# Supplementary material for: Total enzymatic synthesis of cis-α-irone from a simple carbon source
Source: Nat Commun. 2022 Dec 2;13:7421. doi: 10.1038/s41467-022-35232-2 (PMC9715568; doi:10.1038/s41467-022-35232-2)
Supplement: Supplementary file 5 — Supplementary Data 2 [file 41467_2022_35232_MOESM5_ESM.zip › structures_mmgbsa/pMT3_Y200F_S182E/pMT3_1RS_SAH_ini_mmgbsa_renum.pdb]

ATOM      1  N   GLN A  10      26.080  24.423  55.575  1.00  0.00           N
ATOM      2  CA  GLN A  10      25.672  23.791  54.306  1.00  0.00           C
ATOM      3  C   GLN A  10      24.339  24.284  53.809  1.00  0.00           C
ATOM      4  O   GLN A  10      23.366  24.184  54.485  1.00  0.00           O
ATOM      5  CB  GLN A  10      25.753  22.319  54.399  1.00  0.00           C
ATOM      6  CG  GLN A  10      27.195  21.799  54.528  1.00  0.00           C
ATOM      7  CD  GLN A  10      27.223  20.444  55.241  1.00  0.00           C
ATOM      8  NE2 GLN A  10      28.372  19.973  55.697  1.00  0.00           N
ATOM      9  OE1 GLN A  10      26.289  19.765  55.499  1.00  0.00           O
ATOM     10  HA  GLN A  10      26.413  24.241  53.646  1.00  0.00           H
ATOM     11  HB2 GLN A  10      25.114  22.017  55.229  1.00  0.00           H
ATOM     12  HB3 GLN A  10      25.388  21.806  53.510  1.00  0.00           H
ATOM     13  HG2 GLN A  10      27.732  21.689  53.585  1.00  0.00           H
ATOM     14  HG3 GLN A  10      27.765  22.438  55.202  1.00  0.00           H
ATOM     15 HE21 GLN A  10      28.431  19.182  56.323  1.00  0.00           H
ATOM     16 HE22 GLN A  10      29.229  20.495  55.576  1.00  0.00           H
ATOM     17  H1  GLN A  10      26.076  25.425  55.449  1.00  0.00           H
ATOM     18  H2  GLN A  10      25.458  24.265  56.355  1.00  0.00           H
ATOM     19  H3  GLN A  10      27.029  24.127  55.753  1.00  0.00           H
ATOM     20  N   GLN A  11      24.343  24.744  52.557  1.00  0.00           N
ATOM     21  CA  GLN A  11      23.133  25.355  51.947  1.00  0.00           C
ATOM     22  C   GLN A  11      23.197  25.314  50.409  1.00  0.00           C
ATOM     23  O   GLN A  11      22.188  25.434  49.682  1.00  0.00           O
ATOM     24  CB  GLN A  11      23.020  26.770  52.515  1.00  0.00           C
ATOM     25  CG  GLN A  11      21.592  27.326  52.399  1.00  0.00           C
ATOM     26  CD  GLN A  11      21.276  28.641  53.160  1.00  0.00           C
ATOM     27  NE2 GLN A  11      20.401  29.500  52.773  1.00  0.00           N
ATOM     28  OE1 GLN A  11      21.782  28.909  54.227  1.00  0.00           O
ATOM     29  H   GLN A  11      25.211  24.868  52.056  1.00  0.00           H
ATOM     30  HA  GLN A  11      22.269  24.778  52.278  1.00  0.00           H
ATOM     31  HB2 GLN A  11      23.301  26.830  53.566  1.00  0.00           H
ATOM     32  HB3 GLN A  11      23.651  27.391  51.879  1.00  0.00           H
ATOM     33  HG2 GLN A  11      21.475  27.544  51.337  1.00  0.00           H
ATOM     34  HG3 GLN A  11      20.852  26.596  52.728  1.00  0.00           H
ATOM     35 HE21 GLN A  11      20.305  30.269  53.421  1.00  0.00           H
ATOM     36 HE22 GLN A  11      19.795  29.380  51.973  1.00  0.00           H
ATOM     37  N   VAL A  12      24.305  24.924  49.787  1.00  0.00           N
ATOM     38  CA  VAL A  12      24.469  24.333  48.482  1.00  0.00           C
ATOM     39  C   VAL A  12      25.416  23.186  48.548  1.00  0.00           C
ATOM     40  O   VAL A  12      26.430  23.170  49.203  1.00  0.00           O
ATOM     41  CB  VAL A  12      24.891  25.385  47.360  1.00  0.00           C
ATOM     42  CG1 VAL A  12      23.764  26.242  46.868  1.00  0.00           C
ATOM     43  CG2 VAL A  12      26.082  26.255  47.800  1.00  0.00           C
ATOM     44  H   VAL A  12      25.110  24.908  50.397  1.00  0.00           H
ATOM     45  HA  VAL A  12      23.536  23.839  48.210  1.00  0.00           H
ATOM     46  HB  VAL A  12      25.220  24.759  46.530  1.00  0.00           H
ATOM     47 HG11 VAL A  12      22.934  25.590  46.595  1.00  0.00           H
ATOM     48 HG12 VAL A  12      23.370  26.953  47.594  1.00  0.00           H
ATOM     49 HG13 VAL A  12      24.082  26.751  45.958  1.00  0.00           H
ATOM     50 HG21 VAL A  12      25.863  26.837  48.696  1.00  0.00           H
ATOM     51 HG22 VAL A  12      26.250  27.000  47.022  1.00  0.00           H
ATOM     52 HG23 VAL A  12      26.959  25.614  47.888  1.00  0.00           H
ATOM     53  N   THR A  13      25.034  22.021  47.981  1.00  0.00           N
ATOM     54  CA  THR A  13      25.993  20.983  47.679  1.00  0.00           C
ATOM     55  C   THR A  13      26.794  21.406  46.420  1.00  0.00           C
ATOM     56  O   THR A  13      26.282  22.079  45.480  1.00  0.00           O
ATOM     57  CB  THR A  13      25.252  19.631  47.618  1.00  0.00           C
ATOM     58  CG2 THR A  13      24.483  19.414  48.912  1.00  0.00           C
ATOM     59  OG1 THR A  13      24.349  19.616  46.539  1.00  0.00           O
ATOM     60  H   THR A  13      24.139  21.962  47.516  1.00  0.00           H
ATOM     61  HA  THR A  13      26.687  20.930  48.518  1.00  0.00           H
ATOM     62  HB  THR A  13      26.006  18.855  47.481  1.00  0.00           H
ATOM     63  HG1 THR A  13      23.833  20.423  46.602  1.00  0.00           H
ATOM     64 HG21 THR A  13      25.114  19.225  49.781  1.00  0.00           H
ATOM     65 HG22 THR A  13      23.936  18.483  48.762  1.00  0.00           H
ATOM     66 HG23 THR A  13      23.696  20.148  49.086  1.00  0.00           H
ATOM     67  N   ALA A  14      27.970  20.842  46.346  1.00  0.00           N
ATOM     68  CA  ALA A  14      28.864  20.949  45.195  1.00  0.00           C
ATOM     69  C   ALA A  14      28.158  20.694  43.776  1.00  0.00           C
ATOM     70  O   ALA A  14      28.415  21.478  42.827  1.00  0.00           O
ATOM     71  CB  ALA A  14      30.223  20.247  45.395  1.00  0.00           C
ATOM     72  H   ALA A  14      28.367  20.456  47.190  1.00  0.00           H
ATOM     73  HA  ALA A  14      29.191  21.987  45.134  1.00  0.00           H
ATOM     74  HB1 ALA A  14      30.860  20.507  44.549  1.00  0.00           H
ATOM     75  HB2 ALA A  14      30.205  19.166  45.257  1.00  0.00           H
ATOM     76  HB3 ALA A  14      30.743  20.468  46.328  1.00  0.00           H
ATOM     77  N   ASP A  15      27.157  19.842  43.774  1.00  0.00           N
ATOM     78  CA  ASP A  15      26.300  19.610  42.593  1.00  0.00           C
ATOM     79  C   ASP A  15      25.480  20.842  42.169  1.00  0.00           C
ATOM     80  O   ASP A  15      25.569  21.265  41.011  1.00  0.00           O
ATOM     81  CB  ASP A  15      25.298  18.460  42.830  1.00  0.00           C
ATOM     82  CG  ASP A  15      25.956  17.093  42.943  1.00  0.00           C
ATOM     83  OD1 ASP A  15      26.807  16.672  42.086  1.00  0.00           O
ATOM     84  OD2 ASP A  15      25.608  16.384  43.933  1.00  0.00           O
ATOM     85  H   ASP A  15      27.081  19.373  44.664  1.00  0.00           H
ATOM     86  HA  ASP A  15      27.025  19.361  41.817  1.00  0.00           H
ATOM     87  HB2 ASP A  15      24.669  18.663  43.697  1.00  0.00           H
ATOM     88  HB3 ASP A  15      24.750  18.340  41.895  1.00  0.00           H
ATOM     89  N   GLU A  16      24.844  21.483  43.110  1.00  0.00           N
ATOM     90  CA  GLU A  16      24.051  22.682  42.873  1.00  0.00           C
ATOM     91  C   GLU A  16      24.957  23.882  42.549  1.00  0.00           C
ATOM     92  O   GLU A  16      24.472  24.854  41.913  1.00  0.00           O
ATOM     93  CB  GLU A  16      23.179  22.944  44.128  1.00  0.00           C
ATOM     94  CG  GLU A  16      22.199  21.844  44.468  1.00  0.00           C
ATOM     95  CD  GLU A  16      21.845  22.080  45.927  1.00  0.00           C
ATOM     96  OE1 GLU A  16      22.539  21.515  46.752  1.00  0.00           O
ATOM     97  OE2 GLU A  16      20.929  22.902  46.131  1.00  0.00           O
ATOM     98  H   GLU A  16      25.009  21.188  44.062  1.00  0.00           H
ATOM     99  HA  GLU A  16      23.395  22.394  42.051  1.00  0.00           H
ATOM    100  HB2 GLU A  16      23.875  23.176  44.933  1.00  0.00           H
ATOM    101  HB3 GLU A  16      22.708  23.895  43.877  1.00  0.00           H
ATOM    102  HG2 GLU A  16      21.288  21.945  43.878  1.00  0.00           H
ATOM    103  HG3 GLU A  16      22.672  20.903  44.186  1.00  0.00           H
ATOM    104  N   VAL A  17      26.218  23.908  42.976  1.00  0.00           N
ATOM    105  CA  VAL A  17      27.292  24.863  42.634  1.00  0.00           C
ATOM    106  C   VAL A  17      27.756  24.739  41.203  1.00  0.00           C
ATOM    107  O   VAL A  17      27.874  25.730  40.472  1.00  0.00           O
ATOM    108  CB  VAL A  17      28.452  24.924  43.646  1.00  0.00           C
ATOM    109  CG1 VAL A  17      29.166  26.233  43.372  1.00  0.00           C
ATOM    110  CG2 VAL A  17      27.939  25.075  45.142  1.00  0.00           C
ATOM    111  H   VAL A  17      26.495  23.195  43.636  1.00  0.00           H
ATOM    112  HA  VAL A  17      26.809  25.839  42.675  1.00  0.00           H
ATOM    113  HB  VAL A  17      29.112  24.068  43.509  1.00  0.00           H
ATOM    114 HG11 VAL A  17      29.931  26.491  44.105  1.00  0.00           H
ATOM    115 HG12 VAL A  17      29.601  26.202  42.374  1.00  0.00           H
ATOM    116 HG13 VAL A  17      28.534  27.121  43.350  1.00  0.00           H
ATOM    117 HG21 VAL A  17      28.745  25.374  45.812  1.00  0.00           H
ATOM    118 HG22 VAL A  17      27.766  24.087  45.569  1.00  0.00           H
ATOM    119 HG23 VAL A  17      27.098  25.764  45.225  1.00  0.00           H
ATOM    120  N   GLY A  18      27.982  23.482  40.771  1.00  0.00           N
ATOM    121  CA  GLY A  18      28.395  23.185  39.412  1.00  0.00           C
ATOM    122  C   GLY A  18      27.340  23.392  38.283  1.00  0.00           C
ATOM    123  O   GLY A  18      27.659  23.784  37.125  1.00  0.00           O
ATOM    124  H   GLY A  18      27.988  22.683  41.388  1.00  0.00           H
ATOM    125  HA2 GLY A  18      29.288  23.761  39.170  1.00  0.00           H
ATOM    126  HA3 GLY A  18      28.661  22.128  39.434  1.00  0.00           H
ATOM    127  N   ASP A  19      26.112  23.180  38.671  1.00  0.00           N
ATOM    128  CA  ASP A  19      24.943  23.632  37.908  1.00  0.00           C
ATOM    129  C   ASP A  19      24.938  25.217  37.844  1.00  0.00           C
ATOM    130  O   ASP A  19      24.758  25.770  36.749  1.00  0.00           O
ATOM    131  CB  ASP A  19      23.685  23.040  38.586  1.00  0.00           C
ATOM    132  CG  ASP A  19      23.488  21.561  38.379  1.00  0.00           C
ATOM    133  OD1 ASP A  19      23.976  20.906  37.429  1.00  0.00           O
ATOM    134  OD2 ASP A  19      22.841  20.900  39.219  1.00  0.00           O
ATOM    135  H   ASP A  19      25.945  22.912  39.630  1.00  0.00           H
ATOM    136  HA  ASP A  19      24.985  23.233  36.895  1.00  0.00           H
ATOM    137  HB2 ASP A  19      23.737  23.167  39.668  1.00  0.00           H
ATOM    138  HB3 ASP A  19      22.753  23.480  38.233  1.00  0.00           H
ATOM    139  N   TRP A  20      25.069  26.045  38.936  1.00  0.00           N
ATOM    140  CA  TRP A  20      24.888  27.472  38.894  1.00  0.00           C
ATOM    141  C   TRP A  20      25.930  28.024  37.937  1.00  0.00           C
ATOM    142  O   TRP A  20      25.641  28.929  37.154  1.00  0.00           O
ATOM    143  CB  TRP A  20      25.007  28.035  40.340  1.00  0.00           C
ATOM    144  CG  TRP A  20      24.697  29.501  40.578  1.00  0.00           C
ATOM    145  CD1 TRP A  20      23.572  29.880  41.215  1.00  0.00           C
ATOM    146  CD2 TRP A  20      25.473  30.699  40.175  1.00  0.00           C
ATOM    147  CE2 TRP A  20      24.692  31.800  40.608  1.00  0.00           C
ATOM    148  CE3 TRP A  20      26.684  30.943  39.502  1.00  0.00           C
ATOM    149  NE1 TRP A  20      23.599  31.266  41.234  1.00  0.00           N
ATOM    150  CZ2 TRP A  20      25.138  33.121  40.421  1.00  0.00           C
ATOM    151  CZ3 TRP A  20      27.113  32.254  39.262  1.00  0.00           C
ATOM    152  CH2 TRP A  20      26.329  33.327  39.706  1.00  0.00           C
ATOM    153  H   TRP A  20      25.271  25.693  39.861  1.00  0.00           H
ATOM    154  HA  TRP A  20      23.915  27.771  38.503  1.00  0.00           H
ATOM    155  HB2 TRP A  20      24.396  27.543  41.097  1.00  0.00           H
ATOM    156  HB3 TRP A  20      26.042  27.974  40.675  1.00  0.00           H
ATOM    157  HD1 TRP A  20      22.815  29.177  41.530  1.00  0.00           H
ATOM    158  HE1 TRP A  20      22.983  31.815  41.817  1.00  0.00           H
ATOM    159  HE3 TRP A  20      27.210  30.086  39.109  1.00  0.00           H
ATOM    160  HZ2 TRP A  20      24.623  33.938  40.905  1.00  0.00           H
ATOM    161  HZ3 TRP A  20      27.958  32.373  38.601  1.00  0.00           H
ATOM    162  HH2 TRP A  20      26.733  34.322  39.587  1.00  0.00           H
ATOM    163  N   TYR A  21      27.173  27.575  37.979  1.00  0.00           N
ATOM    164  CA  TYR A  21      28.336  28.120  37.235  1.00  0.00           C
ATOM    165  C   TYR A  21      28.375  27.663  35.732  1.00  0.00           C
ATOM    166  O   TYR A  21      28.787  28.503  34.909  1.00  0.00           O
ATOM    167  CB  TYR A  21      29.601  27.837  38.109  1.00  0.00           C
ATOM    168  CG  TYR A  21      29.828  28.950  39.160  1.00  0.00           C
ATOM    169  CD1 TYR A  21      29.311  28.911  40.434  1.00  0.00           C
ATOM    170  CD2 TYR A  21      30.525  30.062  38.735  1.00  0.00           C
ATOM    171  CE1 TYR A  21      29.479  29.988  41.343  1.00  0.00           C
ATOM    172  CE2 TYR A  21      30.576  31.199  39.543  1.00  0.00           C
ATOM    173  CZ  TYR A  21      30.177  31.087  40.915  1.00  0.00           C
ATOM    174  OH  TYR A  21      30.281  32.198  41.735  1.00  0.00           O
ATOM    175  H   TYR A  21      27.382  26.887  38.688  1.00  0.00           H
ATOM    176  HA  TYR A  21      28.262  29.206  37.176  1.00  0.00           H
ATOM    177  HB2 TYR A  21      29.445  26.860  38.565  1.00  0.00           H
ATOM    178  HB3 TYR A  21      30.476  27.826  37.459  1.00  0.00           H
ATOM    179  HD1 TYR A  21      28.655  28.099  40.711  1.00  0.00           H
ATOM    180  HD2 TYR A  21      30.770  30.031  37.684  1.00  0.00           H
ATOM    181  HE1 TYR A  21      29.006  29.818  42.299  1.00  0.00           H
ATOM    182  HE2 TYR A  21      30.988  32.128  39.179  1.00  0.00           H
ATOM    183  HH  TYR A  21      30.131  31.962  42.653  1.00  0.00           H
ATOM    184  N   ASP A  22      27.939  26.499  35.385  1.00  0.00           N
ATOM    185  CA  ASP A  22      27.541  26.235  34.014  1.00  0.00           C
ATOM    186  C   ASP A  22      26.383  27.116  33.614  1.00  0.00           C
ATOM    187  O   ASP A  22      26.363  27.628  32.527  1.00  0.00           O
ATOM    188  CB  ASP A  22      27.327  24.779  33.844  1.00  0.00           C
ATOM    189  CG  ASP A  22      28.595  23.946  33.845  1.00  0.00           C
ATOM    190  OD1 ASP A  22      29.732  24.451  33.902  1.00  0.00           O
ATOM    191  OD2 ASP A  22      28.429  22.700  33.737  1.00  0.00           O
ATOM    192  H   ASP A  22      27.720  25.815  36.095  1.00  0.00           H
ATOM    193  HA  ASP A  22      28.307  26.545  33.303  1.00  0.00           H
ATOM    194  HB2 ASP A  22      26.747  24.513  34.728  1.00  0.00           H
ATOM    195  HB3 ASP A  22      26.859  24.641  32.869  1.00  0.00           H
ATOM    196  N   LYS A  23      25.331  27.282  34.461  1.00  0.00           N
ATOM    197  CA  LYS A  23      24.057  27.995  34.117  1.00  0.00           C
ATOM    198  C   LYS A  23      24.244  29.456  33.846  1.00  0.00           C
ATOM    199  O   LYS A  23      23.785  29.922  32.817  1.00  0.00           O
ATOM    200  CB  LYS A  23      22.933  27.811  35.217  1.00  0.00           C
ATOM    201  CG  LYS A  23      22.074  26.514  35.075  1.00  0.00           C
ATOM    202  CD  LYS A  23      21.039  26.339  36.187  1.00  0.00           C
ATOM    203  CE  LYS A  23      20.310  24.987  36.079  1.00  0.00           C
ATOM    204  NZ  LYS A  23      19.514  24.746  34.879  1.00  0.00           N
ATOM    205  H   LYS A  23      25.515  26.970  35.404  1.00  0.00           H
ATOM    206  HA  LYS A  23      23.708  27.566  33.178  1.00  0.00           H
ATOM    207  HB2 LYS A  23      23.362  27.889  36.216  1.00  0.00           H
ATOM    208  HB3 LYS A  23      22.205  28.620  35.169  1.00  0.00           H
ATOM    209  HG2 LYS A  23      21.456  26.492  34.177  1.00  0.00           H
ATOM    210  HG3 LYS A  23      22.628  25.576  35.121  1.00  0.00           H
ATOM    211  HD2 LYS A  23      21.534  26.077  37.122  1.00  0.00           H
ATOM    212  HD3 LYS A  23      20.352  27.178  36.299  1.00  0.00           H
ATOM    213  HE2 LYS A  23      21.110  24.248  36.098  1.00  0.00           H
ATOM    214  HE3 LYS A  23      19.651  24.855  36.937  1.00  0.00           H
ATOM    215  HZ1 LYS A  23      20.040  24.695  34.019  1.00  0.00           H
ATOM    216  HZ2 LYS A  23      18.796  25.455  34.829  1.00  0.00           H
ATOM    217  HZ3 LYS A  23      19.090  23.835  34.978  1.00  0.00           H
ATOM    218  N   PHE A  24      24.850  30.125  34.805  1.00  0.00           N
ATOM    219  CA  PHE A  24      24.993  31.593  34.921  1.00  0.00           C
ATOM    220  C   PHE A  24      26.419  32.241  35.038  1.00  0.00           C
ATOM    221  O   PHE A  24      26.508  33.435  34.851  1.00  0.00           O
ATOM    222  CB  PHE A  24      24.011  32.103  36.035  1.00  0.00           C
ATOM    223  CG  PHE A  24      22.589  31.433  36.259  1.00  0.00           C
ATOM    224  CD1 PHE A  24      21.521  31.668  35.347  1.00  0.00           C
ATOM    225  CD2 PHE A  24      22.412  30.539  37.314  1.00  0.00           C
ATOM    226  CE1 PHE A  24      20.297  30.904  35.475  1.00  0.00           C
ATOM    227  CE2 PHE A  24      21.179  29.870  37.477  1.00  0.00           C
ATOM    228  CZ  PHE A  24      20.184  29.997  36.536  1.00  0.00           C
ATOM    229  H   PHE A  24      25.074  29.634  35.659  1.00  0.00           H
ATOM    230  HA  PHE A  24      24.590  32.036  34.011  1.00  0.00           H
ATOM    231  HB2 PHE A  24      24.521  32.128  36.998  1.00  0.00           H
ATOM    232  HB3 PHE A  24      23.762  33.137  35.794  1.00  0.00           H
ATOM    233  HD1 PHE A  24      21.688  32.376  34.549  1.00  0.00           H
ATOM    234  HD2 PHE A  24      23.238  30.351  37.985  1.00  0.00           H
ATOM    235  HE1 PHE A  24      19.514  31.035  34.743  1.00  0.00           H
ATOM    236  HE2 PHE A  24      21.099  29.116  38.246  1.00  0.00           H
ATOM    237  HZ  PHE A  24      19.319  29.351  36.553  1.00  0.00           H
ATOM    238  N   GLY A  25      27.487  31.505  35.129  1.00  0.00           N
ATOM    239  CA  GLY A  25      28.888  31.998  35.099  1.00  0.00           C
ATOM    240  C   GLY A  25      29.175  32.881  33.921  1.00  0.00           C
ATOM    241  O   GLY A  25      30.124  33.672  34.210  1.00  0.00           O
ATOM    242  H   GLY A  25      27.399  30.499  35.128  1.00  0.00           H
ATOM    243  HA2 GLY A  25      29.025  32.603  35.995  1.00  0.00           H
ATOM    244  HA3 GLY A  25      29.596  31.170  35.120  1.00  0.00           H
ATOM    245  N   GLU A  26      28.489  32.873  32.762  1.00  0.00           N
ATOM    246  CA  GLU A  26      28.848  33.752  31.666  1.00  0.00           C
ATOM    247  C   GLU A  26      28.686  35.221  32.109  1.00  0.00           C
ATOM    248  O   GLU A  26      29.368  36.074  31.562  1.00  0.00           O
ATOM    249  CB  GLU A  26      28.041  33.476  30.386  1.00  0.00           C
ATOM    250  CG  GLU A  26      28.493  34.228  29.122  1.00  0.00           C
ATOM    251  CD  GLU A  26      28.216  33.445  27.799  1.00  0.00           C
ATOM    252  OE1 GLU A  26      27.101  33.030  27.534  1.00  0.00           O
ATOM    253  OE2 GLU A  26      29.257  33.204  27.161  1.00  0.00           O
ATOM    254  H   GLU A  26      27.844  32.139  32.506  1.00  0.00           H
ATOM    255  HA  GLU A  26      29.891  33.592  31.393  1.00  0.00           H
ATOM    256  HB2 GLU A  26      28.246  32.424  30.185  1.00  0.00           H
ATOM    257  HB3 GLU A  26      26.984  33.503  30.649  1.00  0.00           H
ATOM    258  HG2 GLU A  26      28.016  35.204  29.034  1.00  0.00           H
ATOM    259  HG3 GLU A  26      29.545  34.471  29.272  1.00  0.00           H
ATOM    260  N   VAL A  27      27.934  35.536  33.201  1.00  0.00           N
ATOM    261  CA  VAL A  27      27.743  36.913  33.638  1.00  0.00           C
ATOM    262  C   VAL A  27      29.040  37.577  34.201  1.00  0.00           C
ATOM    263  O   VAL A  27      29.333  38.733  33.871  1.00  0.00           O
ATOM    264  CB  VAL A  27      26.556  37.036  34.630  1.00  0.00           C
ATOM    265  CG1 VAL A  27      26.899  36.722  36.119  1.00  0.00           C
ATOM    266  CG2 VAL A  27      26.036  38.476  34.573  1.00  0.00           C
ATOM    267  H   VAL A  27      27.422  34.793  33.655  1.00  0.00           H
ATOM    268  HA  VAL A  27      27.498  37.604  32.831  1.00  0.00           H
ATOM    269  HB  VAL A  27      25.741  36.376  34.332  1.00  0.00           H
ATOM    270 HG11 VAL A  27      27.703  37.379  36.451  1.00  0.00           H
ATOM    271 HG12 VAL A  27      26.003  36.930  36.704  1.00  0.00           H
ATOM    272 HG13 VAL A  27      27.167  35.694  36.361  1.00  0.00           H
ATOM    273 HG21 VAL A  27      25.348  38.580  35.412  1.00  0.00           H
ATOM    274 HG22 VAL A  27      25.668  38.855  33.620  1.00  0.00           H
ATOM    275 HG23 VAL A  27      26.730  39.165  35.054  1.00  0.00           H
ATOM    276  N   TYR A  28      29.989  36.705  34.704  1.00  0.00           N
ATOM    277  CA  TYR A  28      31.341  37.206  35.109  1.00  0.00           C
ATOM    278  C   TYR A  28      32.087  37.705  33.894  1.00  0.00           C
ATOM    279  O   TYR A  28      32.709  38.797  33.870  1.00  0.00           O
ATOM    280  CB  TYR A  28      32.132  36.182  35.904  1.00  0.00           C
ATOM    281  CG  TYR A  28      31.691  35.947  37.331  1.00  0.00           C
ATOM    282  CD1 TYR A  28      32.253  36.652  38.407  1.00  0.00           C
ATOM    283  CD2 TYR A  28      30.706  35.004  37.508  1.00  0.00           C
ATOM    284  CE1 TYR A  28      31.730  36.443  39.701  1.00  0.00           C
ATOM    285  CE2 TYR A  28      30.129  34.762  38.800  1.00  0.00           C
ATOM    286  CZ  TYR A  28      30.657  35.505  39.843  1.00  0.00           C
ATOM    287  OH  TYR A  28      30.148  35.290  41.100  1.00  0.00           O
ATOM    288  H   TYR A  28      29.742  35.727  34.760  1.00  0.00           H
ATOM    289  HA  TYR A  28      31.205  38.126  35.677  1.00  0.00           H
ATOM    290  HB2 TYR A  28      32.190  35.232  35.373  1.00  0.00           H
ATOM    291  HB3 TYR A  28      33.112  36.637  36.048  1.00  0.00           H
ATOM    292  HD1 TYR A  28      33.049  37.372  38.291  1.00  0.00           H
ATOM    293  HD2 TYR A  28      30.404  34.400  36.664  1.00  0.00           H
ATOM    294  HE1 TYR A  28      32.079  37.016  40.547  1.00  0.00           H
ATOM    295  HE2 TYR A  28      29.223  34.178  38.867  1.00  0.00           H
ATOM    296  HH  TYR A  28      29.740  34.421  41.115  1.00  0.00           H
ATOM    297  N   HID A  29      31.925  36.958  32.792  1.00  0.00           N
ATOM    298  CA  HID A  29      32.673  37.331  31.559  1.00  0.00           C
ATOM    299  C   HID A  29      31.988  38.512  30.838  1.00  0.00           C
ATOM    300  O   HID A  29      32.725  39.379  30.352  1.00  0.00           O
ATOM    301  CB  HID A  29      32.906  36.093  30.633  1.00  0.00           C
ATOM    302  CG  HID A  29      33.620  35.070  31.473  1.00  0.00           C
ATOM    303  CD2 HID A  29      33.059  33.875  31.892  1.00  0.00           C
ATOM    304  ND1 HID A  29      34.799  35.254  32.214  1.00  0.00           N
ATOM    305  CE1 HID A  29      34.901  34.244  33.081  1.00  0.00           C
ATOM    306  NE2 HID A  29      33.820  33.395  32.940  1.00  0.00           N
ATOM    307  H   HID A  29      31.546  36.034  32.941  1.00  0.00           H
ATOM    308  HA  HID A  29      33.658  37.749  31.767  1.00  0.00           H
ATOM    309  HB2 HID A  29      31.927  35.739  30.311  1.00  0.00           H
ATOM    310  HB3 HID A  29      33.547  36.358  29.792  1.00  0.00           H
ATOM    311  HD1 HID A  29      35.386  36.069  32.110  1.00  0.00           H
ATOM    312  HD2 HID A  29      32.126  33.444  31.561  1.00  0.00           H
ATOM    313  HE1 HID A  29      35.738  34.030  33.729  1.00  0.00           H
ATOM    314  N   LEU A  30      30.653  38.678  30.884  1.00  0.00           N
ATOM    315  CA  LEU A  30      29.981  39.831  30.268  1.00  0.00           C
ATOM    316  C   LEU A  30      30.078  41.095  31.191  1.00  0.00           C
ATOM    317  O   LEU A  30      29.991  42.188  30.641  1.00  0.00           O
ATOM    318  CB  LEU A  30      28.512  39.412  30.185  1.00  0.00           C
ATOM    319  CG  LEU A  30      28.065  38.278  29.214  1.00  0.00           C
ATOM    320  CD1 LEU A  30      26.739  37.710  29.720  1.00  0.00           C
ATOM    321  CD2 LEU A  30      27.867  38.858  27.743  1.00  0.00           C
ATOM    322  H   LEU A  30      30.214  37.973  31.458  1.00  0.00           H
ATOM    323  HA  LEU A  30      30.469  40.020  29.312  1.00  0.00           H
ATOM    324  HB2 LEU A  30      28.258  39.221  31.228  1.00  0.00           H
ATOM    325  HB3 LEU A  30      27.923  40.269  29.861  1.00  0.00           H
ATOM    326  HG  LEU A  30      28.835  37.509  29.279  1.00  0.00           H
ATOM    327 HD11 LEU A  30      26.957  37.340  30.722  1.00  0.00           H
ATOM    328 HD12 LEU A  30      26.279  36.853  29.229  1.00  0.00           H
ATOM    329 HD13 LEU A  30      26.052  38.556  29.712  1.00  0.00           H
ATOM    330 HD21 LEU A  30      27.135  39.664  27.700  1.00  0.00           H
ATOM    331 HD22 LEU A  30      28.778  39.235  27.279  1.00  0.00           H
ATOM    332 HD23 LEU A  30      27.509  38.114  27.031  1.00  0.00           H
ATOM    333  N   THR A  31      30.215  41.011  32.546  1.00  0.00           N
ATOM    334  CA  THR A  31      30.169  42.133  33.488  1.00  0.00           C
ATOM    335  C   THR A  31      31.634  42.478  34.131  1.00  0.00           C
ATOM    336  O   THR A  31      31.857  43.616  34.610  1.00  0.00           O
ATOM    337  CB  THR A  31      29.240  41.956  34.645  1.00  0.00           C
ATOM    338  CG2 THR A  31      27.788  41.766  34.310  1.00  0.00           C
ATOM    339  OG1 THR A  31      29.706  40.865  35.476  1.00  0.00           O
ATOM    340  H   THR A  31      30.220  40.070  32.913  1.00  0.00           H
ATOM    341  HA  THR A  31      29.731  42.901  32.851  1.00  0.00           H
ATOM    342  HB  THR A  31      29.325  42.860  35.248  1.00  0.00           H
ATOM    343  HG1 THR A  31      29.639  40.047  34.977  1.00  0.00           H
ATOM    344 HG21 THR A  31      27.508  42.653  33.742  1.00  0.00           H
ATOM    345 HG22 THR A  31      27.207  41.704  35.230  1.00  0.00           H
ATOM    346 HG23 THR A  31      27.694  40.890  33.669  1.00  0.00           H
ATOM    347  N   LEU A  32      32.597  41.567  34.245  1.00  0.00           N
ATOM    348  CA  LEU A  32      33.796  41.560  35.121  1.00  0.00           C
ATOM    349  C   LEU A  32      35.132  41.281  34.463  1.00  0.00           C
ATOM    350  O   LEU A  32      36.154  41.859  34.778  1.00  0.00           O
ATOM    351  CB  LEU A  32      33.450  40.781  36.379  1.00  0.00           C
ATOM    352  CG  LEU A  32      32.544  41.367  37.494  1.00  0.00           C
ATOM    353  CD1 LEU A  32      32.201  40.377  38.623  1.00  0.00           C
ATOM    354  CD2 LEU A  32      33.255  42.569  38.220  1.00  0.00           C
ATOM    355  H   LEU A  32      32.501  40.631  33.878  1.00  0.00           H
ATOM    356  HA  LEU A  32      33.843  42.597  35.455  1.00  0.00           H
ATOM    357  HB2 LEU A  32      32.953  39.871  36.041  1.00  0.00           H
ATOM    358  HB3 LEU A  32      34.366  40.503  36.900  1.00  0.00           H
ATOM    359  HG  LEU A  32      31.656  41.758  36.998  1.00  0.00           H
ATOM    360 HD11 LEU A  32      31.413  40.656  39.322  1.00  0.00           H
ATOM    361 HD12 LEU A  32      33.060  40.144  39.253  1.00  0.00           H
ATOM    362 HD13 LEU A  32      31.814  39.520  38.073  1.00  0.00           H
ATOM    363 HD21 LEU A  32      34.203  42.181  38.592  1.00  0.00           H
ATOM    364 HD22 LEU A  32      33.324  43.409  37.528  1.00  0.00           H
ATOM    365 HD23 LEU A  32      32.642  43.009  39.007  1.00  0.00           H
ATOM    366  N   GLY A  33      35.174  40.274  33.542  1.00  0.00           N
ATOM    367  CA  GLY A  33      36.305  40.186  32.622  1.00  0.00           C
ATOM    368  C   GLY A  33      36.711  38.780  32.253  1.00  0.00           C
ATOM    369  O   GLY A  33      35.896  37.838  32.248  1.00  0.00           O
ATOM    370  H   GLY A  33      34.323  39.760  33.359  1.00  0.00           H
ATOM    371  HA2 GLY A  33      36.001  40.725  31.724  1.00  0.00           H
ATOM    372  HA3 GLY A  33      37.146  40.764  33.006  1.00  0.00           H
ATOM    373  N   GLU A  34      38.005  38.537  31.926  1.00  0.00           N
ATOM    374  CA  GLU A  34      38.655  37.237  31.617  1.00  0.00           C
ATOM    375  C   GLU A  34      38.816  36.332  32.924  1.00  0.00           C
ATOM    376  O   GLU A  34      39.436  35.251  32.809  1.00  0.00           O
ATOM    377  CB  GLU A  34      40.020  37.481  30.901  1.00  0.00           C
ATOM    378  CG  GLU A  34      39.900  38.368  29.648  1.00  0.00           C
ATOM    379  CD  GLU A  34      38.735  37.952  28.781  1.00  0.00           C
ATOM    380  OE1 GLU A  34      38.863  37.058  27.908  1.00  0.00           O
ATOM    381  OE2 GLU A  34      37.601  38.485  28.832  1.00  0.00           O
ATOM    382  H   GLU A  34      38.659  39.299  32.038  1.00  0.00           H
ATOM    383  HA  GLU A  34      37.987  36.711  30.934  1.00  0.00           H
ATOM    384  HB2 GLU A  34      40.531  38.093  31.645  1.00  0.00           H
ATOM    385  HB3 GLU A  34      40.521  36.546  30.648  1.00  0.00           H
ATOM    386  HG2 GLU A  34      39.772  39.396  29.990  1.00  0.00           H
ATOM    387  HG3 GLU A  34      40.867  38.340  29.147  1.00  0.00           H
ATOM    388  N   SER A  35      38.403  36.840  34.090  1.00  0.00           N
ATOM    389  CA  SER A  35      38.540  36.154  35.414  1.00  0.00           C
ATOM    390  C   SER A  35      37.340  36.561  36.369  1.00  0.00           C
ATOM    391  O   SER A  35      36.469  37.241  35.934  1.00  0.00           O
ATOM    392  CB  SER A  35      39.928  36.507  36.020  1.00  0.00           C
ATOM    393  OG  SER A  35      40.345  35.596  37.043  1.00  0.00           O
ATOM    394  H   SER A  35      37.961  37.748  34.069  1.00  0.00           H
ATOM    395  HA  SER A  35      38.586  35.071  35.299  1.00  0.00           H
ATOM    396  HB2 SER A  35      40.711  36.486  35.263  1.00  0.00           H
ATOM    397  HB3 SER A  35      39.942  37.499  36.471  1.00  0.00           H
ATOM    398  HG  SER A  35      40.746  36.130  37.733  1.00  0.00           H
ATOM    399  N   VAL A  36      37.246  35.935  37.547  1.00  0.00           N
ATOM    400  CA  VAL A  36      36.057  35.534  38.223  1.00  0.00           C
ATOM    401  C   VAL A  36      36.048  36.019  39.680  1.00  0.00           C
ATOM    402  O   VAL A  36      35.260  35.593  40.511  1.00  0.00           O
ATOM    403  CB  VAL A  36      35.842  34.025  38.070  1.00  0.00           C
ATOM    404  CG1 VAL A  36      34.420  33.604  38.595  1.00  0.00           C
ATOM    405  CG2 VAL A  36      35.868  33.661  36.559  1.00  0.00           C
ATOM    406  H   VAL A  36      38.134  35.666  37.947  1.00  0.00           H
ATOM    407  HA  VAL A  36      35.266  36.009  37.642  1.00  0.00           H
ATOM    408  HB  VAL A  36      36.585  33.551  38.710  1.00  0.00           H
ATOM    409 HG11 VAL A  36      33.584  34.182  38.201  1.00  0.00           H
ATOM    410 HG12 VAL A  36      34.310  32.553  38.327  1.00  0.00           H
ATOM    411 HG13 VAL A  36      34.503  33.591  39.682  1.00  0.00           H
ATOM    412 HG21 VAL A  36      36.876  33.863  36.195  1.00  0.00           H
ATOM    413 HG22 VAL A  36      35.070  34.208  36.058  1.00  0.00           H
ATOM    414 HG23 VAL A  36      35.658  32.597  36.450  1.00  0.00           H
ATOM    415  N   HID A  37      36.874  37.011  40.061  1.00  0.00           N
ATOM    416  CA  HID A  37      37.187  37.519  41.452  1.00  0.00           C
ATOM    417  C   HID A  37      37.163  39.069  41.605  1.00  0.00           C
ATOM    418  O   HID A  37      36.857  39.749  40.613  1.00  0.00           O
ATOM    419  CB  HID A  37      38.477  36.788  41.901  1.00  0.00           C
ATOM    420  CG  HID A  37      39.635  37.110  40.921  1.00  0.00           C
ATOM    421  CD2 HID A  37      40.510  36.157  40.429  1.00  0.00           C
ATOM    422  ND1 HID A  37      40.009  38.336  40.366  1.00  0.00           N
ATOM    423  CE1 HID A  37      41.109  38.199  39.566  1.00  0.00           C
ATOM    424  NE2 HID A  37      41.453  36.872  39.537  1.00  0.00           N
ATOM    425  H   HID A  37      37.353  37.513  39.327  1.00  0.00           H
ATOM    426  HA  HID A  37      36.409  37.188  42.140  1.00  0.00           H
ATOM    427  HB2 HID A  37      38.854  37.101  42.874  1.00  0.00           H
ATOM    428  HB3 HID A  37      38.204  35.739  41.791  1.00  0.00           H
ATOM    429  HD1 HID A  37      39.694  39.236  40.700  1.00  0.00           H
ATOM    430  HD2 HID A  37      40.435  35.084  40.529  1.00  0.00           H
ATOM    431  HE1 HID A  37      41.547  39.053  39.070  1.00  0.00           H
ATOM    432  N   CYS A  38      37.613  39.696  42.707  1.00  0.00           N
ATOM    433  CA  CYS A  38      37.796  41.134  42.838  1.00  0.00           C
ATOM    434  C   CYS A  38      38.776  41.743  41.869  1.00  0.00           C
ATOM    435  O   CYS A  38      39.686  41.036  41.406  1.00  0.00           O
ATOM    436  CB  CYS A  38      38.126  41.516  44.329  1.00  0.00           C
ATOM    437  SG  CYS A  38      36.780  41.052  45.415  1.00  0.00           S
ATOM    438  H   CYS A  38      37.806  39.165  43.544  1.00  0.00           H
ATOM    439  HA  CYS A  38      36.876  41.604  42.491  1.00  0.00           H
ATOM    440  HB2 CYS A  38      38.985  40.932  44.658  1.00  0.00           H
ATOM    441  HB3 CYS A  38      38.296  42.593  44.325  1.00  0.00           H
ATOM    442  HG  CYS A  38      37.119  39.782  45.653  1.00  0.00           H
ATOM    443  N   GLY A  39      38.630  43.016  41.571  1.00  0.00           N
ATOM    444  CA  GLY A  39      39.745  43.799  40.983  1.00  0.00           C
ATOM    445  C   GLY A  39      40.554  44.634  41.954  1.00  0.00           C
ATOM    446  O   GLY A  39      39.984  45.129  42.902  1.00  0.00           O
ATOM    447  H   GLY A  39      37.843  43.537  41.933  1.00  0.00           H
ATOM    448  HA2 GLY A  39      40.482  43.117  40.558  1.00  0.00           H
ATOM    449  HA3 GLY A  39      39.381  44.438  40.179  1.00  0.00           H
ATOM    450  N   LEU A  40      41.839  44.797  41.691  1.00  0.00           N
ATOM    451  CA  LEU A  40      42.618  45.665  42.498  1.00  0.00           C
ATOM    452  C   LEU A  40      42.312  47.113  41.956  1.00  0.00           C
ATOM    453  O   LEU A  40      43.015  47.703  41.089  1.00  0.00           O
ATOM    454  CB  LEU A  40      44.150  45.249  42.464  1.00  0.00           C
ATOM    455  CG  LEU A  40      44.987  45.895  43.620  1.00  0.00           C
ATOM    456  CD1 LEU A  40      44.636  45.450  45.073  1.00  0.00           C
ATOM    457  CD2 LEU A  40      46.392  45.464  43.582  1.00  0.00           C
ATOM    458  H   LEU A  40      42.244  44.353  40.878  1.00  0.00           H
ATOM    459  HA  LEU A  40      42.312  45.579  43.541  1.00  0.00           H
ATOM    460  HB2 LEU A  40      44.206  44.180  42.665  1.00  0.00           H
ATOM    461  HB3 LEU A  40      44.593  45.506  41.502  1.00  0.00           H
ATOM    462  HG  LEU A  40      44.881  46.979  43.660  1.00  0.00           H
ATOM    463 HD11 LEU A  40      43.595  45.710  45.267  1.00  0.00           H
ATOM    464 HD12 LEU A  40      45.093  45.973  45.913  1.00  0.00           H
ATOM    465 HD13 LEU A  40      44.793  44.377  45.185  1.00  0.00           H
ATOM    466 HD21 LEU A  40      46.500  44.384  43.681  1.00  0.00           H
ATOM    467 HD22 LEU A  40      46.759  45.735  42.592  1.00  0.00           H
ATOM    468 HD23 LEU A  40      46.999  46.037  44.282  1.00  0.00           H
ATOM    469  N   TRP A  41      41.204  47.604  42.462  1.00 -0.01           N
ATOM    470  CA  TRP A  41      40.730  48.939  42.227  1.00 -0.01           C
ATOM    471  C   TRP A  41      41.473  50.056  43.094  1.00 -0.01           C
ATOM    472  O   TRP A  41      41.618  51.185  42.669  1.00 -0.01           O
ATOM    473  CB  TRP A  41      39.189  48.945  42.389  1.00 -0.01           C
ATOM    474  CG  TRP A  41      38.451  48.204  41.389  1.00 -0.01           C
ATOM    475  CD1 TRP A  41      37.816  47.004  41.535  1.00 -0.01           C
ATOM    476  CD2 TRP A  41      38.161  48.671  40.045  1.00 -0.01           C
ATOM    477  CE2 TRP A  41      37.350  47.598  39.424  1.00 -0.01           C
ATOM    478  CE3 TRP A  41      38.406  49.850  39.358  1.00 -0.01           C
ATOM    479  NE1 TRP A  41      37.282  46.599  40.317  1.00 -0.01           N
ATOM    480  CZ2 TRP A  41      36.879  47.787  38.117  1.00 -0.01           C
ATOM    481  CZ3 TRP A  41      37.971  50.024  38.069  1.00 -0.01           C
ATOM    482  CH2 TRP A  41      37.149  49.018  37.469  1.00 -0.01           C
ATOM    483  H   TRP A  41      40.789  47.126  43.248  1.00 -0.01           H
ATOM    484  HA  TRP A  41      40.894  49.308  41.215  1.00 -0.01           H
ATOM    485  HB2 TRP A  41      39.073  48.566  43.405  1.00 -0.01           H
ATOM    486  HB3 TRP A  41      38.885  49.991  42.348  1.00 -0.01           H
ATOM    487  HD1 TRP A  41      37.906  46.362  42.398  1.00 -0.01           H
ATOM    488  HE1 TRP A  41      36.617  45.840  40.366  1.00 -0.01           H
ATOM    489  HE3 TRP A  41      38.961  50.621  39.871  1.00 -0.01           H
ATOM    490  HZ2 TRP A  41      36.248  46.987  37.758  1.00 -0.01           H
ATOM    491  HZ3 TRP A  41      38.099  50.936  37.506  1.00 -0.01           H
ATOM    492  HH2 TRP A  41      36.687  49.276  36.527  1.00 -0.01           H
ATOM    493  N   PHE A  42      41.954  49.605  44.265  1.00 -0.01           N
ATOM    494  CA  PHE A  42      42.635  50.478  45.268  1.00 -0.01           C
ATOM    495  C   PHE A  42      44.073  49.913  45.512  1.00 -0.01           C
ATOM    496  O   PHE A  42      44.209  48.764  45.913  1.00 -0.01           O
ATOM    497  CB  PHE A  42      41.818  50.521  46.610  1.00 -0.01           C
ATOM    498  CG  PHE A  42      40.789  51.547  46.797  1.00 -0.01           C
ATOM    499  CD1 PHE A  42      39.579  51.478  46.047  1.00 -0.01           C
ATOM    500  CD2 PHE A  42      40.940  52.505  47.811  1.00 -0.01           C
ATOM    501  CE1 PHE A  42      38.528  52.382  46.381  1.00 -0.01           C
ATOM    502  CE2 PHE A  42      39.916  53.427  48.104  1.00 -0.01           C
ATOM    503  CZ  PHE A  42      38.703  53.344  47.395  1.00 -0.01           C
ATOM    504  H   PHE A  42      42.021  48.613  44.444  1.00 -0.01           H
ATOM    505  HA  PHE A  42      42.615  51.487  44.855  1.00 -0.01           H
ATOM    506  HB2 PHE A  42      41.375  49.526  46.660  1.00 -0.01           H
ATOM    507  HB3 PHE A  42      42.462  50.360  47.474  1.00 -0.01           H
ATOM    508  HD1 PHE A  42      39.398  50.622  45.414  1.00 -0.01           H
ATOM    509  HD2 PHE A  42      41.835  52.602  48.409  1.00 -0.01           H
ATOM    510  HE1 PHE A  42      37.541  52.294  45.951  1.00 -0.01           H
ATOM    511  HE2 PHE A  42      39.957  54.131  48.921  1.00 -0.01           H
ATOM    512  HZ  PHE A  42      37.870  54.015  47.547  1.00 -0.01           H
ATOM    513  N   PRO A  43      45.153  50.709  45.370  1.00  0.00           N
ATOM    514  CA  PRO A  43      46.467  50.341  45.727  1.00  0.00           C
ATOM    515  C   PRO A  43      46.608  49.783  47.147  1.00  0.00           C
ATOM    516  O   PRO A  43      45.939  50.254  48.107  1.00  0.00           O
ATOM    517  CB  PRO A  43      47.287  51.580  45.491  1.00  0.00           C
ATOM    518  CG  PRO A  43      46.571  52.326  44.422  1.00  0.00           C
ATOM    519  CD  PRO A  43      45.096  52.083  44.824  1.00  0.00           C
ATOM    520  HA  PRO A  43      46.749  49.617  44.963  1.00  0.00           H
ATOM    521  HB2 PRO A  43      47.322  52.192  46.392  1.00  0.00           H
ATOM    522  HB3 PRO A  43      48.328  51.448  45.196  1.00  0.00           H
ATOM    523  HG2 PRO A  43      46.789  53.393  44.479  1.00  0.00           H
ATOM    524  HG3 PRO A  43      46.758  51.971  43.408  1.00  0.00           H
ATOM    525  HD2 PRO A  43      44.744  52.813  45.553  1.00  0.00           H
ATOM    526  HD3 PRO A  43      44.529  52.108  43.894  1.00  0.00           H
ATOM    527  N   PRO A  44      47.282  48.660  47.428  1.00  0.00           N
ATOM    528  CA  PRO A  44      47.281  48.010  48.718  1.00  0.00           C
ATOM    529  C   PRO A  44      47.958  48.787  49.860  1.00  0.00           C
ATOM    530  O   PRO A  44      47.578  48.767  51.058  1.00  0.00           O
ATOM    531  CB  PRO A  44      47.992  46.704  48.456  1.00  0.00           C
ATOM    532  CG  PRO A  44      48.949  46.983  47.341  1.00  0.00           C
ATOM    533  CD  PRO A  44      48.232  48.011  46.443  1.00  0.00           C
ATOM    534  HA  PRO A  44      46.261  47.837  49.060  1.00  0.00           H
ATOM    535  HB2 PRO A  44      48.470  46.267  49.333  1.00  0.00           H
ATOM    536  HB3 PRO A  44      47.241  45.970  48.163  1.00  0.00           H
ATOM    537  HG2 PRO A  44      49.844  47.475  47.721  1.00  0.00           H
ATOM    538  HG3 PRO A  44      49.189  46.079  46.780  1.00  0.00           H
ATOM    539  HD2 PRO A  44      48.957  48.692  45.998  1.00  0.00           H
ATOM    540  HD3 PRO A  44      47.561  47.504  45.750  1.00  0.00           H
ATOM    541  N   ASP A  45      48.900  49.650  49.531  1.00  0.00           N
ATOM    542  CA  ASP A  45      49.520  50.609  50.457  1.00  0.00           C
ATOM    543  C   ASP A  45      48.644  51.912  50.797  1.00  0.00           C
ATOM    544  O   ASP A  45      48.982  52.619  51.756  1.00  0.00           O
ATOM    545  CB  ASP A  45      50.972  50.836  50.161  1.00  0.00           C
ATOM    546  CG  ASP A  45      51.206  51.505  48.787  1.00  0.00           C
ATOM    547  OD1 ASP A  45      50.558  51.147  47.751  1.00  0.00           O
ATOM    548  OD2 ASP A  45      52.029  52.438  48.811  1.00  0.00           O
ATOM    549  H   ASP A  45      49.313  49.699  48.610  1.00  0.00           H
ATOM    550  HA  ASP A  45      49.589  50.026  51.375  1.00  0.00           H
ATOM    551  HB2 ASP A  45      51.457  51.331  51.002  1.00  0.00           H
ATOM    552  HB3 ASP A  45      51.441  49.853  50.117  1.00  0.00           H
ATOM    553  N   ALA A  46      47.516  52.155  50.119  1.00  0.00           N
ATOM    554  CA  ALA A  46      46.533  53.168  50.558  1.00  0.00           C
ATOM    555  C   ALA A  46      45.645  52.762  51.766  1.00  0.00           C
ATOM    556  O   ALA A  46      45.304  51.571  51.884  1.00  0.00           O
ATOM    557  CB  ALA A  46      45.707  53.771  49.379  1.00  0.00           C
ATOM    558  H   ALA A  46      47.127  51.484  49.472  1.00  0.00           H
ATOM    559  HA  ALA A  46      47.057  54.015  51.000  1.00  0.00           H
ATOM    560  HB1 ALA A  46      45.211  54.667  49.751  1.00  0.00           H
ATOM    561  HB2 ALA A  46      44.947  53.038  49.109  1.00  0.00           H
ATOM    562  HB3 ALA A  46      46.460  53.910  48.603  1.00  0.00           H
ATOM    563  N   PRO A  47      45.261  53.743  52.657  1.00  0.00           N
ATOM    564  CA  PRO A  47      44.379  53.379  53.768  1.00  0.00           C
ATOM    565  C   PRO A  47      43.035  52.592  53.382  1.00  0.00           C
ATOM    566  O   PRO A  47      42.329  52.862  52.370  1.00  0.00           O
ATOM    567  CB  PRO A  47      43.955  54.680  54.454  1.00  0.00           C
ATOM    568  CG  PRO A  47      45.111  55.672  54.019  1.00  0.00           C
ATOM    569  CD  PRO A  47      45.365  55.154  52.620  1.00  0.00           C
ATOM    570  HA  PRO A  47      44.948  52.889  54.558  1.00  0.00           H
ATOM    571  HB2 PRO A  47      42.996  54.913  53.991  1.00  0.00           H
ATOM    572  HB3 PRO A  47      43.880  54.606  55.539  1.00  0.00           H
ATOM    573  HG2 PRO A  47      44.745  56.698  54.066  1.00  0.00           H
ATOM    574  HG3 PRO A  47      45.994  55.619  54.655  1.00  0.00           H
ATOM    575  HD2 PRO A  47      44.596  55.549  51.956  1.00  0.00           H
ATOM    576  HD3 PRO A  47      46.298  55.439  52.133  1.00  0.00           H
ATOM    577  N   VAL A  48      42.596  51.688  54.261  1.00  0.00           N
ATOM    578  CA  VAL A  48      41.179  51.294  54.191  1.00  0.00           C
ATOM    579  C   VAL A  48      40.338  52.524  54.357  1.00  0.00           C
ATOM    580  O   VAL A  48      40.707  53.453  55.120  1.00  0.00           O
ATOM    581  CB  VAL A  48      40.802  50.221  55.247  1.00  0.00           C
ATOM    582  CG1 VAL A  48      39.276  49.741  55.217  1.00  0.00           C
ATOM    583  CG2 VAL A  48      41.618  49.006  55.235  1.00  0.00           C
ATOM    584  H   VAL A  48      43.043  51.620  55.164  1.00  0.00           H
ATOM    585  HA  VAL A  48      40.895  50.834  53.245  1.00  0.00           H
ATOM    586  HB  VAL A  48      40.887  50.718  56.214  1.00  0.00           H
ATOM    587 HG11 VAL A  48      38.679  50.646  55.100  1.00  0.00           H
ATOM    588 HG12 VAL A  48      39.077  48.993  54.449  1.00  0.00           H
ATOM    589 HG13 VAL A  48      39.049  49.407  56.229  1.00  0.00           H
ATOM    590 HG21 VAL A  48      41.352  48.382  56.088  1.00  0.00           H
ATOM    591 HG22 VAL A  48      42.675  49.226  55.382  1.00  0.00           H
ATOM    592 HG23 VAL A  48      41.419  48.440  54.325  1.00  0.00           H
ATOM    593  N   PRO A  49      39.319  52.690  53.565  1.00  0.00           N
ATOM    594  CA  PRO A  49      38.467  53.891  53.622  1.00  0.00           C
ATOM    595  C   PRO A  49      37.574  53.912  54.911  1.00  0.00           C
ATOM    596  O   PRO A  49      37.420  52.895  55.621  1.00  0.00           O
ATOM    597  CB  PRO A  49      37.672  53.956  52.320  1.00  0.00           C
ATOM    598  CG  PRO A  49      37.638  52.460  51.942  1.00  0.00           C
ATOM    599  CD  PRO A  49      38.808  51.762  52.563  1.00  0.00           C
ATOM    600  HA  PRO A  49      39.129  54.755  53.669  1.00  0.00           H
ATOM    601  HB2 PRO A  49      36.642  54.312  52.326  1.00  0.00           H
ATOM    602  HB3 PRO A  49      38.379  54.427  51.637  1.00  0.00           H
ATOM    603  HG2 PRO A  49      36.772  51.967  52.383  1.00  0.00           H
ATOM    604  HG3 PRO A  49      37.591  52.328  50.861  1.00  0.00           H
ATOM    605  HD2 PRO A  49      38.495  50.809  52.989  1.00  0.00           H
ATOM    606  HD3 PRO A  49      39.502  51.634  51.731  1.00  0.00           H
ATOM    607  N   GLN A  50      37.078  55.123  55.288  1.00  0.00           N
ATOM    608  CA  GLN A  50      36.265  55.349  56.509  1.00  0.00           C
ATOM    609  C   GLN A  50      34.871  54.707  56.468  1.00  0.00           C
ATOM    610  O   GLN A  50      34.304  54.345  57.471  1.00  0.00           O
ATOM    611  CB  GLN A  50      36.081  56.932  56.649  1.00  0.00           C
ATOM    612  CG  GLN A  50      37.416  57.704  56.705  1.00  0.00           C
ATOM    613  CD  GLN A  50      38.120  57.543  58.094  1.00  0.00           C
ATOM    614  NE2 GLN A  50      39.163  56.753  58.102  1.00  0.00           N
ATOM    615  OE1 GLN A  50      37.683  57.949  59.116  1.00  0.00           O
ATOM    616  H   GLN A  50      37.418  55.848  54.672  1.00  0.00           H
ATOM    617  HA  GLN A  50      36.778  54.925  57.372  1.00  0.00           H
ATOM    618  HB2 GLN A  50      35.536  57.255  55.762  1.00  0.00           H
ATOM    619  HB3 GLN A  50      35.393  57.072  57.482  1.00  0.00           H
ATOM    620  HG2 GLN A  50      38.044  57.414  55.862  1.00  0.00           H
ATOM    621  HG3 GLN A  50      37.123  58.753  56.713  1.00  0.00           H
ATOM    622 HE21 GLN A  50      39.623  56.755  59.001  1.00  0.00           H
ATOM    623 HE22 GLN A  50      39.660  56.460  57.273  1.00  0.00           H
ATOM    624  N   ASP A  51      34.361  54.359  55.275  1.00  0.00           N
ATOM    625  CA  ASP A  51      33.195  53.468  55.032  1.00  0.00           C
ATOM    626  C   ASP A  51      33.228  52.913  53.599  1.00  0.00           C
ATOM    627  O   ASP A  51      33.857  53.532  52.750  1.00  0.00           O
ATOM    628  CB  ASP A  51      31.839  54.217  55.081  1.00  0.00           C
ATOM    629  CG  ASP A  51      31.247  54.356  56.439  1.00  0.00           C
ATOM    630  OD1 ASP A  51      30.966  53.257  57.030  1.00  0.00           O
ATOM    631  OD2 ASP A  51      31.090  55.479  56.915  1.00  0.00           O
ATOM    632  H   ASP A  51      34.904  54.673  54.483  1.00  0.00           H
ATOM    633  HA  ASP A  51      33.227  52.679  55.784  1.00  0.00           H
ATOM    634  HB2 ASP A  51      31.998  55.191  54.618  1.00  0.00           H
ATOM    635  HB3 ASP A  51      31.160  53.704  54.399  1.00  0.00           H
ATOM    636  N   MET A  52      32.534  51.811  53.362  1.00  0.00           N
ATOM    637  CA  MET A  52      32.408  51.210  51.996  1.00  0.00           C
ATOM    638  C   MET A  52      31.228  51.801  51.300  1.00  0.00           C
ATOM    639  O   MET A  52      30.549  51.112  50.526  1.00  0.00           O
ATOM    640  CB  MET A  52      32.334  49.709  52.115  1.00  0.00           C
ATOM    641  CG  MET A  52      33.316  48.966  53.041  1.00  0.00           C
ATOM    642  SD  MET A  52      35.143  49.261  52.712  1.00  0.00           S
ATOM    643  CE  MET A  52      35.779  49.829  54.299  1.00  0.00           C
ATOM    644  H   MET A  52      31.920  51.427  54.065  1.00  0.00           H
ATOM    645  HA  MET A  52      33.308  51.470  51.439  1.00  0.00           H
ATOM    646  HB2 MET A  52      31.321  49.355  52.306  1.00  0.00           H
ATOM    647  HB3 MET A  52      32.507  49.353  51.100  1.00  0.00           H
ATOM    648  HG2 MET A  52      33.036  49.192  54.070  1.00  0.00           H
ATOM    649  HG3 MET A  52      33.034  47.933  52.840  1.00  0.00           H
ATOM    650  HE1 MET A  52      35.361  50.784  54.617  1.00  0.00           H
ATOM    651  HE2 MET A  52      35.505  49.093  55.054  1.00  0.00           H
ATOM    652  HE3 MET A  52      36.852  49.993  54.200  1.00  0.00           H
ATOM    653  N   GLU A  53      30.959  53.051  51.523  1.00 -0.01           N
ATOM    654  CA  GLU A  53      29.984  53.836  50.717  1.00 -0.01           C
ATOM    655  C   GLU A  53      30.673  54.468  49.598  1.00 -0.01           C
ATOM    656  O   GLU A  53      31.882  54.741  49.645  1.00 -0.01           O
ATOM    657  CB  GLU A  53      29.397  55.008  51.564  1.00 -0.01           C
ATOM    658  CG  GLU A  53      28.448  54.623  52.736  1.00 -0.01           C
ATOM    659  CD  GLU A  53      26.847  54.504  52.417  1.00 -0.01           C
ATOM    660  OE1 GLU A  53      26.328  54.793  51.315  1.00 -0.01           O
ATOM    661  OE2 GLU A  53      26.149  54.337  53.414  1.00 -0.01           O
ATOM    662  H   GLU A  53      31.612  53.513  52.140  1.00 -0.01           H
ATOM    663  HA  GLU A  53      29.208  53.192  50.305  1.00 -0.01           H
ATOM    664  HB2 GLU A  53      30.195  55.600  52.013  1.00 -0.01           H
ATOM    665  HB3 GLU A  53      28.844  55.637  50.866  1.00 -0.01           H
ATOM    666  HG2 GLU A  53      28.813  53.658  53.088  1.00 -0.01           H
ATOM    667  HG3 GLU A  53      28.582  55.230  53.631  1.00 -0.01           H
ATOM    668  N   LEU A  54      29.955  54.571  48.422  1.00 -0.02           N
ATOM    669  CA  LEU A  54      30.592  55.022  47.204  1.00 -0.02           C
ATOM    670  C   LEU A  54      31.283  56.408  47.343  1.00 -0.02           C
ATOM    671  O   LEU A  54      32.440  56.525  46.980  1.00 -0.02           O
ATOM    672  CB  LEU A  54      29.658  54.819  45.993  1.00 -0.02           C
ATOM    673  CG  LEU A  54      30.405  55.003  44.611  1.00 -0.02           C
ATOM    674  CD1 LEU A  54      31.653  54.110  44.599  1.00 -0.02           C
ATOM    675  CD2 LEU A  54      29.472  54.666  43.462  1.00 -0.02           C
ATOM    676  H   LEU A  54      28.971  54.347  48.453  1.00 -0.02           H
ATOM    677  HA  LEU A  54      31.463  54.383  47.054  1.00 -0.02           H
ATOM    678  HB2 LEU A  54      29.249  53.810  46.023  1.00 -0.02           H
ATOM    679  HB3 LEU A  54      28.830  55.514  46.132  1.00 -0.02           H
ATOM    680  HG  LEU A  54      30.597  56.073  44.530  1.00 -0.02           H
ATOM    681 HD11 LEU A  54      32.444  54.497  45.241  1.00 -0.02           H
ATOM    682 HD12 LEU A  54      32.109  54.179  43.611  1.00 -0.02           H
ATOM    683 HD13 LEU A  54      31.407  53.065  44.790  1.00 -0.02           H
ATOM    684 HD21 LEU A  54      29.085  53.656  43.595  1.00 -0.02           H
ATOM    685 HD22 LEU A  54      28.697  55.405  43.259  1.00 -0.02           H
ATOM    686 HD23 LEU A  54      30.069  54.697  42.550  1.00 -0.02           H
ATOM    687  N   VAL A  55      30.648  57.447  47.853  1.00 -0.01           N
ATOM    688  CA  VAL A  55      31.246  58.796  47.939  1.00 -0.01           C
ATOM    689  C   VAL A  55      32.505  58.836  48.792  1.00 -0.01           C
ATOM    690  O   VAL A  55      33.461  59.559  48.469  1.00 -0.01           O
ATOM    691  CB  VAL A  55      30.225  59.770  48.407  1.00 -0.01           C
ATOM    692  CG1 VAL A  55      29.653  59.568  49.888  1.00 -0.01           C
ATOM    693  CG2 VAL A  55      30.620  61.201  48.290  1.00 -0.01           C
ATOM    694  H   VAL A  55      29.681  57.347  48.124  1.00 -0.01           H
ATOM    695  HA  VAL A  55      31.638  59.077  46.962  1.00 -0.01           H
ATOM    696  HB  VAL A  55      29.408  59.617  47.702  1.00 -0.01           H
ATOM    697 HG11 VAL A  55      30.393  59.949  50.592  1.00 -0.01           H
ATOM    698 HG12 VAL A  55      28.724  60.133  49.970  1.00 -0.01           H
ATOM    699 HG13 VAL A  55      29.519  58.518  50.149  1.00 -0.01           H
ATOM    700 HG21 VAL A  55      31.027  61.476  47.317  1.00 -0.01           H
ATOM    701 HG22 VAL A  55      31.316  61.350  49.116  1.00 -0.01           H
ATOM    702 HG23 VAL A  55      29.785  61.897  48.371  1.00 -0.01           H
ATOM    703  N   THR A  56      32.468  58.129  49.896  1.00  0.01           N
ATOM    704  CA  THR A  56      33.535  58.057  50.899  1.00  0.01           C
ATOM    705  C   THR A  56      34.816  57.318  50.395  1.00  0.01           C
ATOM    706  O   THR A  56      35.905  57.852  50.429  1.00  0.01           O
ATOM    707  CB  THR A  56      33.069  57.504  52.255  1.00  0.01           C
ATOM    708  CG2 THR A  56      34.215  57.280  53.270  1.00  0.01           C
ATOM    709  OG1 THR A  56      32.182  58.381  52.896  1.00  0.01           O
ATOM    710  H   THR A  56      31.677  57.513  50.014  1.00  0.01           H
ATOM    711  HA  THR A  56      33.970  59.031  51.127  1.00  0.01           H
ATOM    712  HB  THR A  56      32.565  56.559  52.052  1.00  0.01           H
ATOM    713  HG1 THR A  56      31.454  57.979  53.377  1.00  0.01           H
ATOM    714 HG21 THR A  56      34.938  56.544  52.919  1.00  0.01           H
ATOM    715 HG22 THR A  56      33.869  57.050  54.277  1.00  0.01           H
ATOM    716 HG23 THR A  56      34.870  58.143  53.381  1.00  0.01           H
ATOM    717  N   MET A  57      34.680  56.180  49.774  1.00  0.01           N
ATOM    718  CA  MET A  57      35.688  55.477  48.884  1.00  0.01           C
ATOM    719  C   MET A  57      36.212  56.380  47.763  1.00  0.01           C
ATOM    720  O   MET A  57      37.396  56.489  47.413  1.00  0.01           O
ATOM    721  CB  MET A  57      35.007  54.272  48.243  1.00  0.01           C
ATOM    722  CG  MET A  57      34.876  53.058  49.181  1.00  0.01           C
ATOM    723  SD  MET A  57      33.502  51.912  48.650  1.00  0.01           S
ATOM    724  CE  MET A  57      33.835  51.598  46.834  1.00  0.01           C
ATOM    725  H   MET A  57      33.896  55.600  50.038  1.00  0.01           H
ATOM    726  HA  MET A  57      36.588  55.111  49.379  1.00  0.01           H
ATOM    727  HB2 MET A  57      34.065  54.575  47.787  1.00  0.01           H
ATOM    728  HB3 MET A  57      35.621  53.926  47.412  1.00  0.01           H
ATOM    729  HG2 MET A  57      35.841  52.563  49.293  1.00  0.01           H
ATOM    730  HG3 MET A  57      34.612  53.426  50.172  1.00  0.01           H
ATOM    731  HE1 MET A  57      34.884  51.353  46.670  1.00  0.01           H
ATOM    732  HE2 MET A  57      33.302  50.719  46.471  1.00  0.01           H
ATOM    733  HE3 MET A  57      33.413  52.434  46.276  1.00  0.01           H
ATOM    734  N   SER A  58      35.291  57.114  47.078  1.00 -0.02           N
ATOM    735  CA  SER A  58      35.570  57.878  45.859  1.00 -0.02           C
ATOM    736  C   SER A  58      36.272  59.228  46.241  1.00 -0.02           C
ATOM    737  O   SER A  58      37.222  59.564  45.502  1.00 -0.02           O
ATOM    738  CB  SER A  58      34.225  58.212  45.152  1.00 -0.02           C
ATOM    739  OG  SER A  58      34.477  59.014  43.992  1.00 -0.02           O
ATOM    740  H   SER A  58      34.337  56.854  47.284  1.00 -0.02           H
ATOM    741  HA  SER A  58      36.213  57.304  45.192  1.00 -0.02           H
ATOM    742  HB2 SER A  58      33.669  57.336  44.818  1.00 -0.02           H
ATOM    743  HB3 SER A  58      33.578  58.812  45.791  1.00 -0.02           H
ATOM    744  HG  SER A  58      34.511  59.938  44.249  1.00 -0.02           H
ATOM    745  N   SER A  59      36.016  59.840  47.404  1.00  0.02           N
ATOM    746  CA  SER A  59      36.841  60.922  47.958  1.00  0.02           C
ATOM    747  C   SER A  59      38.312  60.534  48.167  1.00  0.02           C
ATOM    748  O   SER A  59      39.165  61.442  48.171  1.00  0.02           O
ATOM    749  CB  SER A  59      36.171  61.321  49.249  1.00  0.02           C
ATOM    750  OG  SER A  59      36.848  62.404  49.864  1.00  0.02           O
ATOM    751  H   SER A  59      35.215  59.513  47.926  1.00  0.02           H
ATOM    752  HA  SER A  59      36.789  61.775  47.282  1.00  0.02           H
ATOM    753  HB2 SER A  59      35.194  61.764  49.059  1.00  0.02           H
ATOM    754  HB3 SER A  59      36.025  60.504  49.955  1.00  0.02           H
ATOM    755  HG  SER A  59      37.554  62.126  50.451  1.00  0.02           H
ATOM    756  N   GLN A  60      38.654  59.239  48.309  1.00  0.01           N
ATOM    757  CA  GLN A  60      40.061  58.775  48.378  1.00  0.01           C
ATOM    758  C   GLN A  60      40.716  58.747  46.962  1.00  0.01           C
ATOM    759  O   GLN A  60      41.900  59.076  46.752  1.00  0.01           O
ATOM    760  CB  GLN A  60      40.208  57.353  49.031  1.00  0.01           C
ATOM    761  CG  GLN A  60      41.684  57.006  49.338  1.00  0.01           C
ATOM    762  CD  GLN A  60      42.020  55.556  49.679  1.00  0.01           C
ATOM    763  NE2 GLN A  60      41.907  55.059  50.862  1.00  0.01           N
ATOM    764  OE1 GLN A  60      42.575  54.894  48.855  1.00  0.01           O
ATOM    765  H   GLN A  60      37.940  58.527  48.364  1.00  0.01           H
ATOM    766  HA  GLN A  60      40.697  59.439  48.963  1.00  0.01           H
ATOM    767  HB2 GLN A  60      39.658  57.267  49.968  1.00  0.01           H
ATOM    768  HB3 GLN A  60      39.813  56.646  48.302  1.00  0.01           H
ATOM    769  HG2 GLN A  60      42.336  57.181  48.482  1.00  0.01           H
ATOM    770  HG3 GLN A  60      42.020  57.585  50.198  1.00  0.01           H
ATOM    771 HE21 GLN A  60      42.336  54.159  51.021  1.00  0.01           H
ATOM    772 HE22 GLN A  60      41.529  55.598  51.628  1.00  0.01           H
ATOM    773  N   ALA A  61      39.875  58.366  45.946  1.00 -0.02           N
ATOM    774  CA  ALA A  61      40.287  58.522  44.628  1.00 -0.02           C
ATOM    775  C   ALA A  61      40.346  59.979  44.168  1.00 -0.02           C
ATOM    776  O   ALA A  61      41.323  60.326  43.512  1.00 -0.02           O
ATOM    777  CB  ALA A  61      39.309  57.599  43.884  1.00 -0.02           C
ATOM    778  H   ALA A  61      38.877  58.246  46.036  1.00 -0.02           H
ATOM    779  HA  ALA A  61      41.289  58.141  44.429  1.00 -0.02           H
ATOM    780  HB1 ALA A  61      39.543  57.612  42.820  1.00 -0.02           H
ATOM    781  HB2 ALA A  61      38.282  57.949  43.990  1.00 -0.02           H
ATOM    782  HB3 ALA A  61      39.547  56.605  44.261  1.00 -0.02           H
ATOM    783  N   GLN A  62      39.544  60.914  44.676  1.00 -0.13           N
ATOM    784  CA  GLN A  62      39.780  62.356  44.646  1.00 -0.13           C
ATOM    785  C   GLN A  62      41.007  62.827  45.383  1.00 -0.13           C
ATOM    786  O   GLN A  62      41.808  63.510  44.782  1.00 -0.13           O
ATOM    787  CB  GLN A  62      38.659  63.190  45.218  1.00 -0.13           C
ATOM    788  CG  GLN A  62      37.378  62.959  44.421  1.00 -0.13           C
ATOM    789  CD  GLN A  62      36.347  64.007  44.880  1.00 -0.13           C
ATOM    790  NE2 GLN A  62      35.703  64.691  43.957  1.00 -0.13           N
ATOM    791  OE1 GLN A  62      36.206  64.207  46.126  1.00 -0.13           O
ATOM    792  H   GLN A  62      38.644  60.599  45.009  1.00 -0.13           H
ATOM    793  HA  GLN A  62      39.960  62.615  43.602  1.00 -0.13           H
ATOM    794  HB2 GLN A  62      38.499  62.908  46.259  1.00 -0.13           H
ATOM    795  HB3 GLN A  62      38.994  64.224  45.304  1.00 -0.13           H
ATOM    796  HG2 GLN A  62      37.656  63.054  43.372  1.00 -0.13           H
ATOM    797  HG3 GLN A  62      36.953  61.963  44.551  1.00 -0.13           H
ATOM    798 HE21 GLN A  62      35.161  65.512  44.185  1.00 -0.13           H
ATOM    799 HE22 GLN A  62      35.950  64.577  42.984  1.00 -0.13           H
ATOM    800  N   ASP A  63      41.340  62.445  46.624  1.00  0.00           N
ATOM    801  CA  ASP A  63      42.693  62.746  47.287  1.00  0.00           C
ATOM    802  C   ASP A  63      43.989  62.308  46.551  1.00  0.00           C
ATOM    803  O   ASP A  63      44.910  63.078  46.342  1.00  0.00           O
ATOM    804  CB  ASP A  63      42.511  62.153  48.658  1.00  0.00           C
ATOM    805  CG  ASP A  63      41.993  63.036  49.799  1.00  0.00           C
ATOM    806  OD1 ASP A  63      42.369  64.206  49.719  1.00  0.00           O
ATOM    807  OD2 ASP A  63      41.317  62.649  50.775  1.00  0.00           O
ATOM    808  H   ASP A  63      40.676  61.806  47.036  1.00  0.00           H
ATOM    809  HA  ASP A  63      42.636  63.834  47.316  1.00  0.00           H
ATOM    810  HB2 ASP A  63      41.920  61.238  48.654  1.00  0.00           H
ATOM    811  HB3 ASP A  63      43.493  61.870  49.037  1.00  0.00           H
ATOM    812  N   ARG A  64      43.876  61.051  46.027  1.00  0.03           N
ATOM    813  CA  ARG A  64      44.881  60.473  45.171  1.00  0.03           C
ATOM    814  C   ARG A  64      45.072  61.317  43.935  1.00  0.03           C
ATOM    815  O   ARG A  64      46.252  61.605  43.579  1.00  0.03           O
ATOM    816  CB  ARG A  64      44.509  59.007  44.869  1.00  0.03           C
ATOM    817  CG  ARG A  64      45.471  58.193  44.045  1.00  0.03           C
ATOM    818  CD  ARG A  64      45.613  56.695  44.429  1.00  0.03           C
ATOM    819  NE  ARG A  64      44.206  56.094  44.520  1.00  0.03           N
ATOM    820  CZ  ARG A  64      43.615  55.666  45.635  1.00  0.03           C
ATOM    821  NH1 ARG A  64      43.911  55.953  46.835  1.00  0.03           N
ATOM    822  NH2 ARG A  64      42.570  54.900  45.522  1.00  0.03           N
ATOM    823  H   ARG A  64      43.062  60.492  46.242  1.00  0.03           H
ATOM    824  HA  ARG A  64      45.842  60.525  45.683  1.00  0.03           H
ATOM    825  HB2 ARG A  64      44.442  58.589  45.874  1.00  0.03           H
ATOM    826  HB3 ARG A  64      43.529  58.979  44.393  1.00  0.03           H
ATOM    827  HG2 ARG A  64      45.149  58.162  43.003  1.00  0.03           H
ATOM    828  HG3 ARG A  64      46.525  58.445  44.160  1.00  0.03           H
ATOM    829  HD2 ARG A  64      46.088  55.988  43.749  1.00  0.03           H
ATOM    830  HD3 ARG A  64      46.055  56.814  45.418  1.00  0.03           H
ATOM    831  HE  ARG A  64      43.796  55.693  43.689  1.00  0.03           H
ATOM    832 HH11 ARG A  64      44.639  56.636  46.988  1.00  0.03           H
ATOM    833 HH12 ARG A  64      43.242  55.581  47.494  1.00  0.03           H
ATOM    834 HH21 ARG A  64      42.391  54.483  44.619  1.00  0.03           H
ATOM    835 HH22 ARG A  64      42.024  54.502  46.273  1.00  0.03           H
ATOM    836  N   TYR A  65      43.963  61.792  43.287  1.00 -0.03           N
ATOM    837  CA  TYR A  65      44.007  62.602  42.054  1.00 -0.03           C
ATOM    838  C   TYR A  65      44.819  63.901  42.253  1.00 -0.03           C
ATOM    839  O   TYR A  65      45.881  63.960  41.672  1.00 -0.03           O
ATOM    840  CB  TYR A  65      42.558  62.858  41.528  1.00 -0.03           C
ATOM    841  CG  TYR A  65      42.459  63.359  40.063  1.00 -0.03           C
ATOM    842  CD1 TYR A  65      42.326  62.452  39.017  1.00 -0.03           C
ATOM    843  CD2 TYR A  65      42.523  64.758  39.808  1.00 -0.03           C
ATOM    844  CE1 TYR A  65      42.145  62.953  37.676  1.00 -0.03           C
ATOM    845  CE2 TYR A  65      42.319  65.189  38.503  1.00 -0.03           C
ATOM    846  CZ  TYR A  65      42.026  64.304  37.429  1.00 -0.03           C
ATOM    847  OH  TYR A  65      41.817  64.863  36.272  1.00 -0.03           O
ATOM    848  H   TYR A  65      43.073  61.498  43.664  1.00 -0.03           H
ATOM    849  HA  TYR A  65      44.480  62.086  41.218  1.00 -0.03           H
ATOM    850  HB2 TYR A  65      41.969  61.968  41.749  1.00 -0.03           H
ATOM    851  HB3 TYR A  65      42.109  63.630  42.153  1.00 -0.03           H
ATOM    852  HD1 TYR A  65      42.352  61.407  39.287  1.00 -0.03           H
ATOM    853  HD2 TYR A  65      42.661  65.474  40.605  1.00 -0.03           H
ATOM    854  HE1 TYR A  65      42.129  62.234  36.870  1.00 -0.03           H
ATOM    855  HE2 TYR A  65      42.209  66.258  38.392  1.00 -0.03           H
ATOM    856  HH  TYR A  65      41.685  65.797  36.446  1.00 -0.03           H
ATOM    857  N   THR A  66      44.445  64.682  43.210  1.00  0.01           N
ATOM    858  CA  THR A  66      45.137  65.912  43.675  1.00  0.01           C
ATOM    859  C   THR A  66      46.603  65.608  43.980  1.00  0.01           C
ATOM    860  O   THR A  66      47.503  66.319  43.560  1.00  0.01           O
ATOM    861  CB  THR A  66      44.302  66.405  44.862  1.00  0.01           C
ATOM    862  CG2 THR A  66      45.132  67.188  45.823  1.00  0.01           C
ATOM    863  OG1 THR A  66      43.153  67.159  44.444  1.00  0.01           O
ATOM    864  H   THR A  66      43.649  64.342  43.731  1.00  0.01           H
ATOM    865  HA  THR A  66      45.075  66.787  43.028  1.00  0.01           H
ATOM    866  HB  THR A  66      43.989  65.573  45.493  1.00  0.01           H
ATOM    867  HG1 THR A  66      42.628  66.584  43.882  1.00  0.01           H
ATOM    868 HG21 THR A  66      44.453  67.777  46.439  1.00  0.01           H
ATOM    869 HG22 THR A  66      45.669  67.929  45.231  1.00  0.01           H
ATOM    870 HG23 THR A  66      45.881  66.568  46.316  1.00  0.01           H
ATOM    871  N   ASP A  67      46.947  64.472  44.626  1.00  0.00           N
ATOM    872  CA  ASP A  67      48.260  64.101  45.125  1.00  0.00           C
ATOM    873  C   ASP A  67      49.210  63.737  44.009  1.00  0.00           C
ATOM    874  O   ASP A  67      50.367  64.048  44.174  1.00  0.00           O
ATOM    875  CB  ASP A  67      48.282  62.917  46.091  1.00  0.00           C
ATOM    876  CG  ASP A  67      47.757  63.234  47.498  1.00  0.00           C
ATOM    877  OD1 ASP A  67      47.497  64.431  47.744  1.00  0.00           O
ATOM    878  OD2 ASP A  67      47.386  62.276  48.292  1.00  0.00           O
ATOM    879  H   ASP A  67      46.230  63.901  45.050  1.00  0.00           H
ATOM    880  HA  ASP A  67      48.698  64.983  45.593  1.00  0.00           H
ATOM    881  HB2 ASP A  67      47.708  62.073  45.707  1.00  0.00           H
ATOM    882  HB3 ASP A  67      49.314  62.609  46.262  1.00  0.00           H
ATOM    883  N   TYR A  68      48.690  63.160  42.922  1.00  0.00           N
ATOM    884  CA  TYR A  68      49.344  62.935  41.591  1.00  0.00           C
ATOM    885  C   TYR A  68      49.484  64.162  40.688  1.00  0.00           C
ATOM    886  O   TYR A  68      50.621  64.405  40.124  1.00  0.00           O
ATOM    887  CB  TYR A  68      48.545  61.837  40.882  1.00  0.00           C
ATOM    888  CG  TYR A  68      49.179  61.444  39.556  1.00  0.00           C
ATOM    889  CD1 TYR A  68      50.577  61.097  39.502  1.00  0.00           C
ATOM    890  CD2 TYR A  68      48.409  61.472  38.382  1.00  0.00           C
ATOM    891  CE1 TYR A  68      51.194  60.726  38.320  1.00  0.00           C
ATOM    892  CE2 TYR A  68      49.054  61.193  37.159  1.00  0.00           C
ATOM    893  CZ  TYR A  68      50.383  60.650  37.126  1.00  0.00           C
ATOM    894  OH  TYR A  68      50.922  60.101  35.951  1.00  0.00           O
ATOM    895  H   TYR A  68      47.682  63.098  42.900  1.00  0.00           H
ATOM    896  HA  TYR A  68      50.372  62.613  41.758  1.00  0.00           H
ATOM    897  HB2 TYR A  68      48.493  60.925  41.476  1.00  0.00           H
ATOM    898  HB3 TYR A  68      47.500  62.117  40.748  1.00  0.00           H
ATOM    899  HD1 TYR A  68      51.117  61.074  40.437  1.00  0.00           H
ATOM    900  HD2 TYR A  68      47.435  61.936  38.426  1.00  0.00           H
ATOM    901  HE1 TYR A  68      52.262  60.561  38.334  1.00  0.00           H
ATOM    902  HE2 TYR A  68      48.511  61.267  36.228  1.00  0.00           H
ATOM    903  HH  TYR A  68      51.735  59.611  36.094  1.00  0.00           H
ATOM    904  N   LEU A  69      48.585  65.109  40.891  1.00  0.00           N
ATOM    905  CA  LEU A  69      48.839  66.544  40.392  1.00  0.00           C
ATOM    906  C   LEU A  69      50.037  67.245  41.090  1.00  0.00           C
ATOM    907  O   LEU A  69      50.902  67.875  40.452  1.00  0.00           O
ATOM    908  CB  LEU A  69      47.535  67.414  40.427  1.00  0.00           C
ATOM    909  CG  LEU A  69      46.189  66.934  39.724  1.00  0.00           C
ATOM    910  CD1 LEU A  69      45.204  68.003  39.531  1.00  0.00           C
ATOM    911  CD2 LEU A  69      46.519  66.246  38.441  1.00  0.00           C
ATOM    912  H   LEU A  69      47.740  64.924  41.413  1.00  0.00           H
ATOM    913  HA  LEU A  69      49.228  66.474  39.376  1.00  0.00           H
ATOM    914  HB2 LEU A  69      47.341  67.627  41.478  1.00  0.00           H
ATOM    915  HB3 LEU A  69      47.832  68.366  39.988  1.00  0.00           H
ATOM    916  HG  LEU A  69      45.778  66.179  40.394  1.00  0.00           H
ATOM    917 HD11 LEU A  69      44.966  68.385  40.524  1.00  0.00           H
ATOM    918 HD12 LEU A  69      44.305  67.572  39.089  1.00  0.00           H
ATOM    919 HD13 LEU A  69      45.507  68.802  38.856  1.00  0.00           H
ATOM    920 HD21 LEU A  69      46.917  67.009  37.772  1.00  0.00           H
ATOM    921 HD22 LEU A  69      47.189  65.391  38.534  1.00  0.00           H
ATOM    922 HD23 LEU A  69      45.602  65.896  37.968  1.00  0.00           H
ATOM    923  N   ILE A  70      50.081  67.086  42.383  1.00  0.00           N
ATOM    924  CA  ILE A  70      51.093  67.713  43.198  1.00  0.00           C
ATOM    925  C   ILE A  70      52.466  67.066  42.960  1.00  0.00           C
ATOM    926  O   ILE A  70      53.506  67.728  42.838  1.00  0.00           O
ATOM    927  CB  ILE A  70      50.787  67.791  44.772  1.00  0.00           C
ATOM    928  CG1 ILE A  70      49.484  68.548  45.004  1.00  0.00           C
ATOM    929  CG2 ILE A  70      51.882  68.409  45.597  1.00  0.00           C
ATOM    930  CD1 ILE A  70      48.714  68.089  46.222  1.00  0.00           C
ATOM    931  H   ILE A  70      49.260  66.663  42.794  1.00  0.00           H
ATOM    932  HA  ILE A  70      51.164  68.752  42.874  1.00  0.00           H
ATOM    933  HB  ILE A  70      50.637  66.789  45.176  1.00  0.00           H
ATOM    934 HG12 ILE A  70      49.668  69.609  45.172  1.00  0.00           H
ATOM    935 HG13 ILE A  70      48.901  68.565  44.083  1.00  0.00           H
ATOM    936 HG21 ILE A  70      51.728  68.484  46.674  1.00  0.00           H
ATOM    937 HG22 ILE A  70      52.073  69.425  45.252  1.00  0.00           H
ATOM    938 HG23 ILE A  70      52.812  67.852  45.480  1.00  0.00           H
ATOM    939 HD11 ILE A  70      48.344  67.081  46.036  1.00  0.00           H
ATOM    940 HD12 ILE A  70      47.843  68.704  46.447  1.00  0.00           H
ATOM    941 HD13 ILE A  70      49.295  68.156  47.142  1.00  0.00           H
ATOM    942  N   GLU A  71      52.552  65.756  42.635  1.00  0.00           N
ATOM    943  CA  GLU A  71      53.761  64.959  42.282  1.00  0.00           C
ATOM    944  C   GLU A  71      54.209  65.254  40.838  1.00  0.00           C
ATOM    945  O   GLU A  71      55.393  65.224  40.530  1.00  0.00           O
ATOM    946  CB  GLU A  71      53.382  63.448  42.468  1.00  0.00           C
ATOM    947  CG  GLU A  71      53.886  62.425  41.370  1.00  0.00           C
ATOM    948  CD  GLU A  71      53.838  60.984  41.778  1.00  0.00           C
ATOM    949  OE1 GLU A  71      53.095  60.598  42.727  1.00  0.00           O
ATOM    950  OE2 GLU A  71      54.717  60.210  41.367  1.00  0.00           O
ATOM    951  H   GLU A  71      51.682  65.252  42.736  1.00  0.00           H
ATOM    952  HA  GLU A  71      54.567  65.173  42.984  1.00  0.00           H
ATOM    953  HB2 GLU A  71      53.734  63.159  43.458  1.00  0.00           H
ATOM    954  HB3 GLU A  71      52.304  63.297  42.424  1.00  0.00           H
ATOM    955  HG2 GLU A  71      53.234  62.523  40.503  1.00  0.00           H
ATOM    956  HG3 GLU A  71      54.891  62.672  41.030  1.00  0.00           H
ATOM    957  N   THR A  72      53.257  65.639  39.952  1.00  0.01           N
ATOM    958  CA  THR A  72      53.531  65.876  38.529  1.00  0.01           C
ATOM    959  C   THR A  72      53.966  67.267  38.298  1.00  0.01           C
ATOM    960  O   THR A  72      54.992  67.457  37.573  1.00  0.01           O
ATOM    961  CB  THR A  72      52.321  65.552  37.634  1.00  0.01           C
ATOM    962  CG2 THR A  72      52.316  65.873  36.134  1.00  0.01           C
ATOM    963  OG1 THR A  72      52.118  64.159  37.754  1.00  0.01           O
ATOM    964  H   THR A  72      52.281  65.611  40.211  1.00  0.01           H
ATOM    965  HA  THR A  72      54.339  65.216  38.211  1.00  0.01           H
ATOM    966  HB  THR A  72      51.432  66.061  38.006  1.00  0.01           H
ATOM    967  HG1 THR A  72      51.721  64.132  38.628  1.00  0.01           H
ATOM    968 HG21 THR A  72      52.985  65.153  35.664  1.00  0.01           H
ATOM    969 HG22 THR A  72      52.591  66.912  35.953  1.00  0.01           H
ATOM    970 HG23 THR A  72      51.352  65.627  35.688  1.00  0.01           H
ATOM    971  N   LEU A  73      53.353  68.253  38.957  1.00  0.00           N
ATOM    972  CA  LEU A  73      53.768  69.627  38.855  1.00  0.00           C
ATOM    973  C   LEU A  73      55.104  69.829  39.545  1.00  0.00           C
ATOM    974  O   LEU A  73      55.949  70.727  39.217  1.00  0.00           O
ATOM    975  CB  LEU A  73      52.731  70.630  39.389  1.00  0.00           C
ATOM    976  CG  LEU A  73      53.045  72.112  39.087  1.00  0.00           C
ATOM    977  CD1 LEU A  73      53.093  72.396  37.525  1.00  0.00           C
ATOM    978  CD2 LEU A  73      51.909  73.146  39.490  1.00  0.00           C
ATOM    979  H   LEU A  73      52.534  68.113  39.532  1.00  0.00           H
ATOM    980  HA  LEU A  73      53.936  69.761  37.786  1.00  0.00           H
ATOM    981  HB2 LEU A  73      51.806  70.288  38.925  1.00  0.00           H
ATOM    982  HB3 LEU A  73      52.623  70.378  40.445  1.00  0.00           H
ATOM    983  HG  LEU A  73      53.972  72.342  39.613  1.00  0.00           H
ATOM    984 HD11 LEU A  73      53.713  71.786  36.868  1.00  0.00           H
ATOM    985 HD12 LEU A  73      53.187  73.454  37.278  1.00  0.00           H
ATOM    986 HD13 LEU A  73      52.116  72.037  37.203  1.00  0.00           H
ATOM    987 HD21 LEU A  73      50.905  72.752  39.329  1.00  0.00           H
ATOM    988 HD22 LEU A  73      51.894  73.242  40.576  1.00  0.00           H
ATOM    989 HD23 LEU A  73      52.149  74.115  39.052  1.00  0.00           H
ATOM    990  N   ASP A  74      55.268  69.090  40.660  1.00  0.00           N
ATOM    991  CA  ASP A  74      56.436  69.095  41.588  1.00  0.00           C
ATOM    992  C   ASP A  74      56.836  70.497  42.180  1.00  0.00           C
ATOM    993  O   ASP A  74      57.970  70.912  41.976  1.00  0.00           O
ATOM    994  CB  ASP A  74      57.637  68.379  40.998  1.00  0.00           C
ATOM    995  CG  ASP A  74      58.797  68.118  42.061  1.00  0.00           C
ATOM    996  OD1 ASP A  74      58.566  67.999  43.259  1.00  0.00           O
ATOM    997  OD2 ASP A  74      59.951  67.865  41.585  1.00  0.00           O
ATOM    998  H   ASP A  74      54.460  68.530  40.892  1.00  0.00           H
ATOM    999  HA  ASP A  74      56.216  68.519  42.487  1.00  0.00           H
ATOM   1000  HB2 ASP A  74      57.429  67.411  40.542  1.00  0.00           H
ATOM   1001  HB3 ASP A  74      58.105  68.922  40.177  1.00  0.00           H
ATOM   1002  N   PRO A  75      55.890  71.211  42.822  1.00  0.00           N
ATOM   1003  CA  PRO A  75      56.164  72.603  43.264  1.00  0.00           C
ATOM   1004  C   PRO A  75      57.272  72.755  44.355  1.00  0.00           C
ATOM   1005  O   PRO A  75      57.423  71.910  45.200  1.00  0.00           O
ATOM   1006  CB  PRO A  75      54.814  73.136  43.653  1.00  0.00           C
ATOM   1007  CG  PRO A  75      53.700  72.216  43.043  1.00  0.00           C
ATOM   1008  CD  PRO A  75      54.513  70.894  43.132  1.00  0.00           C
ATOM   1009  HA  PRO A  75      56.562  73.207  42.448  1.00  0.00           H
ATOM   1010  HB2 PRO A  75      54.611  73.314  44.709  1.00  0.00           H
ATOM   1011  HB3 PRO A  75      54.589  74.091  43.180  1.00  0.00           H
ATOM   1012  HG2 PRO A  75      52.866  72.171  43.744  1.00  0.00           H
ATOM   1013  HG3 PRO A  75      53.545  72.405  41.980  1.00  0.00           H
ATOM   1014  HD2 PRO A  75      54.423  70.625  44.185  1.00  0.00           H
ATOM   1015  HD3 PRO A  75      54.064  70.114  42.518  1.00  0.00           H
ATOM   1016  N   LYS A  76      57.926  73.937  44.335  1.00  0.00           N
ATOM   1017  CA  LYS A  76      59.200  74.153  45.171  1.00  0.00           C
ATOM   1018  C   LYS A  76      59.102  75.295  46.179  1.00  0.00           C
ATOM   1019  O   LYS A  76      58.447  76.296  45.926  1.00  0.00           O
ATOM   1020  CB  LYS A  76      60.508  74.380  44.375  1.00  0.00           C
ATOM   1021  CG  LYS A  76      60.923  73.323  43.369  1.00  0.00           C
ATOM   1022  CD  LYS A  76      61.224  71.912  43.916  1.00  0.00           C
ATOM   1023  CE  LYS A  76      61.474  70.923  42.767  1.00  0.00           C
ATOM   1024  NZ  LYS A  76      62.490  71.287  41.740  1.00  0.00           N
ATOM   1025  H   LYS A  76      57.560  74.741  43.846  1.00  0.00           H
ATOM   1026  HA  LYS A  76      59.353  73.256  45.772  1.00  0.00           H
ATOM   1027  HB2 LYS A  76      60.434  75.325  43.837  1.00  0.00           H
ATOM   1028  HB3 LYS A  76      61.306  74.344  45.118  1.00  0.00           H
ATOM   1029  HG2 LYS A  76      60.120  73.113  42.661  1.00  0.00           H
ATOM   1030  HG3 LYS A  76      61.851  73.734  42.973  1.00  0.00           H
ATOM   1031  HD2 LYS A  76      62.096  71.993  44.565  1.00  0.00           H
ATOM   1032  HD3 LYS A  76      60.336  71.549  44.432  1.00  0.00           H
ATOM   1033  HE2 LYS A  76      61.689  69.928  43.157  1.00  0.00           H
ATOM   1034  HE3 LYS A  76      60.519  70.820  42.253  1.00  0.00           H
ATOM   1035  HZ1 LYS A  76      62.082  71.959  41.106  1.00  0.00           H
ATOM   1036  HZ2 LYS A  76      62.730  70.454  41.222  1.00  0.00           H
ATOM   1037  HZ3 LYS A  76      63.334  71.660  42.152  1.00  0.00           H
ATOM   1038  N   ALA A  77      59.633  75.184  47.373  1.00  0.00           N
ATOM   1039  CA  ALA A  77      59.735  76.372  48.360  1.00  0.00           C
ATOM   1040  C   ALA A  77      60.179  77.752  47.883  1.00  0.00           C
ATOM   1041  O   ALA A  77      61.049  77.913  47.054  1.00  0.00           O
ATOM   1042  CB  ALA A  77      60.614  75.918  49.506  1.00  0.00           C
ATOM   1043  H   ALA A  77      59.994  74.279  47.638  1.00  0.00           H
ATOM   1044  HA  ALA A  77      58.775  76.415  48.874  1.00  0.00           H
ATOM   1045  HB1 ALA A  77      61.605  75.704  49.105  1.00  0.00           H
ATOM   1046  HB2 ALA A  77      60.209  74.964  49.846  1.00  0.00           H
ATOM   1047  HB3 ALA A  77      60.787  76.689  50.257  1.00  0.00           H
ATOM   1048  N   GLY A  78      59.540  78.752  48.488  1.00  0.00           N
ATOM   1049  CA  GLY A  78      59.594  80.104  47.985  1.00  0.00           C
ATOM   1050  C   GLY A  78      58.820  80.366  46.678  1.00  0.00           C
ATOM   1051  O   GLY A  78      58.826  81.552  46.313  1.00  0.00           O
ATOM   1052  H   GLY A  78      58.953  78.543  49.283  1.00  0.00           H
ATOM   1053  HA2 GLY A  78      59.238  80.729  48.804  1.00  0.00           H
ATOM   1054  HA3 GLY A  78      60.630  80.380  47.788  1.00  0.00           H
ATOM   1055  N   GLN A  79      58.069  79.472  46.078  1.00  0.00           N
ATOM   1056  CA  GLN A  79      57.204  79.854  44.896  1.00  0.00           C
ATOM   1057  C   GLN A  79      55.819  80.185  45.332  1.00  0.00           C
ATOM   1058  O   GLN A  79      55.360  79.977  46.487  1.00  0.00           O
ATOM   1059  CB  GLN A  79      57.160  78.605  43.973  1.00  0.00           C
ATOM   1060  CG  GLN A  79      58.512  78.260  43.298  1.00  0.00           C
ATOM   1061  CD  GLN A  79      58.391  77.132  42.364  1.00  0.00           C
ATOM   1062  NE2 GLN A  79      59.441  76.841  41.695  1.00  0.00           N
ATOM   1063  OE1 GLN A  79      57.367  76.444  42.288  1.00  0.00           O
ATOM   1064  H   GLN A  79      58.047  78.522  46.419  1.00  0.00           H
ATOM   1065  HA  GLN A  79      57.534  80.719  44.321  1.00  0.00           H
ATOM   1066  HB2 GLN A  79      56.766  77.748  44.518  1.00  0.00           H
ATOM   1067  HB3 GLN A  79      56.380  78.767  43.229  1.00  0.00           H
ATOM   1068  HG2 GLN A  79      58.849  79.091  42.678  1.00  0.00           H
ATOM   1069  HG3 GLN A  79      59.199  78.018  44.109  1.00  0.00           H
ATOM   1070 HE21 GLN A  79      59.505  76.129  40.980  1.00  0.00           H
ATOM   1071 HE22 GLN A  79      60.328  77.311  41.808  1.00  0.00           H
ATOM   1072  N   HID A  80      54.939  80.658  44.365  1.00  0.00           N
ATOM   1073  CA  HID A  80      53.560  80.952  44.566  1.00  0.00           C
ATOM   1074  C   HID A  80      52.866  80.384  43.307  1.00  0.00           C
ATOM   1075  O   HID A  80      53.182  80.694  42.160  1.00  0.00           O
ATOM   1076  CB  HID A  80      53.324  82.428  44.799  1.00  0.00           C
ATOM   1077  CG  HID A  80      51.929  82.916  45.237  1.00  0.00           C
ATOM   1078  CD2 HID A  80      50.678  82.347  45.190  1.00  0.00           C
ATOM   1079  ND1 HID A  80      51.739  84.133  45.851  1.00  0.00           N
ATOM   1080  CE1 HID A  80      50.405  84.307  46.090  1.00  0.00           C
ATOM   1081  NE2 HID A  80      49.716  83.245  45.697  1.00  0.00           N
ATOM   1082  H   HID A  80      55.372  80.987  43.514  1.00  0.00           H
ATOM   1083  HA  HID A  80      53.130  80.422  45.416  1.00  0.00           H
ATOM   1084  HB2 HID A  80      54.069  82.766  45.520  1.00  0.00           H
ATOM   1085  HB3 HID A  80      53.539  82.931  43.856  1.00  0.00           H
ATOM   1086  HD1 HID A  80      52.484  84.777  46.077  1.00  0.00           H
ATOM   1087  HD2 HID A  80      50.318  81.421  44.765  1.00  0.00           H
ATOM   1088  HE1 HID A  80      49.964  85.208  46.490  1.00  0.00           H
ATOM   1089  N   LEU A  81      51.846  79.536  43.562  1.00  0.00           N
ATOM   1090  CA  LEU A  81      51.209  78.699  42.534  1.00  0.00           C
ATOM   1091  C   LEU A  81      49.821  79.235  42.068  1.00  0.00           C
ATOM   1092  O   LEU A  81      49.086  79.742  42.931  1.00  0.00           O
ATOM   1093  CB  LEU A  81      51.053  77.303  43.154  1.00  0.00           C
ATOM   1094  CG  LEU A  81      50.356  76.264  42.215  1.00  0.00           C
ATOM   1095  CD1 LEU A  81      50.883  74.880  42.585  1.00  0.00           C
ATOM   1096  CD2 LEU A  81      48.829  76.130  42.394  1.00  0.00           C
ATOM   1097  H   LEU A  81      51.703  79.294  44.532  1.00  0.00           H
ATOM   1098  HA  LEU A  81      51.797  78.655  41.618  1.00  0.00           H
ATOM   1099  HB2 LEU A  81      52.080  76.948  43.247  1.00  0.00           H
ATOM   1100  HB3 LEU A  81      50.516  77.423  44.095  1.00  0.00           H
ATOM   1101  HG  LEU A  81      50.718  76.459  41.206  1.00  0.00           H
ATOM   1102 HD11 LEU A  81      51.962  74.871  42.426  1.00  0.00           H
ATOM   1103 HD12 LEU A  81      50.469  74.114  41.930  1.00  0.00           H
ATOM   1104 HD13 LEU A  81      50.576  74.550  43.578  1.00  0.00           H
ATOM   1105 HD21 LEU A  81      48.593  75.817  43.411  1.00  0.00           H
ATOM   1106 HD22 LEU A  81      48.344  77.095  42.248  1.00  0.00           H
ATOM   1107 HD23 LEU A  81      48.434  75.406  41.682  1.00  0.00           H
ATOM   1108  N   LEU A  82      49.410  79.009  40.799  1.00  0.00           N
ATOM   1109  CA  LEU A  82      48.056  79.390  40.232  1.00  0.00           C
ATOM   1110  C   LEU A  82      47.140  78.248  39.945  1.00  0.00           C
ATOM   1111  O   LEU A  82      47.404  77.454  39.070  1.00  0.00           O
ATOM   1112  CB  LEU A  82      48.242  80.410  39.055  1.00  0.00           C
ATOM   1113  CG  LEU A  82      46.945  80.952  38.414  1.00  0.00           C
ATOM   1114  CD1 LEU A  82      46.242  81.999  39.270  1.00  0.00           C
ATOM   1115  CD2 LEU A  82      47.186  81.589  37.040  1.00  0.00           C
ATOM   1116  H   LEU A  82      50.088  78.630  40.154  1.00  0.00           H
ATOM   1117  HA  LEU A  82      47.551  79.955  41.016  1.00  0.00           H
ATOM   1118  HB2 LEU A  82      48.819  81.239  39.462  1.00  0.00           H
ATOM   1119  HB3 LEU A  82      48.806  79.882  38.286  1.00  0.00           H
ATOM   1120  HG  LEU A  82      46.230  80.158  38.198  1.00  0.00           H
ATOM   1121 HD11 LEU A  82      45.794  81.425  40.081  1.00  0.00           H
ATOM   1122 HD12 LEU A  82      45.423  82.414  38.683  1.00  0.00           H
ATOM   1123 HD13 LEU A  82      46.983  82.742  39.567  1.00  0.00           H
ATOM   1124 HD21 LEU A  82      47.566  82.578  37.297  1.00  0.00           H
ATOM   1125 HD22 LEU A  82      47.928  80.961  36.546  1.00  0.00           H
ATOM   1126 HD23 LEU A  82      46.253  81.818  36.526  1.00  0.00           H
ATOM   1127  N   ASP A  83      46.070  78.219  40.747  1.00 -0.03           N
ATOM   1128  CA  ASP A  83      45.048  77.172  40.655  1.00 -0.03           C
ATOM   1129  C   ASP A  83      43.784  77.531  39.848  1.00 -0.03           C
ATOM   1130  O   ASP A  83      42.817  78.222  40.201  1.00 -0.03           O
ATOM   1131  CB  ASP A  83      44.718  76.671  42.074  1.00 -0.03           C
ATOM   1132  CG  ASP A  83      43.777  75.519  42.113  1.00 -0.03           C
ATOM   1133  OD1 ASP A  83      43.443  74.930  41.052  1.00 -0.03           O
ATOM   1134  OD2 ASP A  83      43.157  75.327  43.217  1.00 -0.03           O
ATOM   1135  H   ASP A  83      46.073  78.737  41.615  1.00 -0.03           H
ATOM   1136  HA  ASP A  83      45.542  76.385  40.086  1.00 -0.03           H
ATOM   1137  HB2 ASP A  83      45.573  76.238  42.594  1.00 -0.03           H
ATOM   1138  HB3 ASP A  83      44.276  77.476  42.661  1.00 -0.03           H
ATOM   1139  N   ILE A  84      43.838  77.256  38.502  1.00 -0.04           N
ATOM   1140  CA  ILE A  84      42.885  77.820  37.469  1.00 -0.04           C
ATOM   1141  C   ILE A  84      41.608  76.968  37.532  1.00 -0.04           C
ATOM   1142  O   ILE A  84      41.517  75.873  36.947  1.00 -0.04           O
ATOM   1143  CB  ILE A  84      43.449  77.919  36.058  1.00 -0.04           C
ATOM   1144  CG1 ILE A  84      44.699  78.864  36.013  1.00 -0.04           C
ATOM   1145  CG2 ILE A  84      42.321  78.336  35.084  1.00 -0.04           C
ATOM   1146  CD1 ILE A  84      45.328  79.007  34.639  1.00 -0.04           C
ATOM   1147  H   ILE A  84      44.515  76.617  38.110  1.00 -0.04           H
ATOM   1148  HA  ILE A  84      42.744  78.868  37.734  1.00 -0.04           H
ATOM   1149  HB  ILE A  84      43.901  76.967  35.779  1.00 -0.04           H
ATOM   1150 HG12 ILE A  84      44.376  79.848  36.352  1.00 -0.04           H
ATOM   1151 HG13 ILE A  84      45.372  78.496  36.787  1.00 -0.04           H
ATOM   1152 HG21 ILE A  84      42.693  78.583  34.089  1.00 -0.04           H
ATOM   1153 HG22 ILE A  84      41.973  79.301  35.451  1.00 -0.04           H
ATOM   1154 HG23 ILE A  84      41.447  77.686  35.067  1.00 -0.04           H
ATOM   1155 HD11 ILE A  84      45.655  78.056  34.219  1.00 -0.04           H
ATOM   1156 HD12 ILE A  84      46.203  79.654  34.695  1.00 -0.04           H
ATOM   1157 HD13 ILE A  84      44.657  79.457  33.908  1.00 -0.04           H
ATOM   1158  N   GLY A  85      40.495  77.437  38.147  1.00 -0.03           N
ATOM   1159  CA  GLY A  85      39.338  76.630  38.412  1.00 -0.03           C
ATOM   1160  C   GLY A  85      39.554  75.798  39.719  1.00 -0.03           C
ATOM   1161  O   GLY A  85      39.200  74.624  39.810  1.00 -0.03           O
ATOM   1162  H   GLY A  85      40.595  78.310  38.647  1.00 -0.03           H
ATOM   1163  HA2 GLY A  85      38.561  77.373  38.585  1.00 -0.03           H
ATOM   1164  HA3 GLY A  85      39.043  75.938  37.623  1.00 -0.03           H
ATOM   1165  N   CYS A  86      40.041  76.485  40.764  1.00 -0.05           N
ATOM   1166  CA  CYS A  86      40.256  75.939  42.100  1.00 -0.05           C
ATOM   1167  C   CYS A  86      38.947  75.299  42.691  1.00 -0.05           C
ATOM   1168  O   CYS A  86      39.051  74.403  43.523  1.00 -0.05           O
ATOM   1169  CB  CYS A  86      40.810  77.018  43.030  1.00 -0.05           C
ATOM   1170  SG  CYS A  86      39.608  78.321  43.571  1.00 -0.05           S
ATOM   1171  H   CYS A  86      40.328  77.434  40.573  1.00 -0.05           H
ATOM   1172  HA  CYS A  86      40.966  75.117  42.193  1.00 -0.05           H
ATOM   1173  HB2 CYS A  86      41.261  76.486  43.868  1.00 -0.05           H
ATOM   1174  HB3 CYS A  86      41.647  77.521  42.546  1.00 -0.05           H
ATOM   1175  HG  CYS A  86      38.778  77.557  44.287  1.00 -0.05           H
ATOM   1176  N   GLY A  87      37.787  75.899  42.398  1.00 -0.03           N
ATOM   1177  CA  GLY A  87      36.527  75.466  42.960  1.00 -0.03           C
ATOM   1178  C   GLY A  87      36.641  75.332  44.504  1.00 -0.03           C
ATOM   1179  O   GLY A  87      36.694  76.379  45.106  1.00 -0.03           O
ATOM   1180  H   GLY A  87      37.744  76.774  41.895  1.00 -0.03           H
ATOM   1181  HA2 GLY A  87      35.756  76.232  42.882  1.00 -0.03           H
ATOM   1182  HA3 GLY A  87      36.231  74.494  42.564  1.00 -0.03           H
ATOM   1183  N   THR A  88      36.460  74.173  45.113  1.00  0.02           N
ATOM   1184  CA  THR A  88      36.489  74.182  46.541  1.00  0.02           C
ATOM   1185  C   THR A  88      37.868  74.082  47.104  1.00  0.02           C
ATOM   1186  O   THR A  88      37.962  74.127  48.314  1.00  0.02           O
ATOM   1187  CB  THR A  88      35.582  73.080  47.066  1.00  0.02           C
ATOM   1188  CG2 THR A  88      34.119  73.159  46.688  1.00  0.02           C
ATOM   1189  OG1 THR A  88      36.135  71.869  46.717  1.00  0.02           O
ATOM   1190  H   THR A  88      36.204  73.311  44.652  1.00  0.02           H
ATOM   1191  HA  THR A  88      36.010  75.060  46.974  1.00  0.02           H
ATOM   1192  HB  THR A  88      35.687  73.088  48.151  1.00  0.02           H
ATOM   1193  HG1 THR A  88      36.194  71.796  45.761  1.00  0.02           H
ATOM   1194 HG21 THR A  88      33.752  74.181  46.777  1.00  0.02           H
ATOM   1195 HG22 THR A  88      33.565  72.496  47.353  1.00  0.02           H
ATOM   1196 HG23 THR A  88      34.011  72.933  45.627  1.00  0.02           H
ATOM   1197  N   GLY A  89      38.927  74.107  46.318  1.00  0.01           N
ATOM   1198  CA  GLY A  89      40.308  74.361  46.753  1.00  0.01           C
ATOM   1199  C   GLY A  89      41.036  73.240  47.547  1.00  0.01           C
ATOM   1200  O   GLY A  89      42.067  73.586  48.133  1.00  0.01           O
ATOM   1201  H   GLY A  89      38.764  74.056  45.323  1.00  0.01           H
ATOM   1202  HA2 GLY A  89      40.868  74.656  45.866  1.00  0.01           H
ATOM   1203  HA3 GLY A  89      40.359  75.220  47.423  1.00  0.01           H
ATOM   1204  N   ARG A  90      40.630  71.974  47.333  1.00  0.04           N
ATOM   1205  CA  ARG A  90      41.335  70.881  47.927  1.00  0.04           C
ATOM   1206  C   ARG A  90      42.785  70.707  47.543  1.00  0.04           C
ATOM   1207  O   ARG A  90      43.668  70.528  48.382  1.00  0.04           O
ATOM   1208  CB  ARG A  90      40.485  69.638  47.606  1.00  0.04           C
ATOM   1209  CG  ARG A  90      40.665  68.592  48.723  1.00  0.04           C
ATOM   1210  CD  ARG A  90      39.944  67.246  48.425  1.00  0.04           C
ATOM   1211  NE  ARG A  90      40.206  66.169  49.438  1.00  0.04           N
ATOM   1212  CZ  ARG A  90      39.669  65.985  50.669  1.00  0.04           C
ATOM   1213  NH1 ARG A  90      38.858  66.845  51.203  1.00  0.04           N
ATOM   1214  NH2 ARG A  90      40.105  64.878  51.392  1.00  0.04           N
ATOM   1215  H   ARG A  90      39.892  71.881  46.649  1.00  0.04           H
ATOM   1216  HA  ARG A  90      41.308  71.069  49.000  1.00  0.04           H
ATOM   1217  HB2 ARG A  90      39.450  69.920  47.412  1.00  0.04           H
ATOM   1218  HB3 ARG A  90      40.811  69.167  46.679  1.00  0.04           H
ATOM   1219  HG2 ARG A  90      41.730  68.370  48.792  1.00  0.04           H
ATOM   1220  HG3 ARG A  90      40.319  68.891  49.712  1.00  0.04           H
ATOM   1221  HD2 ARG A  90      38.857  67.312  48.484  1.00  0.04           H
ATOM   1222  HD3 ARG A  90      40.168  66.810  47.452  1.00  0.04           H
ATOM   1223  HE  ARG A  90      41.073  65.652  49.385  1.00  0.04           H
ATOM   1224 HH11 ARG A  90      38.512  67.613  50.646  1.00  0.04           H
ATOM   1225 HH12 ARG A  90      38.357  66.679  52.065  1.00  0.04           H
ATOM   1226 HH21 ARG A  90      40.723  64.224  50.934  1.00  0.04           H
ATOM   1227 HH22 ARG A  90      39.678  64.677  52.285  1.00  0.04           H
ATOM   1228  N   THR A  91      42.955  70.716  46.204  1.00  0.00           N
ATOM   1229  CA  THR A  91      44.299  70.691  45.552  1.00  0.00           C
ATOM   1230  C   THR A  91      45.274  71.794  46.052  1.00  0.00           C
ATOM   1231  O   THR A  91      46.345  71.566  46.604  1.00  0.00           O
ATOM   1232  CB  THR A  91      44.073  70.822  44.059  1.00  0.00           C
ATOM   1233  CG2 THR A  91      45.186  70.222  43.207  1.00  0.00           C
ATOM   1234  OG1 THR A  91      42.890  70.208  43.772  1.00  0.00           O
ATOM   1235  H   THR A  91      42.167  70.728  45.573  1.00  0.00           H
ATOM   1236  HA  THR A  91      44.922  69.819  45.753  1.00  0.00           H
ATOM   1237  HB  THR A  91      43.912  71.885  43.881  1.00  0.00           H
ATOM   1238  HG1 THR A  91      43.052  69.295  44.022  1.00  0.00           H
ATOM   1239 HG21 THR A  91      45.165  69.132  43.177  1.00  0.00           H
ATOM   1240 HG22 THR A  91      46.142  70.625  43.543  1.00  0.00           H
ATOM   1241 HG23 THR A  91      45.139  70.423  42.137  1.00  0.00           H
ATOM   1242  N   ALA A  92      44.764  73.056  45.969  1.00  0.01           N
ATOM   1243  CA  ALA A  92      45.343  74.113  46.679  1.00  0.01           C
ATOM   1244  C   ALA A  92      45.701  73.873  48.234  1.00  0.01           C
ATOM   1245  O   ALA A  92      46.839  74.173  48.618  1.00  0.01           O
ATOM   1246  CB  ALA A  92      44.406  75.272  46.442  1.00  0.01           C
ATOM   1247  H   ALA A  92      43.902  73.259  45.485  1.00  0.01           H
ATOM   1248  HA  ALA A  92      46.347  74.339  46.319  1.00  0.01           H
ATOM   1249  HB1 ALA A  92      43.460  75.106  46.957  1.00  0.01           H
ATOM   1250  HB2 ALA A  92      44.394  75.504  45.377  1.00  0.01           H
ATOM   1251  HB3 ALA A  92      44.725  76.150  47.004  1.00  0.01           H
ATOM   1252  N   LEU A  93      44.772  73.312  49.055  1.00  0.01           N
ATOM   1253  CA  LEU A  93      44.959  73.139  50.451  1.00  0.01           C
ATOM   1254  C   LEU A  93      46.067  72.125  50.701  1.00  0.01           C
ATOM   1255  O   LEU A  93      46.946  72.344  51.549  1.00  0.01           O
ATOM   1256  CB  LEU A  93      43.603  72.771  51.097  1.00  0.01           C
ATOM   1257  CG  LEU A  93      43.698  72.313  52.569  1.00  0.01           C
ATOM   1258  CD1 LEU A  93      43.950  73.449  53.576  1.00  0.01           C
ATOM   1259  CD2 LEU A  93      42.343  71.571  53.016  1.00  0.01           C
ATOM   1260  H   LEU A  93      43.959  72.974  48.562  1.00  0.01           H
ATOM   1261  HA  LEU A  93      45.216  74.103  50.889  1.00  0.01           H
ATOM   1262  HB2 LEU A  93      42.868  73.576  51.092  1.00  0.01           H
ATOM   1263  HB3 LEU A  93      43.182  71.941  50.529  1.00  0.01           H
ATOM   1264  HG  LEU A  93      44.568  71.673  52.719  1.00  0.01           H
ATOM   1265 HD11 LEU A  93      44.830  74.069  53.398  1.00  0.01           H
ATOM   1266 HD12 LEU A  93      44.107  73.085  54.592  1.00  0.01           H
ATOM   1267 HD13 LEU A  93      43.051  74.059  53.669  1.00  0.01           H
ATOM   1268 HD21 LEU A  93      41.623  72.387  52.955  1.00  0.01           H
ATOM   1269 HD22 LEU A  93      41.909  70.885  52.289  1.00  0.01           H
ATOM   1270 HD23 LEU A  93      42.445  71.105  53.996  1.00  0.01           H
ATOM   1271  N   LYS A  94      46.077  71.025  49.907  1.00  0.03           N
ATOM   1272  CA  LYS A  94      47.150  69.980  49.990  1.00  0.03           C
ATOM   1273  C   LYS A  94      48.507  70.526  49.558  1.00  0.03           C
ATOM   1274  O   LYS A  94      49.487  70.397  50.294  1.00  0.03           O
ATOM   1275  CB  LYS A  94      46.646  68.698  49.308  1.00  0.03           C
ATOM   1276  CG  LYS A  94      45.453  68.129  50.091  1.00  0.03           C
ATOM   1277  CD  LYS A  94      44.837  66.835  49.466  1.00  0.03           C
ATOM   1278  CE  LYS A  94      45.681  65.624  49.893  1.00  0.03           C
ATOM   1279  NZ  LYS A  94      45.249  64.291  49.366  1.00  0.03           N
ATOM   1280  H   LYS A  94      45.407  70.925  49.158  1.00  0.03           H
ATOM   1281  HA  LYS A  94      47.240  69.794  51.060  1.00  0.03           H
ATOM   1282  HB2 LYS A  94      46.241  68.841  48.306  1.00  0.03           H
ATOM   1283  HB3 LYS A  94      47.436  67.948  49.265  1.00  0.03           H
ATOM   1284  HG2 LYS A  94      45.752  67.859  51.104  1.00  0.03           H
ATOM   1285  HG3 LYS A  94      44.608  68.808  49.978  1.00  0.03           H
ATOM   1286  HD2 LYS A  94      43.841  66.637  49.862  1.00  0.03           H
ATOM   1287  HD3 LYS A  94      44.814  66.997  48.388  1.00  0.03           H
ATOM   1288  HE2 LYS A  94      46.684  65.740  49.482  1.00  0.03           H
ATOM   1289  HE3 LYS A  94      45.900  65.429  50.943  1.00  0.03           H
ATOM   1290  HZ1 LYS A  94      45.051  63.684  50.149  1.00  0.03           H
ATOM   1291  HZ2 LYS A  94      46.027  63.807  48.941  1.00  0.03           H
ATOM   1292  HZ3 LYS A  94      44.352  64.282  48.901  1.00  0.03           H
ATOM   1293  N   ALA A  95      48.561  71.469  48.577  1.00  0.00           N
ATOM   1294  CA  ALA A  95      49.881  72.083  48.116  1.00  0.00           C
ATOM   1295  C   ALA A  95      50.453  72.948  49.226  1.00  0.00           C
ATOM   1296  O   ALA A  95      51.579  72.787  49.780  1.00  0.00           O
ATOM   1297  CB  ALA A  95      49.801  72.795  46.699  1.00  0.00           C
ATOM   1298  H   ALA A  95      47.683  71.569  48.088  1.00  0.00           H
ATOM   1299  HA  ALA A  95      50.524  71.206  48.038  1.00  0.00           H
ATOM   1300  HB1 ALA A  95      50.827  72.965  46.373  1.00  0.00           H
ATOM   1301  HB2 ALA A  95      49.383  73.797  46.798  1.00  0.00           H
ATOM   1302  HB3 ALA A  95      49.224  72.157  46.030  1.00  0.00           H
ATOM   1303  N   ALA A  96      49.548  73.795  49.736  1.00  0.00           N
ATOM   1304  CA  ALA A  96      49.730  74.661  50.916  1.00  0.00           C
ATOM   1305  C   ALA A  96      50.149  73.943  52.220  1.00  0.00           C
ATOM   1306  O   ALA A  96      50.650  74.636  53.119  1.00  0.00           O
ATOM   1307  CB  ALA A  96      48.524  75.535  51.106  1.00  0.00           C
ATOM   1308  H   ALA A  96      48.671  73.887  49.243  1.00  0.00           H
ATOM   1309  HA  ALA A  96      50.511  75.335  50.565  1.00  0.00           H
ATOM   1310  HB1 ALA A  96      48.296  76.101  50.202  1.00  0.00           H
ATOM   1311  HB2 ALA A  96      48.627  76.173  51.984  1.00  0.00           H
ATOM   1312  HB3 ALA A  96      47.682  74.856  51.232  1.00  0.00           H
ATOM   1313  N   ARG A  97      50.016  72.591  52.341  1.00  0.00           N
ATOM   1314  CA  ARG A  97      50.437  71.770  53.463  1.00  0.00           C
ATOM   1315  C   ARG A  97      51.601  70.836  53.115  1.00  0.00           C
ATOM   1316  O   ARG A  97      52.566  70.787  53.884  1.00  0.00           O
ATOM   1317  CB  ARG A  97      49.273  70.985  54.038  1.00  0.00           C
ATOM   1318  CG  ARG A  97      48.086  71.861  54.585  1.00  0.00           C
ATOM   1319  CD  ARG A  97      47.011  70.954  55.271  1.00  0.00           C
ATOM   1320  NE  ARG A  97      46.583  69.983  54.198  1.00  0.00           N
ATOM   1321  CZ  ARG A  97      45.553  69.155  54.304  1.00  0.00           C
ATOM   1322  NH1 ARG A  97      44.989  68.986  55.471  1.00  0.00           N
ATOM   1323  NH2 ARG A  97      45.253  68.339  53.338  1.00  0.00           N
ATOM   1324  H   ARG A  97      49.743  72.110  51.496  1.00  0.00           H
ATOM   1325  HA  ARG A  97      50.790  72.375  54.298  1.00  0.00           H
ATOM   1326  HB2 ARG A  97      48.889  70.283  53.297  1.00  0.00           H
ATOM   1327  HB3 ARG A  97      49.647  70.467  54.921  1.00  0.00           H
ATOM   1328  HG2 ARG A  97      48.476  72.572  55.313  1.00  0.00           H
ATOM   1329  HG3 ARG A  97      47.633  72.456  53.792  1.00  0.00           H
ATOM   1330  HD2 ARG A  97      47.506  70.428  56.087  1.00  0.00           H
ATOM   1331  HD3 ARG A  97      46.126  71.514  55.570  1.00  0.00           H
ATOM   1332  HE  ARG A  97      47.032  69.945  53.294  1.00  0.00           H
ATOM   1333 HH11 ARG A  97      45.390  69.478  56.257  1.00  0.00           H
ATOM   1334 HH12 ARG A  97      44.239  68.310  55.503  1.00  0.00           H
ATOM   1335 HH21 ARG A  97      45.998  68.155  52.681  1.00  0.00           H
ATOM   1336 HH22 ARG A  97      44.463  67.710  53.355  1.00  0.00           H
ATOM   1337  N   GLN A  98      51.583  70.058  52.011  1.00  0.00           N
ATOM   1338  CA  GLN A  98      52.614  69.066  51.624  1.00  0.00           C
ATOM   1339  C   GLN A  98      53.905  69.806  51.211  1.00  0.00           C
ATOM   1340  O   GLN A  98      54.989  69.501  51.708  1.00  0.00           O
ATOM   1341  CB  GLN A  98      52.079  68.301  50.428  1.00  0.00           C
ATOM   1342  CG  GLN A  98      50.829  67.413  50.744  1.00  0.00           C
ATOM   1343  CD  GLN A  98      50.288  66.602  49.606  1.00  0.00           C
ATOM   1344  NE2 GLN A  98      49.238  65.807  49.789  1.00  0.00           N
ATOM   1345  OE1 GLN A  98      50.817  66.509  48.518  1.00  0.00           O
ATOM   1346  H   GLN A  98      50.926  70.166  51.251  1.00  0.00           H
ATOM   1347  HA  GLN A  98      52.971  68.468  52.462  1.00  0.00           H
ATOM   1348  HB2 GLN A  98      51.859  68.900  49.545  1.00  0.00           H
ATOM   1349  HB3 GLN A  98      52.878  67.642  50.090  1.00  0.00           H
ATOM   1350  HG2 GLN A  98      51.061  66.755  51.581  1.00  0.00           H
ATOM   1351  HG3 GLN A  98      50.095  68.107  51.152  1.00  0.00           H
ATOM   1352 HE21 GLN A  98      49.039  65.209  49.000  1.00  0.00           H
ATOM   1353 HE22 GLN A  98      48.748  65.825  50.672  1.00  0.00           H
ATOM   1354  N   ARG A  99      53.900  70.890  50.468  1.00  0.00           N
ATOM   1355  CA  ARG A  99      55.109  71.647  50.025  1.00  0.00           C
ATOM   1356  C   ARG A  99      55.198  72.905  50.835  1.00  0.00           C
ATOM   1357  O   ARG A  99      56.233  73.511  50.846  1.00  0.00           O
ATOM   1358  CB  ARG A  99      55.038  71.885  48.484  1.00  0.00           C
ATOM   1359  CG  ARG A  99      54.921  70.568  47.654  1.00  0.00           C
ATOM   1360  CD  ARG A  99      56.054  69.602  47.899  1.00  0.00           C
ATOM   1361  NE  ARG A  99      55.894  68.447  47.039  1.00  0.00           N
ATOM   1362  CZ  ARG A  99      56.380  68.237  45.814  1.00  0.00           C
ATOM   1363  NH1 ARG A  99      57.301  68.996  45.423  1.00  0.00           N
ATOM   1364  NH2 ARG A  99      56.059  67.232  45.097  1.00  0.00           N
ATOM   1365  H   ARG A  99      53.013  71.241  50.137  1.00  0.00           H
ATOM   1366  HA  ARG A  99      55.979  71.051  50.300  1.00  0.00           H
ATOM   1367  HB2 ARG A  99      54.151  72.485  48.280  1.00  0.00           H
ATOM   1368  HB3 ARG A  99      55.910  72.448  48.153  1.00  0.00           H
ATOM   1369  HG2 ARG A  99      54.002  70.013  47.839  1.00  0.00           H
ATOM   1370  HG3 ARG A  99      54.912  70.946  46.632  1.00  0.00           H
ATOM   1371  HD2 ARG A  99      56.974  70.146  47.689  1.00  0.00           H
ATOM   1372  HD3 ARG A  99      56.020  69.204  48.914  1.00  0.00           H
ATOM   1373  HE  ARG A  99      55.254  67.712  47.304  1.00  0.00           H
ATOM   1374 HH11 ARG A  99      57.550  69.851  45.900  1.00  0.00           H
ATOM   1375 HH12 ARG A  99      57.779  68.863  44.544  1.00  0.00           H
ATOM   1376 HH21 ARG A  99      55.258  66.664  45.330  1.00  0.00           H
ATOM   1377 HH22 ARG A  99      56.516  67.096  44.206  1.00  0.00           H
ATOM   1378  N   GLY A 100      54.095  73.395  51.404  1.00  0.00           N
ATOM   1379  CA  GLY A 100      54.111  74.664  52.243  1.00  0.00           C
ATOM   1380  C   GLY A 100      54.152  76.002  51.423  1.00  0.00           C
ATOM   1381  O   GLY A 100      54.455  77.058  51.954  1.00  0.00           O
ATOM   1382  H   GLY A 100      53.153  73.195  51.098  1.00  0.00           H
ATOM   1383  HA2 GLY A 100      53.246  74.629  52.905  1.00  0.00           H
ATOM   1384  HA3 GLY A 100      55.014  74.508  52.832  1.00  0.00           H
ATOM   1385  N   ILE A 101      53.767  75.919  50.109  1.00  0.00           N
ATOM   1386  CA  ILE A 101      53.810  77.114  49.269  1.00  0.00           C
ATOM   1387  C   ILE A 101      52.587  78.004  49.424  1.00  0.00           C
ATOM   1388  O   ILE A 101      51.518  77.639  49.877  1.00  0.00           O
ATOM   1389  CB  ILE A 101      54.253  76.727  47.867  1.00  0.00           C
ATOM   1390  CG1 ILE A 101      53.140  76.014  47.037  1.00  0.00           C
ATOM   1391  CG2 ILE A 101      55.476  75.815  47.742  1.00  0.00           C
ATOM   1392  CD1 ILE A 101      53.242  76.488  45.608  1.00  0.00           C
ATOM   1393  H   ILE A 101      53.416  75.041  49.755  1.00  0.00           H
ATOM   1394  HA  ILE A 101      54.617  77.742  49.647  1.00  0.00           H
ATOM   1395  HB  ILE A 101      54.599  77.642  47.387  1.00  0.00           H
ATOM   1396 HG12 ILE A 101      53.112  74.926  47.089  1.00  0.00           H
ATOM   1397 HG13 ILE A 101      52.157  76.334  47.382  1.00  0.00           H
ATOM   1398 HG21 ILE A 101      56.360  76.446  47.643  1.00  0.00           H
ATOM   1399 HG22 ILE A 101      55.485  75.219  46.830  1.00  0.00           H
ATOM   1400 HG23 ILE A 101      55.567  75.048  48.511  1.00  0.00           H
ATOM   1401 HD11 ILE A 101      53.124  77.571  45.643  1.00  0.00           H
ATOM   1402 HD12 ILE A 101      52.356  76.048  45.151  1.00  0.00           H
ATOM   1403 HD13 ILE A 101      54.198  76.230  45.153  1.00  0.00           H
ATOM   1404  N   ALA A 102      52.704  79.186  48.800  1.00  0.00           N
ATOM   1405  CA  ALA A 102      51.548  80.089  48.589  1.00  0.00           C
ATOM   1406  C   ALA A 102      50.734  79.746  47.346  1.00  0.00           C
ATOM   1407  O   ALA A 102      51.348  79.307  46.329  1.00  0.00           O
ATOM   1408  CB  ALA A 102      51.906  81.594  48.646  1.00  0.00           C
ATOM   1409  H   ALA A 102      53.611  79.451  48.444  1.00  0.00           H
ATOM   1410  HA  ALA A 102      50.773  79.852  49.318  1.00  0.00           H
ATOM   1411  HB1 ALA A 102      50.966  82.145  48.640  1.00  0.00           H
ATOM   1412  HB2 ALA A 102      52.478  81.692  47.724  1.00  0.00           H
ATOM   1413  HB3 ALA A 102      52.577  81.793  49.482  1.00  0.00           H
ATOM   1414  N   VAL A 103      49.429  79.863  47.321  1.00  0.00           N
ATOM   1415  CA  VAL A 103      48.552  79.356  46.263  1.00  0.00           C
ATOM   1416  C   VAL A 103      47.421  80.386  46.056  1.00  0.00           C
ATOM   1417  O   VAL A 103      46.702  80.714  46.983  1.00  0.00           O
ATOM   1418  CB  VAL A 103      47.840  77.981  46.624  1.00  0.00           C
ATOM   1419  CG1 VAL A 103      47.113  77.428  45.375  1.00  0.00           C
ATOM   1420  CG2 VAL A 103      48.836  76.906  47.015  1.00  0.00           C
ATOM   1421  H   VAL A 103      48.944  79.946  48.204  1.00  0.00           H
ATOM   1422  HA  VAL A 103      49.070  79.227  45.312  1.00  0.00           H
ATOM   1423  HB  VAL A 103      47.110  78.147  47.416  1.00  0.00           H
ATOM   1424 HG11 VAL A 103      47.625  77.882  44.527  1.00  0.00           H
ATOM   1425 HG12 VAL A 103      47.042  76.350  45.229  1.00  0.00           H
ATOM   1426 HG13 VAL A 103      46.156  77.948  45.348  1.00  0.00           H
ATOM   1427 HG21 VAL A 103      49.417  77.243  47.873  1.00  0.00           H
ATOM   1428 HG22 VAL A 103      49.555  76.838  46.198  1.00  0.00           H
ATOM   1429 HG23 VAL A 103      48.301  75.961  47.109  1.00  0.00           H
ATOM   1430  N   THR A 104      47.268  80.899  44.812  1.00  0.00           N
ATOM   1431  CA  THR A 104      46.185  81.807  44.374  1.00  0.00           C
ATOM   1432  C   THR A 104      45.229  80.947  43.463  1.00  0.00           C
ATOM   1433  O   THR A 104      45.755  80.153  42.682  1.00  0.00           O
ATOM   1434  CB  THR A 104      46.703  83.083  43.655  1.00  0.00           C
ATOM   1435  CG2 THR A 104      45.606  83.994  43.073  1.00  0.00           C
ATOM   1436  OG1 THR A 104      47.326  83.834  44.657  1.00  0.00           O
ATOM   1437  H   THR A 104      47.894  80.619  44.071  1.00  0.00           H
ATOM   1438  HA  THR A 104      45.564  82.066  45.232  1.00  0.00           H
ATOM   1439  HB  THR A 104      47.498  82.842  42.950  1.00  0.00           H
ATOM   1440  HG1 THR A 104      48.069  83.274  44.894  1.00  0.00           H
ATOM   1441 HG21 THR A 104      44.946  84.323  43.875  1.00  0.00           H
ATOM   1442 HG22 THR A 104      44.985  83.421  42.385  1.00  0.00           H
ATOM   1443 HG23 THR A 104      45.978  84.877  42.553  1.00  0.00           H
ATOM   1444  N   GLY A 105      43.928  81.079  43.554  1.00  0.00           N
ATOM   1445  CA  GLY A 105      43.015  80.389  42.590  1.00  0.00           C
ATOM   1446  C   GLY A 105      41.812  81.216  42.242  1.00  0.00           C
ATOM   1447  O   GLY A 105      41.390  82.118  42.945  1.00  0.00           O
ATOM   1448  H   GLY A 105      43.503  81.783  44.141  1.00  0.00           H
ATOM   1449  HA2 GLY A 105      43.583  80.184  41.682  1.00  0.00           H
ATOM   1450  HA3 GLY A 105      42.625  79.451  42.986  1.00  0.00           H
ATOM   1451  N   VAL A 106      41.173  80.799  41.201  1.00 -0.01           N
ATOM   1452  CA  VAL A 106      40.018  81.521  40.587  1.00 -0.01           C
ATOM   1453  C   VAL A 106      38.929  80.517  40.219  1.00 -0.01           C
ATOM   1454  O   VAL A 106      39.246  79.446  39.653  1.00 -0.01           O
ATOM   1455  CB  VAL A 106      40.354  82.445  39.439  1.00 -0.01           C
ATOM   1456  CG1 VAL A 106      40.859  83.722  40.109  1.00 -0.01           C
ATOM   1457  CG2 VAL A 106      41.061  81.881  38.167  1.00 -0.01           C
ATOM   1458  H   VAL A 106      41.492  79.962  40.734  1.00 -0.01           H
ATOM   1459  HA  VAL A 106      39.598  82.051  41.442  1.00 -0.01           H
ATOM   1460  HB  VAL A 106      39.398  82.822  39.076  1.00 -0.01           H
ATOM   1461 HG11 VAL A 106      41.788  83.486  40.629  1.00 -0.01           H
ATOM   1462 HG12 VAL A 106      41.077  84.470  39.346  1.00 -0.01           H
ATOM   1463 HG13 VAL A 106      40.067  84.155  40.719  1.00 -0.01           H
ATOM   1464 HG21 VAL A 106      40.758  82.493  37.317  1.00 -0.01           H
ATOM   1465 HG22 VAL A 106      40.715  80.854  38.056  1.00 -0.01           H
ATOM   1466 HG23 VAL A 106      42.143  81.883  38.298  1.00 -0.01           H
ATOM   1467  N   ALA A 107      37.618  80.812  40.513  1.00 -0.02           N
ATOM   1468  CA  ALA A 107      36.551  80.081  39.868  1.00 -0.02           C
ATOM   1469  C   ALA A 107      35.298  80.919  39.424  1.00 -0.02           C
ATOM   1470  O   ALA A 107      35.190  82.037  39.880  1.00 -0.02           O
ATOM   1471  CB  ALA A 107      36.222  78.901  40.692  1.00 -0.02           C
ATOM   1472  H   ALA A 107      37.412  81.653  41.034  1.00 -0.02           H
ATOM   1473  HA  ALA A 107      36.938  79.645  38.947  1.00 -0.02           H
ATOM   1474  HB1 ALA A 107      37.120  78.336  40.943  1.00 -0.02           H
ATOM   1475  HB2 ALA A 107      35.532  78.221  40.191  1.00 -0.02           H
ATOM   1476  HB3 ALA A 107      35.707  79.280  41.575  1.00 -0.02           H
ATOM   1477  N   VAL A 108      34.416  80.414  38.598  1.00 -0.01           N
ATOM   1478  CA  VAL A 108      33.182  81.133  38.159  1.00 -0.01           C
ATOM   1479  C   VAL A 108      31.899  80.827  39.006  1.00 -0.01           C
ATOM   1480  O   VAL A 108      30.951  81.585  38.920  1.00 -0.01           O
ATOM   1481  CB  VAL A 108      32.798  81.069  36.695  1.00 -0.01           C
ATOM   1482  CG1 VAL A 108      33.818  81.797  35.874  1.00 -0.01           C
ATOM   1483  CG2 VAL A 108      32.806  79.640  36.151  1.00 -0.01           C
ATOM   1484  H   VAL A 108      34.523  79.467  38.264  1.00 -0.01           H
ATOM   1485  HA  VAL A 108      33.346  82.202  38.294  1.00 -0.01           H
ATOM   1486  HB  VAL A 108      31.840  81.567  36.544  1.00 -0.01           H
ATOM   1487 HG11 VAL A 108      34.786  81.337  36.072  1.00 -0.01           H
ATOM   1488 HG12 VAL A 108      33.604  81.808  34.805  1.00 -0.01           H
ATOM   1489 HG13 VAL A 108      33.970  82.746  36.388  1.00 -0.01           H
ATOM   1490 HG21 VAL A 108      32.444  79.579  35.125  1.00 -0.01           H
ATOM   1491 HG22 VAL A 108      32.114  78.985  36.680  1.00 -0.01           H
ATOM   1492 HG23 VAL A 108      33.801  79.228  36.322  1.00 -0.01           H
ATOM   1493  N   SER A 109      31.894  79.754  39.797  1.00 -0.01           N
ATOM   1494  CA  SER A 109      31.008  79.477  40.943  1.00 -0.01           C
ATOM   1495  C   SER A 109      31.387  80.075  42.257  1.00 -0.01           C
ATOM   1496  O   SER A 109      32.374  79.707  42.888  1.00 -0.01           O
ATOM   1497  CB  SER A 109      30.815  78.018  41.129  1.00 -0.01           C
ATOM   1498  OG  SER A 109      30.126  77.646  42.281  1.00 -0.01           O
ATOM   1499  H   SER A 109      32.771  79.259  39.713  1.00 -0.01           H
ATOM   1500  HA  SER A 109      29.977  79.812  40.828  1.00 -0.01           H
ATOM   1501  HB2 SER A 109      30.238  77.681  40.267  1.00 -0.01           H
ATOM   1502  HB3 SER A 109      31.827  77.613  41.162  1.00 -0.01           H
ATOM   1503  HG  SER A 109      29.331  78.170  42.408  1.00 -0.01           H
ATOM   1504  N   LYS A 110      30.427  80.867  42.777  1.00  0.01           N
ATOM   1505  CA  LYS A 110      30.467  81.516  44.070  1.00  0.01           C
ATOM   1506  C   LYS A 110      30.242  80.574  45.217  1.00  0.01           C
ATOM   1507  O   LYS A 110      30.904  80.625  46.203  1.00  0.01           O
ATOM   1508  CB  LYS A 110      29.402  82.599  44.007  1.00  0.01           C
ATOM   1509  CG  LYS A 110      29.755  83.723  43.006  1.00  0.01           C
ATOM   1510  CD  LYS A 110      28.471  84.578  42.813  1.00  0.01           C
ATOM   1511  CE  LYS A 110      28.636  85.655  41.751  1.00  0.01           C
ATOM   1512  NZ  LYS A 110      27.579  86.674  41.759  1.00  0.01           N
ATOM   1513  H   LYS A 110      29.584  80.980  42.234  1.00  0.01           H
ATOM   1514  HA  LYS A 110      31.437  81.934  44.339  1.00  0.01           H
ATOM   1515  HB2 LYS A 110      28.447  82.132  43.766  1.00  0.01           H
ATOM   1516  HB3 LYS A 110      29.255  82.982  45.017  1.00  0.01           H
ATOM   1517  HG2 LYS A 110      30.470  84.425  43.436  1.00  0.01           H
ATOM   1518  HG3 LYS A 110      30.105  83.360  42.039  1.00  0.01           H
ATOM   1519  HD2 LYS A 110      27.661  83.887  42.578  1.00  0.01           H
ATOM   1520  HD3 LYS A 110      28.129  85.025  43.746  1.00  0.01           H
ATOM   1521  HE2 LYS A 110      29.560  86.227  41.838  1.00  0.01           H
ATOM   1522  HE3 LYS A 110      28.620  85.146  40.788  1.00  0.01           H
ATOM   1523  HZ1 LYS A 110      27.451  87.395  42.454  1.00  0.01           H
ATOM   1524  HZ2 LYS A 110      26.688  86.206  41.852  1.00  0.01           H
ATOM   1525  HZ3 LYS A 110      27.636  87.116  40.852  1.00  0.01           H
ATOM   1526  N   GLU A 111      29.305  79.625  45.007  1.00  0.00           N
ATOM   1527  CA  GLU A 111      29.036  78.589  46.035  1.00  0.00           C
ATOM   1528  C   GLU A 111      30.288  77.683  46.302  1.00  0.00           C
ATOM   1529  O   GLU A 111      30.454  77.196  47.438  1.00  0.00           O
ATOM   1530  CB  GLU A 111      27.728  77.852  45.640  1.00  0.00           C
ATOM   1531  CG  GLU A 111      26.345  78.613  45.640  1.00  0.00           C
ATOM   1532  CD  GLU A 111      25.935  79.296  46.973  1.00  0.00           C
ATOM   1533  OE1 GLU A 111      26.265  78.802  48.080  1.00  0.00           O
ATOM   1534  OE2 GLU A 111      25.426  80.398  46.957  1.00  0.00           O
ATOM   1535  H   GLU A 111      28.697  79.659  44.201  1.00  0.00           H
ATOM   1536  HA  GLU A 111      28.801  79.186  46.916  1.00  0.00           H
ATOM   1537  HB2 GLU A 111      27.857  77.441  44.639  1.00  0.00           H
ATOM   1538  HB3 GLU A 111      27.725  76.876  46.125  1.00  0.00           H
ATOM   1539  HG2 GLU A 111      26.247  79.409  44.902  1.00  0.00           H
ATOM   1540  HG3 GLU A 111      25.550  77.905  45.405  1.00  0.00           H
ATOM   1541  N   GLN A 112      31.169  77.442  45.325  1.00 -0.01           N
ATOM   1542  CA  GLN A 112      32.431  76.727  45.549  1.00 -0.01           C
ATOM   1543  C   GLN A 112      33.507  77.640  46.183  1.00 -0.01           C
ATOM   1544  O   GLN A 112      34.121  77.147  47.144  1.00 -0.01           O
ATOM   1545  CB  GLN A 112      33.068  76.171  44.166  1.00 -0.01           C
ATOM   1546  CG  GLN A 112      32.228  75.088  43.492  1.00 -0.01           C
ATOM   1547  CD  GLN A 112      32.417  74.979  41.963  1.00 -0.01           C
ATOM   1548  NE2 GLN A 112      31.601  74.108  41.412  1.00 -0.01           N
ATOM   1549  OE1 GLN A 112      33.183  75.657  41.321  1.00 -0.01           O
ATOM   1550  H   GLN A 112      31.016  77.753  44.376  1.00 -0.01           H
ATOM   1551  HA  GLN A 112      32.313  75.895  46.243  1.00 -0.01           H
ATOM   1552  HB2 GLN A 112      33.206  77.031  43.511  1.00 -0.01           H
ATOM   1553  HB3 GLN A 112      34.049  75.724  44.334  1.00 -0.01           H
ATOM   1554  HG2 GLN A 112      32.342  74.132  44.003  1.00 -0.01           H
ATOM   1555  HG3 GLN A 112      31.169  75.347  43.507  1.00 -0.01           H
ATOM   1556 HE21 GLN A 112      31.587  73.975  40.411  1.00 -0.01           H
ATOM   1557 HE22 GLN A 112      30.869  73.777  42.023  1.00 -0.01           H
ATOM   1558  N   ILE A 113      33.689  78.853  45.757  1.00  0.01           N
ATOM   1559  CA  ILE A 113      34.572  79.823  46.497  1.00  0.01           C
ATOM   1560  C   ILE A 113      34.117  80.035  47.963  1.00  0.01           C
ATOM   1561  O   ILE A 113      34.968  80.042  48.833  1.00  0.01           O
ATOM   1562  CB  ILE A 113      34.546  81.121  45.758  1.00  0.01           C
ATOM   1563  CG1 ILE A 113      35.198  81.062  44.392  1.00  0.01           C
ATOM   1564  CG2 ILE A 113      35.148  82.290  46.548  1.00  0.01           C
ATOM   1565  CD1 ILE A 113      36.529  80.209  44.330  1.00  0.01           C
ATOM   1566  H   ILE A 113      33.225  79.222  44.939  1.00  0.01           H
ATOM   1567  HA  ILE A 113      35.592  79.440  46.533  1.00  0.01           H
ATOM   1568  HB  ILE A 113      33.524  81.418  45.523  1.00  0.01           H
ATOM   1569 HG12 ILE A 113      34.416  80.609  43.783  1.00  0.01           H
ATOM   1570 HG13 ILE A 113      35.448  81.996  43.889  1.00  0.01           H
ATOM   1571 HG21 ILE A 113      34.742  82.474  47.543  1.00  0.01           H
ATOM   1572 HG22 ILE A 113      35.185  83.181  45.922  1.00  0.01           H
ATOM   1573 HG23 ILE A 113      36.212  82.110  46.706  1.00  0.01           H
ATOM   1574 HD11 ILE A 113      37.191  80.705  45.040  1.00  0.01           H
ATOM   1575 HD12 ILE A 113      36.966  80.237  43.332  1.00  0.01           H
ATOM   1576 HD13 ILE A 113      36.340  79.170  44.602  1.00  0.01           H
ATOM   1577  N   ALA A 114      32.845  79.956  48.334  1.00  0.00           N
ATOM   1578  CA  ALA A 114      32.412  80.028  49.768  1.00  0.00           C
ATOM   1579  C   ALA A 114      32.867  78.772  50.591  1.00  0.00           C
ATOM   1580  O   ALA A 114      33.422  78.899  51.643  1.00  0.00           O
ATOM   1581  CB  ALA A 114      30.863  80.247  49.795  1.00  0.00           C
ATOM   1582  H   ALA A 114      32.148  79.882  47.607  1.00  0.00           H
ATOM   1583  HA  ALA A 114      32.812  80.908  50.273  1.00  0.00           H
ATOM   1584  HB1 ALA A 114      30.448  80.133  50.796  1.00  0.00           H
ATOM   1585  HB2 ALA A 114      30.389  79.462  49.206  1.00  0.00           H
ATOM   1586  HB3 ALA A 114      30.606  81.205  49.343  1.00  0.00           H
ATOM   1587  N   ALA A 115      32.811  77.583  49.983  1.00  0.01           N
ATOM   1588  CA  ALA A 115      33.341  76.305  50.488  1.00  0.01           C
ATOM   1589  C   ALA A 115      34.834  76.248  50.622  1.00  0.01           C
ATOM   1590  O   ALA A 115      35.437  75.863  51.646  1.00  0.01           O
ATOM   1591  CB  ALA A 115      32.868  75.204  49.573  1.00  0.01           C
ATOM   1592  H   ALA A 115      32.471  77.700  49.039  1.00  0.01           H
ATOM   1593  HA  ALA A 115      32.846  76.053  51.426  1.00  0.01           H
ATOM   1594  HB1 ALA A 115      33.267  75.324  48.566  1.00  0.01           H
ATOM   1595  HB2 ALA A 115      31.788  75.346  49.604  1.00  0.01           H
ATOM   1596  HB3 ALA A 115      33.108  74.236  50.015  1.00  0.01           H
ATOM   1597  N   ALA A 116      35.569  76.815  49.643  1.00  0.00           N
ATOM   1598  CA  ALA A 116      37.024  77.104  49.752  1.00  0.00           C
ATOM   1599  C   ALA A 116      37.363  78.144  50.857  1.00  0.00           C
ATOM   1600  O   ALA A 116      38.394  77.895  51.501  1.00  0.00           O
ATOM   1601  CB  ALA A 116      37.319  77.716  48.329  1.00  0.00           C
ATOM   1602  H   ALA A 116      35.100  77.098  48.794  1.00  0.00           H
ATOM   1603  HA  ALA A 116      37.675  76.240  49.882  1.00  0.00           H
ATOM   1604  HB1 ALA A 116      36.500  77.442  47.664  1.00  0.00           H
ATOM   1605  HB2 ALA A 116      38.152  77.196  47.858  1.00  0.00           H
ATOM   1606  HB3 ALA A 116      37.435  78.800  48.322  1.00  0.00           H
ATOM   1607  N   ASN A 117      36.594  79.183  51.152  1.00  0.00           N
ATOM   1608  CA  ASN A 117      36.927  80.179  52.199  1.00  0.00           C
ATOM   1609  C   ASN A 117      36.687  79.503  53.556  1.00  0.00           C
ATOM   1610  O   ASN A 117      37.529  79.559  54.465  1.00  0.00           O
ATOM   1611  CB  ASN A 117      36.318  81.562  52.034  1.00  0.00           C
ATOM   1612  CG  ASN A 117      37.125  82.377  51.031  1.00  0.00           C
ATOM   1613  ND2 ASN A 117      37.140  81.952  49.784  1.00  0.00           N
ATOM   1614  OD1 ASN A 117      37.849  83.302  51.354  1.00  0.00           O
ATOM   1615  H   ASN A 117      35.877  79.464  50.498  1.00  0.00           H
ATOM   1616  HA  ASN A 117      38.014  80.258  52.240  1.00  0.00           H
ATOM   1617  HB2 ASN A 117      35.294  81.394  51.701  1.00  0.00           H
ATOM   1618  HB3 ASN A 117      36.468  82.031  53.007  1.00  0.00           H
ATOM   1619 HD21 ASN A 117      36.458  81.231  49.595  1.00  0.00           H
ATOM   1620 HD22 ASN A 117      37.630  82.531  49.117  1.00  0.00           H
ATOM   1621  N   ARG A 118      35.513  78.797  53.759  1.00  0.01           N
ATOM   1622  CA  ARG A 118      35.176  77.990  54.958  1.00  0.01           C
ATOM   1623  C   ARG A 118      36.141  76.818  55.134  1.00  0.01           C
ATOM   1624  O   ARG A 118      36.433  76.514  56.278  1.00  0.01           O
ATOM   1625  CB  ARG A 118      33.743  77.439  54.738  1.00  0.01           C
ATOM   1626  CG  ARG A 118      32.637  78.490  54.728  1.00  0.01           C
ATOM   1627  CD  ARG A 118      31.338  78.137  53.938  1.00  0.01           C
ATOM   1628  NE  ARG A 118      30.458  79.258  53.879  1.00  0.01           N
ATOM   1629  CZ  ARG A 118      29.295  79.319  53.270  1.00  0.01           C
ATOM   1630  NH1 ARG A 118      28.710  78.338  52.632  1.00  0.01           N
ATOM   1631  NH2 ARG A 118      28.570  80.395  53.231  1.00  0.01           N
ATOM   1632  H   ARG A 118      34.914  78.790  52.946  1.00  0.01           H
ATOM   1633  HA  ARG A 118      35.088  78.607  55.852  1.00  0.01           H
ATOM   1634  HB2 ARG A 118      33.743  77.005  53.738  1.00  0.01           H
ATOM   1635  HB3 ARG A 118      33.497  76.667  55.467  1.00  0.01           H
ATOM   1636  HG2 ARG A 118      32.375  78.711  55.763  1.00  0.01           H
ATOM   1637  HG3 ARG A 118      32.976  79.417  54.265  1.00  0.01           H
ATOM   1638  HD2 ARG A 118      31.659  77.679  53.002  1.00  0.01           H
ATOM   1639  HD3 ARG A 118      30.907  77.249  54.399  1.00  0.01           H
ATOM   1640  HE  ARG A 118      30.714  80.069  54.423  1.00  0.01           H
ATOM   1641 HH11 ARG A 118      29.193  77.475  52.430  1.00  0.01           H
ATOM   1642 HH12 ARG A 118      27.997  78.551  51.948  1.00  0.01           H
ATOM   1643 HH21 ARG A 118      28.749  81.049  53.979  1.00  0.01           H
ATOM   1644 HH22 ARG A 118      27.633  80.387  52.854  1.00  0.01           H
ATOM   1645  N   LEU A 119      36.676  76.173  54.081  1.00  0.00           N
ATOM   1646  CA  LEU A 119      37.781  75.231  54.168  1.00  0.00           C
ATOM   1647  C   LEU A 119      39.042  75.945  54.727  1.00  0.00           C
ATOM   1648  O   LEU A 119      39.586  75.510  55.749  1.00  0.00           O
ATOM   1649  CB  LEU A 119      37.975  74.551  52.748  1.00  0.00           C
ATOM   1650  CG  LEU A 119      39.092  73.475  52.566  1.00  0.00           C
ATOM   1651  CD1 LEU A 119      38.400  72.138  52.942  1.00  0.00           C
ATOM   1652  CD2 LEU A 119      39.772  73.405  51.216  1.00  0.00           C
ATOM   1653  H   LEU A 119      36.388  76.419  53.145  1.00  0.00           H
ATOM   1654  HA  LEU A 119      37.440  74.481  54.882  1.00  0.00           H
ATOM   1655  HB2 LEU A 119      37.059  74.057  52.422  1.00  0.00           H
ATOM   1656  HB3 LEU A 119      38.226  75.299  51.995  1.00  0.00           H
ATOM   1657  HG  LEU A 119      39.812  73.653  53.365  1.00  0.00           H
ATOM   1658 HD11 LEU A 119      37.820  72.258  53.857  1.00  0.00           H
ATOM   1659 HD12 LEU A 119      39.135  71.333  52.914  1.00  0.00           H
ATOM   1660 HD13 LEU A 119      37.634  71.935  52.194  1.00  0.00           H
ATOM   1661 HD21 LEU A 119      38.965  73.230  50.504  1.00  0.00           H
ATOM   1662 HD22 LEU A 119      40.241  74.356  50.962  1.00  0.00           H
ATOM   1663 HD23 LEU A 119      40.554  72.652  51.124  1.00  0.00           H
ATOM   1664  N   ALA A 120      39.496  77.080  54.145  1.00  0.00           N
ATOM   1665  CA  ALA A 120      40.740  77.764  54.588  1.00  0.00           C
ATOM   1666  C   ALA A 120      40.701  78.283  56.039  1.00  0.00           C
ATOM   1667  O   ALA A 120      41.707  78.257  56.738  1.00  0.00           O
ATOM   1668  CB  ALA A 120      41.205  78.763  53.542  1.00  0.00           C
ATOM   1669  H   ALA A 120      39.136  77.433  53.270  1.00  0.00           H
ATOM   1670  HA  ALA A 120      41.473  76.960  54.649  1.00  0.00           H
ATOM   1671  HB1 ALA A 120      40.926  78.354  52.571  1.00  0.00           H
ATOM   1672  HB2 ALA A 120      42.263  78.898  53.768  1.00  0.00           H
ATOM   1673  HB3 ALA A 120      40.746  79.741  53.686  1.00  0.00           H
ATOM   1674  N   ALA A 121      39.564  78.918  56.394  1.00  0.00           N
ATOM   1675  CA  ALA A 121      39.501  79.530  57.799  1.00  0.00           C
ATOM   1676  C   ALA A 121      39.260  78.343  58.798  1.00  0.00           C
ATOM   1677  O   ALA A 121      40.005  78.211  59.749  1.00  0.00           O
ATOM   1678  CB  ALA A 121      38.312  80.587  58.019  1.00  0.00           C
ATOM   1679  H   ALA A 121      38.761  79.038  55.794  1.00  0.00           H
ATOM   1680  HA  ALA A 121      40.489  79.895  58.081  1.00  0.00           H
ATOM   1681  HB1 ALA A 121      38.068  80.682  59.077  1.00  0.00           H
ATOM   1682  HB2 ALA A 121      37.439  80.122  57.561  1.00  0.00           H
ATOM   1683  HB3 ALA A 121      38.650  81.529  57.586  1.00  0.00           H
ATOM   1684  N   GLY A 122      38.366  77.366  58.504  1.00  0.00           N
ATOM   1685  CA  GLY A 122      38.289  76.093  59.188  1.00  0.00           C
ATOM   1686  C   GLY A 122      39.662  75.521  59.511  1.00  0.00           C
ATOM   1687  O   GLY A 122      39.935  75.221  60.652  1.00  0.00           O
ATOM   1688  H   GLY A 122      37.893  77.490  57.621  1.00  0.00           H
ATOM   1689  HA2 GLY A 122      37.740  76.156  60.127  1.00  0.00           H
ATOM   1690  HA3 GLY A 122      37.706  75.393  58.590  1.00  0.00           H
ATOM   1691  N   HID A 123      40.506  75.389  58.462  1.00  0.00           N
ATOM   1692  CA  HID A 123      41.841  74.807  58.565  1.00  0.00           C
ATOM   1693  C   HID A 123      42.981  75.813  58.880  1.00  0.00           C
ATOM   1694  O   HID A 123      44.051  75.297  59.235  1.00  0.00           O
ATOM   1695  CB  HID A 123      42.203  74.257  57.163  1.00  0.00           C
ATOM   1696  CG  HID A 123      41.590  72.927  56.796  1.00  0.00           C
ATOM   1697  CD2 HID A 123      42.194  71.674  56.953  1.00  0.00           C
ATOM   1698  ND1 HID A 123      40.347  72.778  56.394  1.00  0.00           N
ATOM   1699  CE1 HID A 123      40.164  71.461  56.189  1.00  0.00           C
ATOM   1700  NE2 HID A 123      41.223  70.762  56.541  1.00  0.00           N
ATOM   1701  H   HID A 123      40.203  75.565  57.515  1.00  0.00           H
ATOM   1702  HA  HID A 123      41.752  74.022  59.316  1.00  0.00           H
ATOM   1703  HB2 HID A 123      41.918  74.958  56.378  1.00  0.00           H
ATOM   1704  HB3 HID A 123      43.277  74.070  57.134  1.00  0.00           H
ATOM   1705  HD1 HID A 123      39.771  73.552  56.096  1.00  0.00           H
ATOM   1706  HD2 HID A 123      43.191  71.520  57.338  1.00  0.00           H
ATOM   1707  HE1 HID A 123      39.359  70.982  55.651  1.00  0.00           H
ATOM   1708  N   GLY A 124      42.727  77.128  58.968  1.00  0.00           N
ATOM   1709  CA  GLY A 124      43.584  78.101  59.498  1.00  0.00           C
ATOM   1710  C   GLY A 124      44.850  78.261  58.662  1.00  0.00           C
ATOM   1711  O   GLY A 124      46.030  78.292  59.100  1.00  0.00           O
ATOM   1712  H   GLY A 124      41.775  77.417  58.794  1.00  0.00           H
ATOM   1713  HA2 GLY A 124      43.006  79.025  59.530  1.00  0.00           H
ATOM   1714  HA3 GLY A 124      43.806  77.921  60.550  1.00  0.00           H
ATOM   1715  N   LEU A 125      44.671  78.397  57.350  1.00  0.00           N
ATOM   1716  CA  LEU A 125      45.717  78.563  56.300  1.00  0.00           C
ATOM   1717  C   LEU A 125      45.534  79.709  55.298  1.00  0.00           C
ATOM   1718  O   LEU A 125      46.058  79.721  54.187  1.00  0.00           O
ATOM   1719  CB  LEU A 125      46.003  77.208  55.671  1.00  0.00           C
ATOM   1720  CG  LEU A 125      46.607  76.197  56.585  1.00  0.00           C
ATOM   1721  CD1 LEU A 125      46.743  74.791  56.034  1.00  0.00           C
ATOM   1722  CD2 LEU A 125      47.992  76.502  57.117  1.00  0.00           C
ATOM   1723  H   LEU A 125      43.695  78.236  57.145  1.00  0.00           H
ATOM   1724  HA  LEU A 125      46.681  78.807  56.748  1.00  0.00           H
ATOM   1725  HB2 LEU A 125      45.104  76.736  55.275  1.00  0.00           H
ATOM   1726  HB3 LEU A 125      46.710  77.308  54.847  1.00  0.00           H
ATOM   1727  HG  LEU A 125      45.992  76.049  57.473  1.00  0.00           H
ATOM   1728 HD11 LEU A 125      45.749  74.349  56.098  1.00  0.00           H
ATOM   1729 HD12 LEU A 125      47.398  74.176  56.651  1.00  0.00           H
ATOM   1730 HD13 LEU A 125      47.092  74.727  55.004  1.00  0.00           H
ATOM   1731 HD21 LEU A 125      48.680  76.543  56.272  1.00  0.00           H
ATOM   1732 HD22 LEU A 125      48.057  77.400  57.733  1.00  0.00           H
ATOM   1733 HD23 LEU A 125      48.222  75.688  57.804  1.00  0.00           H
ATOM   1734  N   THR A 126      44.748  80.734  55.552  1.00  0.00           N
ATOM   1735  CA  THR A 126      44.306  81.777  54.661  1.00  0.00           C
ATOM   1736  C   THR A 126      45.356  82.634  54.011  1.00  0.00           C
ATOM   1737  O   THR A 126      45.059  83.294  53.037  1.00  0.00           O
ATOM   1738  CB  THR A 126      43.256  82.636  55.356  1.00  0.00           C
ATOM   1739  CG2 THR A 126      42.020  81.851  55.793  1.00  0.00           C
ATOM   1740  OG1 THR A 126      43.774  83.394  56.439  1.00  0.00           O
ATOM   1741  H   THR A 126      44.266  80.620  56.432  1.00  0.00           H
ATOM   1742  HA  THR A 126      43.780  81.304  53.832  1.00  0.00           H
ATOM   1743  HB  THR A 126      42.865  83.313  54.596  1.00  0.00           H
ATOM   1744  HG1 THR A 126      44.105  82.735  57.053  1.00  0.00           H
ATOM   1745 HG21 THR A 126      41.697  81.084  55.090  1.00  0.00           H
ATOM   1746 HG22 THR A 126      41.187  82.503  56.056  1.00  0.00           H
ATOM   1747 HG23 THR A 126      42.278  81.340  56.721  1.00  0.00           H
ATOM   1748  N   GLU A 127      46.574  82.767  54.527  1.00  0.00           N
ATOM   1749  CA  GLU A 127      47.635  83.635  54.081  1.00  0.00           C
ATOM   1750  C   GLU A 127      48.410  82.759  52.999  1.00  0.00           C
ATOM   1751  O   GLU A 127      49.139  83.299  52.144  1.00  0.00           O
ATOM   1752  CB  GLU A 127      48.600  83.986  55.257  1.00  0.00           C
ATOM   1753  CG  GLU A 127      47.953  84.737  56.431  1.00  0.00           C
ATOM   1754  CD  GLU A 127      48.924  84.584  57.596  1.00  0.00           C
ATOM   1755  OE1 GLU A 127      49.980  85.285  57.718  1.00  0.00           O
ATOM   1756  OE2 GLU A 127      48.731  83.634  58.402  1.00  0.00           O
ATOM   1757  H   GLU A 127      46.765  82.323  55.414  1.00  0.00           H
ATOM   1758  HA  GLU A 127      47.304  84.544  53.580  1.00  0.00           H
ATOM   1759  HB2 GLU A 127      49.163  83.092  55.526  1.00  0.00           H
ATOM   1760  HB3 GLU A 127      49.358  84.597  54.766  1.00  0.00           H
ATOM   1761  HG2 GLU A 127      47.803  85.796  56.218  1.00  0.00           H
ATOM   1762  HG3 GLU A 127      47.030  84.290  56.799  1.00  0.00           H
ATOM   1763  N   ARG A 128      48.270  81.437  52.946  1.00  0.00           N
ATOM   1764  CA  ARG A 128      48.730  80.581  51.849  1.00  0.00           C
ATOM   1765  C   ARG A 128      47.721  80.440  50.822  1.00  0.00           C
ATOM   1766  O   ARG A 128      48.171  80.276  49.736  1.00  0.00           O
ATOM   1767  CB  ARG A 128      49.217  79.225  52.392  1.00  0.00           C
ATOM   1768  CG  ARG A 128      50.447  79.368  53.301  1.00  0.00           C
ATOM   1769  CD  ARG A 128      50.865  77.977  53.825  1.00  0.00           C
ATOM   1770  NE  ARG A 128      52.108  77.933  54.544  1.00  0.00           N
ATOM   1771  CZ  ARG A 128      52.829  76.902  54.888  1.00  0.00           C
ATOM   1772  NH1 ARG A 128      52.318  75.718  55.055  1.00  0.00           N
ATOM   1773  NH2 ARG A 128      54.057  77.057  55.274  1.00  0.00           N
ATOM   1774  H   ARG A 128      47.625  81.063  53.628  1.00  0.00           H
ATOM   1775  HA  ARG A 128      49.589  81.060  51.379  1.00  0.00           H
ATOM   1776  HB2 ARG A 128      48.336  78.871  52.927  1.00  0.00           H
ATOM   1777  HB3 ARG A 128      49.315  78.476  51.605  1.00  0.00           H
ATOM   1778  HG2 ARG A 128      51.303  79.760  52.751  1.00  0.00           H
ATOM   1779  HG3 ARG A 128      50.205  79.998  54.157  1.00  0.00           H
ATOM   1780  HD2 ARG A 128      50.029  77.631  54.434  1.00  0.00           H
ATOM   1781  HD3 ARG A 128      50.994  77.259  53.015  1.00  0.00           H
ATOM   1782  HE  ARG A 128      52.532  78.850  54.526  1.00  0.00           H
ATOM   1783 HH11 ARG A 128      51.339  75.524  54.900  1.00  0.00           H
ATOM   1784 HH12 ARG A 128      52.960  74.974  55.290  1.00  0.00           H
ATOM   1785 HH21 ARG A 128      54.514  77.957  55.249  1.00  0.00           H
ATOM   1786 HH22 ARG A 128      54.540  76.292  55.724  1.00  0.00           H
ATOM   1787  N   LEU A 129      46.414  80.392  51.140  1.00  0.00           N
ATOM   1788  CA  LEU A 129      45.300  80.090  50.296  1.00  0.00           C
ATOM   1789  C   LEU A 129      44.419  81.350  50.039  1.00  0.00           C
ATOM   1790  O   LEU A 129      43.512  81.699  50.790  1.00  0.00           O
ATOM   1791  CB  LEU A 129      44.519  78.951  50.982  1.00  0.00           C
ATOM   1792  CG  LEU A 129      45.143  77.565  51.159  1.00  0.00           C
ATOM   1793  CD1 LEU A 129      44.212  76.741  52.066  1.00  0.00           C
ATOM   1794  CD2 LEU A 129      45.334  76.865  49.892  1.00  0.00           C
ATOM   1795  H   LEU A 129      46.230  80.575  52.116  1.00  0.00           H
ATOM   1796  HA  LEU A 129      45.709  79.710  49.359  1.00  0.00           H
ATOM   1797  HB2 LEU A 129      44.319  79.318  51.989  1.00  0.00           H
ATOM   1798  HB3 LEU A 129      43.611  78.821  50.393  1.00  0.00           H
ATOM   1799  HG  LEU A 129      46.104  77.747  51.640  1.00  0.00           H
ATOM   1800 HD11 LEU A 129      43.975  77.292  52.976  1.00  0.00           H
ATOM   1801 HD12 LEU A 129      44.751  75.910  52.522  1.00  0.00           H
ATOM   1802 HD13 LEU A 129      43.376  76.368  51.474  1.00  0.00           H
ATOM   1803 HD21 LEU A 129      44.398  76.527  49.447  1.00  0.00           H
ATOM   1804 HD22 LEU A 129      45.810  77.479  49.127  1.00  0.00           H
ATOM   1805 HD23 LEU A 129      45.927  75.982  50.128  1.00  0.00           H
ATOM   1806  N   THR A 130      44.561  81.908  48.851  1.00  0.00           N
ATOM   1807  CA  THR A 130      43.830  83.022  48.257  1.00  0.00           C
ATOM   1808  C   THR A 130      42.895  82.584  47.193  1.00  0.00           C
ATOM   1809  O   THR A 130      43.381  82.286  46.072  1.00  0.00           O
ATOM   1810  CB  THR A 130      44.738  84.166  47.766  1.00  0.00           C
ATOM   1811  CG2 THR A 130      44.043  85.461  47.343  1.00  0.00           C
ATOM   1812  OG1 THR A 130      45.628  84.537  48.795  1.00  0.00           O
ATOM   1813  H   THR A 130      45.182  81.443  48.205  1.00  0.00           H
ATOM   1814  HA  THR A 130      43.274  83.541  49.037  1.00  0.00           H
ATOM   1815  HB  THR A 130      45.337  83.861  46.908  1.00  0.00           H
ATOM   1816  HG1 THR A 130      46.321  83.873  48.817  1.00  0.00           H
ATOM   1817 HG21 THR A 130      43.665  85.210  46.351  1.00  0.00           H
ATOM   1818 HG22 THR A 130      44.784  86.258  47.292  1.00  0.00           H
ATOM   1819 HG23 THR A 130      43.174  85.698  47.957  1.00  0.00           H
ATOM   1820  N   PHE A 131      41.585  82.655  47.448  1.00  0.00           N
ATOM   1821  CA  PHE A 131      40.535  82.245  46.507  1.00  0.00           C
ATOM   1822  C   PHE A 131      39.566  83.347  46.148  1.00  0.00           C
ATOM   1823  O   PHE A 131      38.918  84.002  46.996  1.00  0.00           O
ATOM   1824  CB  PHE A 131      39.768  81.121  47.168  1.00  0.00           C
ATOM   1825  CG  PHE A 131      40.418  79.853  47.494  1.00  0.00           C
ATOM   1826  CD1 PHE A 131      41.339  79.203  46.601  1.00  0.00           C
ATOM   1827  CD2 PHE A 131      40.298  79.246  48.848  1.00  0.00           C
ATOM   1828  CE1 PHE A 131      41.959  78.004  46.896  1.00  0.00           C
ATOM   1829  CE2 PHE A 131      41.052  78.087  49.177  1.00  0.00           C
ATOM   1830  CZ  PHE A 131      41.798  77.453  48.204  1.00  0.00           C
ATOM   1831  H   PHE A 131      41.272  83.022  48.335  1.00  0.00           H
ATOM   1832  HA  PHE A 131      40.952  81.963  45.540  1.00  0.00           H
ATOM   1833  HB2 PHE A 131      39.347  81.418  48.128  1.00  0.00           H
ATOM   1834  HB3 PHE A 131      38.868  80.808  46.640  1.00  0.00           H
ATOM   1835  HD1 PHE A 131      41.553  79.658  45.645  1.00  0.00           H
ATOM   1836  HD2 PHE A 131      39.741  79.802  49.587  1.00  0.00           H
ATOM   1837  HE1 PHE A 131      42.547  77.584  46.093  1.00  0.00           H
ATOM   1838  HE2 PHE A 131      41.029  77.792  50.216  1.00  0.00           H
ATOM   1839  HZ  PHE A 131      42.202  76.493  48.487  1.00  0.00           H
ATOM   1840  N   GLU A 132      39.439  83.635  44.860  1.00  0.00           N
ATOM   1841  CA  GLU A 132      38.648  84.784  44.322  1.00  0.00           C
ATOM   1842  C   GLU A 132      37.691  84.550  43.068  1.00  0.00           C
ATOM   1843  O   GLU A 132      38.106  83.944  42.025  1.00  0.00           O
ATOM   1844  CB  GLU A 132      39.537  86.021  44.159  1.00  0.00           C
ATOM   1845  CG  GLU A 132      40.187  86.487  45.462  1.00  0.00           C
ATOM   1846  CD  GLU A 132      41.140  87.604  45.180  1.00  0.00           C
ATOM   1847  OE1 GLU A 132      42.126  87.300  44.450  1.00  0.00           O
ATOM   1848  OE2 GLU A 132      40.880  88.815  45.481  1.00  0.00           O
ATOM   1849  H   GLU A 132      40.157  83.297  44.237  1.00  0.00           H
ATOM   1850  HA  GLU A 132      37.930  85.133  45.063  1.00  0.00           H
ATOM   1851  HB2 GLU A 132      40.278  85.767  43.402  1.00  0.00           H
ATOM   1852  HB3 GLU A 132      38.926  86.820  43.737  1.00  0.00           H
ATOM   1853  HG2 GLU A 132      39.426  86.686  46.217  1.00  0.00           H
ATOM   1854  HG3 GLU A 132      40.793  85.654  45.817  1.00  0.00           H
ATOM   1855  N   VAL A 133      36.435  85.019  43.085  1.00  0.00           N
ATOM   1856  CA  VAL A 133      35.492  84.938  41.938  1.00  0.00           C
ATOM   1857  C   VAL A 133      35.984  85.776  40.763  1.00  0.00           C
ATOM   1858  O   VAL A 133      35.836  86.991  40.780  1.00  0.00           O
ATOM   1859  CB  VAL A 133      34.019  85.218  42.292  1.00  0.00           C
ATOM   1860  CG1 VAL A 133      33.112  84.999  41.044  1.00  0.00           C
ATOM   1861  CG2 VAL A 133      33.577  84.179  43.385  1.00  0.00           C
ATOM   1862  H   VAL A 133      36.176  85.451  43.961  1.00  0.00           H
ATOM   1863  HA  VAL A 133      35.564  83.882  41.675  1.00  0.00           H
ATOM   1864  HB  VAL A 133      33.898  86.232  42.671  1.00  0.00           H
ATOM   1865 HG11 VAL A 133      33.289  85.786  40.311  1.00  0.00           H
ATOM   1866 HG12 VAL A 133      33.343  84.029  40.603  1.00  0.00           H
ATOM   1867 HG13 VAL A 133      32.077  85.023  41.384  1.00  0.00           H
ATOM   1868 HG21 VAL A 133      34.100  84.431  44.308  1.00  0.00           H
ATOM   1869 HG22 VAL A 133      33.947  83.227  43.005  1.00  0.00           H
ATOM   1870 HG23 VAL A 133      32.493  84.071  43.422  1.00  0.00           H
ATOM   1871  N   ALA A 134      36.529  85.124  39.690  1.00  0.00           N
ATOM   1872  CA  ALA A 134      36.873  85.850  38.470  1.00  0.00           C
ATOM   1873  C   ALA A 134      36.836  84.838  37.208  1.00  0.00           C
ATOM   1874  O   ALA A 134      36.907  83.674  37.418  1.00  0.00           O
ATOM   1875  CB  ALA A 134      38.262  86.508  38.602  1.00  0.00           C
ATOM   1876  H   ALA A 134      36.402  84.124  39.643  1.00  0.00           H
ATOM   1877  HA  ALA A 134      36.150  86.626  38.218  1.00  0.00           H
ATOM   1878  HB1 ALA A 134      38.250  87.249  39.402  1.00  0.00           H
ATOM   1879  HB2 ALA A 134      38.564  86.851  37.612  1.00  0.00           H
ATOM   1880  HB3 ALA A 134      38.894  85.695  38.958  1.00  0.00           H
ATOM   1881  N   ASP A 135      36.775  85.391  35.955  1.00 -0.01           N
ATOM   1882  CA  ASP A 135      36.963  84.626  34.701  1.00 -0.01           C
ATOM   1883  C   ASP A 135      38.503  84.542  34.381  1.00 -0.01           C
ATOM   1884  O   ASP A 135      39.123  85.556  34.153  1.00 -0.01           O
ATOM   1885  CB  ASP A 135      36.115  85.319  33.698  1.00 -0.01           C
ATOM   1886  CG  ASP A 135      36.222  84.726  32.298  1.00 -0.01           C
ATOM   1887  OD1 ASP A 135      36.829  83.634  32.170  1.00 -0.01           O
ATOM   1888  OD2 ASP A 135      35.782  85.365  31.314  1.00 -0.01           O
ATOM   1889  H   ASP A 135      36.857  86.396  35.896  1.00 -0.01           H
ATOM   1890  HA  ASP A 135      36.540  83.635  34.864  1.00 -0.01           H
ATOM   1891  HB2 ASP A 135      35.059  85.321  33.968  1.00 -0.01           H
ATOM   1892  HB3 ASP A 135      36.430  86.361  33.636  1.00 -0.01           H
ATOM   1893  N   ALA A 136      39.035  83.345  34.159  1.00  0.01           N
ATOM   1894  CA  ALA A 136      40.415  83.014  33.830  1.00  0.01           C
ATOM   1895  C   ALA A 136      40.861  83.324  32.428  1.00  0.01           C
ATOM   1896  O   ALA A 136      42.056  83.404  32.158  1.00  0.01           O
ATOM   1897  CB  ALA A 136      40.517  81.472  34.015  1.00  0.01           C
ATOM   1898  H   ALA A 136      38.341  82.611  34.153  1.00  0.01           H
ATOM   1899  HA  ALA A 136      41.138  83.583  34.414  1.00  0.01           H
ATOM   1900  HB1 ALA A 136      39.949  80.908  33.276  1.00  0.01           H
ATOM   1901  HB2 ALA A 136      40.189  81.081  34.978  1.00  0.01           H
ATOM   1902  HB3 ALA A 136      41.493  81.039  33.796  1.00  0.01           H
ATOM   1903  N   MET A 137      39.844  83.670  31.638  1.00  0.00           N
ATOM   1904  CA  MET A 137      40.073  84.178  30.276  1.00  0.00           C
ATOM   1905  C   MET A 137      40.576  85.611  30.342  1.00  0.00           C
ATOM   1906  O   MET A 137      41.031  86.192  29.388  1.00  0.00           O
ATOM   1907  CB  MET A 137      38.784  83.967  29.450  1.00  0.00           C
ATOM   1908  CG  MET A 137      38.555  82.477  28.962  1.00  0.00           C
ATOM   1909  SD  MET A 137      37.082  82.230  27.907  1.00  0.00           S
ATOM   1910  CE  MET A 137      35.746  82.570  29.183  1.00  0.00           C
ATOM   1911  H   MET A 137      38.892  83.652  31.973  1.00  0.00           H
ATOM   1912  HA  MET A 137      40.910  83.631  29.842  1.00  0.00           H
ATOM   1913  HB2 MET A 137      37.855  84.333  29.886  1.00  0.00           H
ATOM   1914  HB3 MET A 137      38.968  84.595  28.578  1.00  0.00           H
ATOM   1915  HG2 MET A 137      39.418  82.169  28.372  1.00  0.00           H
ATOM   1916  HG3 MET A 137      38.552  81.764  29.787  1.00  0.00           H
ATOM   1917  HE1 MET A 137      35.601  83.623  29.428  1.00  0.00           H
ATOM   1918  HE2 MET A 137      34.724  82.250  28.978  1.00  0.00           H
ATOM   1919  HE3 MET A 137      36.041  82.087  30.114  1.00  0.00           H
ATOM   1920  N   ARG A 138      40.358  86.297  31.491  1.00  0.01           N
ATOM   1921  CA  ARG A 138      40.630  87.720  31.722  1.00  0.01           C
ATOM   1922  C   ARG A 138      41.119  88.012  33.166  1.00  0.01           C
ATOM   1923  O   ARG A 138      40.620  88.814  33.927  1.00  0.01           O
ATOM   1924  CB  ARG A 138      39.396  88.627  31.339  1.00  0.01           C
ATOM   1925  CG  ARG A 138      38.816  88.334  29.892  1.00  0.01           C
ATOM   1926  CD  ARG A 138      37.765  89.285  29.481  1.00  0.01           C
ATOM   1927  NE  ARG A 138      36.712  89.418  30.465  1.00  0.01           N
ATOM   1928  CZ  ARG A 138      36.342  90.560  31.041  1.00  0.01           C
ATOM   1929  NH1 ARG A 138      36.996  91.654  30.867  1.00  0.01           N
ATOM   1930  NH2 ARG A 138      35.450  90.482  31.951  1.00  0.01           N
ATOM   1931  H   ARG A 138      39.947  85.883  32.315  1.00  0.01           H
ATOM   1932  HA  ARG A 138      41.494  88.053  31.147  1.00  0.01           H
ATOM   1933  HB2 ARG A 138      38.632  88.480  32.103  1.00  0.01           H
ATOM   1934  HB3 ARG A 138      39.677  89.677  31.417  1.00  0.01           H
ATOM   1935  HG2 ARG A 138      39.644  88.379  29.184  1.00  0.01           H
ATOM   1936  HG3 ARG A 138      38.326  87.361  29.886  1.00  0.01           H
ATOM   1937  HD2 ARG A 138      38.082  90.254  29.098  1.00  0.01           H
ATOM   1938  HD3 ARG A 138      37.237  88.940  28.592  1.00  0.01           H
ATOM   1939  HE  ARG A 138      36.116  88.626  30.657  1.00  0.01           H
ATOM   1940 HH11 ARG A 138      37.779  91.792  30.245  1.00  0.01           H
ATOM   1941 HH12 ARG A 138      36.780  92.282  31.629  1.00  0.01           H
ATOM   1942 HH21 ARG A 138      34.946  89.660  32.251  1.00  0.01           H
ATOM   1943 HH22 ARG A 138      35.197  91.379  32.341  1.00  0.01           H
ATOM   1944  N   LEU A 139      42.094  87.281  33.621  1.00  0.00           N
ATOM   1945  CA  LEU A 139      42.545  87.226  35.012  1.00  0.00           C
ATOM   1946  C   LEU A 139      42.840  88.638  35.582  1.00  0.00           C
ATOM   1947  O   LEU A 139      43.517  89.403  34.877  1.00  0.00           O
ATOM   1948  CB  LEU A 139      43.757  86.262  35.185  1.00  0.00           C
ATOM   1949  CG  LEU A 139      43.677  84.766  35.045  1.00  0.00           C
ATOM   1950  CD1 LEU A 139      44.997  84.058  34.961  1.00  0.00           C
ATOM   1951  CD2 LEU A 139      43.052  84.220  36.358  1.00  0.00           C
ATOM   1952  H   LEU A 139      42.388  86.526  33.017  1.00  0.00           H
ATOM   1953  HA  LEU A 139      41.707  86.786  35.553  1.00  0.00           H
ATOM   1954  HB2 LEU A 139      44.477  86.466  34.392  1.00  0.00           H
ATOM   1955  HB3 LEU A 139      44.301  86.433  36.114  1.00  0.00           H
ATOM   1956  HG  LEU A 139      43.041  84.542  34.188  1.00  0.00           H
ATOM   1957 HD11 LEU A 139      45.471  84.199  33.990  1.00  0.00           H
ATOM   1958 HD12 LEU A 139      44.859  83.004  35.203  1.00  0.00           H
ATOM   1959 HD13 LEU A 139      45.803  84.376  35.623  1.00  0.00           H
ATOM   1960 HD21 LEU A 139      43.696  84.570  37.165  1.00  0.00           H
ATOM   1961 HD22 LEU A 139      42.018  84.561  36.407  1.00  0.00           H
ATOM   1962 HD23 LEU A 139      43.050  83.130  36.376  1.00  0.00           H
ATOM   1963  N   PRO A 140      42.443  88.894  36.822  1.00  0.00           N
ATOM   1964  CA  PRO A 140      42.810  90.175  37.480  1.00  0.00           C
ATOM   1965  C   PRO A 140      44.229  90.255  37.944  1.00  0.00           C
ATOM   1966  O   PRO A 140      44.655  91.373  38.135  1.00  0.00           O
ATOM   1967  CB  PRO A 140      41.917  90.281  38.731  1.00  0.00           C
ATOM   1968  CG  PRO A 140      41.490  88.868  39.066  1.00  0.00           C
ATOM   1969  CD  PRO A 140      41.399  88.235  37.705  1.00  0.00           C
ATOM   1970  HA  PRO A 140      42.620  91.031  36.833  1.00  0.00           H
ATOM   1971  HB2 PRO A 140      42.431  90.706  39.592  1.00  0.00           H
ATOM   1972  HB3 PRO A 140      41.048  90.891  38.485  1.00  0.00           H
ATOM   1973  HG2 PRO A 140      42.244  88.425  39.717  1.00  0.00           H
ATOM   1974  HG3 PRO A 140      40.480  88.918  39.471  1.00  0.00           H
ATOM   1975  HD2 PRO A 140      41.522  87.152  37.707  1.00  0.00           H
ATOM   1976  HD3 PRO A 140      40.488  88.445  37.144  1.00  0.00           H
ATOM   1977  N   TYR A 141      45.027  89.197  38.005  1.00  0.00           N
ATOM   1978  CA  TYR A 141      46.371  89.173  38.490  1.00  0.00           C
ATOM   1979  C   TYR A 141      47.410  89.757  37.483  1.00  0.00           C
ATOM   1980  O   TYR A 141      47.355  89.569  36.274  1.00  0.00           O
ATOM   1981  CB  TYR A 141      46.776  87.778  39.012  1.00  0.00           C
ATOM   1982  CG  TYR A 141      45.759  87.201  39.949  1.00  0.00           C
ATOM   1983  CD1 TYR A 141      45.553  87.841  41.167  1.00  0.00           C
ATOM   1984  CD2 TYR A 141      45.084  86.038  39.642  1.00  0.00           C
ATOM   1985  CE1 TYR A 141      44.473  87.470  41.966  1.00  0.00           C
ATOM   1986  CE2 TYR A 141      44.054  85.636  40.412  1.00  0.00           C
ATOM   1987  CZ  TYR A 141      43.676  86.335  41.564  1.00  0.00           C
ATOM   1988  OH  TYR A 141      42.640  85.795  42.285  1.00  0.00           O
ATOM   1989  H   TYR A 141      44.585  88.291  38.073  1.00  0.00           H
ATOM   1990  HA  TYR A 141      46.382  89.848  39.346  1.00  0.00           H
ATOM   1991  HB2 TYR A 141      46.838  87.119  38.146  1.00  0.00           H
ATOM   1992  HB3 TYR A 141      47.754  87.877  39.483  1.00  0.00           H
ATOM   1993  HD1 TYR A 141      46.093  88.725  41.472  1.00  0.00           H
ATOM   1994  HD2 TYR A 141      45.174  85.576  38.670  1.00  0.00           H
ATOM   1995  HE1 TYR A 141      44.247  88.034  42.859  1.00  0.00           H
ATOM   1996  HE2 TYR A 141      43.541  84.734  40.114  1.00  0.00           H
ATOM   1997  HH  TYR A 141      42.482  86.333  43.065  1.00  0.00           H
ATOM   1998  N   GLU A 142      48.466  90.388  37.947  1.00  0.00           N
ATOM   1999  CA  GLU A 142      49.582  91.061  37.288  1.00  0.00           C
ATOM   2000  C   GLU A 142      50.424  90.134  36.439  1.00  0.00           C
ATOM   2001  O   GLU A 142      50.530  88.935  36.710  1.00  0.00           O
ATOM   2002  CB  GLU A 142      50.373  91.839  38.367  1.00  0.00           C
ATOM   2003  CG  GLU A 142      51.450  92.786  37.802  1.00  0.00           C
ATOM   2004  CD  GLU A 142      51.782  94.023  38.656  1.00  0.00           C
ATOM   2005  OE1 GLU A 142      51.291  94.131  39.799  1.00  0.00           O
ATOM   2006  OE2 GLU A 142      52.603  94.878  38.173  1.00  0.00           O
ATOM   2007  H   GLU A 142      48.511  90.462  38.954  1.00  0.00           H
ATOM   2008  HA  GLU A 142      49.086  91.792  36.650  1.00  0.00           H
ATOM   2009  HB2 GLU A 142      49.612  92.382  38.928  1.00  0.00           H
ATOM   2010  HB3 GLU A 142      50.873  91.101  38.994  1.00  0.00           H
ATOM   2011  HG2 GLU A 142      52.250  92.089  37.553  1.00  0.00           H
ATOM   2012  HG3 GLU A 142      51.182  93.122  36.801  1.00  0.00           H
ATOM   2013  N   ASP A 143      51.107  90.641  35.390  1.00  0.00           N
ATOM   2014  CA  ASP A 143      52.049  89.830  34.605  1.00  0.00           C
ATOM   2015  C   ASP A 143      53.197  89.370  35.498  1.00  0.00           C
ATOM   2016  O   ASP A 143      53.533  89.982  36.537  1.00  0.00           O
ATOM   2017  CB  ASP A 143      52.677  90.530  33.333  1.00  0.00           C
ATOM   2018  CG  ASP A 143      51.731  91.293  32.427  1.00  0.00           C
ATOM   2019  OD1 ASP A 143      50.485  91.123  32.615  1.00  0.00           O
ATOM   2020  OD2 ASP A 143      52.246  92.083  31.543  1.00  0.00           O
ATOM   2021  H   ASP A 143      51.111  91.635  35.211  1.00  0.00           H
ATOM   2022  HA  ASP A 143      51.470  88.996  34.209  1.00  0.00           H
ATOM   2023  HB2 ASP A 143      53.357  91.187  33.875  1.00  0.00           H
ATOM   2024  HB3 ASP A 143      53.227  89.790  32.750  1.00  0.00           H
ATOM   2025  N   GLU A 144      53.709  88.167  35.193  1.00  0.00           N
ATOM   2026  CA  GLU A 144      54.799  87.440  35.795  1.00  0.00           C
ATOM   2027  C   GLU A 144      54.613  87.078  37.289  1.00  0.00           C
ATOM   2028  O   GLU A 144      55.597  86.778  37.964  1.00  0.00           O
ATOM   2029  CB  GLU A 144      56.140  87.990  35.381  1.00  0.00           C
ATOM   2030  CG  GLU A 144      56.534  87.931  33.888  1.00  0.00           C
ATOM   2031  CD  GLU A 144      57.702  88.883  33.648  1.00  0.00           C
ATOM   2032  OE1 GLU A 144      58.629  88.977  34.475  1.00  0.00           O
ATOM   2033  OE2 GLU A 144      57.648  89.611  32.675  1.00  0.00           O
ATOM   2034  H   GLU A 144      53.270  87.785  34.367  1.00  0.00           H
ATOM   2035  HA  GLU A 144      54.598  86.467  35.347  1.00  0.00           H
ATOM   2036  HB2 GLU A 144      56.259  89.022  35.712  1.00  0.00           H
ATOM   2037  HB3 GLU A 144      56.950  87.530  35.947  1.00  0.00           H
ATOM   2038  HG2 GLU A 144      56.852  86.926  33.611  1.00  0.00           H
ATOM   2039  HG3 GLU A 144      55.701  88.299  33.289  1.00  0.00           H
ATOM   2040  N   SER A 145      53.397  87.145  37.820  1.00  0.00           N
ATOM   2041  CA  SER A 145      53.068  86.930  39.264  1.00  0.00           C
ATOM   2042  C   SER A 145      53.554  85.621  39.786  1.00  0.00           C
ATOM   2043  O   SER A 145      54.050  85.643  40.919  1.00  0.00           O
ATOM   2044  CB  SER A 145      51.597  87.074  39.549  1.00  0.00           C
ATOM   2045  OG  SER A 145      51.140  88.423  39.289  1.00  0.00           O
ATOM   2046  H   SER A 145      52.554  87.466  37.366  1.00  0.00           H
ATOM   2047  HA  SER A 145      53.609  87.709  39.801  1.00  0.00           H
ATOM   2048  HB2 SER A 145      51.049  86.355  38.939  1.00  0.00           H
ATOM   2049  HB3 SER A 145      51.325  86.759  40.557  1.00  0.00           H
ATOM   2050  HG  SER A 145      50.792  88.453  38.395  1.00  0.00           H
ATOM   2051  N   PHE A 146      53.506  84.520  39.048  1.00  0.00           N
ATOM   2052  CA  PHE A 146      53.547  83.087  39.508  1.00  0.00           C
ATOM   2053  C   PHE A 146      54.625  82.216  38.937  1.00  0.00           C
ATOM   2054  O   PHE A 146      54.810  82.300  37.783  1.00  0.00           O
ATOM   2055  CB  PHE A 146      52.179  82.496  39.413  1.00  0.00           C
ATOM   2056  CG  PHE A 146      51.046  83.300  40.075  1.00  0.00           C
ATOM   2057  CD1 PHE A 146      51.025  83.585  41.486  1.00  0.00           C
ATOM   2058  CD2 PHE A 146      49.997  83.757  39.257  1.00  0.00           C
ATOM   2059  CE1 PHE A 146      49.961  84.319  42.014  1.00  0.00           C
ATOM   2060  CE2 PHE A 146      48.916  84.451  39.800  1.00  0.00           C
ATOM   2061  CZ  PHE A 146      48.939  84.743  41.190  1.00  0.00           C
ATOM   2062  H   PHE A 146      53.188  84.577  38.091  1.00  0.00           H
ATOM   2063  HA  PHE A 146      53.770  83.189  40.570  1.00  0.00           H
ATOM   2064  HB2 PHE A 146      52.028  82.457  38.335  1.00  0.00           H
ATOM   2065  HB3 PHE A 146      52.143  81.434  39.659  1.00  0.00           H
ATOM   2066  HD1 PHE A 146      51.897  83.346  42.076  1.00  0.00           H
ATOM   2067  HD2 PHE A 146      50.046  83.637  38.185  1.00  0.00           H
ATOM   2068  HE1 PHE A 146      49.958  84.539  43.071  1.00  0.00           H
ATOM   2069  HE2 PHE A 146      48.100  84.778  39.174  1.00  0.00           H
ATOM   2070  HZ  PHE A 146      48.088  85.281  41.581  1.00  0.00           H
ATOM   2071  N   ASP A 147      55.252  81.374  39.716  1.00  0.00           N
ATOM   2072  CA  ASP A 147      56.289  80.427  39.260  1.00  0.00           C
ATOM   2073  C   ASP A 147      55.727  79.171  38.540  1.00  0.00           C
ATOM   2074  O   ASP A 147      56.432  78.566  37.802  1.00  0.00           O
ATOM   2075  CB  ASP A 147      57.194  80.017  40.402  1.00  0.00           C
ATOM   2076  CG  ASP A 147      57.826  81.172  41.190  1.00  0.00           C
ATOM   2077  OD1 ASP A 147      59.055  81.489  41.118  1.00  0.00           O
ATOM   2078  OD2 ASP A 147      57.102  81.852  41.926  1.00  0.00           O
ATOM   2079  H   ASP A 147      54.935  81.425  40.674  1.00  0.00           H
ATOM   2080  HA  ASP A 147      56.866  80.941  38.492  1.00  0.00           H
ATOM   2081  HB2 ASP A 147      56.654  79.298  41.018  1.00  0.00           H
ATOM   2082  HB3 ASP A 147      58.070  79.500  40.010  1.00  0.00           H
ATOM   2083  N   CYS A 148      54.515  78.741  38.904  1.00  0.00           N
ATOM   2084  CA  CYS A 148      53.864  77.655  38.199  1.00  0.00           C
ATOM   2085  C   CYS A 148      52.320  77.632  38.312  1.00  0.00           C
ATOM   2086  O   CYS A 148      51.742  78.220  39.203  1.00  0.00           O
ATOM   2087  CB  CYS A 148      54.357  76.293  38.662  1.00  0.00           C
ATOM   2088  SG  CYS A 148      53.966  76.037  40.458  1.00  0.00           S
ATOM   2089  H   CYS A 148      53.947  79.136  39.639  1.00  0.00           H
ATOM   2090  HA  CYS A 148      54.203  77.805  37.174  1.00  0.00           H
ATOM   2091  HB2 CYS A 148      53.895  75.434  38.175  1.00  0.00           H
ATOM   2092  HB3 CYS A 148      55.430  76.227  38.484  1.00  0.00           H
ATOM   2093  HG  CYS A 148      54.904  76.850  40.951  1.00  0.00           H
ATOM   2094  N   ALA A 149      51.625  76.951  37.417  1.00  0.00           N
ATOM   2095  CA  ALA A 149      50.110  76.884  37.499  1.00  0.00           C
ATOM   2096  C   ALA A 149      49.573  75.438  37.173  1.00  0.00           C
ATOM   2097  O   ALA A 149      50.192  74.678  36.447  1.00  0.00           O
ATOM   2098  CB  ALA A 149      49.422  77.884  36.490  1.00  0.00           C
ATOM   2099  H   ALA A 149      52.127  76.438  36.705  1.00  0.00           H
ATOM   2100  HA  ALA A 149      49.767  77.162  38.496  1.00  0.00           H
ATOM   2101  HB1 ALA A 149      49.762  77.491  35.532  1.00  0.00           H
ATOM   2102  HB2 ALA A 149      49.774  78.903  36.649  1.00  0.00           H
ATOM   2103  HB3 ALA A 149      48.333  77.886  36.531  1.00  0.00           H
ATOM   2104  N   TRP A 150      48.325  75.122  37.530  1.00 -0.02           N
ATOM   2105  CA  TRP A 150      47.556  73.951  37.127  1.00 -0.02           C
ATOM   2106  C   TRP A 150      46.098  74.423  36.736  1.00 -0.02           C
ATOM   2107  O   TRP A 150      45.607  75.482  37.181  1.00 -0.02           O
ATOM   2108  CB  TRP A 150      47.543  72.782  38.122  1.00 -0.02           C
ATOM   2109  CG  TRP A 150      47.251  72.937  39.580  1.00 -0.02           C
ATOM   2110  CD1 TRP A 150      46.267  73.659  40.067  1.00 -0.02           C
ATOM   2111  CD2 TRP A 150      47.927  72.292  40.668  1.00 -0.02           C
ATOM   2112  CE2 TRP A 150      47.418  72.863  41.802  1.00 -0.02           C
ATOM   2113  CE3 TRP A 150      49.006  71.354  40.749  1.00 -0.02           C
ATOM   2114  NE1 TRP A 150      46.324  73.634  41.402  1.00 -0.02           N
ATOM   2115  CZ2 TRP A 150      48.070  72.641  43.045  1.00 -0.02           C
ATOM   2116  CZ3 TRP A 150      49.685  71.163  41.941  1.00 -0.02           C
ATOM   2117  CH2 TRP A 150      49.203  71.892  43.083  1.00 -0.02           C
ATOM   2118  H   TRP A 150      47.842  75.731  38.175  1.00 -0.02           H
ATOM   2119  HA  TRP A 150      47.915  73.597  36.160  1.00 -0.02           H
ATOM   2120  HB2 TRP A 150      46.709  72.172  37.774  1.00 -0.02           H
ATOM   2121  HB3 TRP A 150      48.458  72.190  38.102  1.00 -0.02           H
ATOM   2122  HD1 TRP A 150      45.670  74.334  39.471  1.00 -0.02           H
ATOM   2123  HE1 TRP A 150      45.602  73.980  42.018  1.00 -0.02           H
ATOM   2124  HE3 TRP A 150      49.316  70.864  39.839  1.00 -0.02           H
ATOM   2125  HZ2 TRP A 150      47.789  73.251  43.892  1.00 -0.02           H
ATOM   2126  HZ3 TRP A 150      50.421  70.387  42.095  1.00 -0.02           H
ATOM   2127  HH2 TRP A 150      49.672  71.657  44.027  1.00 -0.02           H
ATOM   2128  N   ALA A 151      45.429  73.740  35.819  1.00 -0.05           N
ATOM   2129  CA  ALA A 151      44.048  73.911  35.342  1.00 -0.05           C
ATOM   2130  C   ALA A 151      43.438  72.539  35.518  1.00 -0.05           C
ATOM   2131  O   ALA A 151      43.822  71.587  34.866  1.00 -0.05           O
ATOM   2132  CB  ALA A 151      44.080  74.393  33.919  1.00 -0.05           C
ATOM   2133  H   ALA A 151      45.974  73.003  35.394  1.00 -0.05           H
ATOM   2134  HA  ALA A 151      43.610  74.708  35.943  1.00 -0.05           H
ATOM   2135  HB1 ALA A 151      44.663  75.311  33.982  1.00 -0.05           H
ATOM   2136  HB2 ALA A 151      43.026  74.546  33.683  1.00 -0.05           H
ATOM   2137  HB3 ALA A 151      44.583  73.733  33.213  1.00 -0.05           H
ATOM   2138  N   ILE A 152      42.519  72.486  36.502  1.00 -0.13           N
ATOM   2139  CA  ILE A 152      42.001  71.183  36.973  1.00 -0.13           C
ATOM   2140  C   ILE A 152      40.737  70.733  36.244  1.00 -0.13           C
ATOM   2141  O   ILE A 152      39.657  71.099  36.674  1.00 -0.13           O
ATOM   2142  CB  ILE A 152      41.969  71.137  38.540  1.00 -0.13           C
ATOM   2143  CG1 ILE A 152      43.289  71.632  39.163  1.00 -0.13           C
ATOM   2144  CG2 ILE A 152      41.579  69.808  39.090  1.00 -0.13           C
ATOM   2145  CD1 ILE A 152      43.161  71.682  40.671  1.00 -0.13           C
ATOM   2146  H   ILE A 152      42.267  73.336  36.986  1.00 -0.13           H
ATOM   2147  HA  ILE A 152      42.807  70.506  36.692  1.00 -0.13           H
ATOM   2148  HB  ILE A 152      41.234  71.885  38.838  1.00 -0.13           H
ATOM   2149 HG12 ILE A 152      44.052  70.889  38.932  1.00 -0.13           H
ATOM   2150 HG13 ILE A 152      43.589  72.636  38.863  1.00 -0.13           H
ATOM   2151 HG21 ILE A 152      40.664  69.404  38.657  1.00 -0.13           H
ATOM   2152 HG22 ILE A 152      41.344  69.839  40.155  1.00 -0.13           H
ATOM   2153 HG23 ILE A 152      42.365  69.143  38.734  1.00 -0.13           H
ATOM   2154 HD11 ILE A 152      42.313  72.302  40.960  1.00 -0.13           H
ATOM   2155 HD12 ILE A 152      44.052  72.152  41.089  1.00 -0.13           H
ATOM   2156 HD13 ILE A 152      43.035  70.676  41.072  1.00 -0.13           H
ATOM   2157  N   GLU A 153      40.844  70.184  35.025  1.00 -0.36           N
ATOM   2158  CA  GLU A 153      39.812  69.904  34.052  1.00 -0.36           C
ATOM   2159  C   GLU A 153      39.131  71.185  33.511  1.00 -0.36           C
ATOM   2160  O   GLU A 153      38.425  71.144  32.541  1.00 -0.36           O
ATOM   2161  CB  GLU A 153      38.681  68.854  34.584  1.00 -0.36           C
ATOM   2162  CG  GLU A 153      39.362  67.509  34.962  1.00 -0.36           C
ATOM   2163  CD  GLU A 153      39.731  67.292  36.422  1.00 -0.36           C
ATOM   2164  OE1 GLU A 153      38.826  67.101  37.274  1.00 -0.36           O
ATOM   2165  OE2 GLU A 153      40.951  67.266  36.689  1.00 -0.36           O
ATOM   2166  H   GLU A 153      41.734  69.865  34.672  1.00 -0.36           H
ATOM   2167  HA  GLU A 153      40.292  69.389  33.220  1.00 -0.36           H
ATOM   2168  HB2 GLU A 153      38.062  69.260  35.384  1.00 -0.36           H
ATOM   2169  HB3 GLU A 153      38.032  68.643  33.733  1.00 -0.36           H
ATOM   2170  HG2 GLU A 153      38.611  66.775  34.669  1.00 -0.36           H
ATOM   2171  HG3 GLU A 153      40.198  67.385  34.275  1.00 -0.36           H
ATOM   2172  N   SER A 154      39.368  72.368  34.103  1.00 -0.12           N
ATOM   2173  CA  SER A 154      38.589  73.651  34.039  1.00 -0.12           C
ATOM   2174  C   SER A 154      38.506  74.266  32.681  1.00 -0.12           C
ATOM   2175  O   SER A 154      37.487  74.774  32.235  1.00 -0.12           O
ATOM   2176  CB  SER A 154      39.149  74.615  35.020  1.00 -0.12           C
ATOM   2177  OG  SER A 154      40.485  74.959  34.632  1.00 -0.12           O
ATOM   2178  H   SER A 154      40.147  72.386  34.746  1.00 -0.12           H
ATOM   2179  HA  SER A 154      37.576  73.444  34.384  1.00 -0.12           H
ATOM   2180  HB2 SER A 154      38.436  75.438  34.971  1.00 -0.12           H
ATOM   2181  HB3 SER A 154      39.146  74.163  36.011  1.00 -0.12           H
ATOM   2182  HG  SER A 154      40.954  75.385  35.353  1.00 -0.12           H
ATOM   2183  N   LEU A 155      39.526  73.944  31.887  1.00 -0.05           N
ATOM   2184  CA  LEU A 155      39.635  74.308  30.512  1.00 -0.05           C
ATOM   2185  C   LEU A 155      38.437  73.688  29.676  1.00 -0.05           C
ATOM   2186  O   LEU A 155      38.007  74.332  28.727  1.00 -0.05           O
ATOM   2187  CB  LEU A 155      41.057  73.863  30.050  1.00 -0.05           C
ATOM   2188  CG  LEU A 155      42.058  74.942  30.283  1.00 -0.05           C
ATOM   2189  CD1 LEU A 155      43.464  74.286  30.431  1.00 -0.05           C
ATOM   2190  CD2 LEU A 155      42.157  75.926  29.077  1.00 -0.05           C
ATOM   2191  H   LEU A 155      40.218  73.392  32.372  1.00 -0.05           H
ATOM   2192  HA  LEU A 155      39.593  75.391  30.397  1.00 -0.05           H
ATOM   2193  HB2 LEU A 155      41.333  72.957  30.589  1.00 -0.05           H
ATOM   2194  HB3 LEU A 155      41.163  73.592  29.000  1.00 -0.05           H
ATOM   2195  HG  LEU A 155      41.812  75.461  31.210  1.00 -0.05           H
ATOM   2196 HD11 LEU A 155      43.549  73.829  31.417  1.00 -0.05           H
ATOM   2197 HD12 LEU A 155      44.281  74.995  30.301  1.00 -0.05           H
ATOM   2198 HD13 LEU A 155      43.457  73.503  29.672  1.00 -0.05           H
ATOM   2199 HD21 LEU A 155      42.656  75.452  28.232  1.00 -0.05           H
ATOM   2200 HD22 LEU A 155      41.167  76.289  28.801  1.00 -0.05           H
ATOM   2201 HD23 LEU A 155      42.884  76.700  29.320  1.00 -0.05           H
ATOM   2202  N   CYS A 156      37.792  72.555  30.006  1.00 -0.63           N
ATOM   2203  CA  CYS A 156      36.705  71.962  29.238  1.00 -0.63           C
ATOM   2204  C   CYS A 156      35.378  72.809  29.308  1.00 -0.63           C
ATOM   2205  O   CYS A 156      34.383  72.336  28.768  1.00 -0.63           O
ATOM   2206  CB  CYS A 156      36.500  70.481  29.502  1.00 -0.63           C
ATOM   2207  SG  CYS A 156      35.722  70.283  31.142  1.00 -0.63           S
ATOM   2208  H   CYS A 156      38.110  72.030  30.808  1.00 -0.63           H
ATOM   2209  HA  CYS A 156      37.119  72.050  28.234  1.00 -0.63           H
ATOM   2210  HB2 CYS A 156      35.867  70.039  28.732  1.00 -0.63           H
ATOM   2211  HB3 CYS A 156      37.542  70.162  29.466  1.00 -0.63           H
ATOM   2212  HG  CYS A 156      36.852  70.482  31.825  1.00 -0.63           H
ATOM   2213  N   HID A 157      35.315  74.014  29.968  1.00 -0.33           N
ATOM   2214  CA  HID A 157      34.263  74.989  29.944  1.00 -0.33           C
ATOM   2215  C   HID A 157      34.625  76.330  29.297  1.00 -0.33           C
ATOM   2216  O   HID A 157      33.840  77.300  29.293  1.00 -0.33           O
ATOM   2217  CB  HID A 157      33.584  75.228  31.322  1.00 -0.33           C
ATOM   2218  CG  HID A 157      33.512  74.073  32.275  1.00 -0.33           C
ATOM   2219  CD2 HID A 157      33.561  74.119  33.610  1.00 -0.33           C
ATOM   2220  ND1 HID A 157      33.365  72.763  31.899  1.00 -0.33           N
ATOM   2221  CE1 HID A 157      33.462  72.021  32.974  1.00 -0.33           C
ATOM   2222  NE2 HID A 157      33.577  72.803  34.062  1.00 -0.33           N
ATOM   2223  H   HID A 157      36.168  74.222  30.467  1.00 -0.33           H
ATOM   2224  HA  HID A 157      33.471  74.581  29.315  1.00 -0.33           H
ATOM   2225  HB2 HID A 157      34.069  76.081  31.796  1.00 -0.33           H
ATOM   2226  HB3 HID A 157      32.572  75.513  31.036  1.00 -0.33           H
ATOM   2227  HD1 HID A 157      33.391  72.514  30.921  1.00 -0.33           H
ATOM   2228  HD2 HID A 157      33.598  74.953  34.295  1.00 -0.33           H
ATOM   2229  HE1 HID A 157      33.334  70.949  33.000  1.00 -0.33           H
ATOM   2230  N   MET A 158      35.894  76.491  28.977  1.00  0.00           N
ATOM   2231  CA  MET A 158      36.408  77.836  28.491  1.00  0.00           C
ATOM   2232  C   MET A 158      36.515  77.940  26.953  1.00  0.00           C
ATOM   2233  O   MET A 158      36.350  77.014  26.147  1.00  0.00           O
ATOM   2234  CB  MET A 158      37.802  78.222  29.083  1.00  0.00           C
ATOM   2235  CG  MET A 158      38.041  77.561  30.472  1.00  0.00           C
ATOM   2236  SD  MET A 158      39.579  78.112  31.144  1.00  0.00           S
ATOM   2237  CE  MET A 158      39.341  77.552  32.825  1.00  0.00           C
ATOM   2238  H   MET A 158      36.515  75.696  29.029  1.00  0.00           H
ATOM   2239  HA  MET A 158      35.605  78.561  28.625  1.00  0.00           H
ATOM   2240  HB2 MET A 158      38.574  77.978  28.354  1.00  0.00           H
ATOM   2241  HB3 MET A 158      37.944  79.293  29.224  1.00  0.00           H
ATOM   2242  HG2 MET A 158      37.270  77.886  31.171  1.00  0.00           H
ATOM   2243  HG3 MET A 158      38.067  76.471  30.487  1.00  0.00           H
ATOM   2244  HE1 MET A 158      40.031  76.723  32.982  1.00  0.00           H
ATOM   2245  HE2 MET A 158      39.468  78.357  33.549  1.00  0.00           H
ATOM   2246  HE3 MET A 158      38.292  77.267  32.901  1.00  0.00           H
ATOM   2247  N   ASP A 159      36.949  79.197  26.515  1.00  0.00           N
ATOM   2248  CA  ASP A 159      37.448  79.527  25.196  1.00  0.00           C
ATOM   2249  C   ASP A 159      38.998  79.389  25.256  1.00  0.00           C
ATOM   2250  O   ASP A 159      39.654  80.220  25.871  1.00  0.00           O
ATOM   2251  CB  ASP A 159      36.899  80.927  24.776  1.00  0.00           C
ATOM   2252  CG  ASP A 159      37.034  81.208  23.239  1.00  0.00           C
ATOM   2253  OD1 ASP A 159      37.493  80.312  22.497  1.00  0.00           O
ATOM   2254  OD2 ASP A 159      36.749  82.348  22.841  1.00  0.00           O
ATOM   2255  H   ASP A 159      37.099  79.910  27.214  1.00  0.00           H
ATOM   2256  HA  ASP A 159      37.068  78.749  24.534  1.00  0.00           H
ATOM   2257  HB2 ASP A 159      35.848  81.016  25.049  1.00  0.00           H
ATOM   2258  HB3 ASP A 159      37.475  81.687  25.303  1.00  0.00           H
ATOM   2259  N   ARG A 160      39.442  78.288  24.671  1.00  0.07           N
ATOM   2260  CA  ARG A 160      40.768  77.777  24.971  1.00  0.07           C
ATOM   2261  C   ARG A 160      41.986  78.751  24.749  1.00  0.07           C
ATOM   2262  O   ARG A 160      42.798  78.919  25.679  1.00  0.07           O
ATOM   2263  CB  ARG A 160      40.926  76.462  24.210  1.00  0.07           C
ATOM   2264  CG  ARG A 160      40.692  75.113  24.880  1.00  0.07           C
ATOM   2265  CD  ARG A 160      39.241  74.951  25.401  1.00  0.07           C
ATOM   2266  NE  ARG A 160      38.919  73.574  25.677  1.00  0.07           N
ATOM   2267  CZ  ARG A 160      37.746  72.972  25.650  1.00  0.07           C
ATOM   2268  NH1 ARG A 160      36.593  73.587  25.293  1.00  0.07           N
ATOM   2269  NH2 ARG A 160      37.651  71.698  25.912  1.00  0.07           N
ATOM   2270  H   ARG A 160      38.730  77.724  24.229  1.00  0.07           H
ATOM   2271  HA  ARG A 160      40.891  77.471  26.010  1.00  0.07           H
ATOM   2272  HB2 ARG A 160      40.362  76.456  23.277  1.00  0.07           H
ATOM   2273  HB3 ARG A 160      41.954  76.370  23.861  1.00  0.07           H
ATOM   2274  HG2 ARG A 160      40.851  74.389  24.080  1.00  0.07           H
ATOM   2275  HG3 ARG A 160      41.369  75.009  25.727  1.00  0.07           H
ATOM   2276  HD2 ARG A 160      39.116  75.563  26.295  1.00  0.07           H
ATOM   2277  HD3 ARG A 160      38.594  75.268  24.584  1.00  0.07           H
ATOM   2278  HE  ARG A 160      39.669  72.952  25.941  1.00  0.07           H
ATOM   2279 HH11 ARG A 160      36.616  74.573  25.075  1.00  0.07           H
ATOM   2280 HH12 ARG A 160      35.744  73.041  25.341  1.00  0.07           H
ATOM   2281 HH21 ARG A 160      38.501  71.236  26.201  1.00  0.07           H
ATOM   2282 HH22 ARG A 160      36.769  71.210  25.983  1.00  0.07           H
ATOM   2283  N   ALA A 161      42.029  79.431  23.645  1.00  0.00           N
ATOM   2284  CA  ALA A 161      43.175  80.318  23.196  1.00  0.00           C
ATOM   2285  C   ALA A 161      43.396  81.507  24.188  1.00  0.00           C
ATOM   2286  O   ALA A 161      44.523  81.901  24.362  1.00  0.00           O
ATOM   2287  CB  ALA A 161      42.897  80.810  21.743  1.00  0.00           C
ATOM   2288  H   ALA A 161      41.401  79.100  22.927  1.00  0.00           H
ATOM   2289  HA  ALA A 161      44.106  79.751  23.178  1.00  0.00           H
ATOM   2290  HB1 ALA A 161      42.718  79.915  21.147  1.00  0.00           H
ATOM   2291  HB2 ALA A 161      43.721  81.450  21.427  1.00  0.00           H
ATOM   2292  HB3 ALA A 161      42.001  81.430  21.704  1.00  0.00           H
ATOM   2293  N   LYS A 162      42.291  82.128  24.669  1.00  0.01           N
ATOM   2294  CA  LYS A 162      42.389  83.226  25.578  1.00  0.01           C
ATOM   2295  C   LYS A 162      42.995  82.849  26.958  1.00  0.01           C
ATOM   2296  O   LYS A 162      43.753  83.589  27.501  1.00  0.01           O
ATOM   2297  CB  LYS A 162      40.907  83.828  25.811  1.00  0.01           C
ATOM   2298  CG  LYS A 162      40.223  84.219  24.496  1.00  0.01           C
ATOM   2299  CD  LYS A 162      38.830  84.901  24.756  1.00  0.01           C
ATOM   2300  CE  LYS A 162      38.137  85.260  23.491  1.00  0.01           C
ATOM   2301  NZ  LYS A 162      36.793  85.755  23.777  1.00  0.01           N
ATOM   2302  H   LYS A 162      41.373  81.781  24.431  1.00  0.01           H
ATOM   2303  HA  LYS A 162      43.106  83.959  25.208  1.00  0.01           H
ATOM   2304  HB2 LYS A 162      40.409  82.984  26.287  1.00  0.01           H
ATOM   2305  HB3 LYS A 162      40.940  84.759  26.377  1.00  0.01           H
ATOM   2306  HG2 LYS A 162      40.860  84.923  23.960  1.00  0.01           H
ATOM   2307  HG3 LYS A 162      40.126  83.349  23.846  1.00  0.01           H
ATOM   2308  HD2 LYS A 162      38.257  84.265  25.430  1.00  0.01           H
ATOM   2309  HD3 LYS A 162      38.975  85.828  25.311  1.00  0.01           H
ATOM   2310  HE2 LYS A 162      38.752  86.077  23.112  1.00  0.01           H
ATOM   2311  HE3 LYS A 162      38.040  84.449  22.770  1.00  0.01           H
ATOM   2312  HZ1 LYS A 162      36.164  85.054  24.144  1.00  0.01           H
ATOM   2313  HZ2 LYS A 162      36.308  86.107  22.965  1.00  0.01           H
ATOM   2314  HZ3 LYS A 162      36.836  86.530  24.424  1.00  0.01           H
ATOM   2315  N   ALA A 163      42.551  81.660  27.480  1.00  0.01           N
ATOM   2316  CA  ALA A 163      42.931  81.208  28.835  1.00  0.01           C
ATOM   2317  C   ALA A 163      44.421  80.896  28.903  1.00  0.01           C
ATOM   2318  O   ALA A 163      45.145  81.303  29.815  1.00  0.01           O
ATOM   2319  CB  ALA A 163      42.068  79.969  29.182  1.00  0.01           C
ATOM   2320  H   ALA A 163      41.949  81.091  26.902  1.00  0.01           H
ATOM   2321  HA  ALA A 163      42.774  81.990  29.578  1.00  0.01           H
ATOM   2322  HB1 ALA A 163      41.049  80.294  29.388  1.00  0.01           H
ATOM   2323  HB2 ALA A 163      42.401  79.421  30.064  1.00  0.01           H
ATOM   2324  HB3 ALA A 163      42.027  79.260  28.354  1.00  0.01           H
ATOM   2325  N   LEU A 164      44.867  80.137  27.905  1.00  0.00           N
ATOM   2326  CA  LEU A 164      46.256  79.876  27.764  1.00  0.00           C
ATOM   2327  C   LEU A 164      47.198  81.101  27.594  1.00  0.00           C
ATOM   2328  O   LEU A 164      48.240  81.175  28.254  1.00  0.00           O
ATOM   2329  CB  LEU A 164      46.363  78.942  26.626  1.00  0.00           C
ATOM   2330  CG  LEU A 164      45.821  77.491  26.754  1.00  0.00           C
ATOM   2331  CD1 LEU A 164      45.609  77.041  25.329  1.00  0.00           C
ATOM   2332  CD2 LEU A 164      46.825  76.562  27.521  1.00  0.00           C
ATOM   2333  H   LEU A 164      44.227  79.732  27.237  1.00  0.00           H
ATOM   2334  HA  LEU A 164      46.598  79.284  28.612  1.00  0.00           H
ATOM   2335  HB2 LEU A 164      45.859  79.479  25.822  1.00  0.00           H
ATOM   2336  HB3 LEU A 164      47.435  78.913  26.431  1.00  0.00           H
ATOM   2337  HG  LEU A 164      44.874  77.335  27.271  1.00  0.00           H
ATOM   2338 HD11 LEU A 164      45.263  76.008  25.380  1.00  0.00           H
ATOM   2339 HD12 LEU A 164      46.525  77.018  24.739  1.00  0.00           H
ATOM   2340 HD13 LEU A 164      44.804  77.607  24.860  1.00  0.00           H
ATOM   2341 HD21 LEU A 164      47.782  76.400  27.025  1.00  0.00           H
ATOM   2342 HD22 LEU A 164      46.947  77.130  28.443  1.00  0.00           H
ATOM   2343 HD23 LEU A 164      46.308  75.632  27.756  1.00  0.00           H
ATOM   2344  N   GLY A 165      46.805  82.058  26.733  1.00  0.00           N
ATOM   2345  CA  GLY A 165      47.429  83.403  26.649  1.00  0.00           C
ATOM   2346  C   GLY A 165      47.413  84.140  28.021  1.00  0.00           C
ATOM   2347  O   GLY A 165      48.507  84.710  28.383  1.00  0.00           O
ATOM   2348  H   GLY A 165      45.951  81.857  26.233  1.00  0.00           H
ATOM   2349  HA2 GLY A 165      48.425  83.422  26.205  1.00  0.00           H
ATOM   2350  HA3 GLY A 165      46.811  84.005  25.983  1.00  0.00           H
ATOM   2351  N   GLU A 166      46.315  84.139  28.746  1.00  0.00           N
ATOM   2352  CA  GLU A 166      46.315  84.643  30.109  1.00  0.00           C
ATOM   2353  C   GLU A 166      47.313  83.885  31.024  1.00  0.00           C
ATOM   2354  O   GLU A 166      48.030  84.539  31.818  1.00  0.00           O
ATOM   2355  CB  GLU A 166      44.844  84.620  30.613  1.00  0.00           C
ATOM   2356  CG  GLU A 166      44.686  85.738  31.629  1.00  0.00           C
ATOM   2357  CD  GLU A 166      44.678  87.188  31.019  1.00  0.00           C
ATOM   2358  OE1 GLU A 166      44.651  87.340  29.757  1.00  0.00           O
ATOM   2359  OE2 GLU A 166      44.398  88.124  31.769  1.00  0.00           O
ATOM   2360  H   GLU A 166      45.435  83.809  28.377  1.00  0.00           H
ATOM   2361  HA  GLU A 166      46.598  85.696  30.133  1.00  0.00           H
ATOM   2362  HB2 GLU A 166      44.147  84.843  29.805  1.00  0.00           H
ATOM   2363  HB3 GLU A 166      44.645  83.659  31.087  1.00  0.00           H
ATOM   2364  HG2 GLU A 166      43.743  85.445  32.090  1.00  0.00           H
ATOM   2365  HG3 GLU A 166      45.442  85.735  32.415  1.00  0.00           H
ATOM   2366  N   ALA A 167      47.290  82.542  30.979  1.00  0.00           N
ATOM   2367  CA  ALA A 167      48.227  81.731  31.802  1.00  0.00           C
ATOM   2368  C   ALA A 167      49.745  82.062  31.402  1.00  0.00           C
ATOM   2369  O   ALA A 167      50.499  82.253  32.345  1.00  0.00           O
ATOM   2370  CB  ALA A 167      47.865  80.264  31.516  1.00  0.00           C
ATOM   2371  H   ALA A 167      46.814  82.072  30.222  1.00  0.00           H
ATOM   2372  HA  ALA A 167      48.248  81.965  32.867  1.00  0.00           H
ATOM   2373  HB1 ALA A 167      47.929  80.162  30.432  1.00  0.00           H
ATOM   2374  HB2 ALA A 167      46.837  80.113  31.844  1.00  0.00           H
ATOM   2375  HB3 ALA A 167      48.559  79.601  32.032  1.00  0.00           H
ATOM   2376  N   TRP A 168      50.028  82.348  30.135  1.00  0.00           N
ATOM   2377  CA  TRP A 168      51.282  82.883  29.613  1.00  0.00           C
ATOM   2378  C   TRP A 168      51.479  84.303  30.123  1.00  0.00           C
ATOM   2379  O   TRP A 168      52.663  84.580  30.372  1.00  0.00           O
ATOM   2380  CB  TRP A 168      51.384  82.723  28.092  1.00  0.00           C
ATOM   2381  CG  TRP A 168      52.775  82.815  27.555  1.00  0.00           C
ATOM   2382  CD1 TRP A 168      53.423  81.683  27.124  1.00  0.00           C
ATOM   2383  CD2 TRP A 168      53.660  83.956  27.300  1.00  0.00           C
ATOM   2384  CE2 TRP A 168      54.876  83.427  26.795  1.00  0.00           C
ATOM   2385  CE3 TRP A 168      53.661  85.364  27.558  1.00  0.00           C
ATOM   2386  NE1 TRP A 168      54.635  82.078  26.650  1.00  0.00           N
ATOM   2387  CZ2 TRP A 168      55.998  84.218  26.569  1.00  0.00           C
ATOM   2388  CZ3 TRP A 168      54.773  86.219  27.372  1.00  0.00           C
ATOM   2389  CH2 TRP A 168      55.924  85.604  26.923  1.00  0.00           C
ATOM   2390  H   TRP A 168      49.291  82.335  29.444  1.00  0.00           H
ATOM   2391  HA  TRP A 168      52.058  82.210  29.978  1.00  0.00           H
ATOM   2392  HB2 TRP A 168      50.998  81.746  27.800  1.00  0.00           H
ATOM   2393  HB3 TRP A 168      50.842  83.440  27.476  1.00  0.00           H
ATOM   2394  HD1 TRP A 168      53.064  80.667  27.056  1.00  0.00           H
ATOM   2395  HE1 TRP A 168      55.130  81.528  25.963  1.00  0.00           H
ATOM   2396  HE3 TRP A 168      52.773  85.683  28.085  1.00  0.00           H
ATOM   2397  HZ2 TRP A 168      56.873  83.862  26.045  1.00  0.00           H
ATOM   2398  HZ3 TRP A 168      54.797  87.285  27.539  1.00  0.00           H
ATOM   2399  HH2 TRP A 168      56.803  86.227  26.836  1.00  0.00           H
ATOM   2400  N   ARG A 169      50.475  85.107  30.432  1.00  0.00           N
ATOM   2401  CA  ARG A 169      50.642  86.472  30.904  1.00  0.00           C
ATOM   2402  C   ARG A 169      51.119  86.462  32.352  1.00  0.00           C
ATOM   2403  O   ARG A 169      51.913  87.297  32.672  1.00  0.00           O
ATOM   2404  CB  ARG A 169      49.244  87.228  30.837  1.00  0.00           C
ATOM   2405  CG  ARG A 169      49.499  88.728  30.792  1.00  0.00           C
ATOM   2406  CD  ARG A 169      48.200  89.508  30.633  1.00  0.00           C
ATOM   2407  NE  ARG A 169      47.144  89.224  31.648  1.00  0.00           N
ATOM   2408  CZ  ARG A 169      47.205  89.392  32.948  1.00  0.00           C
ATOM   2409  NH1 ARG A 169      48.216  89.862  33.591  1.00  0.00           N
ATOM   2410  NH2 ARG A 169      46.266  88.968  33.755  1.00  0.00           N
ATOM   2411  H   ARG A 169      49.537  84.808  30.207  1.00  0.00           H
ATOM   2412  HA  ARG A 169      51.425  86.991  30.351  1.00  0.00           H
ATOM   2413  HB2 ARG A 169      48.781  86.973  29.884  1.00  0.00           H
ATOM   2414  HB3 ARG A 169      48.544  86.904  31.607  1.00  0.00           H
ATOM   2415  HG2 ARG A 169      50.051  89.016  31.687  1.00  0.00           H
ATOM   2416  HG3 ARG A 169      50.149  89.007  29.964  1.00  0.00           H
ATOM   2417  HD2 ARG A 169      48.421  90.571  30.531  1.00  0.00           H
ATOM   2418  HD3 ARG A 169      47.743  89.177  29.700  1.00  0.00           H
ATOM   2419  HE  ARG A 169      46.303  88.781  31.309  1.00  0.00           H
ATOM   2420 HH11 ARG A 169      49.100  90.147  33.194  1.00  0.00           H
ATOM   2421 HH12 ARG A 169      48.188  89.802  34.599  1.00  0.00           H
ATOM   2422 HH21 ARG A 169      45.400  88.634  33.358  1.00  0.00           H
ATOM   2423 HH22 ARG A 169      46.315  89.299  34.708  1.00  0.00           H
ATOM   2424  N   VAL A 170      50.733  85.539  33.253  1.00  0.00           N
ATOM   2425  CA  VAL A 170      51.017  85.676  34.675  1.00  0.00           C
ATOM   2426  C   VAL A 170      52.145  84.761  35.173  1.00  0.00           C
ATOM   2427  O   VAL A 170      52.657  84.939  36.306  1.00  0.00           O
ATOM   2428  CB  VAL A 170      49.758  85.427  35.566  1.00  0.00           C
ATOM   2429  CG1 VAL A 170      48.624  86.357  35.209  1.00  0.00           C
ATOM   2430  CG2 VAL A 170      49.156  84.038  35.379  1.00  0.00           C
ATOM   2431  H   VAL A 170      50.036  84.864  32.972  1.00  0.00           H
ATOM   2432  HA  VAL A 170      51.324  86.699  34.894  1.00  0.00           H
ATOM   2433  HB  VAL A 170      49.956  85.614  36.622  1.00  0.00           H
ATOM   2434 HG11 VAL A 170      47.938  86.374  36.056  1.00  0.00           H
ATOM   2435 HG12 VAL A 170      48.999  87.374  35.088  1.00  0.00           H
ATOM   2436 HG13 VAL A 170      48.076  85.978  34.346  1.00  0.00           H
ATOM   2437 HG21 VAL A 170      48.810  83.954  34.348  1.00  0.00           H
ATOM   2438 HG22 VAL A 170      48.297  83.881  36.031  1.00  0.00           H
ATOM   2439 HG23 VAL A 170      49.928  83.328  35.675  1.00  0.00           H
ATOM   2440  N   LEU A 171      52.462  83.730  34.412  1.00  0.00           N
ATOM   2441  CA  LEU A 171      53.611  82.904  34.696  1.00  0.00           C
ATOM   2442  C   LEU A 171      54.898  83.594  34.350  1.00  0.00           C
ATOM   2443  O   LEU A 171      55.002  84.464  33.505  1.00  0.00           O
ATOM   2444  CB  LEU A 171      53.618  81.592  33.904  1.00  0.00           C
ATOM   2445  CG  LEU A 171      52.510  80.644  34.510  1.00  0.00           C
ATOM   2446  CD1 LEU A 171      51.948  79.640  33.488  1.00  0.00           C
ATOM   2447  CD2 LEU A 171      52.848  79.832  35.769  1.00  0.00           C
ATOM   2448  H   LEU A 171      51.986  83.545  33.541  1.00  0.00           H
ATOM   2449  HA  LEU A 171      53.539  82.725  35.768  1.00  0.00           H
ATOM   2450  HB2 LEU A 171      53.397  81.702  32.842  1.00  0.00           H
ATOM   2451  HB3 LEU A 171      54.566  81.063  34.000  1.00  0.00           H
ATOM   2452  HG  LEU A 171      51.692  81.310  34.783  1.00  0.00           H
ATOM   2453 HD11 LEU A 171      51.930  80.037  32.473  1.00  0.00           H
ATOM   2454 HD12 LEU A 171      50.944  79.328  33.775  1.00  0.00           H
ATOM   2455 HD13 LEU A 171      52.595  78.764  33.516  1.00  0.00           H
ATOM   2456 HD21 LEU A 171      53.655  79.131  35.559  1.00  0.00           H
ATOM   2457 HD22 LEU A 171      53.177  80.411  36.631  1.00  0.00           H
ATOM   2458 HD23 LEU A 171      52.104  79.085  36.048  1.00  0.00           H
ATOM   2459  N   LYS A 172      55.906  83.210  35.133  1.00  0.00           N
ATOM   2460  CA  LYS A 172      57.274  83.764  34.964  1.00  0.00           C
ATOM   2461  C   LYS A 172      58.024  83.211  33.713  1.00  0.00           C
ATOM   2462  O   LYS A 172      57.580  82.283  33.047  1.00  0.00           O
ATOM   2463  CB  LYS A 172      58.159  83.513  36.230  1.00  0.00           C
ATOM   2464  CG  LYS A 172      57.592  84.301  37.459  1.00  0.00           C
ATOM   2465  CD  LYS A 172      58.295  83.929  38.747  1.00  0.00           C
ATOM   2466  CE  LYS A 172      57.778  84.620  40.051  1.00  0.00           C
ATOM   2467  NZ  LYS A 172      58.628  84.224  41.162  1.00  0.00           N
ATOM   2468  H   LYS A 172      55.745  82.534  35.865  1.00  0.00           H
ATOM   2469  HA  LYS A 172      57.177  84.827  34.745  1.00  0.00           H
ATOM   2470  HB2 LYS A 172      58.151  82.449  36.465  1.00  0.00           H
ATOM   2471  HB3 LYS A 172      59.150  83.894  35.984  1.00  0.00           H
ATOM   2472  HG2 LYS A 172      57.885  85.324  37.223  1.00  0.00           H
ATOM   2473  HG3 LYS A 172      56.504  84.298  37.525  1.00  0.00           H
ATOM   2474  HD2 LYS A 172      58.253  82.853  38.913  1.00  0.00           H
ATOM   2475  HD3 LYS A 172      59.356  84.163  38.660  1.00  0.00           H
ATOM   2476  HE2 LYS A 172      57.890  85.693  39.898  1.00  0.00           H
ATOM   2477  HE3 LYS A 172      56.706  84.463  40.169  1.00  0.00           H
ATOM   2478  HZ1 LYS A 172      59.586  84.541  41.121  1.00  0.00           H
ATOM   2479  HZ2 LYS A 172      58.619  83.214  41.163  1.00  0.00           H
ATOM   2480  HZ3 LYS A 172      58.316  84.592  42.049  1.00  0.00           H
ATOM   2481  N   PRO A 173      59.017  83.963  33.204  1.00  0.00           N
ATOM   2482  CA  PRO A 173      59.830  83.379  32.132  1.00  0.00           C
ATOM   2483  C   PRO A 173      60.591  82.206  32.699  1.00  0.00           C
ATOM   2484  O   PRO A 173      61.260  82.221  33.748  1.00  0.00           O
ATOM   2485  CB  PRO A 173      60.711  84.531  31.598  1.00  0.00           C
ATOM   2486  CG  PRO A 173      60.215  85.754  32.333  1.00  0.00           C
ATOM   2487  CD  PRO A 173      59.540  85.216  33.611  1.00  0.00           C
ATOM   2488  HA  PRO A 173      59.199  83.042  31.310  1.00  0.00           H
ATOM   2489  HB2 PRO A 173      61.789  84.372  31.607  1.00  0.00           H
ATOM   2490  HB3 PRO A 173      60.486  84.754  30.555  1.00  0.00           H
ATOM   2491  HG2 PRO A 173      60.998  86.474  32.574  1.00  0.00           H
ATOM   2492  HG3 PRO A 173      59.481  86.343  31.784  1.00  0.00           H
ATOM   2493  HD2 PRO A 173      60.296  84.989  34.363  1.00  0.00           H
ATOM   2494  HD3 PRO A 173      58.866  85.900  34.128  1.00  0.00           H
ATOM   2495  N   GLY A 174      60.310  81.118  31.970  1.00  0.00           N
ATOM   2496  CA  GLY A 174      60.641  79.759  32.364  1.00  0.00           C
ATOM   2497  C   GLY A 174      59.610  79.027  33.148  1.00  0.00           C
ATOM   2498  O   GLY A 174      59.815  77.855  33.566  1.00  0.00           O
ATOM   2499  H   GLY A 174      59.764  81.268  31.133  1.00  0.00           H
ATOM   2500  HA2 GLY A 174      60.844  79.224  31.436  1.00  0.00           H
ATOM   2501  HA3 GLY A 174      61.504  79.720  33.029  1.00  0.00           H
ATOM   2502  N   GLY A 175      58.411  79.546  33.370  1.00  0.00           N
ATOM   2503  CA  GLY A 175      57.420  78.986  34.270  1.00  0.00           C
ATOM   2504  C   GLY A 175      56.509  77.838  33.742  1.00  0.00           C
ATOM   2505  O   GLY A 175      56.098  77.911  32.606  1.00  0.00           O
ATOM   2506  H   GLY A 175      58.257  80.493  33.056  1.00  0.00           H
ATOM   2507  HA2 GLY A 175      57.976  78.599  35.124  1.00  0.00           H
ATOM   2508  HA3 GLY A 175      56.846  79.834  34.645  1.00  0.00           H
ATOM   2509  N   ASP A 176      56.049  76.934  34.574  1.00  0.00           N
ATOM   2510  CA  ASP A 176      55.336  75.695  34.251  1.00  0.00           C
ATOM   2511  C   ASP A 176      53.813  75.906  34.183  1.00  0.00           C
ATOM   2512  O   ASP A 176      53.273  76.710  34.979  1.00  0.00           O
ATOM   2513  CB  ASP A 176      55.567  74.598  35.335  1.00  0.00           C
ATOM   2514  CG  ASP A 176      57.033  74.376  35.813  1.00  0.00           C
ATOM   2515  OD1 ASP A 176      57.524  73.194  35.798  1.00  0.00           O
ATOM   2516  OD2 ASP A 176      57.779  75.355  36.084  1.00  0.00           O
ATOM   2517  H   ASP A 176      56.389  77.063  35.516  1.00  0.00           H
ATOM   2518  HA  ASP A 176      55.687  75.286  33.304  1.00  0.00           H
ATOM   2519  HB2 ASP A 176      55.001  74.905  36.214  1.00  0.00           H
ATOM   2520  HB3 ASP A 176      55.201  73.648  34.944  1.00  0.00           H
ATOM   2521  N   LEU A 177      53.116  75.176  33.319  1.00  0.00           N
ATOM   2522  CA  LEU A 177      51.652  75.107  33.362  1.00  0.00           C
ATOM   2523  C   LEU A 177      51.137  73.655  33.196  1.00  0.00           C
ATOM   2524  O   LEU A 177      51.256  73.002  32.117  1.00  0.00           O
ATOM   2525  CB  LEU A 177      51.016  76.106  32.277  1.00  0.00           C
ATOM   2526  CG  LEU A 177      49.467  75.891  32.079  1.00  0.00           C
ATOM   2527  CD1 LEU A 177      48.648  76.309  33.292  1.00  0.00           C
ATOM   2528  CD2 LEU A 177      48.941  76.709  30.884  1.00  0.00           C
ATOM   2529  H   LEU A 177      53.631  74.576  32.691  1.00  0.00           H
ATOM   2530  HA  LEU A 177      51.322  75.337  34.376  1.00  0.00           H
ATOM   2531  HB2 LEU A 177      51.262  77.137  32.533  1.00  0.00           H
ATOM   2532  HB3 LEU A 177      51.540  75.985  31.330  1.00  0.00           H
ATOM   2533  HG  LEU A 177      49.245  74.845  31.864  1.00  0.00           H
ATOM   2534 HD11 LEU A 177      49.042  75.863  34.206  1.00  0.00           H
ATOM   2535 HD12 LEU A 177      47.685  75.851  33.067  1.00  0.00           H
ATOM   2536 HD13 LEU A 177      48.524  77.391  33.338  1.00  0.00           H
ATOM   2537 HD21 LEU A 177      49.690  76.497  30.121  1.00  0.00           H
ATOM   2538 HD22 LEU A 177      47.943  76.470  30.516  1.00  0.00           H
ATOM   2539 HD23 LEU A 177      48.900  77.787  31.041  1.00  0.00           H
ATOM   2540  N   LEU A 178      50.511  73.008  34.154  1.00 -0.01           N
ATOM   2541  CA  LEU A 178      49.943  71.668  33.939  1.00 -0.01           C
ATOM   2542  C   LEU A 178      48.513  71.828  33.419  1.00 -0.01           C
ATOM   2543  O   LEU A 178      47.780  72.671  33.908  1.00 -0.01           O
ATOM   2544  CB  LEU A 178      49.868  70.897  35.312  1.00 -0.01           C
ATOM   2545  CG  LEU A 178      49.157  69.537  35.318  1.00 -0.01           C
ATOM   2546  CD1 LEU A 178      50.018  68.427  34.765  1.00 -0.01           C
ATOM   2547  CD2 LEU A 178      48.834  69.154  36.655  1.00 -0.01           C
ATOM   2548  H   LEU A 178      50.354  73.425  35.060  1.00 -0.01           H
ATOM   2549  HA  LEU A 178      50.551  71.057  33.272  1.00 -0.01           H
ATOM   2550  HB2 LEU A 178      50.874  70.855  35.729  1.00 -0.01           H
ATOM   2551  HB3 LEU A 178      49.335  71.556  35.998  1.00 -0.01           H
ATOM   2552  HG  LEU A 178      48.203  69.644  34.802  1.00 -0.01           H
ATOM   2553 HD11 LEU A 178      49.943  68.409  33.678  1.00 -0.01           H
ATOM   2554 HD12 LEU A 178      49.578  67.493  35.114  1.00 -0.01           H
ATOM   2555 HD13 LEU A 178      51.024  68.533  35.171  1.00 -0.01           H
ATOM   2556 HD21 LEU A 178      49.666  69.157  37.358  1.00 -0.01           H
ATOM   2557 HD22 LEU A 178      48.218  69.934  37.102  1.00 -0.01           H
ATOM   2558 HD23 LEU A 178      48.458  68.131  36.670  1.00 -0.01           H
ATOM   2559  N   VAL A 179      48.073  71.064  32.453  1.00 -0.01           N
ATOM   2560  CA  VAL A 179      46.870  71.238  31.658  1.00 -0.01           C
ATOM   2561  C   VAL A 179      45.991  69.930  31.649  1.00 -0.01           C
ATOM   2562  O   VAL A 179      46.556  68.845  31.247  1.00 -0.01           O
ATOM   2563  CB  VAL A 179      47.227  71.624  30.148  1.00 -0.01           C
ATOM   2564  CG1 VAL A 179      45.997  71.633  29.181  1.00 -0.01           C
ATOM   2565  CG2 VAL A 179      47.755  73.063  30.195  1.00 -0.01           C
ATOM   2566  H   VAL A 179      48.750  70.402  32.102  1.00 -0.01           H
ATOM   2567  HA  VAL A 179      46.212  72.002  32.072  1.00 -0.01           H
ATOM   2568  HB  VAL A 179      48.012  70.954  29.797  1.00 -0.01           H
ATOM   2569 HG11 VAL A 179      45.297  72.302  29.683  1.00 -0.01           H
ATOM   2570 HG12 VAL A 179      46.283  72.059  28.219  1.00 -0.01           H
ATOM   2571 HG13 VAL A 179      45.729  70.589  29.022  1.00 -0.01           H
ATOM   2572 HG21 VAL A 179      47.757  73.516  29.204  1.00 -0.01           H
ATOM   2573 HG22 VAL A 179      48.749  73.008  30.639  1.00 -0.01           H
ATOM   2574 HG23 VAL A 179      47.120  73.695  30.816  1.00 -0.01           H
ATOM   2575  N   LEU A 180      44.774  69.971  32.131  1.00 -0.03           N
ATOM   2576  CA  LEU A 180      43.912  68.829  32.060  1.00 -0.03           C
ATOM   2577  C   LEU A 180      42.753  69.095  31.146  1.00 -0.03           C
ATOM   2578  O   LEU A 180      41.983  70.023  31.382  1.00 -0.03           O
ATOM   2579  CB  LEU A 180      43.511  68.369  33.474  1.00 -0.03           C
ATOM   2580  CG  LEU A 180      44.700  67.858  34.297  1.00 -0.03           C
ATOM   2581  CD1 LEU A 180      45.195  68.769  35.401  1.00 -0.03           C
ATOM   2582  CD2 LEU A 180      44.471  66.504  34.985  1.00 -0.03           C
ATOM   2583  H   LEU A 180      44.304  70.845  32.318  1.00 -0.03           H
ATOM   2584  HA  LEU A 180      44.473  67.978  31.672  1.00 -0.03           H
ATOM   2585  HB2 LEU A 180      42.970  69.224  33.881  1.00 -0.03           H
ATOM   2586  HB3 LEU A 180      42.822  67.548  33.276  1.00 -0.03           H
ATOM   2587  HG  LEU A 180      45.555  67.829  33.621  1.00 -0.03           H
ATOM   2588 HD11 LEU A 180      46.132  68.357  35.776  1.00 -0.03           H
ATOM   2589 HD12 LEU A 180      44.422  68.919  36.156  1.00 -0.03           H
ATOM   2590 HD13 LEU A 180      45.344  69.755  34.961  1.00 -0.03           H
ATOM   2591 HD21 LEU A 180      43.784  66.639  35.820  1.00 -0.03           H
ATOM   2592 HD22 LEU A 180      43.977  65.877  34.243  1.00 -0.03           H
ATOM   2593 HD23 LEU A 180      45.384  65.975  35.257  1.00 -0.03           H
ATOM   2594  N   GLU A 181      42.581  68.243  30.115  1.00 -0.15           N
ATOM   2595  CA  GLU A 181      41.937  68.572  28.843  1.00 -0.15           C
ATOM   2596  C   GLU A 181      41.643  67.297  28.003  1.00 -0.15           C
ATOM   2597  O   GLU A 181      42.151  66.226  28.253  1.00 -0.15           O
ATOM   2598  CB  GLU A 181      42.704  69.594  28.015  1.00 -0.15           C
ATOM   2599  CG  GLU A 181      42.258  70.195  26.697  1.00 -0.15           C
ATOM   2600  CD  GLU A 181      40.803  70.687  26.744  1.00 -0.15           C
ATOM   2601  OE1 GLU A 181      39.863  69.819  26.924  1.00 -0.15           O
ATOM   2602  OE2 GLU A 181      40.696  71.866  26.556  1.00 -0.15           O
ATOM   2603  H   GLU A 181      43.079  67.364  30.111  1.00 -0.15           H
ATOM   2604  HA  GLU A 181      40.905  68.867  29.036  1.00 -0.15           H
ATOM   2605  HB2 GLU A 181      42.837  70.354  28.785  1.00 -0.15           H
ATOM   2606  HB3 GLU A 181      43.680  69.129  27.873  1.00 -0.15           H
ATOM   2607  HG2 GLU A 181      42.975  70.927  26.324  1.00 -0.15           H
ATOM   2608  HG3 GLU A 181      42.274  69.384  25.970  1.00 -0.15           H
ATOM   2609  N   GLH A 182      40.850  67.349  26.878  1.00 -0.88           N
ATOM   2610  CA  GLH A 182      40.313  66.247  26.113  1.00 -0.88           C
ATOM   2611  C   GLH A 182      40.357  66.574  24.579  1.00 -0.88           C
ATOM   2612  O   GLH A 182      40.674  67.707  24.183  1.00 -0.88           O
ATOM   2613  CB  GLH A 182      38.934  65.815  26.693  1.00 -0.88           C
ATOM   2614  CG  GLH A 182      38.018  66.914  27.383  1.00 -0.88           C
ATOM   2615  CD  GLH A 182      36.602  66.356  27.676  1.00 -0.88           C
ATOM   2616  OE1 GLH A 182      36.157  65.267  27.344  1.00 -0.88           O
ATOM   2617  OE2 GLH A 182      35.771  67.209  28.205  1.00 -0.88           O
ATOM   2618  H   GLH A 182      40.515  68.232  26.521  1.00 -0.88           H
ATOM   2619  HA  GLH A 182      40.999  65.412  26.256  1.00 -0.88           H
ATOM   2620  HB2 GLH A 182      38.327  65.413  25.882  1.00 -0.88           H
ATOM   2621  HB3 GLH A 182      39.104  65.010  27.408  1.00 -0.88           H
ATOM   2622  HG2 GLH A 182      38.457  67.198  28.339  1.00 -0.88           H
ATOM   2623  HG3 GLH A 182      38.033  67.765  26.701  1.00 -0.88           H
ATOM   2624  HE2 GLH A 182      35.004  66.701  28.477  1.00 -0.88           H
ATOM   2625  N   VAL A 183      40.224  65.521  23.826  1.00 -0.01           N
ATOM   2626  CA  VAL A 183      40.391  65.489  22.383  1.00 -0.01           C
ATOM   2627  C   VAL A 183      39.224  64.783  21.687  1.00 -0.01           C
ATOM   2628  O   VAL A 183      38.646  63.802  22.160  1.00 -0.01           O
ATOM   2629  CB  VAL A 183      41.708  64.842  22.096  1.00 -0.01           C
ATOM   2630  CG1 VAL A 183      41.882  63.449  22.745  1.00 -0.01           C
ATOM   2631  CG2 VAL A 183      41.834  64.726  20.555  1.00 -0.01           C
ATOM   2632  H   VAL A 183      39.934  64.665  24.277  1.00 -0.01           H
ATOM   2633  HA  VAL A 183      40.392  66.499  21.974  1.00 -0.01           H
ATOM   2634  HB  VAL A 183      42.461  65.517  22.502  1.00 -0.01           H
ATOM   2635 HG11 VAL A 183      41.182  62.756  22.279  1.00 -0.01           H
ATOM   2636 HG12 VAL A 183      42.908  63.090  22.663  1.00 -0.01           H
ATOM   2637 HG13 VAL A 183      41.576  63.440  23.791  1.00 -0.01           H
ATOM   2638 HG21 VAL A 183      42.884  64.785  20.268  1.00 -0.01           H
ATOM   2639 HG22 VAL A 183      41.544  65.659  20.072  1.00 -0.01           H
ATOM   2640 HG23 VAL A 183      41.423  63.777  20.212  1.00 -0.01           H
ATOM   2641  N   VAL A 184      38.780  65.387  20.573  1.00  0.01           N
ATOM   2642  CA  VAL A 184      37.816  64.767  19.598  1.00  0.01           C
ATOM   2643  C   VAL A 184      38.437  63.724  18.672  1.00  0.01           C
ATOM   2644  O   VAL A 184      39.583  63.972  18.266  1.00  0.01           O
ATOM   2645  CB  VAL A 184      37.337  65.990  18.739  1.00  0.01           C
ATOM   2646  CG1 VAL A 184      36.741  65.591  17.488  1.00  0.01           C
ATOM   2647  CG2 VAL A 184      36.471  67.012  19.447  1.00  0.01           C
ATOM   2648  H   VAL A 184      39.367  66.147  20.262  1.00  0.01           H
ATOM   2649  HA  VAL A 184      36.905  64.393  20.064  1.00  0.01           H
ATOM   2650  HB  VAL A 184      38.232  66.551  18.471  1.00  0.01           H
ATOM   2651 HG11 VAL A 184      37.495  65.140  16.843  1.00  0.01           H
ATOM   2652 HG12 VAL A 184      35.945  64.867  17.660  1.00  0.01           H
ATOM   2653 HG13 VAL A 184      36.272  66.408  16.940  1.00  0.01           H
ATOM   2654 HG21 VAL A 184      35.537  66.527  19.729  1.00  0.01           H
ATOM   2655 HG22 VAL A 184      36.213  67.833  18.778  1.00  0.01           H
ATOM   2656 HG23 VAL A 184      36.976  67.305  20.367  1.00  0.01           H
ATOM   2657  N   THR A 185      37.819  62.599  18.371  1.00  0.00           N
ATOM   2658  CA  THR A 185      38.323  61.657  17.341  1.00  0.00           C
ATOM   2659  C   THR A 185      37.377  61.474  16.114  1.00  0.00           C
ATOM   2660  O   THR A 185      37.677  60.658  15.246  1.00  0.00           O
ATOM   2661  CB  THR A 185      38.756  60.234  17.922  1.00  0.00           C
ATOM   2662  CG2 THR A 185      40.016  60.390  18.852  1.00  0.00           C
ATOM   2663  OG1 THR A 185      37.806  59.625  18.804  1.00  0.00           O
ATOM   2664  H   THR A 185      37.085  62.341  19.016  1.00  0.00           H
ATOM   2665  HA  THR A 185      39.215  62.113  16.912  1.00  0.00           H
ATOM   2666  HB  THR A 185      38.918  59.606  17.046  1.00  0.00           H
ATOM   2667  HG1 THR A 185      37.053  59.541  18.214  1.00  0.00           H
ATOM   2668 HG21 THR A 185      40.802  60.898  18.293  1.00  0.00           H
ATOM   2669 HG22 THR A 185      40.453  59.406  19.018  1.00  0.00           H
ATOM   2670 HG23 THR A 185      39.868  60.878  19.815  1.00  0.00           H
ATOM   2671  N   GLU A 186      36.202  62.127  16.119  1.00  0.01           N
ATOM   2672  CA  GLU A 186      35.060  61.934  15.254  1.00  0.01           C
ATOM   2673  C   GLU A 186      34.250  63.198  15.034  1.00  0.01           C
ATOM   2674  O   GLU A 186      34.286  64.096  15.921  1.00  0.01           O
ATOM   2675  CB  GLU A 186      34.176  60.811  15.740  1.00  0.01           C
ATOM   2676  CG  GLU A 186      34.470  59.397  15.133  1.00  0.01           C
ATOM   2677  CD  GLU A 186      35.163  58.370  16.050  1.00  0.01           C
ATOM   2678  OE1 GLU A 186      35.832  58.809  17.016  1.00  0.01           O
ATOM   2679  OE2 GLU A 186      35.079  57.130  15.924  1.00  0.01           O
ATOM   2680  H   GLU A 186      36.093  62.819  16.847  1.00  0.01           H
ATOM   2681  HA  GLU A 186      35.212  61.532  14.252  1.00  0.01           H
ATOM   2682  HB2 GLU A 186      34.172  60.778  16.829  1.00  0.01           H
ATOM   2683  HB3 GLU A 186      33.120  60.958  15.515  1.00  0.01           H
ATOM   2684  HG2 GLU A 186      33.532  58.934  14.828  1.00  0.01           H
ATOM   2685  HG3 GLU A 186      35.032  59.525  14.208  1.00  0.01           H
ATOM   2686  N   GLU A 187      33.413  63.139  14.019  1.00  0.01           N
ATOM   2687  CA  GLU A 187      32.654  64.414  13.666  1.00  0.01           C
ATOM   2688  C   GLU A 187      31.713  64.886  14.762  1.00  0.01           C
ATOM   2689  O   GLU A 187      31.577  66.077  14.944  1.00  0.01           O
ATOM   2690  CB  GLU A 187      32.046  64.287  12.241  1.00  0.01           C
ATOM   2691  CG  GLU A 187      31.219  65.461  11.650  1.00  0.01           C
ATOM   2692  CD  GLU A 187      30.394  65.017  10.442  1.00  0.01           C
ATOM   2693  OE1 GLU A 187      30.768  65.477   9.334  1.00  0.01           O
ATOM   2694  OE2 GLU A 187      29.466  64.172  10.508  1.00  0.01           O
ATOM   2695  H   GLU A 187      33.349  62.350  13.392  1.00  0.01           H
ATOM   2696  HA  GLU A 187      33.325  65.273  13.649  1.00  0.01           H
ATOM   2697  HB2 GLU A 187      32.904  64.025  11.621  1.00  0.01           H
ATOM   2698  HB3 GLU A 187      31.444  63.380  12.279  1.00  0.01           H
ATOM   2699  HG2 GLU A 187      30.437  65.778  12.341  1.00  0.01           H
ATOM   2700  HG3 GLU A 187      31.844  66.334  11.462  1.00  0.01           H
ATOM   2701  N   LEU A 188      31.143  63.935  15.477  1.00  0.00           N
ATOM   2702  CA  LEU A 188      29.990  64.111  16.403  1.00  0.00           C
ATOM   2703  C   LEU A 188      28.781  64.768  15.762  1.00  0.00           C
ATOM   2704  O   LEU A 188      28.765  65.223  14.613  1.00  0.00           O
ATOM   2705  CB  LEU A 188      30.482  64.861  17.665  1.00  0.00           C
ATOM   2706  CG  LEU A 188      31.629  64.325  18.592  1.00  0.00           C
ATOM   2707  CD1 LEU A 188      32.198  65.336  19.510  1.00  0.00           C
ATOM   2708  CD2 LEU A 188      30.988  63.294  19.501  1.00  0.00           C
ATOM   2709  H   LEU A 188      31.214  63.007  15.087  1.00  0.00           H
ATOM   2710  HA  LEU A 188      29.743  63.129  16.808  1.00  0.00           H
ATOM   2711  HB2 LEU A 188      30.792  65.869  17.390  1.00  0.00           H
ATOM   2712  HB3 LEU A 188      29.629  64.997  18.329  1.00  0.00           H
ATOM   2713  HG  LEU A 188      32.401  63.846  17.989  1.00  0.00           H
ATOM   2714 HD11 LEU A 188      32.709  66.078  18.897  1.00  0.00           H
ATOM   2715 HD12 LEU A 188      33.062  64.944  20.047  1.00  0.00           H
ATOM   2716 HD13 LEU A 188      31.466  65.803  20.170  1.00  0.00           H
ATOM   2717 HD21 LEU A 188      30.135  63.728  20.024  1.00  0.00           H
ATOM   2718 HD22 LEU A 188      30.482  62.541  18.897  1.00  0.00           H
ATOM   2719 HD23 LEU A 188      31.730  62.976  20.233  1.00  0.00           H
ATOM   2720  N   THR A 189      27.635  64.740  16.504  1.00  0.00           N
ATOM   2721  CA  THR A 189      26.341  65.190  15.951  1.00  0.00           C
ATOM   2722  C   THR A 189      25.598  66.109  16.893  1.00  0.00           C
ATOM   2723  O   THR A 189      25.935  66.194  18.095  1.00  0.00           O
ATOM   2724  CB  THR A 189      25.477  63.957  15.740  1.00  0.00           C
ATOM   2725  CG2 THR A 189      25.983  62.914  14.807  1.00  0.00           C
ATOM   2726  OG1 THR A 189      25.311  63.418  17.087  1.00  0.00           O
ATOM   2727  H   THR A 189      27.625  64.348  17.434  1.00  0.00           H
ATOM   2728  HA  THR A 189      26.494  65.794  15.056  1.00  0.00           H
ATOM   2729  HB  THR A 189      24.537  64.334  15.337  1.00  0.00           H
ATOM   2730  HG1 THR A 189      26.207  63.121  17.258  1.00  0.00           H
ATOM   2731 HG21 THR A 189      25.206  62.150  14.772  1.00  0.00           H
ATOM   2732 HG22 THR A 189      26.957  62.541  15.122  1.00  0.00           H
ATOM   2733 HG23 THR A 189      26.002  63.284  13.782  1.00  0.00           H
ATOM   2734  N   GLU A 190      24.647  66.976  16.435  1.00  0.01           N
ATOM   2735  CA  GLU A 190      23.818  67.810  17.280  1.00  0.01           C
ATOM   2736  C   GLU A 190      23.139  67.192  18.498  1.00  0.01           C
ATOM   2737  O   GLU A 190      23.038  67.863  19.557  1.00  0.01           O
ATOM   2738  CB  GLU A 190      22.990  68.663  16.348  1.00  0.01           C
ATOM   2739  CG  GLU A 190      22.116  69.629  17.235  1.00  0.01           C
ATOM   2740  CD  GLU A 190      21.422  70.684  16.300  1.00  0.01           C
ATOM   2741  OE1 GLU A 190      20.563  70.369  15.426  1.00  0.01           O
ATOM   2742  OE2 GLU A 190      21.614  71.878  16.606  1.00  0.01           O
ATOM   2743  H   GLU A 190      24.348  66.986  15.470  1.00  0.01           H
ATOM   2744  HA  GLU A 190      24.548  68.518  17.672  1.00  0.01           H
ATOM   2745  HB2 GLU A 190      23.621  69.257  15.687  1.00  0.01           H
ATOM   2746  HB3 GLU A 190      22.340  68.014  15.762  1.00  0.01           H
ATOM   2747  HG2 GLU A 190      21.404  69.104  17.873  1.00  0.01           H
ATOM   2748  HG3 GLU A 190      22.729  70.106  17.999  1.00  0.01           H
ATOM   2749  N   PRO A 191      22.616  65.970  18.370  1.00  0.00           N
ATOM   2750  CA  PRO A 191      22.199  65.184  19.525  1.00  0.00           C
ATOM   2751  C   PRO A 191      23.433  64.923  20.499  1.00  0.00           C
ATOM   2752  O   PRO A 191      23.197  64.974  21.667  1.00  0.00           O
ATOM   2753  CB  PRO A 191      21.614  63.917  18.981  1.00  0.00           C
ATOM   2754  CG  PRO A 191      21.148  64.261  17.542  1.00  0.00           C
ATOM   2755  CD  PRO A 191      22.165  65.338  17.142  1.00  0.00           C
ATOM   2756  HA  PRO A 191      21.443  65.765  20.052  1.00  0.00           H
ATOM   2757  HB2 PRO A 191      22.425  63.188  18.989  1.00  0.00           H
ATOM   2758  HB3 PRO A 191      20.817  63.555  19.630  1.00  0.00           H
ATOM   2759  HG2 PRO A 191      21.004  63.353  16.956  1.00  0.00           H
ATOM   2760  HG3 PRO A 191      20.142  64.681  17.541  1.00  0.00           H
ATOM   2761  HD2 PRO A 191      23.008  64.778  16.737  1.00  0.00           H
ATOM   2762  HD3 PRO A 191      21.765  66.102  16.475  1.00  0.00           H
ATOM   2763  N   GLU A 192      24.662  64.660  20.148  1.00  0.00           N
ATOM   2764  CA  GLU A 192      25.777  64.429  21.077  1.00  0.00           C
ATOM   2765  C   GLU A 192      26.309  65.755  21.696  1.00  0.00           C
ATOM   2766  O   GLU A 192      26.566  65.916  22.845  1.00  0.00           O
ATOM   2767  CB  GLU A 192      26.954  63.731  20.357  1.00  0.00           C
ATOM   2768  CG  GLU A 192      26.539  62.260  20.046  1.00  0.00           C
ATOM   2769  CD  GLU A 192      27.305  61.608  18.803  1.00  0.00           C
ATOM   2770  OE1 GLU A 192      27.744  62.387  17.964  1.00  0.00           O
ATOM   2771  OE2 GLU A 192      27.341  60.364  18.732  1.00  0.00           O
ATOM   2772  H   GLU A 192      24.840  64.485  19.170  1.00  0.00           H
ATOM   2773  HA  GLU A 192      25.346  63.796  21.852  1.00  0.00           H
ATOM   2774  HB2 GLU A 192      27.158  64.274  19.434  1.00  0.00           H
ATOM   2775  HB3 GLU A 192      27.868  63.709  20.951  1.00  0.00           H
ATOM   2776  HG2 GLU A 192      26.745  61.684  20.948  1.00  0.00           H
ATOM   2777  HG3 GLU A 192      25.461  62.223  19.892  1.00  0.00           H
ATOM   2778  N   THR A 193      26.315  66.868  20.948  1.00  0.00           N
ATOM   2779  CA  THR A 193      26.646  68.181  21.560  1.00  0.00           C
ATOM   2780  C   THR A 193      25.628  68.605  22.618  1.00  0.00           C
ATOM   2781  O   THR A 193      26.078  69.055  23.675  1.00  0.00           O
ATOM   2782  CB  THR A 193      26.885  69.223  20.491  1.00  0.00           C
ATOM   2783  CG2 THR A 193      28.107  68.999  19.600  1.00  0.00           C
ATOM   2784  OG1 THR A 193      25.729  69.484  19.751  1.00  0.00           O
ATOM   2785  H   THR A 193      25.994  66.806  19.993  1.00  0.00           H
ATOM   2786  HA  THR A 193      27.524  68.119  22.203  1.00  0.00           H
ATOM   2787  HB  THR A 193      27.174  70.100  21.069  1.00  0.00           H
ATOM   2788  HG1 THR A 193      26.176  69.764  18.949  1.00  0.00           H
ATOM   2789 HG21 THR A 193      27.886  68.144  18.961  1.00  0.00           H
ATOM   2790 HG22 THR A 193      28.941  68.722  20.245  1.00  0.00           H
ATOM   2791 HG23 THR A 193      28.430  69.836  18.981  1.00  0.00           H
ATOM   2792  N   ALA A 194      24.315  68.365  22.411  1.00  0.00           N
ATOM   2793  CA  ALA A 194      23.155  68.532  23.293  1.00  0.00           C
ATOM   2794  C   ALA A 194      23.387  67.625  24.550  1.00  0.00           C
ATOM   2795  O   ALA A 194      23.146  68.089  25.714  1.00  0.00           O
ATOM   2796  CB  ALA A 194      21.869  68.136  22.624  1.00  0.00           C
ATOM   2797  H   ALA A 194      24.065  67.893  21.554  1.00  0.00           H
ATOM   2798  HA  ALA A 194      23.112  69.580  23.590  1.00  0.00           H
ATOM   2799  HB1 ALA A 194      21.816  67.050  22.544  1.00  0.00           H
ATOM   2800  HB2 ALA A 194      21.865  68.448  21.579  1.00  0.00           H
ATOM   2801  HB3 ALA A 194      20.927  68.440  23.080  1.00  0.00           H
ATOM   2802  N   LEU A 195      23.840  66.347  24.439  1.00 -0.10           N
ATOM   2803  CA  LEU A 195      24.242  65.461  25.643  1.00 -0.10           C
ATOM   2804  C   LEU A 195      25.267  66.213  26.516  1.00 -0.10           C
ATOM   2805  O   LEU A 195      25.243  66.249  27.749  1.00 -0.10           O
ATOM   2806  CB  LEU A 195      24.720  64.086  25.242  1.00 -0.10           C
ATOM   2807  CG  LEU A 195      23.634  63.192  24.583  1.00 -0.10           C
ATOM   2808  CD1 LEU A 195      24.278  61.944  23.954  1.00 -0.10           C
ATOM   2809  CD2 LEU A 195      22.710  62.783  25.761  1.00 -0.10           C
ATOM   2810  H   LEU A 195      24.027  65.945  23.532  1.00 -0.10           H
ATOM   2811  HA  LEU A 195      23.422  65.448  26.361  1.00 -0.10           H
ATOM   2812  HB2 LEU A 195      25.495  64.255  24.495  1.00 -0.10           H
ATOM   2813  HB3 LEU A 195      25.205  63.694  26.136  1.00 -0.10           H
ATOM   2814  HG  LEU A 195      23.070  63.680  23.788  1.00 -0.10           H
ATOM   2815 HD11 LEU A 195      24.858  62.241  23.080  1.00 -0.10           H
ATOM   2816 HD12 LEU A 195      23.412  61.398  23.579  1.00 -0.10           H
ATOM   2817 HD13 LEU A 195      24.873  61.325  24.625  1.00 -0.10           H
ATOM   2818 HD21 LEU A 195      22.371  63.702  26.240  1.00 -0.10           H
ATOM   2819 HD22 LEU A 195      21.912  62.103  25.465  1.00 -0.10           H
ATOM   2820 HD23 LEU A 195      23.288  62.206  26.483  1.00 -0.10           H
ATOM   2821  N   PHE A 196      26.244  66.863  25.920  1.00 -0.16           N
ATOM   2822  CA  PHE A 196      27.328  67.539  26.676  1.00 -0.16           C
ATOM   2823  C   PHE A 196      26.824  68.856  27.361  1.00 -0.16           C
ATOM   2824  O   PHE A 196      27.303  69.094  28.439  1.00 -0.16           O
ATOM   2825  CB  PHE A 196      28.563  67.808  25.785  1.00 -0.16           C
ATOM   2826  CG  PHE A 196      29.355  66.495  25.383  1.00 -0.16           C
ATOM   2827  CD1 PHE A 196      29.420  66.071  24.039  1.00 -0.16           C
ATOM   2828  CD2 PHE A 196      29.741  65.608  26.425  1.00 -0.16           C
ATOM   2829  CE1 PHE A 196      30.109  64.845  23.664  1.00 -0.16           C
ATOM   2830  CE2 PHE A 196      30.359  64.366  26.138  1.00 -0.16           C
ATOM   2831  CZ  PHE A 196      30.567  63.995  24.737  1.00 -0.16           C
ATOM   2832  H   PHE A 196      26.284  66.842  24.911  1.00 -0.16           H
ATOM   2833  HA  PHE A 196      27.693  66.900  27.481  1.00 -0.16           H
ATOM   2834  HB2 PHE A 196      28.253  68.333  24.882  1.00 -0.16           H
ATOM   2835  HB3 PHE A 196      29.319  68.360  26.343  1.00 -0.16           H
ATOM   2836  HD1 PHE A 196      28.873  66.623  23.289  1.00 -0.16           H
ATOM   2837  HD2 PHE A 196      29.581  65.869  27.461  1.00 -0.16           H
ATOM   2838  HE1 PHE A 196      30.362  64.657  22.631  1.00 -0.16           H
ATOM   2839  HE2 PHE A 196      30.483  63.636  26.925  1.00 -0.16           H
ATOM   2840  HZ  PHE A 196      31.205  63.139  24.573  1.00 -0.16           H
ATOM   2841  N   GLU A 197      25.889  69.576  26.775  1.00  0.01           N
ATOM   2842  CA  GLU A 197      25.199  70.705  27.432  1.00  0.01           C
ATOM   2843  C   GLU A 197      24.133  70.121  28.395  1.00  0.01           C
ATOM   2844  O   GLU A 197      23.770  70.833  29.316  1.00  0.01           O
ATOM   2845  CB  GLU A 197      24.539  71.632  26.302  1.00  0.01           C
ATOM   2846  CG  GLU A 197      24.215  72.972  26.982  1.00  0.01           C
ATOM   2847  CD  GLU A 197      22.932  73.636  26.509  1.00  0.01           C
ATOM   2848  OE1 GLU A 197      22.340  73.102  25.543  1.00  0.01           O
ATOM   2849  OE2 GLU A 197      22.442  74.618  27.034  1.00  0.01           O
ATOM   2850  H   GLU A 197      25.554  69.307  25.861  1.00  0.01           H
ATOM   2851  HA  GLU A 197      25.920  71.347  27.938  1.00  0.01           H
ATOM   2852  HB2 GLU A 197      25.176  71.768  25.429  1.00  0.01           H
ATOM   2853  HB3 GLU A 197      23.711  71.019  25.945  1.00  0.01           H
ATOM   2854  HG2 GLU A 197      24.239  72.875  28.068  1.00  0.01           H
ATOM   2855  HG3 GLU A 197      25.092  73.580  26.764  1.00  0.01           H
ATOM   2856  N   THR A 198      23.707  68.861  28.295  1.00  0.00           N
ATOM   2857  CA  THR A 198      22.880  68.203  29.318  1.00  0.00           C
ATOM   2858  C   THR A 198      23.688  67.752  30.584  1.00  0.00           C
ATOM   2859  O   THR A 198      23.244  68.024  31.683  1.00  0.00           O
ATOM   2860  CB  THR A 198      22.073  66.988  28.675  1.00  0.00           C
ATOM   2861  CG2 THR A 198      21.177  66.285  29.699  1.00  0.00           C
ATOM   2862  OG1 THR A 198      21.290  67.538  27.674  1.00  0.00           O
ATOM   2863  H   THR A 198      23.943  68.408  27.424  1.00  0.00           H
ATOM   2864  HA  THR A 198      22.057  68.864  29.591  1.00  0.00           H
ATOM   2865  HB  THR A 198      22.735  66.275  28.184  1.00  0.00           H
ATOM   2866  HG1 THR A 198      21.833  67.996  27.029  1.00  0.00           H
ATOM   2867 HG21 THR A 198      20.554  67.079  30.113  1.00  0.00           H
ATOM   2868 HG22 THR A 198      21.745  65.663  30.391  1.00  0.00           H
ATOM   2869 HG23 THR A 198      20.482  65.619  29.187  1.00  0.00           H
ATOM   2870  N   LEU A 199      24.786  67.035  30.364  1.00  0.02           N
ATOM   2871  CA  LEU A 199      25.458  66.389  31.419  1.00  0.02           C
ATOM   2872  C   LEU A 199      26.621  67.183  31.996  1.00  0.02           C
ATOM   2873  O   LEU A 199      26.950  67.074  33.093  1.00  0.02           O
ATOM   2874  CB  LEU A 199      25.816  65.007  31.022  1.00  0.02           C
ATOM   2875  CG  LEU A 199      24.650  64.236  30.439  1.00  0.02           C
ATOM   2876  CD1 LEU A 199      25.184  63.039  29.768  1.00  0.02           C
ATOM   2877  CD2 LEU A 199      23.595  63.701  31.437  1.00  0.02           C
ATOM   2878  H   LEU A 199      25.070  66.892  29.405  1.00  0.02           H
ATOM   2879  HA  LEU A 199      24.756  66.283  32.247  1.00  0.02           H
ATOM   2880  HB2 LEU A 199      26.580  65.100  30.250  1.00  0.02           H
ATOM   2881  HB3 LEU A 199      26.249  64.558  31.916  1.00  0.02           H
ATOM   2882  HG  LEU A 199      24.161  64.817  29.658  1.00  0.02           H
ATOM   2883 HD11 LEU A 199      26.044  63.302  29.152  1.00  0.02           H
ATOM   2884 HD12 LEU A 199      24.369  62.626  29.173  1.00  0.02           H
ATOM   2885 HD13 LEU A 199      25.355  62.172  30.406  1.00  0.02           H
ATOM   2886 HD21 LEU A 199      23.969  63.459  32.432  1.00  0.02           H
ATOM   2887 HD22 LEU A 199      22.761  64.401  31.377  1.00  0.02           H
ATOM   2888 HD23 LEU A 199      23.186  62.737  31.135  1.00  0.02           H
ATOM   2889  N   PHE A 200      27.249  68.038  31.119  1.00 -2.14           N
ATOM   2890  CA  PHE A 200      28.283  68.965  31.703  1.00 -2.14           C
ATOM   2891  C   PHE A 200      28.028  70.480  31.327  1.00 -2.14           C
ATOM   2892  O   PHE A 200      27.081  70.852  30.613  1.00 -2.14           O
ATOM   2893  CB  PHE A 200      29.734  68.674  31.237  1.00 -2.14           C
ATOM   2894  CG  PHE A 200      30.163  67.184  31.173  1.00 -2.14           C
ATOM   2895  CD1 PHE A 200      29.865  66.289  32.189  1.00 -2.14           C
ATOM   2896  CD2 PHE A 200      30.949  66.739  30.080  1.00 -2.14           C
ATOM   2897  CE1 PHE A 200      30.299  64.949  32.164  1.00 -2.14           C
ATOM   2898  CE2 PHE A 200      31.421  65.381  30.045  1.00 -2.14           C
ATOM   2899  CZ  PHE A 200      31.086  64.461  31.094  1.00 -2.14           C
ATOM   2900  H   PHE A 200      26.962  68.137  30.156  1.00 -2.14           H
ATOM   2901  HA  PHE A 200      28.432  68.939  32.783  1.00 -2.14           H
ATOM   2902  HB2 PHE A 200      29.658  69.097  30.236  1.00 -2.14           H
ATOM   2903  HB3 PHE A 200      30.422  69.184  31.912  1.00 -2.14           H
ATOM   2904  HD1 PHE A 200      29.318  66.648  33.049  1.00 -2.14           H
ATOM   2905  HD2 PHE A 200      31.195  67.373  29.241  1.00 -2.14           H
ATOM   2906  HE1 PHE A 200      29.792  64.285  32.849  1.00 -2.14           H
ATOM   2907  HE2 PHE A 200      32.010  65.122  29.178  1.00 -2.14           H
ATOM   2908  HZ  PHE A 200      31.358  63.416  31.062  1.00 -2.14           H
ATOM   2909  N   ALA A 201      28.981  71.350  31.619  1.00 -2.07           N
ATOM   2910  CA  ALA A 201      28.988  72.722  31.136  1.00 -2.07           C
ATOM   2911  C   ALA A 201      29.446  72.782  29.661  1.00 -2.07           C
ATOM   2912  O   ALA A 201      30.296  73.621  29.339  1.00 -2.07           O
ATOM   2913  CB  ALA A 201      29.716  73.659  32.083  1.00 -2.07           C
ATOM   2914  H   ALA A 201      29.748  71.073  32.215  1.00 -2.07           H
ATOM   2915  HA  ALA A 201      27.978  73.127  31.074  1.00 -2.07           H
ATOM   2916  HB1 ALA A 201      29.822  74.687  31.736  1.00 -2.07           H
ATOM   2917  HB2 ALA A 201      30.721  73.310  32.322  1.00 -2.07           H
ATOM   2918  HB3 ALA A 201      29.058  73.743  32.948  1.00 -2.07           H
ATOM   2919  N   ALA A 202      28.956  71.873  28.825  1.00 -0.03           N
ATOM   2920  CA  ALA A 202      28.723  72.171  27.423  1.00 -0.03           C
ATOM   2921  C   ALA A 202      29.920  72.364  26.392  1.00 -0.03           C
ATOM   2922  O   ALA A 202      29.669  72.207  25.179  1.00 -0.03           O
ATOM   2923  CB  ALA A 202      27.744  73.316  27.254  1.00 -0.03           C
ATOM   2924  H   ALA A 202      28.324  71.213  29.256  1.00 -0.03           H
ATOM   2925  HA  ALA A 202      28.140  71.334  27.039  1.00 -0.03           H
ATOM   2926  HB1 ALA A 202      27.340  73.327  26.241  1.00 -0.03           H
ATOM   2927  HB2 ALA A 202      28.187  74.307  27.346  1.00 -0.03           H
ATOM   2928  HB3 ALA A 202      26.941  73.164  27.975  1.00 -0.03           H
ATOM   2929  N   ASN A 203      31.058  72.870  26.728  1.00  0.00           N
ATOM   2930  CA  ASN A 203      32.008  73.405  25.682  1.00  0.00           C
ATOM   2931  C   ASN A 203      33.020  72.407  25.195  1.00  0.00           C
ATOM   2932  O   ASN A 203      34.157  72.244  25.662  1.00  0.00           O
ATOM   2933  CB  ASN A 203      32.638  74.712  26.254  1.00  0.00           C
ATOM   2934  CG  ASN A 203      31.791  75.980  26.146  1.00  0.00           C
ATOM   2935  ND2 ASN A 203      32.374  77.120  26.570  1.00  0.00           N
ATOM   2936  OD1 ASN A 203      30.646  75.999  25.681  1.00  0.00           O
ATOM   2937  H   ASN A 203      31.091  73.263  27.658  1.00  0.00           H
ATOM   2938  HA  ASN A 203      31.499  73.645  24.749  1.00  0.00           H
ATOM   2939  HB2 ASN A 203      32.908  74.605  27.305  1.00  0.00           H
ATOM   2940  HB3 ASN A 203      33.610  74.977  25.839  1.00  0.00           H
ATOM   2941 HD21 ASN A 203      33.120  77.189  27.248  1.00  0.00           H
ATOM   2942 HD22 ASN A 203      31.748  77.911  26.516  1.00  0.00           H
ATOM   2943  N   VAL A 204      32.659  71.632  24.091  1.00  0.01           N
ATOM   2944  CA  VAL A 204      33.389  70.430  23.639  1.00  0.01           C
ATOM   2945  C   VAL A 204      34.928  70.528  23.131  1.00  0.01           C
ATOM   2946  O   VAL A 204      35.347  71.622  22.828  1.00  0.01           O
ATOM   2947  CB  VAL A 204      32.428  69.628  22.665  1.00  0.01           C
ATOM   2948  CG1 VAL A 204      30.908  69.499  23.152  1.00  0.01           C
ATOM   2949  CG2 VAL A 204      32.551  70.235  21.248  1.00  0.01           C
ATOM   2950  H   VAL A 204      31.756  71.768  23.658  1.00  0.01           H
ATOM   2951  HA  VAL A 204      33.461  69.758  24.495  1.00  0.01           H
ATOM   2952  HB  VAL A 204      32.867  68.630  22.667  1.00  0.01           H
ATOM   2953 HG11 VAL A 204      30.367  70.335  22.709  1.00  0.01           H
ATOM   2954 HG12 VAL A 204      30.612  68.505  22.814  1.00  0.01           H
ATOM   2955 HG13 VAL A 204      30.690  69.586  24.216  1.00  0.01           H
ATOM   2956 HG21 VAL A 204      33.615  70.356  21.044  1.00  0.01           H
ATOM   2957 HG22 VAL A 204      32.149  71.247  21.217  1.00  0.01           H
ATOM   2958 HG23 VAL A 204      32.196  69.452  20.577  1.00  0.01           H
ATOM   2959  N   PRO A 205      35.726  69.423  23.210  1.00  0.02           N
ATOM   2960  CA  PRO A 205      37.203  69.443  23.058  1.00  0.02           C
ATOM   2961  C   PRO A 205      37.704  69.908  21.672  1.00  0.02           C
ATOM   2962  O   PRO A 205      36.960  69.783  20.728  1.00  0.02           O
ATOM   2963  CB  PRO A 205      37.663  68.037  23.449  1.00  0.02           C
ATOM   2964  CG  PRO A 205      36.426  67.157  23.402  1.00  0.02           C
ATOM   2965  CD  PRO A 205      35.339  68.100  23.766  1.00  0.02           C
ATOM   2966  HA  PRO A 205      37.519  70.206  23.768  1.00  0.02           H
ATOM   2967  HB2 PRO A 205      38.425  67.727  22.734  1.00  0.02           H
ATOM   2968  HB3 PRO A 205      38.088  68.242  24.431  1.00  0.02           H
ATOM   2969  HG2 PRO A 205      36.214  66.743  22.416  1.00  0.02           H
ATOM   2970  HG3 PRO A 205      36.491  66.334  24.114  1.00  0.02           H
ATOM   2971  HD2 PRO A 205      34.455  67.606  23.362  1.00  0.02           H
ATOM   2972  HD3 PRO A 205      35.293  68.149  24.854  1.00  0.02           H
ATOM   2973  N   PRO A 206      38.945  70.412  21.589  1.00 -0.02           N
ATOM   2974  CA  PRO A 206      39.584  70.488  20.265  1.00 -0.02           C
ATOM   2975  C   PRO A 206      39.969  69.116  19.661  1.00 -0.02           C
ATOM   2976  O   PRO A 206      39.776  68.011  20.207  1.00 -0.02           O
ATOM   2977  CB  PRO A 206      40.806  71.397  20.479  1.00 -0.02           C
ATOM   2978  CG  PRO A 206      41.213  71.235  21.972  1.00 -0.02           C
ATOM   2979  CD  PRO A 206      39.784  70.860  22.679  1.00 -0.02           C
ATOM   2980  HA  PRO A 206      38.818  70.977  19.663  1.00 -0.02           H
ATOM   2981  HB2 PRO A 206      41.590  71.052  19.804  1.00 -0.02           H
ATOM   2982  HB3 PRO A 206      40.579  72.442  20.265  1.00 -0.02           H
ATOM   2983  HG2 PRO A 206      41.894  70.386  22.033  1.00 -0.02           H
ATOM   2984  HG3 PRO A 206      41.712  72.073  22.459  1.00 -0.02           H
ATOM   2985  HD2 PRO A 206      39.965  70.060  23.396  1.00 -0.02           H
ATOM   2986  HD3 PRO A 206      39.417  71.788  23.118  1.00 -0.02           H
ATOM   2987  N   ARG A 207      40.480  69.162  18.413  1.00  0.00           N
ATOM   2988  CA  ARG A 207      41.317  68.173  17.717  1.00  0.00           C
ATOM   2989  C   ARG A 207      42.782  68.164  18.198  1.00  0.00           C
ATOM   2990  O   ARG A 207      43.166  69.129  18.857  1.00  0.00           O
ATOM   2991  CB  ARG A 207      41.188  68.141  16.187  1.00  0.00           C
ATOM   2992  CG  ARG A 207      39.769  67.545  16.018  1.00  0.00           C
ATOM   2993  CD  ARG A 207      39.431  67.317  14.551  1.00  0.00           C
ATOM   2994  NE  ARG A 207      37.989  66.989  14.365  1.00  0.00           N
ATOM   2995  CZ  ARG A 207      37.622  65.844  13.833  1.00  0.00           C
ATOM   2996  NH1 ARG A 207      38.427  64.900  13.588  1.00  0.00           N
ATOM   2997  NH2 ARG A 207      36.410  65.617  13.391  1.00  0.00           N
ATOM   2998  H   ARG A 207      40.394  70.080  18.000  1.00  0.00           H
ATOM   2999  HA  ARG A 207      40.967  67.203  18.072  1.00  0.00           H
ATOM   3000  HB2 ARG A 207      41.173  69.107  15.682  1.00  0.00           H
ATOM   3001  HB3 ARG A 207      41.900  67.501  15.667  1.00  0.00           H
ATOM   3002  HG2 ARG A 207      39.767  66.543  16.447  1.00  0.00           H
ATOM   3003  HG3 ARG A 207      38.988  68.198  16.407  1.00  0.00           H
ATOM   3004  HD2 ARG A 207      39.571  68.215  13.950  1.00  0.00           H
ATOM   3005  HD3 ARG A 207      40.094  66.585  14.090  1.00  0.00           H
ATOM   3006  HE  ARG A 207      37.382  67.789  14.254  1.00  0.00           H
ATOM   3007 HH11 ARG A 207      39.342  64.891  14.015  1.00  0.00           H
ATOM   3008 HH12 ARG A 207      38.135  64.103  13.040  1.00  0.00           H
ATOM   3009 HH21 ARG A 207      35.800  66.415  13.294  1.00  0.00           H
ATOM   3010 HH22 ARG A 207      36.350  64.775  12.836  1.00  0.00           H
ATOM   3011  N   LEU A 208      43.562  67.054  18.048  1.00  0.00           N
ATOM   3012  CA  LEU A 208      44.909  67.050  18.549  1.00  0.00           C
ATOM   3013  C   LEU A 208      45.746  68.064  17.810  1.00  0.00           C
ATOM   3014  O   LEU A 208      46.440  68.932  18.378  1.00  0.00           O
ATOM   3015  CB  LEU A 208      45.420  65.670  18.337  1.00  0.00           C
ATOM   3016  CG  LEU A 208      46.466  65.079  19.258  1.00  0.00           C
ATOM   3017  CD1 LEU A 208      47.642  66.025  19.376  1.00  0.00           C
ATOM   3018  CD2 LEU A 208      45.983  64.755  20.648  1.00  0.00           C
ATOM   3019  H   LEU A 208      43.117  66.200  17.743  1.00  0.00           H
ATOM   3020  HA  LEU A 208      44.837  67.245  19.619  1.00  0.00           H
ATOM   3021  HB2 LEU A 208      44.564  65.003  18.435  1.00  0.00           H
ATOM   3022  HB3 LEU A 208      45.731  65.488  17.308  1.00  0.00           H
ATOM   3023  HG  LEU A 208      46.896  64.236  18.716  1.00  0.00           H
ATOM   3024 HD11 LEU A 208      48.174  66.170  18.436  1.00  0.00           H
ATOM   3025 HD12 LEU A 208      48.407  65.585  20.017  1.00  0.00           H
ATOM   3026 HD13 LEU A 208      47.362  66.992  19.794  1.00  0.00           H
ATOM   3027 HD21 LEU A 208      45.490  65.588  21.149  1.00  0.00           H
ATOM   3028 HD22 LEU A 208      45.396  63.850  20.488  1.00  0.00           H
ATOM   3029 HD23 LEU A 208      46.809  64.407  21.268  1.00  0.00           H
ATOM   3030  N   GLY A 209      45.571  68.072  16.482  1.00  0.00           N
ATOM   3031  CA  GLY A 209      46.196  69.085  15.639  1.00  0.00           C
ATOM   3032  C   GLY A 209      45.816  70.504  16.085  1.00  0.00           C
ATOM   3033  O   GLY A 209      46.684  71.398  16.128  1.00  0.00           O
ATOM   3034  H   GLY A 209      44.958  67.433  15.995  1.00  0.00           H
ATOM   3035  HA2 GLY A 209      47.261  68.999  15.856  1.00  0.00           H
ATOM   3036  HA3 GLY A 209      45.878  68.966  14.603  1.00  0.00           H
ATOM   3037  N   GLU A 210      44.542  70.798  16.406  1.00  0.01           N
ATOM   3038  CA  GLU A 210      44.050  72.095  16.880  1.00  0.01           C
ATOM   3039  C   GLU A 210      44.451  72.493  18.295  1.00  0.01           C
ATOM   3040  O   GLU A 210      44.623  73.762  18.470  1.00  0.01           O
ATOM   3041  CB  GLU A 210      42.493  72.086  16.773  1.00  0.01           C
ATOM   3042  CG  GLU A 210      41.562  73.127  17.427  1.00  0.01           C
ATOM   3043  CD  GLU A 210      40.042  72.962  17.025  1.00  0.01           C
ATOM   3044  OE1 GLU A 210      39.564  71.845  16.792  1.00  0.01           O
ATOM   3045  OE2 GLU A 210      39.323  74.012  17.083  1.00  0.01           O
ATOM   3046  H   GLU A 210      43.902  70.025  16.288  1.00  0.01           H
ATOM   3047  HA  GLU A 210      44.304  72.928  16.224  1.00  0.01           H
ATOM   3048  HB2 GLU A 210      42.232  71.947  15.724  1.00  0.01           H
ATOM   3049  HB3 GLU A 210      42.243  71.104  17.175  1.00  0.01           H
ATOM   3050  HG2 GLU A 210      41.702  73.072  18.507  1.00  0.01           H
ATOM   3051  HG3 GLU A 210      41.907  74.066  16.994  1.00  0.01           H
ATOM   3052  N   PHE A 211      44.741  71.550  19.202  1.00 -0.01           N
ATOM   3053  CA  PHE A 211      45.170  71.884  20.607  1.00 -0.01           C
ATOM   3054  C   PHE A 211      46.638  72.446  20.451  1.00 -0.01           C
ATOM   3055  O   PHE A 211      46.908  73.491  21.060  1.00 -0.01           O
ATOM   3056  CB  PHE A 211      45.030  70.659  21.433  1.00 -0.01           C
ATOM   3057  CG  PHE A 211      45.688  70.759  22.786  1.00 -0.01           C
ATOM   3058  CD1 PHE A 211      44.925  71.339  23.878  1.00 -0.01           C
ATOM   3059  CD2 PHE A 211      47.008  70.397  23.012  1.00 -0.01           C
ATOM   3060  CE1 PHE A 211      45.512  71.508  25.159  1.00 -0.01           C
ATOM   3061  CE2 PHE A 211      47.531  70.522  24.285  1.00 -0.01           C
ATOM   3062  CZ  PHE A 211      46.781  71.046  25.380  1.00 -0.01           C
ATOM   3063  H   PHE A 211      44.646  70.568  18.982  1.00 -0.01           H
ATOM   3064  HA  PHE A 211      44.602  72.715  21.026  1.00 -0.01           H
ATOM   3065  HB2 PHE A 211      43.969  70.416  21.504  1.00 -0.01           H
ATOM   3066  HB3 PHE A 211      45.528  69.870  20.870  1.00 -0.01           H
ATOM   3067  HD1 PHE A 211      43.956  71.774  23.684  1.00 -0.01           H
ATOM   3068  HD2 PHE A 211      47.635  70.030  22.212  1.00 -0.01           H
ATOM   3069  HE1 PHE A 211      44.851  71.971  25.877  1.00 -0.01           H
ATOM   3070  HE2 PHE A 211      48.564  70.252  24.446  1.00 -0.01           H
ATOM   3071  HZ  PHE A 211      47.290  71.153  26.327  1.00 -0.01           H
ATOM   3072  N   PHE A 212      47.587  71.921  19.623  1.00  0.00           N
ATOM   3073  CA  PHE A 212      48.995  72.458  19.482  1.00  0.00           C
ATOM   3074  C   PHE A 212      49.049  73.684  18.597  1.00  0.00           C
ATOM   3075  O   PHE A 212      49.949  74.542  18.839  1.00  0.00           O
ATOM   3076  CB  PHE A 212      49.928  71.343  18.842  1.00  0.00           C
ATOM   3077  CG  PHE A 212      50.338  70.128  19.710  1.00  0.00           C
ATOM   3078  CD1 PHE A 212      50.794  70.350  20.992  1.00  0.00           C
ATOM   3079  CD2 PHE A 212      50.066  68.834  19.275  1.00  0.00           C
ATOM   3080  CE1 PHE A 212      51.006  69.260  21.894  1.00  0.00           C
ATOM   3081  CE2 PHE A 212      50.435  67.743  20.129  1.00  0.00           C
ATOM   3082  CZ  PHE A 212      50.892  67.948  21.439  1.00  0.00           C
ATOM   3083  H   PHE A 212      47.391  71.103  19.064  1.00  0.00           H
ATOM   3084  HA  PHE A 212      49.364  72.663  20.487  1.00  0.00           H
ATOM   3085  HB2 PHE A 212      49.425  70.948  17.959  1.00  0.00           H
ATOM   3086  HB3 PHE A 212      50.860  71.863  18.617  1.00  0.00           H
ATOM   3087  HD1 PHE A 212      51.056  71.287  21.461  1.00  0.00           H
ATOM   3088  HD2 PHE A 212      49.668  68.642  18.290  1.00  0.00           H
ATOM   3089  HE1 PHE A 212      51.407  69.459  22.877  1.00  0.00           H
ATOM   3090  HE2 PHE A 212      50.302  66.755  19.714  1.00  0.00           H
ATOM   3091  HZ  PHE A 212      51.189  67.073  21.998  1.00  0.00           H
ATOM   3092  N   ASP A 213      48.086  73.960  17.731  1.00  0.00           N
ATOM   3093  CA  ASP A 213      47.976  75.222  16.989  1.00  0.00           C
ATOM   3094  C   ASP A 213      47.591  76.306  17.984  1.00  0.00           C
ATOM   3095  O   ASP A 213      48.173  77.354  17.936  1.00  0.00           O
ATOM   3096  CB  ASP A 213      46.852  75.200  15.964  1.00  0.00           C
ATOM   3097  CG  ASP A 213      47.174  74.692  14.543  1.00  0.00           C
ATOM   3098  OD1 ASP A 213      48.378  74.541  14.240  1.00  0.00           O
ATOM   3099  OD2 ASP A 213      46.237  74.406  13.697  1.00  0.00           O
ATOM   3100  H   ASP A 213      47.490  73.197  17.440  1.00  0.00           H
ATOM   3101  HA  ASP A 213      48.905  75.498  16.489  1.00  0.00           H
ATOM   3102  HB2 ASP A 213      46.032  74.575  16.318  1.00  0.00           H
ATOM   3103  HB3 ASP A 213      46.547  76.226  15.755  1.00  0.00           H
ATOM   3104  N   ILE A 214      46.705  76.014  18.920  1.00  0.00           N
ATOM   3105  CA  ILE A 214      46.242  76.901  19.992  1.00  0.00           C
ATOM   3106  C   ILE A 214      47.447  77.037  21.016  1.00  0.00           C
ATOM   3107  O   ILE A 214      47.728  78.177  21.336  1.00  0.00           O
ATOM   3108  CB  ILE A 214      44.970  76.380  20.605  1.00  0.00           C
ATOM   3109  CG1 ILE A 214      43.725  76.837  19.725  1.00  0.00           C
ATOM   3110  CG2 ILE A 214      44.568  77.150  21.921  1.00  0.00           C
ATOM   3111  CD1 ILE A 214      42.548  75.904  20.023  1.00  0.00           C
ATOM   3112  H   ILE A 214      46.084  75.237  18.744  1.00  0.00           H
ATOM   3113  HA  ILE A 214      46.090  77.883  19.542  1.00  0.00           H
ATOM   3114  HB  ILE A 214      45.001  75.318  20.852  1.00  0.00           H
ATOM   3115 HG12 ILE A 214      43.476  77.876  19.942  1.00  0.00           H
ATOM   3116 HG13 ILE A 214      43.993  76.827  18.669  1.00  0.00           H
ATOM   3117 HG21 ILE A 214      43.523  77.027  22.204  1.00  0.00           H
ATOM   3118 HG22 ILE A 214      44.881  78.194  21.932  1.00  0.00           H
ATOM   3119 HG23 ILE A 214      45.133  76.594  22.670  1.00  0.00           H
ATOM   3120 HD11 ILE A 214      42.820  74.855  20.134  1.00  0.00           H
ATOM   3121 HD12 ILE A 214      41.838  76.075  19.214  1.00  0.00           H
ATOM   3122 HD13 ILE A 214      42.072  76.252  20.940  1.00  0.00           H
ATOM   3123  N   VAL A 215      48.162  75.992  21.496  1.00  0.00           N
ATOM   3124  CA  VAL A 215      49.220  76.203  22.477  1.00  0.00           C
ATOM   3125  C   VAL A 215      50.371  77.118  21.930  1.00  0.00           C
ATOM   3126  O   VAL A 215      51.014  77.911  22.605  1.00  0.00           O
ATOM   3127  CB  VAL A 215      49.663  74.848  23.064  1.00  0.00           C
ATOM   3128  CG1 VAL A 215      50.851  75.081  23.998  1.00  0.00           C
ATOM   3129  CG2 VAL A 215      48.624  74.051  23.831  1.00  0.00           C
ATOM   3130  H   VAL A 215      47.962  75.072  21.132  1.00  0.00           H
ATOM   3131  HA  VAL A 215      48.802  76.699  23.353  1.00  0.00           H
ATOM   3132  HB  VAL A 215      49.938  74.255  22.192  1.00  0.00           H
ATOM   3133 HG11 VAL A 215      51.711  75.419  23.420  1.00  0.00           H
ATOM   3134 HG12 VAL A 215      50.588  75.883  24.687  1.00  0.00           H
ATOM   3135 HG13 VAL A 215      51.164  74.212  24.578  1.00  0.00           H
ATOM   3136 HG21 VAL A 215      47.815  73.740  23.169  1.00  0.00           H
ATOM   3137 HG22 VAL A 215      48.179  74.551  24.691  1.00  0.00           H
ATOM   3138 HG23 VAL A 215      48.977  73.147  24.327  1.00  0.00           H
ATOM   3139  N   SER A 216      50.653  76.913  20.622  1.00  0.00           N
ATOM   3140  CA  SER A 216      51.548  77.798  19.922  1.00  0.00           C
ATOM   3141  C   SER A 216      50.966  79.222  19.701  1.00  0.00           C
ATOM   3142  O   SER A 216      51.776  80.140  19.636  1.00  0.00           O
ATOM   3143  CB  SER A 216      51.986  77.138  18.511  1.00  0.00           C
ATOM   3144  OG  SER A 216      52.370  75.776  18.621  1.00  0.00           O
ATOM   3145  H   SER A 216      50.165  76.208  20.089  1.00  0.00           H
ATOM   3146  HA  SER A 216      52.532  77.837  20.390  1.00  0.00           H
ATOM   3147  HB2 SER A 216      51.115  77.256  17.866  1.00  0.00           H
ATOM   3148  HB3 SER A 216      52.753  77.811  18.128  1.00  0.00           H
ATOM   3149  HG  SER A 216      51.550  75.304  18.781  1.00  0.00           H
ATOM   3150  N   GLY A 217      49.664  79.391  19.656  1.00  0.00           N
ATOM   3151  CA  GLY A 217      49.004  80.689  19.738  1.00  0.00           C
ATOM   3152  C   GLY A 217      49.355  81.411  21.074  1.00  0.00           C
ATOM   3153  O   GLY A 217      49.446  82.648  21.150  1.00  0.00           O
ATOM   3154  H   GLY A 217      49.128  78.559  19.859  1.00  0.00           H
ATOM   3155  HA2 GLY A 217      49.294  81.254  18.852  1.00  0.00           H
ATOM   3156  HA3 GLY A 217      47.930  80.507  19.752  1.00  0.00           H
ATOM   3157  N   ALA A 218      49.510  80.569  22.089  1.00  0.00           N
ATOM   3158  CA  ALA A 218      49.851  80.922  23.424  1.00  0.00           C
ATOM   3159  C   ALA A 218      51.299  81.126  23.803  1.00  0.00           C
ATOM   3160  O   ALA A 218      51.555  81.906  24.657  1.00  0.00           O
ATOM   3161  CB  ALA A 218      49.271  79.830  24.332  1.00  0.00           C
ATOM   3162  H   ALA A 218      49.475  79.579  21.889  1.00  0.00           H
ATOM   3163  HA  ALA A 218      49.422  81.870  23.748  1.00  0.00           H
ATOM   3164  HB1 ALA A 218      48.220  79.593  24.163  1.00  0.00           H
ATOM   3165  HB2 ALA A 218      49.425  80.223  25.337  1.00  0.00           H
ATOM   3166  HB3 ALA A 218      49.884  78.929  24.346  1.00  0.00           H
ATOM   3167  N   GLY A 219      52.233  80.579  23.027  1.00  0.00           N
ATOM   3168  CA  GLY A 219      53.661  80.677  23.244  1.00  0.00           C
ATOM   3169  C   GLY A 219      54.319  79.562  24.103  1.00  0.00           C
ATOM   3170  O   GLY A 219      55.547  79.487  24.153  1.00  0.00           O
ATOM   3171  H   GLY A 219      51.934  79.935  22.309  1.00  0.00           H
ATOM   3172  HA2 GLY A 219      54.153  80.441  22.300  1.00  0.00           H
ATOM   3173  HA3 GLY A 219      53.951  81.648  23.645  1.00  0.00           H
ATOM   3174  N   PHE A 220      53.534  78.576  24.653  1.00  0.00           N
ATOM   3175  CA  PHE A 220      54.254  77.557  25.566  1.00  0.00           C
ATOM   3176  C   PHE A 220      54.958  76.428  24.717  1.00  0.00           C
ATOM   3177  O   PHE A 220      54.466  76.062  23.620  1.00  0.00           O
ATOM   3178  CB  PHE A 220      53.169  76.823  26.388  1.00  0.00           C
ATOM   3179  CG  PHE A 220      52.369  77.691  27.350  1.00  0.00           C
ATOM   3180  CD1 PHE A 220      52.923  77.938  28.618  1.00  0.00           C
ATOM   3181  CD2 PHE A 220      51.035  78.043  27.112  1.00  0.00           C
ATOM   3182  CE1 PHE A 220      52.294  78.799  29.433  1.00  0.00           C
ATOM   3183  CE2 PHE A 220      50.342  78.847  28.038  1.00  0.00           C
ATOM   3184  CZ  PHE A 220      50.989  79.210  29.233  1.00  0.00           C
ATOM   3185  H   PHE A 220      52.527  78.550  24.589  1.00  0.00           H
ATOM   3186  HA  PHE A 220      55.038  77.976  26.196  1.00  0.00           H
ATOM   3187  HB2 PHE A 220      52.424  76.378  25.728  1.00  0.00           H
ATOM   3188  HB3 PHE A 220      53.761  76.048  26.876  1.00  0.00           H
ATOM   3189  HD1 PHE A 220      53.861  77.478  28.893  1.00  0.00           H
ATOM   3190  HD2 PHE A 220      50.478  77.615  26.291  1.00  0.00           H
ATOM   3191  HE1 PHE A 220      52.738  79.011  30.394  1.00  0.00           H
ATOM   3192  HE2 PHE A 220      49.292  79.076  27.930  1.00  0.00           H
ATOM   3193  HZ  PHE A 220      50.485  79.705  30.050  1.00  0.00           H
ATOM   3194  N   HID A 221      56.013  75.861  25.279  1.00  0.00           N
ATOM   3195  CA  HID A 221      56.630  74.519  25.009  1.00  0.00           C
ATOM   3196  C   HID A 221      55.667  73.446  25.633  1.00  0.00           C
ATOM   3197  O   HID A 221      55.043  73.721  26.663  1.00  0.00           O
ATOM   3198  CB  HID A 221      58.019  74.423  25.675  1.00  0.00           C
ATOM   3199  CG  HID A 221      59.217  75.284  25.230  1.00  0.00           C
ATOM   3200  CD2 HID A 221      59.654  76.408  25.876  1.00  0.00           C
ATOM   3201  ND1 HID A 221      59.929  75.248  24.079  1.00  0.00           N
ATOM   3202  CE1 HID A 221      60.800  76.269  24.016  1.00  0.00           C
ATOM   3203  NE2 HID A 221      60.731  76.981  25.159  1.00  0.00           N
ATOM   3204  H   HID A 221      56.328  76.216  26.170  1.00  0.00           H
ATOM   3205  HA  HID A 221      56.804  74.253  23.966  1.00  0.00           H
ATOM   3206  HB2 HID A 221      57.935  74.660  26.735  1.00  0.00           H
ATOM   3207  HB3 HID A 221      58.356  73.388  25.631  1.00  0.00           H
ATOM   3208  HD1 HID A 221      59.754  74.644  23.289  1.00  0.00           H
ATOM   3209  HD2 HID A 221      59.309  76.851  26.798  1.00  0.00           H
ATOM   3210  HE1 HID A 221      61.476  76.385  23.182  1.00  0.00           H
ATOM   3211  N   THR A 222      55.656  72.310  25.043  1.00  0.00           N
ATOM   3212  CA  THR A 222      55.181  71.057  25.630  1.00  0.00           C
ATOM   3213  C   THR A 222      56.420  70.257  26.070  1.00  0.00           C
ATOM   3214  O   THR A 222      57.482  70.184  25.422  1.00  0.00           O
ATOM   3215  CB  THR A 222      54.256  70.234  24.704  1.00  0.00           C
ATOM   3216  CG2 THR A 222      53.859  68.859  25.162  1.00  0.00           C
ATOM   3217  OG1 THR A 222      53.130  70.998  24.492  1.00  0.00           O
ATOM   3218  H   THR A 222      56.203  72.187  24.203  1.00  0.00           H
ATOM   3219  HA  THR A 222      54.723  71.235  26.603  1.00  0.00           H
ATOM   3220  HB  THR A 222      54.709  70.011  23.737  1.00  0.00           H
ATOM   3221  HG1 THR A 222      53.430  71.826  24.111  1.00  0.00           H
ATOM   3222 HG21 THR A 222      54.752  68.241  25.260  1.00  0.00           H
ATOM   3223 HG22 THR A 222      53.174  68.372  24.468  1.00  0.00           H
ATOM   3224 HG23 THR A 222      53.327  68.860  26.113  1.00  0.00           H
ATOM   3225  N   LEU A 223      56.349  69.691  27.302  1.00  0.00           N
ATOM   3226  CA  LEU A 223      57.380  68.784  27.793  1.00  0.00           C
ATOM   3227  C   LEU A 223      56.998  67.319  27.805  1.00  0.00           C
ATOM   3228  O   LEU A 223      57.835  66.493  27.458  1.00  0.00           O
ATOM   3229  CB  LEU A 223      57.679  69.188  29.273  1.00  0.00           C
ATOM   3230  CG  LEU A 223      57.913  70.711  29.495  1.00  0.00           C
ATOM   3231  CD1 LEU A 223      58.084  70.908  30.972  1.00  0.00           C
ATOM   3232  CD2 LEU A 223      59.233  71.124  28.729  1.00  0.00           C
ATOM   3233  H   LEU A 223      55.679  70.063  27.960  1.00  0.00           H
ATOM   3234  HA  LEU A 223      58.268  68.769  27.160  1.00  0.00           H
ATOM   3235  HB2 LEU A 223      56.801  68.989  29.888  1.00  0.00           H
ATOM   3236  HB3 LEU A 223      58.610  68.673  29.508  1.00  0.00           H
ATOM   3237  HG  LEU A 223      57.073  71.274  29.088  1.00  0.00           H
ATOM   3238 HD11 LEU A 223      59.026  70.452  31.279  1.00  0.00           H
ATOM   3239 HD12 LEU A 223      57.358  70.268  31.473  1.00  0.00           H
ATOM   3240 HD13 LEU A 223      57.950  71.962  31.219  1.00  0.00           H
ATOM   3241 HD21 LEU A 223      58.959  71.099  27.674  1.00  0.00           H
ATOM   3242 HD22 LEU A 223      59.404  72.160  29.020  1.00  0.00           H
ATOM   3243 HD23 LEU A 223      60.074  70.479  28.983  1.00  0.00           H
ATOM   3244  N   SER A 224      55.800  66.997  28.223  1.00  0.00           N
ATOM   3245  CA  SER A 224      55.258  65.689  28.491  1.00  0.00           C
ATOM   3246  C   SER A 224      53.735  65.578  28.415  1.00  0.00           C
ATOM   3247  O   SER A 224      53.085  66.552  28.794  1.00  0.00           O
ATOM   3248  CB  SER A 224      55.761  65.186  29.874  1.00  0.00           C
ATOM   3249  OG  SER A 224      55.380  66.082  30.889  1.00  0.00           O
ATOM   3250  H   SER A 224      55.173  67.717  28.554  1.00  0.00           H
ATOM   3251  HA  SER A 224      55.608  65.117  27.631  1.00  0.00           H
ATOM   3252  HB2 SER A 224      55.343  64.199  30.073  1.00  0.00           H
ATOM   3253  HB3 SER A 224      56.846  65.177  29.778  1.00  0.00           H
ATOM   3254  HG  SER A 224      55.585  65.750  31.767  1.00  0.00           H
ATOM   3255  N   LEU A 225      53.081  64.479  28.035  1.00  0.01           N
ATOM   3256  CA  LEU A 225      51.625  64.384  27.850  1.00  0.01           C
ATOM   3257  C   LEU A 225      51.258  62.932  28.317  1.00  0.01           C
ATOM   3258  O   LEU A 225      51.898  61.915  27.941  1.00  0.01           O
ATOM   3259  CB  LEU A 225      51.223  64.568  26.394  1.00  0.01           C
ATOM   3260  CG  LEU A 225      49.670  64.619  26.273  1.00  0.01           C
ATOM   3261  CD1 LEU A 225      49.030  65.679  25.386  1.00  0.01           C
ATOM   3262  CD2 LEU A 225      49.176  63.266  25.722  1.00  0.01           C
ATOM   3263  H   LEU A 225      53.570  63.604  27.905  1.00  0.01           H
ATOM   3264  HA  LEU A 225      51.105  65.015  28.571  1.00  0.01           H
ATOM   3265  HB2 LEU A 225      51.679  65.471  25.989  1.00  0.01           H
ATOM   3266  HB3 LEU A 225      51.696  63.769  25.822  1.00  0.01           H
ATOM   3267  HG  LEU A 225      49.279  64.845  27.265  1.00  0.01           H
ATOM   3268 HD11 LEU A 225      49.374  66.684  25.631  1.00  0.01           H
ATOM   3269 HD12 LEU A 225      47.955  65.707  25.567  1.00  0.01           H
ATOM   3270 HD13 LEU A 225      49.231  65.594  24.319  1.00  0.01           H
ATOM   3271 HD21 LEU A 225      49.551  63.082  24.715  1.00  0.01           H
ATOM   3272 HD22 LEU A 225      49.456  62.479  26.422  1.00  0.01           H
ATOM   3273 HD23 LEU A 225      48.090  63.238  25.634  1.00  0.01           H
ATOM   3274  N   LYS A 226      50.120  62.723  29.031  1.00  0.01           N
ATOM   3275  CA  LYS A 226      49.648  61.414  29.411  1.00  0.01           C
ATOM   3276  C   LYS A 226      48.144  61.225  29.222  1.00  0.01           C
ATOM   3277  O   LYS A 226      47.387  62.136  29.518  1.00  0.01           O
ATOM   3278  CB  LYS A 226      49.963  61.234  30.862  1.00  0.01           C
ATOM   3279  CG  LYS A 226      50.056  59.807  31.384  1.00  0.01           C
ATOM   3280  CD  LYS A 226      50.512  59.594  32.839  1.00  0.01           C
ATOM   3281  CE  LYS A 226      50.380  58.171  33.310  1.00  0.01           C
ATOM   3282  NZ  LYS A 226      51.291  57.263  32.521  1.00  0.01           N
ATOM   3283  H   LYS A 226      49.610  63.503  29.421  1.00  0.01           H
ATOM   3284  HA  LYS A 226      50.095  60.565  28.893  1.00  0.01           H
ATOM   3285  HB2 LYS A 226      50.928  61.688  31.089  1.00  0.01           H
ATOM   3286  HB3 LYS A 226      49.221  61.734  31.485  1.00  0.01           H
ATOM   3287  HG2 LYS A 226      49.053  59.389  31.296  1.00  0.01           H
ATOM   3288  HG3 LYS A 226      50.750  59.347  30.680  1.00  0.01           H
ATOM   3289  HD2 LYS A 226      51.594  59.700  32.914  1.00  0.01           H
ATOM   3290  HD3 LYS A 226      49.998  60.250  33.541  1.00  0.01           H
ATOM   3291  HE2 LYS A 226      50.485  58.148  34.395  1.00  0.01           H
ATOM   3292  HE3 LYS A 226      49.352  57.834  33.176  1.00  0.01           H
ATOM   3293  HZ1 LYS A 226      51.137  56.299  32.779  1.00  0.01           H
ATOM   3294  HZ2 LYS A 226      52.270  57.415  32.720  1.00  0.01           H
ATOM   3295  HZ3 LYS A 226      51.145  57.374  31.528  1.00  0.01           H
ATOM   3296  N   ASP A 227      47.692  60.070  28.776  1.00 -0.01           N
ATOM   3297  CA  ASP A 227      46.301  59.621  28.701  1.00 -0.01           C
ATOM   3298  C   ASP A 227      45.865  59.204  30.088  1.00 -0.01           C
ATOM   3299  O   ASP A 227      46.500  58.326  30.694  1.00 -0.01           O
ATOM   3300  CB  ASP A 227      46.205  58.422  27.667  1.00 -0.01           C
ATOM   3301  CG  ASP A 227      44.724  58.175  27.338  1.00 -0.01           C
ATOM   3302  OD1 ASP A 227      44.364  58.130  26.135  1.00 -0.01           O
ATOM   3303  OD2 ASP A 227      43.948  58.025  28.272  1.00 -0.01           O
ATOM   3304  H   ASP A 227      48.387  59.401  28.478  1.00 -0.01           H
ATOM   3305  HA  ASP A 227      45.689  60.429  28.302  1.00 -0.01           H
ATOM   3306  HB2 ASP A 227      46.703  58.570  26.709  1.00 -0.01           H
ATOM   3307  HB3 ASP A 227      46.679  57.526  28.067  1.00 -0.01           H
ATOM   3308  N   LEU A 228      44.732  59.788  30.597  1.00 -0.02           N
ATOM   3309  CA  LEU A 228      44.069  59.438  31.870  1.00 -0.02           C
ATOM   3310  C   LEU A 228      42.569  59.039  31.613  1.00 -0.02           C
ATOM   3311  O   LEU A 228      41.789  59.040  32.569  1.00 -0.02           O
ATOM   3312  CB  LEU A 228      44.143  60.667  32.838  1.00 -0.02           C
ATOM   3313  CG  LEU A 228      45.471  61.235  33.446  1.00 -0.02           C
ATOM   3314  CD1 LEU A 228      45.041  62.236  34.537  1.00 -0.02           C
ATOM   3315  CD2 LEU A 228      46.342  60.149  34.006  1.00 -0.02           C
ATOM   3316  H   LEU A 228      44.380  60.535  30.016  1.00 -0.02           H
ATOM   3317  HA  LEU A 228      44.653  58.648  32.342  1.00 -0.02           H
ATOM   3318  HB2 LEU A 228      43.569  61.425  32.304  1.00 -0.02           H
ATOM   3319  HB3 LEU A 228      43.534  60.303  33.666  1.00 -0.02           H
ATOM   3320  HG  LEU A 228      46.065  61.640  32.627  1.00 -0.02           H
ATOM   3321 HD11 LEU A 228      44.239  62.856  34.138  1.00 -0.02           H
ATOM   3322 HD12 LEU A 228      45.928  62.807  34.814  1.00 -0.02           H
ATOM   3323 HD13 LEU A 228      44.676  61.755  35.445  1.00 -0.02           H
ATOM   3324 HD21 LEU A 228      45.789  59.473  34.658  1.00 -0.02           H
ATOM   3325 HD22 LEU A 228      46.968  59.625  33.284  1.00 -0.02           H
ATOM   3326 HD23 LEU A 228      46.986  60.609  34.755  1.00 -0.02           H
ATOM   3327  N   SER A 229      42.186  58.866  30.323  1.00 -0.02           N
ATOM   3328  CA  SER A 229      40.781  58.727  29.985  1.00 -0.02           C
ATOM   3329  C   SER A 229      39.873  57.787  30.830  1.00 -0.02           C
ATOM   3330  O   SER A 229      38.775  58.170  31.253  1.00 -0.02           O
ATOM   3331  CB  SER A 229      40.531  58.248  28.568  1.00 -0.02           C
ATOM   3332  OG  SER A 229      41.401  58.929  27.737  1.00 -0.02           O
ATOM   3333  H   SER A 229      42.918  58.729  29.640  1.00 -0.02           H
ATOM   3334  HA  SER A 229      40.247  59.675  30.056  1.00 -0.02           H
ATOM   3335  HB2 SER A 229      40.788  57.210  28.360  1.00 -0.02           H
ATOM   3336  HB3 SER A 229      39.517  58.469  28.235  1.00 -0.02           H
ATOM   3337  HG  SER A 229      42.263  58.534  27.889  1.00 -0.02           H
ATOM   3338  N   ALA A 230      40.357  56.660  31.218  1.00 -0.03           N
ATOM   3339  CA  ALA A 230      39.668  55.700  32.075  1.00 -0.03           C
ATOM   3340  C   ALA A 230      39.149  56.334  33.410  1.00 -0.03           C
ATOM   3341  O   ALA A 230      38.125  55.905  33.968  1.00 -0.03           O
ATOM   3342  CB  ALA A 230      40.652  54.619  32.353  1.00 -0.03           C
ATOM   3343  H   ALA A 230      41.296  56.385  30.967  1.00 -0.03           H
ATOM   3344  HA  ALA A 230      38.848  55.251  31.514  1.00 -0.03           H
ATOM   3345  HB1 ALA A 230      41.284  54.364  31.502  1.00 -0.03           H
ATOM   3346  HB2 ALA A 230      40.158  53.692  32.643  1.00 -0.03           H
ATOM   3347  HB3 ALA A 230      41.293  54.840  33.206  1.00 -0.03           H
ATOM   3348  N   ASN A 231      39.851  57.335  33.946  1.00 -0.06           N
ATOM   3349  CA  ASN A 231      39.471  57.981  35.172  1.00 -0.06           C
ATOM   3350  C   ASN A 231      38.395  58.998  35.089  1.00 -0.06           C
ATOM   3351  O   ASN A 231      37.664  59.162  36.044  1.00 -0.06           O
ATOM   3352  CB  ASN A 231      40.756  58.658  35.717  1.00 -0.06           C
ATOM   3353  CG  ASN A 231      41.929  57.748  35.939  1.00 -0.06           C
ATOM   3354  ND2 ASN A 231      42.880  57.857  35.095  1.00 -0.06           N
ATOM   3355  OD1 ASN A 231      41.873  56.887  36.760  1.00 -0.06           O
ATOM   3356  H   ASN A 231      40.484  57.793  33.306  1.00 -0.06           H
ATOM   3357  HA  ASN A 231      39.147  57.201  35.862  1.00 -0.06           H
ATOM   3358  HB2 ASN A 231      41.082  59.475  35.074  1.00 -0.06           H
ATOM   3359  HB3 ASN A 231      40.474  59.115  36.666  1.00 -0.06           H
ATOM   3360 HD21 ASN A 231      42.816  58.402  34.247  1.00 -0.06           H
ATOM   3361 HD22 ASN A 231      43.541  57.094  35.136  1.00 -0.06           H
ATOM   3362  N   LEU A 232      38.270  59.664  33.937  1.00 -1.21           N
ATOM   3363  CA  LEU A 232      37.053  60.408  33.530  1.00 -1.21           C
ATOM   3364  C   LEU A 232      35.867  59.484  33.266  1.00 -1.21           C
ATOM   3365  O   LEU A 232      34.798  59.622  33.817  1.00 -1.21           O
ATOM   3366  CB  LEU A 232      37.380  61.174  32.246  1.00 -1.21           C
ATOM   3367  CG  LEU A 232      36.197  61.882  31.580  1.00 -1.21           C
ATOM   3368  CD1 LEU A 232      35.598  63.112  32.302  1.00 -1.21           C
ATOM   3369  CD2 LEU A 232      36.698  62.546  30.272  1.00 -1.21           C
ATOM   3370  H   LEU A 232      38.939  59.500  33.199  1.00 -1.21           H
ATOM   3371  HA  LEU A 232      36.759  61.112  34.308  1.00 -1.21           H
ATOM   3372  HB2 LEU A 232      38.048  61.997  32.499  1.00 -1.21           H
ATOM   3373  HB3 LEU A 232      37.861  60.524  31.516  1.00 -1.21           H
ATOM   3374  HG  LEU A 232      35.376  61.185  31.410  1.00 -1.21           H
ATOM   3375 HD11 LEU A 232      35.128  62.785  33.230  1.00 -1.21           H
ATOM   3376 HD12 LEU A 232      34.705  63.519  31.827  1.00 -1.21           H
ATOM   3377 HD13 LEU A 232      36.321  63.911  32.464  1.00 -1.21           H
ATOM   3378 HD21 LEU A 232      37.243  63.461  30.503  1.00 -1.21           H
ATOM   3379 HD22 LEU A 232      37.250  61.884  29.605  1.00 -1.21           H
ATOM   3380 HD23 LEU A 232      35.868  62.771  29.603  1.00 -1.21           H
ATOM   3381  N   ALA A 233      36.180  58.321  32.678  1.00 -0.04           N
ATOM   3382  CA  ALA A 233      35.143  57.372  32.348  1.00 -0.04           C
ATOM   3383  C   ALA A 233      34.576  56.598  33.536  1.00 -0.04           C
ATOM   3384  O   ALA A 233      33.352  56.542  33.600  1.00 -0.04           O
ATOM   3385  CB  ALA A 233      35.550  56.470  31.233  1.00 -0.04           C
ATOM   3386  H   ALA A 233      37.082  58.228  32.234  1.00 -0.04           H
ATOM   3387  HA  ALA A 233      34.329  58.022  32.025  1.00 -0.04           H
ATOM   3388  HB1 ALA A 233      34.719  56.082  30.645  1.00 -0.04           H
ATOM   3389  HB2 ALA A 233      36.168  55.642  31.579  1.00 -0.04           H
ATOM   3390  HB3 ALA A 233      36.146  57.031  30.513  1.00 -0.04           H
ATOM   3391  N   MET A 234      35.402  56.049  34.484  1.00 -0.08           N
ATOM   3392  CA  MET A 234      35.102  55.711  35.884  1.00 -0.08           C
ATOM   3393  C   MET A 234      34.368  56.758  36.766  1.00 -0.08           C
ATOM   3394  O   MET A 234      33.335  56.458  37.356  1.00 -0.08           O
ATOM   3395  CB  MET A 234      36.408  55.256  36.632  1.00 -0.08           C
ATOM   3396  CG  MET A 234      36.905  53.899  36.098  1.00 -0.08           C
ATOM   3397  SD  MET A 234      35.719  52.554  36.100  1.00 -0.08           S
ATOM   3398  CE  MET A 234      35.172  52.534  37.828  1.00 -0.08           C
ATOM   3399  H   MET A 234      36.343  56.099  34.122  1.00 -0.08           H
ATOM   3400  HA  MET A 234      34.385  54.891  35.840  1.00 -0.08           H
ATOM   3401  HB2 MET A 234      37.178  56.016  36.502  1.00 -0.08           H
ATOM   3402  HB3 MET A 234      36.238  55.204  37.707  1.00 -0.08           H
ATOM   3403  HG2 MET A 234      37.275  53.976  35.076  1.00 -0.08           H
ATOM   3404  HG3 MET A 234      37.754  53.660  36.739  1.00 -0.08           H
ATOM   3405  HE1 MET A 234      34.692  51.594  38.099  1.00 -0.08           H
ATOM   3406  HE2 MET A 234      36.090  52.647  38.406  1.00 -0.08           H
ATOM   3407  HE3 MET A 234      34.499  53.370  38.019  1.00 -0.08           H
ATOM   3408  N   THR A 235      34.828  58.052  36.701  1.00 -0.53           N
ATOM   3409  CA  THR A 235      34.203  59.194  37.442  1.00 -0.53           C
ATOM   3410  C   THR A 235      32.822  59.379  36.834  1.00 -0.53           C
ATOM   3411  O   THR A 235      31.876  59.436  37.585  1.00 -0.53           O
ATOM   3412  CB  THR A 235      35.057  60.448  37.321  1.00 -0.53           C
ATOM   3413  CG2 THR A 235      34.302  61.701  37.816  1.00 -0.53           C
ATOM   3414  OG1 THR A 235      36.208  60.312  37.960  1.00 -0.53           O
ATOM   3415  H   THR A 235      35.725  58.173  36.252  1.00 -0.53           H
ATOM   3416  HA  THR A 235      34.128  58.973  38.507  1.00 -0.53           H
ATOM   3417  HB  THR A 235      35.304  60.570  36.266  1.00 -0.53           H
ATOM   3418  HG1 THR A 235      36.744  59.821  37.333  1.00 -0.53           H
ATOM   3419 HG21 THR A 235      34.457  61.763  38.893  1.00 -0.53           H
ATOM   3420 HG22 THR A 235      33.237  61.673  37.586  1.00 -0.53           H
ATOM   3421 HG23 THR A 235      34.644  62.654  37.413  1.00 -0.53           H
ATOM   3422  N   MET A 236      32.637  59.429  35.494  1.00 -0.61           N
ATOM   3423  CA  MET A 236      31.286  59.610  34.850  1.00 -0.61           C
ATOM   3424  C   MET A 236      30.359  58.495  35.217  1.00 -0.61           C
ATOM   3425  O   MET A 236      29.275  58.751  35.709  1.00 -0.61           O
ATOM   3426  CB  MET A 236      31.504  59.737  33.314  1.00 -0.61           C
ATOM   3427  CG  MET A 236      30.197  59.884  32.614  1.00 -0.61           C
ATOM   3428  SD  MET A 236      29.475  61.543  32.851  1.00 -0.61           S
ATOM   3429  CE  MET A 236      28.304  61.521  31.449  1.00 -0.61           C
ATOM   3430  H   MET A 236      33.424  59.329  34.869  1.00 -0.61           H
ATOM   3431  HA  MET A 236      30.827  60.565  35.103  1.00 -0.61           H
ATOM   3432  HB2 MET A 236      32.123  60.627  33.205  1.00 -0.61           H
ATOM   3433  HB3 MET A 236      32.049  58.899  32.877  1.00 -0.61           H
ATOM   3434  HG2 MET A 236      30.324  59.685  31.550  1.00 -0.61           H
ATOM   3435  HG3 MET A 236      29.493  59.149  33.005  1.00 -0.61           H
ATOM   3436  HE1 MET A 236      27.631  60.682  31.622  1.00 -0.61           H
ATOM   3437  HE2 MET A 236      27.760  62.465  31.495  1.00 -0.61           H
ATOM   3438  HE3 MET A 236      28.751  61.314  30.476  1.00 -0.61           H
ATOM   3439  N   ASN A 237      30.766  57.228  35.183  1.00  0.01           N
ATOM   3440  CA  ASN A 237      29.994  56.055  35.665  1.00  0.01           C
ATOM   3441  C   ASN A 237      29.761  56.113  37.211  1.00  0.01           C
ATOM   3442  O   ASN A 237      28.685  55.765  37.629  1.00  0.01           O
ATOM   3443  CB  ASN A 237      30.909  54.758  35.397  1.00  0.01           C
ATOM   3444  CG  ASN A 237      30.885  54.039  34.068  1.00  0.01           C
ATOM   3445  ND2 ASN A 237      32.004  53.841  33.445  1.00  0.01           N
ATOM   3446  OD1 ASN A 237      29.786  53.641  33.636  1.00  0.01           O
ATOM   3447  H   ASN A 237      31.578  57.000  34.628  1.00  0.01           H
ATOM   3448  HA  ASN A 237      29.023  55.987  35.175  1.00  0.01           H
ATOM   3449  HB2 ASN A 237      31.980  54.871  35.561  1.00  0.01           H
ATOM   3450  HB3 ASN A 237      30.471  54.011  36.059  1.00  0.01           H
ATOM   3451 HD21 ASN A 237      32.863  54.245  33.791  1.00  0.01           H
ATOM   3452 HD22 ASN A 237      32.036  53.375  32.550  1.00  0.01           H
ATOM   3453  N   VAL A 238      30.706  56.593  38.056  1.00 -0.13           N
ATOM   3454  CA  VAL A 238      30.454  56.705  39.506  1.00 -0.13           C
ATOM   3455  C   VAL A 238      29.527  57.899  39.742  1.00 -0.13           C
ATOM   3456  O   VAL A 238      28.760  57.960  40.721  1.00 -0.13           O
ATOM   3457  CB  VAL A 238      31.757  56.786  40.232  1.00 -0.13           C
ATOM   3458  CG1 VAL A 238      31.766  57.438  41.665  1.00 -0.13           C
ATOM   3459  CG2 VAL A 238      32.258  55.316  40.338  1.00 -0.13           C
ATOM   3460  H   VAL A 238      31.610  56.801  37.656  1.00 -0.13           H
ATOM   3461  HA  VAL A 238      30.048  55.730  39.775  1.00 -0.13           H
ATOM   3462  HB  VAL A 238      32.527  57.347  39.702  1.00 -0.13           H
ATOM   3463 HG11 VAL A 238      31.056  57.033  42.385  1.00 -0.13           H
ATOM   3464 HG12 VAL A 238      32.763  57.370  42.099  1.00 -0.13           H
ATOM   3465 HG13 VAL A 238      31.646  58.518  41.585  1.00 -0.13           H
ATOM   3466 HG21 VAL A 238      32.365  54.828  39.369  1.00 -0.13           H
ATOM   3467 HG22 VAL A 238      31.594  54.708  40.952  1.00 -0.13           H
ATOM   3468 HG23 VAL A 238      33.275  55.220  40.717  1.00 -0.13           H
ATOM   3469  N   PHE A 239      29.463  58.893  38.875  1.00 -0.26           N
ATOM   3470  CA  PHE A 239      28.359  59.859  38.876  1.00 -0.26           C
ATOM   3471  C   PHE A 239      27.018  59.289  38.410  1.00 -0.26           C
ATOM   3472  O   PHE A 239      26.061  59.608  39.104  1.00 -0.26           O
ATOM   3473  CB  PHE A 239      28.858  61.168  38.171  1.00 -0.26           C
ATOM   3474  CG  PHE A 239      27.835  62.051  37.585  1.00 -0.26           C
ATOM   3475  CD1 PHE A 239      26.947  62.747  38.446  1.00 -0.26           C
ATOM   3476  CD2 PHE A 239      27.683  62.341  36.218  1.00 -0.26           C
ATOM   3477  CE1 PHE A 239      25.990  63.667  37.987  1.00 -0.26           C
ATOM   3478  CE2 PHE A 239      26.693  63.165  35.724  1.00 -0.26           C
ATOM   3479  CZ  PHE A 239      25.845  63.874  36.581  1.00 -0.26           C
ATOM   3480  H   PHE A 239      30.209  58.992  38.201  1.00 -0.26           H
ATOM   3481  HA  PHE A 239      28.095  60.177  39.884  1.00 -0.26           H
ATOM   3482  HB2 PHE A 239      29.487  61.864  38.725  1.00 -0.26           H
ATOM   3483  HB3 PHE A 239      29.535  60.977  37.338  1.00 -0.26           H
ATOM   3484  HD1 PHE A 239      26.948  62.493  39.496  1.00 -0.26           H
ATOM   3485  HD2 PHE A 239      28.381  61.934  35.501  1.00 -0.26           H
ATOM   3486  HE1 PHE A 239      25.364  64.191  38.695  1.00 -0.26           H
ATOM   3487  HE2 PHE A 239      26.622  63.364  34.665  1.00 -0.26           H
ATOM   3488  HZ  PHE A 239      25.157  64.601  36.175  1.00 -0.26           H
ATOM   3489  N   ALA A 240      26.925  58.485  37.355  1.00  0.01           N
ATOM   3490  CA  ALA A 240      25.658  57.867  36.894  1.00  0.01           C
ATOM   3491  C   ALA A 240      25.068  56.891  37.869  1.00  0.01           C
ATOM   3492  O   ALA A 240      23.948  57.040  38.255  1.00  0.01           O
ATOM   3493  CB  ALA A 240      25.974  57.215  35.566  1.00  0.01           C
ATOM   3494  H   ALA A 240      27.732  58.281  36.784  1.00  0.01           H
ATOM   3495  HA  ALA A 240      25.001  58.716  36.705  1.00  0.01           H
ATOM   3496  HB1 ALA A 240      25.097  56.644  35.263  1.00  0.01           H
ATOM   3497  HB2 ALA A 240      26.722  56.475  35.852  1.00  0.01           H
ATOM   3498  HB3 ALA A 240      26.359  57.841  34.761  1.00  0.01           H
ATOM   3499  N   LEU A 241      25.838  55.901  38.376  1.00  0.01           N
ATOM   3500  CA  LEU A 241      25.509  54.881  39.367  1.00  0.01           C
ATOM   3501  C   LEU A 241      24.868  55.525  40.581  1.00  0.01           C
ATOM   3502  O   LEU A 241      23.926  55.031  41.158  1.00  0.01           O
ATOM   3503  CB  LEU A 241      26.798  54.201  39.784  1.00  0.01           C
ATOM   3504  CG  LEU A 241      26.521  53.287  41.006  1.00  0.01           C
ATOM   3505  CD1 LEU A 241      25.424  52.268  40.816  1.00  0.01           C
ATOM   3506  CD2 LEU A 241      27.767  52.504  41.536  1.00  0.01           C
ATOM   3507  H   LEU A 241      26.779  55.919  38.009  1.00  0.01           H
ATOM   3508  HA  LEU A 241      24.799  54.170  38.944  1.00  0.01           H
ATOM   3509  HB2 LEU A 241      27.117  53.604  38.929  1.00  0.01           H
ATOM   3510  HB3 LEU A 241      27.628  54.879  39.983  1.00  0.01           H
ATOM   3511  HG  LEU A 241      26.224  54.019  41.757  1.00  0.01           H
ATOM   3512 HD11 LEU A 241      24.447  52.652  40.524  1.00  0.01           H
ATOM   3513 HD12 LEU A 241      25.224  51.784  41.772  1.00  0.01           H
ATOM   3514 HD13 LEU A 241      25.686  51.479  40.110  1.00  0.01           H
ATOM   3515 HD21 LEU A 241      27.908  51.552  41.026  1.00  0.01           H
ATOM   3516 HD22 LEU A 241      28.642  53.068  41.213  1.00  0.01           H
ATOM   3517 HD23 LEU A 241      27.655  52.272  42.595  1.00  0.01           H
ATOM   3518  N   GLY A 242      25.339  56.705  40.894  1.00 -0.02           N
ATOM   3519  CA  GLY A 242      24.735  57.676  41.859  1.00 -0.02           C
ATOM   3520  C   GLY A 242      23.371  58.152  41.587  1.00 -0.02           C
ATOM   3521  O   GLY A 242      22.443  57.900  42.390  1.00 -0.02           O
ATOM   3522  H   GLY A 242      26.178  57.003  40.417  1.00 -0.02           H
ATOM   3523  HA2 GLY A 242      24.767  57.284  42.876  1.00 -0.02           H
ATOM   3524  HA3 GLY A 242      25.408  58.533  41.890  1.00 -0.02           H
ATOM   3525  N   VAL A 243      23.175  58.774  40.469  1.00 -0.02           N
ATOM   3526  CA  VAL A 243      21.924  59.209  39.899  1.00 -0.02           C
ATOM   3527  C   VAL A 243      20.920  58.070  39.757  1.00 -0.02           C
ATOM   3528  O   VAL A 243      19.771  58.416  40.017  1.00 -0.02           O
ATOM   3529  CB  VAL A 243      22.185  60.113  38.633  1.00 -0.02           C
ATOM   3530  CG1 VAL A 243      20.906  60.151  37.797  1.00 -0.02           C
ATOM   3531  CG2 VAL A 243      22.462  61.491  39.113  1.00 -0.02           C
ATOM   3532  H   VAL A 243      23.989  58.842  39.875  1.00 -0.02           H
ATOM   3533  HA  VAL A 243      21.566  59.931  40.632  1.00 -0.02           H
ATOM   3534  HB  VAL A 243      22.982  59.719  38.002  1.00 -0.02           H
ATOM   3535 HG11 VAL A 243      21.112  60.873  37.007  1.00 -0.02           H
ATOM   3536 HG12 VAL A 243      20.604  59.236  37.287  1.00 -0.02           H
ATOM   3537 HG13 VAL A 243      20.137  60.444  38.511  1.00 -0.02           H
ATOM   3538 HG21 VAL A 243      21.581  61.823  39.662  1.00 -0.02           H
ATOM   3539 HG22 VAL A 243      22.562  62.114  38.224  1.00 -0.02           H
ATOM   3540 HG23 VAL A 243      23.411  61.531  39.649  1.00 -0.02           H
ATOM   3541  N   TYR A 244      21.211  56.859  39.448  1.00  0.01           N
ATOM   3542  CA  TYR A 244      20.300  55.727  39.315  1.00  0.01           C
ATOM   3543  C   TYR A 244      19.850  55.190  40.679  1.00  0.01           C
ATOM   3544  O   TYR A 244      18.672  55.112  41.017  1.00  0.01           O
ATOM   3545  CB  TYR A 244      20.966  54.604  38.622  1.00  0.01           C
ATOM   3546  CG  TYR A 244      21.377  54.704  37.193  1.00  0.01           C
ATOM   3547  CD1 TYR A 244      20.850  55.749  36.333  1.00  0.01           C
ATOM   3548  CD2 TYR A 244      22.162  53.702  36.611  1.00  0.01           C
ATOM   3549  CE1 TYR A 244      21.159  55.690  34.982  1.00  0.01           C
ATOM   3550  CE2 TYR A 244      22.256  53.644  35.213  1.00  0.01           C
ATOM   3551  CZ  TYR A 244      21.843  54.677  34.383  1.00  0.01           C
ATOM   3552  OH  TYR A 244      22.276  54.752  33.053  1.00  0.01           O
ATOM   3553  H   TYR A 244      22.193  56.663  39.316  1.00  0.01           H
ATOM   3554  HA  TYR A 244      19.372  56.019  38.822  1.00  0.01           H
ATOM   3555  HB2 TYR A 244      21.809  54.158  39.149  1.00  0.01           H
ATOM   3556  HB3 TYR A 244      20.299  53.746  38.530  1.00  0.01           H
ATOM   3557  HD1 TYR A 244      20.095  56.427  36.703  1.00  0.01           H
ATOM   3558  HD2 TYR A 244      22.599  52.895  37.181  1.00  0.01           H
ATOM   3559  HE1 TYR A 244      20.769  56.398  34.266  1.00  0.01           H
ATOM   3560  HE2 TYR A 244      22.819  52.835  34.771  1.00  0.01           H
ATOM   3561  HH  TYR A 244      21.801  55.419  32.552  1.00  0.01           H
ATOM   3562  N   SER A 245      20.829  54.910  41.520  1.00  0.01           N
ATOM   3563  CA  SER A 245      20.683  54.243  42.820  1.00  0.01           C
ATOM   3564  C   SER A 245      20.056  55.089  43.935  1.00  0.01           C
ATOM   3565  O   SER A 245      19.303  54.572  44.795  1.00  0.01           O
ATOM   3566  CB  SER A 245      21.994  53.657  43.356  1.00  0.01           C
ATOM   3567  OG  SER A 245      22.980  54.710  43.485  1.00  0.01           O
ATOM   3568  H   SER A 245      21.766  55.019  41.158  1.00  0.01           H
ATOM   3569  HA  SER A 245      19.954  53.437  42.744  1.00  0.01           H
ATOM   3570  HB2 SER A 245      21.822  53.157  44.309  1.00  0.01           H
ATOM   3571  HB3 SER A 245      22.367  52.862  42.709  1.00  0.01           H
ATOM   3572  HG  SER A 245      23.354  54.913  42.624  1.00  0.01           H
ATOM   3573  N   ARG A 246      20.403  56.345  43.999  1.00  0.02           N
ATOM   3574  CA  ARG A 246      19.952  57.413  44.958  1.00  0.02           C
ATOM   3575  C   ARG A 246      19.204  58.468  44.160  1.00  0.02           C
ATOM   3576  O   ARG A 246      19.494  59.641  44.309  1.00  0.02           O
ATOM   3577  CB  ARG A 246      21.102  57.804  45.780  1.00  0.02           C
ATOM   3578  CG  ARG A 246      21.627  56.744  46.795  1.00  0.02           C
ATOM   3579  CD  ARG A 246      22.593  57.313  47.851  1.00  0.02           C
ATOM   3580  NE  ARG A 246      23.810  57.900  47.178  1.00  0.02           N
ATOM   3581  CZ  ARG A 246      24.281  59.113  47.307  1.00  0.02           C
ATOM   3582  NH1 ARG A 246      23.667  60.121  47.959  1.00  0.02           N
ATOM   3583  NH2 ARG A 246      25.460  59.345  46.847  1.00  0.02           N
ATOM   3584  H   ARG A 246      21.206  56.620  43.453  1.00  0.02           H
ATOM   3585  HA  ARG A 246      19.292  56.984  45.712  1.00  0.02           H
ATOM   3586  HB2 ARG A 246      21.914  58.125  45.129  1.00  0.02           H
ATOM   3587  HB3 ARG A 246      20.742  58.646  46.372  1.00  0.02           H
ATOM   3588  HG2 ARG A 246      20.843  56.298  47.407  1.00  0.02           H
ATOM   3589  HG3 ARG A 246      22.025  55.904  46.226  1.00  0.02           H
ATOM   3590  HD2 ARG A 246      22.044  58.106  48.358  1.00  0.02           H
ATOM   3591  HD3 ARG A 246      22.847  56.484  48.512  1.00  0.02           H
ATOM   3592  HE  ARG A 246      24.509  57.251  46.847  1.00  0.02           H
ATOM   3593 HH11 ARG A 246      22.706  60.091  48.266  1.00  0.02           H
ATOM   3594 HH12 ARG A 246      24.151  60.991  48.130  1.00  0.02           H
ATOM   3595 HH21 ARG A 246      25.837  58.684  46.184  1.00  0.02           H
ATOM   3596 HH22 ARG A 246      25.806  60.289  46.940  1.00  0.02           H
ATOM   3597  N   ARG A 247      18.271  58.027  43.281  1.00  0.01           N
ATOM   3598  CA  ARG A 247      17.464  58.977  42.481  1.00  0.01           C
ATOM   3599  C   ARG A 247      16.584  59.929  43.364  1.00  0.01           C
ATOM   3600  O   ARG A 247      16.556  61.112  43.068  1.00  0.01           O
ATOM   3601  CB  ARG A 247      16.668  58.198  41.430  1.00  0.01           C
ATOM   3602  CG  ARG A 247      16.103  59.215  40.333  1.00  0.01           C
ATOM   3603  CD  ARG A 247      14.838  58.703  39.674  1.00  0.01           C
ATOM   3604  NE  ARG A 247      14.972  57.390  38.988  1.00  0.01           N
ATOM   3605  CZ  ARG A 247      14.310  56.859  38.023  1.00  0.01           C
ATOM   3606  NH1 ARG A 247      13.380  57.452  37.381  1.00  0.01           N
ATOM   3607  NH2 ARG A 247      14.710  55.702  37.623  1.00  0.01           N
ATOM   3608  H   ARG A 247      18.118  57.035  43.168  1.00  0.01           H
ATOM   3609  HA  ARG A 247      18.114  59.708  41.999  1.00  0.01           H
ATOM   3610  HB2 ARG A 247      17.292  57.402  41.023  1.00  0.01           H
ATOM   3611  HB3 ARG A 247      15.874  57.717  42.002  1.00  0.01           H
ATOM   3612  HG2 ARG A 247      15.875  60.233  40.650  1.00  0.01           H
ATOM   3613  HG3 ARG A 247      16.881  59.177  39.571  1.00  0.01           H
ATOM   3614  HD2 ARG A 247      14.088  58.443  40.421  1.00  0.01           H
ATOM   3615  HD3 ARG A 247      14.518  59.480  38.980  1.00  0.01           H
ATOM   3616  HE  ARG A 247      15.541  56.690  39.442  1.00  0.01           H
ATOM   3617 HH11 ARG A 247      13.361  58.440  37.585  1.00  0.01           H
ATOM   3618 HH12 ARG A 247      12.828  57.046  36.638  1.00  0.01           H
ATOM   3619 HH21 ARG A 247      15.360  55.232  38.236  1.00  0.01           H
ATOM   3620 HH22 ARG A 247      14.250  55.179  36.892  1.00  0.01           H
ATOM   3621  N   ALA A 248      15.927  59.448  44.430  1.00  0.00           N
ATOM   3622  CA  ALA A 248      14.944  60.184  45.201  1.00  0.00           C
ATOM   3623  C   ALA A 248      15.588  61.226  46.101  1.00  0.00           C
ATOM   3624  O   ALA A 248      15.006  62.185  46.552  1.00  0.00           O
ATOM   3625  CB  ALA A 248      13.977  59.279  45.999  1.00  0.00           C
ATOM   3626  H   ALA A 248      15.992  58.479  44.707  1.00  0.00           H
ATOM   3627  HA  ALA A 248      14.282  60.691  44.499  1.00  0.00           H
ATOM   3628  HB1 ALA A 248      13.254  59.948  46.465  1.00  0.00           H
ATOM   3629  HB2 ALA A 248      14.359  58.584  46.747  1.00  0.00           H
ATOM   3630  HB3 ALA A 248      13.415  58.662  45.298  1.00  0.00           H
ATOM   3631  N   GLU A 249      16.888  60.995  46.311  1.00  0.00           N
ATOM   3632  CA  GLU A 249      17.799  62.057  46.794  1.00  0.00           C
ATOM   3633  C   GLU A 249      17.890  63.265  45.913  1.00  0.00           C
ATOM   3634  O   GLU A 249      17.869  64.407  46.344  1.00  0.00           O
ATOM   3635  CB  GLU A 249      19.144  61.479  47.266  1.00  0.00           C
ATOM   3636  CG  GLU A 249      20.130  62.517  47.951  1.00  0.00           C
ATOM   3637  CD  GLU A 249      20.835  61.680  49.102  1.00  0.00           C
ATOM   3638  OE1 GLU A 249      21.107  60.483  48.898  1.00  0.00           O
ATOM   3639  OE2 GLU A 249      21.143  62.273  50.152  1.00  0.00           O
ATOM   3640  H   GLU A 249      17.283  60.150  45.925  1.00  0.00           H
ATOM   3641  HA  GLU A 249      17.375  62.368  47.749  1.00  0.00           H
ATOM   3642  HB2 GLU A 249      18.815  60.717  47.973  1.00  0.00           H
ATOM   3643  HB3 GLU A 249      19.685  60.935  46.491  1.00  0.00           H
ATOM   3644  HG2 GLU A 249      20.834  62.959  47.245  1.00  0.00           H
ATOM   3645  HG3 GLU A 249      19.618  63.394  48.346  1.00  0.00           H
ATOM   3646  N   PHE A 250      18.051  63.124  44.575  1.00  0.02           N
ATOM   3647  CA  PHE A 250      18.502  64.205  43.738  1.00  0.02           C
ATOM   3648  C   PHE A 250      17.322  65.053  43.174  1.00  0.02           C
ATOM   3649  O   PHE A 250      17.414  66.266  42.976  1.00  0.02           O
ATOM   3650  CB  PHE A 250      19.358  63.557  42.659  1.00  0.02           C
ATOM   3651  CG  PHE A 250      20.619  62.976  43.279  1.00  0.02           C
ATOM   3652  CD1 PHE A 250      21.306  63.761  44.261  1.00  0.02           C
ATOM   3653  CD2 PHE A 250      21.167  61.752  42.861  1.00  0.02           C
ATOM   3654  CE1 PHE A 250      22.481  63.284  44.885  1.00  0.02           C
ATOM   3655  CE2 PHE A 250      22.309  61.235  43.567  1.00  0.02           C
ATOM   3656  CZ  PHE A 250      22.980  62.023  44.526  1.00  0.02           C
ATOM   3657  H   PHE A 250      18.008  62.233  44.103  1.00  0.02           H
ATOM   3658  HA  PHE A 250      19.042  64.970  44.296  1.00  0.02           H
ATOM   3659  HB2 PHE A 250      18.873  62.737  42.130  1.00  0.02           H
ATOM   3660  HB3 PHE A 250      19.643  64.183  41.813  1.00  0.02           H
ATOM   3661  HD1 PHE A 250      20.890  64.718  44.539  1.00  0.02           H
ATOM   3662  HD2 PHE A 250      20.677  61.149  42.111  1.00  0.02           H
ATOM   3663  HE1 PHE A 250      22.927  63.823  45.708  1.00  0.02           H
ATOM   3664  HE2 PHE A 250      22.576  60.199  43.423  1.00  0.02           H
ATOM   3665  HZ  PHE A 250      23.856  61.600  44.996  1.00  0.02           H
ATOM   3666  N   THR A 251      16.157  64.377  42.940  1.00  0.00           N
ATOM   3667  CA  THR A 251      14.910  65.063  42.649  1.00  0.00           C
ATOM   3668  C   THR A 251      14.469  65.996  43.756  1.00  0.00           C
ATOM   3669  O   THR A 251      14.032  67.137  43.439  1.00  0.00           O
ATOM   3670  CB  THR A 251      13.786  64.058  42.184  1.00  0.00           C
ATOM   3671  CG2 THR A 251      14.140  63.488  40.835  1.00  0.00           C
ATOM   3672  OG1 THR A 251      13.580  63.097  43.199  1.00  0.00           O
ATOM   3673  H   THR A 251      16.083  63.378  43.070  1.00  0.00           H
ATOM   3674  HA  THR A 251      15.066  65.717  41.791  1.00  0.00           H
ATOM   3675  HB  THR A 251      12.900  64.681  42.065  1.00  0.00           H
ATOM   3676  HG1 THR A 251      12.749  63.163  43.676  1.00  0.00           H
ATOM   3677 HG21 THR A 251      13.245  63.215  40.276  1.00  0.00           H
ATOM   3678 HG22 THR A 251      14.905  62.730  41.004  1.00  0.00           H
ATOM   3679 HG23 THR A 251      14.562  64.188  40.115  1.00  0.00           H
ATOM   3680  N   GLU A 252      14.558  65.597  45.023  1.00  0.00           N
ATOM   3681  CA  GLU A 252      14.380  66.429  46.132  1.00  0.00           C
ATOM   3682  C   GLU A 252      15.343  67.650  46.188  1.00  0.00           C
ATOM   3683  O   GLU A 252      14.909  68.768  46.552  1.00  0.00           O
ATOM   3684  CB  GLU A 252      14.345  65.533  47.358  1.00  0.00           C
ATOM   3685  CG  GLU A 252      13.799  66.316  48.616  1.00  0.00           C
ATOM   3686  CD  GLU A 252      14.884  67.095  49.371  1.00  0.00           C
ATOM   3687  OE1 GLU A 252      16.111  66.994  49.134  1.00  0.00           O
ATOM   3688  OE2 GLU A 252      14.403  67.874  50.208  1.00  0.00           O
ATOM   3689  H   GLU A 252      14.646  64.603  45.176  1.00  0.00           H
ATOM   3690  HA  GLU A 252      13.376  66.839  46.028  1.00  0.00           H
ATOM   3691  HB2 GLU A 252      13.724  64.645  47.246  1.00  0.00           H
ATOM   3692  HB3 GLU A 252      15.330  65.117  47.571  1.00  0.00           H
ATOM   3693  HG2 GLU A 252      13.045  67.031  48.284  1.00  0.00           H
ATOM   3694  HG3 GLU A 252      13.418  65.588  49.333  1.00  0.00           H
ATOM   3695  N   ARG A 253      16.585  67.497  45.750  1.00  0.01           N
ATOM   3696  CA  ARG A 253      17.603  68.617  45.599  1.00  0.01           C
ATOM   3697  C   ARG A 253      17.288  69.562  44.461  1.00  0.01           C
ATOM   3698  O   ARG A 253      17.303  70.732  44.683  1.00  0.01           O
ATOM   3699  CB  ARG A 253      19.051  68.220  45.502  1.00  0.01           C
ATOM   3700  CG  ARG A 253      19.711  67.601  46.779  1.00  0.01           C
ATOM   3701  CD  ARG A 253      19.976  68.677  47.852  1.00  0.01           C
ATOM   3702  NE  ARG A 253      20.412  67.899  49.055  1.00  0.01           N
ATOM   3703  CZ  ARG A 253      21.376  68.232  49.897  1.00  0.01           C
ATOM   3704  NH1 ARG A 253      22.146  69.267  49.801  1.00  0.01           N
ATOM   3705  NH2 ARG A 253      21.604  67.410  50.899  1.00  0.01           N
ATOM   3706  H   ARG A 253      16.774  66.522  45.566  1.00  0.01           H
ATOM   3707  HA  ARG A 253      17.534  69.192  46.523  1.00  0.01           H
ATOM   3708  HB2 ARG A 253      19.062  67.492  44.691  1.00  0.01           H
ATOM   3709  HB3 ARG A 253      19.682  69.042  45.165  1.00  0.01           H
ATOM   3710  HG2 ARG A 253      19.085  66.795  47.162  1.00  0.01           H
ATOM   3711  HG3 ARG A 253      20.660  67.199  46.423  1.00  0.01           H
ATOM   3712  HD2 ARG A 253      20.693  69.404  47.472  1.00  0.01           H
ATOM   3713  HD3 ARG A 253      19.073  69.162  48.223  1.00  0.01           H
ATOM   3714  HE  ARG A 253      19.970  66.997  49.161  1.00  0.01           H
ATOM   3715 HH11 ARG A 253      21.920  70.016  49.162  1.00  0.01           H
ATOM   3716 HH12 ARG A 253      22.851  69.385  50.515  1.00  0.01           H
ATOM   3717 HH21 ARG A 253      21.208  66.481  50.941  1.00  0.01           H
ATOM   3718 HH22 ARG A 253      22.343  67.666  51.537  1.00  0.01           H
ATOM   3719  N   PHE A 254      17.044  69.020  43.283  1.00  0.01           N
ATOM   3720  CA  PHE A 254      17.091  69.740  42.038  1.00  0.01           C
ATOM   3721  C   PHE A 254      15.747  69.815  41.298  1.00  0.01           C
ATOM   3722  O   PHE A 254      15.727  70.370  40.224  1.00  0.01           O
ATOM   3723  CB  PHE A 254      18.243  69.198  41.177  1.00  0.01           C
ATOM   3724  CG  PHE A 254      19.574  69.021  41.916  1.00  0.01           C
ATOM   3725  CD1 PHE A 254      20.139  70.191  42.501  1.00  0.01           C
ATOM   3726  CD2 PHE A 254      20.186  67.792  42.135  1.00  0.01           C
ATOM   3727  CE1 PHE A 254      21.430  70.130  43.120  1.00  0.01           C
ATOM   3728  CE2 PHE A 254      21.357  67.692  42.823  1.00  0.01           C
ATOM   3729  CZ  PHE A 254      21.991  68.873  43.344  1.00  0.01           C
ATOM   3730  H   PHE A 254      17.038  68.016  43.177  1.00  0.01           H
ATOM   3731  HA  PHE A 254      17.282  70.795  42.236  1.00  0.01           H
ATOM   3732  HB2 PHE A 254      17.812  68.281  40.775  1.00  0.01           H
ATOM   3733  HB3 PHE A 254      18.450  69.863  40.339  1.00  0.01           H
ATOM   3734  HD1 PHE A 254      19.744  71.196  42.511  1.00  0.01           H
ATOM   3735  HD2 PHE A 254      19.763  66.891  41.717  1.00  0.01           H
ATOM   3736  HE1 PHE A 254      21.961  70.959  43.563  1.00  0.01           H
ATOM   3737  HE2 PHE A 254      21.809  66.761  43.129  1.00  0.01           H
ATOM   3738  HZ  PHE A 254      22.987  68.825  43.757  1.00  0.01           H
ATOM   3739  N   GLY A 255      14.624  69.442  41.896  1.00  0.00           N
ATOM   3740  CA  GLY A 255      13.491  69.146  41.035  1.00  0.00           C
ATOM   3741  C   GLY A 255      13.570  67.990  40.071  1.00  0.00           C
ATOM   3742  O   GLY A 255      14.647  67.508  39.664  1.00  0.00           O
ATOM   3743  H   GLY A 255      14.698  69.004  42.802  1.00  0.00           H
ATOM   3744  HA2 GLY A 255      12.665  69.083  41.743  1.00  0.00           H
ATOM   3745  HA3 GLY A 255      13.430  70.112  40.534  1.00  0.00           H
ATOM   3746  N   ALA A 256      12.391  67.549  39.576  1.00  0.00           N
ATOM   3747  CA  ALA A 256      12.290  66.305  38.783  1.00  0.00           C
ATOM   3748  C   ALA A 256      12.657  66.503  37.310  1.00  0.00           C
ATOM   3749  O   ALA A 256      13.263  65.583  36.723  1.00  0.00           O
ATOM   3750  CB  ALA A 256      10.921  65.679  39.127  1.00  0.00           C
ATOM   3751  H   ALA A 256      11.575  68.060  39.880  1.00  0.00           H
ATOM   3752  HA  ALA A 256      12.988  65.566  39.178  1.00  0.00           H
ATOM   3753  HB1 ALA A 256      10.169  66.315  38.660  1.00  0.00           H
ATOM   3754  HB2 ALA A 256      10.783  65.654  40.208  1.00  0.00           H
ATOM   3755  HB3 ALA A 256      10.874  64.648  38.776  1.00  0.00           H
ATOM   3756  N   GLU A 257      12.403  67.686  36.722  1.00  0.00           N
ATOM   3757  CA  GLU A 257      12.852  67.875  35.388  1.00  0.00           C
ATOM   3758  C   GLU A 257      14.392  68.007  35.219  1.00  0.00           C
ATOM   3759  O   GLU A 257      14.930  67.701  34.132  1.00  0.00           O
ATOM   3760  CB  GLU A 257      12.043  68.996  34.725  1.00  0.00           C
ATOM   3761  CG  GLU A 257      12.246  69.294  33.223  1.00  0.00           C
ATOM   3762  CD  GLU A 257      11.223  70.325  32.805  1.00  0.00           C
ATOM   3763  OE1 GLU A 257      10.386  70.056  31.911  1.00  0.00           O
ATOM   3764  OE2 GLU A 257      11.289  71.483  33.266  1.00  0.00           O
ATOM   3765  H   GLU A 257      12.108  68.476  37.278  1.00  0.00           H
ATOM   3766  HA  GLU A 257      12.535  66.955  34.897  1.00  0.00           H
ATOM   3767  HB2 GLU A 257      10.991  68.762  34.884  1.00  0.00           H
ATOM   3768  HB3 GLU A 257      12.242  69.963  35.188  1.00  0.00           H
ATOM   3769  HG2 GLU A 257      13.242  69.724  33.115  1.00  0.00           H
ATOM   3770  HG3 GLU A 257      12.044  68.438  32.579  1.00  0.00           H
ATOM   3771  N   PHE A 258      15.215  68.310  36.230  1.00  0.01           N
ATOM   3772  CA  PHE A 258      16.693  68.314  36.058  1.00  0.01           C
ATOM   3773  C   PHE A 258      17.173  66.864  35.816  1.00  0.01           C
ATOM   3774  O   PHE A 258      17.976  66.569  34.921  1.00  0.01           O
ATOM   3775  CB  PHE A 258      17.343  68.863  37.379  1.00  0.01           C
ATOM   3776  CG  PHE A 258      18.846  68.676  37.436  1.00  0.01           C
ATOM   3777  CD1 PHE A 258      19.782  69.481  36.740  1.00  0.01           C
ATOM   3778  CD2 PHE A 258      19.234  67.641  38.312  1.00  0.01           C
ATOM   3779  CE1 PHE A 258      21.125  69.206  36.863  1.00  0.01           C
ATOM   3780  CE2 PHE A 258      20.621  67.379  38.401  1.00  0.01           C
ATOM   3781  CZ  PHE A 258      21.530  68.130  37.646  1.00  0.01           C
ATOM   3782  H   PHE A 258      14.903  68.605  37.144  1.00  0.01           H
ATOM   3783  HA  PHE A 258      16.982  68.954  35.224  1.00  0.01           H
ATOM   3784  HB2 PHE A 258      17.081  69.898  37.597  1.00  0.01           H
ATOM   3785  HB3 PHE A 258      16.898  68.252  38.164  1.00  0.01           H
ATOM   3786  HD1 PHE A 258      19.495  70.379  36.213  1.00  0.01           H
ATOM   3787  HD2 PHE A 258      18.594  67.051  38.951  1.00  0.01           H
ATOM   3788  HE1 PHE A 258      21.816  69.933  36.463  1.00  0.01           H
ATOM   3789  HE2 PHE A 258      20.970  66.588  39.048  1.00  0.01           H
ATOM   3790  HZ  PHE A 258      22.582  67.891  37.692  1.00  0.01           H
ATOM   3791  N   VAL A 259      16.648  65.919  36.619  1.00  0.00           N
ATOM   3792  CA  VAL A 259      17.085  64.533  36.562  1.00  0.00           C
ATOM   3793  C   VAL A 259      16.485  63.792  35.421  1.00  0.00           C
ATOM   3794  O   VAL A 259      17.107  62.860  34.888  1.00  0.00           O
ATOM   3795  CB  VAL A 259      16.879  63.835  37.936  1.00  0.00           C
ATOM   3796  CG1 VAL A 259      17.547  62.436  38.051  1.00  0.00           C
ATOM   3797  CG2 VAL A 259      17.393  64.616  39.135  1.00  0.00           C
ATOM   3798  H   VAL A 259      16.180  66.270  37.442  1.00  0.00           H
ATOM   3799  HA  VAL A 259      18.156  64.547  36.364  1.00  0.00           H
ATOM   3800  HB  VAL A 259      15.859  63.575  38.219  1.00  0.00           H
ATOM   3801 HG11 VAL A 259      17.231  61.863  37.179  1.00  0.00           H
ATOM   3802 HG12 VAL A 259      18.631  62.556  38.052  1.00  0.00           H
ATOM   3803 HG13 VAL A 259      17.106  61.931  38.910  1.00  0.00           H
ATOM   3804 HG21 VAL A 259      18.468  64.789  39.083  1.00  0.00           H
ATOM   3805 HG22 VAL A 259      17.160  63.962  39.975  1.00  0.00           H
ATOM   3806 HG23 VAL A 259      16.832  65.525  39.349  1.00  0.00           H
ATOM   3807  N   ASP A 260      15.252  64.119  35.057  1.00  0.01           N
ATOM   3808  CA  ASP A 260      14.582  63.667  33.814  1.00  0.01           C
ATOM   3809  C   ASP A 260      15.575  63.888  32.625  1.00  0.01           C
ATOM   3810  O   ASP A 260      15.744  62.958  31.840  1.00  0.01           O
ATOM   3811  CB  ASP A 260      13.212  64.311  33.513  1.00  0.01           C
ATOM   3812  CG  ASP A 260      12.069  63.807  34.413  1.00  0.01           C
ATOM   3813  OD1 ASP A 260      12.227  62.774  35.096  1.00  0.01           O
ATOM   3814  OD2 ASP A 260      10.986  64.442  34.329  1.00  0.01           O
ATOM   3815  H   ASP A 260      14.777  64.821  35.606  1.00  0.01           H
ATOM   3816  HA  ASP A 260      14.402  62.605  33.982  1.00  0.01           H
ATOM   3817  HB2 ASP A 260      13.280  65.387  33.674  1.00  0.01           H
ATOM   3818  HB3 ASP A 260      12.879  64.140  32.490  1.00  0.01           H
ATOM   3819  N   GLY A 261      16.367  64.986  32.632  1.00  0.00           N
ATOM   3820  CA  GLY A 261      17.349  65.228  31.634  1.00  0.00           C
ATOM   3821  C   GLY A 261      18.663  64.500  31.811  1.00  0.00           C
ATOM   3822  O   GLY A 261      19.318  64.138  30.815  1.00  0.00           O
ATOM   3823  H   GLY A 261      16.346  65.636  33.405  1.00  0.00           H
ATOM   3824  HA2 GLY A 261      16.907  64.929  30.684  1.00  0.00           H
ATOM   3825  HA3 GLY A 261      17.615  66.284  31.674  1.00  0.00           H
ATOM   3826  N   LEU A 262      19.047  64.247  33.073  1.00 -0.04           N
ATOM   3827  CA  LEU A 262      20.151  63.284  33.395  1.00 -0.04           C
ATOM   3828  C   LEU A 262      19.889  61.827  32.998  1.00 -0.04           C
ATOM   3829  O   LEU A 262      20.718  61.220  32.353  1.00 -0.04           O
ATOM   3830  CB  LEU A 262      20.533  63.359  34.886  1.00 -0.04           C
ATOM   3831  CG  LEU A 262      20.986  64.778  35.366  1.00 -0.04           C
ATOM   3832  CD1 LEU A 262      21.470  64.521  36.733  1.00 -0.04           C
ATOM   3833  CD2 LEU A 262      22.218  65.379  34.614  1.00 -0.04           C
ATOM   3834  H   LEU A 262      18.476  64.555  33.846  1.00 -0.04           H
ATOM   3835  HA  LEU A 262      21.038  63.572  32.831  1.00 -0.04           H
ATOM   3836  HB2 LEU A 262      19.700  63.082  35.532  1.00 -0.04           H
ATOM   3837  HB3 LEU A 262      21.241  62.554  35.083  1.00 -0.04           H
ATOM   3838  HG  LEU A 262      20.165  65.489  35.447  1.00 -0.04           H
ATOM   3839 HD11 LEU A 262      20.704  64.027  37.330  1.00 -0.04           H
ATOM   3840 HD12 LEU A 262      21.742  65.500  37.127  1.00 -0.04           H
ATOM   3841 HD13 LEU A 262      22.326  63.846  36.738  1.00 -0.04           H
ATOM   3842 HD21 LEU A 262      22.994  64.667  34.333  1.00 -0.04           H
ATOM   3843 HD22 LEU A 262      21.937  65.831  33.663  1.00 -0.04           H
ATOM   3844 HD23 LEU A 262      22.723  66.187  35.144  1.00 -0.04           H
ATOM   3845  N   LEU A 263      18.709  61.236  33.361  1.00  0.01           N
ATOM   3846  CA  LEU A 263      18.389  59.793  33.194  1.00  0.01           C
ATOM   3847  C   LEU A 263      18.269  59.411  31.684  1.00  0.01           C
ATOM   3848  O   LEU A 263      18.808  58.380  31.159  1.00  0.01           O
ATOM   3849  CB  LEU A 263      17.075  59.452  33.891  1.00  0.01           C
ATOM   3850  CG  LEU A 263      17.228  59.651  35.422  1.00  0.01           C
ATOM   3851  CD1 LEU A 263      15.902  59.613  36.209  1.00  0.01           C
ATOM   3852  CD2 LEU A 263      18.106  58.644  36.119  1.00  0.01           C
ATOM   3853  H   LEU A 263      18.127  61.824  33.940  1.00  0.01           H
ATOM   3854  HA  LEU A 263      19.111  59.086  33.602  1.00  0.01           H
ATOM   3855  HB2 LEU A 263      16.284  60.144  33.602  1.00  0.01           H
ATOM   3856  HB3 LEU A 263      16.713  58.440  33.709  1.00  0.01           H
ATOM   3857  HG  LEU A 263      17.714  60.610  35.601  1.00  0.01           H
ATOM   3858 HD11 LEU A 263      15.157  60.229  35.705  1.00  0.01           H
ATOM   3859 HD12 LEU A 263      15.982  59.917  37.253  1.00  0.01           H
ATOM   3860 HD13 LEU A 263      15.438  58.631  36.129  1.00  0.01           H
ATOM   3861 HD21 LEU A 263      17.762  57.646  35.847  1.00  0.01           H
ATOM   3862 HD22 LEU A 263      19.127  58.839  35.792  1.00  0.01           H
ATOM   3863 HD23 LEU A 263      18.280  58.796  37.184  1.00  0.01           H
ATOM   3864  N   ALA A 264      17.605  60.251  30.910  1.00  0.00           N
ATOM   3865  CA  ALA A 264      17.562  60.129  29.485  1.00  0.00           C
ATOM   3866  C   ALA A 264      18.884  60.185  28.731  1.00  0.00           C
ATOM   3867  O   ALA A 264      18.977  59.601  27.650  1.00  0.00           O
ATOM   3868  CB  ALA A 264      16.543  61.120  29.076  1.00  0.00           C
ATOM   3869  H   ALA A 264      17.167  61.069  31.309  1.00  0.00           H
ATOM   3870  HA  ALA A 264      17.003  59.198  29.392  1.00  0.00           H
ATOM   3871  HB1 ALA A 264      16.182  60.938  28.064  1.00  0.00           H
ATOM   3872  HB2 ALA A 264      16.924  62.142  29.097  1.00  0.00           H
ATOM   3873  HB3 ALA A 264      15.637  61.000  29.670  1.00  0.00           H
ATOM   3874  N   GLY A 265      19.831  60.899  29.339  1.00 -0.01           N
ATOM   3875  CA  GLY A 265      21.088  61.219  28.673  1.00 -0.01           C
ATOM   3876  C   GLY A 265      22.254  60.327  29.203  1.00 -0.01           C
ATOM   3877  O   GLY A 265      23.143  60.030  28.414  1.00 -0.01           O
ATOM   3878  H   GLY A 265      19.448  61.455  30.090  1.00 -0.01           H
ATOM   3879  HA2 GLY A 265      21.003  61.004  27.608  1.00 -0.01           H
ATOM   3880  HA3 GLY A 265      21.307  62.272  28.851  1.00 -0.01           H
ATOM   3881  N   LEU A 266      22.268  59.850  30.489  1.00 -0.06           N
ATOM   3882  CA  LEU A 266      23.546  59.354  31.128  1.00 -0.06           C
ATOM   3883  C   LEU A 266      24.188  58.190  30.374  1.00 -0.06           C
ATOM   3884  O   LEU A 266      25.373  58.375  29.983  1.00 -0.06           O
ATOM   3885  CB  LEU A 266      23.175  58.932  32.588  1.00 -0.06           C
ATOM   3886  CG  LEU A 266      23.370  60.079  33.652  1.00 -0.06           C
ATOM   3887  CD1 LEU A 266      22.723  59.622  35.001  1.00 -0.06           C
ATOM   3888  CD2 LEU A 266      24.891  60.346  33.735  1.00 -0.06           C
ATOM   3889  H   LEU A 266      21.608  60.252  31.140  1.00 -0.06           H
ATOM   3890  HA  LEU A 266      24.176  60.244  31.159  1.00 -0.06           H
ATOM   3891  HB2 LEU A 266      22.200  58.448  32.637  1.00 -0.06           H
ATOM   3892  HB3 LEU A 266      23.848  58.100  32.795  1.00 -0.06           H
ATOM   3893  HG  LEU A 266      22.868  60.996  33.345  1.00 -0.06           H
ATOM   3894 HD11 LEU A 266      21.648  59.702  34.836  1.00 -0.06           H
ATOM   3895 HD12 LEU A 266      23.017  60.211  35.870  1.00 -0.06           H
ATOM   3896 HD13 LEU A 266      22.903  58.599  35.333  1.00 -0.06           H
ATOM   3897 HD21 LEU A 266      25.289  60.711  32.789  1.00 -0.06           H
ATOM   3898 HD22 LEU A 266      25.098  61.081  34.513  1.00 -0.06           H
ATOM   3899 HD23 LEU A 266      25.426  59.423  33.958  1.00 -0.06           H
ATOM   3900  N   GLY A 267      23.551  57.039  30.069  1.00  0.00           N
ATOM   3901  CA  GLY A 267      24.171  55.901  29.419  1.00  0.00           C
ATOM   3902  C   GLY A 267      24.643  56.198  28.027  1.00  0.00           C
ATOM   3903  O   GLY A 267      25.585  55.556  27.484  1.00  0.00           O
ATOM   3904  H   GLY A 267      22.626  56.926  30.460  1.00  0.00           H
ATOM   3905  HA2 GLY A 267      25.024  55.674  30.058  1.00  0.00           H
ATOM   3906  HA3 GLY A 267      23.560  54.998  29.422  1.00  0.00           H
ATOM   3907  N   SER A 268      23.923  57.172  27.342  1.00  0.00           N
ATOM   3908  CA  SER A 268      24.155  57.563  25.910  1.00  0.00           C
ATOM   3909  C   SER A 268      25.457  58.355  25.814  1.00  0.00           C
ATOM   3910  O   SER A 268      26.297  57.963  25.064  1.00  0.00           O
ATOM   3911  CB  SER A 268      22.990  58.322  25.387  1.00  0.00           C
ATOM   3912  OG  SER A 268      23.118  58.438  24.011  1.00  0.00           O
ATOM   3913  H   SER A 268      23.375  57.829  27.880  1.00  0.00           H
ATOM   3914  HA  SER A 268      24.192  56.670  25.286  1.00  0.00           H
ATOM   3915  HB2 SER A 268      22.064  57.803  25.637  1.00  0.00           H
ATOM   3916  HB3 SER A 268      22.918  59.279  25.905  1.00  0.00           H
ATOM   3917  HG  SER A 268      22.294  58.803  23.681  1.00  0.00           H
ATOM   3918  N   ALA A 269      25.653  59.357  26.709  1.00 -0.05           N
ATOM   3919  CA  ALA A 269      26.909  60.103  26.778  1.00 -0.05           C
ATOM   3920  C   ALA A 269      28.090  59.203  27.142  1.00 -0.05           C
ATOM   3921  O   ALA A 269      29.251  59.450  26.752  1.00 -0.05           O
ATOM   3922  CB  ALA A 269      26.745  61.353  27.628  1.00 -0.05           C
ATOM   3923  H   ALA A 269      24.832  59.597  27.246  1.00 -0.05           H
ATOM   3924  HA  ALA A 269      27.059  60.520  25.782  1.00 -0.05           H
ATOM   3925  HB1 ALA A 269      26.782  61.054  28.675  1.00 -0.05           H
ATOM   3926  HB2 ALA A 269      25.904  61.928  27.241  1.00 -0.05           H
ATOM   3927  HB3 ALA A 269      27.656  61.951  27.664  1.00 -0.05           H
ATOM   3928  N   GLN A 270      27.765  58.229  28.017  1.00  0.01           N
ATOM   3929  CA  GLN A 270      28.755  57.279  28.417  1.00  0.01           C
ATOM   3930  C   GLN A 270      29.272  56.470  27.230  1.00  0.01           C
ATOM   3931  O   GLN A 270      30.474  56.154  27.110  1.00  0.01           O
ATOM   3932  CB  GLN A 270      28.170  56.201  29.401  1.00  0.01           C
ATOM   3933  CG  GLN A 270      29.191  55.335  30.210  1.00  0.01           C
ATOM   3934  CD  GLN A 270      29.835  56.164  31.409  1.00  0.01           C
ATOM   3935  NE2 GLN A 270      31.155  56.085  31.595  1.00  0.01           N
ATOM   3936  OE1 GLN A 270      29.199  56.880  32.140  1.00  0.01           O
ATOM   3937  H   GLN A 270      26.803  58.101  28.296  1.00  0.01           H
ATOM   3938  HA  GLN A 270      29.596  57.735  28.939  1.00  0.01           H
ATOM   3939  HB2 GLN A 270      27.737  56.765  30.227  1.00  0.01           H
ATOM   3940  HB3 GLN A 270      27.477  55.580  28.833  1.00  0.01           H
ATOM   3941  HG2 GLN A 270      28.695  54.422  30.541  1.00  0.01           H
ATOM   3942  HG3 GLN A 270      30.019  54.948  29.616  1.00  0.01           H
ATOM   3943 HE21 GLN A 270      31.530  56.619  32.366  1.00  0.01           H
ATOM   3944 HE22 GLN A 270      31.630  55.469  30.950  1.00  0.01           H
ATOM   3945  N   GLU A 271      28.402  56.070  26.326  1.00  0.01           N
ATOM   3946  CA  GLU A 271      28.733  55.390  25.139  1.00  0.01           C
ATOM   3947  C   GLU A 271      29.586  56.370  24.257  1.00  0.01           C
ATOM   3948  O   GLU A 271      30.604  55.940  23.637  1.00  0.01           O
ATOM   3949  CB  GLU A 271      27.494  54.851  24.393  1.00  0.01           C
ATOM   3950  CG  GLU A 271      27.733  53.614  23.468  1.00  0.01           C
ATOM   3951  CD  GLU A 271      28.221  52.291  24.119  1.00  0.01           C
ATOM   3952  OE1 GLU A 271      27.783  51.940  25.214  1.00  0.01           O
ATOM   3953  OE2 GLU A 271      28.909  51.482  23.455  1.00  0.01           O
ATOM   3954  H   GLU A 271      27.434  56.233  26.563  1.00  0.01           H
ATOM   3955  HA  GLU A 271      29.351  54.507  25.305  1.00  0.01           H
ATOM   3956  HB2 GLU A 271      26.806  54.449  25.138  1.00  0.01           H
ATOM   3957  HB3 GLU A 271      27.017  55.664  23.847  1.00  0.01           H
ATOM   3958  HG2 GLU A 271      26.829  53.385  22.904  1.00  0.01           H
ATOM   3959  HG3 GLU A 271      28.438  53.955  22.711  1.00  0.01           H
ATOM   3960  N   THR A 272      29.238  57.616  24.135  1.00 -0.02           N
ATOM   3961  CA  THR A 272      29.918  58.675  23.278  1.00 -0.02           C
ATOM   3962  C   THR A 272      31.359  58.839  23.794  1.00 -0.02           C
ATOM   3963  O   THR A 272      32.251  58.926  22.973  1.00 -0.02           O
ATOM   3964  CB  THR A 272      29.175  60.021  23.242  1.00 -0.02           C
ATOM   3965  CG2 THR A 272      29.961  61.151  22.491  1.00 -0.02           C
ATOM   3966  OG1 THR A 272      28.042  59.820  22.461  1.00 -0.02           O
ATOM   3967  H   THR A 272      28.492  57.974  24.714  1.00 -0.02           H
ATOM   3968  HA  THR A 272      29.874  58.330  22.245  1.00 -0.02           H
ATOM   3969  HB  THR A 272      28.937  60.203  24.290  1.00 -0.02           H
ATOM   3970  HG1 THR A 272      28.349  59.463  21.624  1.00 -0.02           H
ATOM   3971 HG21 THR A 272      30.779  61.550  23.091  1.00 -0.02           H
ATOM   3972 HG22 THR A 272      29.244  61.951  22.307  1.00 -0.02           H
ATOM   3973 HG23 THR A 272      30.141  60.734  21.500  1.00 -0.02           H
ATOM   3974  N   LEU A 273      31.602  58.799  25.143  1.00 -0.05           N
ATOM   3975  CA  LEU A 273      32.893  58.919  25.786  1.00 -0.05           C
ATOM   3976  C   LEU A 273      33.745  57.663  25.603  1.00 -0.05           C
ATOM   3977  O   LEU A 273      34.940  57.744  25.408  1.00 -0.05           O
ATOM   3978  CB  LEU A 273      32.606  59.254  27.254  1.00 -0.05           C
ATOM   3979  CG  LEU A 273      33.711  59.098  28.287  1.00 -0.05           C
ATOM   3980  CD1 LEU A 273      34.939  59.910  27.886  1.00 -0.05           C
ATOM   3981  CD2 LEU A 273      33.231  59.531  29.600  1.00 -0.05           C
ATOM   3982  H   LEU A 273      30.834  58.803  25.799  1.00 -0.05           H
ATOM   3983  HA  LEU A 273      33.429  59.695  25.238  1.00 -0.05           H
ATOM   3984  HB2 LEU A 273      32.271  60.287  27.157  1.00 -0.05           H
ATOM   3985  HB3 LEU A 273      31.751  58.650  27.557  1.00 -0.05           H
ATOM   3986  HG  LEU A 273      34.096  58.086  28.411  1.00 -0.05           H
ATOM   3987 HD11 LEU A 273      35.359  59.551  26.946  1.00 -0.05           H
ATOM   3988 HD12 LEU A 273      35.749  60.020  28.608  1.00 -0.05           H
ATOM   3989 HD13 LEU A 273      34.550  60.909  27.687  1.00 -0.05           H
ATOM   3990 HD21 LEU A 273      32.986  60.592  29.546  1.00 -0.05           H
ATOM   3991 HD22 LEU A 273      32.392  58.932  29.952  1.00 -0.05           H
ATOM   3992 HD23 LEU A 273      34.090  59.498  30.271  1.00 -0.05           H
ATOM   3993  N   ILE A 274      33.052  56.490  25.495  1.00  0.01           N
ATOM   3994  CA  ILE A 274      33.822  55.240  25.045  1.00  0.01           C
ATOM   3995  C   ILE A 274      34.402  55.466  23.640  1.00  0.01           C
ATOM   3996  O   ILE A 274      35.456  54.985  23.371  1.00  0.01           O
ATOM   3997  CB  ILE A 274      33.069  53.893  25.149  1.00  0.01           C
ATOM   3998  CG1 ILE A 274      32.807  53.480  26.591  1.00  0.01           C
ATOM   3999  CG2 ILE A 274      33.759  52.788  24.354  1.00  0.01           C
ATOM   4000  CD1 ILE A 274      31.607  52.553  26.763  1.00  0.01           C
ATOM   4001  H   ILE A 274      32.078  56.438  25.758  1.00  0.01           H
ATOM   4002  HA  ILE A 274      34.642  55.200  25.762  1.00  0.01           H
ATOM   4003  HB  ILE A 274      32.140  54.020  24.593  1.00  0.01           H
ATOM   4004 HG12 ILE A 274      33.732  53.092  27.016  1.00  0.01           H
ATOM   4005 HG13 ILE A 274      32.401  54.312  27.167  1.00  0.01           H
ATOM   4006 HG21 ILE A 274      33.779  52.955  23.277  1.00  0.01           H
ATOM   4007 HG22 ILE A 274      33.227  51.837  24.399  1.00  0.01           H
ATOM   4008 HG23 ILE A 274      34.784  52.686  24.711  1.00  0.01           H
ATOM   4009 HD11 ILE A 274      31.381  52.251  27.785  1.00  0.01           H
ATOM   4010 HD12 ILE A 274      31.813  51.646  26.195  1.00  0.01           H
ATOM   4011 HD13 ILE A 274      30.764  52.813  26.124  1.00  0.01           H
ATOM   4012  N   ARG A 275      33.534  56.093  22.714  1.00  0.01           N
ATOM   4013  CA  ARG A 275      33.671  55.930  21.292  1.00  0.01           C
ATOM   4014  C   ARG A 275      34.456  57.068  20.606  1.00  0.01           C
ATOM   4015  O   ARG A 275      35.264  56.785  19.776  1.00  0.01           O
ATOM   4016  CB  ARG A 275      32.368  55.649  20.524  1.00  0.01           C
ATOM   4017  CG  ARG A 275      31.770  54.264  20.939  1.00  0.01           C
ATOM   4018  CD  ARG A 275      30.326  54.251  20.357  1.00  0.01           C
ATOM   4019  NE  ARG A 275      29.668  52.954  20.426  1.00  0.01           N
ATOM   4020  CZ  ARG A 275      28.691  52.454  19.656  1.00  0.01           C
ATOM   4021  NH1 ARG A 275      28.248  53.140  18.646  1.00  0.01           N
ATOM   4022  NH2 ARG A 275      28.229  51.289  19.790  1.00  0.01           N
ATOM   4023  H   ARG A 275      32.654  56.403  23.100  1.00  0.01           H
ATOM   4024  HA  ARG A 275      34.222  55.012  21.089  1.00  0.01           H
ATOM   4025  HB2 ARG A 275      31.644  56.443  20.707  1.00  0.01           H
ATOM   4026  HB3 ARG A 275      32.643  55.693  19.470  1.00  0.01           H
ATOM   4027  HG2 ARG A 275      32.377  53.454  20.536  1.00  0.01           H
ATOM   4028  HG3 ARG A 275      31.721  54.207  22.027  1.00  0.01           H
ATOM   4029  HD2 ARG A 275      29.716  55.076  20.724  1.00  0.01           H
ATOM   4030  HD3 ARG A 275      30.401  54.483  19.294  1.00  0.01           H
ATOM   4031  HE  ARG A 275      30.040  52.375  21.166  1.00  0.01           H
ATOM   4032 HH11 ARG A 275      28.657  54.048  18.479  1.00  0.01           H
ATOM   4033 HH12 ARG A 275      27.350  52.972  18.215  1.00  0.01           H
ATOM   4034 HH21 ARG A 275      28.437  50.723  20.601  1.00  0.01           H
ATOM   4035 HH22 ARG A 275      27.756  50.929  18.973  1.00  0.01           H
ATOM   4036  N   LYS A 276      34.244  58.329  20.987  1.00  0.01           N
ATOM   4037  CA  LYS A 276      34.396  59.530  20.132  1.00  0.01           C
ATOM   4038  C   LYS A 276      35.276  60.641  20.759  1.00  0.01           C
ATOM   4039  O   LYS A 276      35.650  61.589  20.058  1.00  0.01           O
ATOM   4040  CB  LYS A 276      33.029  60.007  19.679  1.00  0.01           C
ATOM   4041  CG  LYS A 276      32.261  58.984  18.895  1.00  0.01           C
ATOM   4042  CD  LYS A 276      30.947  59.612  18.390  1.00  0.01           C
ATOM   4043  CE  LYS A 276      30.193  58.448  17.677  1.00  0.01           C
ATOM   4044  NZ  LYS A 276      29.043  58.905  16.919  1.00  0.01           N
ATOM   4045  H   LYS A 276      33.605  58.400  21.766  1.00  0.01           H
ATOM   4046  HA  LYS A 276      34.952  59.146  19.276  1.00  0.01           H
ATOM   4047  HB2 LYS A 276      32.467  60.367  20.541  1.00  0.01           H
ATOM   4048  HB3 LYS A 276      33.209  60.848  19.010  1.00  0.01           H
ATOM   4049  HG2 LYS A 276      32.914  58.605  18.109  1.00  0.01           H
ATOM   4050  HG3 LYS A 276      31.894  58.259  19.622  1.00  0.01           H
ATOM   4051  HD2 LYS A 276      30.305  60.079  19.137  1.00  0.01           H
ATOM   4052  HD3 LYS A 276      31.158  60.376  17.641  1.00  0.01           H
ATOM   4053  HE2 LYS A 276      30.743  57.937  16.887  1.00  0.01           H
ATOM   4054  HE3 LYS A 276      30.014  57.695  18.445  1.00  0.01           H
ATOM   4055  HZ1 LYS A 276      28.515  58.230  16.384  1.00  0.01           H
ATOM   4056  HZ2 LYS A 276      29.338  59.579  16.227  1.00  0.01           H
ATOM   4057  HZ3 LYS A 276      28.390  59.478  17.433  1.00  0.01           H
ATOM   4058  N   THR A 277      35.653  60.437  22.012  1.00  0.02           N
ATOM   4059  CA  THR A 277      36.557  61.363  22.684  1.00  0.02           C
ATOM   4060  C   THR A 277      37.453  60.666  23.726  1.00  0.02           C
ATOM   4061  O   THR A 277      37.219  59.541  24.106  1.00  0.02           O
ATOM   4062  CB  THR A 277      35.782  62.482  23.522  1.00  0.02           C
ATOM   4063  CG2 THR A 277      34.950  63.497  22.738  1.00  0.02           C
ATOM   4064  OG1 THR A 277      34.948  61.912  24.509  1.00  0.02           O
ATOM   4065  H   THR A 277      35.581  59.546  22.483  1.00  0.02           H
ATOM   4066  HA  THR A 277      37.175  61.866  21.940  1.00  0.02           H
ATOM   4067  HB  THR A 277      36.522  63.134  23.985  1.00  0.02           H
ATOM   4068  HG1 THR A 277      35.400  62.168  25.317  1.00  0.02           H
ATOM   4069 HG21 THR A 277      34.497  64.228  23.408  1.00  0.02           H
ATOM   4070 HG22 THR A 277      34.209  62.887  22.222  1.00  0.02           H
ATOM   4071 HG23 THR A 277      35.604  63.985  22.015  1.00  0.02           H
ATOM   4072  N   ARG A 278      38.537  61.340  24.136  1.00  0.00           N
ATOM   4073  CA  ARG A 278      39.602  61.006  25.039  1.00  0.00           C
ATOM   4074  C   ARG A 278      40.108  62.199  25.936  1.00  0.00           C
ATOM   4075  O   ARG A 278      39.691  63.306  25.636  1.00  0.00           O
ATOM   4076  CB  ARG A 278      40.840  60.384  24.284  1.00  0.00           C
ATOM   4077  CG  ARG A 278      40.601  58.973  23.770  1.00  0.00           C
ATOM   4078  CD  ARG A 278      41.890  58.438  23.225  1.00  0.00           C
ATOM   4079  NE  ARG A 278      41.853  57.006  22.847  1.00  0.00           N
ATOM   4080  CZ  ARG A 278      42.030  56.035  23.701  1.00  0.00           C
ATOM   4081  NH1 ARG A 278      42.549  56.136  24.878  1.00  0.00           N
ATOM   4082  NH2 ARG A 278      41.825  54.788  23.363  1.00  0.00           N
ATOM   4083  H   ARG A 278      38.700  62.219  23.664  1.00  0.00           H
ATOM   4084  HA  ARG A 278      39.161  60.232  25.666  1.00  0.00           H
ATOM   4085  HB2 ARG A 278      41.074  61.113  23.508  1.00  0.00           H
ATOM   4086  HB3 ARG A 278      41.584  60.246  25.069  1.00  0.00           H
ATOM   4087  HG2 ARG A 278      40.363  58.283  24.580  1.00  0.00           H
ATOM   4088  HG3 ARG A 278      39.871  59.000  22.961  1.00  0.00           H
ATOM   4089  HD2 ARG A 278      41.991  59.100  22.365  1.00  0.00           H
ATOM   4090  HD3 ARG A 278      42.688  58.530  23.962  1.00  0.00           H
ATOM   4091  HE  ARG A 278      41.610  56.774  21.894  1.00  0.00           H
ATOM   4092 HH11 ARG A 278      42.791  57.036  25.265  1.00  0.00           H
ATOM   4093 HH12 ARG A 278      42.676  55.252  25.350  1.00  0.00           H
ATOM   4094 HH21 ARG A 278      41.359  54.588  22.490  1.00  0.00           H
ATOM   4095 HH22 ARG A 278      41.924  53.996  23.981  1.00  0.00           H
ATOM   4096  N   PHE A 279      40.945  61.955  26.922  1.00 -0.50           N
ATOM   4097  CA  PHE A 279      41.230  62.907  28.052  1.00 -0.50           C
ATOM   4098  C   PHE A 279      42.721  62.763  28.418  1.00 -0.50           C
ATOM   4099  O   PHE A 279      43.351  61.761  28.182  1.00 -0.50           O
ATOM   4100  CB  PHE A 279      40.199  62.755  29.139  1.00 -0.50           C
ATOM   4101  CG  PHE A 279      40.475  63.511  30.509  1.00 -0.50           C
ATOM   4102  CD1 PHE A 279      40.100  64.835  30.627  1.00 -0.50           C
ATOM   4103  CD2 PHE A 279      41.114  62.879  31.587  1.00 -0.50           C
ATOM   4104  CE1 PHE A 279      40.442  65.537  31.802  1.00 -0.50           C
ATOM   4105  CE2 PHE A 279      41.419  63.550  32.781  1.00 -0.50           C
ATOM   4106  CZ  PHE A 279      41.046  64.883  32.884  1.00 -0.50           C
ATOM   4107  H   PHE A 279      41.296  61.014  27.029  1.00 -0.50           H
ATOM   4108  HA  PHE A 279      41.160  63.895  27.596  1.00 -0.50           H
ATOM   4109  HB2 PHE A 279      39.232  63.079  28.753  1.00 -0.50           H
ATOM   4110  HB3 PHE A 279      40.084  61.702  29.397  1.00 -0.50           H
ATOM   4111  HD1 PHE A 279      39.691  65.454  29.842  1.00 -0.50           H
ATOM   4112  HD2 PHE A 279      41.447  61.863  31.436  1.00 -0.50           H
ATOM   4113  HE1 PHE A 279      40.194  66.577  31.955  1.00 -0.50           H
ATOM   4114  HE2 PHE A 279      41.955  63.059  33.580  1.00 -0.50           H
ATOM   4115  HZ  PHE A 279      41.333  65.436  33.766  1.00 -0.50           H
ATOM   4116  N   PHE A 280      43.363  63.795  28.869  1.00 -0.02           N
ATOM   4117  CA  PHE A 280      44.817  63.862  29.070  1.00 -0.02           C
ATOM   4118  C   PHE A 280      45.205  64.786  30.211  1.00 -0.02           C
ATOM   4119  O   PHE A 280      44.452  65.648  30.656  1.00 -0.02           O
ATOM   4120  CB  PHE A 280      45.558  64.175  27.705  1.00 -0.02           C
ATOM   4121  CG  PHE A 280      45.369  65.541  27.066  1.00 -0.02           C
ATOM   4122  CD1 PHE A 280      46.290  66.602  27.338  1.00 -0.02           C
ATOM   4123  CD2 PHE A 280      44.410  65.688  26.101  1.00 -0.02           C
ATOM   4124  CE1 PHE A 280      46.200  67.873  26.658  1.00 -0.02           C
ATOM   4125  CE2 PHE A 280      44.207  66.946  25.540  1.00 -0.02           C
ATOM   4126  CZ  PHE A 280      45.176  67.913  25.707  1.00 -0.02           C
ATOM   4127  H   PHE A 280      42.776  64.591  29.075  1.00 -0.02           H
ATOM   4128  HA  PHE A 280      45.185  62.849  29.236  1.00 -0.02           H
ATOM   4129  HB2 PHE A 280      46.620  63.930  27.676  1.00 -0.02           H
ATOM   4130  HB3 PHE A 280      45.166  63.549  26.903  1.00 -0.02           H
ATOM   4131  HD1 PHE A 280      47.072  66.340  28.035  1.00 -0.02           H
ATOM   4132  HD2 PHE A 280      43.733  64.877  25.881  1.00 -0.02           H
ATOM   4133  HE1 PHE A 280      46.921  68.642  26.892  1.00 -0.02           H
ATOM   4134  HE2 PHE A 280      43.411  67.052  24.817  1.00 -0.02           H
ATOM   4135  HZ  PHE A 280      45.089  68.799  25.095  1.00 -0.02           H
ATOM   4136  N   MET A 281      46.473  64.671  30.621  1.00  0.00           N
ATOM   4137  CA  MET A 281      47.087  65.511  31.585  1.00  0.00           C
ATOM   4138  C   MET A 281      48.449  65.894  30.943  1.00  0.00           C
ATOM   4139  O   MET A 281      49.164  65.035  30.423  1.00  0.00           O
ATOM   4140  CB  MET A 281      47.280  64.833  32.936  1.00  0.00           C
ATOM   4141  CG  MET A 281      48.025  65.710  33.960  1.00  0.00           C
ATOM   4142  SD  MET A 281      48.395  64.695  35.491  1.00  0.00           S
ATOM   4143  CE  MET A 281      49.556  63.441  34.892  1.00  0.00           C
ATOM   4144  H   MET A 281      47.012  63.873  30.317  1.00  0.00           H
ATOM   4145  HA  MET A 281      46.410  66.360  31.688  1.00  0.00           H
ATOM   4146  HB2 MET A 281      46.300  64.816  33.412  1.00  0.00           H
ATOM   4147  HB3 MET A 281      47.827  63.902  32.790  1.00  0.00           H
ATOM   4148  HG2 MET A 281      48.966  65.982  33.481  1.00  0.00           H
ATOM   4149  HG3 MET A 281      47.412  66.585  34.176  1.00  0.00           H
ATOM   4150  HE1 MET A 281      50.088  62.857  35.643  1.00  0.00           H
ATOM   4151  HE2 MET A 281      49.018  62.733  34.262  1.00  0.00           H
ATOM   4152  HE3 MET A 281      50.242  63.877  34.165  1.00  0.00           H
ATOM   4153  N   ALA A 282      48.865  67.154  30.935  1.00  0.00           N
ATOM   4154  CA  ALA A 282      50.032  67.615  30.113  1.00  0.00           C
ATOM   4155  C   ALA A 282      50.764  68.809  30.706  1.00  0.00           C
ATOM   4156  O   ALA A 282      50.166  69.805  31.139  1.00  0.00           O
ATOM   4157  CB  ALA A 282      49.616  67.939  28.693  1.00  0.00           C
ATOM   4158  H   ALA A 282      48.179  67.821  31.259  1.00  0.00           H
ATOM   4159  HA  ALA A 282      50.754  66.802  30.031  1.00  0.00           H
ATOM   4160  HB1 ALA A 282      50.459  68.185  28.047  1.00  0.00           H
ATOM   4161  HB2 ALA A 282      48.957  68.806  28.645  1.00  0.00           H
ATOM   4162  HB3 ALA A 282      49.176  67.036  28.271  1.00  0.00           H
ATOM   4163  N   THR A 283      52.080  68.745  30.652  1.00  0.01           N
ATOM   4164  CA  THR A 283      52.940  69.704  31.366  1.00  0.01           C
ATOM   4165  C   THR A 283      53.622  70.589  30.269  1.00  0.01           C
ATOM   4166  O   THR A 283      54.492  70.108  29.497  1.00  0.01           O
ATOM   4167  CB  THR A 283      53.914  69.070  32.382  1.00  0.01           C
ATOM   4168  CG2 THR A 283      54.592  70.093  33.122  1.00  0.01           C
ATOM   4169  OG1 THR A 283      53.112  68.269  33.196  1.00  0.01           O
ATOM   4170  H   THR A 283      52.555  68.052  30.091  1.00  0.01           H
ATOM   4171  HA  THR A 283      52.366  70.374  32.006  1.00  0.01           H
ATOM   4172  HB  THR A 283      54.682  68.489  31.872  1.00  0.01           H
ATOM   4173  HG1 THR A 283      53.631  67.792  33.847  1.00  0.01           H
ATOM   4174 HG21 THR A 283      53.901  70.550  33.831  1.00  0.01           H
ATOM   4175 HG22 THR A 283      55.097  70.816  32.481  1.00  0.01           H
ATOM   4176 HG23 THR A 283      55.361  69.688  33.779  1.00  0.01           H
ATOM   4177  N   LEU A 284      53.140  71.868  30.178  1.00  0.00           N
ATOM   4178  CA  LEU A 284      53.660  73.028  29.448  1.00  0.00           C
ATOM   4179  C   LEU A 284      54.757  73.874  30.140  1.00  0.00           C
ATOM   4180  O   LEU A 284      54.863  73.861  31.391  1.00  0.00           O
ATOM   4181  CB  LEU A 284      52.425  73.863  29.109  1.00  0.00           C
ATOM   4182  CG  LEU A 284      51.246  73.027  28.401  1.00  0.00           C
ATOM   4183  CD1 LEU A 284      50.125  74.080  28.089  1.00  0.00           C
ATOM   4184  CD2 LEU A 284      51.735  72.187  27.183  1.00  0.00           C
ATOM   4185  H   LEU A 284      52.317  72.040  30.737  1.00  0.00           H
ATOM   4186  HA  LEU A 284      54.188  72.671  28.565  1.00  0.00           H
ATOM   4187  HB2 LEU A 284      52.097  74.219  30.086  1.00  0.00           H
ATOM   4188  HB3 LEU A 284      52.788  74.650  28.448  1.00  0.00           H
ATOM   4189  HG  LEU A 284      50.767  72.429  29.176  1.00  0.00           H
ATOM   4190 HD11 LEU A 284      49.811  74.454  29.064  1.00  0.00           H
ATOM   4191 HD12 LEU A 284      49.366  73.431  27.653  1.00  0.00           H
ATOM   4192 HD13 LEU A 284      50.394  74.882  27.401  1.00  0.00           H
ATOM   4193 HD21 LEU A 284      52.457  72.785  26.627  1.00  0.00           H
ATOM   4194 HD22 LEU A 284      52.323  71.311  27.456  1.00  0.00           H
ATOM   4195 HD23 LEU A 284      50.912  71.776  26.598  1.00  0.00           H
ATOM   4196  N   ARG A 285      55.458  74.769  29.436  1.00  0.00           N
ATOM   4197  CA  ARG A 285      56.394  75.736  29.918  1.00  0.00           C
ATOM   4198  C   ARG A 285      56.282  77.063  29.149  1.00  0.00           C
ATOM   4199  O   ARG A 285      56.414  77.065  27.900  1.00  0.00           O
ATOM   4200  CB  ARG A 285      57.798  75.173  29.905  1.00  0.00           C
ATOM   4201  CG  ARG A 285      58.702  75.969  30.846  1.00  0.00           C
ATOM   4202  CD  ARG A 285      60.100  75.276  31.009  1.00  0.00           C
ATOM   4203  NE  ARG A 285      60.009  74.134  31.939  1.00  0.00           N
ATOM   4204  CZ  ARG A 285      59.590  74.078  33.203  1.00  0.00           C
ATOM   4205  NH1 ARG A 285      59.463  75.160  33.899  1.00  0.00           N
ATOM   4206  NH2 ARG A 285      59.337  72.881  33.690  1.00  0.00           N
ATOM   4207  H   ARG A 285      55.334  74.808  28.435  1.00  0.00           H
ATOM   4208  HA  ARG A 285      56.081  75.960  30.938  1.00  0.00           H
ATOM   4209  HB2 ARG A 285      57.791  74.172  30.337  1.00  0.00           H
ATOM   4210  HB3 ARG A 285      58.221  75.278  28.906  1.00  0.00           H
ATOM   4211  HG2 ARG A 285      58.906  76.965  30.455  1.00  0.00           H
ATOM   4212  HG3 ARG A 285      58.236  75.974  31.832  1.00  0.00           H
ATOM   4213  HD2 ARG A 285      60.449  74.758  30.116  1.00  0.00           H
ATOM   4214  HD3 ARG A 285      60.878  75.895  31.456  1.00  0.00           H
ATOM   4215  HE  ARG A 285      60.145  73.253  31.463  1.00  0.00           H
ATOM   4216 HH11 ARG A 285      59.525  76.058  33.441  1.00  0.00           H
ATOM   4217 HH12 ARG A 285      58.876  75.135  34.721  1.00  0.00           H
ATOM   4218 HH21 ARG A 285      59.500  72.010  33.207  1.00  0.00           H
ATOM   4219 HH22 ARG A 285      58.843  72.823  34.570  1.00  0.00           H
ATOM   4220  N   LYS A 286      56.041  78.195  29.822  1.00  0.00           N
ATOM   4221  CA  LYS A 286      56.299  79.536  29.286  1.00  0.00           C
ATOM   4222  C   LYS A 286      57.832  79.732  29.056  1.00  0.00           C
ATOM   4223  O   LYS A 286      58.604  79.735  30.034  1.00  0.00           O
ATOM   4224  CB  LYS A 286      55.790  80.577  30.250  1.00  0.00           C
ATOM   4225  CG  LYS A 286      56.405  81.926  29.899  1.00  0.00           C
ATOM   4226  CD  LYS A 286      55.467  83.057  30.344  1.00  0.00           C
ATOM   4227  CE  LYS A 286      56.152  84.395  30.180  1.00  0.00           C
ATOM   4228  NZ  LYS A 286      55.348  85.503  30.770  1.00  0.00           N
ATOM   4229  H   LYS A 286      55.823  78.117  30.805  1.00  0.00           H
ATOM   4230  HA  LYS A 286      55.688  79.652  28.391  1.00  0.00           H
ATOM   4231  HB2 LYS A 286      54.736  80.523  30.523  1.00  0.00           H
ATOM   4232  HB3 LYS A 286      56.137  80.414  31.270  1.00  0.00           H
ATOM   4233  HG2 LYS A 286      57.395  82.016  30.346  1.00  0.00           H
ATOM   4234  HG3 LYS A 286      56.590  81.996  28.827  1.00  0.00           H
ATOM   4235  HD2 LYS A 286      54.569  83.057  29.726  1.00  0.00           H
ATOM   4236  HD3 LYS A 286      55.298  82.891  31.408  1.00  0.00           H
ATOM   4237  HE2 LYS A 286      57.138  84.349  30.641  1.00  0.00           H
ATOM   4238  HE3 LYS A 286      56.392  84.610  29.138  1.00  0.00           H
ATOM   4239  HZ1 LYS A 286      55.875  86.364  30.743  1.00  0.00           H
ATOM   4240  HZ2 LYS A 286      54.949  85.304  31.676  1.00  0.00           H
ATOM   4241  HZ3 LYS A 286      54.495  85.594  30.236  1.00  0.00           H
ATOM   4242  N   PRO A 287      58.384  80.100  27.856  1.00  0.00           N
ATOM   4243  CA  PRO A 287      59.829  80.262  27.624  1.00  0.00           C
ATOM   4244  C   PRO A 287      60.470  81.267  28.557  1.00  0.00           C
ATOM   4245  O   PRO A 287      59.920  82.166  29.167  1.00  0.00           O
ATOM   4246  CB  PRO A 287      60.008  80.729  26.142  1.00  0.00           C
ATOM   4247  CG  PRO A 287      58.819  79.969  25.479  1.00  0.00           C
ATOM   4248  CD  PRO A 287      57.720  80.038  26.603  1.00  0.00           C
ATOM   4249  HA  PRO A 287      60.269  79.270  27.732  1.00  0.00           H
ATOM   4250  HB2 PRO A 287      60.056  81.805  25.975  1.00  0.00           H
ATOM   4251  HB3 PRO A 287      61.019  80.394  25.911  1.00  0.00           H
ATOM   4252  HG2 PRO A 287      58.437  80.524  24.623  1.00  0.00           H
ATOM   4253  HG3 PRO A 287      59.132  78.968  25.182  1.00  0.00           H
ATOM   4254  HD2 PRO A 287      57.188  80.977  26.452  1.00  0.00           H
ATOM   4255  HD3 PRO A 287      57.030  79.198  26.518  1.00  0.00           H
ATOM   4256  N   ALA A 288      61.816  81.178  28.633  1.00  0.00           N
ATOM   4257  CA  ALA A 288      62.672  82.067  29.469  1.00  0.00           C
ATOM   4258  C   ALA A 288      63.189  83.361  28.734  1.00  0.00           C
ATOM   4259  O   ALA A 288      62.809  83.702  27.600  1.00  0.00           O
ATOM   4260  CB  ALA A 288      63.802  81.121  29.949  1.00  0.00           C
ATOM   4261  H   ALA A 288      62.313  80.436  28.163  1.00  0.00           H
ATOM   4262  HA  ALA A 288      62.089  82.526  30.267  1.00  0.00           H
ATOM   4263  HB1 ALA A 288      64.106  80.411  29.180  1.00  0.00           H
ATOM   4264  HB2 ALA A 288      63.428  80.532  30.787  1.00  0.00           H
ATOM   4265  HB3 ALA A 288      64.631  81.745  30.285  1.00  0.00           H
ATOM   4266  N   VAL A 289      63.927  84.207  29.456  1.00  0.00           N
ATOM   4267  CA  VAL A 289      64.651  85.454  29.042  1.00  0.00           C
ATOM   4268  C   VAL A 289      66.144  85.346  29.524  1.00  0.00           C
ATOM   4269  O   VAL A 289      66.443  84.760  30.601  1.00  0.00           O
ATOM   4270  CB  VAL A 289      63.959  86.772  29.525  1.00  0.00           C
ATOM   4271  CG1 VAL A 289      62.578  87.201  28.998  1.00  0.00           C
ATOM   4272  CG2 VAL A 289      63.949  86.875  31.075  1.00  0.00           C
ATOM   4273  H   VAL A 289      64.064  83.938  30.419  1.00  0.00           H
ATOM   4274  HA  VAL A 289      64.693  85.541  27.956  1.00  0.00           H
ATOM   4275  HB  VAL A 289      64.603  87.526  29.071  1.00  0.00           H
ATOM   4276 HG11 VAL A 289      62.799  87.231  27.931  1.00  0.00           H
ATOM   4277 HG12 VAL A 289      61.835  86.437  29.226  1.00  0.00           H
ATOM   4278 HG13 VAL A 289      62.279  88.197  29.326  1.00  0.00           H
ATOM   4279 HG21 VAL A 289      64.752  87.528  31.415  1.00  0.00           H
ATOM   4280 HG22 VAL A 289      64.022  85.861  31.469  1.00  0.00           H
ATOM   4281 HG23 VAL A 289      62.971  87.255  31.371  1.00  0.00           H
ATOM   4282  N   LEU A 290      67.098  85.721  28.659  1.00  0.00           N
ATOM   4283  CA  LEU A 290      68.522  85.777  28.866  1.00  0.00           C
ATOM   4284  C   LEU A 290      69.042  86.951  29.723  1.00  0.00           C
ATOM   4285  O   LEU A 290      69.225  88.064  29.246  1.00  0.00           O
ATOM   4286  CB  LEU A 290      69.148  85.528  27.485  1.00  0.00           C
ATOM   4287  CG  LEU A 290      70.635  85.156  27.242  1.00  0.00           C
ATOM   4288  CD1 LEU A 290      71.549  86.254  27.690  1.00  0.00           C
ATOM   4289  CD2 LEU A 290      71.064  83.869  27.979  1.00  0.00           C
ATOM   4290  OXT LEU A 290      69.345  86.768  30.943  1.00  0.00           O
ATOM   4291  H   LEU A 290      66.711  86.160  27.836  1.00  0.00           H
ATOM   4292  HA  LEU A 290      68.802  84.853  29.372  1.00  0.00           H
ATOM   4293  HB2 LEU A 290      68.663  84.638  27.085  1.00  0.00           H
ATOM   4294  HB3 LEU A 290      68.966  86.389  26.843  1.00  0.00           H
ATOM   4295  HG  LEU A 290      70.760  85.113  26.160  1.00  0.00           H
ATOM   4296 HD11 LEU A 290      71.432  87.056  26.962  1.00  0.00           H
ATOM   4297 HD12 LEU A 290      72.594  85.984  27.538  1.00  0.00           H
ATOM   4298 HD13 LEU A 290      71.375  86.529  28.731  1.00  0.00           H
ATOM   4299 HD21 LEU A 290      70.757  83.935  29.022  1.00  0.00           H
ATOM   4300 HD22 LEU A 290      70.492  83.083  27.486  1.00  0.00           H
ATOM   4301 HD23 LEU A 290      72.140  83.692  27.971  1.00  0.00           H
TER    4302      LEU A 290 
ATOM   4303  N   GLN B   9      32.752  82.674  23.133  1.00  0.03           N
ATOM   4304  CA  GLN B   9      32.403  82.443  21.740  1.00  0.03           C
ATOM   4305  C   GLN B   9      31.410  81.321  21.676  1.00  0.03           C
ATOM   4306  O   GLN B   9      30.289  81.518  21.190  1.00  0.03           O
ATOM   4307  CB  GLN B   9      33.631  82.065  20.859  1.00  0.03           C
ATOM   4308  CG  GLN B   9      34.518  83.239  20.493  1.00  0.03           C
ATOM   4309  CD  GLN B   9      33.848  84.223  19.531  1.00  0.03           C
ATOM   4310  NE2 GLN B   9      34.631  85.021  18.894  1.00  0.03           N
ATOM   4311  OE1 GLN B   9      32.670  84.333  19.383  1.00  0.03           O
ATOM   4312  HA  GLN B   9      31.921  83.351  21.377  1.00  0.03           H
ATOM   4313  HB2 GLN B   9      34.346  81.513  21.468  1.00  0.03           H
ATOM   4314  HB3 GLN B   9      33.340  81.528  19.955  1.00  0.03           H
ATOM   4315  HG2 GLN B   9      34.771  83.794  21.396  1.00  0.03           H
ATOM   4316  HG3 GLN B   9      35.436  82.813  20.087  1.00  0.03           H
ATOM   4317 HE21 GLN B   9      34.149  85.729  18.359  1.00  0.03           H
ATOM   4318 HE22 GLN B   9      35.605  84.829  18.707  1.00  0.03           H
ATOM   4319  H1  GLN B   9      32.306  82.029  23.769  1.00  0.03           H
ATOM   4320  H2  GLN B   9      33.738  82.750  23.335  1.00  0.03           H
ATOM   4321  H3  GLN B   9      32.271  83.539  23.335  1.00  0.03           H
ATOM   4322  N   GLN B  10      31.684  80.166  22.415  1.00  0.03           N
ATOM   4323  CA  GLN B  10      30.902  78.965  22.393  1.00  0.03           C
ATOM   4324  C   GLN B  10      29.600  79.102  23.328  1.00  0.03           C
ATOM   4325  O   GLN B  10      29.423  80.112  23.988  1.00  0.03           O
ATOM   4326  CB  GLN B  10      31.817  77.774  22.926  1.00  0.03           C
ATOM   4327  CG  GLN B  10      33.101  77.545  22.108  1.00  0.03           C
ATOM   4328  CD  GLN B  10      34.276  78.353  22.662  1.00  0.03           C
ATOM   4329  NE2 GLN B  10      35.431  78.359  22.041  1.00  0.03           N
ATOM   4330  OE1 GLN B  10      34.215  79.185  23.540  1.00  0.03           O
ATOM   4331  H   GLN B  10      32.506  80.068  22.994  1.00  0.03           H
ATOM   4332  HA  GLN B  10      30.696  78.780  21.339  1.00  0.03           H
ATOM   4333  HB2 GLN B  10      32.152  77.955  23.948  1.00  0.03           H
ATOM   4334  HB3 GLN B  10      31.184  76.890  22.849  1.00  0.03           H
ATOM   4335  HG2 GLN B  10      33.339  76.484  22.177  1.00  0.03           H
ATOM   4336  HG3 GLN B  10      32.983  77.784  21.051  1.00  0.03           H
ATOM   4337 HE21 GLN B  10      36.160  79.033  22.224  1.00  0.03           H
ATOM   4338 HE22 GLN B  10      35.599  77.687  21.305  1.00  0.03           H
ATOM   4339  N   GLN B  11      28.748  78.099  23.360  1.00  0.05           N
ATOM   4340  CA  GLN B  11      27.422  78.069  23.925  1.00  0.05           C
ATOM   4341  C   GLN B  11      27.238  78.447  25.335  1.00  0.05           C
ATOM   4342  O   GLN B  11      26.253  79.056  25.682  1.00  0.05           O
ATOM   4343  CB  GLN B  11      26.703  76.765  23.557  1.00  0.05           C
ATOM   4344  CG  GLN B  11      26.974  75.508  24.433  1.00  0.05           C
ATOM   4345  CD  GLN B  11      26.682  74.164  23.741  1.00  0.05           C
ATOM   4346  NE2 GLN B  11      27.756  73.514  23.378  1.00  0.05           N
ATOM   4347  OE1 GLN B  11      25.575  73.760  23.473  1.00  0.05           O
ATOM   4348  H   GLN B  11      29.066  77.333  22.784  1.00  0.05           H
ATOM   4349  HA  GLN B  11      27.038  78.902  23.337  1.00  0.05           H
ATOM   4350  HB2 GLN B  11      25.628  76.937  23.615  1.00  0.05           H
ATOM   4351  HB3 GLN B  11      26.952  76.630  22.504  1.00  0.05           H
ATOM   4352  HG2 GLN B  11      28.040  75.585  24.648  1.00  0.05           H
ATOM   4353  HG3 GLN B  11      26.377  75.598  25.341  1.00  0.05           H
ATOM   4354 HE21 GLN B  11      27.640  72.597  22.972  1.00  0.05           H
ATOM   4355 HE22 GLN B  11      28.606  73.813  23.835  1.00  0.05           H
ATOM   4356  N   VAL B  12      28.251  78.247  26.218  1.00 -0.01           N
ATOM   4357  CA  VAL B  12      28.343  78.830  27.559  1.00 -0.01           C
ATOM   4358  C   VAL B  12      29.603  79.694  27.839  1.00 -0.01           C
ATOM   4359  O   VAL B  12      30.759  79.364  27.502  1.00 -0.01           O
ATOM   4360  CB  VAL B  12      28.154  77.744  28.651  1.00 -0.01           C
ATOM   4361  CG1 VAL B  12      26.706  77.225  28.534  1.00 -0.01           C
ATOM   4362  CG2 VAL B  12      29.219  76.645  28.701  1.00 -0.01           C
ATOM   4363  H   VAL B  12      28.989  77.620  25.932  1.00 -0.01           H
ATOM   4364  HA  VAL B  12      27.510  79.517  27.709  1.00 -0.01           H
ATOM   4365  HB  VAL B  12      28.292  78.254  29.604  1.00 -0.01           H
ATOM   4366 HG11 VAL B  12      25.905  77.910  28.810  1.00 -0.01           H
ATOM   4367 HG12 VAL B  12      26.522  76.719  27.587  1.00 -0.01           H
ATOM   4368 HG13 VAL B  12      26.597  76.412  29.252  1.00 -0.01           H
ATOM   4369 HG21 VAL B  12      29.311  76.300  27.671  1.00 -0.01           H
ATOM   4370 HG22 VAL B  12      28.916  75.828  29.354  1.00 -0.01           H
ATOM   4371 HG23 VAL B  12      30.236  76.881  29.017  1.00 -0.01           H
ATOM   4372  N   THR B  13      29.273  80.850  28.428  1.00  0.00           N
ATOM   4373  CA  THR B  13      30.199  81.830  29.062  1.00  0.00           C
ATOM   4374  C   THR B  13      30.414  81.697  30.586  1.00  0.00           C
ATOM   4375  O   THR B  13      29.657  80.985  31.225  1.00  0.00           O
ATOM   4376  CB  THR B  13      29.740  83.274  28.711  1.00  0.00           C
ATOM   4377  CG2 THR B  13      29.654  83.541  27.190  1.00  0.00           C
ATOM   4378  OG1 THR B  13      28.464  83.385  29.313  1.00  0.00           O
ATOM   4379  H   THR B  13      28.265  80.911  28.471  1.00  0.00           H
ATOM   4380  HA  THR B  13      31.190  81.657  28.643  1.00  0.00           H
ATOM   4381  HB  THR B  13      30.447  83.981  29.144  1.00  0.00           H
ATOM   4382  HG1 THR B  13      27.954  82.621  29.036  1.00  0.00           H
ATOM   4383 HG21 THR B  13      28.980  82.934  26.587  1.00  0.00           H
ATOM   4384 HG22 THR B  13      30.678  83.540  26.816  1.00  0.00           H
ATOM   4385 HG23 THR B  13      29.393  84.599  27.215  1.00  0.00           H
ATOM   4386  N   ALA B  14      31.366  82.474  31.142  1.00  0.00           N
ATOM   4387  CA  ALA B  14      31.655  82.409  32.629  1.00  0.00           C
ATOM   4388  C   ALA B  14      30.389  82.598  33.445  1.00  0.00           C
ATOM   4389  O   ALA B  14      30.223  82.035  34.560  1.00  0.00           O
ATOM   4390  CB  ALA B  14      32.718  83.515  32.967  1.00  0.00           C
ATOM   4391  H   ALA B  14      31.937  83.072  30.563  1.00  0.00           H
ATOM   4392  HA  ALA B  14      32.059  81.416  32.827  1.00  0.00           H
ATOM   4393  HB1 ALA B  14      32.759  83.710  34.039  1.00  0.00           H
ATOM   4394  HB2 ALA B  14      32.494  84.457  32.468  1.00  0.00           H
ATOM   4395  HB3 ALA B  14      33.693  83.291  32.533  1.00  0.00           H
ATOM   4396  N   ASP B  15      29.403  83.410  33.040  1.00  0.00           N
ATOM   4397  CA  ASP B  15      28.184  83.603  33.782  1.00  0.00           C
ATOM   4398  C   ASP B  15      27.325  82.284  33.818  1.00  0.00           C
ATOM   4399  O   ASP B  15      26.835  81.874  34.831  1.00  0.00           O
ATOM   4400  CB  ASP B  15      27.317  84.776  33.144  1.00  0.00           C
ATOM   4401  CG  ASP B  15      28.131  86.008  32.885  1.00  0.00           C
ATOM   4402  OD1 ASP B  15      27.886  87.148  33.369  1.00  0.00           O
ATOM   4403  OD2 ASP B  15      28.921  85.928  31.884  1.00  0.00           O
ATOM   4404  H   ASP B  15      29.577  84.044  32.273  1.00  0.00           H
ATOM   4405  HA  ASP B  15      28.417  83.853  34.817  1.00  0.00           H
ATOM   4406  HB2 ASP B  15      26.803  84.411  32.255  1.00  0.00           H
ATOM   4407  HB3 ASP B  15      26.586  85.072  33.897  1.00  0.00           H
ATOM   4408  N   GLU B  16      27.112  81.614  32.665  1.00  0.00           N
ATOM   4409  CA  GLU B  16      26.184  80.488  32.624  1.00  0.00           C
ATOM   4410  C   GLU B  16      26.864  79.263  33.231  1.00  0.00           C
ATOM   4411  O   GLU B  16      26.249  78.445  33.871  1.00  0.00           O
ATOM   4412  CB  GLU B  16      25.745  80.157  31.148  1.00  0.00           C
ATOM   4413  CG  GLU B  16      25.053  81.347  30.520  1.00  0.00           C
ATOM   4414  CD  GLU B  16      25.761  82.084  29.371  1.00  0.00           C
ATOM   4415  OE1 GLU B  16      26.620  81.475  28.614  1.00  0.00           O
ATOM   4416  OE2 GLU B  16      25.350  83.192  29.051  1.00  0.00           O
ATOM   4417  H   GLU B  16      27.727  81.802  31.886  1.00  0.00           H
ATOM   4418  HA  GLU B  16      25.289  80.656  33.223  1.00  0.00           H
ATOM   4419  HB2 GLU B  16      26.667  80.106  30.568  1.00  0.00           H
ATOM   4420  HB3 GLU B  16      25.016  79.347  31.178  1.00  0.00           H
ATOM   4421  HG2 GLU B  16      24.191  81.013  29.943  1.00  0.00           H
ATOM   4422  HG3 GLU B  16      24.842  82.044  31.332  1.00  0.00           H
ATOM   4423  N   VAL B  17      28.197  79.139  33.096  1.00 -0.03           N
ATOM   4424  CA  VAL B  17      28.906  77.978  33.719  1.00 -0.03           C
ATOM   4425  C   VAL B  17      28.766  78.049  35.238  1.00 -0.03           C
ATOM   4426  O   VAL B  17      28.490  77.015  35.905  1.00 -0.03           O
ATOM   4427  CB  VAL B  17      30.469  77.957  33.495  1.00 -0.03           C
ATOM   4428  CG1 VAL B  17      31.096  76.724  34.169  1.00 -0.03           C
ATOM   4429  CG2 VAL B  17      30.696  77.753  31.938  1.00 -0.03           C
ATOM   4430  H   VAL B  17      28.588  79.850  32.494  1.00 -0.03           H
ATOM   4431  HA  VAL B  17      28.549  77.046  33.281  1.00 -0.03           H
ATOM   4432  HB  VAL B  17      30.948  78.853  33.888  1.00 -0.03           H
ATOM   4433 HG11 VAL B  17      31.019  76.871  35.246  1.00 -0.03           H
ATOM   4434 HG12 VAL B  17      30.587  75.786  33.944  1.00 -0.03           H
ATOM   4435 HG13 VAL B  17      32.114  76.688  33.782  1.00 -0.03           H
ATOM   4436 HG21 VAL B  17      30.103  78.431  31.325  1.00 -0.03           H
ATOM   4437 HG22 VAL B  17      30.524  76.695  31.736  1.00 -0.03           H
ATOM   4438 HG23 VAL B  17      31.761  77.944  31.812  1.00 -0.03           H
ATOM   4439  N   GLY B  18      29.006  79.245  35.780  1.00  0.02           N
ATOM   4440  CA  GLY B  18      29.077  79.581  37.182  1.00  0.02           C
ATOM   4441  C   GLY B  18      27.793  79.440  37.962  1.00  0.02           C
ATOM   4442  O   GLY B  18      27.711  78.966  39.153  1.00  0.02           O
ATOM   4443  H   GLY B  18      29.053  80.075  35.206  1.00  0.02           H
ATOM   4444  HA2 GLY B  18      29.778  78.849  37.585  1.00  0.02           H
ATOM   4445  HA3 GLY B  18      29.556  80.552  37.307  1.00  0.02           H
ATOM   4446  N   ASP B  19      26.654  79.919  37.391  1.00  0.00           N
ATOM   4447  CA  ASP B  19      25.277  79.820  37.975  1.00  0.00           C
ATOM   4448  C   ASP B  19      24.741  78.365  37.940  1.00  0.00           C
ATOM   4449  O   ASP B  19      23.987  77.915  38.794  1.00  0.00           O
ATOM   4450  CB  ASP B  19      24.402  80.739  37.158  1.00  0.00           C
ATOM   4451  CG  ASP B  19      23.020  81.009  37.822  1.00  0.00           C
ATOM   4452  OD1 ASP B  19      22.998  81.270  39.056  1.00  0.00           O
ATOM   4453  OD2 ASP B  19      22.029  81.092  37.062  1.00  0.00           O
ATOM   4454  H   ASP B  19      26.667  80.225  36.428  1.00  0.00           H
ATOM   4455  HA  ASP B  19      25.289  80.109  39.026  1.00  0.00           H
ATOM   4456  HB2 ASP B  19      24.945  81.673  37.013  1.00  0.00           H
ATOM   4457  HB3 ASP B  19      24.329  80.282  36.171  1.00  0.00           H
ATOM   4458  N   TRP B  20      25.199  77.605  36.900  1.00 -0.12           N
ATOM   4459  CA  TRP B  20      24.970  76.167  36.862  1.00 -0.12           C
ATOM   4460  C   TRP B  20      25.624  75.392  38.011  1.00 -0.12           C
ATOM   4461  O   TRP B  20      24.924  74.609  38.692  1.00 -0.12           O
ATOM   4462  CB  TRP B  20      25.302  75.713  35.427  1.00 -0.12           C
ATOM   4463  CG  TRP B  20      25.255  74.236  35.055  1.00 -0.12           C
ATOM   4464  CD1 TRP B  20      24.167  73.581  34.606  1.00 -0.12           C
ATOM   4465  CD2 TRP B  20      26.243  73.228  35.375  1.00 -0.12           C
ATOM   4466  CE2 TRP B  20      25.743  71.989  34.932  1.00 -0.12           C
ATOM   4467  CE3 TRP B  20      27.544  73.269  35.923  1.00 -0.12           C
ATOM   4468  NE1 TRP B  20      24.491  72.183  34.466  1.00 -0.12           N
ATOM   4469  CZ2 TRP B  20      26.539  70.811  35.047  1.00 -0.12           C
ATOM   4470  CZ3 TRP B  20      28.371  72.144  35.972  1.00 -0.12           C
ATOM   4471  CH2 TRP B  20      27.916  70.893  35.475  1.00 -0.12           C
ATOM   4472  H   TRP B  20      25.774  78.040  36.193  1.00 -0.12           H
ATOM   4473  HA  TRP B  20      23.913  75.969  37.042  1.00 -0.12           H
ATOM   4474  HB2 TRP B  20      24.607  76.293  34.820  1.00 -0.12           H
ATOM   4475  HB3 TRP B  20      26.312  76.025  35.161  1.00 -0.12           H
ATOM   4476  HD1 TRP B  20      23.249  74.036  34.263  1.00 -0.12           H
ATOM   4477  HE1 TRP B  20      23.812  71.520  34.121  1.00 -0.12           H
ATOM   4478  HE3 TRP B  20      27.959  74.230  36.190  1.00 -0.12           H
ATOM   4479  HZ2 TRP B  20      26.094  69.922  34.627  1.00 -0.12           H
ATOM   4480  HZ3 TRP B  20      29.408  72.262  36.253  1.00 -0.12           H
ATOM   4481  HH2 TRP B  20      28.582  70.045  35.410  1.00 -0.12           H
ATOM   4482  N   TYR B  21      26.880  75.690  38.323  1.00  0.18           N
ATOM   4483  CA  TYR B  21      27.569  75.016  39.420  1.00  0.18           C
ATOM   4484  C   TYR B  21      26.905  75.541  40.675  1.00  0.18           C
ATOM   4485  O   TYR B  21      26.943  74.718  41.630  1.00  0.18           O
ATOM   4486  CB  TYR B  21      29.081  75.339  39.369  1.00  0.18           C
ATOM   4487  CG  TYR B  21      29.951  74.377  38.496  1.00  0.18           C
ATOM   4488  CD1 TYR B  21      30.029  73.026  38.922  1.00  0.18           C
ATOM   4489  CD2 TYR B  21      30.783  74.898  37.521  1.00  0.18           C
ATOM   4490  CE1 TYR B  21      30.915  72.146  38.288  1.00  0.18           C
ATOM   4491  CE2 TYR B  21      31.661  73.988  36.905  1.00  0.18           C
ATOM   4492  CZ  TYR B  21      31.783  72.650  37.283  1.00  0.18           C
ATOM   4493  OH  TYR B  21      32.529  71.783  36.562  1.00  0.18           O
ATOM   4494  H   TYR B  21      27.418  76.312  37.737  1.00  0.18           H
ATOM   4495  HA  TYR B  21      27.450  73.934  39.466  1.00  0.18           H
ATOM   4496  HB2 TYR B  21      29.213  76.319  38.910  1.00  0.18           H
ATOM   4497  HB3 TYR B  21      29.465  75.300  40.389  1.00  0.18           H
ATOM   4498  HD1 TYR B  21      29.407  72.656  39.724  1.00  0.18           H
ATOM   4499  HD2 TYR B  21      30.726  75.938  37.235  1.00  0.18           H
ATOM   4500  HE1 TYR B  21      30.996  71.125  38.631  1.00  0.18           H
ATOM   4501  HE2 TYR B  21      32.282  74.258  36.064  1.00  0.18           H
ATOM   4502  HH  TYR B  21      32.756  72.352  35.823  1.00  0.18           H
ATOM   4503  N   ASP B  22      26.471  76.784  40.750  1.00  0.05           N
ATOM   4504  CA  ASP B  22      25.879  77.341  41.977  1.00  0.05           C
ATOM   4505  C   ASP B  22      24.577  76.715  42.455  1.00  0.05           C
ATOM   4506  O   ASP B  22      24.493  76.123  43.532  1.00  0.05           O
ATOM   4507  CB  ASP B  22      25.720  78.874  41.793  1.00  0.05           C
ATOM   4508  CG  ASP B  22      26.995  79.639  41.760  1.00  0.05           C
ATOM   4509  OD1 ASP B  22      28.030  79.174  42.285  1.00  0.05           O
ATOM   4510  OD2 ASP B  22      26.971  80.878  41.418  1.00  0.05           O
ATOM   4511  H   ASP B  22      26.698  77.369  39.959  1.00  0.05           H
ATOM   4512  HA  ASP B  22      26.640  77.090  42.715  1.00  0.05           H
ATOM   4513  HB2 ASP B  22      25.124  79.071  40.902  1.00  0.05           H
ATOM   4514  HB3 ASP B  22      25.223  79.378  42.621  1.00  0.05           H
ATOM   4515  N   LYS B  23      23.766  76.503  41.442  1.00 -0.02           N
ATOM   4516  CA  LYS B  23      22.563  75.608  41.507  1.00 -0.02           C
ATOM   4517  C   LYS B  23      22.813  74.055  41.614  1.00 -0.02           C
ATOM   4518  O   LYS B  23      22.764  73.529  42.705  1.00 -0.02           O
ATOM   4519  CB  LYS B  23      21.633  75.883  40.304  1.00 -0.02           C
ATOM   4520  CG  LYS B  23      20.548  76.922  40.631  1.00 -0.02           C
ATOM   4521  CD  LYS B  23      19.842  77.340  39.350  1.00 -0.02           C
ATOM   4522  CE  LYS B  23      20.546  78.465  38.580  1.00 -0.02           C
ATOM   4523  NZ  LYS B  23      20.238  79.876  39.162  1.00 -0.02           N
ATOM   4524  H   LYS B  23      23.871  77.113  40.645  1.00 -0.02           H
ATOM   4525  HA  LYS B  23      21.971  75.938  42.360  1.00 -0.02           H
ATOM   4526  HB2 LYS B  23      22.217  76.237  39.454  1.00 -0.02           H
ATOM   4527  HB3 LYS B  23      21.141  74.993  39.911  1.00 -0.02           H
ATOM   4528  HG2 LYS B  23      19.880  76.448  41.350  1.00 -0.02           H
ATOM   4529  HG3 LYS B  23      21.050  77.752  41.128  1.00 -0.02           H
ATOM   4530  HD2 LYS B  23      19.706  76.502  38.667  1.00 -0.02           H
ATOM   4531  HD3 LYS B  23      18.871  77.732  39.653  1.00 -0.02           H
ATOM   4532  HE2 LYS B  23      21.636  78.475  38.601  1.00 -0.02           H
ATOM   4533  HE3 LYS B  23      20.232  78.436  37.536  1.00 -0.02           H
ATOM   4534  HZ1 LYS B  23      19.273  80.111  38.975  1.00 -0.02           H
ATOM   4535  HZ2 LYS B  23      20.822  80.579  38.732  1.00 -0.02           H
ATOM   4536  HZ3 LYS B  23      20.416  79.941  40.154  1.00 -0.02           H
ATOM   4537  N   PHE B  24      23.247  73.362  40.549  1.00 -0.02           N
ATOM   4538  CA  PHE B  24      23.169  71.913  40.471  1.00 -0.02           C
ATOM   4539  C   PHE B  24      24.470  71.281  41.012  1.00 -0.02           C
ATOM   4540  O   PHE B  24      24.418  70.117  41.503  1.00 -0.02           O
ATOM   4541  CB  PHE B  24      22.880  71.483  39.064  1.00 -0.02           C
ATOM   4542  CG  PHE B  24      21.835  72.318  38.380  1.00 -0.02           C
ATOM   4543  CD1 PHE B  24      20.425  72.296  38.724  1.00 -0.02           C
ATOM   4544  CD2 PHE B  24      22.323  73.321  37.496  1.00 -0.02           C
ATOM   4545  CE1 PHE B  24      19.568  73.191  38.105  1.00 -0.02           C
ATOM   4546  CE2 PHE B  24      21.409  74.224  36.945  1.00 -0.02           C
ATOM   4547  CZ  PHE B  24      20.058  74.123  37.212  1.00 -0.02           C
ATOM   4548  H   PHE B  24      23.470  73.827  39.680  1.00 -0.02           H
ATOM   4549  HA  PHE B  24      22.358  71.638  41.144  1.00 -0.02           H
ATOM   4550  HB2 PHE B  24      23.773  71.310  38.464  1.00 -0.02           H
ATOM   4551  HB3 PHE B  24      22.409  70.521  39.266  1.00 -0.02           H
ATOM   4552  HD1 PHE B  24      20.034  71.640  39.488  1.00 -0.02           H
ATOM   4553  HD2 PHE B  24      23.328  73.332  37.101  1.00 -0.02           H
ATOM   4554  HE1 PHE B  24      18.521  73.121  38.364  1.00 -0.02           H
ATOM   4555  HE2 PHE B  24      21.777  75.018  36.311  1.00 -0.02           H
ATOM   4556  HZ  PHE B  24      19.428  74.808  36.664  1.00 -0.02           H
ATOM   4557  N   GLY B  25      25.634  71.923  40.983  1.00  0.00           N
ATOM   4558  CA  GLY B  25      26.936  71.270  41.303  1.00  0.00           C
ATOM   4559  C   GLY B  25      27.241  70.700  42.710  1.00  0.00           C
ATOM   4560  O   GLY B  25      28.190  69.994  42.903  1.00  0.00           O
ATOM   4561  H   GLY B  25      25.599  72.873  40.643  1.00  0.00           H
ATOM   4562  HA2 GLY B  25      27.125  70.524  40.532  1.00  0.00           H
ATOM   4563  HA3 GLY B  25      27.687  72.052  41.188  1.00  0.00           H
ATOM   4564  N   GLU B  26      26.366  70.912  43.681  1.00 -0.02           N
ATOM   4565  CA  GLU B  26      26.242  69.998  44.800  1.00 -0.02           C
ATOM   4566  C   GLU B  26      26.019  68.480  44.442  1.00 -0.02           C
ATOM   4567  O   GLU B  26      26.367  67.589  45.220  1.00 -0.02           O
ATOM   4568  CB  GLU B  26      25.111  70.533  45.693  1.00 -0.02           C
ATOM   4569  CG  GLU B  26      25.183  70.157  47.204  1.00 -0.02           C
ATOM   4570  CD  GLU B  26      26.396  70.851  47.810  1.00 -0.02           C
ATOM   4571  OE1 GLU B  26      26.535  72.074  47.616  1.00 -0.02           O
ATOM   4572  OE2 GLU B  26      27.124  70.100  48.485  1.00 -0.02           O
ATOM   4573  H   GLU B  26      25.587  71.538  43.528  1.00 -0.02           H
ATOM   4574  HA  GLU B  26      27.170  70.089  45.366  1.00 -0.02           H
ATOM   4575  HB2 GLU B  26      25.009  71.618  45.666  1.00 -0.02           H
ATOM   4576  HB3 GLU B  26      24.181  70.117  45.304  1.00 -0.02           H
ATOM   4577  HG2 GLU B  26      24.238  70.519  47.608  1.00 -0.02           H
ATOM   4578  HG3 GLU B  26      25.244  69.071  47.275  1.00 -0.02           H
ATOM   4579  N   VAL B  27      25.357  68.111  43.344  1.00 -0.14           N
ATOM   4580  CA  VAL B  27      25.265  66.694  42.856  1.00 -0.14           C
ATOM   4581  C   VAL B  27      26.646  66.008  42.880  1.00 -0.14           C
ATOM   4582  O   VAL B  27      26.682  64.810  43.095  1.00 -0.14           O
ATOM   4583  CB  VAL B  27      24.674  66.729  41.457  1.00 -0.14           C
ATOM   4584  CG1 VAL B  27      25.713  67.124  40.375  1.00 -0.14           C
ATOM   4585  CG2 VAL B  27      23.945  65.420  41.162  1.00 -0.14           C
ATOM   4586  H   VAL B  27      24.934  68.861  42.816  1.00 -0.14           H
ATOM   4587  HA  VAL B  27      24.740  66.066  43.576  1.00 -0.14           H
ATOM   4588  HB  VAL B  27      23.960  67.550  41.392  1.00 -0.14           H
ATOM   4589 HG11 VAL B  27      26.549  66.431  40.278  1.00 -0.14           H
ATOM   4590 HG12 VAL B  27      25.119  67.137  39.461  1.00 -0.14           H
ATOM   4591 HG13 VAL B  27      26.078  68.132  40.571  1.00 -0.14           H
ATOM   4592 HG21 VAL B  27      22.910  65.455  41.503  1.00 -0.14           H
ATOM   4593 HG22 VAL B  27      24.473  64.567  41.588  1.00 -0.14           H
ATOM   4594 HG23 VAL B  27      23.929  65.219  40.091  1.00 -0.14           H
ATOM   4595  N   TYR B  28      27.776  66.792  42.744  1.00 -0.73           N
ATOM   4596  CA  TYR B  28      29.056  66.168  42.619  1.00 -0.73           C
ATOM   4597  C   TYR B  28      29.735  65.943  44.014  1.00 -0.73           C
ATOM   4598  O   TYR B  28      30.355  64.886  44.180  1.00 -0.73           O
ATOM   4599  CB  TYR B  28      29.896  67.057  41.674  1.00 -0.73           C
ATOM   4600  CG  TYR B  28      29.234  67.343  40.340  1.00 -0.73           C
ATOM   4601  CD1 TYR B  28      28.956  66.197  39.609  1.00 -0.73           C
ATOM   4602  CD2 TYR B  28      28.879  68.646  39.900  1.00 -0.73           C
ATOM   4603  CE1 TYR B  28      28.345  66.301  38.338  1.00 -0.73           C
ATOM   4604  CE2 TYR B  28      28.338  68.788  38.598  1.00 -0.73           C
ATOM   4605  CZ  TYR B  28      28.108  67.657  37.809  1.00 -0.73           C
ATOM   4606  OH  TYR B  28      27.832  67.701  36.458  1.00 -0.73           O
ATOM   4607  H   TYR B  28      27.709  67.791  42.612  1.00 -0.73           H
ATOM   4608  HA  TYR B  28      28.945  65.192  42.147  1.00 -0.73           H
ATOM   4609  HB2 TYR B  28      30.054  68.031  42.138  1.00 -0.73           H
ATOM   4610  HB3 TYR B  28      30.842  66.541  41.508  1.00 -0.73           H
ATOM   4611  HD1 TYR B  28      29.127  65.178  39.921  1.00 -0.73           H
ATOM   4612  HD2 TYR B  28      28.900  69.447  40.625  1.00 -0.73           H
ATOM   4613  HE1 TYR B  28      28.219  65.438  37.702  1.00 -0.73           H
ATOM   4614  HE2 TYR B  28      27.963  69.748  38.276  1.00 -0.73           H
ATOM   4615  HH  TYR B  28      27.576  66.896  36.001  1.00 -0.73           H
ATOM   4616  N   HID B  29      29.485  66.863  45.000  1.00  0.04           N
ATOM   4617  CA  HID B  29      29.891  66.492  46.363  1.00  0.04           C
ATOM   4618  C   HID B  29      29.005  65.344  46.836  1.00  0.04           C
ATOM   4619  O   HID B  29      29.398  64.491  47.627  1.00  0.04           O
ATOM   4620  CB  HID B  29      29.660  67.667  47.310  1.00  0.04           C
ATOM   4621  CG  HID B  29      30.611  68.716  47.127  1.00  0.04           C
ATOM   4622  CD2 HID B  29      30.329  70.050  47.195  1.00  0.04           C
ATOM   4623  ND1 HID B  29      31.995  68.662  46.953  1.00  0.04           N
ATOM   4624  CE1 HID B  29      32.490  69.905  46.987  1.00  0.04           C
ATOM   4625  NE2 HID B  29      31.519  70.791  47.048  1.00  0.04           N
ATOM   4626  H   HID B  29      28.669  67.453  44.924  1.00  0.04           H
ATOM   4627  HA  HID B  29      30.938  66.190  46.407  1.00  0.04           H
ATOM   4628  HB2 HID B  29      28.680  68.055  47.034  1.00  0.04           H
ATOM   4629  HB3 HID B  29      29.550  67.364  48.351  1.00  0.04           H
ATOM   4630  HD1 HID B  29      32.476  67.792  46.775  1.00  0.04           H
ATOM   4631  HD2 HID B  29      29.378  70.548  47.313  1.00  0.04           H
ATOM   4632  HE1 HID B  29      33.536  70.156  46.888  1.00  0.04           H
ATOM   4633  N   LEU B  30      27.719  65.285  46.325  1.00  0.00           N
ATOM   4634  CA  LEU B  30      26.767  64.237  46.723  1.00  0.00           C
ATOM   4635  C   LEU B  30      27.101  62.880  46.061  1.00  0.00           C
ATOM   4636  O   LEU B  30      26.412  61.882  46.292  1.00  0.00           O
ATOM   4637  CB  LEU B  30      25.245  64.629  46.607  1.00  0.00           C
ATOM   4638  CG  LEU B  30      24.822  65.842  47.478  1.00  0.00           C
ATOM   4639  CD1 LEU B  30      23.571  66.577  46.791  1.00  0.00           C
ATOM   4640  CD2 LEU B  30      24.353  65.235  48.871  1.00  0.00           C
ATOM   4641  H   LEU B  30      27.399  66.042  45.737  1.00  0.00           H
ATOM   4642  HA  LEU B  30      26.914  64.131  47.798  1.00  0.00           H
ATOM   4643  HB2 LEU B  30      25.029  64.970  45.595  1.00  0.00           H
ATOM   4644  HB3 LEU B  30      24.593  63.781  46.816  1.00  0.00           H
ATOM   4645  HG  LEU B  30      25.611  66.530  47.782  1.00  0.00           H
ATOM   4646 HD11 LEU B  30      23.779  66.722  45.731  1.00  0.00           H
ATOM   4647 HD12 LEU B  30      23.366  67.542  47.256  1.00  0.00           H
ATOM   4648 HD13 LEU B  30      22.740  65.873  46.752  1.00  0.00           H
ATOM   4649 HD21 LEU B  30      25.196  64.749  49.363  1.00  0.00           H
ATOM   4650 HD22 LEU B  30      24.022  66.059  49.503  1.00  0.00           H
ATOM   4651 HD23 LEU B  30      23.525  64.527  48.856  1.00  0.00           H
ATOM   4652  N   THR B  31      28.125  62.740  45.143  1.00 -0.10           N
ATOM   4653  CA  THR B  31      28.435  61.541  44.312  1.00 -0.10           C
ATOM   4654  C   THR B  31      30.013  61.148  44.253  1.00 -0.10           C
ATOM   4655  O   THR B  31      30.285  59.942  44.329  1.00 -0.10           O
ATOM   4656  CB  THR B  31      27.974  61.703  42.806  1.00 -0.10           C
ATOM   4657  CG2 THR B  31      26.446  61.559  42.520  1.00 -0.10           C
ATOM   4658  OG1 THR B  31      28.465  62.946  42.323  1.00 -0.10           O
ATOM   4659  H   THR B  31      28.726  63.536  44.982  1.00 -0.10           H
ATOM   4660  HA  THR B  31      28.007  60.603  44.665  1.00 -0.10           H
ATOM   4661  HB  THR B  31      28.458  60.949  42.186  1.00 -0.10           H
ATOM   4662  HG1 THR B  31      27.870  63.690  42.446  1.00 -0.10           H
ATOM   4663 HG21 THR B  31      25.811  61.953  43.313  1.00 -0.10           H
ATOM   4664 HG22 THR B  31      26.230  60.507  42.336  1.00 -0.10           H
ATOM   4665 HG23 THR B  31      26.308  62.072  41.568  1.00 -0.10           H
ATOM   4666  N   LEU B  32      30.915  62.122  44.215  1.00 -0.57           N
ATOM   4667  CA  LEU B  32      32.305  62.017  43.955  1.00 -0.57           C
ATOM   4668  C   LEU B  32      33.090  62.087  45.218  1.00 -0.57           C
ATOM   4669  O   LEU B  32      34.117  61.368  45.310  1.00 -0.57           O
ATOM   4670  CB  LEU B  32      32.700  63.013  42.787  1.00 -0.57           C
ATOM   4671  CG  LEU B  32      31.893  62.932  41.470  1.00 -0.57           C
ATOM   4672  CD1 LEU B  32      32.409  63.969  40.463  1.00 -0.57           C
ATOM   4673  CD2 LEU B  32      31.913  61.480  40.886  1.00 -0.57           C
ATOM   4674  H   LEU B  32      30.634  63.088  44.308  1.00 -0.57           H
ATOM   4675  HA  LEU B  32      32.495  60.990  43.643  1.00 -0.57           H
ATOM   4676  HB2 LEU B  32      32.824  64.039  43.133  1.00 -0.57           H
ATOM   4677  HB3 LEU B  32      33.683  62.629  42.511  1.00 -0.57           H
ATOM   4678  HG  LEU B  32      30.899  63.226  41.805  1.00 -0.57           H
ATOM   4679 HD11 LEU B  32      32.494  64.930  40.969  1.00 -0.57           H
ATOM   4680 HD12 LEU B  32      31.834  64.018  39.538  1.00 -0.57           H
ATOM   4681 HD13 LEU B  32      33.416  63.643  40.202  1.00 -0.57           H
ATOM   4682 HD21 LEU B  32      32.115  61.519  39.815  1.00 -0.57           H
ATOM   4683 HD22 LEU B  32      32.621  60.843  41.416  1.00 -0.57           H
ATOM   4684 HD23 LEU B  32      30.926  61.050  41.058  1.00 -0.57           H
ATOM   4685  N   GLY B  33      32.786  63.035  46.119  1.00  0.02           N
ATOM   4686  CA  GLY B  33      33.386  63.134  47.459  1.00  0.02           C
ATOM   4687  C   GLY B  33      33.597  64.587  48.029  1.00  0.02           C
ATOM   4688  O   GLY B  33      32.711  65.428  48.001  1.00  0.02           O
ATOM   4689  H   GLY B  33      31.976  63.619  45.970  1.00  0.02           H
ATOM   4690  HA2 GLY B  33      32.873  62.517  48.196  1.00  0.02           H
ATOM   4691  HA3 GLY B  33      34.389  62.710  47.421  1.00  0.02           H
ATOM   4692  N   GLU B  34      34.627  64.757  48.822  1.00  0.00           N
ATOM   4693  CA  GLU B  34      35.033  66.045  49.439  1.00  0.00           C
ATOM   4694  C   GLU B  34      35.498  67.150  48.432  1.00  0.00           C
ATOM   4695  O   GLU B  34      35.416  68.283  48.869  1.00  0.00           O
ATOM   4696  CB  GLU B  34      35.965  65.872  50.630  1.00  0.00           C
ATOM   4697  CG  GLU B  34      35.386  65.094  51.731  1.00  0.00           C
ATOM   4698  CD  GLU B  34      36.311  65.037  52.937  1.00  0.00           C
ATOM   4699  OE1 GLU B  34      36.131  64.070  53.791  1.00  0.00           O
ATOM   4700  OE2 GLU B  34      37.100  65.991  53.235  1.00  0.00           O
ATOM   4701  H   GLU B  34      35.401  64.112  48.744  1.00  0.00           H
ATOM   4702  HA  GLU B  34      34.084  66.480  49.755  1.00  0.00           H
ATOM   4703  HB2 GLU B  34      36.909  65.464  50.271  1.00  0.00           H
ATOM   4704  HB3 GLU B  34      36.145  66.904  50.930  1.00  0.00           H
ATOM   4705  HG2 GLU B  34      34.445  65.580  51.986  1.00  0.00           H
ATOM   4706  HG3 GLU B  34      35.111  64.111  51.350  1.00  0.00           H
ATOM   4707  N   SER B  35      35.989  66.734  47.254  1.00 -0.24           N
ATOM   4708  CA  SER B  35      36.308  67.610  46.154  1.00 -0.24           C
ATOM   4709  C   SER B  35      35.163  67.733  45.084  1.00 -0.24           C
ATOM   4710  O   SER B  35      34.108  67.082  45.243  1.00 -0.24           O
ATOM   4711  CB  SER B  35      37.650  67.267  45.578  1.00 -0.24           C
ATOM   4712  OG  SER B  35      38.573  68.334  45.380  1.00 -0.24           O
ATOM   4713  H   SER B  35      35.905  65.746  47.065  1.00 -0.24           H
ATOM   4714  HA  SER B  35      36.393  68.608  46.584  1.00 -0.24           H
ATOM   4715  HB2 SER B  35      38.166  66.432  46.052  1.00 -0.24           H
ATOM   4716  HB3 SER B  35      37.469  66.846  44.589  1.00 -0.24           H
ATOM   4717  HG  SER B  35      39.248  67.905  44.850  1.00 -0.24           H
ATOM   4718  N   VAL B  36      35.340  68.431  43.934  1.00 -0.24           N
ATOM   4719  CA  VAL B  36      34.471  68.365  42.818  1.00 -0.24           C
ATOM   4720  C   VAL B  36      35.061  67.410  41.745  1.00 -0.24           C
ATOM   4721  O   VAL B  36      34.269  66.708  41.167  1.00 -0.24           O
ATOM   4722  CB  VAL B  36      34.195  69.727  42.278  1.00 -0.24           C
ATOM   4723  CG1 VAL B  36      33.026  69.647  41.270  1.00 -0.24           C
ATOM   4724  CG2 VAL B  36      33.675  70.636  43.446  1.00 -0.24           C
ATOM   4725  H   VAL B  36      36.136  69.054  43.922  1.00 -0.24           H
ATOM   4726  HA  VAL B  36      33.532  67.930  43.160  1.00 -0.24           H
ATOM   4727  HB  VAL B  36      35.040  70.029  41.659  1.00 -0.24           H
ATOM   4728 HG11 VAL B  36      33.379  69.019  40.451  1.00 -0.24           H
ATOM   4729 HG12 VAL B  36      32.163  69.155  41.719  1.00 -0.24           H
ATOM   4730 HG13 VAL B  36      32.859  70.609  40.786  1.00 -0.24           H
ATOM   4731 HG21 VAL B  36      33.430  71.632  43.077  1.00 -0.24           H
ATOM   4732 HG22 VAL B  36      34.501  70.688  44.155  1.00 -0.24           H
ATOM   4733 HG23 VAL B  36      32.781  70.280  43.959  1.00 -0.24           H
ATOM   4734  N   HID B  37      36.396  67.500  41.496  1.00 -0.45           N
ATOM   4735  CA  HID B  37      37.232  66.975  40.440  1.00 -0.45           C
ATOM   4736  C   HID B  37      37.210  65.357  40.414  1.00 -0.45           C
ATOM   4737  O   HID B  37      36.736  64.662  41.335  1.00 -0.45           O
ATOM   4738  CB  HID B  37      38.658  67.411  40.540  1.00 -0.45           C
ATOM   4739  CG  HID B  37      39.419  66.961  41.773  1.00 -0.45           C
ATOM   4740  CD2 HID B  37      39.990  67.780  42.673  1.00 -0.45           C
ATOM   4741  ND1 HID B  37      39.668  65.658  42.106  1.00 -0.45           N
ATOM   4742  CE1 HID B  37      40.244  65.741  43.278  1.00 -0.45           C
ATOM   4743  NE2 HID B  37      40.447  66.976  43.703  1.00 -0.45           N
ATOM   4744  H   HID B  37      36.913  68.093  42.130  1.00 -0.45           H
ATOM   4745  HA  HID B  37      36.770  67.288  39.504  1.00 -0.45           H
ATOM   4746  HB2 HID B  37      39.170  67.099  39.630  1.00 -0.45           H
ATOM   4747  HB3 HID B  37      38.636  68.500  40.581  1.00 -0.45           H
ATOM   4748  HD1 HID B  37      39.513  64.841  41.534  1.00 -0.45           H
ATOM   4749  HD2 HID B  37      40.003  68.850  42.822  1.00 -0.45           H
ATOM   4750  HE1 HID B  37      40.438  64.879  43.900  1.00 -0.45           H
ATOM   4751  N   CYS B  38      37.662  64.825  39.278  1.00 -0.34           N
ATOM   4752  CA  CYS B  38      37.770  63.361  38.983  1.00 -0.34           C
ATOM   4753  C   CYS B  38      38.498  62.495  39.990  1.00 -0.34           C
ATOM   4754  O   CYS B  38      39.179  63.087  40.794  1.00 -0.34           O
ATOM   4755  CB  CYS B  38      38.460  63.137  37.620  1.00 -0.34           C
ATOM   4756  SG  CYS B  38      37.347  63.598  36.297  1.00 -0.34           S
ATOM   4757  H   CYS B  38      38.075  65.407  38.564  1.00 -0.34           H
ATOM   4758  HA  CYS B  38      36.731  63.038  39.043  1.00 -0.34           H
ATOM   4759  HB2 CYS B  38      39.330  63.792  37.587  1.00 -0.34           H
ATOM   4760  HB3 CYS B  38      38.764  62.097  37.504  1.00 -0.34           H
ATOM   4761  HG  CYS B  38      37.009  64.723  36.933  1.00 -0.34           H
ATOM   4762  N   GLY B  39      38.248  61.206  39.989  1.00  0.03           N
ATOM   4763  CA  GLY B  39      39.054  60.240  40.791  1.00  0.03           C
ATOM   4764  C   GLY B  39      40.248  59.639  39.992  1.00  0.03           C
ATOM   4765  O   GLY B  39      40.102  59.433  38.801  1.00  0.03           O
ATOM   4766  H   GLY B  39      37.635  60.815  39.288  1.00  0.03           H
ATOM   4767  HA2 GLY B  39      39.328  60.792  41.689  1.00  0.03           H
ATOM   4768  HA3 GLY B  39      38.356  59.503  41.189  1.00  0.03           H
ATOM   4769  N   LEU B  40      41.404  59.331  40.657  1.00  0.03           N
ATOM   4770  CA  LEU B  40      42.524  58.555  40.051  1.00  0.03           C
ATOM   4771  C   LEU B  40      42.342  57.074  40.351  1.00  0.03           C
ATOM   4772  O   LEU B  40      43.084  56.368  41.067  1.00  0.03           O
ATOM   4773  CB  LEU B  40      43.889  59.095  40.466  1.00  0.03           C
ATOM   4774  CG  LEU B  40      45.196  58.377  40.079  1.00  0.03           C
ATOM   4775  CD1 LEU B  40      45.290  58.410  38.559  1.00  0.03           C
ATOM   4776  CD2 LEU B  40      46.363  59.150  40.615  1.00  0.03           C
ATOM   4777  H   LEU B  40      41.400  59.572  41.638  1.00  0.03           H
ATOM   4778  HA  LEU B  40      42.496  58.436  38.968  1.00  0.03           H
ATOM   4779  HB2 LEU B  40      43.963  60.097  40.044  1.00  0.03           H
ATOM   4780  HB3 LEU B  40      43.963  59.234  41.544  1.00  0.03           H
ATOM   4781  HG  LEU B  40      45.171  57.330  40.380  1.00  0.03           H
ATOM   4782 HD11 LEU B  40      44.457  57.829  38.162  1.00  0.03           H
ATOM   4783 HD12 LEU B  40      46.192  57.889  38.238  1.00  0.03           H
ATOM   4784 HD13 LEU B  40      45.194  59.383  38.077  1.00  0.03           H
ATOM   4785 HD21 LEU B  40      46.196  60.208  40.415  1.00  0.03           H
ATOM   4786 HD22 LEU B  40      46.535  59.054  41.687  1.00  0.03           H
ATOM   4787 HD23 LEU B  40      47.234  58.873  40.021  1.00  0.03           H
ATOM   4788  N   TRP B  41      41.388  56.512  39.698  1.00  0.01           N
ATOM   4789  CA  TRP B  41      40.997  55.053  39.706  1.00  0.01           C
ATOM   4790  C   TRP B  41      41.963  53.992  39.143  1.00  0.01           C
ATOM   4791  O   TRP B  41      42.353  53.059  39.838  1.00  0.01           O
ATOM   4792  CB  TRP B  41      39.720  54.969  38.920  1.00  0.01           C
ATOM   4793  CG  TRP B  41      38.681  55.910  39.413  1.00  0.01           C
ATOM   4794  CD1 TRP B  41      38.351  57.060  38.764  1.00  0.01           C
ATOM   4795  CD2 TRP B  41      37.805  55.856  40.643  1.00  0.01           C
ATOM   4796  CE2 TRP B  41      36.987  56.996  40.650  1.00  0.01           C
ATOM   4797  CE3 TRP B  41      37.652  54.933  41.652  1.00  0.01           C
ATOM   4798  NE1 TRP B  41      37.301  57.632  39.490  1.00  0.01           N
ATOM   4799  CZ2 TRP B  41      35.979  57.283  41.622  1.00  0.01           C
ATOM   4800  CZ3 TRP B  41      36.646  55.127  42.624  1.00  0.01           C
ATOM   4801  CH2 TRP B  41      35.812  56.296  42.578  1.00  0.01           C
ATOM   4802  H   TRP B  41      40.782  57.035  39.082  1.00  0.01           H
ATOM   4803  HA  TRP B  41      40.866  54.725  40.737  1.00  0.01           H
ATOM   4804  HB2 TRP B  41      39.946  55.252  37.892  1.00  0.01           H
ATOM   4805  HB3 TRP B  41      39.273  53.978  38.849  1.00  0.01           H
ATOM   4806  HD1 TRP B  41      38.794  57.422  37.848  1.00  0.01           H
ATOM   4807  HE1 TRP B  41      36.821  58.433  39.105  1.00  0.01           H
ATOM   4808  HE3 TRP B  41      38.242  54.029  41.696  1.00  0.01           H
ATOM   4809  HZ2 TRP B  41      35.504  58.251  41.566  1.00  0.01           H
ATOM   4810  HZ3 TRP B  41      36.435  54.386  43.380  1.00  0.01           H
ATOM   4811  HH2 TRP B  41      35.016  56.476  43.285  1.00  0.01           H
ATOM   4812  N   PHE B  42      42.419  54.121  37.870  1.00 -0.01           N
ATOM   4813  CA  PHE B  42      43.618  53.485  37.372  1.00 -0.01           C
ATOM   4814  C   PHE B  42      44.885  54.201  37.944  1.00 -0.01           C
ATOM   4815  O   PHE B  42      45.016  55.435  37.904  1.00 -0.01           O
ATOM   4816  CB  PHE B  42      43.506  53.327  35.834  1.00 -0.01           C
ATOM   4817  CG  PHE B  42      42.881  52.180  35.128  1.00 -0.01           C
ATOM   4818  CD1 PHE B  42      41.875  51.414  35.730  1.00 -0.01           C
ATOM   4819  CD2 PHE B  42      43.099  52.030  33.714  1.00 -0.01           C
ATOM   4820  CE1 PHE B  42      41.253  50.385  34.997  1.00 -0.01           C
ATOM   4821  CE2 PHE B  42      42.606  50.950  33.098  1.00 -0.01           C
ATOM   4822  CZ  PHE B  42      41.686  50.110  33.724  1.00 -0.01           C
ATOM   4823  H   PHE B  42      42.295  55.018  37.422  1.00 -0.01           H
ATOM   4824  HA  PHE B  42      43.563  52.460  37.740  1.00 -0.01           H
ATOM   4825  HB2 PHE B  42      42.984  54.236  35.533  1.00 -0.01           H
ATOM   4826  HB3 PHE B  42      44.502  53.393  35.395  1.00 -0.01           H
ATOM   4827  HD1 PHE B  42      41.487  51.645  36.711  1.00 -0.01           H
ATOM   4828  HD2 PHE B  42      43.624  52.722  33.072  1.00 -0.01           H
ATOM   4829  HE1 PHE B  42      40.493  49.791  35.483  1.00 -0.01           H
ATOM   4830  HE2 PHE B  42      42.809  50.757  32.055  1.00 -0.01           H
ATOM   4831  HZ  PHE B  42      41.242  49.318  33.139  1.00 -0.01           H
ATOM   4832  N   PRO B  43      45.800  53.466  38.567  1.00  0.00           N
ATOM   4833  CA  PRO B  43      47.038  54.039  39.072  1.00  0.00           C
ATOM   4834  C   PRO B  43      47.947  54.805  38.119  1.00  0.00           C
ATOM   4835  O   PRO B  43      47.701  54.666  36.887  1.00  0.00           O
ATOM   4836  CB  PRO B  43      47.808  52.874  39.736  1.00  0.00           C
ATOM   4837  CG  PRO B  43      46.812  51.768  39.955  1.00  0.00           C
ATOM   4838  CD  PRO B  43      45.689  52.081  39.011  1.00  0.00           C
ATOM   4839  HA  PRO B  43      46.627  54.631  39.890  1.00  0.00           H
ATOM   4840  HB2 PRO B  43      48.560  52.456  39.066  1.00  0.00           H
ATOM   4841  HB3 PRO B  43      48.222  53.244  40.674  1.00  0.00           H
ATOM   4842  HG2 PRO B  43      47.266  50.806  39.717  1.00  0.00           H
ATOM   4843  HG3 PRO B  43      46.494  51.817  40.996  1.00  0.00           H
ATOM   4844  HD2 PRO B  43      45.771  51.384  38.176  1.00  0.00           H
ATOM   4845  HD3 PRO B  43      44.757  51.974  39.566  1.00  0.00           H
ATOM   4846  N   PRO B  44      48.974  55.569  38.616  1.00  0.00           N
ATOM   4847  CA  PRO B  44      49.817  56.352  37.663  1.00  0.00           C
ATOM   4848  C   PRO B  44      50.531  55.530  36.553  1.00  0.00           C
ATOM   4849  O   PRO B  44      50.520  55.871  35.395  1.00  0.00           O
ATOM   4850  CB  PRO B  44      50.815  57.070  38.625  1.00  0.00           C
ATOM   4851  CG  PRO B  44      49.963  57.322  39.909  1.00  0.00           C
ATOM   4852  CD  PRO B  44      49.218  55.986  40.046  1.00  0.00           C
ATOM   4853  HA  PRO B  44      49.231  57.129  37.171  1.00  0.00           H
ATOM   4854  HB2 PRO B  44      51.608  56.378  38.906  1.00  0.00           H
ATOM   4855  HB3 PRO B  44      51.355  57.927  38.221  1.00  0.00           H
ATOM   4856  HG2 PRO B  44      50.675  57.452  40.724  1.00  0.00           H
ATOM   4857  HG3 PRO B  44      49.333  58.203  39.790  1.00  0.00           H
ATOM   4858  HD2 PRO B  44      49.933  55.296  40.493  1.00  0.00           H
ATOM   4859  HD3 PRO B  44      48.243  56.064  40.527  1.00  0.00           H
ATOM   4860  N   ASP B  45      51.031  54.398  36.963  1.00  0.00           N
ATOM   4861  CA  ASP B  45      51.766  53.414  36.155  1.00  0.00           C
ATOM   4862  C   ASP B  45      50.811  52.377  35.426  1.00  0.00           C
ATOM   4863  O   ASP B  45      51.217  51.402  34.716  1.00  0.00           O
ATOM   4864  CB  ASP B  45      52.765  52.719  37.149  1.00  0.00           C
ATOM   4865  CG  ASP B  45      52.090  52.203  38.442  1.00  0.00           C
ATOM   4866  OD1 ASP B  45      51.797  52.982  39.379  1.00  0.00           O
ATOM   4867  OD2 ASP B  45      51.807  50.933  38.406  1.00  0.00           O
ATOM   4868  H   ASP B  45      51.083  54.166  37.945  1.00  0.00           H
ATOM   4869  HA  ASP B  45      52.399  53.913  35.420  1.00  0.00           H
ATOM   4870  HB2 ASP B  45      53.295  51.894  36.674  1.00  0.00           H
ATOM   4871  HB3 ASP B  45      53.571  53.393  37.440  1.00  0.00           H
ATOM   4872  N   ALA B  46      49.491  52.531  35.600  1.00  0.00           N
ATOM   4873  CA  ALA B  46      48.534  51.524  35.046  1.00  0.00           C
ATOM   4874  C   ALA B  46      48.336  51.795  33.595  1.00  0.00           C
ATOM   4875  O   ALA B  46      48.309  52.983  33.192  1.00  0.00           O
ATOM   4876  CB  ALA B  46      47.257  51.714  35.799  1.00  0.00           C
ATOM   4877  H   ALA B  46      49.184  53.315  36.158  1.00  0.00           H
ATOM   4878  HA  ALA B  46      48.856  50.491  35.176  1.00  0.00           H
ATOM   4879  HB1 ALA B  46      46.802  52.702  35.739  1.00  0.00           H
ATOM   4880  HB2 ALA B  46      47.461  51.579  36.861  1.00  0.00           H
ATOM   4881  HB3 ALA B  46      46.449  51.052  35.488  1.00  0.00           H
ATOM   4882  N   PRO B  47      48.196  50.740  32.767  1.00  0.00           N
ATOM   4883  CA  PRO B  47      48.181  50.891  31.352  1.00  0.00           C
ATOM   4884  C   PRO B  47      46.816  51.604  30.915  1.00  0.00           C
ATOM   4885  O   PRO B  47      45.808  51.487  31.651  1.00  0.00           O
ATOM   4886  CB  PRO B  47      48.420  49.505  30.652  1.00  0.00           C
ATOM   4887  CG  PRO B  47      48.723  48.634  31.803  1.00  0.00           C
ATOM   4888  CD  PRO B  47      48.246  49.253  33.016  1.00  0.00           C
ATOM   4889  HA  PRO B  47      48.968  51.624  31.171  1.00  0.00           H
ATOM   4890  HB2 PRO B  47      47.548  49.153  30.100  1.00  0.00           H
ATOM   4891  HB3 PRO B  47      49.283  49.562  29.989  1.00  0.00           H
ATOM   4892  HG2 PRO B  47      48.322  47.628  31.680  1.00  0.00           H
ATOM   4893  HG3 PRO B  47      49.797  48.450  31.812  1.00  0.00           H
ATOM   4894  HD2 PRO B  47      47.262  48.861  33.275  1.00  0.00           H
ATOM   4895  HD3 PRO B  47      48.894  48.945  33.836  1.00  0.00           H
ATOM   4896  N   VAL B  48      46.894  52.230  29.763  1.00  0.01           N
ATOM   4897  CA  VAL B  48      45.635  52.522  28.909  1.00  0.01           C
ATOM   4898  C   VAL B  48      45.012  51.125  28.598  1.00  0.01           C
ATOM   4899  O   VAL B  48      45.760  50.375  27.998  1.00  0.01           O
ATOM   4900  CB  VAL B  48      45.806  53.325  27.570  1.00  0.01           C
ATOM   4901  CG1 VAL B  48      44.463  53.528  26.808  1.00  0.01           C
ATOM   4902  CG2 VAL B  48      46.413  54.651  28.015  1.00  0.01           C
ATOM   4903  H   VAL B  48      47.814  52.331  29.359  1.00  0.01           H
ATOM   4904  HA  VAL B  48      44.946  53.118  29.508  1.00  0.01           H
ATOM   4905  HB  VAL B  48      46.543  52.772  26.988  1.00  0.01           H
ATOM   4906 HG11 VAL B  48      44.702  54.036  25.874  1.00  0.01           H
ATOM   4907 HG12 VAL B  48      43.949  52.580  26.646  1.00  0.01           H
ATOM   4908 HG13 VAL B  48      43.778  54.149  27.384  1.00  0.01           H
ATOM   4909 HG21 VAL B  48      46.763  55.216  27.151  1.00  0.01           H
ATOM   4910 HG22 VAL B  48      47.313  54.635  28.630  1.00  0.01           H
ATOM   4911 HG23 VAL B  48      45.660  55.147  28.627  1.00  0.01           H
ATOM   4912  N   PRO B  49      43.694  50.937  28.873  1.00  0.00           N
ATOM   4913  CA  PRO B  49      42.921  49.740  28.518  1.00  0.00           C
ATOM   4914  C   PRO B  49      42.653  49.561  26.988  1.00  0.00           C
ATOM   4915  O   PRO B  49      42.402  50.553  26.258  1.00  0.00           O
ATOM   4916  CB  PRO B  49      41.697  49.839  29.401  1.00  0.00           C
ATOM   4917  CG  PRO B  49      41.445  51.328  29.517  1.00  0.00           C
ATOM   4918  CD  PRO B  49      42.830  51.911  29.412  1.00  0.00           C
ATOM   4919  HA  PRO B  49      43.556  48.928  28.871  1.00  0.00           H
ATOM   4920  HB2 PRO B  49      40.828  49.334  28.979  1.00  0.00           H
ATOM   4921  HB3 PRO B  49      41.978  49.423  30.369  1.00  0.00           H
ATOM   4922  HG2 PRO B  49      40.844  51.649  28.667  1.00  0.00           H
ATOM   4923  HG3 PRO B  49      41.002  51.548  30.488  1.00  0.00           H
ATOM   4924  HD2 PRO B  49      42.717  52.728  28.700  1.00  0.00           H
ATOM   4925  HD3 PRO B  49      43.131  52.315  30.378  1.00  0.00           H
ATOM   4926  N   GLN B  50      42.590  48.338  26.448  1.00  0.00           N
ATOM   4927  CA  GLN B  50      42.439  48.033  25.009  1.00  0.00           C
ATOM   4928  C   GLN B  50      41.141  48.604  24.353  1.00  0.00           C
ATOM   4929  O   GLN B  50      41.215  49.172  23.247  1.00  0.00           O
ATOM   4930  CB  GLN B  50      42.303  46.488  24.835  1.00  0.00           C
ATOM   4931  CG  GLN B  50      43.680  45.778  24.763  1.00  0.00           C
ATOM   4932  CD  GLN B  50      44.583  46.326  23.670  1.00  0.00           C
ATOM   4933  NE2 GLN B  50      44.188  46.371  22.416  1.00  0.00           N
ATOM   4934  OE1 GLN B  50      45.732  46.625  24.010  1.00  0.00           O
ATOM   4935  H   GLN B  50      42.624  47.540  27.068  1.00  0.00           H
ATOM   4936  HA  GLN B  50      43.341  48.466  24.576  1.00  0.00           H
ATOM   4937  HB2 GLN B  50      41.620  46.123  25.603  1.00  0.00           H
ATOM   4938  HB3 GLN B  50      41.813  46.351  23.871  1.00  0.00           H
ATOM   4939  HG2 GLN B  50      44.214  45.726  25.712  1.00  0.00           H
ATOM   4940  HG3 GLN B  50      43.429  44.748  24.512  1.00  0.00           H
ATOM   4941 HE21 GLN B  50      44.860  46.698  21.737  1.00  0.00           H
ATOM   4942 HE22 GLN B  50      43.305  45.929  22.204  1.00  0.00           H
ATOM   4943  N   ASP B  51      40.052  48.626  25.142  1.00  0.01           N
ATOM   4944  CA  ASP B  51      38.825  49.450  24.955  1.00  0.01           C
ATOM   4945  C   ASP B  51      38.202  49.821  26.280  1.00  0.01           C
ATOM   4946  O   ASP B  51      38.580  49.290  27.343  1.00  0.01           O
ATOM   4947  CB  ASP B  51      37.780  48.804  24.029  1.00  0.01           C
ATOM   4948  CG  ASP B  51      37.030  47.616  24.524  1.00  0.01           C
ATOM   4949  OD1 ASP B  51      37.038  46.572  23.836  1.00  0.01           O
ATOM   4950  OD2 ASP B  51      36.289  47.694  25.559  1.00  0.01           O
ATOM   4951  H   ASP B  51      40.098  48.105  26.006  1.00  0.01           H
ATOM   4952  HA  ASP B  51      39.144  50.414  24.558  1.00  0.01           H
ATOM   4953  HB2 ASP B  51      37.131  49.580  23.623  1.00  0.01           H
ATOM   4954  HB3 ASP B  51      38.377  48.430  23.197  1.00  0.01           H
ATOM   4955  N   MET B  52      37.260  50.813  26.198  1.00  0.00           N
ATOM   4956  CA  MET B  52      36.745  51.607  27.394  1.00  0.00           C
ATOM   4957  C   MET B  52      35.383  51.125  27.974  1.00  0.00           C
ATOM   4958  O   MET B  52      34.772  51.816  28.809  1.00  0.00           O
ATOM   4959  CB  MET B  52      36.869  53.114  27.061  1.00  0.00           C
ATOM   4960  CG  MET B  52      36.790  54.085  28.336  1.00  0.00           C
ATOM   4961  SD  MET B  52      37.975  55.403  28.571  1.00  0.00           S
ATOM   4962  CE  MET B  52      39.469  54.496  28.762  1.00  0.00           C
ATOM   4963  H   MET B  52      37.043  51.137  25.266  1.00  0.00           H
ATOM   4964  HA  MET B  52      37.468  51.436  28.192  1.00  0.00           H
ATOM   4965  HB2 MET B  52      37.859  53.262  26.629  1.00  0.00           H
ATOM   4966  HB3 MET B  52      36.052  53.388  26.393  1.00  0.00           H
ATOM   4967  HG2 MET B  52      35.826  54.583  28.441  1.00  0.00           H
ATOM   4968  HG3 MET B  52      36.861  53.434  29.208  1.00  0.00           H
ATOM   4969  HE1 MET B  52      39.456  53.747  29.553  1.00  0.00           H
ATOM   4970  HE2 MET B  52      39.691  54.048  27.793  1.00  0.00           H
ATOM   4971  HE3 MET B  52      40.348  55.108  28.966  1.00  0.00           H
ATOM   4972  N   GLU B  53      34.900  49.960  27.628  1.00  0.00           N
ATOM   4973  CA  GLU B  53      33.734  49.305  28.281  1.00  0.00           C
ATOM   4974  C   GLU B  53      34.081  48.923  29.676  1.00  0.00           C
ATOM   4975  O   GLU B  53      35.236  48.582  29.974  1.00  0.00           O
ATOM   4976  CB  GLU B  53      33.121  48.033  27.550  1.00  0.00           C
ATOM   4977  CG  GLU B  53      32.759  48.280  25.970  1.00  0.00           C
ATOM   4978  CD  GLU B  53      31.334  48.977  25.746  1.00  0.00           C
ATOM   4979  OE1 GLU B  53      30.700  49.359  26.751  1.00  0.00           O
ATOM   4980  OE2 GLU B  53      30.856  49.196  24.608  1.00  0.00           O
ATOM   4981  H   GLU B  53      35.526  49.509  26.975  1.00  0.00           H
ATOM   4982  HA  GLU B  53      32.959  50.069  28.337  1.00  0.00           H
ATOM   4983  HB2 GLU B  53      33.886  47.256  27.538  1.00  0.00           H
ATOM   4984  HB3 GLU B  53      32.276  47.682  28.141  1.00  0.00           H
ATOM   4985  HG2 GLU B  53      33.437  48.974  25.473  1.00  0.00           H
ATOM   4986  HG3 GLU B  53      32.742  47.360  25.386  1.00  0.00           H
ATOM   4987  N   LEU B  54      33.077  48.979  30.553  1.00  0.00           N
ATOM   4988  CA  LEU B  54      33.211  48.850  31.990  1.00  0.00           C
ATOM   4989  C   LEU B  54      33.829  47.478  32.366  1.00  0.00           C
ATOM   4990  O   LEU B  54      34.809  47.412  33.090  1.00  0.00           O
ATOM   4991  CB  LEU B  54      31.892  49.202  32.715  1.00  0.00           C
ATOM   4992  CG  LEU B  54      31.953  49.272  34.256  1.00  0.00           C
ATOM   4993  CD1 LEU B  54      32.815  50.391  34.892  1.00  0.00           C
ATOM   4994  CD2 LEU B  54      30.580  49.235  34.887  1.00  0.00           C
ATOM   4995  H   LEU B  54      32.177  49.231  30.168  1.00  0.00           H
ATOM   4996  HA  LEU B  54      33.979  49.558  32.299  1.00  0.00           H
ATOM   4997  HB2 LEU B  54      31.560  50.181  32.370  1.00  0.00           H
ATOM   4998  HB3 LEU B  54      31.068  48.537  32.459  1.00  0.00           H
ATOM   4999  HG  LEU B  54      32.420  48.312  34.474  1.00  0.00           H
ATOM   5000 HD11 LEU B  54      32.277  51.327  34.738  1.00  0.00           H
ATOM   5001 HD12 LEU B  54      33.817  50.347  34.467  1.00  0.00           H
ATOM   5002 HD13 LEU B  54      32.911  50.108  35.941  1.00  0.00           H
ATOM   5003 HD21 LEU B  54      30.062  50.178  34.713  1.00  0.00           H
ATOM   5004 HD22 LEU B  54      29.947  48.506  34.381  1.00  0.00           H
ATOM   5005 HD23 LEU B  54      30.484  48.971  35.940  1.00  0.00           H
ATOM   5006  N   VAL B  55      33.298  46.357  31.856  1.00  0.00           N
ATOM   5007  CA  VAL B  55      33.873  44.976  31.945  1.00  0.00           C
ATOM   5008  C   VAL B  55      35.349  45.045  31.443  1.00  0.00           C
ATOM   5009  O   VAL B  55      36.212  44.370  32.025  1.00  0.00           O
ATOM   5010  CB  VAL B  55      33.018  43.913  31.163  1.00  0.00           C
ATOM   5011  CG1 VAL B  55      32.364  44.503  29.872  1.00  0.00           C
ATOM   5012  CG2 VAL B  55      33.811  42.641  30.767  1.00  0.00           C
ATOM   5013  H   VAL B  55      32.418  46.504  31.383  1.00  0.00           H
ATOM   5014  HA  VAL B  55      33.886  44.595  32.966  1.00  0.00           H
ATOM   5015  HB  VAL B  55      32.160  43.714  31.805  1.00  0.00           H
ATOM   5016 HG11 VAL B  55      31.548  43.821  29.635  1.00  0.00           H
ATOM   5017 HG12 VAL B  55      31.778  45.406  30.044  1.00  0.00           H
ATOM   5018 HG13 VAL B  55      33.041  44.554  29.019  1.00  0.00           H
ATOM   5019 HG21 VAL B  55      33.051  42.013  30.302  1.00  0.00           H
ATOM   5020 HG22 VAL B  55      34.284  42.299  31.687  1.00  0.00           H
ATOM   5021 HG23 VAL B  55      34.447  42.944  29.935  1.00  0.00           H
ATOM   5022  N   THR B  56      35.698  45.778  30.363  1.00  0.01           N
ATOM   5023  CA  THR B  56      37.085  45.952  29.893  1.00  0.01           C
ATOM   5024  C   THR B  56      38.001  46.669  30.803  1.00  0.01           C
ATOM   5025  O   THR B  56      39.135  46.236  30.947  1.00  0.01           O
ATOM   5026  CB  THR B  56      37.174  46.494  28.403  1.00  0.01           C
ATOM   5027  CG2 THR B  56      38.601  46.212  27.894  1.00  0.01           C
ATOM   5028  OG1 THR B  56      36.228  45.986  27.500  1.00  0.01           O
ATOM   5029  H   THR B  56      34.990  46.376  29.961  1.00  0.01           H
ATOM   5030  HA  THR B  56      37.482  44.945  29.761  1.00  0.01           H
ATOM   5031  HB  THR B  56      37.033  47.575  28.409  1.00  0.01           H
ATOM   5032  HG1 THR B  56      36.170  46.726  26.892  1.00  0.01           H
ATOM   5033 HG21 THR B  56      39.235  46.933  28.411  1.00  0.01           H
ATOM   5034 HG22 THR B  56      38.716  46.358  26.820  1.00  0.01           H
ATOM   5035 HG23 THR B  56      38.814  45.162  28.096  1.00  0.01           H
ATOM   5036  N   MET B  57      37.466  47.686  31.450  1.00  0.00           N
ATOM   5037  CA  MET B  57      38.276  48.393  32.477  1.00  0.00           C
ATOM   5038  C   MET B  57      38.431  47.573  33.736  1.00  0.00           C
ATOM   5039  O   MET B  57      39.495  47.621  34.393  1.00  0.00           O
ATOM   5040  CB  MET B  57      37.660  49.732  32.859  1.00  0.00           C
ATOM   5041  CG  MET B  57      37.636  50.652  31.614  1.00  0.00           C
ATOM   5042  SD  MET B  57      37.261  52.374  31.939  1.00  0.00           S
ATOM   5043  CE  MET B  57      35.483  52.182  32.310  1.00  0.00           C
ATOM   5044  H   MET B  57      36.493  47.943  31.363  1.00  0.00           H
ATOM   5045  HA  MET B  57      39.290  48.584  32.126  1.00  0.00           H
ATOM   5046  HB2 MET B  57      36.648  49.523  33.205  1.00  0.00           H
ATOM   5047  HB3 MET B  57      38.150  50.194  33.716  1.00  0.00           H
ATOM   5048  HG2 MET B  57      38.559  50.572  31.040  1.00  0.00           H
ATOM   5049  HG3 MET B  57      36.863  50.225  30.975  1.00  0.00           H
ATOM   5050  HE1 MET B  57      35.327  51.417  33.071  1.00  0.00           H
ATOM   5051  HE2 MET B  57      34.975  53.059  32.711  1.00  0.00           H
ATOM   5052  HE3 MET B  57      34.936  51.764  31.465  1.00  0.00           H
ATOM   5053  N   SER B  58      37.354  46.977  34.234  1.00  0.00           N
ATOM   5054  CA  SER B  58      37.380  45.934  35.272  1.00  0.00           C
ATOM   5055  C   SER B  58      38.336  44.817  35.024  1.00  0.00           C
ATOM   5056  O   SER B  58      39.150  44.505  35.909  1.00  0.00           O
ATOM   5057  CB  SER B  58      35.939  45.341  35.421  1.00  0.00           C
ATOM   5058  OG  SER B  58      35.907  44.376  36.416  1.00  0.00           O
ATOM   5059  H   SER B  58      36.486  47.177  33.757  1.00  0.00           H
ATOM   5060  HA  SER B  58      37.727  46.316  36.232  1.00  0.00           H
ATOM   5061  HB2 SER B  58      35.215  46.127  35.637  1.00  0.00           H
ATOM   5062  HB3 SER B  58      35.708  44.776  34.519  1.00  0.00           H
ATOM   5063  HG  SER B  58      35.968  43.522  35.982  1.00  0.00           H
[truncated: 287,621 more chars]
