# Supplementary material for: Total enzymatic synthesis of cis-α-irone from a simple carbon source
Source: Nat Commun. 2022 Dec 2;13:7421. doi: 10.1038/s41467-022-35232-2 (PMC9715568; doi:10.1038/s41467-022-35232-2)
Supplement: Supplementary file 5 — Supplementary Data 2 [file 41467_2022_35232_MOESM5_ESM.zip › structures_mmgbsa/pMT3_Y200F_S182E/pMT3_1SR_SAH_final_mmgbsa_renum.pdb]

ATOM      1  N   GLN A  10      32.516  30.443  53.375  1.00  0.00           N
ATOM      2  CA  GLN A  10      32.344  29.913  52.068  1.00  0.00           C
ATOM      3  C   GLN A  10      30.880  29.485  51.752  1.00  0.00           C
ATOM      4  O   GLN A  10      30.273  28.687  52.506  1.00  0.00           O
ATOM      5  CB  GLN A  10      33.239  28.711  51.768  1.00  0.00           C
ATOM      6  CG  GLN A  10      33.576  28.452  50.278  1.00  0.00           C
ATOM      7  CD  GLN A  10      34.582  27.573  49.813  1.00  0.00           C
ATOM      8  NE2 GLN A  10      35.442  28.022  48.935  1.00  0.00           N
ATOM      9  OE1 GLN A  10      34.736  26.497  50.344  1.00  0.00           O
ATOM     10  HA  GLN A  10      32.676  30.742  51.443  1.00  0.00           H
ATOM     11  HB2 GLN A  10      34.272  28.818  52.097  1.00  0.00           H
ATOM     12  HB3 GLN A  10      32.788  27.857  52.275  1.00  0.00           H
ATOM     13  HG2 GLN A  10      32.653  28.213  49.749  1.00  0.00           H
ATOM     14  HG3 GLN A  10      33.809  29.438  49.877  1.00  0.00           H
ATOM     15 HE21 GLN A  10      36.151  27.341  48.703  1.00  0.00           H
ATOM     16 HE22 GLN A  10      35.396  28.988  48.644  1.00  0.00           H
ATOM     17  H1  GLN A  10      32.047  29.782  53.979  1.00  0.00           H
ATOM     18  H2  GLN A  10      33.501  30.555  53.569  1.00  0.00           H
ATOM     19  H3  GLN A  10      32.047  31.321  53.546  1.00  0.00           H
ATOM     20  N   GLN A  11      30.266  30.187  50.759  1.00  0.00           N
ATOM     21  CA  GLN A  11      28.821  29.977  50.348  1.00  0.00           C
ATOM     22  C   GLN A  11      28.735  29.079  49.102  1.00  0.00           C
ATOM     23  O   GLN A  11      27.788  28.270  48.976  1.00  0.00           O
ATOM     24  CB  GLN A  11      28.153  31.385  50.056  1.00  0.00           C
ATOM     25  CG  GLN A  11      28.042  32.279  51.310  1.00  0.00           C
ATOM     26  CD  GLN A  11      29.384  32.810  51.777  1.00  0.00           C
ATOM     27  NE2 GLN A  11      30.023  33.681  51.008  1.00  0.00           N
ATOM     28  OE1 GLN A  11      29.828  32.405  52.852  1.00  0.00           O
ATOM     29  H   GLN A  11      30.840  30.859  50.270  1.00  0.00           H
ATOM     30  HA  GLN A  11      28.355  29.527  51.224  1.00  0.00           H
ATOM     31  HB2 GLN A  11      28.742  31.929  49.317  1.00  0.00           H
ATOM     32  HB3 GLN A  11      27.117  31.307  49.728  1.00  0.00           H
ATOM     33  HG2 GLN A  11      27.381  33.090  51.002  1.00  0.00           H
ATOM     34  HG3 GLN A  11      27.603  31.624  52.062  1.00  0.00           H
ATOM     35 HE21 GLN A  11      30.862  34.081  51.403  1.00  0.00           H
ATOM     36 HE22 GLN A  11      29.623  33.948  50.120  1.00  0.00           H
ATOM     37  N   VAL A  12      29.680  29.296  48.176  1.00  0.00           N
ATOM     38  CA  VAL A  12      29.946  28.533  46.985  1.00  0.00           C
ATOM     39  C   VAL A  12      31.458  28.300  46.920  1.00  0.00           C
ATOM     40  O   VAL A  12      32.242  29.065  47.485  1.00  0.00           O
ATOM     41  CB  VAL A  12      29.366  29.244  45.732  1.00  0.00           C
ATOM     42  CG1 VAL A  12      27.822  29.464  45.908  1.00  0.00           C
ATOM     43  CG2 VAL A  12      29.857  30.690  45.521  1.00  0.00           C
ATOM     44  H   VAL A  12      30.290  30.069  48.398  1.00  0.00           H
ATOM     45  HA  VAL A  12      29.511  27.543  47.129  1.00  0.00           H
ATOM     46  HB  VAL A  12      29.641  28.539  44.948  1.00  0.00           H
ATOM     47 HG11 VAL A  12      27.289  28.528  46.073  1.00  0.00           H
ATOM     48 HG12 VAL A  12      27.615  30.202  46.683  1.00  0.00           H
ATOM     49 HG13 VAL A  12      27.339  29.901  45.035  1.00  0.00           H
ATOM     50 HG21 VAL A  12      30.945  30.626  45.505  1.00  0.00           H
ATOM     51 HG22 VAL A  12      29.664  31.344  46.372  1.00  0.00           H
ATOM     52 HG23 VAL A  12      29.425  31.194  44.657  1.00  0.00           H
ATOM     53  N   THR A  13      31.884  27.232  46.288  1.00  0.00           N
ATOM     54  CA  THR A  13      33.321  26.776  46.206  1.00  0.00           C
ATOM     55  C   THR A  13      34.088  27.753  45.323  1.00  0.00           C
ATOM     56  O   THR A  13      33.583  28.303  44.299  1.00  0.00           O
ATOM     57  CB  THR A  13      33.536  25.384  45.628  1.00  0.00           C
ATOM     58  CG2 THR A  13      33.014  24.326  46.661  1.00  0.00           C
ATOM     59  OG1 THR A  13      32.773  25.209  44.440  1.00  0.00           O
ATOM     60  H   THR A  13      31.185  26.600  45.925  1.00  0.00           H
ATOM     61  HA  THR A  13      33.747  26.838  47.207  1.00  0.00           H
ATOM     62  HB  THR A  13      34.603  25.254  45.445  1.00  0.00           H
ATOM     63  HG1 THR A  13      33.511  24.769  44.012  1.00  0.00           H
ATOM     64 HG21 THR A  13      33.606  24.561  47.545  1.00  0.00           H
ATOM     65 HG22 THR A  13      33.297  23.340  46.294  1.00  0.00           H
ATOM     66 HG23 THR A  13      31.945  24.332  46.874  1.00  0.00           H
ATOM     67  N   ALA A  14      35.432  27.843  45.550  1.00  0.00           N
ATOM     68  CA  ALA A  14      36.246  28.621  44.648  1.00  0.00           C
ATOM     69  C   ALA A  14      36.172  28.090  43.202  1.00  0.00           C
ATOM     70  O   ALA A  14      36.412  28.898  42.309  1.00  0.00           O
ATOM     71  CB  ALA A  14      37.759  28.663  45.034  1.00  0.00           C
ATOM     72  H   ALA A  14      35.894  27.445  46.355  1.00  0.00           H
ATOM     73  HA  ALA A  14      35.896  29.652  44.596  1.00  0.00           H
ATOM     74  HB1 ALA A  14      38.174  27.669  45.198  1.00  0.00           H
ATOM     75  HB2 ALA A  14      37.965  29.237  45.937  1.00  0.00           H
ATOM     76  HB3 ALA A  14      38.371  29.122  44.258  1.00  0.00           H
ATOM     77  N   ASP A  15      35.806  26.860  42.806  1.00  0.00           N
ATOM     78  CA  ASP A  15      35.596  26.443  41.450  1.00  0.00           C
ATOM     79  C   ASP A  15      34.225  26.823  40.808  1.00  0.00           C
ATOM     80  O   ASP A  15      34.255  27.170  39.615  1.00  0.00           O
ATOM     81  CB  ASP A  15      36.024  25.021  41.329  1.00  0.00           C
ATOM     82  CG  ASP A  15      35.109  23.941  41.944  1.00  0.00           C
ATOM     83  OD1 ASP A  15      34.994  22.911  41.257  1.00  0.00           O
ATOM     84  OD2 ASP A  15      34.549  24.066  43.089  1.00  0.00           O
ATOM     85  H   ASP A  15      35.617  26.199  43.545  1.00  0.00           H
ATOM     86  HA  ASP A  15      36.335  26.945  40.825  1.00  0.00           H
ATOM     87  HB2 ASP A  15      36.101  24.808  40.262  1.00  0.00           H
ATOM     88  HB3 ASP A  15      37.044  24.870  41.683  1.00  0.00           H
ATOM     89  N   GLU A  16      33.251  26.990  41.626  1.00  0.00           N
ATOM     90  CA  GLU A  16      32.007  27.672  41.227  1.00  0.00           C
ATOM     91  C   GLU A  16      32.222  29.163  40.897  1.00  0.00           C
ATOM     92  O   GLU A  16      31.767  29.650  39.834  1.00  0.00           O
ATOM     93  CB  GLU A  16      30.863  27.337  42.227  1.00  0.00           C
ATOM     94  CG  GLU A  16      29.492  27.953  41.872  1.00  0.00           C
ATOM     95  CD  GLU A  16      28.909  27.473  40.498  1.00  0.00           C
ATOM     96  OE1 GLU A  16      27.854  27.979  40.167  1.00  0.00           O
ATOM     97  OE2 GLU A  16      29.457  26.472  39.885  1.00  0.00           O
ATOM     98  H   GLU A  16      33.480  26.789  42.588  1.00  0.00           H
ATOM     99  HA  GLU A  16      31.726  27.346  40.226  1.00  0.00           H
ATOM    100  HB2 GLU A  16      30.757  26.276  42.450  1.00  0.00           H
ATOM    101  HB3 GLU A  16      31.304  27.634  43.179  1.00  0.00           H
ATOM    102  HG2 GLU A  16      28.869  27.596  42.692  1.00  0.00           H
ATOM    103  HG3 GLU A  16      29.650  29.028  41.964  1.00  0.00           H
ATOM    104  N   VAL A  17      32.851  29.893  41.879  1.00  0.00           N
ATOM    105  CA  VAL A  17      33.315  31.265  41.659  1.00  0.00           C
ATOM    106  C   VAL A  17      34.342  31.365  40.536  1.00  0.00           C
ATOM    107  O   VAL A  17      34.394  32.374  39.827  1.00  0.00           O
ATOM    108  CB  VAL A  17      34.048  31.866  42.849  1.00  0.00           C
ATOM    109  CG1 VAL A  17      34.599  33.296  42.703  1.00  0.00           C
ATOM    110  CG2 VAL A  17      33.263  31.820  44.139  1.00  0.00           C
ATOM    111  H   VAL A  17      33.105  29.380  42.711  1.00  0.00           H
ATOM    112  HA  VAL A  17      32.569  31.956  41.267  1.00  0.00           H
ATOM    113  HB  VAL A  17      34.887  31.189  43.011  1.00  0.00           H
ATOM    114 HG11 VAL A  17      34.981  33.731  43.626  1.00  0.00           H
ATOM    115 HG12 VAL A  17      35.339  33.289  41.902  1.00  0.00           H
ATOM    116 HG13 VAL A  17      33.795  33.986  42.448  1.00  0.00           H
ATOM    117 HG21 VAL A  17      32.715  30.879  44.187  1.00  0.00           H
ATOM    118 HG22 VAL A  17      32.543  32.633  44.244  1.00  0.00           H
ATOM    119 HG23 VAL A  17      33.871  31.946  45.035  1.00  0.00           H
ATOM    120  N   GLY A  18      35.062  30.335  40.153  1.00  0.00           N
ATOM    121  CA  GLY A  18      36.054  30.245  39.125  1.00  0.00           C
ATOM    122  C   GLY A  18      35.414  30.172  37.718  1.00  0.00           C
ATOM    123  O   GLY A  18      35.475  31.137  36.965  1.00  0.00           O
ATOM    124  H   GLY A  18      34.971  29.510  40.728  1.00  0.00           H
ATOM    125  HA2 GLY A  18      36.629  31.170  39.095  1.00  0.00           H
ATOM    126  HA3 GLY A  18      36.768  29.442  39.310  1.00  0.00           H
ATOM    127  N   ASP A  19      34.568  29.176  37.346  1.00  0.00           N
ATOM    128  CA  ASP A  19      33.677  29.216  36.202  1.00  0.00           C
ATOM    129  C   ASP A  19      32.781  30.452  36.053  1.00  0.00           C
ATOM    130  O   ASP A  19      32.549  31.006  34.953  1.00  0.00           O
ATOM    131  CB  ASP A  19      32.763  27.986  36.067  1.00  0.00           C
ATOM    132  CG  ASP A  19      33.544  26.684  35.866  1.00  0.00           C
ATOM    133  OD1 ASP A  19      34.637  26.751  35.299  1.00  0.00           O
ATOM    134  OD2 ASP A  19      33.009  25.599  36.147  1.00  0.00           O
ATOM    135  H   ASP A  19      34.533  28.396  37.986  1.00  0.00           H
ATOM    136  HA  ASP A  19      34.411  29.191  35.396  1.00  0.00           H
ATOM    137  HB2 ASP A  19      32.200  27.916  36.997  1.00  0.00           H
ATOM    138  HB3 ASP A  19      32.188  28.190  35.164  1.00  0.00           H
ATOM    139  N   TRP A  20      32.266  31.024  37.159  1.00  0.00           N
ATOM    140  CA  TRP A  20      31.537  32.322  37.072  1.00  0.00           C
ATOM    141  C   TRP A  20      32.436  33.374  36.569  1.00  0.00           C
ATOM    142  O   TRP A  20      32.105  34.063  35.664  1.00  0.00           O
ATOM    143  CB  TRP A  20      30.964  32.646  38.426  1.00  0.00           C
ATOM    144  CG  TRP A  20      30.144  33.896  38.545  1.00  0.00           C
ATOM    145  CD1 TRP A  20      28.848  34.001  38.227  1.00  0.00           C
ATOM    146  CD2 TRP A  20      30.585  35.270  38.834  1.00  0.00           C
ATOM    147  CE2 TRP A  20      29.504  36.187  38.559  1.00  0.00           C
ATOM    148  CE3 TRP A  20      31.826  35.821  39.147  1.00  0.00           C
ATOM    149  NE1 TRP A  20      28.443  35.355  38.202  1.00  0.00           N
ATOM    150  CZ2 TRP A  20      29.674  37.606  38.770  1.00  0.00           C
ATOM    151  CZ3 TRP A  20      32.044  37.241  39.152  1.00  0.00           C
ATOM    152  CH2 TRP A  20      30.934  38.139  38.930  1.00  0.00           C
ATOM    153  H   TRP A  20      32.202  30.459  37.994  1.00  0.00           H
ATOM    154  HA  TRP A  20      30.737  32.224  36.339  1.00  0.00           H
ATOM    155  HB2 TRP A  20      30.329  31.795  38.672  1.00  0.00           H
ATOM    156  HB3 TRP A  20      31.786  32.711  39.139  1.00  0.00           H
ATOM    157  HD1 TRP A  20      28.249  33.186  37.846  1.00  0.00           H
ATOM    158  HE1 TRP A  20      27.525  35.683  37.937  1.00  0.00           H
ATOM    159  HE3 TRP A  20      32.564  35.090  39.441  1.00  0.00           H
ATOM    160  HZ2 TRP A  20      28.856  38.269  38.531  1.00  0.00           H
ATOM    161  HZ3 TRP A  20      32.991  37.628  39.498  1.00  0.00           H
ATOM    162  HH2 TRP A  20      31.141  39.192  38.805  1.00  0.00           H
ATOM    163  N   TYR A  21      33.721  33.445  37.042  1.00  0.00           N
ATOM    164  CA  TYR A  21      34.528  34.579  36.577  1.00  0.00           C
ATOM    165  C   TYR A  21      34.992  34.337  35.143  1.00  0.00           C
ATOM    166  O   TYR A  21      35.214  35.317  34.408  1.00  0.00           O
ATOM    167  CB  TYR A  21      35.706  34.711  37.539  1.00  0.00           C
ATOM    168  CG  TYR A  21      36.332  36.050  37.659  1.00  0.00           C
ATOM    169  CD1 TYR A  21      37.250  36.317  36.583  1.00  0.00           C
ATOM    170  CD2 TYR A  21      35.838  37.077  38.505  1.00  0.00           C
ATOM    171  CE1 TYR A  21      37.609  37.693  36.448  1.00  0.00           C
ATOM    172  CE2 TYR A  21      36.473  38.296  38.535  1.00  0.00           C
ATOM    173  CZ  TYR A  21      37.317  38.625  37.476  1.00  0.00           C
ATOM    174  OH  TYR A  21      37.830  39.862  37.301  1.00  0.00           O
ATOM    175  H   TYR A  21      34.096  32.910  37.812  1.00  0.00           H
ATOM    176  HA  TYR A  21      34.027  35.547  36.563  1.00  0.00           H
ATOM    177  HB2 TYR A  21      35.348  34.495  38.545  1.00  0.00           H
ATOM    178  HB3 TYR A  21      36.413  33.922  37.282  1.00  0.00           H
ATOM    179  HD1 TYR A  21      37.573  35.597  35.845  1.00  0.00           H
ATOM    180  HD2 TYR A  21      34.987  36.767  39.093  1.00  0.00           H
ATOM    181  HE1 TYR A  21      38.324  37.909  35.668  1.00  0.00           H
ATOM    182  HE2 TYR A  21      36.138  39.019  39.265  1.00  0.00           H
ATOM    183  HH  TYR A  21      37.539  40.416  38.030  1.00  0.00           H
ATOM    184  N   ASP A  22      35.154  33.049  34.740  1.00  0.00           N
ATOM    185  CA  ASP A  22      35.355  32.610  33.307  1.00  0.00           C
ATOM    186  C   ASP A  22      34.166  32.906  32.351  1.00  0.00           C
ATOM    187  O   ASP A  22      34.394  33.401  31.225  1.00  0.00           O
ATOM    188  CB  ASP A  22      35.750  31.158  33.282  1.00  0.00           C
ATOM    189  CG  ASP A  22      37.044  30.733  34.043  1.00  0.00           C
ATOM    190  OD1 ASP A  22      37.937  31.570  34.143  1.00  0.00           O
ATOM    191  OD2 ASP A  22      37.172  29.577  34.499  1.00  0.00           O
ATOM    192  H   ASP A  22      34.966  32.350  35.444  1.00  0.00           H
ATOM    193  HA  ASP A  22      36.191  33.244  33.009  1.00  0.00           H
ATOM    194  HB2 ASP A  22      34.971  30.550  33.741  1.00  0.00           H
ATOM    195  HB3 ASP A  22      35.873  30.850  32.244  1.00  0.00           H
ATOM    196  N   LYS A  23      32.975  32.744  32.840  1.00  0.00           N
ATOM    197  CA  LYS A  23      31.771  32.915  32.002  1.00  0.00           C
ATOM    198  C   LYS A  23      31.163  34.297  32.050  1.00  0.00           C
ATOM    199  O   LYS A  23      30.546  34.723  31.046  1.00  0.00           O
ATOM    200  CB  LYS A  23      30.708  31.858  32.413  1.00  0.00           C
ATOM    201  CG  LYS A  23      31.229  30.479  31.840  1.00  0.00           C
ATOM    202  CD  LYS A  23      30.174  29.325  31.791  1.00  0.00           C
ATOM    203  CE  LYS A  23      29.842  28.784  33.214  1.00  0.00           C
ATOM    204  NZ  LYS A  23      28.752  27.853  33.066  1.00  0.00           N
ATOM    205  H   LYS A  23      32.835  32.327  33.750  1.00  0.00           H
ATOM    206  HA  LYS A  23      32.081  32.728  30.974  1.00  0.00           H
ATOM    207  HB2 LYS A  23      30.516  31.788  33.484  1.00  0.00           H
ATOM    208  HB3 LYS A  23      29.790  32.046  31.857  1.00  0.00           H
ATOM    209  HG2 LYS A  23      31.411  30.559  30.769  1.00  0.00           H
ATOM    210  HG3 LYS A  23      32.164  30.136  32.284  1.00  0.00           H
ATOM    211  HD2 LYS A  23      29.303  29.640  31.218  1.00  0.00           H
ATOM    212  HD3 LYS A  23      30.640  28.466  31.308  1.00  0.00           H
ATOM    213  HE2 LYS A  23      30.694  28.240  33.623  1.00  0.00           H
ATOM    214  HE3 LYS A  23      29.509  29.581  33.878  1.00  0.00           H
ATOM    215  HZ1 LYS A  23      27.878  28.247  32.747  1.00  0.00           H
ATOM    216  HZ2 LYS A  23      28.522  27.475  33.973  1.00  0.00           H
ATOM    217  HZ3 LYS A  23      28.982  27.070  32.471  1.00  0.00           H
ATOM    218  N   PHE A  24      31.187  35.000  33.200  1.00  0.00           N
ATOM    219  CA  PHE A  24      30.337  36.211  33.418  1.00  0.00           C
ATOM    220  C   PHE A  24      31.130  37.291  34.123  1.00  0.00           C
ATOM    221  O   PHE A  24      31.020  38.437  33.710  1.00  0.00           O
ATOM    222  CB  PHE A  24      29.092  35.831  34.283  1.00  0.00           C
ATOM    223  CG  PHE A  24      28.302  34.634  33.829  1.00  0.00           C
ATOM    224  CD1 PHE A  24      27.385  34.817  32.790  1.00  0.00           C
ATOM    225  CD2 PHE A  24      28.259  33.448  34.590  1.00  0.00           C
ATOM    226  CE1 PHE A  24      26.404  33.802  32.433  1.00  0.00           C
ATOM    227  CE2 PHE A  24      27.271  32.453  34.295  1.00  0.00           C
ATOM    228  CZ  PHE A  24      26.406  32.592  33.205  1.00  0.00           C
ATOM    229  H   PHE A  24      31.637  34.493  33.948  1.00  0.00           H
ATOM    230  HA  PHE A  24      30.095  36.679  32.463  1.00  0.00           H
ATOM    231  HB2 PHE A  24      29.426  35.761  35.318  1.00  0.00           H
ATOM    232  HB3 PHE A  24      28.432  36.697  34.243  1.00  0.00           H
ATOM    233  HD1 PHE A  24      27.434  35.726  32.209  1.00  0.00           H
ATOM    234  HD2 PHE A  24      28.881  33.453  35.473  1.00  0.00           H
ATOM    235  HE1 PHE A  24      25.667  33.940  31.655  1.00  0.00           H
ATOM    236  HE2 PHE A  24      27.154  31.635  34.991  1.00  0.00           H
ATOM    237  HZ  PHE A  24      25.535  31.953  33.207  1.00  0.00           H
ATOM    238  N   GLY A  25      32.009  37.013  35.052  1.00  0.00           N
ATOM    239  CA  GLY A  25      32.933  37.882  35.758  1.00  0.00           C
ATOM    240  C   GLY A  25      33.965  38.479  34.902  1.00  0.00           C
ATOM    241  O   GLY A  25      34.613  39.446  35.383  1.00  0.00           O
ATOM    242  H   GLY A  25      31.988  36.079  35.434  1.00  0.00           H
ATOM    243  HA2 GLY A  25      32.254  38.619  36.186  1.00  0.00           H
ATOM    244  HA3 GLY A  25      33.332  37.339  36.615  1.00  0.00           H
ATOM    245  N   GLU A  26      34.205  37.983  33.670  1.00  0.00           N
ATOM    246  CA  GLU A  26      35.070  38.611  32.598  1.00  0.00           C
ATOM    247  C   GLU A  26      34.636  40.027  32.174  1.00  0.00           C
ATOM    248  O   GLU A  26      35.435  40.809  31.665  1.00  0.00           O
ATOM    249  CB  GLU A  26      35.316  37.638  31.516  1.00  0.00           C
ATOM    250  CG  GLU A  26      36.382  38.107  30.575  1.00  0.00           C
ATOM    251  CD  GLU A  26      36.723  37.074  29.460  1.00  0.00           C
ATOM    252  OE1 GLU A  26      35.899  36.502  28.720  1.00  0.00           O
ATOM    253  OE2 GLU A  26      37.945  36.816  29.305  1.00  0.00           O
ATOM    254  H   GLU A  26      33.815  37.079  33.445  1.00  0.00           H
ATOM    255  HA  GLU A  26      35.964  38.718  33.213  1.00  0.00           H
ATOM    256  HB2 GLU A  26      35.603  36.700  31.992  1.00  0.00           H
ATOM    257  HB3 GLU A  26      34.412  37.460  30.935  1.00  0.00           H
ATOM    258  HG2 GLU A  26      35.984  39.004  30.100  1.00  0.00           H
ATOM    259  HG3 GLU A  26      37.286  38.364  31.127  1.00  0.00           H
ATOM    260  N   VAL A  27      33.468  40.464  32.611  1.00  0.00           N
ATOM    261  CA  VAL A  27      33.036  41.891  32.470  1.00  0.00           C
ATOM    262  C   VAL A  27      33.762  42.928  33.242  1.00  0.00           C
ATOM    263  O   VAL A  27      33.757  44.116  32.797  1.00  0.00           O
ATOM    264  CB  VAL A  27      31.478  41.864  32.683  1.00  0.00           C
ATOM    265  CG1 VAL A  27      31.267  41.804  34.167  1.00  0.00           C
ATOM    266  CG2 VAL A  27      30.847  43.116  32.059  1.00  0.00           C
ATOM    267  H   VAL A  27      32.809  39.829  33.038  1.00  0.00           H
ATOM    268  HA  VAL A  27      33.209  42.189  31.436  1.00  0.00           H
ATOM    269  HB  VAL A  27      31.074  40.972  32.206  1.00  0.00           H
ATOM    270 HG11 VAL A  27      31.427  42.769  34.648  1.00  0.00           H
ATOM    271 HG12 VAL A  27      30.207  41.548  34.176  1.00  0.00           H
ATOM    272 HG13 VAL A  27      31.773  40.930  34.576  1.00  0.00           H
ATOM    273 HG21 VAL A  27      30.973  43.965  32.732  1.00  0.00           H
ATOM    274 HG22 VAL A  27      29.763  42.994  32.071  1.00  0.00           H
ATOM    275 HG23 VAL A  27      31.223  43.417  31.082  1.00  0.00           H
ATOM    276  N   TYR A  28      34.537  42.612  34.248  1.00  0.00           N
ATOM    277  CA  TYR A  28      35.536  43.512  34.810  1.00  0.00           C
ATOM    278  C   TYR A  28      36.577  43.914  33.829  1.00  0.00           C
ATOM    279  O   TYR A  28      36.553  45.098  33.363  1.00  0.00           O
ATOM    280  CB  TYR A  28      36.097  42.987  36.117  1.00  0.00           C
ATOM    281  CG  TYR A  28      35.116  43.055  37.259  1.00  0.00           C
ATOM    282  CD1 TYR A  28      34.383  41.894  37.544  1.00  0.00           C
ATOM    283  CD2 TYR A  28      34.860  44.226  37.898  1.00  0.00           C
ATOM    284  CE1 TYR A  28      33.349  41.960  38.510  1.00  0.00           C
ATOM    285  CE2 TYR A  28      33.817  44.393  38.912  1.00  0.00           C
ATOM    286  CZ  TYR A  28      33.112  43.236  39.172  1.00  0.00           C
ATOM    287  OH  TYR A  28      32.174  43.283  40.169  1.00  0.00           O
ATOM    288  H   TYR A  28      34.513  41.665  34.598  1.00  0.00           H
ATOM    289  HA  TYR A  28      35.037  44.461  35.006  1.00  0.00           H
ATOM    290  HB2 TYR A  28      36.468  41.978  35.937  1.00  0.00           H
ATOM    291  HB3 TYR A  28      36.961  43.562  36.450  1.00  0.00           H
ATOM    292  HD1 TYR A  28      34.527  40.953  37.034  1.00  0.00           H
ATOM    293  HD2 TYR A  28      35.388  45.129  37.631  1.00  0.00           H
ATOM    294  HE1 TYR A  28      32.681  41.132  38.699  1.00  0.00           H
ATOM    295  HE2 TYR A  28      33.484  45.378  39.206  1.00  0.00           H
ATOM    296  HH  TYR A  28      31.956  42.450  40.594  1.00  0.00           H
ATOM    297  N   HID A  29      37.327  42.884  33.329  1.00  0.00           N
ATOM    298  CA  HID A  29      38.204  43.137  32.194  1.00  0.00           C
ATOM    299  C   HID A  29      37.678  43.727  30.916  1.00  0.00           C
ATOM    300  O   HID A  29      38.448  44.372  30.193  1.00  0.00           O
ATOM    301  CB  HID A  29      39.082  41.856  31.897  1.00  0.00           C
ATOM    302  CG  HID A  29      40.134  41.598  32.938  1.00  0.00           C
ATOM    303  CD2 HID A  29      40.277  40.443  33.604  1.00  0.00           C
ATOM    304  ND1 HID A  29      40.930  42.532  33.601  1.00  0.00           N
ATOM    305  CE1 HID A  29      41.774  41.782  34.458  1.00  0.00           C
ATOM    306  NE2 HID A  29      41.329  40.516  34.490  1.00  0.00           N
ATOM    307  H   HID A  29      37.355  41.957  33.730  1.00  0.00           H
ATOM    308  HA  HID A  29      38.919  43.861  32.586  1.00  0.00           H
ATOM    309  HB2 HID A  29      38.321  41.077  31.900  1.00  0.00           H
ATOM    310  HB3 HID A  29      39.519  41.991  30.907  1.00  0.00           H
ATOM    311  HD1 HID A  29      40.923  43.529  33.443  1.00  0.00           H
ATOM    312  HD2 HID A  29      39.611  39.602  33.478  1.00  0.00           H
ATOM    313  HE1 HID A  29      42.614  42.110  35.053  1.00  0.00           H
ATOM    314  N   LEU A  30      36.355  43.644  30.675  1.00  0.00           N
ATOM    315  CA  LEU A  30      35.834  44.344  29.503  1.00  0.00           C
ATOM    316  C   LEU A  30      35.585  45.893  29.712  1.00  0.00           C
ATOM    317  O   LEU A  30      35.343  46.532  28.688  1.00  0.00           O
ATOM    318  CB  LEU A  30      34.680  43.579  28.817  1.00  0.00           C
ATOM    319  CG  LEU A  30      34.952  42.106  28.484  1.00  0.00           C
ATOM    320  CD1 LEU A  30      34.025  41.574  27.421  1.00  0.00           C
ATOM    321  CD2 LEU A  30      36.294  41.911  27.957  1.00  0.00           C
ATOM    322  H   LEU A  30      35.826  42.909  31.122  1.00  0.00           H
ATOM    323  HA  LEU A  30      36.579  44.468  28.717  1.00  0.00           H
ATOM    324  HB2 LEU A  30      33.788  43.572  29.444  1.00  0.00           H
ATOM    325  HB3 LEU A  30      34.508  44.179  27.923  1.00  0.00           H
ATOM    326  HG  LEU A  30      34.878  41.493  29.382  1.00  0.00           H
ATOM    327 HD11 LEU A  30      34.233  40.552  27.107  1.00  0.00           H
ATOM    328 HD12 LEU A  30      34.043  42.167  26.507  1.00  0.00           H
ATOM    329 HD13 LEU A  30      33.015  41.656  27.824  1.00  0.00           H
ATOM    330 HD21 LEU A  30      36.418  42.596  27.118  1.00  0.00           H
ATOM    331 HD22 LEU A  30      37.077  42.124  28.684  1.00  0.00           H
ATOM    332 HD23 LEU A  30      36.392  40.854  27.712  1.00  0.00           H
ATOM    333  N   THR A  31      35.788  46.418  30.920  1.00  0.00           N
ATOM    334  CA  THR A  31      35.584  47.811  31.279  1.00  0.00           C
ATOM    335  C   THR A  31      36.754  48.385  32.105  1.00  0.00           C
ATOM    336  O   THR A  31      37.010  49.582  31.954  1.00  0.00           O
ATOM    337  CB  THR A  31      34.373  47.870  32.193  1.00  0.00           C
ATOM    338  CG2 THR A  31      33.096  47.308  31.558  1.00  0.00           C
ATOM    339  OG1 THR A  31      34.575  47.149  33.431  1.00  0.00           O
ATOM    340  H   THR A  31      36.194  45.732  31.541  1.00  0.00           H
ATOM    341  HA  THR A  31      35.382  48.432  30.406  1.00  0.00           H
ATOM    342  HB  THR A  31      34.151  48.921  32.380  1.00  0.00           H
ATOM    343  HG1 THR A  31      34.674  46.221  33.205  1.00  0.00           H
ATOM    344 HG21 THR A  31      33.116  46.219  31.568  1.00  0.00           H
ATOM    345 HG22 THR A  31      32.876  47.646  30.545  1.00  0.00           H
ATOM    346 HG23 THR A  31      32.248  47.435  32.230  1.00  0.00           H
ATOM    347  N   LEU A  32      37.481  47.698  32.943  1.00  0.00           N
ATOM    348  CA  LEU A  32      38.483  48.221  33.930  1.00  0.00           C
ATOM    349  C   LEU A  32      39.862  48.510  33.351  1.00  0.00           C
ATOM    350  O   LEU A  32      40.545  49.446  33.815  1.00  0.00           O
ATOM    351  CB  LEU A  32      38.703  47.246  35.097  1.00  0.00           C
ATOM    352  CG  LEU A  32      37.727  46.945  36.290  1.00  0.00           C
ATOM    353  CD1 LEU A  32      38.619  46.477  37.573  1.00  0.00           C
ATOM    354  CD2 LEU A  32      36.969  48.303  36.604  1.00  0.00           C
ATOM    355  H   LEU A  32      37.327  46.700  32.977  1.00  0.00           H
ATOM    356  HA  LEU A  32      38.200  49.203  34.311  1.00  0.00           H
ATOM    357  HB2 LEU A  32      38.852  46.249  34.683  1.00  0.00           H
ATOM    358  HB3 LEU A  32      39.670  47.474  35.544  1.00  0.00           H
ATOM    359  HG  LEU A  32      36.946  46.227  36.042  1.00  0.00           H
ATOM    360 HD11 LEU A  32      37.936  46.224  38.384  1.00  0.00           H
ATOM    361 HD12 LEU A  32      39.257  47.345  37.739  1.00  0.00           H
ATOM    362 HD13 LEU A  32      39.216  45.578  37.420  1.00  0.00           H
ATOM    363 HD21 LEU A  32      37.686  49.024  36.995  1.00  0.00           H
ATOM    364 HD22 LEU A  32      36.460  48.639  35.701  1.00  0.00           H
ATOM    365 HD23 LEU A  32      36.183  48.079  37.326  1.00  0.00           H
ATOM    366  N   GLY A  33      40.307  47.750  32.334  1.00  0.00           N
ATOM    367  CA  GLY A  33      41.746  47.673  31.950  1.00  0.00           C
ATOM    368  C   GLY A  33      42.255  46.251  32.246  1.00  0.00           C
ATOM    369  O   GLY A  33      41.424  45.308  32.365  1.00  0.00           O
ATOM    370  H   GLY A  33      39.747  46.949  32.081  1.00  0.00           H
ATOM    371  HA2 GLY A  33      42.013  47.914  30.921  1.00  0.00           H
ATOM    372  HA3 GLY A  33      42.301  48.340  32.610  1.00  0.00           H
ATOM    373  N   GLU A  34      43.561  45.999  32.155  1.00  0.00           N
ATOM    374  CA  GLU A  34      44.062  44.585  32.219  1.00  0.00           C
ATOM    375  C   GLU A  34      44.337  44.033  33.590  1.00  0.00           C
ATOM    376  O   GLU A  34      44.747  42.863  33.699  1.00  0.00           O
ATOM    377  CB  GLU A  34      45.318  44.483  31.276  1.00  0.00           C
ATOM    378  CG  GLU A  34      44.978  44.542  29.749  1.00  0.00           C
ATOM    379  CD  GLU A  34      44.361  45.778  29.231  1.00  0.00           C
ATOM    380  OE1 GLU A  34      44.881  46.905  29.452  1.00  0.00           O
ATOM    381  OE2 GLU A  34      43.364  45.687  28.449  1.00  0.00           O
ATOM    382  H   GLU A  34      44.277  46.704  32.054  1.00  0.00           H
ATOM    383  HA  GLU A  34      43.318  43.979  31.703  1.00  0.00           H
ATOM    384  HB2 GLU A  34      45.883  45.369  31.565  1.00  0.00           H
ATOM    385  HB3 GLU A  34      45.893  43.581  31.486  1.00  0.00           H
ATOM    386  HG2 GLU A  34      45.879  44.371  29.159  1.00  0.00           H
ATOM    387  HG3 GLU A  34      44.289  43.724  29.540  1.00  0.00           H
ATOM    388  N   SER A  35      43.980  44.732  34.674  1.00  0.00           N
ATOM    389  CA  SER A  35      44.093  44.292  36.072  1.00  0.00           C
ATOM    390  C   SER A  35      42.700  44.260  36.834  1.00  0.00           C
ATOM    391  O   SER A  35      41.734  44.834  36.378  1.00  0.00           O
ATOM    392  CB  SER A  35      45.087  45.232  36.778  1.00  0.00           C
ATOM    393  OG  SER A  35      45.545  44.686  38.032  1.00  0.00           O
ATOM    394  H   SER A  35      43.607  45.664  34.569  1.00  0.00           H
ATOM    395  HA  SER A  35      44.563  43.309  36.086  1.00  0.00           H
ATOM    396  HB2 SER A  35      45.868  45.405  36.038  1.00  0.00           H
ATOM    397  HB3 SER A  35      44.554  46.176  36.891  1.00  0.00           H
ATOM    398  HG  SER A  35      46.172  45.262  38.476  1.00  0.00           H
ATOM    399  N   VAL A  36      42.653  43.701  38.094  1.00  0.00           N
ATOM    400  CA  VAL A  36      41.382  43.582  38.870  1.00  0.00           C
ATOM    401  C   VAL A  36      41.240  44.533  40.067  1.00  0.00           C
ATOM    402  O   VAL A  36      40.301  44.396  40.816  1.00  0.00           O
ATOM    403  CB  VAL A  36      41.118  42.108  39.213  1.00  0.00           C
ATOM    404  CG1 VAL A  36      40.804  41.216  37.946  1.00  0.00           C
ATOM    405  CG2 VAL A  36      42.222  41.581  40.036  1.00  0.00           C
ATOM    406  H   VAL A  36      43.457  43.248  38.503  1.00  0.00           H
ATOM    407  HA  VAL A  36      40.620  43.920  38.167  1.00  0.00           H
ATOM    408  HB  VAL A  36      40.254  42.082  39.877  1.00  0.00           H
ATOM    409 HG11 VAL A  36      40.496  40.213  38.242  1.00  0.00           H
ATOM    410 HG12 VAL A  36      40.088  41.738  37.312  1.00  0.00           H
ATOM    411 HG13 VAL A  36      41.743  41.136  37.400  1.00  0.00           H
ATOM    412 HG21 VAL A  36      42.059  40.650  40.579  1.00  0.00           H
ATOM    413 HG22 VAL A  36      42.513  42.330  40.772  1.00  0.00           H
ATOM    414 HG23 VAL A  36      43.050  41.371  39.359  1.00  0.00           H
ATOM    415  N   HID A  37      42.110  45.599  40.247  1.00  0.00           N
ATOM    416  CA  HID A  37      42.071  46.566  41.383  1.00  0.00           C
ATOM    417  C   HID A  37      41.625  47.968  40.853  1.00  0.00           C
ATOM    418  O   HID A  37      41.522  48.138  39.646  1.00  0.00           O
ATOM    419  CB  HID A  37      43.437  46.607  42.086  1.00  0.00           C
ATOM    420  CG  HID A  37      44.599  47.103  41.262  1.00  0.00           C
ATOM    421  CD2 HID A  37      45.562  46.267  40.779  1.00  0.00           C
ATOM    422  ND1 HID A  37      44.885  48.324  40.682  1.00  0.00           N
ATOM    423  CE1 HID A  37      45.968  48.181  39.905  1.00  0.00           C
ATOM    424  NE2 HID A  37      46.494  46.944  40.020  1.00  0.00           N
ATOM    425  H   HID A  37      42.740  45.807  39.485  1.00  0.00           H
ATOM    426  HA  HID A  37      41.324  46.332  42.142  1.00  0.00           H
ATOM    427  HB2 HID A  37      43.350  47.183  43.007  1.00  0.00           H
ATOM    428  HB3 HID A  37      43.717  45.587  42.348  1.00  0.00           H
ATOM    429  HD1 HID A  37      44.399  49.197  40.833  1.00  0.00           H
ATOM    430  HD2 HID A  37      45.551  45.203  40.963  1.00  0.00           H
ATOM    431  HE1 HID A  37      46.475  49.008  39.431  1.00  0.00           H
ATOM    432  N   CYS A  38      41.213  48.906  41.676  1.00  0.00           N
ATOM    433  CA  CYS A  38      40.820  50.331  41.252  1.00  0.00           C
ATOM    434  C   CYS A  38      41.965  51.065  40.512  1.00  0.00           C
ATOM    435  O   CYS A  38      43.131  50.664  40.702  1.00  0.00           O
ATOM    436  CB  CYS A  38      40.307  51.040  42.515  1.00  0.00           C
ATOM    437  SG  CYS A  38      38.859  50.191  43.343  1.00  0.00           S
ATOM    438  H   CYS A  38      41.067  48.591  42.625  1.00  0.00           H
ATOM    439  HA  CYS A  38      39.992  50.216  40.552  1.00  0.00           H
ATOM    440  HB2 CYS A  38      41.080  51.107  43.281  1.00  0.00           H
ATOM    441  HB3 CYS A  38      39.919  52.055  42.428  1.00  0.00           H
ATOM    442  HG  CYS A  38      39.445  49.019  43.602  1.00  0.00           H
ATOM    443  N   GLY A  39      41.727  52.134  39.847  1.00  0.00           N
ATOM    444  CA  GLY A  39      42.713  53.010  39.176  1.00  0.00           C
ATOM    445  C   GLY A  39      43.116  54.104  40.220  1.00  0.00           C
ATOM    446  O   GLY A  39      42.347  54.420  41.131  1.00  0.00           O
ATOM    447  H   GLY A  39      40.766  52.441  39.814  1.00  0.00           H
ATOM    448  HA2 GLY A  39      43.600  52.449  38.882  1.00  0.00           H
ATOM    449  HA3 GLY A  39      42.242  53.462  38.303  1.00  0.00           H
ATOM    450  N   LEU A  40      44.348  54.627  40.086  1.00  0.00           N
ATOM    451  CA  LEU A  40      44.974  55.642  40.913  1.00  0.00           C
ATOM    452  C   LEU A  40      44.376  56.961  40.254  1.00  0.00           C
ATOM    453  O   LEU A  40      44.969  57.498  39.267  1.00  0.00           O
ATOM    454  CB  LEU A  40      46.512  55.547  41.015  1.00  0.00           C
ATOM    455  CG  LEU A  40      47.190  56.369  42.156  1.00  0.00           C
ATOM    456  CD1 LEU A  40      46.662  56.058  43.628  1.00  0.00           C
ATOM    457  CD2 LEU A  40      48.708  56.062  42.140  1.00  0.00           C
ATOM    458  H   LEU A  40      44.956  54.128  39.452  1.00  0.00           H
ATOM    459  HA  LEU A  40      44.566  55.486  41.912  1.00  0.00           H
ATOM    460  HB2 LEU A  40      46.751  54.502  41.211  1.00  0.00           H
ATOM    461  HB3 LEU A  40      46.978  55.698  40.041  1.00  0.00           H
ATOM    462  HG  LEU A  40      46.971  57.414  41.939  1.00  0.00           H
ATOM    463 HD11 LEU A  40      45.767  56.666  43.760  1.00  0.00           H
ATOM    464 HD12 LEU A  40      47.399  56.403  44.353  1.00  0.00           H
ATOM    465 HD13 LEU A  40      46.445  55.003  43.793  1.00  0.00           H
ATOM    466 HD21 LEU A  40      48.913  55.000  42.270  1.00  0.00           H
ATOM    467 HD22 LEU A  40      49.185  56.491  41.259  1.00  0.00           H
ATOM    468 HD23 LEU A  40      49.232  56.697  42.854  1.00  0.00           H
ATOM    469  N   TRP A  41      43.191  57.330  40.750  1.00 -0.01           N
ATOM    470  CA  TRP A  41      42.649  58.742  40.461  1.00 -0.01           C
ATOM    471  C   TRP A  41      43.039  59.856  41.477  1.00 -0.01           C
ATOM    472  O   TRP A  41      43.127  61.059  41.042  1.00 -0.01           O
ATOM    473  CB  TRP A  41      41.148  58.517  40.381  1.00 -0.01           C
ATOM    474  CG  TRP A  41      40.595  57.389  39.503  1.00 -0.01           C
ATOM    475  CD1 TRP A  41      40.153  56.181  39.852  1.00 -0.01           C
ATOM    476  CD2 TRP A  41      40.483  57.371  37.996  1.00 -0.01           C
ATOM    477  CE2 TRP A  41      39.948  56.183  37.601  1.00 -0.01           C
ATOM    478  CE3 TRP A  41      41.037  58.211  37.066  1.00 -0.01           C
ATOM    479  NE1 TRP A  41      39.667  55.503  38.804  1.00 -0.01           N
ATOM    480  CZ2 TRP A  41      39.827  55.767  36.306  1.00 -0.01           C
ATOM    481  CZ3 TRP A  41      41.127  57.726  35.740  1.00 -0.01           C
ATOM    482  CH2 TRP A  41      40.513  56.560  35.345  1.00 -0.01           C
ATOM    483  H   TRP A  41      42.821  56.778  41.511  1.00 -0.01           H
ATOM    484  HA  TRP A  41      43.059  59.135  39.531  1.00 -0.01           H
ATOM    485  HB2 TRP A  41      40.865  58.283  41.407  1.00 -0.01           H
ATOM    486  HB3 TRP A  41      40.624  59.451  40.178  1.00 -0.01           H
ATOM    487  HD1 TRP A  41      40.053  55.912  40.893  1.00 -0.01           H
ATOM    488  HE1 TRP A  41      39.335  54.551  38.853  1.00 -0.01           H
ATOM    489  HE3 TRP A  41      41.383  59.198  37.332  1.00 -0.01           H
ATOM    490  HZ2 TRP A  41      39.562  54.772  35.980  1.00 -0.01           H
ATOM    491  HZ3 TRP A  41      41.594  58.285  34.943  1.00 -0.01           H
ATOM    492  HH2 TRP A  41      40.652  56.151  34.355  1.00 -0.01           H
ATOM    493  N   PHE A  42      43.094  59.530  42.737  1.00 -0.01           N
ATOM    494  CA  PHE A  42      43.303  60.442  43.868  1.00 -0.01           C
ATOM    495  C   PHE A  42      44.324  59.790  44.868  1.00 -0.01           C
ATOM    496  O   PHE A  42      43.854  59.081  45.742  1.00 -0.01           O
ATOM    497  CB  PHE A  42      42.006  60.850  44.646  1.00 -0.01           C
ATOM    498  CG  PHE A  42      40.997  61.691  43.945  1.00 -0.01           C
ATOM    499  CD1 PHE A  42      39.939  61.044  43.118  1.00 -0.01           C
ATOM    500  CD2 PHE A  42      41.050  63.067  44.059  1.00 -0.01           C
ATOM    501  CE1 PHE A  42      38.845  61.803  42.555  1.00 -0.01           C
ATOM    502  CE2 PHE A  42      40.000  63.803  43.436  1.00 -0.01           C
ATOM    503  CZ  PHE A  42      38.970  63.201  42.693  1.00 -0.01           C
ATOM    504  H   PHE A  42      42.980  58.572  43.038  1.00 -0.01           H
ATOM    505  HA  PHE A  42      43.806  61.383  43.644  1.00 -0.01           H
ATOM    506  HB2 PHE A  42      41.481  59.958  44.987  1.00 -0.01           H
ATOM    507  HB3 PHE A  42      42.405  61.412  45.491  1.00 -0.01           H
ATOM    508  HD1 PHE A  42      39.771  59.983  43.009  1.00 -0.01           H
ATOM    509  HD2 PHE A  42      41.818  63.571  44.626  1.00 -0.01           H
ATOM    510  HE1 PHE A  42      37.985  61.344  42.091  1.00 -0.01           H
ATOM    511  HE2 PHE A  42      40.037  64.882  43.408  1.00 -0.01           H
ATOM    512  HZ  PHE A  42      38.246  63.889  42.282  1.00 -0.01           H
ATOM    513  N   PRO A  43      45.662  59.801  44.587  1.00  0.00           N
ATOM    514  CA  PRO A  43      46.613  59.314  45.535  1.00  0.00           C
ATOM    515  C   PRO A  43      46.497  59.951  46.986  1.00  0.00           C
ATOM    516  O   PRO A  43      45.922  61.015  47.151  1.00  0.00           O
ATOM    517  CB  PRO A  43      47.993  59.482  44.837  1.00  0.00           C
ATOM    518  CG  PRO A  43      47.795  60.709  43.987  1.00  0.00           C
ATOM    519  CD  PRO A  43      46.418  60.529  43.544  1.00  0.00           C
ATOM    520  HA  PRO A  43      46.488  58.242  45.688  1.00  0.00           H
ATOM    521  HB2 PRO A  43      48.779  59.718  45.555  1.00  0.00           H
ATOM    522  HB3 PRO A  43      48.386  58.657  44.243  1.00  0.00           H
ATOM    523  HG2 PRO A  43      47.973  61.670  44.471  1.00  0.00           H
ATOM    524  HG3 PRO A  43      48.461  60.646  43.126  1.00  0.00           H
ATOM    525  HD2 PRO A  43      46.021  61.542  43.477  1.00  0.00           H
ATOM    526  HD3 PRO A  43      46.428  60.077  42.552  1.00  0.00           H
ATOM    527  N   PRO A  44      47.234  59.262  47.962  1.00  0.00           N
ATOM    528  CA  PRO A  44      47.234  59.868  49.333  1.00  0.00           C
ATOM    529  C   PRO A  44      48.080  61.145  49.350  1.00  0.00           C
ATOM    530  O   PRO A  44      48.039  61.878  50.392  1.00  0.00           O
ATOM    531  CB  PRO A  44      47.914  58.762  50.143  1.00  0.00           C
ATOM    532  CG  PRO A  44      48.817  57.976  49.218  1.00  0.00           C
ATOM    533  CD  PRO A  44      48.091  58.084  47.903  1.00  0.00           C
ATOM    534  HA  PRO A  44      46.242  60.099  49.721  1.00  0.00           H
ATOM    535  HB2 PRO A  44      48.535  59.230  50.907  1.00  0.00           H
ATOM    536  HB3 PRO A  44      47.205  58.092  50.629  1.00  0.00           H
ATOM    537  HG2 PRO A  44      49.768  58.500  49.130  1.00  0.00           H
ATOM    538  HG3 PRO A  44      48.983  56.969  49.601  1.00  0.00           H
ATOM    539  HD2 PRO A  44      48.828  58.158  47.103  1.00  0.00           H
ATOM    540  HD3 PRO A  44      47.431  57.225  47.781  1.00  0.00           H
ATOM    541  N   ASP A  45      48.839  61.409  48.381  1.00  0.00           N
ATOM    542  CA  ASP A  45      49.657  62.652  48.109  1.00  0.00           C
ATOM    543  C   ASP A  45      48.844  63.878  47.717  1.00  0.00           C
ATOM    544  O   ASP A  45      49.392  64.819  47.138  1.00  0.00           O
ATOM    545  CB  ASP A  45      50.838  62.410  47.102  1.00  0.00           C
ATOM    546  CG  ASP A  45      51.664  61.120  47.346  1.00  0.00           C
ATOM    547  OD1 ASP A  45      51.677  60.479  48.445  1.00  0.00           O
ATOM    548  OD2 ASP A  45      52.310  60.658  46.382  1.00  0.00           O
ATOM    549  H   ASP A  45      48.796  60.712  47.652  1.00  0.00           H
ATOM    550  HA  ASP A  45      50.011  62.910  49.107  1.00  0.00           H
ATOM    551  HB2 ASP A  45      50.341  62.215  46.152  1.00  0.00           H
ATOM    552  HB3 ASP A  45      51.522  63.258  47.128  1.00  0.00           H
ATOM    553  N   ALA A  46      47.509  63.828  47.907  1.00  0.00           N
ATOM    554  CA  ALA A  46      46.574  64.884  47.603  1.00  0.00           C
ATOM    555  C   ALA A  46      45.383  64.841  48.632  1.00  0.00           C
ATOM    556  O   ALA A  46      44.998  63.818  49.146  1.00  0.00           O
ATOM    557  CB  ALA A  46      46.133  64.743  46.140  1.00  0.00           C
ATOM    558  H   ALA A  46      47.148  62.998  48.353  1.00  0.00           H
ATOM    559  HA  ALA A  46      47.081  65.845  47.698  1.00  0.00           H
ATOM    560  HB1 ALA A  46      47.012  64.855  45.506  1.00  0.00           H
ATOM    561  HB2 ALA A  46      45.403  65.519  45.912  1.00  0.00           H
ATOM    562  HB3 ALA A  46      45.683  63.754  46.055  1.00  0.00           H
ATOM    563  N   PRO A  47      44.737  65.974  48.873  1.00  0.00           N
ATOM    564  CA  PRO A  47      43.530  66.089  49.651  1.00  0.00           C
ATOM    565  C   PRO A  47      42.299  65.429  49.095  1.00  0.00           C
ATOM    566  O   PRO A  47      42.123  65.357  47.845  1.00  0.00           O
ATOM    567  CB  PRO A  47      43.271  67.617  49.830  1.00  0.00           C
ATOM    568  CG  PRO A  47      43.966  68.298  48.646  1.00  0.00           C
ATOM    569  CD  PRO A  47      45.112  67.314  48.346  1.00  0.00           C
ATOM    570  HA  PRO A  47      43.648  65.591  50.613  1.00  0.00           H
ATOM    571  HB2 PRO A  47      42.190  67.757  49.818  1.00  0.00           H
ATOM    572  HB3 PRO A  47      43.681  67.943  50.786  1.00  0.00           H
ATOM    573  HG2 PRO A  47      43.232  68.247  47.842  1.00  0.00           H
ATOM    574  HG3 PRO A  47      44.282  69.332  48.785  1.00  0.00           H
ATOM    575  HD2 PRO A  47      45.384  67.329  47.291  1.00  0.00           H
ATOM    576  HD3 PRO A  47      46.031  67.588  48.864  1.00  0.00           H
ATOM    577  N   VAL A  48      41.380  64.820  49.908  1.00  0.00           N
ATOM    578  CA  VAL A  48      40.118  64.154  49.456  1.00  0.00           C
ATOM    579  C   VAL A  48      39.057  65.176  48.999  1.00  0.00           C
ATOM    580  O   VAL A  48      38.793  66.183  49.654  1.00  0.00           O
ATOM    581  CB  VAL A  48      39.594  63.336  50.625  1.00  0.00           C
ATOM    582  CG1 VAL A  48      38.418  62.341  50.309  1.00  0.00           C
ATOM    583  CG2 VAL A  48      40.634  62.501  51.508  1.00  0.00           C
ATOM    584  H   VAL A  48      41.554  64.900  50.899  1.00  0.00           H
ATOM    585  HA  VAL A  48      40.396  63.560  48.586  1.00  0.00           H
ATOM    586  HB  VAL A  48      39.238  64.051  51.367  1.00  0.00           H
ATOM    587 HG11 VAL A  48      37.633  62.772  49.688  1.00  0.00           H
ATOM    588 HG12 VAL A  48      38.765  61.533  49.664  1.00  0.00           H
ATOM    589 HG13 VAL A  48      38.077  61.889  51.240  1.00  0.00           H
ATOM    590 HG21 VAL A  48      41.007  61.697  50.874  1.00  0.00           H
ATOM    591 HG22 VAL A  48      40.208  62.028  52.393  1.00  0.00           H
ATOM    592 HG23 VAL A  48      41.399  63.183  51.880  1.00  0.00           H
ATOM    593  N   PRO A  49      38.316  64.934  47.894  1.00  0.00           N
ATOM    594  CA  PRO A  49      36.994  65.391  47.715  1.00  0.00           C
ATOM    595  C   PRO A  49      36.031  65.417  48.965  1.00  0.00           C
ATOM    596  O   PRO A  49      36.073  64.560  49.786  1.00  0.00           O
ATOM    597  CB  PRO A  49      36.194  64.540  46.712  1.00  0.00           C
ATOM    598  CG  PRO A  49      37.414  63.960  45.981  1.00  0.00           C
ATOM    599  CD  PRO A  49      38.611  63.940  46.907  1.00  0.00           C
ATOM    600  HA  PRO A  49      36.956  66.451  47.464  1.00  0.00           H
ATOM    601  HB2 PRO A  49      35.679  63.745  47.252  1.00  0.00           H
ATOM    602  HB3 PRO A  49      35.444  65.082  46.135  1.00  0.00           H
ATOM    603  HG2 PRO A  49      37.296  62.938  45.619  1.00  0.00           H
ATOM    604  HG3 PRO A  49      37.528  64.700  45.189  1.00  0.00           H
ATOM    605  HD2 PRO A  49      38.651  62.961  47.385  1.00  0.00           H
ATOM    606  HD3 PRO A  49      39.520  64.193  46.360  1.00  0.00           H
ATOM    607  N   GLN A  50      35.162  66.396  49.101  1.00  0.00           N
ATOM    608  CA  GLN A  50      34.363  66.522  50.311  1.00  0.00           C
ATOM    609  C   GLN A  50      33.088  65.612  50.364  1.00  0.00           C
ATOM    610  O   GLN A  50      32.285  65.715  51.288  1.00  0.00           O
ATOM    611  CB  GLN A  50      33.974  68.012  50.504  1.00  0.00           C
ATOM    612  CG  GLN A  50      32.890  68.480  49.529  1.00  0.00           C
ATOM    613  CD  GLN A  50      32.550  69.944  49.664  1.00  0.00           C
ATOM    614  NE2 GLN A  50      32.013  70.473  48.580  1.00  0.00           N
ATOM    615  OE1 GLN A  50      32.660  70.607  50.721  1.00  0.00           O
ATOM    616  H   GLN A  50      35.166  67.084  48.361  1.00  0.00           H
ATOM    617  HA  GLN A  50      34.939  66.112  51.141  1.00  0.00           H
ATOM    618  HB2 GLN A  50      33.511  68.069  51.490  1.00  0.00           H
ATOM    619  HB3 GLN A  50      34.882  68.614  50.481  1.00  0.00           H
ATOM    620  HG2 GLN A  50      33.278  68.349  48.520  1.00  0.00           H
ATOM    621  HG3 GLN A  50      31.950  67.973  49.747  1.00  0.00           H
ATOM    622 HE21 GLN A  50      31.555  71.372  48.630  1.00  0.00           H
ATOM    623 HE22 GLN A  50      32.013  70.022  47.677  1.00  0.00           H
ATOM    624  N   ASP A  51      32.867  64.760  49.368  1.00  0.00           N
ATOM    625  CA  ASP A  51      31.758  63.801  49.261  1.00  0.00           C
ATOM    626  C   ASP A  51      32.138  62.734  48.175  1.00  0.00           C
ATOM    627  O   ASP A  51      32.984  63.038  47.308  1.00  0.00           O
ATOM    628  CB  ASP A  51      30.470  64.519  48.943  1.00  0.00           C
ATOM    629  CG  ASP A  51      29.236  63.791  49.452  1.00  0.00           C
ATOM    630  OD1 ASP A  51      29.243  62.649  49.963  1.00  0.00           O
ATOM    631  OD2 ASP A  51      28.172  64.457  49.265  1.00  0.00           O
ATOM    632  H   ASP A  51      33.509  64.764  48.588  1.00  0.00           H
ATOM    633  HA  ASP A  51      31.684  63.274  50.212  1.00  0.00           H
ATOM    634  HB2 ASP A  51      30.478  65.535  49.336  1.00  0.00           H
ATOM    635  HB3 ASP A  51      30.466  64.662  47.862  1.00  0.00           H
ATOM    636  N   MET A  52      31.744  61.416  48.168  1.00  0.00           N
ATOM    637  CA  MET A  52      31.995  60.477  47.011  1.00  0.00           C
ATOM    638  C   MET A  52      31.060  60.735  45.822  1.00  0.00           C
ATOM    639  O   MET A  52      30.684  59.805  45.091  1.00  0.00           O
ATOM    640  CB  MET A  52      31.948  59.013  47.450  1.00  0.00           C
ATOM    641  CG  MET A  52      33.024  58.681  48.333  1.00  0.00           C
ATOM    642  SD  MET A  52      34.668  59.089  47.752  1.00  0.00           S
ATOM    643  CE  MET A  52      35.214  60.295  48.923  1.00  0.00           C
ATOM    644  H   MET A  52      31.047  61.099  48.827  1.00  0.00           H
ATOM    645  HA  MET A  52      32.972  60.795  46.645  1.00  0.00           H
ATOM    646  HB2 MET A  52      31.037  58.880  48.034  1.00  0.00           H
ATOM    647  HB3 MET A  52      31.961  58.352  46.583  1.00  0.00           H
ATOM    648  HG2 MET A  52      32.834  58.904  49.383  1.00  0.00           H
ATOM    649  HG3 MET A  52      33.028  57.591  48.314  1.00  0.00           H
ATOM    650  HE1 MET A  52      34.455  61.077  48.962  1.00  0.00           H
ATOM    651  HE2 MET A  52      35.437  59.916  49.920  1.00  0.00           H
ATOM    652  HE3 MET A  52      36.093  60.834  48.568  1.00  0.00           H
ATOM    653  N   GLU A  53      30.523  61.919  45.746  1.00  0.00           N
ATOM    654  CA  GLU A  53      29.569  62.258  44.721  1.00  0.00           C
ATOM    655  C   GLU A  53      30.203  62.693  43.389  1.00  0.00           C
ATOM    656  O   GLU A  53      31.215  63.328  43.262  1.00  0.00           O
ATOM    657  CB  GLU A  53      28.590  63.323  45.293  1.00  0.00           C
ATOM    658  CG  GLU A  53      27.384  63.723  44.388  1.00  0.00           C
ATOM    659  CD  GLU A  53      27.732  64.804  43.355  1.00  0.00           C
ATOM    660  OE1 GLU A  53      28.437  65.774  43.770  1.00  0.00           O
ATOM    661  OE2 GLU A  53      27.296  64.716  42.185  1.00  0.00           O
ATOM    662  H   GLU A  53      30.847  62.627  46.390  1.00  0.00           H
ATOM    663  HA  GLU A  53      29.043  61.343  44.448  1.00  0.00           H
ATOM    664  HB2 GLU A  53      28.117  62.739  46.082  1.00  0.00           H
ATOM    665  HB3 GLU A  53      29.151  64.163  45.701  1.00  0.00           H
ATOM    666  HG2 GLU A  53      26.998  62.836  43.885  1.00  0.00           H
ATOM    667  HG3 GLU A  53      26.627  64.147  45.047  1.00  0.00           H
ATOM    668  N   LEU A  54      29.637  62.330  42.232  1.00 -0.01           N
ATOM    669  CA  LEU A  54      30.439  62.403  40.894  1.00 -0.01           C
ATOM    670  C   LEU A  54      30.815  63.828  40.471  1.00 -0.01           C
ATOM    671  O   LEU A  54      31.934  64.044  39.969  1.00 -0.01           O
ATOM    672  CB  LEU A  54      29.595  61.674  39.813  1.00 -0.01           C
ATOM    673  CG  LEU A  54      30.202  61.764  38.361  1.00 -0.01           C
ATOM    674  CD1 LEU A  54      31.506  61.052  38.267  1.00 -0.01           C
ATOM    675  CD2 LEU A  54      29.130  61.067  37.392  1.00 -0.01           C
ATOM    676  H   LEU A  54      28.699  61.966  42.140  1.00 -0.01           H
ATOM    677  HA  LEU A  54      31.363  61.825  40.866  1.00 -0.01           H
ATOM    678  HB2 LEU A  54      29.535  60.654  40.193  1.00 -0.01           H
ATOM    679  HB3 LEU A  54      28.598  62.113  39.846  1.00 -0.01           H
ATOM    680  HG  LEU A  54      30.349  62.772  37.973  1.00 -0.01           H
ATOM    681 HD11 LEU A  54      32.167  61.647  38.897  1.00 -0.01           H
ATOM    682 HD12 LEU A  54      31.914  61.141  37.261  1.00 -0.01           H
ATOM    683 HD13 LEU A  54      31.475  60.046  38.686  1.00 -0.01           H
ATOM    684 HD21 LEU A  54      29.477  60.910  36.371  1.00 -0.01           H
ATOM    685 HD22 LEU A  54      28.907  60.069  37.770  1.00 -0.01           H
ATOM    686 HD23 LEU A  54      28.236  61.686  37.317  1.00 -0.01           H
ATOM    687  N   VAL A  55      30.011  64.906  40.810  1.00 -0.01           N
ATOM    688  CA  VAL A  55      30.363  66.295  40.446  1.00 -0.01           C
ATOM    689  C   VAL A  55      31.334  66.920  41.453  1.00 -0.01           C
ATOM    690  O   VAL A  55      32.159  67.755  41.146  1.00 -0.01           O
ATOM    691  CB  VAL A  55      29.122  67.235  40.362  1.00 -0.01           C
ATOM    692  CG1 VAL A  55      29.321  68.663  39.979  1.00 -0.01           C
ATOM    693  CG2 VAL A  55      28.239  66.665  39.242  1.00 -0.01           C
ATOM    694  H   VAL A  55      29.211  64.737  41.402  1.00 -0.01           H
ATOM    695  HA  VAL A  55      30.932  66.221  39.519  1.00 -0.01           H
ATOM    696  HB  VAL A  55      28.597  67.177  41.316  1.00 -0.01           H
ATOM    697 HG11 VAL A  55      28.328  69.095  39.855  1.00 -0.01           H
ATOM    698 HG12 VAL A  55      29.752  69.150  40.854  1.00 -0.01           H
ATOM    699 HG13 VAL A  55      29.840  68.820  39.033  1.00 -0.01           H
ATOM    700 HG21 VAL A  55      27.418  67.365  39.089  1.00 -0.01           H
ATOM    701 HG22 VAL A  55      27.816  65.698  39.515  1.00 -0.01           H
ATOM    702 HG23 VAL A  55      28.825  66.639  38.323  1.00 -0.01           H
ATOM    703  N   THR A  56      31.212  66.461  42.755  1.00  0.01           N
ATOM    704  CA  THR A  56      32.156  66.858  43.811  1.00  0.01           C
ATOM    705  C   THR A  56      33.614  66.396  43.587  1.00  0.01           C
ATOM    706  O   THR A  56      34.586  67.060  43.843  1.00  0.01           O
ATOM    707  CB  THR A  56      31.626  66.225  45.155  1.00  0.01           C
ATOM    708  CG2 THR A  56      32.498  66.527  46.381  1.00  0.01           C
ATOM    709  OG1 THR A  56      30.399  66.835  45.421  1.00  0.01           O
ATOM    710  H   THR A  56      30.460  65.861  43.061  1.00  0.01           H
ATOM    711  HA  THR A  56      32.116  67.943  43.908  1.00  0.01           H
ATOM    712  HB  THR A  56      31.448  65.153  45.071  1.00  0.01           H
ATOM    713  HG1 THR A  56      29.782  66.306  44.910  1.00  0.01           H
ATOM    714 HG21 THR A  56      32.760  67.583  46.443  1.00  0.01           H
ATOM    715 HG22 THR A  56      33.456  66.007  46.355  1.00  0.01           H
ATOM    716 HG23 THR A  56      31.881  66.246  47.234  1.00  0.01           H
ATOM    717  N   MET A  57      33.714  65.155  43.138  1.00  0.00           N
ATOM    718  CA  MET A  57      34.952  64.550  42.663  1.00  0.00           C
ATOM    719  C   MET A  57      35.491  65.286  41.442  1.00  0.00           C
ATOM    720  O   MET A  57      36.631  65.648  41.370  1.00  0.00           O
ATOM    721  CB  MET A  57      34.766  63.086  42.281  1.00  0.00           C
ATOM    722  CG  MET A  57      34.331  62.223  43.516  1.00  0.00           C
ATOM    723  SD  MET A  57      34.927  60.491  43.233  1.00  0.00           S
ATOM    724  CE  MET A  57      33.917  60.044  41.809  1.00  0.00           C
ATOM    725  H   MET A  57      32.856  64.637  43.011  1.00  0.00           H
ATOM    726  HA  MET A  57      35.675  64.558  43.479  1.00  0.00           H
ATOM    727  HB2 MET A  57      34.003  63.104  41.503  1.00  0.00           H
ATOM    728  HB3 MET A  57      35.688  62.696  41.850  1.00  0.00           H
ATOM    729  HG2 MET A  57      35.084  62.436  44.274  1.00  0.00           H
ATOM    730  HG3 MET A  57      33.268  62.096  43.723  1.00  0.00           H
ATOM    731  HE1 MET A  57      33.999  60.713  40.953  1.00  0.00           H
ATOM    732  HE2 MET A  57      34.320  59.070  41.529  1.00  0.00           H
ATOM    733  HE3 MET A  57      32.868  60.035  42.106  1.00  0.00           H
ATOM    734  N   SER A  58      34.566  65.559  40.436  1.00 -0.02           N
ATOM    735  CA  SER A  58      34.842  66.345  39.226  1.00 -0.02           C
ATOM    736  C   SER A  58      35.220  67.756  39.646  1.00 -0.02           C
ATOM    737  O   SER A  58      36.052  68.351  38.995  1.00 -0.02           O
ATOM    738  CB  SER A  58      33.686  66.383  38.255  1.00 -0.02           C
ATOM    739  OG  SER A  58      34.104  66.687  36.948  1.00 -0.02           O
ATOM    740  H   SER A  58      33.613  65.227  40.449  1.00 -0.02           H
ATOM    741  HA  SER A  58      35.645  65.991  38.579  1.00 -0.02           H
ATOM    742  HB2 SER A  58      33.144  65.437  38.256  1.00 -0.02           H
ATOM    743  HB3 SER A  58      32.921  67.084  38.587  1.00 -0.02           H
ATOM    744  HG  SER A  58      34.217  67.640  36.950  1.00 -0.02           H
ATOM    745  N   SER A  59      34.738  68.327  40.764  1.00  0.02           N
ATOM    746  CA  SER A  59      35.156  69.582  41.326  1.00  0.02           C
ATOM    747  C   SER A  59      36.582  69.500  41.844  1.00  0.02           C
ATOM    748  O   SER A  59      37.479  70.333  41.603  1.00  0.02           O
ATOM    749  CB  SER A  59      34.177  70.106  42.339  1.00  0.02           C
ATOM    750  OG  SER A  59      32.934  70.493  41.662  1.00  0.02           O
ATOM    751  H   SER A  59      34.060  67.776  41.270  1.00  0.02           H
ATOM    752  HA  SER A  59      35.172  70.350  40.553  1.00  0.02           H
ATOM    753  HB2 SER A  59      33.950  69.349  43.090  1.00  0.02           H
ATOM    754  HB3 SER A  59      34.608  71.017  42.755  1.00  0.02           H
ATOM    755  HG  SER A  59      32.485  69.662  41.491  1.00  0.02           H
ATOM    756  N   GLN A  60      36.857  68.488  42.627  1.00  0.01           N
ATOM    757  CA  GLN A  60      38.310  68.248  43.058  1.00  0.01           C
ATOM    758  C   GLN A  60      39.321  68.052  41.890  1.00  0.01           C
ATOM    759  O   GLN A  60      40.385  68.638  41.898  1.00  0.01           O
ATOM    760  CB  GLN A  60      38.363  67.038  44.004  1.00  0.01           C
ATOM    761  CG  GLN A  60      39.593  67.114  44.866  1.00  0.01           C
ATOM    762  CD  GLN A  60      39.483  67.894  46.168  1.00  0.01           C
ATOM    763  NE2 GLN A  60      40.528  67.737  47.011  1.00  0.01           N
ATOM    764  OE1 GLN A  60      38.573  68.675  46.434  1.00  0.01           O
ATOM    765  H   GLN A  60      36.119  67.813  42.765  1.00  0.01           H
ATOM    766  HA  GLN A  60      38.545  69.152  43.619  1.00  0.01           H
ATOM    767  HB2 GLN A  60      37.488  66.985  44.651  1.00  0.01           H
ATOM    768  HB3 GLN A  60      38.430  66.112  43.433  1.00  0.01           H
ATOM    769  HG2 GLN A  60      39.878  66.093  45.120  1.00  0.01           H
ATOM    770  HG3 GLN A  60      40.398  67.623  44.334  1.00  0.01           H
ATOM    771 HE21 GLN A  60      40.478  68.210  47.902  1.00  0.01           H
ATOM    772 HE22 GLN A  60      41.304  67.100  46.909  1.00  0.01           H
ATOM    773  N   ALA A  61      38.979  67.310  40.833  1.00 -0.02           N
ATOM    774  CA  ALA A  61      39.801  67.345  39.590  1.00 -0.02           C
ATOM    775  C   ALA A  61      39.959  68.681  38.823  1.00 -0.02           C
ATOM    776  O   ALA A  61      40.990  68.910  38.186  1.00 -0.02           O
ATOM    777  CB  ALA A  61      39.099  66.258  38.705  1.00 -0.02           C
ATOM    778  H   ALA A  61      38.087  66.838  40.869  1.00 -0.02           H
ATOM    779  HA  ALA A  61      40.748  66.848  39.800  1.00 -0.02           H
ATOM    780  HB1 ALA A  61      38.960  65.287  39.180  1.00 -0.02           H
ATOM    781  HB2 ALA A  61      39.720  66.128  37.818  1.00 -0.02           H
ATOM    782  HB3 ALA A  61      38.143  66.563  38.281  1.00 -0.02           H
ATOM    783  N   GLN A  62      38.943  69.589  38.845  1.00 -0.14           N
ATOM    784  CA  GLN A  62      38.946  70.886  38.379  1.00 -0.14           C
ATOM    785  C   GLN A  62      39.897  71.780  39.209  1.00 -0.14           C
ATOM    786  O   GLN A  62      40.726  72.527  38.693  1.00 -0.14           O
ATOM    787  CB  GLN A  62      37.586  71.595  38.281  1.00 -0.14           C
ATOM    788  CG  GLN A  62      36.762  71.167  37.053  1.00 -0.14           C
ATOM    789  CD  GLN A  62      35.542  72.080  37.010  1.00 -0.14           C
ATOM    790  NE2 GLN A  62      34.922  72.374  35.852  1.00 -0.14           N
ATOM    791  OE1 GLN A  62      35.218  72.818  37.959  1.00 -0.14           O
ATOM    792  H   GLN A  62      38.070  69.333  39.282  1.00 -0.14           H
ATOM    793  HA  GLN A  62      39.357  70.869  37.370  1.00 -0.14           H
ATOM    794  HB2 GLN A  62      37.036  71.459  39.212  1.00 -0.14           H
ATOM    795  HB3 GLN A  62      37.790  72.660  38.164  1.00 -0.14           H
ATOM    796  HG2 GLN A  62      37.318  71.121  36.116  1.00 -0.14           H
ATOM    797  HG3 GLN A  62      36.291  70.187  37.136  1.00 -0.14           H
ATOM    798 HE21 GLN A  62      34.049  72.883  35.844  1.00 -0.14           H
ATOM    799 HE22 GLN A  62      35.371  72.054  35.006  1.00 -0.14           H
ATOM    800  N   ASP A  63      39.830  71.613  40.553  1.00 -0.01           N
ATOM    801  CA  ASP A  63      40.714  72.430  41.412  1.00 -0.01           C
ATOM    802  C   ASP A  63      42.236  72.215  41.303  1.00 -0.01           C
ATOM    803  O   ASP A  63      42.913  73.191  41.205  1.00 -0.01           O
ATOM    804  CB  ASP A  63      40.248  72.090  42.898  1.00 -0.01           C
ATOM    805  CG  ASP A  63      40.469  73.285  43.778  1.00 -0.01           C
ATOM    806  OD1 ASP A  63      40.342  74.435  43.346  1.00 -0.01           O
ATOM    807  OD2 ASP A  63      40.767  73.059  44.959  1.00 -0.01           O
ATOM    808  H   ASP A  63      39.040  71.097  40.914  1.00 -0.01           H
ATOM    809  HA  ASP A  63      40.486  73.485  41.258  1.00 -0.01           H
ATOM    810  HB2 ASP A  63      39.165  72.010  42.805  1.00 -0.01           H
ATOM    811  HB3 ASP A  63      40.663  71.122  43.178  1.00 -0.01           H
ATOM    812  N   ARG A  64      42.652  70.930  41.173  1.00  0.02           N
ATOM    813  CA  ARG A  64      44.026  70.614  40.768  1.00  0.02           C
ATOM    814  C   ARG A  64      44.417  71.124  39.386  1.00  0.02           C
ATOM    815  O   ARG A  64      45.536  71.529  39.197  1.00  0.02           O
ATOM    816  CB  ARG A  64      44.210  69.086  40.802  1.00  0.02           C
ATOM    817  CG  ARG A  64      43.914  68.327  42.028  1.00  0.02           C
ATOM    818  CD  ARG A  64      44.897  68.704  43.152  1.00  0.02           C
ATOM    819  NE  ARG A  64      44.523  69.950  43.829  1.00  0.02           N
ATOM    820  CZ  ARG A  64      43.519  70.340  44.588  1.00  0.02           C
ATOM    821  NH1 ARG A  64      42.717  69.473  45.072  1.00  0.02           N
ATOM    822  NH2 ARG A  64      43.275  71.585  44.899  1.00  0.02           N
ATOM    823  H   ARG A  64      42.042  70.125  41.166  1.00  0.02           H
ATOM    824  HA  ARG A  64      44.730  71.042  41.482  1.00  0.02           H
ATOM    825  HB2 ARG A  64      43.735  68.730  39.888  1.00  0.02           H
ATOM    826  HB3 ARG A  64      45.264  68.891  40.609  1.00  0.02           H
ATOM    827  HG2 ARG A  64      42.927  68.337  42.490  1.00  0.02           H
ATOM    828  HG3 ARG A  64      44.092  67.268  41.838  1.00  0.02           H
ATOM    829  HD2 ARG A  64      44.791  67.962  43.943  1.00  0.02           H
ATOM    830  HD3 ARG A  64      45.905  68.751  42.741  1.00  0.02           H
ATOM    831  HE  ARG A  64      45.103  70.759  43.656  1.00  0.02           H
ATOM    832 HH11 ARG A  64      42.865  68.479  44.966  1.00  0.02           H
ATOM    833 HH12 ARG A  64      41.922  69.853  45.565  1.00  0.02           H
ATOM    834 HH21 ARG A  64      43.890  72.302  44.543  1.00  0.02           H
ATOM    835 HH22 ARG A  64      42.488  71.804  45.493  1.00  0.02           H
ATOM    836  N   TYR A  65      43.477  70.958  38.455  1.00 -0.03           N
ATOM    837  CA  TYR A  65      43.646  71.525  37.029  1.00 -0.03           C
ATOM    838  C   TYR A  65      43.806  73.023  37.130  1.00 -0.03           C
ATOM    839  O   TYR A  65      44.627  73.551  36.401  1.00 -0.03           O
ATOM    840  CB  TYR A  65      42.533  71.077  36.117  1.00 -0.03           C
ATOM    841  CG  TYR A  65      42.758  71.418  34.606  1.00 -0.03           C
ATOM    842  CD1 TYR A  65      42.986  70.340  33.700  1.00 -0.03           C
ATOM    843  CD2 TYR A  65      42.366  72.686  34.178  1.00 -0.03           C
ATOM    844  CE1 TYR A  65      42.854  70.614  32.363  1.00 -0.03           C
ATOM    845  CE2 TYR A  65      42.230  72.922  32.768  1.00 -0.03           C
ATOM    846  CZ  TYR A  65      42.402  71.820  31.894  1.00 -0.03           C
ATOM    847  OH  TYR A  65      42.027  71.909  30.584  1.00 -0.03           O
ATOM    848  H   TYR A  65      42.570  70.538  38.602  1.00 -0.03           H
ATOM    849  HA  TYR A  65      44.539  71.072  36.597  1.00 -0.03           H
ATOM    850  HB2 TYR A  65      42.527  69.989  36.064  1.00 -0.03           H
ATOM    851  HB3 TYR A  65      41.591  71.563  36.372  1.00 -0.03           H
ATOM    852  HD1 TYR A  65      43.331  69.340  33.918  1.00 -0.03           H
ATOM    853  HD2 TYR A  65      41.976  73.406  34.882  1.00 -0.03           H
ATOM    854  HE1 TYR A  65      43.079  69.901  31.583  1.00 -0.03           H
ATOM    855  HE2 TYR A  65      41.769  73.808  32.359  1.00 -0.03           H
ATOM    856  HH  TYR A  65      41.207  72.369  30.390  1.00 -0.03           H
ATOM    857  N   THR A  66      43.127  73.719  38.049  1.00  0.01           N
ATOM    858  CA  THR A  66      43.315  75.151  38.358  1.00  0.01           C
ATOM    859  C   THR A  66      44.668  75.406  38.994  1.00  0.01           C
ATOM    860  O   THR A  66      45.308  76.372  38.594  1.00  0.01           O
ATOM    861  CB  THR A  66      42.184  75.809  39.201  1.00  0.01           C
ATOM    862  CG2 THR A  66      42.153  77.338  39.362  1.00  0.01           C
ATOM    863  OG1 THR A  66      40.998  75.447  38.604  1.00  0.01           O
ATOM    864  H   THR A  66      42.526  73.163  38.641  1.00  0.01           H
ATOM    865  HA  THR A  66      43.105  75.653  37.414  1.00  0.01           H
ATOM    866  HB  THR A  66      42.135  75.339  40.184  1.00  0.01           H
ATOM    867  HG1 THR A  66      40.913  74.497  38.502  1.00  0.01           H
ATOM    868 HG21 THR A  66      42.869  77.599  40.141  1.00  0.01           H
ATOM    869 HG22 THR A  66      41.153  77.621  39.693  1.00  0.01           H
ATOM    870 HG23 THR A  66      42.421  77.771  38.398  1.00  0.01           H
ATOM    871  N   ASP A  67      45.068  74.511  39.852  1.00 -0.01           N
ATOM    872  CA  ASP A  67      46.287  74.580  40.555  1.00 -0.01           C
ATOM    873  C   ASP A  67      47.512  74.458  39.614  1.00 -0.01           C
ATOM    874  O   ASP A  67      48.505  75.164  39.767  1.00 -0.01           O
ATOM    875  CB  ASP A  67      46.491  73.609  41.727  1.00 -0.01           C
ATOM    876  CG  ASP A  67      45.495  73.880  42.850  1.00 -0.01           C
ATOM    877  OD1 ASP A  67      45.206  72.931  43.630  1.00 -0.01           O
ATOM    878  OD2 ASP A  67      44.980  75.009  43.003  1.00 -0.01           O
ATOM    879  H   ASP A  67      44.314  73.889  40.106  1.00 -0.01           H
ATOM    880  HA  ASP A  67      46.306  75.624  40.869  1.00 -0.01           H
ATOM    881  HB2 ASP A  67      46.208  72.620  41.364  1.00 -0.01           H
ATOM    882  HB3 ASP A  67      47.489  73.646  42.163  1.00 -0.01           H
ATOM    883  N   TYR A  68      47.403  73.658  38.560  1.00  0.00           N
ATOM    884  CA  TYR A  68      48.354  73.690  37.505  1.00  0.00           C
ATOM    885  C   TYR A  68      48.328  74.909  36.599  1.00  0.00           C
ATOM    886  O   TYR A  68      49.402  75.457  36.265  1.00  0.00           O
ATOM    887  CB  TYR A  68      48.199  72.367  36.750  1.00  0.00           C
ATOM    888  CG  TYR A  68      48.744  72.096  35.411  1.00  0.00           C
ATOM    889  CD1 TYR A  68      50.153  72.104  35.333  1.00  0.00           C
ATOM    890  CD2 TYR A  68      47.969  72.001  34.224  1.00  0.00           C
ATOM    891  CE1 TYR A  68      50.742  71.822  34.107  1.00  0.00           C
ATOM    892  CE2 TYR A  68      48.637  71.845  33.022  1.00  0.00           C
ATOM    893  CZ  TYR A  68      50.028  71.637  32.976  1.00  0.00           C
ATOM    894  OH  TYR A  68      50.627  71.203  31.860  1.00  0.00           O
ATOM    895  H   TYR A  68      46.628  73.012  38.595  1.00  0.00           H
ATOM    896  HA  TYR A  68      49.334  73.647  37.981  1.00  0.00           H
ATOM    897  HB2 TYR A  68      48.672  71.601  37.365  1.00  0.00           H
ATOM    898  HB3 TYR A  68      47.123  72.210  36.671  1.00  0.00           H
ATOM    899  HD1 TYR A  68      50.871  72.290  36.119  1.00  0.00           H
ATOM    900  HD2 TYR A  68      46.891  72.065  34.250  1.00  0.00           H
ATOM    901  HE1 TYR A  68      51.814  71.692  34.106  1.00  0.00           H
ATOM    902  HE2 TYR A  68      48.148  71.834  32.059  1.00  0.00           H
ATOM    903  HH  TYR A  68      51.525  70.910  32.031  1.00  0.00           H
ATOM    904  N   LEU A  69      47.166  75.386  36.131  1.00  0.00           N
ATOM    905  CA  LEU A  69      47.056  76.553  35.281  1.00  0.00           C
ATOM    906  C   LEU A  69      47.433  77.970  35.937  1.00  0.00           C
ATOM    907  O   LEU A  69      48.025  78.906  35.276  1.00  0.00           O
ATOM    908  CB  LEU A  69      45.641  76.630  34.662  1.00  0.00           C
ATOM    909  CG  LEU A  69      45.316  75.372  33.754  1.00  0.00           C
ATOM    910  CD1 LEU A  69      43.963  75.587  33.015  1.00  0.00           C
ATOM    911  CD2 LEU A  69      46.516  75.156  32.715  1.00  0.00           C
ATOM    912  H   LEU A  69      46.267  75.099  36.492  1.00  0.00           H
ATOM    913  HA  LEU A  69      47.761  76.363  34.472  1.00  0.00           H
ATOM    914  HB2 LEU A  69      44.882  76.734  35.437  1.00  0.00           H
ATOM    915  HB3 LEU A  69      45.639  77.470  33.967  1.00  0.00           H
ATOM    916  HG  LEU A  69      45.188  74.490  34.381  1.00  0.00           H
ATOM    917 HD11 LEU A  69      43.800  74.836  32.242  1.00  0.00           H
ATOM    918 HD12 LEU A  69      43.959  76.592  32.592  1.00  0.00           H
ATOM    919 HD13 LEU A  69      43.109  75.593  33.693  1.00  0.00           H
ATOM    920 HD21 LEU A  69      47.481  74.921  33.164  1.00  0.00           H
ATOM    921 HD22 LEU A  69      46.219  74.300  32.110  1.00  0.00           H
ATOM    922 HD23 LEU A  69      46.527  76.041  32.079  1.00  0.00           H
ATOM    923  N   ILE A  70      47.113  78.129  37.226  1.00  0.00           N
ATOM    924  CA  ILE A  70      47.700  79.167  38.016  1.00  0.00           C
ATOM    925  C   ILE A  70      49.240  79.079  37.951  1.00  0.00           C
ATOM    926  O   ILE A  70      49.931  80.080  37.790  1.00  0.00           O
ATOM    927  CB  ILE A  70      47.223  79.151  39.486  1.00  0.00           C
ATOM    928  CG1 ILE A  70      45.725  79.695  39.531  1.00  0.00           C
ATOM    929  CG2 ILE A  70      48.117  79.947  40.482  1.00  0.00           C
ATOM    930  CD1 ILE A  70      45.037  79.165  40.807  1.00  0.00           C
ATOM    931  H   ILE A  70      46.685  77.360  37.721  1.00  0.00           H
ATOM    932  HA  ILE A  70      47.393  80.089  37.522  1.00  0.00           H
ATOM    933  HB  ILE A  70      47.218  78.102  39.784  1.00  0.00           H
ATOM    934 HG12 ILE A  70      45.784  80.782  39.593  1.00  0.00           H
ATOM    935 HG13 ILE A  70      45.089  79.375  38.706  1.00  0.00           H
ATOM    936 HG21 ILE A  70      48.292  80.864  39.920  1.00  0.00           H
ATOM    937 HG22 ILE A  70      49.015  79.435  40.827  1.00  0.00           H
ATOM    938 HG23 ILE A  70      47.544  80.222  41.369  1.00  0.00           H
ATOM    939 HD11 ILE A  70      43.958  79.277  40.703  1.00  0.00           H
ATOM    940 HD12 ILE A  70      45.424  79.635  41.712  1.00  0.00           H
ATOM    941 HD13 ILE A  70      45.209  78.089  40.822  1.00  0.00           H
ATOM    942  N   GLU A  71      49.790  77.883  38.004  1.00  0.00           N
ATOM    943  CA  GLU A  71      51.243  77.704  38.065  1.00  0.00           C
ATOM    944  C   GLU A  71      51.887  77.693  36.679  1.00  0.00           C
ATOM    945  O   GLU A  71      53.021  78.096  36.554  1.00  0.00           O
ATOM    946  CB  GLU A  71      51.531  76.288  38.663  1.00  0.00           C
ATOM    947  CG  GLU A  71      52.782  76.212  39.547  1.00  0.00           C
ATOM    948  CD  GLU A  71      52.750  77.215  40.686  1.00  0.00           C
ATOM    949  OE1 GLU A  71      53.852  77.364  41.279  1.00  0.00           O
ATOM    950  OE2 GLU A  71      51.698  77.947  40.969  1.00  0.00           O
ATOM    951  H   GLU A  71      49.253  77.044  38.169  1.00  0.00           H
ATOM    952  HA  GLU A  71      51.736  78.488  38.639  1.00  0.00           H
ATOM    953  HB2 GLU A  71      50.661  75.957  39.231  1.00  0.00           H
ATOM    954  HB3 GLU A  71      51.688  75.449  37.984  1.00  0.00           H
ATOM    955  HG2 GLU A  71      52.876  75.203  39.949  1.00  0.00           H
ATOM    956  HG3 GLU A  71      53.655  76.425  38.929  1.00  0.00           H
ATOM    957  N   THR A  72      51.183  77.382  35.549  1.00  0.01           N
ATOM    958  CA  THR A  72      51.496  77.410  34.155  1.00  0.01           C
ATOM    959  C   THR A  72      51.388  78.819  33.543  1.00  0.01           C
ATOM    960  O   THR A  72      52.179  79.203  32.641  1.00  0.01           O
ATOM    961  CB  THR A  72      50.474  76.512  33.439  1.00  0.01           C
ATOM    962  CG2 THR A  72      50.410  76.495  31.996  1.00  0.01           C
ATOM    963  OG1 THR A  72      50.706  75.157  33.923  1.00  0.01           O
ATOM    964  H   THR A  72      50.370  76.802  35.698  1.00  0.01           H
ATOM    965  HA  THR A  72      52.547  77.146  34.034  1.00  0.01           H
ATOM    966  HB  THR A  72      49.501  76.901  33.739  1.00  0.01           H
ATOM    967  HG1 THR A  72      50.138  74.951  34.669  1.00  0.01           H
ATOM    968 HG21 THR A  72      49.390  76.317  31.655  1.00  0.01           H
ATOM    969 HG22 THR A  72      50.838  75.665  31.434  1.00  0.01           H
ATOM    970 HG23 THR A  72      50.568  77.435  31.467  1.00  0.01           H
ATOM    971  N   LEU A  73      50.491  79.657  34.094  1.00  0.00           N
ATOM    972  CA  LEU A  73      50.641  81.078  33.928  1.00  0.00           C
ATOM    973  C   LEU A  73      51.688  81.802  34.719  1.00  0.00           C
ATOM    974  O   LEU A  73      52.490  82.589  34.221  1.00  0.00           O
ATOM    975  CB  LEU A  73      49.299  81.795  34.238  1.00  0.00           C
ATOM    976  CG  LEU A  73      49.242  83.294  33.943  1.00  0.00           C
ATOM    977  CD1 LEU A  73      49.670  83.682  32.511  1.00  0.00           C
ATOM    978  CD2 LEU A  73      47.812  83.681  34.176  1.00  0.00           C
ATOM    979  H   LEU A  73      49.679  79.297  34.575  1.00  0.00           H
ATOM    980  HA  LEU A  73      50.899  81.288  32.890  1.00  0.00           H
ATOM    981  HB2 LEU A  73      48.555  81.337  33.586  1.00  0.00           H
ATOM    982  HB3 LEU A  73      49.059  81.681  35.295  1.00  0.00           H
ATOM    983  HG  LEU A  73      49.822  83.882  34.654  1.00  0.00           H
ATOM    984 HD11 LEU A  73      50.703  83.338  32.468  1.00  0.00           H
ATOM    985 HD12 LEU A  73      49.476  84.755  32.505  1.00  0.00           H
ATOM    986 HD13 LEU A  73      49.079  83.107  31.799  1.00  0.00           H
ATOM    987 HD21 LEU A  73      47.630  83.645  35.250  1.00  0.00           H
ATOM    988 HD22 LEU A  73      47.524  84.673  33.828  1.00  0.00           H
ATOM    989 HD23 LEU A  73      47.157  82.954  33.696  1.00  0.00           H
ATOM    990  N   ASP A  74      51.656  81.536  36.062  1.00  0.00           N
ATOM    991  CA  ASP A  74      52.659  82.136  36.963  1.00  0.00           C
ATOM    992  C   ASP A  74      52.542  83.646  37.069  1.00  0.00           C
ATOM    993  O   ASP A  74      53.561  84.356  37.094  1.00  0.00           O
ATOM    994  CB  ASP A  74      54.082  81.649  36.584  1.00  0.00           C
ATOM    995  CG  ASP A  74      55.041  81.810  37.790  1.00  0.00           C
ATOM    996  OD1 ASP A  74      54.708  81.234  38.875  1.00  0.00           O
ATOM    997  OD2 ASP A  74      56.107  82.434  37.677  1.00  0.00           O
ATOM    998  H   ASP A  74      51.041  80.779  36.327  1.00  0.00           H
ATOM    999  HA  ASP A  74      52.364  81.771  37.947  1.00  0.00           H
ATOM   1000  HB2 ASP A  74      54.060  80.616  36.238  1.00  0.00           H
ATOM   1001  HB3 ASP A  74      54.538  82.098  35.701  1.00  0.00           H
ATOM   1002  N   PRO A  75      51.319  84.140  37.335  1.00  0.00           N
ATOM   1003  CA  PRO A  75      51.105  85.603  37.553  1.00  0.00           C
ATOM   1004  C   PRO A  75      51.618  86.172  38.883  1.00  0.00           C
ATOM   1005  O   PRO A  75      51.506  85.601  39.960  1.00  0.00           O
ATOM   1006  CB  PRO A  75      49.624  85.878  37.519  1.00  0.00           C
ATOM   1007  CG  PRO A  75      49.028  84.501  37.968  1.00  0.00           C
ATOM   1008  CD  PRO A  75      50.116  83.358  37.692  1.00  0.00           C
ATOM   1009  HA  PRO A  75      51.735  86.100  36.815  1.00  0.00           H
ATOM   1010  HB2 PRO A  75      49.312  86.575  38.297  1.00  0.00           H
ATOM   1011  HB3 PRO A  75      49.246  86.265  36.573  1.00  0.00           H
ATOM   1012  HG2 PRO A  75      48.751  84.559  39.020  1.00  0.00           H
ATOM   1013  HG3 PRO A  75      48.134  84.215  37.414  1.00  0.00           H
ATOM   1014  HD2 PRO A  75      50.188  82.701  38.558  1.00  0.00           H
ATOM   1015  HD3 PRO A  75      49.748  82.740  36.873  1.00  0.00           H
ATOM   1016  N   LYS A  76      52.255  87.349  38.789  1.00  0.00           N
ATOM   1017  CA  LYS A  76      53.036  87.985  39.833  1.00  0.00           C
ATOM   1018  C   LYS A  76      52.101  88.766  40.727  1.00  0.00           C
ATOM   1019  O   LYS A  76      51.000  89.178  40.385  1.00  0.00           O
ATOM   1020  CB  LYS A  76      54.111  88.945  39.274  1.00  0.00           C
ATOM   1021  CG  LYS A  76      54.967  88.290  38.246  1.00  0.00           C
ATOM   1022  CD  LYS A  76      55.698  86.971  38.494  1.00  0.00           C
ATOM   1023  CE  LYS A  76      56.486  86.429  37.310  1.00  0.00           C
ATOM   1024  NZ  LYS A  76      57.181  85.181  37.609  1.00  0.00           N
ATOM   1025  H   LYS A  76      52.070  87.958  38.006  1.00  0.00           H
ATOM   1026  HA  LYS A  76      53.525  87.194  40.403  1.00  0.00           H
ATOM   1027  HB2 LYS A  76      53.736  89.885  38.868  1.00  0.00           H
ATOM   1028  HB3 LYS A  76      54.856  89.199  40.028  1.00  0.00           H
ATOM   1029  HG2 LYS A  76      54.394  88.197  37.323  1.00  0.00           H
ATOM   1030  HG3 LYS A  76      55.741  89.021  38.011  1.00  0.00           H
ATOM   1031  HD2 LYS A  76      56.367  87.036  39.351  1.00  0.00           H
ATOM   1032  HD3 LYS A  76      54.893  86.263  38.695  1.00  0.00           H
ATOM   1033  HE2 LYS A  76      55.750  86.340  36.511  1.00  0.00           H
ATOM   1034  HE3 LYS A  76      57.206  87.208  37.057  1.00  0.00           H
ATOM   1035  HZ1 LYS A  76      57.719  85.192  38.463  1.00  0.00           H
ATOM   1036  HZ2 LYS A  76      57.839  84.899  36.897  1.00  0.00           H
ATOM   1037  HZ3 LYS A  76      56.530  84.411  37.663  1.00  0.00           H
ATOM   1038  N   ALA A  77      52.675  89.079  41.872  1.00  0.00           N
ATOM   1039  CA  ALA A  77      51.989  89.978  42.911  1.00  0.00           C
ATOM   1040  C   ALA A  77      51.705  91.417  42.514  1.00  0.00           C
ATOM   1041  O   ALA A  77      52.494  91.969  41.692  1.00  0.00           O
ATOM   1042  CB  ALA A  77      52.637  89.800  44.330  1.00  0.00           C
ATOM   1043  H   ALA A  77      53.582  88.655  42.005  1.00  0.00           H
ATOM   1044  HA  ALA A  77      50.968  89.601  42.983  1.00  0.00           H
ATOM   1045  HB1 ALA A  77      52.466  88.826  44.789  1.00  0.00           H
ATOM   1046  HB2 ALA A  77      52.148  90.507  45.000  1.00  0.00           H
ATOM   1047  HB3 ALA A  77      53.721  89.900  44.262  1.00  0.00           H
ATOM   1048  N   GLY A  78      50.555  91.945  42.894  1.00  0.00           N
ATOM   1049  CA  GLY A  78      50.188  93.333  42.459  1.00  0.00           C
ATOM   1050  C   GLY A  78      49.786  93.560  41.036  1.00  0.00           C
ATOM   1051  O   GLY A  78      49.527  94.717  40.697  1.00  0.00           O
ATOM   1052  H   GLY A  78      49.962  91.553  43.611  1.00  0.00           H
ATOM   1053  HA2 GLY A  78      49.401  93.664  43.136  1.00  0.00           H
ATOM   1054  HA3 GLY A  78      51.034  93.991  42.656  1.00  0.00           H
ATOM   1055  N   GLN A  79      49.692  92.572  40.158  1.00  0.00           N
ATOM   1056  CA  GLN A  79      49.305  92.650  38.744  1.00  0.00           C
ATOM   1057  C   GLN A  79      47.777  92.651  38.634  1.00  0.00           C
ATOM   1058  O   GLN A  79      47.116  92.198  39.576  1.00  0.00           O
ATOM   1059  CB  GLN A  79      49.870  91.467  37.908  1.00  0.00           C
ATOM   1060  CG  GLN A  79      51.358  91.372  37.953  1.00  0.00           C
ATOM   1061  CD  GLN A  79      51.869  90.395  36.871  1.00  0.00           C
ATOM   1062  NE2 GLN A  79      52.976  90.726  36.268  1.00  0.00           N
ATOM   1063  OE1 GLN A  79      51.471  89.261  36.598  1.00  0.00           O
ATOM   1064  H   GLN A  79      50.129  91.744  40.536  1.00  0.00           H
ATOM   1065  HA  GLN A  79      49.742  93.544  38.300  1.00  0.00           H
ATOM   1066  HB2 GLN A  79      49.376  90.580  38.305  1.00  0.00           H
ATOM   1067  HB3 GLN A  79      49.542  91.544  36.871  1.00  0.00           H
ATOM   1068  HG2 GLN A  79      51.784  92.360  37.780  1.00  0.00           H
ATOM   1069  HG3 GLN A  79      51.644  91.028  38.947  1.00  0.00           H
ATOM   1070 HE21 GLN A  79      53.402  90.156  35.551  1.00  0.00           H
ATOM   1071 HE22 GLN A  79      53.421  91.614  36.453  1.00  0.00           H
ATOM   1072  N   HID A  80      47.243  92.995  37.467  1.00  0.00           N
ATOM   1073  CA  HID A  80      45.861  92.821  37.054  1.00  0.00           C
ATOM   1074  C   HID A  80      45.782  91.901  35.759  1.00  0.00           C
ATOM   1075  O   HID A  80      46.219  92.301  34.684  1.00  0.00           O
ATOM   1076  CB  HID A  80      45.311  94.220  36.709  1.00  0.00           C
ATOM   1077  CG  HID A  80      43.810  94.398  36.723  1.00  0.00           C
ATOM   1078  CD2 HID A  80      42.870  93.406  36.763  1.00  0.00           C
ATOM   1079  ND1 HID A  80      43.084  95.576  36.831  1.00  0.00           N
ATOM   1080  CE1 HID A  80      41.810  95.315  37.008  1.00  0.00           C
ATOM   1081  NE2 HID A  80      41.592  94.001  37.040  1.00  0.00           N
ATOM   1082  H   HID A  80      47.860  93.244  36.707  1.00  0.00           H
ATOM   1083  HA  HID A  80      45.340  92.472  37.945  1.00  0.00           H
ATOM   1084  HB2 HID A  80      45.692  94.864  37.501  1.00  0.00           H
ATOM   1085  HB3 HID A  80      45.646  94.576  35.735  1.00  0.00           H
ATOM   1086  HD1 HID A  80      43.525  96.474  36.965  1.00  0.00           H
ATOM   1087  HD2 HID A  80      43.046  92.342  36.832  1.00  0.00           H
ATOM   1088  HE1 HID A  80      41.038  96.070  36.998  1.00  0.00           H
ATOM   1089  N   LEU A  81      45.017  90.838  35.995  1.00  0.01           N
ATOM   1090  CA  LEU A  81      44.836  89.772  35.063  1.00  0.01           C
ATOM   1091  C   LEU A  81      43.508  89.870  34.228  1.00  0.01           C
ATOM   1092  O   LEU A  81      42.428  90.061  34.803  1.00  0.01           O
ATOM   1093  CB  LEU A  81      45.044  88.491  35.807  1.00  0.01           C
ATOM   1094  CG  LEU A  81      45.031  87.062  35.063  1.00  0.01           C
ATOM   1095  CD1 LEU A  81      45.684  85.988  35.910  1.00  0.01           C
ATOM   1096  CD2 LEU A  81      43.553  86.505  34.851  1.00  0.01           C
ATOM   1097  H   LEU A  81      44.580  90.670  36.889  1.00  0.01           H
ATOM   1098  HA  LEU A  81      45.589  89.778  34.274  1.00  0.01           H
ATOM   1099  HB2 LEU A  81      45.955  88.580  36.399  1.00  0.01           H
ATOM   1100  HB3 LEU A  81      44.388  88.413  36.674  1.00  0.01           H
ATOM   1101  HG  LEU A  81      45.475  87.257  34.087  1.00  0.01           H
ATOM   1102 HD11 LEU A  81      46.699  86.248  36.211  1.00  0.01           H
ATOM   1103 HD12 LEU A  81      45.700  85.020  35.409  1.00  0.01           H
ATOM   1104 HD13 LEU A  81      45.223  85.838  36.886  1.00  0.01           H
ATOM   1105 HD21 LEU A  81      43.140  87.221  34.141  1.00  0.01           H
ATOM   1106 HD22 LEU A  81      43.583  85.480  34.482  1.00  0.01           H
ATOM   1107 HD23 LEU A  81      43.029  86.477  35.807  1.00  0.01           H
ATOM   1108  N   LEU A  82      43.465  89.603  32.992  1.00  0.00           N
ATOM   1109  CA  LEU A  82      42.207  89.529  32.186  1.00  0.00           C
ATOM   1110  C   LEU A  82      41.858  88.080  31.848  1.00  0.00           C
ATOM   1111  O   LEU A  82      42.640  87.361  31.251  1.00  0.00           O
ATOM   1112  CB  LEU A  82      42.399  90.362  30.904  1.00  0.00           C
ATOM   1113  CG  LEU A  82      41.447  90.116  29.726  1.00  0.00           C
ATOM   1114  CD1 LEU A  82      40.072  90.518  30.246  1.00  0.00           C
ATOM   1115  CD2 LEU A  82      41.866  91.059  28.590  1.00  0.00           C
ATOM   1116  H   LEU A  82      44.293  89.319  32.487  1.00  0.00           H
ATOM   1117  HA  LEU A  82      41.408  90.113  32.643  1.00  0.00           H
ATOM   1118  HB2 LEU A  82      42.395  91.437  31.084  1.00  0.00           H
ATOM   1119  HB3 LEU A  82      43.368  90.105  30.478  1.00  0.00           H
ATOM   1120  HG  LEU A  82      41.391  89.079  29.396  1.00  0.00           H
ATOM   1121 HD11 LEU A  82      39.242  90.464  29.541  1.00  0.00           H
ATOM   1122 HD12 LEU A  82      40.147  91.527  30.651  1.00  0.00           H
ATOM   1123 HD13 LEU A  82      39.718  89.884  31.059  1.00  0.00           H
ATOM   1124 HD21 LEU A  82      42.828  90.779  28.161  1.00  0.00           H
ATOM   1125 HD22 LEU A  82      41.113  91.140  27.806  1.00  0.00           H
ATOM   1126 HD23 LEU A  82      41.916  92.076  28.979  1.00  0.00           H
ATOM   1127  N   ASP A  83      40.707  87.584  32.358  1.00 -0.04           N
ATOM   1128  CA  ASP A  83      40.227  86.256  32.138  1.00 -0.04           C
ATOM   1129  C   ASP A  83      39.152  86.289  31.035  1.00 -0.04           C
ATOM   1130  O   ASP A  83      37.984  86.693  31.221  1.00 -0.04           O
ATOM   1131  CB  ASP A  83      39.568  85.833  33.445  1.00 -0.04           C
ATOM   1132  CG  ASP A  83      38.952  84.422  33.533  1.00 -0.04           C
ATOM   1133  OD1 ASP A  83      39.207  83.688  32.564  1.00 -0.04           O
ATOM   1134  OD2 ASP A  83      38.395  84.065  34.584  1.00 -0.04           O
ATOM   1135  H   ASP A  83      40.039  88.214  32.780  1.00 -0.04           H
ATOM   1136  HA  ASP A  83      41.068  85.600  31.910  1.00 -0.04           H
ATOM   1137  HB2 ASP A  83      40.250  85.953  34.287  1.00 -0.04           H
ATOM   1138  HB3 ASP A  83      38.746  86.544  33.533  1.00 -0.04           H
ATOM   1139  N   ILE A  84      39.534  85.848  29.877  1.00 -0.05           N
ATOM   1140  CA  ILE A  84      38.616  85.734  28.713  1.00 -0.05           C
ATOM   1141  C   ILE A  84      37.680  84.496  28.952  1.00 -0.05           C
ATOM   1142  O   ILE A  84      38.133  83.375  28.820  1.00 -0.05           O
ATOM   1143  CB  ILE A  84      39.372  85.812  27.364  1.00 -0.05           C
ATOM   1144  CG1 ILE A  84      40.101  87.201  27.176  1.00 -0.05           C
ATOM   1145  CG2 ILE A  84      38.294  85.607  26.259  1.00 -0.05           C
ATOM   1146  CD1 ILE A  84      41.006  87.363  25.931  1.00 -0.05           C
ATOM   1147  H   ILE A  84      40.520  85.656  29.769  1.00 -0.05           H
ATOM   1148  HA  ILE A  84      37.932  86.581  28.688  1.00 -0.05           H
ATOM   1149  HB  ILE A  84      40.198  85.112  27.241  1.00 -0.05           H
ATOM   1150 HG12 ILE A  84      39.397  88.023  27.302  1.00 -0.05           H
ATOM   1151 HG13 ILE A  84      40.703  87.316  28.077  1.00 -0.05           H
ATOM   1152 HG21 ILE A  84      37.942  84.591  26.442  1.00 -0.05           H
ATOM   1153 HG22 ILE A  84      38.724  85.718  25.264  1.00 -0.05           H
ATOM   1154 HG23 ILE A  84      37.436  86.254  26.437  1.00 -0.05           H
ATOM   1155 HD11 ILE A  84      41.520  88.325  25.921  1.00 -0.05           H
ATOM   1156 HD12 ILE A  84      40.311  87.363  25.092  1.00 -0.05           H
ATOM   1157 HD13 ILE A  84      41.695  86.519  25.898  1.00 -0.05           H
ATOM   1158  N   GLY A  85      36.384  84.748  29.137  1.00 -0.04           N
ATOM   1159  CA  GLY A  85      35.309  83.818  29.362  1.00 -0.04           C
ATOM   1160  C   GLY A  85      35.387  83.195  30.749  1.00 -0.04           C
ATOM   1161  O   GLY A  85      35.645  82.023  30.995  1.00 -0.04           O
ATOM   1162  H   GLY A  85      36.241  85.748  29.112  1.00 -0.04           H
ATOM   1163  HA2 GLY A  85      34.356  84.303  29.155  1.00 -0.04           H
ATOM   1164  HA3 GLY A  85      35.437  83.046  28.603  1.00 -0.04           H
ATOM   1165  N   CYS A  86      34.948  84.003  31.754  1.00 -0.05           N
ATOM   1166  CA  CYS A  86      35.104  83.691  33.180  1.00 -0.05           C
ATOM   1167  C   CYS A  86      34.550  82.428  33.828  1.00 -0.05           C
ATOM   1168  O   CYS A  86      34.717  82.213  34.968  1.00 -0.05           O
ATOM   1169  CB  CYS A  86      34.543  84.928  33.950  1.00 -0.05           C
ATOM   1170  SG  CYS A  86      32.729  85.011  33.659  1.00 -0.05           S
ATOM   1171  H   CYS A  86      34.586  84.910  31.495  1.00 -0.05           H
ATOM   1172  HA  CYS A  86      36.171  83.740  33.396  1.00 -0.05           H
ATOM   1173  HB2 CYS A  86      34.733  84.806  35.016  1.00 -0.05           H
ATOM   1174  HB3 CYS A  86      35.007  85.869  33.652  1.00 -0.05           H
ATOM   1175  HG  CYS A  86      32.318  83.979  34.403  1.00 -0.05           H
ATOM   1176  N   GLY A  87      33.855  81.593  32.981  1.00 -0.04           N
ATOM   1177  CA  GLY A  87      33.135  80.431  33.528  1.00 -0.04           C
ATOM   1178  C   GLY A  87      32.156  80.985  34.626  1.00 -0.04           C
ATOM   1179  O   GLY A  87      31.596  82.051  34.494  1.00 -0.04           O
ATOM   1180  H   GLY A  87      33.620  81.918  32.055  1.00 -0.04           H
ATOM   1181  HA2 GLY A  87      32.663  79.803  32.772  1.00 -0.04           H
ATOM   1182  HA3 GLY A  87      33.823  79.787  34.076  1.00 -0.04           H
ATOM   1183  N   THR A  88      32.061  80.265  35.768  1.00  0.03           N
ATOM   1184  CA  THR A  88      31.185  80.625  36.882  1.00  0.03           C
ATOM   1185  C   THR A  88      31.850  81.804  37.648  1.00  0.03           C
ATOM   1186  O   THR A  88      31.415  82.251  38.706  1.00  0.03           O
ATOM   1187  CB  THR A  88      30.879  79.550  37.923  1.00  0.03           C
ATOM   1188  CG2 THR A  88      30.184  78.372  37.402  1.00  0.03           C
ATOM   1189  OG1 THR A  88      32.163  79.060  38.417  1.00  0.03           O
ATOM   1190  H   THR A  88      32.474  79.347  35.846  1.00  0.03           H
ATOM   1191  HA  THR A  88      30.210  80.958  36.528  1.00  0.03           H
ATOM   1192  HB  THR A  88      30.297  79.907  38.773  1.00  0.03           H
ATOM   1193  HG1 THR A  88      32.093  78.159  38.740  1.00  0.03           H
ATOM   1194 HG21 THR A  88      30.686  78.019  36.501  1.00  0.03           H
ATOM   1195 HG22 THR A  88      29.189  78.674  37.075  1.00  0.03           H
ATOM   1196 HG23 THR A  88      30.098  77.602  38.169  1.00  0.03           H
ATOM   1197  N   GLY A  89      33.049  82.171  37.286  1.00  0.01           N
ATOM   1198  CA  GLY A  89      33.817  83.214  37.948  1.00  0.01           C
ATOM   1199  C   GLY A  89      35.045  82.648  38.670  1.00  0.01           C
ATOM   1200  O   GLY A  89      35.784  83.478  39.201  1.00  0.01           O
ATOM   1201  H   GLY A  89      33.380  81.905  36.369  1.00  0.01           H
ATOM   1202  HA2 GLY A  89      34.229  83.908  37.215  1.00  0.01           H
ATOM   1203  HA3 GLY A  89      33.212  83.724  38.698  1.00  0.01           H
ATOM   1204  N   ARG A  90      35.040  81.379  38.928  1.00  0.07           N
ATOM   1205  CA  ARG A  90      35.774  80.715  40.066  1.00  0.07           C
ATOM   1206  C   ARG A  90      37.293  80.668  39.987  1.00  0.07           C
ATOM   1207  O   ARG A  90      38.007  80.718  40.999  1.00  0.07           O
ATOM   1208  CB  ARG A  90      35.273  79.230  40.303  1.00  0.07           C
ATOM   1209  CG  ARG A  90      35.582  78.472  41.631  1.00  0.07           C
ATOM   1210  CD  ARG A  90      35.693  76.995  41.381  1.00  0.07           C
ATOM   1211  NE  ARG A  90      37.103  76.633  40.973  1.00  0.07           N
ATOM   1212  CZ  ARG A  90      38.085  76.142  41.715  1.00  0.07           C
ATOM   1213  NH1 ARG A  90      37.965  75.817  42.971  1.00  0.07           N
ATOM   1214  NH2 ARG A  90      39.188  75.905  41.165  1.00  0.07           N
ATOM   1215  H   ARG A  90      34.414  80.770  38.421  1.00  0.07           H
ATOM   1216  HA  ARG A  90      35.589  81.246  41.000  1.00  0.07           H
ATOM   1217  HB2 ARG A  90      34.192  79.368  40.311  1.00  0.07           H
ATOM   1218  HB3 ARG A  90      35.581  78.616  39.457  1.00  0.07           H
ATOM   1219  HG2 ARG A  90      36.496  78.747  42.158  1.00  0.07           H
ATOM   1220  HG3 ARG A  90      34.756  78.621  42.327  1.00  0.07           H
ATOM   1221  HD2 ARG A  90      35.283  76.501  42.263  1.00  0.07           H
ATOM   1222  HD3 ARG A  90      35.006  76.669  40.600  1.00  0.07           H
ATOM   1223  HE  ARG A  90      37.244  76.706  39.976  1.00  0.07           H
ATOM   1224 HH11 ARG A  90      37.245  76.042  43.643  1.00  0.07           H
ATOM   1225 HH12 ARG A  90      38.671  75.180  43.310  1.00  0.07           H
ATOM   1226 HH21 ARG A  90      39.444  76.184  40.228  1.00  0.07           H
ATOM   1227 HH22 ARG A  90      39.874  75.486  41.777  1.00  0.07           H
ATOM   1228  N   THR A  91      37.817  80.557  38.795  1.00  0.00           N
ATOM   1229  CA  THR A  91      39.145  80.339  38.399  1.00  0.00           C
ATOM   1230  C   THR A  91      39.857  81.699  38.601  1.00  0.00           C
ATOM   1231  O   THR A  91      40.857  81.749  39.370  1.00  0.00           O
ATOM   1232  CB  THR A  91      39.180  79.817  36.889  1.00  0.00           C
ATOM   1233  CG2 THR A  91      40.495  79.182  36.674  1.00  0.00           C
ATOM   1234  OG1 THR A  91      38.198  78.918  36.677  1.00  0.00           O
ATOM   1235  H   THR A  91      37.171  80.630  38.022  1.00  0.00           H
ATOM   1236  HA  THR A  91      39.559  79.649  39.134  1.00  0.00           H
ATOM   1237  HB  THR A  91      39.062  80.572  36.111  1.00  0.00           H
ATOM   1238  HG1 THR A  91      38.149  78.885  35.718  1.00  0.00           H
ATOM   1239 HG21 THR A  91      40.492  78.221  37.189  1.00  0.00           H
ATOM   1240 HG22 THR A  91      41.319  79.819  36.995  1.00  0.00           H
ATOM   1241 HG23 THR A  91      40.580  79.042  35.596  1.00  0.00           H
ATOM   1242  N   ALA A  92      39.267  82.783  38.087  1.00  0.01           N
ATOM   1243  CA  ALA A  92      39.639  84.146  38.451  1.00  0.01           C
ATOM   1244  C   ALA A  92      39.671  84.367  40.016  1.00  0.01           C
ATOM   1245  O   ALA A  92      40.651  84.852  40.465  1.00  0.01           O
ATOM   1246  CB  ALA A  92      38.606  85.102  37.847  1.00  0.01           C
ATOM   1247  H   ALA A  92      38.333  82.719  37.709  1.00  0.01           H
ATOM   1248  HA  ALA A  92      40.624  84.431  38.082  1.00  0.01           H
ATOM   1249  HB1 ALA A  92      38.661  85.149  36.760  1.00  0.01           H
ATOM   1250  HB2 ALA A  92      38.793  86.070  38.314  1.00  0.01           H
ATOM   1251  HB3 ALA A  92      37.609  84.833  38.197  1.00  0.01           H
ATOM   1252  N   LEU A  93      38.653  83.863  40.765  1.00  0.01           N
ATOM   1253  CA  LEU A  93      38.601  84.135  42.238  1.00  0.01           C
ATOM   1254  C   LEU A  93      39.828  83.503  42.952  1.00  0.01           C
ATOM   1255  O   LEU A  93      40.526  84.100  43.742  1.00  0.01           O
ATOM   1256  CB  LEU A  93      37.322  83.584  42.808  1.00  0.01           C
ATOM   1257  CG  LEU A  93      37.007  83.865  44.302  1.00  0.01           C
ATOM   1258  CD1 LEU A  93      35.475  83.978  44.466  1.00  0.01           C
ATOM   1259  CD2 LEU A  93      37.511  82.724  45.260  1.00  0.01           C
ATOM   1260  H   LEU A  93      37.835  83.487  40.308  1.00  0.01           H
ATOM   1261  HA  LEU A  93      38.678  85.214  42.370  1.00  0.01           H
ATOM   1262  HB2 LEU A  93      36.529  84.007  42.191  1.00  0.01           H
ATOM   1263  HB3 LEU A  93      37.200  82.535  42.537  1.00  0.01           H
ATOM   1264  HG  LEU A  93      37.400  84.822  44.646  1.00  0.01           H
ATOM   1265 HD11 LEU A  93      35.249  84.515  45.387  1.00  0.01           H
ATOM   1266 HD12 LEU A  93      34.937  83.031  44.419  1.00  0.01           H
ATOM   1267 HD13 LEU A  93      35.127  84.557  43.610  1.00  0.01           H
ATOM   1268 HD21 LEU A  93      37.322  83.076  46.275  1.00  0.01           H
ATOM   1269 HD22 LEU A  93      36.852  81.856  45.230  1.00  0.01           H
ATOM   1270 HD23 LEU A  93      38.555  82.456  45.098  1.00  0.01           H
ATOM   1271  N   LYS A  94      40.029  82.202  42.696  1.00  0.02           N
ATOM   1272  CA  LYS A  94      41.169  81.495  43.146  1.00  0.02           C
ATOM   1273  C   LYS A  94      42.517  82.072  42.695  1.00  0.02           C
ATOM   1274  O   LYS A  94      43.408  82.035  43.482  1.00  0.02           O
ATOM   1275  CB  LYS A  94      41.087  80.057  42.754  1.00  0.02           C
ATOM   1276  CG  LYS A  94      41.863  79.184  43.764  1.00  0.02           C
ATOM   1277  CD  LYS A  94      41.729  77.689  43.658  1.00  0.02           C
ATOM   1278  CE  LYS A  94      42.525  77.059  44.772  1.00  0.02           C
ATOM   1279  NZ  LYS A  94      42.712  75.606  44.509  1.00  0.02           N
ATOM   1280  H   LYS A  94      39.277  81.751  42.195  1.00  0.02           H
ATOM   1281  HA  LYS A  94      41.204  81.497  44.235  1.00  0.02           H
ATOM   1282  HB2 LYS A  94      40.053  79.719  42.819  1.00  0.02           H
ATOM   1283  HB3 LYS A  94      41.417  79.832  41.740  1.00  0.02           H
ATOM   1284  HG2 LYS A  94      42.903  79.502  43.690  1.00  0.02           H
ATOM   1285  HG3 LYS A  94      41.549  79.434  44.777  1.00  0.02           H
ATOM   1286  HD2 LYS A  94      40.695  77.365  43.770  1.00  0.02           H
ATOM   1287  HD3 LYS A  94      41.991  77.429  42.632  1.00  0.02           H
ATOM   1288  HE2 LYS A  94      43.516  77.497  44.893  1.00  0.02           H
ATOM   1289  HE3 LYS A  94      41.889  77.179  45.650  1.00  0.02           H
ATOM   1290  HZ1 LYS A  94      41.849  75.188  44.194  1.00  0.02           H
ATOM   1291  HZ2 LYS A  94      42.896  75.122  45.376  1.00  0.02           H
ATOM   1292  HZ3 LYS A  94      43.380  75.452  43.767  1.00  0.02           H
ATOM   1293  N   ALA A  95      42.542  82.553  41.479  1.00  0.00           N
ATOM   1294  CA  ALA A  95      43.741  83.226  41.050  1.00  0.00           C
ATOM   1295  C   ALA A  95      43.975  84.457  41.947  1.00  0.00           C
ATOM   1296  O   ALA A  95      45.092  84.452  42.426  1.00  0.00           O
ATOM   1297  CB  ALA A  95      43.768  83.712  39.678  1.00  0.00           C
ATOM   1298  H   ALA A  95      41.726  82.563  40.884  1.00  0.00           H
ATOM   1299  HA  ALA A  95      44.582  82.543  41.173  1.00  0.00           H
ATOM   1300  HB1 ALA A  95      44.746  83.950  39.260  1.00  0.00           H
ATOM   1301  HB2 ALA A  95      43.021  84.502  39.600  1.00  0.00           H
ATOM   1302  HB3 ALA A  95      43.342  82.928  39.052  1.00  0.00           H
ATOM   1303  N   ALA A  96      43.027  85.394  42.072  1.00  0.00           N
ATOM   1304  CA  ALA A  96      43.079  86.539  43.010  1.00  0.00           C
ATOM   1305  C   ALA A  96      43.562  86.155  44.368  1.00  0.00           C
ATOM   1306  O   ALA A  96      44.442  86.779  44.954  1.00  0.00           O
ATOM   1307  CB  ALA A  96      41.707  87.318  43.032  1.00  0.00           C
ATOM   1308  H   ALA A  96      42.244  85.287  41.443  1.00  0.00           H
ATOM   1309  HA  ALA A  96      43.808  87.246  42.616  1.00  0.00           H
ATOM   1310  HB1 ALA A  96      41.026  86.772  43.684  1.00  0.00           H
ATOM   1311  HB2 ALA A  96      41.222  87.302  42.056  1.00  0.00           H
ATOM   1312  HB3 ALA A  96      41.897  88.312  43.436  1.00  0.00           H
ATOM   1313  N   ARG A  97      42.945  85.144  44.956  1.00  0.00           N
ATOM   1314  CA  ARG A  97      43.166  84.732  46.361  1.00  0.00           C
ATOM   1315  C   ARG A  97      44.566  84.012  46.469  1.00  0.00           C
ATOM   1316  O   ARG A  97      45.205  84.283  47.461  1.00  0.00           O
ATOM   1317  CB  ARG A  97      41.987  83.841  46.734  1.00  0.00           C
ATOM   1318  CG  ARG A  97      41.950  83.659  48.259  1.00  0.00           C
ATOM   1319  CD  ARG A  97      40.700  82.739  48.510  1.00  0.00           C
ATOM   1320  NE  ARG A  97      40.300  82.767  49.944  1.00  0.00           N
ATOM   1321  CZ  ARG A  97      40.351  81.767  50.845  1.00  0.00           C
ATOM   1322  NH1 ARG A  97      40.707  80.578  50.540  1.00  0.00           N
ATOM   1323  NH2 ARG A  97      39.885  81.956  52.054  1.00  0.00           N
ATOM   1324  H   ARG A  97      42.210  84.694  44.430  1.00  0.00           H
ATOM   1325  HA  ARG A  97      43.112  85.635  46.968  1.00  0.00           H
ATOM   1326  HB2 ARG A  97      41.058  84.343  46.465  1.00  0.00           H
ATOM   1327  HB3 ARG A  97      41.968  82.850  46.280  1.00  0.00           H
ATOM   1328  HG2 ARG A  97      42.836  83.106  48.573  1.00  0.00           H
ATOM   1329  HG3 ARG A  97      41.857  84.598  48.804  1.00  0.00           H
ATOM   1330  HD2 ARG A  97      39.905  83.140  47.881  1.00  0.00           H
ATOM   1331  HD3 ARG A  97      41.026  81.750  48.189  1.00  0.00           H
ATOM   1332  HE  ARG A  97      39.905  83.647  50.244  1.00  0.00           H
ATOM   1333 HH11 ARG A  97      40.944  80.361  49.583  1.00  0.00           H
ATOM   1334 HH12 ARG A  97      40.722  79.887  51.277  1.00  0.00           H
ATOM   1335 HH21 ARG A  97      39.556  82.852  52.382  1.00  0.00           H
ATOM   1336 HH22 ARG A  97      39.928  81.254  52.779  1.00  0.00           H
ATOM   1337  N   GLN A  98      45.037  83.193  45.477  1.00  0.00           N
ATOM   1338  CA  GLN A  98      46.338  82.440  45.492  1.00  0.00           C
ATOM   1339  C   GLN A  98      47.559  83.285  45.276  1.00  0.00           C
ATOM   1340  O   GLN A  98      48.630  83.045  45.938  1.00  0.00           O
ATOM   1341  CB  GLN A  98      46.209  81.320  44.523  1.00  0.00           C
ATOM   1342  CG  GLN A  98      47.509  80.353  44.545  1.00  0.00           C
ATOM   1343  CD  GLN A  98      47.680  79.708  45.917  1.00  0.00           C
ATOM   1344  NE2 GLN A  98      48.857  79.363  46.318  1.00  0.00           N
ATOM   1345  OE1 GLN A  98      46.755  79.662  46.663  1.00  0.00           O
ATOM   1346  H   GLN A  98      44.342  83.009  44.768  1.00  0.00           H
ATOM   1347  HA  GLN A  98      46.355  82.104  46.528  1.00  0.00           H
ATOM   1348  HB2 GLN A  98      45.356  80.704  44.808  1.00  0.00           H
ATOM   1349  HB3 GLN A  98      45.986  81.823  43.583  1.00  0.00           H
ATOM   1350  HG2 GLN A  98      47.288  79.526  43.870  1.00  0.00           H
ATOM   1351  HG3 GLN A  98      48.384  80.924  44.233  1.00  0.00           H
ATOM   1352 HE21 GLN A  98      48.875  78.931  47.230  1.00  0.00           H
ATOM   1353 HE22 GLN A  98      49.695  79.380  45.754  1.00  0.00           H
ATOM   1354  N   ARG A  99      47.447  84.237  44.277  1.00  0.00           N
ATOM   1355  CA  ARG A  99      48.578  85.052  43.868  1.00  0.00           C
ATOM   1356  C   ARG A  99      48.573  86.394  44.558  1.00  0.00           C
ATOM   1357  O   ARG A  99      49.579  87.042  44.578  1.00  0.00           O
ATOM   1358  CB  ARG A  99      48.808  85.064  42.323  1.00  0.00           C
ATOM   1359  CG  ARG A  99      49.300  83.715  41.709  1.00  0.00           C
ATOM   1360  CD  ARG A  99      50.577  83.104  42.287  1.00  0.00           C
ATOM   1361  NE  ARG A  99      51.066  81.877  41.607  1.00  0.00           N
ATOM   1362  CZ  ARG A  99      52.121  81.778  40.820  1.00  0.00           C
ATOM   1363  NH1 ARG A  99      52.780  82.803  40.328  1.00  0.00           N
ATOM   1364  NH2 ARG A  99      52.622  80.594  40.570  1.00  0.00           N
ATOM   1365  H   ARG A  99      46.601  84.314  43.730  1.00  0.00           H
ATOM   1366  HA  ARG A  99      49.526  84.648  44.224  1.00  0.00           H
ATOM   1367  HB2 ARG A  99      47.832  85.281  41.888  1.00  0.00           H
ATOM   1368  HB3 ARG A  99      49.597  85.794  42.144  1.00  0.00           H
ATOM   1369  HG2 ARG A  99      48.565  82.911  41.705  1.00  0.00           H
ATOM   1370  HG3 ARG A  99      49.615  84.045  40.719  1.00  0.00           H
ATOM   1371  HD2 ARG A  99      51.357  83.860  42.375  1.00  0.00           H
ATOM   1372  HD3 ARG A  99      50.401  82.840  43.329  1.00  0.00           H
ATOM   1373  HE  ARG A  99      50.772  80.956  41.897  1.00  0.00           H
ATOM   1374 HH11 ARG A  99      52.431  83.746  40.431  1.00  0.00           H
ATOM   1375 HH12 ARG A  99      53.474  82.539  39.643  1.00  0.00           H
ATOM   1376 HH21 ARG A  99      52.181  79.723  40.830  1.00  0.00           H
ATOM   1377 HH22 ARG A  99      53.507  80.634  40.085  1.00  0.00           H
ATOM   1378  N   GLY A 100      47.421  86.830  45.099  1.00  0.00           N
ATOM   1379  CA  GLY A 100      47.219  88.246  45.536  1.00  0.00           C
ATOM   1380  C   GLY A 100      47.177  89.278  44.319  1.00  0.00           C
ATOM   1381  O   GLY A 100      48.065  90.117  44.223  1.00  0.00           O
ATOM   1382  H   GLY A 100      46.634  86.199  45.156  1.00  0.00           H
ATOM   1383  HA2 GLY A 100      46.243  88.342  46.012  1.00  0.00           H
ATOM   1384  HA3 GLY A 100      48.034  88.499  46.214  1.00  0.00           H
ATOM   1385  N   ILE A 101      46.227  89.065  43.429  1.00  0.00           N
ATOM   1386  CA  ILE A 101      46.100  89.838  42.165  1.00  0.00           C
ATOM   1387  C   ILE A 101      44.673  90.303  42.081  1.00  0.00           C
ATOM   1388  O   ILE A 101      43.739  89.811  42.672  1.00  0.00           O
ATOM   1389  CB  ILE A 101      46.502  88.995  40.915  1.00  0.00           C
ATOM   1390  CG1 ILE A 101      45.516  87.852  40.677  1.00  0.00           C
ATOM   1391  CG2 ILE A 101      47.990  88.516  41.029  1.00  0.00           C
ATOM   1392  CD1 ILE A 101      45.805  87.125  39.365  1.00  0.00           C
ATOM   1393  H   ILE A 101      45.504  88.401  43.666  1.00  0.00           H
ATOM   1394  HA  ILE A 101      46.705  90.744  42.127  1.00  0.00           H
ATOM   1395  HB  ILE A 101      46.441  89.591  40.004  1.00  0.00           H
ATOM   1396 HG12 ILE A 101      45.627  87.139  41.494  1.00  0.00           H
ATOM   1397 HG13 ILE A 101      44.465  88.141  40.693  1.00  0.00           H
ATOM   1398 HG21 ILE A 101      48.333  87.991  40.137  1.00  0.00           H
ATOM   1399 HG22 ILE A 101      48.215  87.942  41.928  1.00  0.00           H
ATOM   1400 HG23 ILE A 101      48.538  89.458  40.992  1.00  0.00           H
ATOM   1401 HD11 ILE A 101      45.010  86.417  39.132  1.00  0.00           H
ATOM   1402 HD12 ILE A 101      46.731  86.559  39.470  1.00  0.00           H
ATOM   1403 HD13 ILE A 101      45.964  87.798  38.522  1.00  0.00           H
ATOM   1404  N   ALA A 102      44.450  91.239  41.151  1.00  0.00           N
ATOM   1405  CA  ALA A 102      43.168  91.469  40.634  1.00  0.00           C
ATOM   1406  C   ALA A 102      42.887  90.629  39.312  1.00  0.00           C
ATOM   1407  O   ALA A 102      43.838  90.380  38.587  1.00  0.00           O
ATOM   1408  CB  ALA A 102      43.114  92.992  40.349  1.00  0.00           C
ATOM   1409  H   ALA A 102      45.266  91.471  40.601  1.00  0.00           H
ATOM   1410  HA  ALA A 102      42.372  91.260  41.349  1.00  0.00           H
ATOM   1411  HB1 ALA A 102      42.243  93.246  39.745  1.00  0.00           H
ATOM   1412  HB2 ALA A 102      43.961  93.254  39.714  1.00  0.00           H
ATOM   1413  HB3 ALA A 102      43.022  93.618  41.237  1.00  0.00           H
ATOM   1414  N   VAL A 103      41.652  90.068  39.130  1.00  0.01           N
ATOM   1415  CA  VAL A 103      41.191  89.585  37.872  1.00  0.01           C
ATOM   1416  C   VAL A 103      40.021  90.475  37.362  1.00  0.01           C
ATOM   1417  O   VAL A 103      39.175  90.886  38.178  1.00  0.01           O
ATOM   1418  CB  VAL A 103      40.793  88.086  37.869  1.00  0.01           C
ATOM   1419  CG1 VAL A 103      40.447  87.657  36.434  1.00  0.01           C
ATOM   1420  CG2 VAL A 103      42.036  87.273  38.339  1.00  0.01           C
ATOM   1421  H   VAL A 103      40.998  90.244  39.880  1.00  0.01           H
ATOM   1422  HA  VAL A 103      42.016  89.575  37.160  1.00  0.01           H
ATOM   1423  HB  VAL A 103      39.924  87.934  38.509  1.00  0.01           H
ATOM   1424 HG11 VAL A 103      39.410  87.924  36.234  1.00  0.01           H
ATOM   1425 HG12 VAL A 103      41.021  88.119  35.630  1.00  0.01           H
ATOM   1426 HG13 VAL A 103      40.428  86.569  36.375  1.00  0.01           H
ATOM   1427 HG21 VAL A 103      42.880  87.743  37.834  1.00  0.01           H
ATOM   1428 HG22 VAL A 103      41.965  86.232  38.022  1.00  0.01           H
ATOM   1429 HG23 VAL A 103      42.078  87.349  39.425  1.00  0.01           H
ATOM   1430  N   THR A 104      39.943  90.661  36.021  1.00  0.00           N
ATOM   1431  CA  THR A 104      38.780  91.257  35.321  1.00  0.00           C
ATOM   1432  C   THR A 104      38.292  90.182  34.436  1.00  0.00           C
ATOM   1433  O   THR A 104      39.083  89.677  33.624  1.00  0.00           O
ATOM   1434  CB  THR A 104      39.092  92.540  34.529  1.00  0.00           C
ATOM   1435  CG2 THR A 104      37.994  92.985  33.575  1.00  0.00           C
ATOM   1436  OG1 THR A 104      39.102  93.553  35.484  1.00  0.00           O
ATOM   1437  H   THR A 104      40.641  90.244  35.423  1.00  0.00           H
ATOM   1438  HA  THR A 104      38.010  91.503  36.052  1.00  0.00           H
ATOM   1439  HB  THR A 104      40.094  92.422  34.116  1.00  0.00           H
ATOM   1440  HG1 THR A 104      39.733  93.335  36.174  1.00  0.00           H
ATOM   1441 HG21 THR A 104      37.625  92.157  32.969  1.00  0.00           H
ATOM   1442 HG22 THR A 104      38.427  93.693  32.868  1.00  0.00           H
ATOM   1443 HG23 THR A 104      37.212  93.466  34.161  1.00  0.00           H
ATOM   1444  N   GLY A 105      36.982  89.804  34.506  1.00  0.00           N
ATOM   1445  CA  GLY A 105      36.436  88.731  33.753  1.00  0.00           C
ATOM   1446  C   GLY A 105      35.393  89.296  32.752  1.00  0.00           C
ATOM   1447  O   GLY A 105      34.726  90.312  32.998  1.00  0.00           O
ATOM   1448  H   GLY A 105      36.406  90.268  35.194  1.00  0.00           H
ATOM   1449  HA2 GLY A 105      37.261  88.263  33.217  1.00  0.00           H
ATOM   1450  HA3 GLY A 105      36.000  88.019  34.455  1.00  0.00           H
ATOM   1451  N   VAL A 106      35.286  88.587  31.597  1.00 -0.01           N
ATOM   1452  CA  VAL A 106      34.350  88.902  30.478  1.00 -0.01           C
ATOM   1453  C   VAL A 106      33.761  87.617  29.949  1.00 -0.01           C
ATOM   1454  O   VAL A 106      34.266  86.496  30.146  1.00 -0.01           O
ATOM   1455  CB  VAL A 106      35.030  89.662  29.369  1.00 -0.01           C
ATOM   1456  CG1 VAL A 106      35.837  90.879  29.906  1.00 -0.01           C
ATOM   1457  CG2 VAL A 106      36.088  88.760  28.678  1.00 -0.01           C
ATOM   1458  H   VAL A 106      35.917  87.868  31.274  1.00 -0.01           H
ATOM   1459  HA  VAL A 106      33.582  89.554  30.895  1.00 -0.01           H
ATOM   1460  HB  VAL A 106      34.260  90.032  28.691  1.00 -0.01           H
ATOM   1461 HG11 VAL A 106      35.234  91.463  30.601  1.00 -0.01           H
ATOM   1462 HG12 VAL A 106      36.641  90.515  30.546  1.00 -0.01           H
ATOM   1463 HG13 VAL A 106      36.100  91.556  29.094  1.00 -0.01           H
ATOM   1464 HG21 VAL A 106      36.720  88.307  29.442  1.00 -0.01           H
ATOM   1465 HG22 VAL A 106      36.788  89.388  28.127  1.00 -0.01           H
ATOM   1466 HG23 VAL A 106      35.613  87.981  28.083  1.00 -0.01           H
ATOM   1467  N   ALA A 107      32.594  87.781  29.305  1.00 -0.03           N
ATOM   1468  CA  ALA A 107      31.677  86.727  28.804  1.00 -0.03           C
ATOM   1469  C   ALA A 107      30.516  87.367  27.968  1.00 -0.03           C
ATOM   1470  O   ALA A 107      30.038  88.509  28.254  1.00 -0.03           O
ATOM   1471  CB  ALA A 107      31.065  86.069  30.007  1.00 -0.03           C
ATOM   1472  H   ALA A 107      32.251  88.730  29.358  1.00 -0.03           H
ATOM   1473  HA  ALA A 107      32.270  85.987  28.268  1.00 -0.03           H
ATOM   1474  HB1 ALA A 107      31.741  85.552  30.689  1.00 -0.03           H
ATOM   1475  HB2 ALA A 107      30.426  85.231  29.728  1.00 -0.03           H
ATOM   1476  HB3 ALA A 107      30.426  86.735  30.587  1.00 -0.03           H
ATOM   1477  N   VAL A 108      30.023  86.657  26.925  1.00 -0.01           N
ATOM   1478  CA  VAL A 108      28.865  87.055  26.160  1.00 -0.01           C
ATOM   1479  C   VAL A 108      27.563  86.434  26.756  1.00 -0.01           C
ATOM   1480  O   VAL A 108      26.501  86.757  26.282  1.00 -0.01           O
ATOM   1481  CB  VAL A 108      29.136  86.609  24.740  1.00 -0.01           C
ATOM   1482  CG1 VAL A 108      30.032  87.603  24.087  1.00 -0.01           C
ATOM   1483  CG2 VAL A 108      29.638  85.181  24.492  1.00 -0.01           C
ATOM   1484  H   VAL A 108      30.478  85.801  26.643  1.00 -0.01           H
ATOM   1485  HA  VAL A 108      28.759  88.138  26.227  1.00 -0.01           H
ATOM   1486  HB  VAL A 108      28.226  86.692  24.146  1.00 -0.01           H
ATOM   1487 HG11 VAL A 108      30.521  87.240  23.183  1.00 -0.01           H
ATOM   1488 HG12 VAL A 108      29.477  88.505  23.830  1.00 -0.01           H
ATOM   1489 HG13 VAL A 108      30.778  87.873  24.835  1.00 -0.01           H
ATOM   1490 HG21 VAL A 108      30.680  84.997  24.753  1.00 -0.01           H
ATOM   1491 HG22 VAL A 108      29.502  84.822  23.472  1.00 -0.01           H
ATOM   1492 HG23 VAL A 108      29.177  84.464  25.171  1.00 -0.01           H
ATOM   1493  N   SER A 109      27.673  85.679  27.799  1.00 -0.02           N
ATOM   1494  CA  SER A 109      26.597  85.274  28.704  1.00 -0.02           C
ATOM   1495  C   SER A 109      26.463  86.415  29.581  1.00 -0.02           C
ATOM   1496  O   SER A 109      27.512  86.916  29.999  1.00 -0.02           O
ATOM   1497  CB  SER A 109      27.073  84.023  29.447  1.00 -0.02           C
ATOM   1498  OG  SER A 109      26.258  83.842  30.525  1.00 -0.02           O
ATOM   1499  H   SER A 109      28.626  85.662  28.132  1.00 -0.02           H
ATOM   1500  HA  SER A 109      25.693  85.017  28.150  1.00 -0.02           H
ATOM   1501  HB2 SER A 109      26.919  83.181  28.772  1.00 -0.02           H
ATOM   1502  HB3 SER A 109      28.100  84.247  29.734  1.00 -0.02           H
ATOM   1503  HG  SER A 109      25.326  83.765  30.305  1.00 -0.02           H
ATOM   1504  N   LYS A 110      25.242  86.881  29.900  1.00  0.01           N
ATOM   1505  CA  LYS A 110      24.844  87.789  30.992  1.00  0.01           C
ATOM   1506  C   LYS A 110      24.648  87.012  32.302  1.00  0.01           C
ATOM   1507  O   LYS A 110      24.875  87.593  33.395  1.00  0.01           O
ATOM   1508  CB  LYS A 110      23.552  88.546  30.609  1.00  0.01           C
ATOM   1509  CG  LYS A 110      23.513  89.100  29.181  1.00  0.01           C
ATOM   1510  CD  LYS A 110      22.168  89.694  28.715  1.00  0.01           C
ATOM   1511  CE  LYS A 110      21.044  88.734  28.408  1.00  0.01           C
ATOM   1512  NZ  LYS A 110      21.401  87.642  27.500  1.00  0.01           N
ATOM   1513  H   LYS A 110      24.507  86.316  29.500  1.00  0.01           H
ATOM   1514  HA  LYS A 110      25.645  88.483  31.245  1.00  0.01           H
ATOM   1515  HB2 LYS A 110      22.639  88.030  30.905  1.00  0.01           H
ATOM   1516  HB3 LYS A 110      23.494  89.453  31.212  1.00  0.01           H
ATOM   1517  HG2 LYS A 110      24.382  89.696  28.903  1.00  0.01           H
ATOM   1518  HG3 LYS A 110      23.639  88.263  28.496  1.00  0.01           H
ATOM   1519  HD2 LYS A 110      21.848  90.470  29.411  1.00  0.01           H
ATOM   1520  HD3 LYS A 110      22.393  90.228  27.792  1.00  0.01           H
ATOM   1521  HE2 LYS A 110      20.771  88.266  29.354  1.00  0.01           H
ATOM   1522  HE3 LYS A 110      20.155  89.258  28.059  1.00  0.01           H
ATOM   1523  HZ1 LYS A 110      20.648  86.970  27.460  1.00  0.01           H
ATOM   1524  HZ2 LYS A 110      22.134  87.022  27.812  1.00  0.01           H
ATOM   1525  HZ3 LYS A 110      21.539  87.947  26.547  1.00  0.01           H
ATOM   1526  N   GLU A 111      24.300  85.733  32.286  1.00  0.00           N
ATOM   1527  CA  GLU A 111      23.899  84.998  33.531  1.00  0.00           C
ATOM   1528  C   GLU A 111      25.158  84.478  34.282  1.00  0.00           C
ATOM   1529  O   GLU A 111      25.259  84.572  35.533  1.00  0.00           O
ATOM   1530  CB  GLU A 111      22.945  83.864  33.254  1.00  0.00           C
ATOM   1531  CG  GLU A 111      21.494  84.281  32.809  1.00  0.00           C
ATOM   1532  CD  GLU A 111      20.588  84.732  34.014  1.00  0.00           C
ATOM   1533  OE1 GLU A 111      19.492  85.370  33.811  1.00  0.00           O
ATOM   1534  OE2 GLU A 111      20.908  84.446  35.174  1.00  0.00           O
ATOM   1535  H   GLU A 111      24.248  85.227  31.414  1.00  0.00           H
ATOM   1536  HA  GLU A 111      23.329  85.661  34.182  1.00  0.00           H
ATOM   1537  HB2 GLU A 111      23.446  83.271  32.490  1.00  0.00           H
ATOM   1538  HB3 GLU A 111      22.896  83.145  34.072  1.00  0.00           H
ATOM   1539  HG2 GLU A 111      21.552  85.056  32.044  1.00  0.00           H
ATOM   1540  HG3 GLU A 111      20.974  83.458  32.319  1.00  0.00           H
ATOM   1541  N   GLN A 112      26.219  84.193  33.513  1.00  0.00           N
ATOM   1542  CA  GLN A 112      27.498  83.703  34.113  1.00  0.00           C
ATOM   1543  C   GLN A 112      28.140  84.813  34.912  1.00  0.00           C
ATOM   1544  O   GLN A 112      28.585  84.635  36.012  1.00  0.00           O
ATOM   1545  CB  GLN A 112      28.437  83.262  32.948  1.00  0.00           C
ATOM   1546  CG  GLN A 112      28.070  81.891  32.332  1.00  0.00           C
ATOM   1547  CD  GLN A 112      29.004  81.440  31.211  1.00  0.00           C
ATOM   1548  NE2 GLN A 112      29.586  80.306  31.450  1.00  0.00           N
ATOM   1549  OE1 GLN A 112      29.271  81.962  30.142  1.00  0.00           O
ATOM   1550  H   GLN A 112      26.053  84.043  32.528  1.00  0.00           H
ATOM   1551  HA  GLN A 112      27.306  82.787  34.673  1.00  0.00           H
ATOM   1552  HB2 GLN A 112      28.360  83.979  32.131  1.00  0.00           H
ATOM   1553  HB3 GLN A 112      29.493  83.229  33.218  1.00  0.00           H
ATOM   1554  HG2 GLN A 112      27.971  81.089  33.063  1.00  0.00           H
ATOM   1555  HG3 GLN A 112      27.119  82.031  31.819  1.00  0.00           H
ATOM   1556 HE21 GLN A 112      30.351  79.983  30.874  1.00  0.00           H
ATOM   1557 HE22 GLN A 112      29.315  79.689  32.202  1.00  0.00           H
ATOM   1558  N   ILE A 113      28.028  86.021  34.361  1.00  0.01           N
ATOM   1559  CA  ILE A 113      28.481  87.298  34.969  1.00  0.01           C
ATOM   1560  C   ILE A 113      27.731  87.740  36.238  1.00  0.01           C
ATOM   1561  O   ILE A 113      28.446  88.184  37.107  1.00  0.01           O
ATOM   1562  CB  ILE A 113      28.445  88.369  33.829  1.00  0.01           C
ATOM   1563  CG1 ILE A 113      29.367  88.131  32.617  1.00  0.01           C
ATOM   1564  CG2 ILE A 113      28.748  89.811  34.354  1.00  0.01           C
ATOM   1565  CD1 ILE A 113      30.864  88.265  32.847  1.00  0.01           C
ATOM   1566  H   ILE A 113      27.723  85.981  33.399  1.00  0.01           H
ATOM   1567  HA  ILE A 113      29.525  87.181  35.261  1.00  0.01           H
ATOM   1568  HB  ILE A 113      27.471  88.281  33.348  1.00  0.01           H
ATOM   1569 HG12 ILE A 113      29.142  87.105  32.328  1.00  0.01           H
ATOM   1570 HG13 ILE A 113      29.094  88.884  31.878  1.00  0.01           H
ATOM   1571 HG21 ILE A 113      28.850  90.542  33.552  1.00  0.01           H
ATOM   1572 HG22 ILE A 113      29.645  89.874  34.970  1.00  0.01           H
ATOM   1573 HG23 ILE A 113      27.871  90.157  34.900  1.00  0.01           H
ATOM   1574 HD11 ILE A 113      31.371  88.242  31.882  1.00  0.01           H
ATOM   1575 HD12 ILE A 113      31.290  87.465  33.452  1.00  0.01           H
ATOM   1576 HD13 ILE A 113      31.022  89.189  33.403  1.00  0.01           H
ATOM   1577  N   ALA A 114      26.405  87.588  36.269  1.00  0.00           N
ATOM   1578  CA  ALA A 114      25.613  87.775  37.532  1.00  0.00           C
ATOM   1579  C   ALA A 114      26.005  86.771  38.599  1.00  0.00           C
ATOM   1580  O   ALA A 114      26.264  87.224  39.705  1.00  0.00           O
ATOM   1581  CB  ALA A 114      24.058  87.792  37.234  1.00  0.00           C
ATOM   1582  H   ALA A 114      25.949  87.271  35.425  1.00  0.00           H
ATOM   1583  HA  ALA A 114      25.821  88.766  37.936  1.00  0.00           H
ATOM   1584  HB1 ALA A 114      23.854  86.750  36.989  1.00  0.00           H
ATOM   1585  HB2 ALA A 114      23.873  88.569  36.493  1.00  0.00           H
ATOM   1586  HB3 ALA A 114      23.510  88.023  38.147  1.00  0.00           H
ATOM   1587  N   ALA A 115      26.071  85.465  38.324  1.00  0.01           N
ATOM   1588  CA  ALA A 115      26.758  84.539  39.232  1.00  0.01           C
ATOM   1589  C   ALA A 115      28.157  84.915  39.651  1.00  0.01           C
ATOM   1590  O   ALA A 115      28.587  84.801  40.820  1.00  0.01           O
ATOM   1591  CB  ALA A 115      26.694  82.982  38.751  1.00  0.01           C
ATOM   1592  H   ALA A 115      25.880  85.149  37.384  1.00  0.01           H
ATOM   1593  HA  ALA A 115      26.165  84.397  40.136  1.00  0.01           H
ATOM   1594  HB1 ALA A 115      25.704  82.776  38.345  1.00  0.01           H
ATOM   1595  HB2 ALA A 115      26.712  82.315  39.613  1.00  0.01           H
ATOM   1596  HB3 ALA A 115      27.470  82.641  38.066  1.00  0.01           H
ATOM   1597  N   ALA A 116      28.960  85.420  38.705  1.00  0.01           N
ATOM   1598  CA  ALA A 116      30.365  85.630  38.976  1.00  0.01           C
ATOM   1599  C   ALA A 116      30.476  86.864  39.993  1.00  0.01           C
ATOM   1600  O   ALA A 116      31.301  86.894  40.915  1.00  0.01           O
ATOM   1601  CB  ALA A 116      31.075  85.907  37.650  1.00  0.01           C
ATOM   1602  H   ALA A 116      28.764  85.360  37.716  1.00  0.01           H
ATOM   1603  HA  ALA A 116      30.840  84.798  39.496  1.00  0.01           H
ATOM   1604  HB1 ALA A 116      30.966  85.012  37.037  1.00  0.01           H
ATOM   1605  HB2 ALA A 116      32.138  86.141  37.709  1.00  0.01           H
ATOM   1606  HB3 ALA A 116      30.600  86.794  37.231  1.00  0.01           H
ATOM   1607  N   ASN A 117      29.765  87.960  39.780  1.00  0.01           N
ATOM   1608  CA  ASN A 117      29.629  89.110  40.690  1.00  0.01           C
ATOM   1609  C   ASN A 117      28.882  88.753  42.027  1.00  0.01           C
ATOM   1610  O   ASN A 117      29.272  89.301  43.029  1.00  0.01           O
ATOM   1611  CB  ASN A 117      28.882  90.323  40.032  1.00  0.01           C
ATOM   1612  CG  ASN A 117      29.707  90.961  39.018  1.00  0.01           C
ATOM   1613  ND2 ASN A 117      29.203  91.007  37.798  1.00  0.01           N
ATOM   1614  OD1 ASN A 117      30.849  91.348  39.235  1.00  0.01           O
ATOM   1615  H   ASN A 117      29.209  87.999  38.938  1.00  0.01           H
ATOM   1616  HA  ASN A 117      30.647  89.423  40.921  1.00  0.01           H
ATOM   1617  HB2 ASN A 117      27.922  90.001  39.629  1.00  0.01           H
ATOM   1618  HB3 ASN A 117      28.707  91.125  40.750  1.00  0.01           H
ATOM   1619 HD21 ASN A 117      28.271  90.675  37.595  1.00  0.01           H
ATOM   1620 HD22 ASN A 117      29.828  91.336  37.076  1.00  0.01           H
ATOM   1621  N   ARG A 118      27.925  87.768  42.082  1.00  0.01           N
ATOM   1622  CA  ARG A 118      27.265  87.321  43.342  1.00  0.01           C
ATOM   1623  C   ARG A 118      28.300  86.591  44.201  1.00  0.01           C
ATOM   1624  O   ARG A 118      28.436  86.853  45.409  1.00  0.01           O
ATOM   1625  CB  ARG A 118      26.061  86.439  43.056  1.00  0.01           C
ATOM   1626  CG  ARG A 118      25.224  85.897  44.242  1.00  0.01           C
ATOM   1627  CD  ARG A 118      23.760  85.532  43.680  1.00  0.01           C
ATOM   1628  NE  ARG A 118      23.737  84.529  42.622  1.00  0.01           N
ATOM   1629  CZ  ARG A 118      22.750  84.455  41.700  1.00  0.01           C
ATOM   1630  NH1 ARG A 118      21.911  85.413  41.512  1.00  0.01           N
ATOM   1631  NH2 ARG A 118      22.731  83.528  40.823  1.00  0.01           N
ATOM   1632  H   ARG A 118      27.522  87.393  41.235  1.00  0.01           H
ATOM   1633  HA  ARG A 118      27.033  88.167  43.989  1.00  0.01           H
ATOM   1634  HB2 ARG A 118      25.430  87.105  42.465  1.00  0.01           H
ATOM   1635  HB3 ARG A 118      26.318  85.677  42.320  1.00  0.01           H
ATOM   1636  HG2 ARG A 118      25.577  84.960  44.673  1.00  0.01           H
ATOM   1637  HG3 ARG A 118      25.067  86.611  45.050  1.00  0.01           H
ATOM   1638  HD2 ARG A 118      23.220  84.995  44.459  1.00  0.01           H
ATOM   1639  HD3 ARG A 118      23.302  86.478  43.390  1.00  0.01           H
ATOM   1640  HE  ARG A 118      24.516  83.888  42.563  1.00  0.01           H
ATOM   1641 HH11 ARG A 118      21.639  86.050  42.247  1.00  0.01           H
ATOM   1642 HH12 ARG A 118      21.404  85.361  40.639  1.00  0.01           H
ATOM   1643 HH21 ARG A 118      23.422  82.793  40.856  1.00  0.01           H
ATOM   1644 HH22 ARG A 118      22.040  83.600  40.090  1.00  0.01           H
ATOM   1645  N   LEU A 119      29.006  85.699  43.527  1.00  0.00           N
ATOM   1646  CA  LEU A 119      30.151  84.939  44.132  1.00  0.00           C
ATOM   1647  C   LEU A 119      31.230  85.890  44.682  1.00  0.00           C
ATOM   1648  O   LEU A 119      31.478  85.756  45.877  1.00  0.00           O
ATOM   1649  CB  LEU A 119      30.681  84.055  42.924  1.00  0.00           C
ATOM   1650  CG  LEU A 119      32.099  83.396  43.165  1.00  0.00           C
ATOM   1651  CD1 LEU A 119      31.971  82.116  44.029  1.00  0.00           C
ATOM   1652  CD2 LEU A 119      32.875  83.029  41.959  1.00  0.00           C
ATOM   1653  H   LEU A 119      28.771  85.451  42.577  1.00  0.00           H
ATOM   1654  HA  LEU A 119      29.811  84.283  44.932  1.00  0.00           H
ATOM   1655  HB2 LEU A 119      29.993  83.228  42.752  1.00  0.00           H
ATOM   1656  HB3 LEU A 119      30.682  84.685  42.035  1.00  0.00           H
ATOM   1657  HG  LEU A 119      32.785  84.077  43.670  1.00  0.00           H
ATOM   1658 HD11 LEU A 119      31.484  81.299  43.497  1.00  0.00           H
ATOM   1659 HD12 LEU A 119      31.235  82.248  44.823  1.00  0.00           H
ATOM   1660 HD13 LEU A 119      32.931  81.777  44.419  1.00  0.00           H
ATOM   1661 HD21 LEU A 119      32.177  82.348  41.474  1.00  0.00           H
ATOM   1662 HD22 LEU A 119      33.191  83.919  41.414  1.00  0.00           H
ATOM   1663 HD23 LEU A 119      33.732  82.454  42.312  1.00  0.00           H
ATOM   1664  N   ALA A 120      31.752  86.912  43.893  1.00  0.00           N
ATOM   1665  CA  ALA A 120      32.720  87.883  44.485  1.00  0.00           C
ATOM   1666  C   ALA A 120      32.167  88.800  45.682  1.00  0.00           C
ATOM   1667  O   ALA A 120      32.881  89.202  46.611  1.00  0.00           O
ATOM   1668  CB  ALA A 120      33.219  88.926  43.424  1.00  0.00           C
ATOM   1669  H   ALA A 120      31.425  87.100  42.956  1.00  0.00           H
ATOM   1670  HA  ALA A 120      33.690  87.454  44.734  1.00  0.00           H
ATOM   1671  HB1 ALA A 120      32.426  89.627  43.165  1.00  0.00           H
ATOM   1672  HB2 ALA A 120      33.624  88.491  42.510  1.00  0.00           H
ATOM   1673  HB3 ALA A 120      33.966  89.578  43.877  1.00  0.00           H
ATOM   1674  N   ALA A 121      30.907  89.139  45.547  1.00  0.00           N
ATOM   1675  CA  ALA A 121      30.103  89.833  46.573  1.00  0.00           C
ATOM   1676  C   ALA A 121      29.960  89.031  47.929  1.00  0.00           C
ATOM   1677  O   ALA A 121      30.164  89.509  49.001  1.00  0.00           O
ATOM   1678  CB  ALA A 121      28.794  90.328  45.993  1.00  0.00           C
ATOM   1679  H   ALA A 121      30.412  88.864  44.711  1.00  0.00           H
ATOM   1680  HA  ALA A 121      30.578  90.746  46.933  1.00  0.00           H
ATOM   1681  HB1 ALA A 121      28.219  90.588  46.882  1.00  0.00           H
ATOM   1682  HB2 ALA A 121      28.346  89.482  45.472  1.00  0.00           H
ATOM   1683  HB3 ALA A 121      28.936  91.149  45.291  1.00  0.00           H
ATOM   1684  N   GLY A 122      29.617  87.738  47.805  1.00  0.00           N
ATOM   1685  CA  GLY A 122      29.616  86.739  48.906  1.00  0.00           C
ATOM   1686  C   GLY A 122      30.958  86.511  49.538  1.00  0.00           C
ATOM   1687  O   GLY A 122      30.910  86.177  50.743  1.00  0.00           O
ATOM   1688  H   GLY A 122      29.283  87.419  46.907  1.00  0.00           H
ATOM   1689  HA2 GLY A 122      28.965  86.954  49.753  1.00  0.00           H
ATOM   1690  HA3 GLY A 122      29.170  85.843  48.473  1.00  0.00           H
ATOM   1691  N   HID A 123      32.033  86.808  48.785  1.00  0.00           N
ATOM   1692  CA  HID A 123      33.339  86.781  49.348  1.00  0.00           C
ATOM   1693  C   HID A 123      33.965  88.162  49.698  1.00  0.00           C
ATOM   1694  O   HID A 123      34.975  88.160  50.417  1.00  0.00           O
ATOM   1695  CB  HID A 123      34.282  86.082  48.336  1.00  0.00           C
ATOM   1696  CG  HID A 123      34.049  84.593  48.083  1.00  0.00           C
ATOM   1697  CD2 HID A 123      34.964  83.636  48.367  1.00  0.00           C
ATOM   1698  ND1 HID A 123      33.127  83.932  47.314  1.00  0.00           N
ATOM   1699  CE1 HID A 123      33.473  82.669  47.116  1.00  0.00           C
ATOM   1700  NE2 HID A 123      34.581  82.388  47.815  1.00  0.00           N
ATOM   1701  H   HID A 123      31.960  87.114  47.825  1.00  0.00           H
ATOM   1702  HA  HID A 123      33.370  86.173  50.252  1.00  0.00           H
ATOM   1703  HB2 HID A 123      34.201  86.548  47.354  1.00  0.00           H
ATOM   1704  HB3 HID A 123      35.302  86.162  48.710  1.00  0.00           H
ATOM   1705  HD1 HID A 123      32.319  84.365  46.890  1.00  0.00           H
ATOM   1706  HD2 HID A 123      35.896  83.876  48.858  1.00  0.00           H
ATOM   1707  HE1 HID A 123      32.930  82.053  46.414  1.00  0.00           H
ATOM   1708  N   GLY A 124      33.375  89.306  49.298  1.00  0.00           N
ATOM   1709  CA  GLY A 124      34.009  90.647  49.582  1.00  0.00           C
ATOM   1710  C   GLY A 124      35.206  90.929  48.711  1.00  0.00           C
ATOM   1711  O   GLY A 124      35.844  91.965  48.815  1.00  0.00           O
ATOM   1712  H   GLY A 124      32.455  89.257  48.884  1.00  0.00           H
ATOM   1713  HA2 GLY A 124      33.204  91.369  49.440  1.00  0.00           H
ATOM   1714  HA3 GLY A 124      34.358  90.649  50.614  1.00  0.00           H
ATOM   1715  N   LEU A 125      35.507  90.065  47.745  1.00  0.00           N
ATOM   1716  CA  LEU A 125      36.479  90.253  46.607  1.00  0.00           C
ATOM   1717  C   LEU A 125      36.197  91.363  45.532  1.00  0.00           C
ATOM   1718  O   LEU A 125      36.803  91.416  44.421  1.00  0.00           O
ATOM   1719  CB  LEU A 125      36.938  88.841  46.113  1.00  0.00           C
ATOM   1720  CG  LEU A 125      37.641  88.073  47.221  1.00  0.00           C
ATOM   1721  CD1 LEU A 125      38.090  86.692  46.737  1.00  0.00           C
ATOM   1722  CD2 LEU A 125      38.939  88.749  47.601  1.00  0.00           C
ATOM   1723  H   LEU A 125      34.902  89.256  47.739  1.00  0.00           H
ATOM   1724  HA  LEU A 125      37.320  90.744  47.096  1.00  0.00           H
ATOM   1725  HB2 LEU A 125      36.016  88.340  45.819  1.00  0.00           H
ATOM   1726  HB3 LEU A 125      37.654  88.864  45.292  1.00  0.00           H
ATOM   1727  HG  LEU A 125      37.044  87.864  48.108  1.00  0.00           H
ATOM   1728 HD11 LEU A 125      38.443  85.980  47.483  1.00  0.00           H
ATOM   1729 HD12 LEU A 125      38.785  86.745  45.899  1.00  0.00           H
ATOM   1730 HD13 LEU A 125      37.228  86.255  46.233  1.00  0.00           H
ATOM   1731 HD21 LEU A 125      39.492  88.044  48.222  1.00  0.00           H
ATOM   1732 HD22 LEU A 125      39.525  89.209  46.806  1.00  0.00           H
ATOM   1733 HD23 LEU A 125      38.764  89.566  48.301  1.00  0.00           H
ATOM   1734  N   THR A 126      35.248  92.188  45.801  1.00  0.00           N
ATOM   1735  CA  THR A 126      34.804  93.337  44.972  1.00  0.00           C
ATOM   1736  C   THR A 126      35.920  94.352  44.642  1.00  0.00           C
ATOM   1737  O   THR A 126      35.864  94.961  43.565  1.00  0.00           O
ATOM   1738  CB  THR A 126      33.533  93.988  45.596  1.00  0.00           C
ATOM   1739  CG2 THR A 126      32.302  93.073  45.469  1.00  0.00           C
ATOM   1740  OG1 THR A 126      33.555  94.177  46.986  1.00  0.00           O
ATOM   1741  H   THR A 126      34.753  92.028  46.667  1.00  0.00           H
ATOM   1742  HA  THR A 126      34.462  92.903  44.032  1.00  0.00           H
ATOM   1743  HB  THR A 126      33.234  94.897  45.073  1.00  0.00           H
ATOM   1744  HG1 THR A 126      34.133  94.941  47.040  1.00  0.00           H
ATOM   1745 HG21 THR A 126      32.486  92.065  45.840  1.00  0.00           H
ATOM   1746 HG22 THR A 126      32.204  93.093  44.383  1.00  0.00           H
ATOM   1747 HG23 THR A 126      31.461  93.539  45.982  1.00  0.00           H
ATOM   1748  N   GLU A 127      37.022  94.459  45.375  1.00  0.00           N
ATOM   1749  CA  GLU A 127      38.182  95.241  45.049  1.00  0.00           C
ATOM   1750  C   GLU A 127      39.370  94.418  44.418  1.00  0.00           C
ATOM   1751  O   GLU A 127      40.493  94.903  44.145  1.00  0.00           O
ATOM   1752  CB  GLU A 127      38.642  96.152  46.204  1.00  0.00           C
ATOM   1753  CG  GLU A 127      37.484  96.923  46.734  1.00  0.00           C
ATOM   1754  CD  GLU A 127      36.500  96.299  47.667  1.00  0.00           C
ATOM   1755  OE1 GLU A 127      35.387  95.941  47.237  1.00  0.00           O
ATOM   1756  OE2 GLU A 127      36.767  96.204  48.913  1.00  0.00           O
ATOM   1757  H   GLU A 127      36.943  93.974  46.257  1.00  0.00           H
ATOM   1758  HA  GLU A 127      37.868  95.905  44.244  1.00  0.00           H
ATOM   1759  HB2 GLU A 127      39.118  95.507  46.943  1.00  0.00           H
ATOM   1760  HB3 GLU A 127      39.329  96.846  45.719  1.00  0.00           H
ATOM   1761  HG2 GLU A 127      37.944  97.757  47.264  1.00  0.00           H
ATOM   1762  HG3 GLU A 127      36.966  97.258  45.836  1.00  0.00           H
ATOM   1763  N   ARG A 128      39.099  93.179  44.085  1.00  0.00           N
ATOM   1764  CA  ARG A 128      39.998  92.264  43.376  1.00  0.00           C
ATOM   1765  C   ARG A 128      39.383  91.606  42.155  1.00  0.00           C
ATOM   1766  O   ARG A 128      40.102  90.986  41.370  1.00  0.00           O
ATOM   1767  CB  ARG A 128      40.361  91.158  44.387  1.00  0.00           C
ATOM   1768  CG  ARG A 128      40.932  91.657  45.765  1.00  0.00           C
ATOM   1769  CD  ARG A 128      42.451  92.011  45.658  1.00  0.00           C
ATOM   1770  NE  ARG A 128      42.714  93.249  44.943  1.00  0.00           N
ATOM   1771  CZ  ARG A 128      43.877  93.506  44.278  1.00  0.00           C
ATOM   1772  NH1 ARG A 128      44.840  92.665  44.363  1.00  0.00           N
ATOM   1773  NH2 ARG A 128      44.092  94.611  43.628  1.00  0.00           N
ATOM   1774  H   ARG A 128      38.250  92.843  44.517  1.00  0.00           H
ATOM   1775  HA  ARG A 128      40.850  92.866  43.062  1.00  0.00           H
ATOM   1776  HB2 ARG A 128      39.423  90.666  44.643  1.00  0.00           H
ATOM   1777  HB3 ARG A 128      41.061  90.430  43.977  1.00  0.00           H
ATOM   1778  HG2 ARG A 128      40.408  92.539  46.133  1.00  0.00           H
ATOM   1779  HG3 ARG A 128      40.791  90.799  46.422  1.00  0.00           H
ATOM   1780  HD2 ARG A 128      42.911  92.079  46.644  1.00  0.00           H
ATOM   1781  HD3 ARG A 128      42.847  91.182  45.072  1.00  0.00           H
ATOM   1782  HE  ARG A 128      41.919  93.796  44.644  1.00  0.00           H
ATOM   1783 HH11 ARG A 128      44.821  91.992  45.116  1.00  0.00           H
ATOM   1784 HH12 ARG A 128      45.744  92.846  43.950  1.00  0.00           H
ATOM   1785 HH21 ARG A 128      43.283  95.206  43.517  1.00  0.00           H
ATOM   1786 HH22 ARG A 128      44.866  94.605  42.980  1.00  0.00           H
ATOM   1787  N   LEU A 129      38.054  91.583  41.971  1.00  0.00           N
ATOM   1788  CA  LEU A 129      37.330  90.981  40.885  1.00  0.00           C
ATOM   1789  C   LEU A 129      36.346  92.006  40.260  1.00  0.00           C
ATOM   1790  O   LEU A 129      35.667  92.724  40.973  1.00  0.00           O
ATOM   1791  CB  LEU A 129      36.510  89.776  41.447  1.00  0.00           C
ATOM   1792  CG  LEU A 129      37.463  88.726  42.055  1.00  0.00           C
ATOM   1793  CD1 LEU A 129      36.673  87.559  42.765  1.00  0.00           C
ATOM   1794  CD2 LEU A 129      38.391  88.028  41.019  1.00  0.00           C
ATOM   1795  H   LEU A 129      37.583  92.123  42.684  1.00  0.00           H
ATOM   1796  HA  LEU A 129      37.949  90.561  40.093  1.00  0.00           H
ATOM   1797  HB2 LEU A 129      35.870  90.126  42.257  1.00  0.00           H
ATOM   1798  HB3 LEU A 129      35.876  89.332  40.679  1.00  0.00           H
ATOM   1799  HG  LEU A 129      38.088  89.123  42.855  1.00  0.00           H
ATOM   1800 HD11 LEU A 129      36.167  87.117  41.907  1.00  0.00           H
ATOM   1801 HD12 LEU A 129      35.864  87.935  43.391  1.00  0.00           H
ATOM   1802 HD13 LEU A 129      37.419  86.948  43.274  1.00  0.00           H
ATOM   1803 HD21 LEU A 129      38.977  87.212  41.443  1.00  0.00           H
ATOM   1804 HD22 LEU A 129      37.985  87.739  40.050  1.00  0.00           H
ATOM   1805 HD23 LEU A 129      39.165  88.734  40.718  1.00  0.00           H
ATOM   1806  N   THR A 130      36.051  91.902  39.000  1.00  0.00           N
ATOM   1807  CA  THR A 130      34.976  92.598  38.250  1.00  0.00           C
ATOM   1808  C   THR A 130      34.590  91.768  37.008  1.00  0.00           C
ATOM   1809  O   THR A 130      35.412  91.598  36.085  1.00  0.00           O
ATOM   1810  CB  THR A 130      35.422  93.936  37.718  1.00  0.00           C
ATOM   1811  CG2 THR A 130      34.415  94.668  36.774  1.00  0.00           C
ATOM   1812  OG1 THR A 130      35.822  94.900  38.666  1.00  0.00           O
ATOM   1813  H   THR A 130      36.775  91.409  38.496  1.00  0.00           H
ATOM   1814  HA  THR A 130      34.004  92.730  38.726  1.00  0.00           H
ATOM   1815  HB  THR A 130      36.271  93.724  37.068  1.00  0.00           H
ATOM   1816  HG1 THR A 130      36.703  95.245  38.506  1.00  0.00           H
ATOM   1817 HG21 THR A 130      34.861  95.627  36.510  1.00  0.00           H
ATOM   1818 HG22 THR A 130      33.464  94.851  37.275  1.00  0.00           H
ATOM   1819 HG23 THR A 130      34.343  94.229  35.779  1.00  0.00           H
ATOM   1820  N   PHE A 131      33.428  91.147  37.025  1.00  0.00           N
ATOM   1821  CA  PHE A 131      32.877  90.467  35.880  1.00  0.00           C
ATOM   1822  C   PHE A 131      32.013  91.472  35.087  1.00  0.00           C
ATOM   1823  O   PHE A 131      30.994  92.007  35.611  1.00  0.00           O
ATOM   1824  CB  PHE A 131      32.177  89.201  36.322  1.00  0.00           C
ATOM   1825  CG  PHE A 131      33.173  88.376  37.199  1.00  0.00           C
ATOM   1826  CD1 PHE A 131      34.137  87.549  36.618  1.00  0.00           C
ATOM   1827  CD2 PHE A 131      33.129  88.502  38.547  1.00  0.00           C
ATOM   1828  CE1 PHE A 131      35.054  86.767  37.334  1.00  0.00           C
ATOM   1829  CE2 PHE A 131      34.091  87.720  39.333  1.00  0.00           C
ATOM   1830  CZ  PHE A 131      35.021  86.902  38.669  1.00  0.00           C
ATOM   1831  H   PHE A 131      32.796  91.298  37.798  1.00  0.00           H
ATOM   1832  HA  PHE A 131      33.600  90.105  35.148  1.00  0.00           H
ATOM   1833  HB2 PHE A 131      31.260  89.445  36.859  1.00  0.00           H
ATOM   1834  HB3 PHE A 131      31.921  88.657  35.413  1.00  0.00           H
ATOM   1835  HD1 PHE A 131      34.173  87.472  35.541  1.00  0.00           H
ATOM   1836  HD2 PHE A 131      32.387  89.124  39.027  1.00  0.00           H
ATOM   1837  HE1 PHE A 131      35.877  86.267  36.846  1.00  0.00           H
ATOM   1838  HE2 PHE A 131      34.075  87.671  40.411  1.00  0.00           H
ATOM   1839  HZ  PHE A 131      35.719  86.291  39.222  1.00  0.00           H
ATOM   1840  N   GLU A 132      32.363  91.750  33.781  1.00  0.00           N
ATOM   1841  CA  GLU A 132      31.547  92.579  32.858  1.00  0.00           C
ATOM   1842  C   GLU A 132      30.986  91.770  31.676  1.00  0.00           C
ATOM   1843  O   GLU A 132      31.700  90.980  31.100  1.00  0.00           O
ATOM   1844  CB  GLU A 132      32.510  93.739  32.396  1.00  0.00           C
ATOM   1845  CG  GLU A 132      31.931  94.700  31.330  1.00  0.00           C
ATOM   1846  CD  GLU A 132      30.992  95.775  31.951  1.00  0.00           C
ATOM   1847  OE1 GLU A 132      31.480  96.833  32.429  1.00  0.00           O
ATOM   1848  OE2 GLU A 132      29.727  95.591  32.021  1.00  0.00           O
ATOM   1849  H   GLU A 132      33.312  91.464  33.586  1.00  0.00           H
ATOM   1850  HA  GLU A 132      30.714  93.036  33.393  1.00  0.00           H
ATOM   1851  HB2 GLU A 132      32.854  94.356  33.226  1.00  0.00           H
ATOM   1852  HB3 GLU A 132      33.428  93.324  31.980  1.00  0.00           H
ATOM   1853  HG2 GLU A 132      32.747  95.197  30.806  1.00  0.00           H
ATOM   1854  HG3 GLU A 132      31.333  94.231  30.548  1.00  0.00           H
ATOM   1855  N   VAL A 133      29.718  91.886  31.184  1.00  0.00           N
ATOM   1856  CA  VAL A 133      29.341  91.320  29.865  1.00  0.00           C
ATOM   1857  C   VAL A 133      30.132  92.019  28.757  1.00  0.00           C
ATOM   1858  O   VAL A 133      29.990  93.216  28.497  1.00  0.00           O
ATOM   1859  CB  VAL A 133      27.821  91.452  29.685  1.00  0.00           C
ATOM   1860  CG1 VAL A 133      27.404  90.572  28.521  1.00  0.00           C
ATOM   1861  CG2 VAL A 133      26.832  91.072  30.873  1.00  0.00           C
ATOM   1862  H   VAL A 133      29.094  92.414  31.777  1.00  0.00           H
ATOM   1863  HA  VAL A 133      29.599  90.261  29.870  1.00  0.00           H
ATOM   1864  HB  VAL A 133      27.636  92.462  29.319  1.00  0.00           H
ATOM   1865 HG11 VAL A 133      26.395  90.806  28.183  1.00  0.00           H
ATOM   1866 HG12 VAL A 133      28.101  90.782  27.709  1.00  0.00           H
ATOM   1867 HG13 VAL A 133      27.403  89.507  28.752  1.00  0.00           H
ATOM   1868 HG21 VAL A 133      25.789  91.079  30.560  1.00  0.00           H
ATOM   1869 HG22 VAL A 133      27.001  91.698  31.750  1.00  0.00           H
ATOM   1870 HG23 VAL A 133      27.139  90.060  31.139  1.00  0.00           H
ATOM   1871  N   ALA A 134      31.049  91.277  28.127  1.00  0.00           N
ATOM   1872  CA  ALA A 134      31.677  91.712  26.886  1.00  0.00           C
ATOM   1873  C   ALA A 134      32.171  90.573  25.910  1.00  0.00           C
ATOM   1874  O   ALA A 134      32.659  89.495  26.294  1.00  0.00           O
ATOM   1875  CB  ALA A 134      32.865  92.655  27.172  1.00  0.00           C
ATOM   1876  H   ALA A 134      31.018  90.314  28.429  1.00  0.00           H
ATOM   1877  HA  ALA A 134      31.010  92.316  26.271  1.00  0.00           H
ATOM   1878  HB1 ALA A 134      33.459  92.802  26.270  1.00  0.00           H
ATOM   1879  HB2 ALA A 134      33.491  92.300  27.990  1.00  0.00           H
ATOM   1880  HB3 ALA A 134      32.564  93.647  27.507  1.00  0.00           H
ATOM   1881  N   ASP A 135      32.112  90.781  24.632  1.00 -0.02           N
ATOM   1882  CA  ASP A 135      32.751  89.922  23.662  1.00 -0.02           C
ATOM   1883  C   ASP A 135      34.278  90.183  23.704  1.00 -0.02           C
ATOM   1884  O   ASP A 135      34.719  91.322  23.642  1.00 -0.02           O
ATOM   1885  CB  ASP A 135      32.025  90.181  22.328  1.00 -0.02           C
ATOM   1886  CG  ASP A 135      32.650  89.453  21.181  1.00 -0.02           C
ATOM   1887  OD1 ASP A 135      33.451  88.534  21.407  1.00 -0.02           O
ATOM   1888  OD2 ASP A 135      32.297  89.789  20.045  1.00 -0.02           O
ATOM   1889  H   ASP A 135      31.751  91.704  24.437  1.00 -0.02           H
ATOM   1890  HA  ASP A 135      32.458  88.897  23.887  1.00 -0.02           H
ATOM   1891  HB2 ASP A 135      30.981  89.892  22.450  1.00 -0.02           H
ATOM   1892  HB3 ASP A 135      32.047  91.259  22.169  1.00 -0.02           H
ATOM   1893  N   ALA A 136      35.158  89.191  23.775  1.00  0.01           N
ATOM   1894  CA  ALA A 136      36.586  89.278  23.763  1.00  0.01           C
ATOM   1895  C   ALA A 136      37.163  89.459  22.307  1.00  0.01           C
ATOM   1896  O   ALA A 136      38.349  89.630  22.195  1.00  0.01           O
ATOM   1897  CB  ALA A 136      37.118  87.897  24.178  1.00  0.01           C
ATOM   1898  H   ALA A 136      34.745  88.301  23.533  1.00  0.01           H
ATOM   1899  HA  ALA A 136      37.004  90.022  24.440  1.00  0.01           H
ATOM   1900  HB1 ALA A 136      36.829  87.814  25.226  1.00  0.01           H
ATOM   1901  HB2 ALA A 136      38.192  87.720  24.119  1.00  0.01           H
ATOM   1902  HB3 ALA A 136      36.542  87.128  23.664  1.00  0.01           H
ATOM   1903  N   MET A 137      36.273  89.528  21.339  1.00  0.00           N
ATOM   1904  CA  MET A 137      36.593  90.114  20.048  1.00  0.00           C
ATOM   1905  C   MET A 137      36.203  91.635  19.932  1.00  0.00           C
ATOM   1906  O   MET A 137      36.578  92.250  18.997  1.00  0.00           O
ATOM   1907  CB  MET A 137      35.885  89.308  18.973  1.00  0.00           C
ATOM   1908  CG  MET A 137      36.296  87.820  19.041  1.00  0.00           C
ATOM   1909  SD  MET A 137      35.493  86.860  17.805  1.00  0.00           S
ATOM   1910  CE  MET A 137      33.821  86.623  18.571  1.00  0.00           C
ATOM   1911  H   MET A 137      35.319  89.311  21.592  1.00  0.00           H
ATOM   1912  HA  MET A 137      37.669  90.155  19.874  1.00  0.00           H
ATOM   1913  HB2 MET A 137      34.811  89.373  19.148  1.00  0.00           H
ATOM   1914  HB3 MET A 137      36.079  89.807  18.023  1.00  0.00           H
ATOM   1915  HG2 MET A 137      37.351  87.637  18.838  1.00  0.00           H
ATOM   1916  HG3 MET A 137      36.104  87.403  20.029  1.00  0.00           H
ATOM   1917  HE1 MET A 137      33.280  87.542  18.795  1.00  0.00           H
ATOM   1918  HE2 MET A 137      33.131  86.063  17.940  1.00  0.00           H
ATOM   1919  HE3 MET A 137      33.890  86.132  19.541  1.00  0.00           H
ATOM   1920  N   ARG A 138      35.489  92.180  20.988  1.00  0.01           N
ATOM   1921  CA  ARG A 138      35.003  93.557  21.069  1.00  0.01           C
ATOM   1922  C   ARG A 138      35.143  94.083  22.531  1.00  0.01           C
ATOM   1923  O   ARG A 138      34.095  94.449  23.107  1.00  0.01           O
ATOM   1924  CB  ARG A 138      33.576  93.659  20.462  1.00  0.01           C
ATOM   1925  CG  ARG A 138      33.517  93.531  18.919  1.00  0.01           C
ATOM   1926  CD  ARG A 138      32.070  93.497  18.399  1.00  0.01           C
ATOM   1927  NE  ARG A 138      31.398  92.296  18.970  1.00  0.01           N
ATOM   1928  CZ  ARG A 138      30.092  92.078  18.908  1.00  0.01           C
ATOM   1929  NH1 ARG A 138      29.281  92.936  18.371  1.00  0.01           N
ATOM   1930  NH2 ARG A 138      29.657  90.959  19.343  1.00  0.01           N
ATOM   1931  H   ARG A 138      35.112  91.547  21.680  1.00  0.01           H
ATOM   1932  HA  ARG A 138      35.680  94.148  20.451  1.00  0.01           H
ATOM   1933  HB2 ARG A 138      32.841  93.054  20.993  1.00  0.01           H
ATOM   1934  HB3 ARG A 138      33.349  94.719  20.573  1.00  0.01           H
ATOM   1935  HG2 ARG A 138      33.937  94.378  18.376  1.00  0.01           H
ATOM   1936  HG3 ARG A 138      33.892  92.580  18.542  1.00  0.01           H
ATOM   1937  HD2 ARG A 138      31.484  94.357  18.722  1.00  0.01           H
ATOM   1938  HD3 ARG A 138      32.044  93.473  17.310  1.00  0.01           H
ATOM   1939  HE  ARG A 138      31.971  91.621  19.457  1.00  0.01           H
ATOM   1940 HH11 ARG A 138      29.587  93.684  17.764  1.00  0.01           H
ATOM   1941 HH12 ARG A 138      28.284  92.812  18.477  1.00  0.01           H
ATOM   1942 HH21 ARG A 138      30.417  90.386  19.680  1.00  0.01           H
ATOM   1943 HH22 ARG A 138      28.695  90.673  19.225  1.00  0.01           H
ATOM   1944  N   LEU A 139      36.332  94.230  23.038  1.00  0.00           N
ATOM   1945  CA  LEU A 139      36.460  94.648  24.501  1.00  0.00           C
ATOM   1946  C   LEU A 139      35.970  96.039  24.794  1.00  0.00           C
ATOM   1947  O   LEU A 139      35.909  96.882  23.997  1.00  0.00           O
ATOM   1948  CB  LEU A 139      37.898  94.373  25.050  1.00  0.00           C
ATOM   1949  CG  LEU A 139      38.069  92.850  25.274  1.00  0.00           C
ATOM   1950  CD1 LEU A 139      39.479  92.562  25.675  1.00  0.00           C
ATOM   1951  CD2 LEU A 139      37.202  92.270  26.416  1.00  0.00           C
ATOM   1952  H   LEU A 139      37.098  93.988  22.427  1.00  0.00           H
ATOM   1953  HA  LEU A 139      35.832  93.931  25.030  1.00  0.00           H
ATOM   1954  HB2 LEU A 139      38.608  94.946  24.454  1.00  0.00           H
ATOM   1955  HB3 LEU A 139      37.906  94.802  26.052  1.00  0.00           H
ATOM   1956  HG  LEU A 139      37.881  92.367  24.315  1.00  0.00           H
ATOM   1957 HD11 LEU A 139      39.686  93.202  26.532  1.00  0.00           H
ATOM   1958 HD12 LEU A 139      40.089  92.982  24.875  1.00  0.00           H
ATOM   1959 HD13 LEU A 139      39.706  91.509  25.842  1.00  0.00           H
ATOM   1960 HD21 LEU A 139      37.583  91.291  26.707  1.00  0.00           H
ATOM   1961 HD22 LEU A 139      37.342  92.924  27.277  1.00  0.00           H
ATOM   1962 HD23 LEU A 139      36.158  92.098  26.152  1.00  0.00           H
ATOM   1963  N   PRO A 140      35.622  96.339  26.105  1.00  0.00           N
ATOM   1964  CA  PRO A 140      35.383  97.709  26.560  1.00  0.00           C
ATOM   1965  C   PRO A 140      36.622  98.503  27.045  1.00  0.00           C
ATOM   1966  O   PRO A 140      36.518  99.655  27.449  1.00  0.00           O
ATOM   1967  CB  PRO A 140      34.388  97.549  27.736  1.00  0.00           C
ATOM   1968  CG  PRO A 140      34.284  96.024  27.955  1.00  0.00           C
ATOM   1969  CD  PRO A 140      35.308  95.340  27.054  1.00  0.00           C
ATOM   1970  HA  PRO A 140      34.896  98.268  25.760  1.00  0.00           H
ATOM   1971  HB2 PRO A 140      34.695  98.031  28.665  1.00  0.00           H
ATOM   1972  HB3 PRO A 140      33.377  97.933  27.599  1.00  0.00           H
ATOM   1973  HG2 PRO A 140      34.435  95.754  29.000  1.00  0.00           H
ATOM   1974  HG3 PRO A 140      33.345  95.621  27.577  1.00  0.00           H
ATOM   1975  HD2 PRO A 140      36.151  95.146  27.717  1.00  0.00           H
ATOM   1976  HD3 PRO A 140      34.898  94.407  26.667  1.00  0.00           H
ATOM   1977  N   TYR A 141      37.796  97.839  27.121  1.00  0.00           N
ATOM   1978  CA  TYR A 141      38.976  98.341  27.760  1.00  0.00           C
ATOM   1979  C   TYR A 141      39.997  99.042  26.778  1.00  0.00           C
ATOM   1980  O   TYR A 141      40.117  98.680  25.540  1.00  0.00           O
ATOM   1981  CB  TYR A 141      39.770  97.246  28.500  1.00  0.00           C
ATOM   1982  CG  TYR A 141      38.901  96.547  29.516  1.00  0.00           C
ATOM   1983  CD1 TYR A 141      38.296  97.416  30.507  1.00  0.00           C
ATOM   1984  CD2 TYR A 141      38.603  95.171  29.486  1.00  0.00           C
ATOM   1985  CE1 TYR A 141      37.334  96.868  31.348  1.00  0.00           C
ATOM   1986  CE2 TYR A 141      37.654  94.669  30.372  1.00  0.00           C
ATOM   1987  CZ  TYR A 141      36.984  95.512  31.209  1.00  0.00           C
ATOM   1988  OH  TYR A 141      36.011  95.072  32.026  1.00  0.00           O
ATOM   1989  H   TYR A 141      37.753  96.877  26.816  1.00  0.00           H
ATOM   1990  HA  TYR A 141      38.723  99.062  28.537  1.00  0.00           H
ATOM   1991  HB2 TYR A 141      40.110  96.542  27.740  1.00  0.00           H
ATOM   1992  HB3 TYR A 141      40.687  97.642  28.935  1.00  0.00           H
ATOM   1993  HD1 TYR A 141      38.442  98.486  30.488  1.00  0.00           H
ATOM   1994  HD2 TYR A 141      39.109  94.590  28.729  1.00  0.00           H
ATOM   1995  HE1 TYR A 141      36.806  97.512  32.036  1.00  0.00           H
ATOM   1996  HE2 TYR A 141      37.442  93.615  30.475  1.00  0.00           H
ATOM   1997  HH  TYR A 141      36.038  94.113  32.039  1.00  0.00           H
ATOM   1998  N   GLU A 142      40.727  99.955  27.399  1.00  0.00           N
ATOM   1999  CA  GLU A 142      41.767 100.690  26.735  1.00  0.00           C
ATOM   2000  C   GLU A 142      42.972  99.829  26.310  1.00  0.00           C
ATOM   2001  O   GLU A 142      43.255  98.796  26.969  1.00  0.00           O
ATOM   2002  CB  GLU A 142      42.171 101.994  27.458  1.00  0.00           C
ATOM   2003  CG  GLU A 142      43.214 102.952  26.795  1.00  0.00           C
ATOM   2004  CD  GLU A 142      43.044 103.256  25.285  1.00  0.00           C
ATOM   2005  OE1 GLU A 142      41.908 103.173  24.783  1.00  0.00           O
ATOM   2006  OE2 GLU A 142      44.005 103.542  24.560  1.00  0.00           O
ATOM   2007  H   GLU A 142      40.479 100.370  28.285  1.00  0.00           H
ATOM   2008  HA  GLU A 142      41.403 101.106  25.796  1.00  0.00           H
ATOM   2009  HB2 GLU A 142      41.292 102.639  27.460  1.00  0.00           H
ATOM   2010  HB3 GLU A 142      42.496 101.950  28.497  1.00  0.00           H
ATOM   2011  HG2 GLU A 142      42.992 103.885  27.312  1.00  0.00           H
ATOM   2012  HG3 GLU A 142      44.218 102.592  27.022  1.00  0.00           H
ATOM   2013  N   ASP A 143      43.740 100.224  25.325  1.00  0.00           N
ATOM   2014  CA  ASP A 143      44.885  99.503  24.765  1.00  0.00           C
ATOM   2015  C   ASP A 143      46.066  99.557  25.765  1.00  0.00           C
ATOM   2016  O   ASP A 143      46.318 100.519  26.526  1.00  0.00           O
ATOM   2017  CB  ASP A 143      45.399  99.962  23.358  1.00  0.00           C
ATOM   2018  CG  ASP A 143      44.388 100.311  22.300  1.00  0.00           C
ATOM   2019  OD1 ASP A 143      43.197 100.113  22.542  1.00  0.00           O
ATOM   2020  OD2 ASP A 143      44.847 100.410  21.129  1.00  0.00           O
ATOM   2021  H   ASP A 143      43.517 101.077  24.833  1.00  0.00           H
ATOM   2022  HA  ASP A 143      44.728  98.425  24.726  1.00  0.00           H
ATOM   2023  HB2 ASP A 143      46.096 100.785  23.521  1.00  0.00           H
ATOM   2024  HB3 ASP A 143      46.067  99.236  22.897  1.00  0.00           H
ATOM   2025  N   GLU A 144      46.834  98.471  25.882  1.00  0.00           N
ATOM   2026  CA  GLU A 144      47.906  98.143  26.856  1.00  0.00           C
ATOM   2027  C   GLU A 144      47.571  98.313  28.343  1.00  0.00           C
ATOM   2028  O   GLU A 144      48.387  98.742  29.136  1.00  0.00           O
ATOM   2029  CB  GLU A 144      49.221  98.779  26.458  1.00  0.00           C
ATOM   2030  CG  GLU A 144      49.507  98.541  24.885  1.00  0.00           C
ATOM   2031  CD  GLU A 144      50.999  98.804  24.546  1.00  0.00           C
ATOM   2032  OE1 GLU A 144      51.691  97.849  24.130  1.00  0.00           O
ATOM   2033  OE2 GLU A 144      51.615  99.821  25.038  1.00  0.00           O
ATOM   2034  H   GLU A 144      46.631  97.711  25.249  1.00  0.00           H
ATOM   2035  HA  GLU A 144      48.036  97.075  26.683  1.00  0.00           H
ATOM   2036  HB2 GLU A 144      49.083  99.831  26.709  1.00  0.00           H
ATOM   2037  HB3 GLU A 144      50.043  98.318  27.005  1.00  0.00           H
ATOM   2038  HG2 GLU A 144      49.173  97.525  24.675  1.00  0.00           H
ATOM   2039  HG3 GLU A 144      48.819  99.154  24.302  1.00  0.00           H
ATOM   2040  N   SER A 145      46.319  98.002  28.765  1.00  0.00           N
ATOM   2041  CA  SER A 145      45.811  98.169  30.114  1.00  0.00           C
ATOM   2042  C   SER A 145      45.950  96.971  31.058  1.00  0.00           C
ATOM   2043  O   SER A 145      45.822  97.130  32.299  1.00  0.00           O
ATOM   2044  CB  SER A 145      44.403  98.703  30.039  1.00  0.00           C
ATOM   2045  OG  SER A 145      43.543  97.636  29.689  1.00  0.00           O
ATOM   2046  H   SER A 145      45.776  97.490  28.084  1.00  0.00           H
ATOM   2047  HA  SER A 145      46.431  98.921  30.601  1.00  0.00           H
ATOM   2048  HB2 SER A 145      44.140  99.120  31.011  1.00  0.00           H
ATOM   2049  HB3 SER A 145      44.346  99.492  29.289  1.00  0.00           H
ATOM   2050  HG  SER A 145      43.246  97.832  28.797  1.00  0.00           H
ATOM   2051  N   PHE A 146      46.275  95.762  30.528  1.00  0.00           N
ATOM   2052  CA  PHE A 146      46.480  94.571  31.405  1.00  0.00           C
ATOM   2053  C   PHE A 146      47.944  94.075  31.413  1.00  0.00           C
ATOM   2054  O   PHE A 146      48.667  94.059  30.416  1.00  0.00           O
ATOM   2055  CB  PHE A 146      45.467  93.411  31.085  1.00  0.00           C
ATOM   2056  CG  PHE A 146      44.052  93.671  31.456  1.00  0.00           C
ATOM   2057  CD1 PHE A 146      43.753  93.571  32.800  1.00  0.00           C
ATOM   2058  CD2 PHE A 146      43.142  94.169  30.571  1.00  0.00           C
ATOM   2059  CE1 PHE A 146      42.491  94.088  33.294  1.00  0.00           C
ATOM   2060  CE2 PHE A 146      41.887  94.599  31.061  1.00  0.00           C
ATOM   2061  CZ  PHE A 146      41.598  94.556  32.413  1.00  0.00           C
ATOM   2062  H   PHE A 146      46.219  95.621  29.530  1.00  0.00           H
ATOM   2063  HA  PHE A 146      46.171  94.836  32.416  1.00  0.00           H
ATOM   2064  HB2 PHE A 146      45.523  93.299  30.002  1.00  0.00           H
ATOM   2065  HB3 PHE A 146      45.739  92.422  31.454  1.00  0.00           H
ATOM   2066  HD1 PHE A 146      44.465  93.191  33.518  1.00  0.00           H
ATOM   2067  HD2 PHE A 146      43.274  94.075  29.503  1.00  0.00           H
ATOM   2068  HE1 PHE A 146      42.303  94.090  34.358  1.00  0.00           H
ATOM   2069  HE2 PHE A 146      41.108  94.900  30.376  1.00  0.00           H
ATOM   2070  HZ  PHE A 146      40.621  94.707  32.848  1.00  0.00           H
ATOM   2071  N   ASP A 147      48.359  93.574  32.616  1.00  0.00           N
ATOM   2072  CA  ASP A 147      49.757  93.099  32.845  1.00  0.00           C
ATOM   2073  C   ASP A 147      50.058  91.693  32.499  1.00  0.00           C
ATOM   2074  O   ASP A 147      51.191  91.202  32.240  1.00  0.00           O
ATOM   2075  CB  ASP A 147      50.180  93.311  34.348  1.00  0.00           C
ATOM   2076  CG  ASP A 147      49.930  94.609  35.101  1.00  0.00           C
ATOM   2077  OD1 ASP A 147      50.096  95.616  34.378  1.00  0.00           O
ATOM   2078  OD2 ASP A 147      49.530  94.687  36.308  1.00  0.00           O
ATOM   2079  H   ASP A 147      47.673  93.497  33.353  1.00  0.00           H
ATOM   2080  HA  ASP A 147      50.468  93.606  32.193  1.00  0.00           H
ATOM   2081  HB2 ASP A 147      49.599  92.568  34.894  1.00  0.00           H
ATOM   2082  HB3 ASP A 147      51.249  93.107  34.407  1.00  0.00           H
ATOM   2083  N   CYS A 148      49.032  90.902  32.665  1.00  0.01           N
ATOM   2084  CA  CYS A 148      48.947  89.454  32.266  1.00  0.01           C
ATOM   2085  C   CYS A 148      47.467  89.031  32.009  1.00  0.01           C
ATOM   2086  O   CYS A 148      46.547  89.814  32.224  1.00  0.01           O
ATOM   2087  CB  CYS A 148      49.623  88.644  33.291  1.00  0.01           C
ATOM   2088  SG  CYS A 148      48.763  88.704  34.918  1.00  0.01           S
ATOM   2089  H   CYS A 148      48.163  91.356  32.906  1.00  0.01           H
ATOM   2090  HA  CYS A 148      49.458  89.231  31.330  1.00  0.01           H
ATOM   2091  HB2 CYS A 148      49.590  87.617  32.927  1.00  0.01           H
ATOM   2092  HB3 CYS A 148      50.666  88.962  33.295  1.00  0.01           H
ATOM   2093  HG  CYS A 148      49.655  89.489  35.531  1.00  0.01           H
ATOM   2094  N   ALA A 149      47.280  87.823  31.468  1.00  0.01           N
ATOM   2095  CA  ALA A 149      45.941  87.327  31.046  1.00  0.01           C
ATOM   2096  C   ALA A 149      45.929  85.800  30.834  1.00  0.01           C
ATOM   2097  O   ALA A 149      46.967  85.167  30.657  1.00  0.01           O
ATOM   2098  CB  ALA A 149      45.510  88.009  29.692  1.00  0.01           C
ATOM   2099  H   ALA A 149      48.068  87.335  31.068  1.00  0.01           H
ATOM   2100  HA  ALA A 149      45.150  87.443  31.787  1.00  0.01           H
ATOM   2101  HB1 ALA A 149      45.241  89.052  29.856  1.00  0.01           H
ATOM   2102  HB2 ALA A 149      44.659  87.523  29.215  1.00  0.01           H
ATOM   2103  HB3 ALA A 149      46.316  87.979  28.959  1.00  0.01           H
ATOM   2104  N   TRP A 150      44.713  85.279  30.793  1.00 -0.02           N
ATOM   2105  CA  TRP A 150      44.449  83.925  30.294  1.00 -0.02           C
ATOM   2106  C   TRP A 150      43.214  83.831  29.458  1.00 -0.02           C
ATOM   2107  O   TRP A 150      42.391  84.807  29.392  1.00 -0.02           O
ATOM   2108  CB  TRP A 150      44.567  83.001  31.526  1.00 -0.02           C
ATOM   2109  CG  TRP A 150      43.584  83.029  32.666  1.00 -0.02           C
ATOM   2110  CD1 TRP A 150      42.273  83.385  32.658  1.00 -0.02           C
ATOM   2111  CD2 TRP A 150      43.768  82.426  34.044  1.00 -0.02           C
ATOM   2112  CE2 TRP A 150      42.567  82.610  34.835  1.00 -0.02           C
ATOM   2113  CE3 TRP A 150      44.805  81.748  34.700  1.00 -0.02           C
ATOM   2114  NE1 TRP A 150      41.756  83.231  33.917  1.00 -0.02           N
ATOM   2115  CZ2 TRP A 150      42.355  82.189  36.146  1.00 -0.02           C
ATOM   2116  CZ3 TRP A 150      44.619  81.173  35.934  1.00 -0.02           C
ATOM   2117  CH2 TRP A 150      43.439  81.405  36.634  1.00 -0.02           C
ATOM   2118  H   TRP A 150      43.940  85.928  30.821  1.00 -0.02           H
ATOM   2119  HA  TRP A 150      45.313  83.740  29.656  1.00 -0.02           H
ATOM   2120  HB2 TRP A 150      44.587  81.963  31.195  1.00 -0.02           H
ATOM   2121  HB3 TRP A 150      45.538  83.080  32.015  1.00 -0.02           H
ATOM   2122  HD1 TRP A 150      41.668  83.773  31.852  1.00 -0.02           H
ATOM   2123  HE1 TRP A 150      40.775  83.363  34.114  1.00 -0.02           H
ATOM   2124  HE3 TRP A 150      45.745  81.576  34.197  1.00 -0.02           H
ATOM   2125  HZ2 TRP A 150      41.454  82.431  36.690  1.00 -0.02           H
ATOM   2126  HZ3 TRP A 150      45.459  80.853  36.532  1.00 -0.02           H
ATOM   2127  HH2 TRP A 150      43.446  81.042  37.651  1.00 -0.02           H
ATOM   2128  N   ALA A 151      43.035  82.706  28.707  1.00 -0.07           N
ATOM   2129  CA  ALA A 151      41.914  82.369  27.782  1.00 -0.07           C
ATOM   2130  C   ALA A 151      41.612  80.851  27.867  1.00 -0.07           C
ATOM   2131  O   ALA A 151      41.807  80.091  26.922  1.00 -0.07           O
ATOM   2132  CB  ALA A 151      42.261  82.767  26.324  1.00 -0.07           C
ATOM   2133  H   ALA A 151      43.876  82.146  28.679  1.00 -0.07           H
ATOM   2134  HA  ALA A 151      41.028  82.933  28.075  1.00 -0.07           H
ATOM   2135  HB1 ALA A 151      42.428  83.844  26.333  1.00 -0.07           H
ATOM   2136  HB2 ALA A 151      41.424  82.588  25.649  1.00 -0.07           H
ATOM   2137  HB3 ALA A 151      43.068  82.236  25.819  1.00 -0.07           H
ATOM   2138  N   ILE A 152      41.203  80.332  29.094  1.00 -0.12           N
ATOM   2139  CA  ILE A 152      40.896  78.911  29.430  1.00 -0.12           C
ATOM   2140  C   ILE A 152      39.582  78.432  28.828  1.00 -0.12           C
ATOM   2141  O   ILE A 152      38.478  78.833  29.256  1.00 -0.12           O
ATOM   2142  CB  ILE A 152      40.910  78.749  30.994  1.00 -0.12           C
ATOM   2143  CG1 ILE A 152      42.307  79.180  31.538  1.00 -0.12           C
ATOM   2144  CG2 ILE A 152      40.653  77.249  31.378  1.00 -0.12           C
ATOM   2145  CD1 ILE A 152      42.387  79.058  33.058  1.00 -0.12           C
ATOM   2146  H   ILE A 152      40.925  80.992  29.806  1.00 -0.12           H
ATOM   2147  HA  ILE A 152      41.690  78.275  29.039  1.00 -0.12           H
ATOM   2148  HB  ILE A 152      40.184  79.403  31.478  1.00 -0.12           H
ATOM   2149 HG12 ILE A 152      43.110  78.520  31.207  1.00 -0.12           H
ATOM   2150 HG13 ILE A 152      42.497  80.211  31.240  1.00 -0.12           H
ATOM   2151 HG21 ILE A 152      39.821  76.912  30.759  1.00 -0.12           H
ATOM   2152 HG22 ILE A 152      40.290  77.232  32.406  1.00 -0.12           H
ATOM   2153 HG23 ILE A 152      41.564  76.651  31.407  1.00 -0.12           H
ATOM   2154 HD11 ILE A 152      42.349  78.028  33.411  1.00 -0.12           H
ATOM   2155 HD12 ILE A 152      41.514  79.604  33.416  1.00 -0.12           H
ATOM   2156 HD13 ILE A 152      43.291  79.540  33.431  1.00 -0.12           H
ATOM   2157  N   GLU A 153      39.719  77.656  27.745  1.00 -0.18           N
ATOM   2158  CA  GLU A 153      38.759  76.922  26.926  1.00 -0.18           C
ATOM   2159  C   GLU A 153      37.749  77.820  26.254  1.00 -0.18           C
ATOM   2160  O   GLU A 153      37.023  77.345  25.422  1.00 -0.18           O
ATOM   2161  CB  GLU A 153      38.134  75.669  27.643  1.00 -0.18           C
ATOM   2162  CG  GLU A 153      39.157  74.641  28.167  1.00 -0.18           C
ATOM   2163  CD  GLU A 153      38.726  73.578  29.182  1.00 -0.18           C
ATOM   2164  OE1 GLU A 153      37.561  73.121  29.037  1.00 -0.18           O
ATOM   2165  OE2 GLU A 153      39.555  73.219  30.083  1.00 -0.18           O
ATOM   2166  H   GLU A 153      40.705  77.493  27.600  1.00 -0.18           H
ATOM   2167  HA  GLU A 153      39.243  76.533  26.029  1.00 -0.18           H
ATOM   2168  HB2 GLU A 153      37.556  76.068  28.476  1.00 -0.18           H
ATOM   2169  HB3 GLU A 153      37.413  75.253  26.939  1.00 -0.18           H
ATOM   2170  HG2 GLU A 153      39.598  74.128  27.312  1.00 -0.18           H
ATOM   2171  HG3 GLU A 153      39.906  75.265  28.654  1.00 -0.18           H
ATOM   2172  N   SER A 154      37.668  79.136  26.647  1.00 -0.25           N
ATOM   2173  CA  SER A 154      36.736  80.127  26.073  1.00 -0.25           C
ATOM   2174  C   SER A 154      36.753  80.267  24.562  1.00 -0.25           C
ATOM   2175  O   SER A 154      35.779  80.738  23.983  1.00 -0.25           O
ATOM   2176  CB  SER A 154      37.031  81.541  26.704  1.00 -0.25           C
ATOM   2177  OG  SER A 154      38.310  81.831  26.425  1.00 -0.25           O
ATOM   2178  H   SER A 154      38.323  79.451  27.348  1.00 -0.25           H
ATOM   2179  HA  SER A 154      35.727  79.927  26.434  1.00 -0.25           H
ATOM   2180  HB2 SER A 154      36.416  82.293  26.210  1.00 -0.25           H
ATOM   2181  HB3 SER A 154      36.753  81.497  27.757  1.00 -0.25           H
ATOM   2182  HG  SER A 154      38.493  82.486  27.103  1.00 -0.25           H
ATOM   2183  N   LEU A 155      37.861  79.955  23.968  1.00 -0.08           N
ATOM   2184  CA  LEU A 155      38.180  80.354  22.599  1.00 -0.08           C
ATOM   2185  C   LEU A 155      37.266  79.579  21.612  1.00 -0.08           C
ATOM   2186  O   LEU A 155      37.063  79.972  20.498  1.00 -0.08           O
ATOM   2187  CB  LEU A 155      39.688  80.129  22.292  1.00 -0.08           C
ATOM   2188  CG  LEU A 155      40.722  81.112  22.846  1.00 -0.08           C
ATOM   2189  CD1 LEU A 155      42.006  80.881  22.092  1.00 -0.08           C
ATOM   2190  CD2 LEU A 155      40.429  82.571  22.591  1.00 -0.08           C
ATOM   2191  H   LEU A 155      38.644  79.760  24.576  1.00 -0.08           H
ATOM   2192  HA  LEU A 155      37.944  81.406  22.443  1.00 -0.08           H
ATOM   2193  HB2 LEU A 155      39.846  79.093  22.590  1.00 -0.08           H
ATOM   2194  HB3 LEU A 155      39.853  80.061  21.216  1.00 -0.08           H
ATOM   2195  HG  LEU A 155      40.831  80.955  23.919  1.00 -0.08           H
ATOM   2196 HD11 LEU A 155      42.315  79.846  22.242  1.00 -0.08           H
ATOM   2197 HD12 LEU A 155      42.740  81.556  22.534  1.00 -0.08           H
ATOM   2198 HD13 LEU A 155      41.938  81.116  21.030  1.00 -0.08           H
ATOM   2199 HD21 LEU A 155      40.266  82.757  21.530  1.00 -0.08           H
ATOM   2200 HD22 LEU A 155      39.570  82.706  23.248  1.00 -0.08           H
ATOM   2201 HD23 LEU A 155      41.240  83.214  22.934  1.00 -0.08           H
ATOM   2202  N   CYS A 156      36.767  78.417  22.101  1.00 -0.90           N
ATOM   2203  CA  CYS A 156      36.068  77.374  21.420  1.00 -0.90           C
ATOM   2204  C   CYS A 156      35.075  77.820  20.353  1.00 -0.90           C
ATOM   2205  O   CYS A 156      35.051  77.295  19.293  1.00 -0.90           O
ATOM   2206  CB  CYS A 156      35.349  76.571  22.548  1.00 -0.90           C
ATOM   2207  SG  CYS A 156      34.214  77.595  23.575  1.00 -0.90           S
ATOM   2208  H   CYS A 156      37.138  78.217  23.019  1.00 -0.90           H
ATOM   2209  HA  CYS A 156      36.856  76.771  20.969  1.00 -0.90           H
ATOM   2210  HB2 CYS A 156      34.794  75.753  22.090  1.00 -0.90           H
ATOM   2211  HB3 CYS A 156      36.052  76.045  23.194  1.00 -0.90           H
ATOM   2212  HG  CYS A 156      35.110  77.850  24.533  1.00 -0.90           H
ATOM   2213  N   HID A 157      34.276  78.881  20.608  1.00  0.28           N
ATOM   2214  CA  HID A 157      33.284  79.461  19.708  1.00  0.28           C
ATOM   2215  C   HID A 157      33.582  80.978  19.382  1.00  0.28           C
ATOM   2216  O   HID A 157      32.702  81.711  18.934  1.00  0.28           O
ATOM   2217  CB  HID A 157      31.844  79.189  20.345  1.00  0.28           C
ATOM   2218  CG  HID A 157      31.510  77.700  20.317  1.00  0.28           C
ATOM   2219  CD2 HID A 157      31.047  77.028  21.410  1.00  0.28           C
ATOM   2220  ND1 HID A 157      31.669  76.780  19.248  1.00  0.28           N
ATOM   2221  CE1 HID A 157      31.297  75.631  19.712  1.00  0.28           C
ATOM   2222  NE2 HID A 157      30.827  75.712  20.951  1.00  0.28           N
ATOM   2223  H   HID A 157      34.399  79.248  21.541  1.00  0.28           H
ATOM   2224  HA  HID A 157      33.158  78.885  18.791  1.00  0.28           H
ATOM   2225  HB2 HID A 157      31.914  79.500  21.387  1.00  0.28           H
ATOM   2226  HB3 HID A 157      31.068  79.763  19.838  1.00  0.28           H
ATOM   2227  HD1 HID A 157      32.025  76.867  18.307  1.00  0.28           H
ATOM   2228  HD2 HID A 157      30.856  77.521  22.352  1.00  0.28           H
ATOM   2229  HE1 HID A 157      31.284  74.689  19.183  1.00  0.28           H
ATOM   2230  N   MET A 158      34.860  81.469  19.462  1.00 -0.01           N
ATOM   2231  CA  MET A 158      35.384  82.738  18.970  1.00 -0.01           C
ATOM   2232  C   MET A 158      35.905  82.679  17.527  1.00 -0.01           C
ATOM   2233  O   MET A 158      36.286  81.624  17.035  1.00 -0.01           O
ATOM   2234  CB  MET A 158      36.418  83.343  19.907  1.00 -0.01           C
ATOM   2235  CG  MET A 158      35.893  83.394  21.325  1.00 -0.01           C
ATOM   2236  SD  MET A 158      37.125  84.059  22.440  1.00 -0.01           S
ATOM   2237  CE  MET A 158      36.496  83.849  24.067  1.00 -0.01           C
ATOM   2238  H   MET A 158      35.529  80.890  19.949  1.00 -0.01           H
ATOM   2239  HA  MET A 158      34.595  83.485  19.055  1.00 -0.01           H
ATOM   2240  HB2 MET A 158      37.370  82.813  19.901  1.00 -0.01           H
ATOM   2241  HB3 MET A 158      36.762  84.298  19.510  1.00 -0.01           H
ATOM   2242  HG2 MET A 158      35.078  84.114  21.257  1.00 -0.01           H
ATOM   2243  HG3 MET A 158      35.436  82.486  21.718  1.00 -0.01           H
ATOM   2244  HE1 MET A 158      37.346  83.451  24.621  1.00 -0.01           H
ATOM   2245  HE2 MET A 158      36.239  84.867  24.361  1.00 -0.01           H
ATOM   2246  HE3 MET A 158      35.628  83.191  24.067  1.00 -0.01           H
ATOM   2247  N   ASP A 159      36.288  83.828  16.989  1.00  0.00           N
ATOM   2248  CA  ASP A 159      37.121  83.902  15.759  1.00  0.00           C
ATOM   2249  C   ASP A 159      38.541  84.189  16.164  1.00  0.00           C
ATOM   2250  O   ASP A 159      38.859  85.250  16.743  1.00  0.00           O
ATOM   2251  CB  ASP A 159      36.598  84.904  14.724  1.00  0.00           C
ATOM   2252  CG  ASP A 159      37.015  84.668  13.296  1.00  0.00           C
ATOM   2253  OD1 ASP A 159      37.771  83.732  13.006  1.00  0.00           O
ATOM   2254  OD2 ASP A 159      36.648  85.493  12.428  1.00  0.00           O
ATOM   2255  H   ASP A 159      36.045  84.720  17.395  1.00  0.00           H
ATOM   2256  HA  ASP A 159      37.083  82.900  15.332  1.00  0.00           H
ATOM   2257  HB2 ASP A 159      35.516  84.830  14.831  1.00  0.00           H
ATOM   2258  HB3 ASP A 159      36.800  85.926  15.042  1.00  0.00           H
ATOM   2259  N   ARG A 160      39.462  83.186  16.043  1.00  0.05           N
ATOM   2260  CA  ARG A 160      40.683  83.206  16.794  1.00  0.05           C
ATOM   2261  C   ARG A 160      41.576  84.377  16.407  1.00  0.05           C
ATOM   2262  O   ARG A 160      41.987  84.994  17.334  1.00  0.05           O
ATOM   2263  CB  ARG A 160      41.459  81.832  16.590  1.00  0.05           C
ATOM   2264  CG  ARG A 160      41.015  80.573  17.299  1.00  0.05           C
ATOM   2265  CD  ARG A 160      39.611  80.007  17.098  1.00  0.05           C
ATOM   2266  NE  ARG A 160      39.341  78.744  17.820  1.00  0.05           N
ATOM   2267  CZ  ARG A 160      38.189  78.242  17.981  1.00  0.05           C
ATOM   2268  NH1 ARG A 160      37.056  78.780  17.692  1.00  0.05           N
ATOM   2269  NH2 ARG A 160      38.125  77.187  18.598  1.00  0.05           N
ATOM   2270  H   ARG A 160      39.180  82.396  15.480  1.00  0.05           H
ATOM   2271  HA  ARG A 160      40.500  83.418  17.847  1.00  0.05           H
ATOM   2272  HB2 ARG A 160      41.567  81.758  15.508  1.00  0.05           H
ATOM   2273  HB3 ARG A 160      42.492  81.999  16.894  1.00  0.05           H
ATOM   2274  HG2 ARG A 160      41.692  79.742  17.101  1.00  0.05           H
ATOM   2275  HG3 ARG A 160      41.237  80.748  18.352  1.00  0.05           H
ATOM   2276  HD2 ARG A 160      38.864  80.705  17.476  1.00  0.05           H
ATOM   2277  HD3 ARG A 160      39.514  79.803  16.031  1.00  0.05           H
ATOM   2278  HE  ARG A 160      40.115  78.434  18.390  1.00  0.05           H
ATOM   2279 HH11 ARG A 160      37.064  79.770  17.493  1.00  0.05           H
ATOM   2280 HH12 ARG A 160      36.245  78.261  17.996  1.00  0.05           H
ATOM   2281 HH21 ARG A 160      38.943  76.783  19.032  1.00  0.05           H
ATOM   2282 HH22 ARG A 160      37.207  76.845  18.843  1.00  0.05           H
ATOM   2283  N   ALA A 161      41.733  84.704  15.149  1.00  0.00           N
ATOM   2284  CA  ALA A 161      42.508  85.879  14.594  1.00  0.00           C
ATOM   2285  C   ALA A 161      42.177  87.244  15.234  1.00  0.00           C
ATOM   2286  O   ALA A 161      43.018  87.944  15.795  1.00  0.00           O
ATOM   2287  CB  ALA A 161      42.199  85.956  13.057  1.00  0.00           C
ATOM   2288  H   ALA A 161      41.273  84.127  14.459  1.00  0.00           H
ATOM   2289  HA  ALA A 161      43.566  85.790  14.841  1.00  0.00           H
ATOM   2290  HB1 ALA A 161      41.129  86.094  12.902  1.00  0.00           H
ATOM   2291  HB2 ALA A 161      42.419  84.972  12.644  1.00  0.00           H
ATOM   2292  HB3 ALA A 161      42.871  86.676  12.590  1.00  0.00           H
ATOM   2293  N   LYS A 162      40.854  87.469  15.319  1.00  0.02           N
ATOM   2294  CA  LYS A 162      40.247  88.623  15.990  1.00  0.02           C
ATOM   2295  C   LYS A 162      40.420  88.549  17.530  1.00  0.02           C
ATOM   2296  O   LYS A 162      41.038  89.462  18.058  1.00  0.02           O
ATOM   2297  CB  LYS A 162      38.754  88.660  15.592  1.00  0.02           C
ATOM   2298  CG  LYS A 162      38.294  90.079  15.804  1.00  0.02           C
ATOM   2299  CD  LYS A 162      36.860  90.477  15.406  1.00  0.02           C
ATOM   2300  CE  LYS A 162      36.800  90.758  13.904  1.00  0.02           C
ATOM   2301  NZ  LYS A 162      35.476  91.089  13.378  1.00  0.02           N
ATOM   2302  H   LYS A 162      40.178  86.747  15.116  1.00  0.02           H
ATOM   2303  HA  LYS A 162      40.712  89.574  15.731  1.00  0.02           H
ATOM   2304  HB2 LYS A 162      38.589  88.403  14.546  1.00  0.02           H
ATOM   2305  HB3 LYS A 162      38.177  87.965  16.203  1.00  0.02           H
ATOM   2306  HG2 LYS A 162      38.253  90.188  16.888  1.00  0.02           H
ATOM   2307  HG3 LYS A 162      39.034  90.753  15.374  1.00  0.02           H
ATOM   2308  HD2 LYS A 162      36.223  89.671  15.770  1.00  0.02           H
ATOM   2309  HD3 LYS A 162      36.474  91.300  16.008  1.00  0.02           H
ATOM   2310  HE2 LYS A 162      37.563  91.507  13.693  1.00  0.02           H
ATOM   2311  HE3 LYS A 162      37.141  89.820  13.465  1.00  0.02           H
ATOM   2312  HZ1 LYS A 162      35.500  90.999  12.372  1.00  0.02           H
ATOM   2313  HZ2 LYS A 162      35.114  91.998  13.626  1.00  0.02           H
ATOM   2314  HZ3 LYS A 162      34.835  90.497  13.886  1.00  0.02           H
ATOM   2315  N   ALA A 163      40.050  87.414  18.185  1.00  0.01           N
ATOM   2316  CA  ALA A 163      40.058  87.219  19.642  1.00  0.01           C
ATOM   2317  C   ALA A 163      41.447  87.510  20.247  1.00  0.01           C
ATOM   2318  O   ALA A 163      41.635  88.076  21.299  1.00  0.01           O
ATOM   2319  CB  ALA A 163      39.477  85.825  20.002  1.00  0.01           C
ATOM   2320  H   ALA A 163      39.670  86.659  17.632  1.00  0.01           H
ATOM   2321  HA  ALA A 163      39.469  87.988  20.141  1.00  0.01           H
ATOM   2322  HB1 ALA A 163      40.109  85.047  19.573  1.00  0.01           H
ATOM   2323  HB2 ALA A 163      38.506  85.719  19.518  1.00  0.01           H
ATOM   2324  HB3 ALA A 163      39.399  85.693  21.081  1.00  0.01           H
ATOM   2325  N   LEU A 164      42.423  86.897  19.553  1.00  0.00           N
ATOM   2326  CA  LEU A 164      43.815  86.915  20.001  1.00  0.00           C
ATOM   2327  C   LEU A 164      44.527  88.241  19.636  1.00  0.00           C
ATOM   2328  O   LEU A 164      45.304  88.753  20.443  1.00  0.00           O
ATOM   2329  CB  LEU A 164      44.467  85.763  19.238  1.00  0.00           C
ATOM   2330  CG  LEU A 164      44.124  84.363  19.754  1.00  0.00           C
ATOM   2331  CD1 LEU A 164      44.658  83.301  18.823  1.00  0.00           C
ATOM   2332  CD2 LEU A 164      44.649  84.047  21.191  1.00  0.00           C
ATOM   2333  H   LEU A 164      42.159  86.289  18.790  1.00  0.00           H
ATOM   2334  HA  LEU A 164      43.938  86.739  21.070  1.00  0.00           H
ATOM   2335  HB2 LEU A 164      44.211  85.838  18.182  1.00  0.00           H
ATOM   2336  HB3 LEU A 164      45.549  85.874  19.313  1.00  0.00           H
ATOM   2337  HG  LEU A 164      43.036  84.304  19.800  1.00  0.00           H
ATOM   2338 HD11 LEU A 164      44.275  83.277  17.803  1.00  0.00           H
ATOM   2339 HD12 LEU A 164      44.655  82.317  19.291  1.00  0.00           H
ATOM   2340 HD13 LEU A 164      45.721  83.522  18.727  1.00  0.00           H
ATOM   2341 HD21 LEU A 164      45.723  84.154  21.342  1.00  0.00           H
ATOM   2342 HD22 LEU A 164      44.169  84.599  21.999  1.00  0.00           H
ATOM   2343 HD23 LEU A 164      44.434  82.993  21.370  1.00  0.00           H
ATOM   2344  N   GLY A 165      44.253  88.902  18.496  1.00  0.00           N
ATOM   2345  CA  GLY A 165      44.674  90.303  18.322  1.00  0.00           C
ATOM   2346  C   GLY A 165      43.903  91.376  19.099  1.00  0.00           C
ATOM   2347  O   GLY A 165      44.486  92.386  19.430  1.00  0.00           O
ATOM   2348  H   GLY A 165      43.570  88.589  17.821  1.00  0.00           H
ATOM   2349  HA2 GLY A 165      45.742  90.342  18.537  1.00  0.00           H
ATOM   2350  HA3 GLY A 165      44.551  90.529  17.263  1.00  0.00           H
ATOM   2351  N   GLU A 166      42.638  91.102  19.564  1.00  0.00           N
ATOM   2352  CA  GLU A 166      42.001  91.873  20.631  1.00  0.00           C
ATOM   2353  C   GLU A 166      42.633  91.715  22.058  1.00  0.00           C
ATOM   2354  O   GLU A 166      42.884  92.778  22.631  1.00  0.00           O
ATOM   2355  CB  GLU A 166      40.439  91.772  20.734  1.00  0.00           C
ATOM   2356  CG  GLU A 166      39.814  92.923  21.605  1.00  0.00           C
ATOM   2357  CD  GLU A 166      39.405  94.164  20.892  1.00  0.00           C
ATOM   2358  OE1 GLU A 166      38.459  94.809  21.333  1.00  0.00           O
ATOM   2359  OE2 GLU A 166      40.128  94.713  20.013  1.00  0.00           O
ATOM   2360  H   GLU A 166      42.237  90.209  19.319  1.00  0.00           H
ATOM   2361  HA  GLU A 166      42.172  92.919  20.374  1.00  0.00           H
ATOM   2362  HB2 GLU A 166      40.021  91.777  19.728  1.00  0.00           H
ATOM   2363  HB3 GLU A 166      40.278  90.795  21.191  1.00  0.00           H
ATOM   2364  HG2 GLU A 166      38.895  92.498  22.009  1.00  0.00           H
ATOM   2365  HG3 GLU A 166      40.448  93.172  22.457  1.00  0.00           H
ATOM   2366  N   ALA A 167      42.981  90.522  22.472  1.00  0.00           N
ATOM   2367  CA  ALA A 167      43.841  90.422  23.661  1.00  0.00           C
ATOM   2368  C   ALA A 167      45.213  91.142  23.434  1.00  0.00           C
ATOM   2369  O   ALA A 167      45.957  91.513  24.311  1.00  0.00           O
ATOM   2370  CB  ALA A 167      44.009  89.007  24.030  1.00  0.00           C
ATOM   2371  H   ALA A 167      42.544  89.691  22.100  1.00  0.00           H
ATOM   2372  HA  ALA A 167      43.187  90.900  24.390  1.00  0.00           H
ATOM   2373  HB1 ALA A 167      43.036  88.594  24.296  1.00  0.00           H
ATOM   2374  HB2 ALA A 167      44.618  88.835  24.917  1.00  0.00           H
ATOM   2375  HB3 ALA A 167      44.372  88.356  23.234  1.00  0.00           H
ATOM   2376  N   TRP A 168      45.773  91.160  22.211  1.00  0.00           N
ATOM   2377  CA  TRP A 168      47.058  91.784  21.868  1.00  0.00           C
ATOM   2378  C   TRP A 168      46.875  93.322  22.075  1.00  0.00           C
ATOM   2379  O   TRP A 168      47.795  93.891  22.677  1.00  0.00           O
ATOM   2380  CB  TRP A 168      47.592  91.366  20.474  1.00  0.00           C
ATOM   2381  CG  TRP A 168      49.083  91.664  20.213  1.00  0.00           C
ATOM   2382  CD1 TRP A 168      50.072  90.754  20.070  1.00  0.00           C
ATOM   2383  CD2 TRP A 168      49.745  92.958  19.991  1.00  0.00           C
ATOM   2384  CE2 TRP A 168      51.104  92.628  19.673  1.00  0.00           C
ATOM   2385  CE3 TRP A 168      49.431  94.325  19.919  1.00  0.00           C
ATOM   2386  NE1 TRP A 168      51.237  91.281  19.813  1.00  0.00           N
ATOM   2387  CZ2 TRP A 168      52.047  93.601  19.248  1.00  0.00           C
ATOM   2388  CZ3 TRP A 168      50.412  95.288  19.727  1.00  0.00           C
ATOM   2389  CH2 TRP A 168      51.758  94.938  19.372  1.00  0.00           C
ATOM   2390  H   TRP A 168      45.308  90.675  21.457  1.00  0.00           H
ATOM   2391  HA  TRP A 168      47.764  91.459  22.632  1.00  0.00           H
ATOM   2392  HB2 TRP A 168      47.443  90.297  20.319  1.00  0.00           H
ATOM   2393  HB3 TRP A 168      46.958  91.839  19.724  1.00  0.00           H
ATOM   2394  HD1 TRP A 168      49.869  89.695  20.121  1.00  0.00           H
ATOM   2395  HE1 TRP A 168      52.017  90.721  19.499  1.00  0.00           H
ATOM   2396  HE3 TRP A 168      48.449  94.755  20.050  1.00  0.00           H
ATOM   2397  HZ2 TRP A 168      53.077  93.355  19.034  1.00  0.00           H
ATOM   2398  HZ3 TRP A 168      50.120  96.327  19.679  1.00  0.00           H
ATOM   2399  HH2 TRP A 168      52.572  95.634  19.232  1.00  0.00           H
ATOM   2400  N   ARG A 169      45.650  93.886  21.796  1.00  0.00           N
ATOM   2401  CA  ARG A 169      45.278  95.298  21.962  1.00  0.00           C
ATOM   2402  C   ARG A 169      45.384  95.618  23.432  1.00  0.00           C
ATOM   2403  O   ARG A 169      46.170  96.483  23.812  1.00  0.00           O
ATOM   2404  CB  ARG A 169      43.869  95.731  21.299  1.00  0.00           C
ATOM   2405  CG  ARG A 169      43.663  97.244  21.325  1.00  0.00           C
ATOM   2406  CD  ARG A 169      42.381  97.637  20.606  1.00  0.00           C
ATOM   2407  NE  ARG A 169      41.188  97.030  21.161  1.00  0.00           N
ATOM   2408  CZ  ARG A 169      40.600  97.460  22.246  1.00  0.00           C
ATOM   2409  NH1 ARG A 169      41.014  98.477  22.927  1.00  0.00           N
ATOM   2410  NH2 ARG A 169      39.405  97.080  22.526  1.00  0.00           N
ATOM   2411  H   ARG A 169      44.993  93.257  21.357  1.00  0.00           H
ATOM   2412  HA  ARG A 169      46.020  95.910  21.448  1.00  0.00           H
ATOM   2413  HB2 ARG A 169      43.869  95.287  20.304  1.00  0.00           H
ATOM   2414  HB3 ARG A 169      43.073  95.311  21.913  1.00  0.00           H
ATOM   2415  HG2 ARG A 169      43.518  97.495  22.375  1.00  0.00           H
ATOM   2416  HG3 ARG A 169      44.497  97.800  20.896  1.00  0.00           H
ATOM   2417  HD2 ARG A 169      42.191  98.700  20.457  1.00  0.00           H
ATOM   2418  HD3 ARG A 169      42.471  97.217  19.605  1.00  0.00           H
ATOM   2419  HE  ARG A 169      40.744  96.281  20.648  1.00  0.00           H
ATOM   2420 HH11 ARG A 169      41.931  98.868  22.762  1.00  0.00           H
ATOM   2421 HH12 ARG A 169      40.494  98.901  23.682  1.00  0.00           H
ATOM   2422 HH21 ARG A 169      39.074  96.279  22.006  1.00  0.00           H
ATOM   2423 HH22 ARG A 169      38.785  97.640  23.093  1.00  0.00           H
ATOM   2424  N   VAL A 170      44.581  94.972  24.270  1.00  0.00           N
ATOM   2425  CA  VAL A 170      44.518  95.382  25.679  1.00  0.00           C
ATOM   2426  C   VAL A 170      45.695  94.885  26.619  1.00  0.00           C
ATOM   2427  O   VAL A 170      45.798  95.388  27.749  1.00  0.00           O
ATOM   2428  CB  VAL A 170      43.104  95.108  26.350  1.00  0.00           C
ATOM   2429  CG1 VAL A 170      42.059  95.975  25.639  1.00  0.00           C
ATOM   2430  CG2 VAL A 170      42.736  93.652  26.205  1.00  0.00           C
ATOM   2431  H   VAL A 170      43.961  94.232  23.975  1.00  0.00           H
ATOM   2432  HA  VAL A 170      44.569  96.470  25.700  1.00  0.00           H
ATOM   2433  HB  VAL A 170      43.239  95.385  27.395  1.00  0.00           H
ATOM   2434 HG11 VAL A 170      42.354  97.022  25.583  1.00  0.00           H
ATOM   2435 HG12 VAL A 170      42.059  95.791  24.565  1.00  0.00           H
ATOM   2436 HG13 VAL A 170      41.131  95.788  26.180  1.00  0.00           H
ATOM   2437 HG21 VAL A 170      41.813  93.562  26.778  1.00  0.00           H
ATOM   2438 HG22 VAL A 170      43.480  92.923  26.527  1.00  0.00           H
ATOM   2439 HG23 VAL A 170      42.376  93.399  25.208  1.00  0.00           H
ATOM   2440  N   LEU A 171      46.574  93.986  26.240  1.00  0.00           N
ATOM   2441  CA  LEU A 171      47.719  93.587  27.074  1.00  0.00           C
ATOM   2442  C   LEU A 171      48.947  94.492  26.902  1.00  0.00           C
ATOM   2443  O   LEU A 171      49.182  95.071  25.852  1.00  0.00           O
ATOM   2444  CB  LEU A 171      47.913  92.084  26.740  1.00  0.00           C
ATOM   2445  CG  LEU A 171      48.983  91.157  27.387  1.00  0.00           C
ATOM   2446  CD1 LEU A 171      48.527  90.914  28.821  1.00  0.00           C
ATOM   2447  CD2 LEU A 171      49.006  89.878  26.658  1.00  0.00           C
ATOM   2448  H   LEU A 171      46.557  93.558  25.325  1.00  0.00           H
ATOM   2449  HA  LEU A 171      47.526  93.722  28.138  1.00  0.00           H
ATOM   2450  HB2 LEU A 171      46.948  91.580  26.688  1.00  0.00           H
ATOM   2451  HB3 LEU A 171      48.282  92.105  25.715  1.00  0.00           H
ATOM   2452  HG  LEU A 171      49.978  91.589  27.487  1.00  0.00           H
ATOM   2453 HD11 LEU A 171      47.451  90.803  28.953  1.00  0.00           H
ATOM   2454 HD12 LEU A 171      48.799  91.740  29.478  1.00  0.00           H
ATOM   2455 HD13 LEU A 171      48.977  90.048  29.308  1.00  0.00           H
ATOM   2456 HD21 LEU A 171      49.337  89.083  27.326  1.00  0.00           H
ATOM   2457 HD22 LEU A 171      48.079  89.470  26.256  1.00  0.00           H
ATOM   2458 HD23 LEU A 171      49.502  89.951  25.689  1.00  0.00           H
ATOM   2459  N   LYS A 172      49.796  94.488  27.967  1.00  0.00           N
ATOM   2460  CA  LYS A 172      51.188  95.228  27.912  1.00  0.00           C
ATOM   2461  C   LYS A 172      52.297  94.544  27.140  1.00  0.00           C
ATOM   2462  O   LYS A 172      52.218  93.362  26.761  1.00  0.00           O
ATOM   2463  CB  LYS A 172      51.560  95.538  29.311  1.00  0.00           C
ATOM   2464  CG  LYS A 172      50.539  96.541  29.851  1.00  0.00           C
ATOM   2465  CD  LYS A 172      50.723  96.777  31.340  1.00  0.00           C
ATOM   2466  CE  LYS A 172      49.783  97.808  31.964  1.00  0.00           C
ATOM   2467  NZ  LYS A 172      50.217  98.218  33.372  1.00  0.00           N
ATOM   2468  H   LYS A 172      49.541  93.847  28.705  1.00  0.00           H
ATOM   2469  HA  LYS A 172      51.112  96.123  27.295  1.00  0.00           H
ATOM   2470  HB2 LYS A 172      51.562  94.608  29.881  1.00  0.00           H
ATOM   2471  HB3 LYS A 172      52.566  95.919  29.486  1.00  0.00           H
ATOM   2472  HG2 LYS A 172      50.658  97.503  29.354  1.00  0.00           H
ATOM   2473  HG3 LYS A 172      49.532  96.204  29.602  1.00  0.00           H
ATOM   2474  HD2 LYS A 172      50.690  95.850  31.913  1.00  0.00           H
ATOM   2475  HD3 LYS A 172      51.704  97.195  31.566  1.00  0.00           H
ATOM   2476  HE2 LYS A 172      49.599  98.606  31.244  1.00  0.00           H
ATOM   2477  HE3 LYS A 172      48.764  97.423  31.991  1.00  0.00           H
ATOM   2478  HZ1 LYS A 172      50.510  97.395  33.879  1.00  0.00           H
ATOM   2479  HZ2 LYS A 172      49.478  98.594  33.949  1.00  0.00           H
ATOM   2480  HZ3 LYS A 172      50.989  98.864  33.288  1.00  0.00           H
ATOM   2481  N   PRO A 173      53.420  95.266  26.856  1.00  0.00           N
ATOM   2482  CA  PRO A 173      54.642  94.692  26.238  1.00  0.00           C
ATOM   2483  C   PRO A 173      55.202  93.567  27.148  1.00  0.00           C
ATOM   2484  O   PRO A 173      55.229  93.708  28.379  1.00  0.00           O
ATOM   2485  CB  PRO A 173      55.644  95.820  26.073  1.00  0.00           C
ATOM   2486  CG  PRO A 173      55.141  96.849  27.195  1.00  0.00           C
ATOM   2487  CD  PRO A 173      53.673  96.677  27.027  1.00  0.00           C
ATOM   2488  HA  PRO A 173      54.475  94.233  25.264  1.00  0.00           H
ATOM   2489  HB2 PRO A 173      56.628  95.399  26.284  1.00  0.00           H
ATOM   2490  HB3 PRO A 173      55.527  96.255  25.081  1.00  0.00           H
ATOM   2491  HG2 PRO A 173      55.508  96.448  28.140  1.00  0.00           H
ATOM   2492  HG3 PRO A 173      55.468  97.873  27.010  1.00  0.00           H
ATOM   2493  HD2 PRO A 173      53.182  97.142  27.881  1.00  0.00           H
ATOM   2494  HD3 PRO A 173      53.516  97.247  26.111  1.00  0.00           H
ATOM   2495  N   GLY A 174      55.680  92.465  26.577  1.00  0.00           N
ATOM   2496  CA  GLY A 174      56.249  91.359  27.354  1.00  0.00           C
ATOM   2497  C   GLY A 174      55.171  90.557  28.027  1.00  0.00           C
ATOM   2498  O   GLY A 174      55.417  89.642  28.765  1.00  0.00           O
ATOM   2499  H   GLY A 174      55.515  92.315  25.592  1.00  0.00           H
ATOM   2500  HA2 GLY A 174      56.654  90.702  26.584  1.00  0.00           H
ATOM   2501  HA3 GLY A 174      56.986  91.784  28.035  1.00  0.00           H
ATOM   2502  N   GLY A 175      53.894  90.926  27.835  1.00  0.00           N
ATOM   2503  CA  GLY A 175      52.729  90.410  28.578  1.00  0.00           C
ATOM   2504  C   GLY A 175      52.423  88.910  28.381  1.00  0.00           C
ATOM   2505  O   GLY A 175      52.222  88.535  27.208  1.00  0.00           O
ATOM   2506  H   GLY A 175      53.662  91.606  27.126  1.00  0.00           H
ATOM   2507  HA2 GLY A 175      53.027  90.455  29.626  1.00  0.00           H
ATOM   2508  HA3 GLY A 175      51.881  91.061  28.366  1.00  0.00           H
ATOM   2509  N   ASP A 176      52.415  88.094  29.427  1.00  0.00           N
ATOM   2510  CA  ASP A 176      52.121  86.712  29.308  1.00  0.00           C
ATOM   2511  C   ASP A 176      50.664  86.565  29.017  1.00  0.00           C
ATOM   2512  O   ASP A 176      49.832  87.266  29.669  1.00  0.00           O
ATOM   2513  CB  ASP A 176      52.431  85.923  30.596  1.00  0.00           C
ATOM   2514  CG  ASP A 176      53.846  86.010  31.207  1.00  0.00           C
ATOM   2515  OD1 ASP A 176      54.788  86.587  30.666  1.00  0.00           O
ATOM   2516  OD2 ASP A 176      53.986  85.322  32.297  1.00  0.00           O
ATOM   2517  H   ASP A 176      52.313  88.458  30.364  1.00  0.00           H
ATOM   2518  HA  ASP A 176      52.719  86.351  28.472  1.00  0.00           H
ATOM   2519  HB2 ASP A 176      51.713  86.297  31.326  1.00  0.00           H
ATOM   2520  HB3 ASP A 176      52.111  84.908  30.359  1.00  0.00           H
ATOM   2521  N   LEU A 177      50.282  85.542  28.232  1.00  0.01           N
ATOM   2522  CA  LEU A 177      48.901  85.136  27.957  1.00  0.01           C
ATOM   2523  C   LEU A 177      48.778  83.611  27.941  1.00  0.01           C
ATOM   2524  O   LEU A 177      49.373  82.996  27.024  1.00  0.01           O
ATOM   2525  CB  LEU A 177      48.390  85.723  26.580  1.00  0.01           C
ATOM   2526  CG  LEU A 177      47.017  85.285  25.938  1.00  0.01           C
ATOM   2527  CD1 LEU A 177      45.853  85.714  26.950  1.00  0.01           C
ATOM   2528  CD2 LEU A 177      46.705  86.092  24.711  1.00  0.01           C
ATOM   2529  H   LEU A 177      51.021  84.968  27.855  1.00  0.01           H
ATOM   2530  HA  LEU A 177      48.272  85.496  28.771  1.00  0.01           H
ATOM   2531  HB2 LEU A 177      48.411  86.805  26.703  1.00  0.01           H
ATOM   2532  HB3 LEU A 177      49.069  85.583  25.740  1.00  0.01           H
ATOM   2533  HG  LEU A 177      47.060  84.218  25.721  1.00  0.01           H
ATOM   2534 HD11 LEU A 177      44.857  85.479  26.576  1.00  0.01           H
ATOM   2535 HD12 LEU A 177      45.921  86.776  27.184  1.00  0.01           H
ATOM   2536 HD13 LEU A 177      45.998  85.195  27.897  1.00  0.01           H
ATOM   2537 HD21 LEU A 177      47.598  85.877  24.123  1.00  0.01           H
ATOM   2538 HD22 LEU A 177      45.904  85.555  24.203  1.00  0.01           H
ATOM   2539 HD23 LEU A 177      46.561  87.135  24.994  1.00  0.01           H
ATOM   2540  N   LEU A 178      48.122  82.979  28.919  1.00 -0.01           N
ATOM   2541  CA  LEU A 178      47.876  81.550  28.855  1.00 -0.01           C
ATOM   2542  C   LEU A 178      46.721  81.217  27.891  1.00 -0.01           C
ATOM   2543  O   LEU A 178      45.647  81.848  28.022  1.00 -0.01           O
ATOM   2544  CB  LEU A 178      47.668  81.042  30.296  1.00 -0.01           C
ATOM   2545  CG  LEU A 178      46.770  79.797  30.561  1.00 -0.01           C
ATOM   2546  CD1 LEU A 178      47.426  78.528  30.099  1.00 -0.01           C
ATOM   2547  CD2 LEU A 178      46.520  79.670  32.092  1.00 -0.01           C
ATOM   2548  H   LEU A 178      47.817  83.515  29.719  1.00 -0.01           H
ATOM   2549  HA  LEU A 178      48.785  81.103  28.451  1.00 -0.01           H
ATOM   2550  HB2 LEU A 178      48.648  80.869  30.740  1.00 -0.01           H
ATOM   2551  HB3 LEU A 178      47.261  81.821  30.941  1.00 -0.01           H
ATOM   2552  HG  LEU A 178      45.823  79.868  30.027  1.00 -0.01           H
ATOM   2553 HD11 LEU A 178      46.861  77.725  30.575  1.00 -0.01           H
ATOM   2554 HD12 LEU A 178      48.434  78.633  30.498  1.00 -0.01           H
ATOM   2555 HD13 LEU A 178      47.520  78.515  29.014  1.00 -0.01           H
ATOM   2556 HD21 LEU A 178      45.811  80.406  32.472  1.00 -0.01           H
ATOM   2557 HD22 LEU A 178      46.003  78.720  32.232  1.00 -0.01           H
ATOM   2558 HD23 LEU A 178      47.400  79.559  32.725  1.00 -0.01           H
ATOM   2559  N   VAL A 179      46.820  80.131  27.102  1.00 -0.01           N
ATOM   2560  CA  VAL A 179      45.649  79.684  26.268  1.00 -0.01           C
ATOM   2561  C   VAL A 179      45.334  78.208  26.525  1.00 -0.01           C
ATOM   2562  O   VAL A 179      46.216  77.357  26.634  1.00 -0.01           O
ATOM   2563  CB  VAL A 179      45.915  79.791  24.702  1.00 -0.01           C
ATOM   2564  CG1 VAL A 179      44.671  79.399  23.897  1.00 -0.01           C
ATOM   2565  CG2 VAL A 179      46.225  81.296  24.426  1.00 -0.01           C
ATOM   2566  H   VAL A 179      47.676  79.622  26.936  1.00 -0.01           H
ATOM   2567  HA  VAL A 179      44.755  80.268  26.486  1.00 -0.01           H
ATOM   2568  HB  VAL A 179      46.767  79.144  24.492  1.00 -0.01           H
ATOM   2569 HG11 VAL A 179      44.775  79.865  22.917  1.00 -0.01           H
ATOM   2570 HG12 VAL A 179      44.637  78.310  23.854  1.00 -0.01           H
ATOM   2571 HG13 VAL A 179      43.782  79.834  24.354  1.00 -0.01           H
ATOM   2572 HG21 VAL A 179      47.112  81.691  24.922  1.00 -0.01           H
ATOM   2573 HG22 VAL A 179      45.419  81.994  24.653  1.00 -0.01           H
ATOM   2574 HG23 VAL A 179      46.434  81.336  23.357  1.00 -0.01           H
ATOM   2575  N   LEU A 180      44.073  77.799  26.483  1.00 -0.13           N
ATOM   2576  CA  LEU A 180      43.636  76.414  26.232  1.00 -0.13           C
ATOM   2577  C   LEU A 180      42.600  76.399  25.087  1.00 -0.13           C
ATOM   2578  O   LEU A 180      41.645  77.076  25.180  1.00 -0.13           O
ATOM   2579  CB  LEU A 180      43.074  75.752  27.454  1.00 -0.13           C
ATOM   2580  CG  LEU A 180      44.160  75.584  28.613  1.00 -0.13           C
ATOM   2581  CD1 LEU A 180      44.173  76.734  29.623  1.00 -0.13           C
ATOM   2582  CD2 LEU A 180      43.968  74.286  29.444  1.00 -0.13           C
ATOM   2583  H   LEU A 180      43.373  78.508  26.316  1.00 -0.13           H
ATOM   2584  HA  LEU A 180      44.551  75.890  25.957  1.00 -0.13           H
ATOM   2585  HB2 LEU A 180      42.122  76.225  27.695  1.00 -0.13           H
ATOM   2586  HB3 LEU A 180      42.681  74.765  27.210  1.00 -0.13           H
ATOM   2587  HG  LEU A 180      45.156  75.426  28.201  1.00 -0.13           H
ATOM   2588 HD11 LEU A 180      44.269  77.638  29.022  1.00 -0.13           H
ATOM   2589 HD12 LEU A 180      44.946  76.569  30.374  1.00 -0.13           H
ATOM   2590 HD13 LEU A 180      43.223  76.613  30.143  1.00 -0.13           H
ATOM   2591 HD21 LEU A 180      44.891  74.191  30.015  1.00 -0.13           H
ATOM   2592 HD22 LEU A 180      43.135  74.423  30.134  1.00 -0.13           H
ATOM   2593 HD23 LEU A 180      43.782  73.483  28.730  1.00 -0.13           H
ATOM   2594  N   GLU A 181      42.897  75.485  24.153  1.00 -0.52           N
ATOM   2595  CA  GLU A 181      42.270  75.450  22.782  1.00 -0.52           C
ATOM   2596  C   GLU A 181      42.105  73.937  22.273  1.00 -0.52           C
ATOM   2597  O   GLU A 181      42.829  73.077  22.758  1.00 -0.52           O
ATOM   2598  CB  GLU A 181      43.003  76.421  21.861  1.00 -0.52           C
ATOM   2599  CG  GLU A 181      42.781  76.326  20.374  1.00 -0.52           C
ATOM   2600  CD  GLU A 181      41.330  76.577  19.993  1.00 -0.52           C
ATOM   2601  OE1 GLU A 181      40.336  76.233  20.671  1.00 -0.52           O
ATOM   2602  OE2 GLU A 181      41.046  77.212  18.948  1.00 -0.52           O
ATOM   2603  H   GLU A 181      43.550  74.722  24.262  1.00 -0.52           H
ATOM   2604  HA  GLU A 181      41.281  75.855  22.998  1.00 -0.52           H
ATOM   2605  HB2 GLU A 181      42.685  77.432  22.119  1.00 -0.52           H
ATOM   2606  HB3 GLU A 181      44.063  76.397  22.113  1.00 -0.52           H
ATOM   2607  HG2 GLU A 181      43.414  77.062  19.878  1.00 -0.52           H
ATOM   2608  HG3 GLU A 181      43.126  75.377  19.964  1.00 -0.52           H
ATOM   2609  N   GLH A 182      41.244  73.693  21.284  1.00 -1.01           N
ATOM   2610  CA  GLH A 182      40.944  72.336  20.624  1.00 -1.01           C
ATOM   2611  C   GLH A 182      40.967  72.504  19.090  1.00 -1.01           C
ATOM   2612  O   GLH A 182      40.583  73.545  18.591  1.00 -1.01           O
ATOM   2613  CB  GLH A 182      39.593  71.888  21.212  1.00 -1.01           C
ATOM   2614  CG  GLH A 182      38.249  72.524  20.595  1.00 -1.01           C
ATOM   2615  CD  GLH A 182      37.949  74.028  20.883  1.00 -1.01           C
ATOM   2616  OE1 GLH A 182      37.459  74.839  20.116  1.00 -1.01           O
ATOM   2617  OE2 GLH A 182      38.497  74.515  21.966  1.00 -1.01           O
ATOM   2618  H   GLH A 182      40.752  74.505  20.940  1.00 -1.01           H
ATOM   2619  HA  GLH A 182      41.780  71.694  20.902  1.00 -1.01           H
ATOM   2620  HB2 GLH A 182      39.589  70.838  20.921  1.00 -1.01           H
ATOM   2621  HB3 GLH A 182      39.525  71.970  22.297  1.00 -1.01           H
ATOM   2622  HG2 GLH A 182      38.337  72.516  19.508  1.00 -1.01           H
ATOM   2623  HG3 GLH A 182      37.344  71.969  20.841  1.00 -1.01           H
ATOM   2624  HE2 GLH A 182      38.855  75.384  21.771  1.00 -1.01           H
ATOM   2625  N   VAL A 183      41.473  71.534  18.346  1.00 -0.02           N
ATOM   2626  CA  VAL A 183      41.803  71.670  16.909  1.00 -0.02           C
ATOM   2627  C   VAL A 183      41.404  70.385  16.210  1.00 -0.02           C
ATOM   2628  O   VAL A 183      41.661  69.267  16.738  1.00 -0.02           O
ATOM   2629  CB  VAL A 183      43.228  72.144  16.610  1.00 -0.02           C
ATOM   2630  CG1 VAL A 183      43.419  73.648  16.891  1.00 -0.02           C
ATOM   2631  CG2 VAL A 183      44.185  71.212  17.457  1.00 -0.02           C
ATOM   2632  H   VAL A 183      41.905  70.800  18.890  1.00 -0.02           H
ATOM   2633  HA  VAL A 183      41.094  72.429  16.578  1.00 -0.02           H
ATOM   2634  HB  VAL A 183      43.320  71.946  15.542  1.00 -0.02           H
ATOM   2635 HG11 VAL A 183      42.503  74.164  16.601  1.00 -0.02           H
ATOM   2636 HG12 VAL A 183      43.675  73.959  17.904  1.00 -0.02           H
ATOM   2637 HG13 VAL A 183      44.161  73.932  16.144  1.00 -0.02           H
ATOM   2638 HG21 VAL A 183      45.250  71.330  17.255  1.00 -0.02           H
ATOM   2639 HG22 VAL A 183      43.989  70.170  17.203  1.00 -0.02           H
ATOM   2640 HG23 VAL A 183      44.055  71.307  18.535  1.00 -0.02           H
ATOM   2641  N   VAL A 184      40.776  70.477  15.005  1.00  0.01           N
ATOM   2642  CA  VAL A 184      40.259  69.281  14.289  1.00  0.01           C
ATOM   2643  C   VAL A 184      41.300  68.487  13.511  1.00  0.01           C
ATOM   2644  O   VAL A 184      42.005  69.179  12.733  1.00  0.01           O
ATOM   2645  CB  VAL A 184      39.046  69.641  13.390  1.00  0.01           C
ATOM   2646  CG1 VAL A 184      38.310  68.428  12.730  1.00  0.01           C
ATOM   2647  CG2 VAL A 184      37.911  70.428  14.169  1.00  0.01           C
ATOM   2648  H   VAL A 184      40.414  71.375  14.718  1.00  0.01           H
ATOM   2649  HA  VAL A 184      39.901  68.641  15.095  1.00  0.01           H
ATOM   2650  HB  VAL A 184      39.405  70.274  12.578  1.00  0.01           H
ATOM   2651 HG11 VAL A 184      39.101  67.920  12.178  1.00  0.01           H
ATOM   2652 HG12 VAL A 184      37.810  67.757  13.428  1.00  0.01           H
ATOM   2653 HG13 VAL A 184      37.563  68.810  12.034  1.00  0.01           H
ATOM   2654 HG21 VAL A 184      38.198  71.475  14.269  1.00  0.01           H
ATOM   2655 HG22 VAL A 184      37.622  70.043  15.147  1.00  0.01           H
ATOM   2656 HG23 VAL A 184      36.939  70.503  13.681  1.00  0.01           H
ATOM   2657  N   THR A 185      41.270  67.168  13.511  1.00  0.00           N
ATOM   2658  CA  THR A 185      42.193  66.259  12.795  1.00  0.00           C
ATOM   2659  C   THR A 185      41.669  65.935  11.400  1.00  0.00           C
ATOM   2660  O   THR A 185      42.487  65.718  10.567  1.00  0.00           O
ATOM   2661  CB  THR A 185      42.418  64.973  13.588  1.00  0.00           C
ATOM   2662  CG2 THR A 185      43.073  65.110  15.027  1.00  0.00           C
ATOM   2663  OG1 THR A 185      41.217  64.243  13.723  1.00  0.00           O
ATOM   2664  H   THR A 185      40.537  66.634  13.954  1.00  0.00           H
ATOM   2665  HA  THR A 185      43.146  66.776  12.682  1.00  0.00           H
ATOM   2666  HB  THR A 185      43.123  64.378  13.007  1.00  0.00           H
ATOM   2667  HG1 THR A 185      41.234  63.543  13.067  1.00  0.00           H
ATOM   2668 HG21 THR A 185      43.386  64.106  15.314  1.00  0.00           H
ATOM   2669 HG22 THR A 185      42.201  65.448  15.587  1.00  0.00           H
ATOM   2670 HG23 THR A 185      43.954  65.752  15.025  1.00  0.00           H
ATOM   2671  N   GLU A 186      40.350  65.879  11.180  1.00  0.01           N
ATOM   2672  CA  GLU A 186      39.706  65.565   9.865  1.00  0.01           C
ATOM   2673  C   GLU A 186      39.813  66.679   8.779  1.00  0.01           C
ATOM   2674  O   GLU A 186      40.210  67.800   9.092  1.00  0.01           O
ATOM   2675  CB  GLU A 186      38.240  65.073  10.151  1.00  0.01           C
ATOM   2676  CG  GLU A 186      37.932  63.802  10.929  1.00  0.01           C
ATOM   2677  CD  GLU A 186      38.794  62.617  10.439  1.00  0.01           C
ATOM   2678  OE1 GLU A 186      39.256  61.669  11.156  1.00  0.01           O
ATOM   2679  OE2 GLU A 186      38.927  62.524   9.189  1.00  0.01           O
ATOM   2680  H   GLU A 186      39.733  66.235  11.895  1.00  0.01           H
ATOM   2681  HA  GLU A 186      40.230  64.694   9.471  1.00  0.01           H
ATOM   2682  HB2 GLU A 186      37.736  65.898  10.655  1.00  0.01           H
ATOM   2683  HB3 GLU A 186      37.824  64.956   9.150  1.00  0.01           H
ATOM   2684  HG2 GLU A 186      38.107  63.993  11.988  1.00  0.01           H
ATOM   2685  HG3 GLU A 186      36.875  63.559  10.826  1.00  0.01           H
ATOM   2686  N   GLU A 187      39.257  66.478   7.581  1.00  0.01           N
ATOM   2687  CA  GLU A 187      39.290  67.486   6.493  1.00  0.01           C
ATOM   2688  C   GLU A 187      38.392  68.733   6.755  1.00  0.01           C
ATOM   2689  O   GLU A 187      38.528  69.766   6.106  1.00  0.01           O
ATOM   2690  CB  GLU A 187      39.041  66.789   5.179  1.00  0.01           C
ATOM   2691  CG  GLU A 187      39.221  67.852   3.976  1.00  0.01           C
ATOM   2692  CD  GLU A 187      39.076  67.098   2.715  1.00  0.01           C
ATOM   2693  OE1 GLU A 187      39.825  67.435   1.786  1.00  0.01           O
ATOM   2694  OE2 GLU A 187      38.340  66.052   2.718  1.00  0.01           O
ATOM   2695  H   GLU A 187      38.880  65.561   7.388  1.00  0.01           H
ATOM   2696  HA  GLU A 187      40.315  67.854   6.438  1.00  0.01           H
ATOM   2697  HB2 GLU A 187      39.649  65.915   4.946  1.00  0.01           H
ATOM   2698  HB3 GLU A 187      37.994  66.492   5.238  1.00  0.01           H
ATOM   2699  HG2 GLU A 187      38.474  68.625   4.159  1.00  0.01           H
ATOM   2700  HG3 GLU A 187      40.242  68.223   4.058  1.00  0.01           H
ATOM   2701  N   LEU A 188      37.618  68.737   7.813  1.00  0.00           N
ATOM   2702  CA  LEU A 188      36.679  69.756   8.258  1.00  0.00           C
ATOM   2703  C   LEU A 188      35.756  70.260   7.130  1.00  0.00           C
ATOM   2704  O   LEU A 188      35.571  71.477   6.974  1.00  0.00           O
ATOM   2705  CB  LEU A 188      37.505  70.762   9.126  1.00  0.00           C
ATOM   2706  CG  LEU A 188      36.702  71.803   9.842  1.00  0.00           C
ATOM   2707  CD1 LEU A 188      35.565  71.197  10.753  1.00  0.00           C
ATOM   2708  CD2 LEU A 188      37.639  72.586  10.797  1.00  0.00           C
ATOM   2709  H   LEU A 188      37.483  67.864   8.302  1.00  0.00           H
ATOM   2710  HA  LEU A 188      35.983  69.247   8.925  1.00  0.00           H
ATOM   2711  HB2 LEU A 188      38.144  70.223   9.826  1.00  0.00           H
ATOM   2712  HB3 LEU A 188      38.232  71.385   8.606  1.00  0.00           H
ATOM   2713  HG  LEU A 188      36.343  72.516   9.101  1.00  0.00           H
ATOM   2714 HD11 LEU A 188      36.018  70.464  11.421  1.00  0.00           H
ATOM   2715 HD12 LEU A 188      34.758  70.690  10.223  1.00  0.00           H
ATOM   2716 HD13 LEU A 188      35.154  72.035  11.315  1.00  0.00           H
ATOM   2717 HD21 LEU A 188      37.182  73.372  11.399  1.00  0.00           H
ATOM   2718 HD22 LEU A 188      38.074  71.872  11.496  1.00  0.00           H
ATOM   2719 HD23 LEU A 188      38.443  73.102  10.273  1.00  0.00           H
ATOM   2720  N   THR A 189      35.231  69.322   6.281  1.00  0.00           N
ATOM   2721  CA  THR A 189      34.252  69.722   5.180  1.00  0.00           C
ATOM   2722  C   THR A 189      32.902  70.199   5.809  1.00  0.00           C
ATOM   2723  O   THR A 189      32.748  70.102   7.061  1.00  0.00           O
ATOM   2724  CB  THR A 189      33.990  68.547   4.245  1.00  0.00           C
ATOM   2725  CG2 THR A 189      35.309  68.022   3.591  1.00  0.00           C
ATOM   2726  OG1 THR A 189      33.448  67.460   4.929  1.00  0.00           O
ATOM   2727  H   THR A 189      35.366  68.347   6.510  1.00  0.00           H
ATOM   2728  HA  THR A 189      34.647  70.563   4.610  1.00  0.00           H
ATOM   2729  HB  THR A 189      33.326  68.883   3.449  1.00  0.00           H
ATOM   2730  HG1 THR A 189      33.728  66.678   4.448  1.00  0.00           H
ATOM   2731 HG21 THR A 189      35.825  67.258   4.173  1.00  0.00           H
ATOM   2732 HG22 THR A 189      35.932  68.913   3.512  1.00  0.00           H
ATOM   2733 HG23 THR A 189      35.079  67.603   2.612  1.00  0.00           H
ATOM   2734  N   GLU A 190      31.950  70.603   4.979  1.00  0.01           N
ATOM   2735  CA  GLU A 190      30.669  71.157   5.373  1.00  0.01           C
ATOM   2736  C   GLU A 190      29.854  70.243   6.333  1.00  0.01           C
ATOM   2737  O   GLU A 190      29.473  70.684   7.408  1.00  0.01           O
ATOM   2738  CB  GLU A 190      30.020  71.812   4.175  1.00  0.01           C
ATOM   2739  CG  GLU A 190      28.622  72.452   4.512  1.00  0.01           C
ATOM   2740  CD  GLU A 190      28.649  73.486   5.642  1.00  0.01           C
ATOM   2741  OE1 GLU A 190      27.717  73.501   6.490  1.00  0.01           O
ATOM   2742  OE2 GLU A 190      29.622  74.270   5.712  1.00  0.01           O
ATOM   2743  H   GLU A 190      32.251  70.704   4.020  1.00  0.01           H
ATOM   2744  HA  GLU A 190      30.973  72.079   5.868  1.00  0.01           H
ATOM   2745  HB2 GLU A 190      30.588  72.585   3.658  1.00  0.01           H
ATOM   2746  HB3 GLU A 190      29.867  71.082   3.379  1.00  0.01           H
ATOM   2747  HG2 GLU A 190      28.198  72.913   3.620  1.00  0.01           H
ATOM   2748  HG3 GLU A 190      27.983  71.637   4.852  1.00  0.01           H
ATOM   2749  N   PRO A 191      29.587  68.987   5.999  1.00  0.00           N
ATOM   2750  CA  PRO A 191      29.131  67.975   6.926  1.00  0.00           C
ATOM   2751  C   PRO A 191      29.875  67.746   8.301  1.00  0.00           C
ATOM   2752  O   PRO A 191      29.350  67.170   9.236  1.00  0.00           O
ATOM   2753  CB  PRO A 191      29.171  66.671   6.150  1.00  0.00           C
ATOM   2754  CG  PRO A 191      29.038  67.016   4.738  1.00  0.00           C
ATOM   2755  CD  PRO A 191      29.701  68.384   4.680  1.00  0.00           C
ATOM   2756  HA  PRO A 191      28.079  68.080   7.191  1.00  0.00           H
ATOM   2757  HB2 PRO A 191      30.138  66.193   6.309  1.00  0.00           H
ATOM   2758  HB3 PRO A 191      28.352  66.030   6.477  1.00  0.00           H
ATOM   2759  HG2 PRO A 191      29.632  66.342   4.121  1.00  0.00           H
ATOM   2760  HG3 PRO A 191      28.003  67.039   4.398  1.00  0.00           H
ATOM   2761  HD2 PRO A 191      30.759  68.230   4.471  1.00  0.00           H
ATOM   2762  HD3 PRO A 191      29.160  69.045   4.003  1.00  0.00           H
ATOM   2763  N   GLU A 192      31.125  68.220   8.402  1.00  0.01           N
ATOM   2764  CA  GLU A 192      31.804  68.205   9.667  1.00  0.01           C
ATOM   2765  C   GLU A 192      31.505  69.551  10.293  1.00  0.01           C
ATOM   2766  O   GLU A 192      31.023  69.539  11.444  1.00  0.01           O
ATOM   2767  CB  GLU A 192      33.278  67.949   9.406  1.00  0.01           C
ATOM   2768  CG  GLU A 192      33.819  67.110  10.516  1.00  0.01           C
ATOM   2769  CD  GLU A 192      33.475  65.640  10.231  1.00  0.01           C
ATOM   2770  OE1 GLU A 192      34.140  65.137   9.278  1.00  0.01           O
ATOM   2771  OE2 GLU A 192      32.652  65.008  10.869  1.00  0.01           O
ATOM   2772  H   GLU A 192      31.458  68.741   7.604  1.00  0.01           H
ATOM   2773  HA  GLU A 192      31.482  67.397  10.324  1.00  0.01           H
ATOM   2774  HB2 GLU A 192      33.506  67.477   8.450  1.00  0.01           H
ATOM   2775  HB3 GLU A 192      33.787  68.909   9.493  1.00  0.01           H
ATOM   2776  HG2 GLU A 192      34.909  67.125  10.516  1.00  0.01           H
ATOM   2777  HG3 GLU A 192      33.482  67.539  11.459  1.00  0.01           H
ATOM   2778  N   THR A 193      31.804  70.699   9.663  1.00 -0.01           N
ATOM   2779  CA  THR A 193      31.310  72.043  10.280  1.00 -0.01           C
ATOM   2780  C   THR A 193      29.829  71.953  10.796  1.00 -0.01           C
ATOM   2781  O   THR A 193      29.404  72.611  11.727  1.00 -0.01           O
ATOM   2782  CB  THR A 193      31.465  73.216   9.311  1.00 -0.01           C
ATOM   2783  CG2 THR A 193      32.860  73.297   8.589  1.00 -0.01           C
ATOM   2784  OG1 THR A 193      30.464  73.195   8.380  1.00 -0.01           O
ATOM   2785  H   THR A 193      32.151  70.667   8.716  1.00 -0.01           H
ATOM   2786  HA  THR A 193      31.941  72.243  11.146  1.00 -0.01           H
ATOM   2787  HB  THR A 193      31.232  74.120   9.874  1.00 -0.01           H
ATOM   2788  HG1 THR A 193      30.498  72.330   7.965  1.00 -0.01           H
ATOM   2789 HG21 THR A 193      32.784  74.264   8.092  1.00 -0.01           H
ATOM   2790 HG22 THR A 193      33.080  72.530   7.847  1.00 -0.01           H
ATOM   2791 HG23 THR A 193      33.695  73.451   9.273  1.00 -0.01           H
ATOM   2792  N   ALA A 194      29.020  71.181  10.063  1.00 -0.01           N
ATOM   2793  CA  ALA A 194      27.666  70.779  10.414  1.00 -0.01           C
ATOM   2794  C   ALA A 194      27.445  69.982  11.664  1.00 -0.01           C
ATOM   2795  O   ALA A 194      26.489  70.235  12.434  1.00 -0.01           O
ATOM   2796  CB  ALA A 194      27.061  70.097   9.174  1.00 -0.01           C
ATOM   2797  H   ALA A 194      29.449  70.779   9.242  1.00 -0.01           H
ATOM   2798  HA  ALA A 194      27.238  71.768  10.576  1.00 -0.01           H
ATOM   2799  HB1 ALA A 194      26.988  70.756   8.309  1.00 -0.01           H
ATOM   2800  HB2 ALA A 194      26.085  69.704   9.457  1.00 -0.01           H
ATOM   2801  HB3 ALA A 194      27.651  69.235   8.864  1.00 -0.01           H
ATOM   2802  N   LEU A 195      28.362  69.102  12.042  1.00 -0.05           N
ATOM   2803  CA  LEU A 195      28.398  68.688  13.466  1.00 -0.05           C
ATOM   2804  C   LEU A 195      28.543  69.815  14.477  1.00 -0.05           C
ATOM   2805  O   LEU A 195      27.938  69.633  15.561  1.00 -0.05           O
ATOM   2806  CB  LEU A 195      29.510  67.641  13.721  1.00 -0.05           C
ATOM   2807  CG  LEU A 195      29.525  66.346  12.944  1.00 -0.05           C
ATOM   2808  CD1 LEU A 195      30.660  65.522  13.538  1.00 -0.05           C
ATOM   2809  CD2 LEU A 195      28.245  65.502  13.096  1.00 -0.05           C
ATOM   2810  H   LEU A 195      29.109  68.737  11.468  1.00 -0.05           H
ATOM   2811  HA  LEU A 195      27.484  68.148  13.714  1.00 -0.05           H
ATOM   2812  HB2 LEU A 195      30.470  68.154  13.674  1.00 -0.05           H
ATOM   2813  HB3 LEU A 195      29.408  67.379  14.775  1.00 -0.05           H
ATOM   2814  HG  LEU A 195      29.676  66.428  11.868  1.00 -0.05           H
ATOM   2815 HD11 LEU A 195      31.611  66.048  13.446  1.00 -0.05           H
ATOM   2816 HD12 LEU A 195      30.754  64.633  12.915  1.00 -0.05           H
ATOM   2817 HD13 LEU A 195      30.405  65.251  14.563  1.00 -0.05           H
ATOM   2818 HD21 LEU A 195      28.291  64.460  12.780  1.00 -0.05           H
ATOM   2819 HD22 LEU A 195      28.071  65.557  14.170  1.00 -0.05           H
ATOM   2820 HD23 LEU A 195      27.334  65.910  12.660  1.00 -0.05           H
ATOM   2821  N   PHE A 196      29.186  70.983  14.180  1.00 -0.04           N
ATOM   2822  CA  PHE A 196      29.243  72.044  15.220  1.00 -0.04           C
ATOM   2823  C   PHE A 196      27.980  72.864  15.274  1.00 -0.04           C
ATOM   2824  O   PHE A 196      27.582  73.365  16.316  1.00 -0.04           O
ATOM   2825  CB  PHE A 196      30.429  72.920  14.988  1.00 -0.04           C
ATOM   2826  CG  PHE A 196      31.674  72.076  15.231  1.00 -0.04           C
ATOM   2827  CD1 PHE A 196      32.172  71.234  14.194  1.00 -0.04           C
ATOM   2828  CD2 PHE A 196      32.325  72.067  16.452  1.00 -0.04           C
ATOM   2829  CE1 PHE A 196      33.287  70.368  14.459  1.00 -0.04           C
ATOM   2830  CE2 PHE A 196      33.458  71.291  16.630  1.00 -0.04           C
ATOM   2831  CZ  PHE A 196      33.957  70.420  15.682  1.00 -0.04           C
ATOM   2832  H   PHE A 196      29.576  71.084  13.254  1.00 -0.04           H
ATOM   2833  HA  PHE A 196      29.245  71.530  16.181  1.00 -0.04           H
ATOM   2834  HB2 PHE A 196      30.453  73.201  13.935  1.00 -0.04           H
ATOM   2835  HB3 PHE A 196      30.406  73.695  15.754  1.00 -0.04           H
ATOM   2836  HD1 PHE A 196      31.697  71.236  13.224  1.00 -0.04           H
ATOM   2837  HD2 PHE A 196      31.975  72.710  17.247  1.00 -0.04           H
ATOM   2838  HE1 PHE A 196      33.616  69.659  13.713  1.00 -0.04           H
ATOM   2839  HE2 PHE A 196      33.891  71.390  17.615  1.00 -0.04           H
ATOM   2840  HZ  PHE A 196      34.793  69.747  15.802  1.00 -0.04           H
ATOM   2841  N   GLU A 197      27.196  73.017  14.157  1.00  0.05           N
ATOM   2842  CA  GLU A 197      25.862  73.585  14.085  1.00  0.05           C
ATOM   2843  C   GLU A 197      24.838  72.667  14.705  1.00  0.05           C
ATOM   2844  O   GLU A 197      23.849  73.183  15.231  1.00  0.05           O
ATOM   2845  CB  GLU A 197      25.472  73.744  12.583  1.00  0.05           C
ATOM   2846  CG  GLU A 197      26.428  74.723  11.910  1.00  0.05           C
ATOM   2847  CD  GLU A 197      26.385  74.582  10.347  1.00  0.05           C
ATOM   2848  OE1 GLU A 197      27.408  74.393   9.651  1.00  0.05           O
ATOM   2849  OE2 GLU A 197      25.321  74.629   9.744  1.00  0.05           O
ATOM   2850  H   GLU A 197      27.714  72.723  13.341  1.00  0.05           H
ATOM   2851  HA  GLU A 197      25.906  74.553  14.585  1.00  0.05           H
ATOM   2852  HB2 GLU A 197      25.430  72.746  12.147  1.00  0.05           H
ATOM   2853  HB3 GLU A 197      24.486  74.200  12.490  1.00  0.05           H
ATOM   2854  HG2 GLU A 197      26.092  75.725  12.176  1.00  0.05           H
ATOM   2855  HG3 GLU A 197      27.450  74.621  12.275  1.00  0.05           H
ATOM   2856  N   THR A 198      25.175  71.337  14.780  1.00 -0.04           N
ATOM   2857  CA  THR A 198      24.267  70.461  15.494  1.00 -0.04           C
ATOM   2858  C   THR A 198      24.540  70.526  17.023  1.00 -0.04           C
ATOM   2859  O   THR A 198      23.616  70.576  17.865  1.00 -0.04           O
ATOM   2860  CB  THR A 198      24.382  69.078  14.917  1.00 -0.04           C
ATOM   2861  CG2 THR A 198      23.406  68.051  15.404  1.00 -0.04           C
ATOM   2862  OG1 THR A 198      24.407  69.041  13.559  1.00 -0.04           O
ATOM   2863  H   THR A 198      26.019  71.049  14.306  1.00 -0.04           H
ATOM   2864  HA  THR A 198      23.267  70.816  15.246  1.00 -0.04           H
ATOM   2865  HB  THR A 198      25.369  68.688  15.165  1.00 -0.04           H
ATOM   2866  HG1 THR A 198      25.226  69.453  13.276  1.00 -0.04           H
ATOM   2867 HG21 THR A 198      23.714  67.729  16.399  1.00 -0.04           H
ATOM   2868 HG22 THR A 198      23.462  67.209  14.714  1.00 -0.04           H
ATOM   2869 HG23 THR A 198      22.391  68.445  15.454  1.00 -0.04           H
ATOM   2870  N   LEU A 199      25.800  70.381  17.404  1.00 -0.10           N
ATOM   2871  CA  LEU A 199      26.186  70.054  18.766  1.00 -0.10           C
ATOM   2872  C   LEU A 199      26.369  71.179  19.676  1.00 -0.10           C
ATOM   2873  O   LEU A 199      26.087  70.931  20.853  1.00 -0.10           O
ATOM   2874  CB  LEU A 199      27.382  69.045  18.818  1.00 -0.10           C
ATOM   2875  CG  LEU A 199      27.228  67.698  18.032  1.00 -0.10           C
ATOM   2876  CD1 LEU A 199      28.603  67.101  18.055  1.00 -0.10           C
ATOM   2877  CD2 LEU A 199      26.235  66.551  18.432  1.00 -0.10           C
ATOM   2878  H   LEU A 199      26.500  70.228  16.692  1.00 -0.10           H
ATOM   2879  HA  LEU A 199      25.296  69.505  19.072  1.00 -0.10           H
ATOM   2880  HB2 LEU A 199      28.259  69.461  18.323  1.00 -0.10           H
ATOM   2881  HB3 LEU A 199      27.516  68.844  19.881  1.00 -0.10           H
ATOM   2882  HG  LEU A 199      26.969  67.941  17.001  1.00 -0.10           H
ATOM   2883 HD11 LEU A 199      29.186  67.657  17.321  1.00 -0.10           H
ATOM   2884 HD12 LEU A 199      28.530  66.042  17.810  1.00 -0.10           H
ATOM   2885 HD13 LEU A 199      29.175  67.213  18.976  1.00 -0.10           H
ATOM   2886 HD21 LEU A 199      25.172  66.768  18.326  1.00 -0.10           H
ATOM   2887 HD22 LEU A 199      26.468  65.629  17.901  1.00 -0.10           H
ATOM   2888 HD23 LEU A 199      26.296  66.220  19.469  1.00 -0.10           H
ATOM   2889  N   PHE A 200      26.998  72.253  19.283  1.00 -0.90           N
ATOM   2890  CA  PHE A 200      27.500  73.257  20.214  1.00 -0.90           C
ATOM   2891  C   PHE A 200      27.030  74.614  19.835  1.00 -0.90           C
ATOM   2892  O   PHE A 200      26.030  74.781  19.185  1.00 -0.90           O
ATOM   2893  CB  PHE A 200      29.042  72.931  20.291  1.00 -0.90           C
ATOM   2894  CG  PHE A 200      29.491  71.465  20.462  1.00 -0.90           C
ATOM   2895  CD1 PHE A 200      28.987  70.837  21.596  1.00 -0.90           C
ATOM   2896  CD2 PHE A 200      30.490  70.846  19.636  1.00 -0.90           C
ATOM   2897  CE1 PHE A 200      29.500  69.548  21.927  1.00 -0.90           C
ATOM   2898  CE2 PHE A 200      30.925  69.550  19.948  1.00 -0.90           C
ATOM   2899  CZ  PHE A 200      30.380  68.883  21.080  1.00 -0.90           C
ATOM   2900  H   PHE A 200      27.261  72.310  18.310  1.00 -0.90           H
ATOM   2901  HA  PHE A 200      27.068  73.011  21.185  1.00 -0.90           H
ATOM   2902  HB2 PHE A 200      29.558  73.384  19.444  1.00 -0.90           H
ATOM   2903  HB3 PHE A 200      29.367  73.438  21.200  1.00 -0.90           H
ATOM   2904  HD1 PHE A 200      28.313  71.335  22.277  1.00 -0.90           H
ATOM   2905  HD2 PHE A 200      30.944  71.370  18.808  1.00 -0.90           H
ATOM   2906  HE1 PHE A 200      29.169  69.206  22.897  1.00 -0.90           H
ATOM   2907  HE2 PHE A 200      31.647  69.060  19.311  1.00 -0.90           H
ATOM   2908  HZ  PHE A 200      30.666  67.881  21.363  1.00 -0.90           H
ATOM   2909  N   ALA A 201      27.804  75.660  20.226  1.00 -0.16           N
ATOM   2910  CA  ALA A 201      27.402  77.026  19.829  1.00 -0.16           C
ATOM   2911  C   ALA A 201      27.584  77.380  18.345  1.00 -0.16           C
ATOM   2912  O   ALA A 201      27.829  78.543  18.031  1.00 -0.16           O
ATOM   2913  CB  ALA A 201      28.072  78.083  20.829  1.00 -0.16           C
ATOM   2914  H   ALA A 201      28.770  75.529  20.490  1.00 -0.16           H
ATOM   2915  HA  ALA A 201      26.330  77.111  20.006  1.00 -0.16           H
ATOM   2916  HB1 ALA A 201      29.010  78.385  20.362  1.00 -0.16           H
ATOM   2917  HB2 ALA A 201      28.219  77.674  21.829  1.00 -0.16           H
ATOM   2918  HB3 ALA A 201      27.453  78.980  20.842  1.00 -0.16           H
ATOM   2919  N   ALA A 202      27.626  76.425  17.385  1.00 -0.05           N
ATOM   2920  CA  ALA A 202      27.679  76.626  15.914  1.00 -0.05           C
ATOM   2921  C   ALA A 202      29.044  77.084  15.302  1.00 -0.05           C
ATOM   2922  O   ALA A 202      29.370  76.754  14.141  1.00 -0.05           O
ATOM   2923  CB  ALA A 202      26.433  77.475  15.536  1.00 -0.05           C
ATOM   2924  H   ALA A 202      27.439  75.506  17.760  1.00 -0.05           H
ATOM   2925  HA  ALA A 202      27.405  75.641  15.536  1.00 -0.05           H
ATOM   2926  HB1 ALA A 202      26.460  78.486  15.942  1.00 -0.05           H
ATOM   2927  HB2 ALA A 202      25.534  77.037  15.970  1.00 -0.05           H
ATOM   2928  HB3 ALA A 202      26.357  77.698  14.471  1.00 -0.05           H
ATOM   2929  N   ASN A 203      29.793  77.867  16.057  1.00  0.02           N
ATOM   2930  CA  ASN A 203      31.125  78.447  15.487  1.00  0.02           C
ATOM   2931  C   ASN A 203      32.194  77.391  15.494  1.00  0.02           C
ATOM   2932  O   ASN A 203      32.283  76.581  16.439  1.00  0.02           O
ATOM   2933  CB  ASN A 203      31.502  79.644  16.327  1.00  0.02           C
ATOM   2934  CG  ASN A 203      30.994  80.976  15.785  1.00  0.02           C
ATOM   2935  ND2 ASN A 203      30.824  81.986  16.556  1.00  0.02           N
ATOM   2936  OD1 ASN A 203      30.590  81.056  14.588  1.00  0.02           O
ATOM   2937  H   ASN A 203      29.410  78.183  16.937  1.00  0.02           H
ATOM   2938  HA  ASN A 203      30.986  78.831  14.477  1.00  0.02           H
ATOM   2939  HB2 ASN A 203      31.265  79.527  17.384  1.00  0.02           H
ATOM   2940  HB3 ASN A 203      32.590  79.650  16.250  1.00  0.02           H
ATOM   2941 HD21 ASN A 203      31.271  81.876  17.455  1.00  0.02           H
ATOM   2942 HD22 ASN A 203      30.429  82.836  16.179  1.00  0.02           H
ATOM   2943  N   VAL A 204      33.105  77.339  14.462  1.00  0.00           N
ATOM   2944  CA  VAL A 204      33.897  76.090  14.138  1.00  0.00           C
ATOM   2945  C   VAL A 204      35.329  76.284  14.745  1.00  0.00           C
ATOM   2946  O   VAL A 204      35.866  77.387  14.580  1.00  0.00           O
ATOM   2947  CB  VAL A 204      33.959  75.770  12.656  1.00  0.00           C
ATOM   2948  CG1 VAL A 204      34.399  74.335  12.592  1.00  0.00           C
ATOM   2949  CG2 VAL A 204      32.591  75.793  11.935  1.00  0.00           C
ATOM   2950  H   VAL A 204      33.066  78.024  13.722  1.00  0.00           H
ATOM   2951  HA  VAL A 204      33.359  75.281  14.632  1.00  0.00           H
ATOM   2952  HB  VAL A 204      34.604  76.483  12.143  1.00  0.00           H
ATOM   2953 HG11 VAL A 204      35.429  74.293  12.945  1.00  0.00           H
ATOM   2954 HG12 VAL A 204      33.654  73.697  13.068  1.00  0.00           H
ATOM   2955 HG13 VAL A 204      34.508  74.072  11.539  1.00  0.00           H
ATOM   2956 HG21 VAL A 204      32.595  75.534  10.877  1.00  0.00           H
ATOM   2957 HG22 VAL A 204      32.063  76.746  11.993  1.00  0.00           H
ATOM   2958 HG23 VAL A 204      31.976  75.002  12.365  1.00  0.00           H
ATOM   2959  N   PRO A 205      35.939  75.287  15.389  1.00  0.05           N
ATOM   2960  CA  PRO A 205      37.337  75.212  15.706  1.00  0.05           C
ATOM   2961  C   PRO A 205      38.280  75.106  14.505  1.00  0.05           C
ATOM   2962  O   PRO A 205      37.880  74.664  13.438  1.00  0.05           O
ATOM   2963  CB  PRO A 205      37.540  74.030  16.628  1.00  0.05           C
ATOM   2964  CG  PRO A 205      36.142  73.644  17.070  1.00  0.05           C
ATOM   2965  CD  PRO A 205      35.370  74.032  15.842  1.00  0.05           C
ATOM   2966  HA  PRO A 205      37.629  76.115  16.242  1.00  0.05           H
ATOM   2967  HB2 PRO A 205      37.893  73.127  16.130  1.00  0.05           H
ATOM   2968  HB3 PRO A 205      38.149  74.277  17.497  1.00  0.05           H
ATOM   2969  HG2 PRO A 205      36.015  72.586  17.298  1.00  0.05           H
ATOM   2970  HG3 PRO A 205      35.860  74.291  17.901  1.00  0.05           H
ATOM   2971  HD2 PRO A 205      35.612  73.303  15.069  1.00  0.05           H
ATOM   2972  HD3 PRO A 205      34.321  74.124  16.123  1.00  0.05           H
ATOM   2973  N   PRO A 206      39.582  75.524  14.654  1.00 -0.02           N
ATOM   2974  CA  PRO A 206      40.606  75.459  13.628  1.00 -0.02           C
ATOM   2975  C   PRO A 206      40.987  74.045  13.204  1.00 -0.02           C
ATOM   2976  O   PRO A 206      40.785  73.037  13.873  1.00 -0.02           O
ATOM   2977  CB  PRO A 206      41.861  76.106  14.262  1.00 -0.02           C
ATOM   2978  CG  PRO A 206      41.307  77.099  15.269  1.00 -0.02           C
ATOM   2979  CD  PRO A 206      39.982  76.445  15.752  1.00 -0.02           C
ATOM   2980  HA  PRO A 206      40.447  76.016  12.704  1.00 -0.02           H
ATOM   2981  HB2 PRO A 206      42.563  75.408  14.720  1.00 -0.02           H
ATOM   2982  HB3 PRO A 206      42.412  76.652  13.497  1.00 -0.02           H
ATOM   2983  HG2 PRO A 206      41.957  77.181  16.141  1.00 -0.02           H
ATOM   2984  HG3 PRO A 206      41.073  78.093  14.890  1.00 -0.02           H
ATOM   2985  HD2 PRO A 206      40.130  75.881  16.672  1.00 -0.02           H
ATOM   2986  HD3 PRO A 206      39.318  77.304  15.855  1.00 -0.02           H
ATOM   2987  N   ARG A 207      41.615  73.832  12.082  1.00  0.01           N
ATOM   2988  CA  ARG A 207      42.282  72.643  11.684  1.00  0.01           C
ATOM   2989  C   ARG A 207      43.583  72.438  12.609  1.00  0.01           C
ATOM   2990  O   ARG A 207      44.072  73.415  13.102  1.00  0.01           O
ATOM   2991  CB  ARG A 207      42.764  72.587  10.174  1.00  0.01           C
ATOM   2992  CG  ARG A 207      41.548  72.375   9.262  1.00  0.01           C
ATOM   2993  CD  ARG A 207      41.920  72.074   7.838  1.00  0.01           C
ATOM   2994  NE  ARG A 207      40.724  71.849   7.117  1.00  0.01           N
ATOM   2995  CZ  ARG A 207      40.078  72.670   6.339  1.00  0.01           C
ATOM   2996  NH1 ARG A 207      40.434  73.887   6.095  1.00  0.01           N
ATOM   2997  NH2 ARG A 207      38.950  72.396   5.746  1.00  0.01           N
ATOM   2998  H   ARG A 207      41.842  74.634  11.512  1.00  0.01           H
ATOM   2999  HA  ARG A 207      41.641  71.800  11.943  1.00  0.01           H
ATOM   3000  HB2 ARG A 207      43.271  73.499   9.860  1.00  0.01           H
ATOM   3001  HB3 ARG A 207      43.338  71.684   9.967  1.00  0.01           H
ATOM   3002  HG2 ARG A 207      41.056  71.482   9.648  1.00  0.01           H
ATOM   3003  HG3 ARG A 207      40.810  73.178   9.242  1.00  0.01           H
ATOM   3004  HD2 ARG A 207      42.515  72.916   7.486  1.00  0.01           H
ATOM   3005  HD3 ARG A 207      42.574  71.210   7.720  1.00  0.01           H
ATOM   3006  HE  ARG A 207      40.335  70.918   7.170  1.00  0.01           H
ATOM   3007 HH11 ARG A 207      41.162  74.291   6.668  1.00  0.01           H
ATOM   3008 HH12 ARG A 207      39.899  74.357   5.380  1.00  0.01           H
ATOM   3009 HH21 ARG A 207      38.437  71.538   5.890  1.00  0.01           H
ATOM   3010 HH22 ARG A 207      38.482  73.156   5.274  1.00  0.01           H
ATOM   3011  N   LEU A 208      44.132  71.193  12.770  1.00 -0.01           N
ATOM   3012  CA  LEU A 208      45.204  70.824  13.665  1.00 -0.01           C
ATOM   3013  C   LEU A 208      46.372  71.782  13.750  1.00 -0.01           C
ATOM   3014  O   LEU A 208      46.639  72.321  14.803  1.00 -0.01           O
ATOM   3015  CB  LEU A 208      45.707  69.375  13.411  1.00 -0.01           C
ATOM   3016  CG  LEU A 208      46.652  68.700  14.350  1.00 -0.01           C
ATOM   3017  CD1 LEU A 208      45.951  68.371  15.693  1.00 -0.01           C
ATOM   3018  CD2 LEU A 208      47.210  67.387  13.821  1.00 -0.01           C
ATOM   3019  H   LEU A 208      43.616  70.451  12.318  1.00 -0.01           H
ATOM   3020  HA  LEU A 208      44.833  70.802  14.689  1.00 -0.01           H
ATOM   3021  HB2 LEU A 208      44.828  68.739  13.302  1.00 -0.01           H
ATOM   3022  HB3 LEU A 208      46.222  69.416  12.451  1.00 -0.01           H
ATOM   3023  HG  LEU A 208      47.559  69.285  14.502  1.00 -0.01           H
ATOM   3024 HD11 LEU A 208      46.729  67.963  16.339  1.00 -0.01           H
ATOM   3025 HD12 LEU A 208      45.193  67.646  15.397  1.00 -0.01           H
ATOM   3026 HD13 LEU A 208      45.562  69.277  16.158  1.00 -0.01           H
ATOM   3027 HD21 LEU A 208      47.962  66.914  14.452  1.00 -0.01           H
ATOM   3028 HD22 LEU A 208      46.415  66.662  13.650  1.00 -0.01           H
ATOM   3029 HD23 LEU A 208      47.646  67.667  12.862  1.00 -0.01           H
ATOM   3030  N   GLY A 209      47.145  72.086  12.723  1.00  0.00           N
ATOM   3031  CA  GLY A 209      48.350  72.912  12.754  1.00  0.00           C
ATOM   3032  C   GLY A 209      48.049  74.381  12.735  1.00  0.00           C
ATOM   3033  O   GLY A 209      48.950  75.207  13.025  1.00  0.00           O
ATOM   3034  H   GLY A 209      46.962  71.593  11.861  1.00  0.00           H
ATOM   3035  HA2 GLY A 209      48.994  72.719  13.612  1.00  0.00           H
ATOM   3036  HA3 GLY A 209      48.896  72.676  11.841  1.00  0.00           H
ATOM   3037  N   GLU A 210      46.770  74.769  12.530  1.00  0.01           N
ATOM   3038  CA  GLU A 210      46.382  76.074  11.998  1.00  0.01           C
ATOM   3039  C   GLU A 210      46.536  77.198  13.049  1.00  0.01           C
ATOM   3040  O   GLU A 210      47.044  78.267  12.739  1.00  0.01           O
ATOM   3041  CB  GLU A 210      44.944  76.015  11.476  1.00  0.01           C
ATOM   3042  CG  GLU A 210      44.391  77.269  10.735  1.00  0.01           C
ATOM   3043  CD  GLU A 210      42.876  77.300  10.442  1.00  0.01           C
ATOM   3044  OE1 GLU A 210      42.198  76.250  10.386  1.00  0.01           O
ATOM   3045  OE2 GLU A 210      42.293  78.387  10.195  1.00  0.01           O
ATOM   3046  H   GLU A 210      46.044  74.070  12.589  1.00  0.01           H
ATOM   3047  HA  GLU A 210      47.105  76.321  11.220  1.00  0.01           H
ATOM   3048  HB2 GLU A 210      44.971  75.130  10.842  1.00  0.01           H
ATOM   3049  HB3 GLU A 210      44.340  75.782  12.353  1.00  0.01           H
ATOM   3050  HG2 GLU A 210      44.694  78.118  11.348  1.00  0.01           H
ATOM   3051  HG3 GLU A 210      44.950  77.279   9.799  1.00  0.01           H
ATOM   3052  N   PHE A 211      46.219  76.896  14.258  1.00 -0.01           N
ATOM   3053  CA  PHE A 211      46.358  77.831  15.492  1.00 -0.01           C
ATOM   3054  C   PHE A 211      47.765  78.497  15.729  1.00 -0.01           C
ATOM   3055  O   PHE A 211      47.931  79.675  16.141  1.00 -0.01           O
ATOM   3056  CB  PHE A 211      45.957  77.023  16.734  1.00 -0.01           C
ATOM   3057  CG  PHE A 211      46.254  77.704  18.046  1.00 -0.01           C
ATOM   3058  CD1 PHE A 211      45.292  78.602  18.634  1.00 -0.01           C
ATOM   3059  CD2 PHE A 211      47.500  77.485  18.738  1.00 -0.01           C
ATOM   3060  CE1 PHE A 211      45.549  79.264  19.837  1.00 -0.01           C
ATOM   3061  CE2 PHE A 211      47.710  78.174  19.995  1.00 -0.01           C
ATOM   3062  CZ  PHE A 211      46.786  79.045  20.508  1.00 -0.01           C
ATOM   3063  H   PHE A 211      45.685  76.049  14.392  1.00 -0.01           H
ATOM   3064  HA  PHE A 211      45.697  78.696  15.436  1.00 -0.01           H
ATOM   3065  HB2 PHE A 211      44.876  76.971  16.604  1.00 -0.01           H
ATOM   3066  HB3 PHE A 211      46.416  76.035  16.728  1.00 -0.01           H
ATOM   3067  HD1 PHE A 211      44.374  78.812  18.106  1.00 -0.01           H
ATOM   3068  HD2 PHE A 211      48.219  76.803  18.309  1.00 -0.01           H
ATOM   3069  HE1 PHE A 211      44.743  79.783  20.334  1.00 -0.01           H
ATOM   3070  HE2 PHE A 211      48.646  78.111  20.530  1.00 -0.01           H
ATOM   3071  HZ  PHE A 211      47.028  79.423  21.490  1.00 -0.01           H
ATOM   3072  N   PHE A 212      48.800  77.780  15.331  1.00 -0.01           N
ATOM   3073  CA  PHE A 212      50.160  78.266  15.545  1.00 -0.01           C
ATOM   3074  C   PHE A 212      50.520  79.415  14.500  1.00 -0.01           C
ATOM   3075  O   PHE A 212      51.221  80.321  14.861  1.00 -0.01           O
ATOM   3076  CB  PHE A 212      51.131  77.017  15.486  1.00 -0.01           C
ATOM   3077  CG  PHE A 212      50.880  75.872  16.557  1.00 -0.01           C
ATOM   3078  CD1 PHE A 212      50.925  76.204  17.910  1.00 -0.01           C
ATOM   3079  CD2 PHE A 212      50.297  74.631  16.191  1.00 -0.01           C
ATOM   3080  CE1 PHE A 212      50.621  75.272  18.897  1.00 -0.01           C
ATOM   3081  CE2 PHE A 212      49.989  73.709  17.199  1.00 -0.01           C
ATOM   3082  CZ  PHE A 212      50.195  74.046  18.528  1.00 -0.01           C
ATOM   3083  H   PHE A 212      48.648  76.862  14.938  1.00 -0.01           H
ATOM   3084  HA  PHE A 212      50.245  78.711  16.536  1.00 -0.01           H
ATOM   3085  HB2 PHE A 212      51.064  76.551  14.503  1.00 -0.01           H
ATOM   3086  HB3 PHE A 212      52.156  77.381  15.560  1.00 -0.01           H
ATOM   3087  HD1 PHE A 212      51.145  77.192  18.288  1.00 -0.01           H
ATOM   3088  HD2 PHE A 212      50.216  74.194  15.206  1.00 -0.01           H
ATOM   3089  HE1 PHE A 212      50.704  75.536  19.941  1.00 -0.01           H
ATOM   3090  HE2 PHE A 212      49.585  72.764  16.866  1.00 -0.01           H
ATOM   3091  HZ  PHE A 212      49.840  73.364  19.285  1.00 -0.01           H
ATOM   3092  N   ASP A 213      49.981  79.335  13.289  1.00  0.00           N
ATOM   3093  CA  ASP A 213      50.023  80.406  12.203  1.00  0.00           C
ATOM   3094  C   ASP A 213      49.100  81.605  12.541  1.00  0.00           C
ATOM   3095  O   ASP A 213      49.459  82.771  12.370  1.00  0.00           O
ATOM   3096  CB  ASP A 213      49.780  79.909  10.767  1.00  0.00           C
ATOM   3097  CG  ASP A 213      50.702  78.792  10.301  1.00  0.00           C
ATOM   3098  OD1 ASP A 213      51.350  78.087  11.140  1.00  0.00           O
ATOM   3099  OD2 ASP A 213      51.056  78.773   9.133  1.00  0.00           O
ATOM   3100  H   ASP A 213      49.436  78.500  13.132  1.00  0.00           H
ATOM   3101  HA  ASP A 213      51.011  80.867  12.200  1.00  0.00           H
ATOM   3102  HB2 ASP A 213      48.748  79.576  10.653  1.00  0.00           H
ATOM   3103  HB3 ASP A 213      49.822  80.789  10.125  1.00  0.00           H
ATOM   3104  N   ILE A 214      47.940  81.329  13.121  1.00  0.01           N
ATOM   3105  CA  ILE A 214      47.008  82.366  13.579  1.00  0.01           C
ATOM   3106  C   ILE A 214      47.569  83.202  14.700  1.00  0.01           C
ATOM   3107  O   ILE A 214      47.544  84.435  14.614  1.00  0.01           O
ATOM   3108  CB  ILE A 214      45.696  81.815  14.103  1.00  0.01           C
ATOM   3109  CG1 ILE A 214      45.058  81.010  12.932  1.00  0.01           C
ATOM   3110  CG2 ILE A 214      44.727  82.927  14.571  1.00  0.01           C
ATOM   3111  CD1 ILE A 214      43.786  80.199  13.350  1.00  0.01           C
ATOM   3112  H   ILE A 214      47.776  80.338  13.232  1.00  0.01           H
ATOM   3113  HA  ILE A 214      46.814  82.944  12.676  1.00  0.01           H
ATOM   3114  HB  ILE A 214      45.887  81.169  14.960  1.00  0.01           H
ATOM   3115 HG12 ILE A 214      44.837  81.643  12.073  1.00  0.01           H
ATOM   3116 HG13 ILE A 214      45.759  80.240  12.609  1.00  0.01           H
ATOM   3117 HG21 ILE A 214      45.000  83.410  15.510  1.00  0.01           H
ATOM   3118 HG22 ILE A 214      43.763  82.453  14.756  1.00  0.01           H
ATOM   3119 HG23 ILE A 214      44.807  83.668  13.776  1.00  0.01           H
ATOM   3120 HD11 ILE A 214      44.021  79.634  14.252  1.00  0.01           H
ATOM   3121 HD12 ILE A 214      43.503  79.499  12.565  1.00  0.01           H
ATOM   3122 HD13 ILE A 214      42.940  80.872  13.489  1.00  0.01           H
ATOM   3123  N   VAL A 215      48.130  82.543  15.754  1.00  0.00           N
ATOM   3124  CA  VAL A 215      48.934  83.213  16.817  1.00  0.00           C
ATOM   3125  C   VAL A 215      50.127  83.946  16.237  1.00  0.00           C
ATOM   3126  O   VAL A 215      50.477  85.094  16.611  1.00  0.00           O
ATOM   3127  CB  VAL A 215      49.417  82.109  17.751  1.00  0.00           C
ATOM   3128  CG1 VAL A 215      50.468  82.470  18.793  1.00  0.00           C
ATOM   3129  CG2 VAL A 215      48.233  81.562  18.619  1.00  0.00           C
ATOM   3130  H   VAL A 215      48.005  81.563  15.966  1.00  0.00           H
ATOM   3131  HA  VAL A 215      48.350  83.912  17.415  1.00  0.00           H
ATOM   3132  HB  VAL A 215      49.815  81.264  17.189  1.00  0.00           H
ATOM   3133 HG11 VAL A 215      51.388  82.887  18.384  1.00  0.00           H
ATOM   3134 HG12 VAL A 215      50.014  83.216  19.445  1.00  0.00           H
ATOM   3135 HG13 VAL A 215      50.727  81.662  19.478  1.00  0.00           H
ATOM   3136 HG21 VAL A 215      47.467  81.101  17.996  1.00  0.00           H
ATOM   3137 HG22 VAL A 215      47.731  82.408  19.086  1.00  0.00           H
ATOM   3138 HG23 VAL A 215      48.604  80.783  19.285  1.00  0.00           H
ATOM   3139  N   SER A 216      50.961  83.316  15.352  1.00  0.00           N
ATOM   3140  CA  SER A 216      52.033  83.986  14.578  1.00  0.00           C
ATOM   3141  C   SER A 216      51.572  85.265  13.892  1.00  0.00           C
ATOM   3142  O   SER A 216      52.281  86.281  13.979  1.00  0.00           O
ATOM   3143  CB  SER A 216      52.702  83.068  13.642  1.00  0.00           C
ATOM   3144  OG  SER A 216      53.223  81.941  14.407  1.00  0.00           O
ATOM   3145  H   SER A 216      50.763  82.379  15.030  1.00  0.00           H
ATOM   3146  HA  SER A 216      52.792  84.186  15.334  1.00  0.00           H
ATOM   3147  HB2 SER A 216      51.978  82.819  12.867  1.00  0.00           H
ATOM   3148  HB3 SER A 216      53.484  83.609  13.109  1.00  0.00           H
ATOM   3149  HG  SER A 216      52.500  81.405  14.741  1.00  0.00           H
ATOM   3150  N   GLY A 217      50.389  85.338  13.375  1.00  0.00           N
ATOM   3151  CA  GLY A 217      49.906  86.502  12.682  1.00  0.00           C
ATOM   3152  C   GLY A 217      49.206  87.456  13.708  1.00  0.00           C
ATOM   3153  O   GLY A 217      49.093  88.598  13.341  1.00  0.00           O
ATOM   3154  H   GLY A 217      49.856  84.498  13.204  1.00  0.00           H
ATOM   3155  HA2 GLY A 217      50.661  87.130  12.208  1.00  0.00           H
ATOM   3156  HA3 GLY A 217      49.192  86.075  11.978  1.00  0.00           H
ATOM   3157  N   ALA A 218      48.659  86.925  14.882  1.00  0.00           N
ATOM   3158  CA  ALA A 218      48.222  87.806  15.967  1.00  0.00           C
ATOM   3159  C   ALA A 218      49.518  88.505  16.599  1.00  0.00           C
ATOM   3160  O   ALA A 218      49.345  89.595  17.245  1.00  0.00           O
ATOM   3161  CB  ALA A 218      47.430  86.919  16.932  1.00  0.00           C
ATOM   3162  H   ALA A 218      48.749  85.930  15.027  1.00  0.00           H
ATOM   3163  HA  ALA A 218      47.525  88.493  15.488  1.00  0.00           H
ATOM   3164  HB1 ALA A 218      48.068  86.128  17.327  1.00  0.00           H
ATOM   3165  HB2 ALA A 218      46.633  86.397  16.402  1.00  0.00           H
ATOM   3166  HB3 ALA A 218      47.041  87.506  17.763  1.00  0.00           H
ATOM   3167  N   GLY A 219      50.740  87.989  16.447  1.00  0.00           N
ATOM   3168  CA  GLY A 219      52.001  88.567  16.830  1.00  0.00           C
ATOM   3169  C   GLY A 219      52.567  88.321  18.235  1.00  0.00           C
ATOM   3170  O   GLY A 219      52.861  89.143  19.038  1.00  0.00           O
ATOM   3171  H   GLY A 219      50.782  87.000  16.245  1.00  0.00           H
ATOM   3172  HA2 GLY A 219      52.779  88.262  16.130  1.00  0.00           H
ATOM   3173  HA3 GLY A 219      51.919  89.654  16.802  1.00  0.00           H
ATOM   3174  N   PHE A 220      52.650  86.978  18.615  1.00 -0.01           N
ATOM   3175  CA  PHE A 220      53.143  86.459  19.946  1.00 -0.01           C
ATOM   3176  C   PHE A 220      54.386  85.565  19.834  1.00 -0.01           C
ATOM   3177  O   PHE A 220      54.701  84.994  18.746  1.00 -0.01           O
ATOM   3178  CB  PHE A 220      51.989  85.638  20.521  1.00 -0.01           C
ATOM   3179  CG  PHE A 220      50.755  86.394  21.002  1.00 -0.01           C
ATOM   3180  CD1 PHE A 220      50.742  86.942  22.304  1.00 -0.01           C
ATOM   3181  CD2 PHE A 220      49.653  86.554  20.150  1.00 -0.01           C
ATOM   3182  CE1 PHE A 220      49.608  87.631  22.732  1.00 -0.01           C
ATOM   3183  CE2 PHE A 220      48.472  87.245  20.603  1.00 -0.01           C
ATOM   3184  CZ  PHE A 220      48.402  87.735  21.956  1.00 -0.01           C
ATOM   3185  H   PHE A 220      52.323  86.309  17.933  1.00 -0.01           H
ATOM   3186  HA  PHE A 220      53.387  87.234  20.673  1.00 -0.01           H
ATOM   3187  HB2 PHE A 220      51.707  84.997  19.686  1.00 -0.01           H
ATOM   3188  HB3 PHE A 220      52.303  85.076  21.400  1.00 -0.01           H
ATOM   3189  HD1 PHE A 220      51.608  86.856  22.943  1.00 -0.01           H
ATOM   3190  HD2 PHE A 220      49.583  86.145  19.153  1.00 -0.01           H
ATOM   3191  HE1 PHE A 220      49.627  88.056  23.725  1.00 -0.01           H
ATOM   3192  HE2 PHE A 220      47.592  87.315  19.980  1.00 -0.01           H
ATOM   3193  HZ  PHE A 220      47.542  88.196  22.421  1.00 -0.01           H
ATOM   3194  N   HID A 221      55.095  85.435  20.940  1.00  0.00           N
ATOM   3195  CA  HID A 221      56.053  84.352  21.133  1.00  0.00           C
ATOM   3196  C   HID A 221      55.377  83.270  22.025  1.00  0.00           C
ATOM   3197  O   HID A 221      54.399  83.487  22.756  1.00  0.00           O
ATOM   3198  CB  HID A 221      57.242  84.941  21.843  1.00  0.00           C
ATOM   3199  CG  HID A 221      57.858  86.107  21.243  1.00  0.00           C
ATOM   3200  CD2 HID A 221      57.834  87.334  21.832  1.00  0.00           C
ATOM   3201  ND1 HID A 221      58.277  86.265  19.923  1.00  0.00           N
ATOM   3202  CE1 HID A 221      58.506  87.565  19.641  1.00  0.00           C
ATOM   3203  NE2 HID A 221      58.354  88.238  20.801  1.00  0.00           N
ATOM   3204  H   HID A 221      54.781  85.978  21.731  1.00  0.00           H
ATOM   3205  HA  HID A 221      56.405  84.005  20.161  1.00  0.00           H
ATOM   3206  HB2 HID A 221      56.881  85.121  22.856  1.00  0.00           H
ATOM   3207  HB3 HID A 221      57.949  84.115  21.773  1.00  0.00           H
ATOM   3208  HD1 HID A 221      58.378  85.520  19.249  1.00  0.00           H
ATOM   3209  HD2 HID A 221      57.485  87.669  22.798  1.00  0.00           H
ATOM   3210  HE1 HID A 221      59.089  87.975  18.830  1.00  0.00           H
ATOM   3211  N   THR A 222      56.027  82.133  22.031  1.00  0.00           N
ATOM   3212  CA  THR A 222      55.448  80.855  22.520  1.00  0.00           C
ATOM   3213  C   THR A 222      56.421  80.115  23.452  1.00  0.00           C
ATOM   3214  O   THR A 222      57.512  79.714  23.056  1.00  0.00           O
ATOM   3215  CB  THR A 222      54.981  79.970  21.321  1.00  0.00           C
ATOM   3216  CG2 THR A 222      54.345  78.646  21.847  1.00  0.00           C
ATOM   3217  OG1 THR A 222      54.044  80.670  20.533  1.00  0.00           O
ATOM   3218  H   THR A 222      56.767  82.021  21.353  1.00  0.00           H
ATOM   3219  HA  THR A 222      54.527  81.072  23.060  1.00  0.00           H
ATOM   3220  HB  THR A 222      55.870  79.768  20.724  1.00  0.00           H
ATOM   3221  HG1 THR A 222      53.636  81.274  21.157  1.00  0.00           H
ATOM   3222 HG21 THR A 222      53.564  78.378  21.136  1.00  0.00           H
ATOM   3223 HG22 THR A 222      53.843  78.805  22.802  1.00  0.00           H
ATOM   3224 HG23 THR A 222      55.131  77.891  21.808  1.00  0.00           H
ATOM   3225  N   LEU A 223      56.022  80.037  24.767  1.00  0.00           N
ATOM   3226  CA  LEU A 223      56.956  79.652  25.792  1.00  0.00           C
ATOM   3227  C   LEU A 223      56.787  78.190  26.218  1.00  0.00           C
ATOM   3228  O   LEU A 223      57.738  77.407  26.216  1.00  0.00           O
ATOM   3229  CB  LEU A 223      56.899  80.685  26.917  1.00  0.00           C
ATOM   3230  CG  LEU A 223      57.659  82.070  26.806  1.00  0.00           C
ATOM   3231  CD1 LEU A 223      57.110  82.896  25.610  1.00  0.00           C
ATOM   3232  CD2 LEU A 223      57.389  82.803  28.063  1.00  0.00           C
ATOM   3233  H   LEU A 223      55.084  80.303  25.030  1.00  0.00           H
ATOM   3234  HA  LEU A 223      57.953  79.717  25.358  1.00  0.00           H
ATOM   3235  HB2 LEU A 223      55.883  80.770  27.301  1.00  0.00           H
ATOM   3236  HB3 LEU A 223      57.430  80.178  27.723  1.00  0.00           H
ATOM   3237  HG  LEU A 223      58.732  81.919  26.697  1.00  0.00           H
ATOM   3238 HD11 LEU A 223      57.406  83.942  25.700  1.00  0.00           H
ATOM   3239 HD12 LEU A 223      56.022  82.855  25.565  1.00  0.00           H
ATOM   3240 HD13 LEU A 223      57.520  82.526  24.670  1.00  0.00           H
ATOM   3241 HD21 LEU A 223      56.344  82.732  28.363  1.00  0.00           H
ATOM   3242 HD22 LEU A 223      58.043  82.482  28.874  1.00  0.00           H
ATOM   3243 HD23 LEU A 223      57.536  83.877  27.952  1.00  0.00           H
ATOM   3244  N   SER A 224      55.565  77.732  26.435  1.00  0.00           N
ATOM   3245  CA  SER A 224      55.269  76.385  26.893  1.00  0.00           C
ATOM   3246  C   SER A 224      54.050  75.756  26.140  1.00  0.00           C
ATOM   3247  O   SER A 224      53.193  76.527  25.785  1.00  0.00           O
ATOM   3248  CB  SER A 224      55.023  76.350  28.416  1.00  0.00           C
ATOM   3249  OG  SER A 224      54.880  74.957  28.923  1.00  0.00           O
ATOM   3250  H   SER A 224      54.813  78.401  26.348  1.00  0.00           H
ATOM   3251  HA  SER A 224      56.158  75.795  26.670  1.00  0.00           H
ATOM   3252  HB2 SER A 224      55.920  76.595  28.984  1.00  0.00           H
ATOM   3253  HB3 SER A 224      54.099  76.908  28.569  1.00  0.00           H
ATOM   3254  HG  SER A 224      54.386  75.022  29.744  1.00  0.00           H
ATOM   3255  N   LEU A 225      54.035  74.418  25.931  1.00  0.01           N
ATOM   3256  CA  LEU A 225      52.860  73.717  25.441  1.00  0.01           C
ATOM   3257  C   LEU A 225      52.518  72.529  26.326  1.00  0.01           C
ATOM   3258  O   LEU A 225      53.412  71.982  27.038  1.00  0.01           O
ATOM   3259  CB  LEU A 225      53.219  73.124  24.042  1.00  0.01           C
ATOM   3260  CG  LEU A 225      53.688  74.164  22.965  1.00  0.01           C
ATOM   3261  CD1 LEU A 225      54.315  73.378  21.800  1.00  0.01           C
ATOM   3262  CD2 LEU A 225      52.602  75.168  22.477  1.00  0.01           C
ATOM   3263  H   LEU A 225      54.666  73.881  26.510  1.00  0.01           H
ATOM   3264  HA  LEU A 225      52.030  74.414  25.326  1.00  0.01           H
ATOM   3265  HB2 LEU A 225      53.975  72.343  24.124  1.00  0.01           H
ATOM   3266  HB3 LEU A 225      52.411  72.576  23.556  1.00  0.01           H
ATOM   3267  HG  LEU A 225      54.554  74.712  23.335  1.00  0.01           H
ATOM   3268 HD11 LEU A 225      53.598  72.637  21.444  1.00  0.01           H
ATOM   3269 HD12 LEU A 225      55.185  72.785  22.083  1.00  0.01           H
ATOM   3270 HD13 LEU A 225      54.667  74.081  21.046  1.00  0.01           H
ATOM   3271 HD21 LEU A 225      51.779  74.604  22.037  1.00  0.01           H
ATOM   3272 HD22 LEU A 225      52.427  75.863  23.298  1.00  0.01           H
ATOM   3273 HD23 LEU A 225      52.983  75.797  21.673  1.00  0.01           H
ATOM   3274  N   LYS A 226      51.327  71.998  26.332  1.00  0.01           N
ATOM   3275  CA  LYS A 226      51.043  70.674  26.945  1.00  0.01           C
ATOM   3276  C   LYS A 226      49.828  70.032  26.210  1.00  0.01           C
ATOM   3277  O   LYS A 226      48.762  70.643  26.136  1.00  0.01           O
ATOM   3278  CB  LYS A 226      50.709  70.799  28.411  1.00  0.01           C
ATOM   3279  CG  LYS A 226      50.372  69.397  29.050  1.00  0.01           C
ATOM   3280  CD  LYS A 226      51.333  68.204  28.864  1.00  0.01           C
ATOM   3281  CE  LYS A 226      50.949  67.089  29.889  1.00  0.01           C
ATOM   3282  NZ  LYS A 226      51.977  66.080  30.199  1.00  0.01           N
ATOM   3283  H   LYS A 226      50.633  72.394  25.713  1.00  0.01           H
ATOM   3284  HA  LYS A 226      51.833  69.955  26.730  1.00  0.01           H
ATOM   3285  HB2 LYS A 226      51.528  71.214  28.998  1.00  0.01           H
ATOM   3286  HB3 LYS A 226      49.889  71.492  28.605  1.00  0.01           H
ATOM   3287  HG2 LYS A 226      50.436  69.573  30.124  1.00  0.01           H
ATOM   3288  HG3 LYS A 226      49.337  69.103  28.871  1.00  0.01           H
ATOM   3289  HD2 LYS A 226      51.391  67.813  27.848  1.00  0.01           H
ATOM   3290  HD3 LYS A 226      52.365  68.455  29.106  1.00  0.01           H
ATOM   3291  HE2 LYS A 226      50.667  67.562  30.829  1.00  0.01           H
ATOM   3292  HE3 LYS A 226      50.055  66.513  29.652  1.00  0.01           H
ATOM   3293  HZ1 LYS A 226      52.586  66.056  29.394  1.00  0.01           H
ATOM   3294  HZ2 LYS A 226      51.610  65.218  30.577  1.00  0.01           H
ATOM   3295  HZ3 LYS A 226      52.461  66.383  31.032  1.00  0.01           H
ATOM   3296  N   ASP A 227      50.050  68.769  25.714  1.00  0.00           N
ATOM   3297  CA  ASP A 227      48.914  67.979  25.235  1.00  0.00           C
ATOM   3298  C   ASP A 227      47.772  67.764  26.358  1.00  0.00           C
ATOM   3299  O   ASP A 227      48.160  67.360  27.458  1.00  0.00           O
ATOM   3300  CB  ASP A 227      49.366  66.576  24.729  1.00  0.00           C
ATOM   3301  CG  ASP A 227      48.296  65.865  23.889  1.00  0.00           C
ATOM   3302  OD1 ASP A 227      48.658  65.329  22.869  1.00  0.00           O
ATOM   3303  OD2 ASP A 227      47.092  65.783  24.258  1.00  0.00           O
ATOM   3304  H   ASP A 227      50.988  68.395  25.707  1.00  0.00           H
ATOM   3305  HA  ASP A 227      48.435  68.488  24.399  1.00  0.00           H
ATOM   3306  HB2 ASP A 227      50.173  66.690  24.005  1.00  0.00           H
ATOM   3307  HB3 ASP A 227      49.727  65.960  25.551  1.00  0.00           H
ATOM   3308  N   LEU A 228      46.527  68.148  26.209  1.00 -0.02           N
ATOM   3309  CA  LEU A 228      45.441  67.898  27.180  1.00 -0.02           C
ATOM   3310  C   LEU A 228      44.317  66.913  26.671  1.00 -0.02           C
ATOM   3311  O   LEU A 228      43.192  66.913  27.251  1.00 -0.02           O
ATOM   3312  CB  LEU A 228      44.887  69.193  27.718  1.00 -0.02           C
ATOM   3313  CG  LEU A 228      45.875  69.998  28.548  1.00 -0.02           C
ATOM   3314  CD1 LEU A 228      45.063  71.151  29.151  1.00 -0.02           C
ATOM   3315  CD2 LEU A 228      46.346  69.221  29.824  1.00 -0.02           C
ATOM   3316  H   LEU A 228      46.301  68.577  25.323  1.00 -0.02           H
ATOM   3317  HA  LEU A 228      45.906  67.484  28.074  1.00 -0.02           H
ATOM   3318  HB2 LEU A 228      44.552  69.832  26.901  1.00 -0.02           H
ATOM   3319  HB3 LEU A 228      44.039  68.967  28.365  1.00 -0.02           H
ATOM   3320  HG  LEU A 228      46.735  70.273  27.936  1.00 -0.02           H
ATOM   3321 HD11 LEU A 228      44.164  70.751  29.619  1.00 -0.02           H
ATOM   3322 HD12 LEU A 228      44.740  71.800  28.337  1.00 -0.02           H
ATOM   3323 HD13 LEU A 228      45.586  71.805  29.849  1.00 -0.02           H
ATOM   3324 HD21 LEU A 228      45.407  69.058  30.353  1.00 -0.02           H
ATOM   3325 HD22 LEU A 228      46.959  68.329  29.694  1.00 -0.02           H
ATOM   3326 HD23 LEU A 228      46.872  69.952  30.438  1.00 -0.02           H
ATOM   3327  N   SER A 229      44.580  66.098  25.664  1.00 -0.02           N
ATOM   3328  CA  SER A 229      43.461  65.508  24.888  1.00 -0.02           C
ATOM   3329  C   SER A 229      42.756  64.416  25.648  1.00 -0.02           C
ATOM   3330  O   SER A 229      41.520  64.282  25.637  1.00 -0.02           O
ATOM   3331  CB  SER A 229      43.972  64.874  23.543  1.00 -0.02           C
ATOM   3332  OG  SER A 229      44.525  65.971  22.815  1.00 -0.02           O
ATOM   3333  H   SER A 229      45.551  65.996  25.407  1.00 -0.02           H
ATOM   3334  HA  SER A 229      42.735  66.291  24.668  1.00 -0.02           H
ATOM   3335  HB2 SER A 229      44.707  64.088  23.716  1.00 -0.02           H
ATOM   3336  HB3 SER A 229      43.092  64.478  23.037  1.00 -0.02           H
ATOM   3337  HG  SER A 229      45.338  66.211  23.266  1.00 -0.02           H
ATOM   3338  N   ALA A 230      43.430  63.639  26.471  1.00 -0.02           N
ATOM   3339  CA  ALA A 230      43.051  62.659  27.531  1.00 -0.02           C
ATOM   3340  C   ALA A 230      42.244  63.217  28.760  1.00 -0.02           C
ATOM   3341  O   ALA A 230      41.322  62.526  29.246  1.00 -0.02           O
ATOM   3342  CB  ALA A 230      44.307  61.946  28.010  1.00 -0.02           C
ATOM   3343  H   ALA A 230      44.418  63.727  26.281  1.00 -0.02           H
ATOM   3344  HA  ALA A 230      42.448  61.873  27.075  1.00 -0.02           H
ATOM   3345  HB1 ALA A 230      44.834  61.580  27.129  1.00 -0.02           H
ATOM   3346  HB2 ALA A 230      44.085  61.178  28.752  1.00 -0.02           H
ATOM   3347  HB3 ALA A 230      45.035  62.648  28.417  1.00 -0.02           H
ATOM   3348  N   ASN A 231      42.598  64.395  29.317  1.00 -0.06           N
ATOM   3349  CA  ASN A 231      41.732  65.038  30.307  1.00 -0.06           C
ATOM   3350  C   ASN A 231      40.359  65.440  29.693  1.00 -0.06           C
ATOM   3351  O   ASN A 231      39.387  65.289  30.352  1.00 -0.06           O
ATOM   3352  CB  ASN A 231      42.373  66.281  30.758  1.00 -0.06           C
ATOM   3353  CG  ASN A 231      43.581  65.972  31.693  1.00 -0.06           C
ATOM   3354  ND2 ASN A 231      44.599  66.818  31.638  1.00 -0.06           N
ATOM   3355  OD1 ASN A 231      43.631  64.894  32.319  1.00 -0.06           O
ATOM   3356  H   ASN A 231      43.317  64.964  28.894  1.00 -0.06           H
ATOM   3357  HA  ASN A 231      41.417  64.381  31.117  1.00 -0.06           H
ATOM   3358  HB2 ASN A 231      42.725  66.819  29.878  1.00 -0.06           H
ATOM   3359  HB3 ASN A 231      41.615  66.830  31.315  1.00 -0.06           H
ATOM   3360 HD21 ASN A 231      44.637  67.515  30.907  1.00 -0.06           H
ATOM   3361 HD22 ASN A 231      45.451  66.694  32.166  1.00 -0.06           H
ATOM   3362  N   LEU A 232      40.300  65.829  28.372  1.00 -1.00           N
ATOM   3363  CA  LEU A 232      38.980  66.064  27.747  1.00 -1.00           C
ATOM   3364  C   LEU A 232      38.278  64.742  27.433  1.00 -1.00           C
ATOM   3365  O   LEU A 232      37.073  64.646  27.483  1.00 -1.00           O
ATOM   3366  CB  LEU A 232      39.013  66.896  26.432  1.00 -1.00           C
ATOM   3367  CG  LEU A 232      37.787  67.085  25.608  1.00 -1.00           C
ATOM   3368  CD1 LEU A 232      36.717  67.866  26.378  1.00 -1.00           C
ATOM   3369  CD2 LEU A 232      38.212  67.951  24.438  1.00 -1.00           C
ATOM   3370  H   LEU A 232      41.134  65.997  27.828  1.00 -1.00           H
ATOM   3371  HA  LEU A 232      38.403  66.664  28.451  1.00 -1.00           H
ATOM   3372  HB2 LEU A 232      39.338  67.893  26.727  1.00 -1.00           H
ATOM   3373  HB3 LEU A 232      39.708  66.344  25.799  1.00 -1.00           H
ATOM   3374  HG  LEU A 232      37.403  66.142  25.221  1.00 -1.00           H
ATOM   3375 HD11 LEU A 232      36.315  67.322  27.233  1.00 -1.00           H
ATOM   3376 HD12 LEU A 232      35.892  68.175  25.737  1.00 -1.00           H
ATOM   3377 HD13 LEU A 232      37.185  68.742  26.828  1.00 -1.00           H
ATOM   3378 HD21 LEU A 232      37.322  68.005  23.812  1.00 -1.00           H
ATOM   3379 HD22 LEU A 232      38.682  68.894  24.718  1.00 -1.00           H
ATOM   3380 HD23 LEU A 232      39.048  67.433  23.967  1.00 -1.00           H
ATOM   3381  N   ALA A 233      38.961  63.606  27.249  1.00 -0.01           N
ATOM   3382  CA  ALA A 233      38.316  62.272  27.133  1.00 -0.01           C
ATOM   3383  C   ALA A 233      37.672  61.847  28.415  1.00 -0.01           C
ATOM   3384  O   ALA A 233      36.471  61.549  28.470  1.00 -0.01           O
ATOM   3385  CB  ALA A 233      39.300  61.247  26.618  1.00 -0.01           C
ATOM   3386  H   ALA A 233      39.947  63.573  27.031  1.00 -0.01           H
ATOM   3387  HA  ALA A 233      37.484  62.263  26.428  1.00 -0.01           H
ATOM   3388  HB1 ALA A 233      40.099  61.680  26.016  1.00 -0.01           H
ATOM   3389  HB2 ALA A 233      38.793  60.409  26.138  1.00 -0.01           H
ATOM   3390  HB3 ALA A 233      39.945  60.861  27.407  1.00 -0.01           H
ATOM   3391  N   MET A 234      38.353  62.135  29.499  1.00 -0.05           N
ATOM   3392  CA  MET A 234      37.842  61.761  30.844  1.00 -0.05           C
ATOM   3393  C   MET A 234      36.721  62.775  31.347  1.00 -0.05           C
ATOM   3394  O   MET A 234      35.700  62.370  31.788  1.00 -0.05           O
ATOM   3395  CB  MET A 234      38.987  61.731  31.826  1.00 -0.05           C
ATOM   3396  CG  MET A 234      39.634  60.414  32.013  1.00 -0.05           C
ATOM   3397  SD  MET A 234      38.488  59.150  32.742  1.00 -0.05           S
ATOM   3398  CE  MET A 234      38.150  59.707  34.405  1.00 -0.05           C
ATOM   3399  H   MET A 234      39.329  62.388  29.454  1.00 -0.05           H
ATOM   3400  HA  MET A 234      37.309  60.812  30.783  1.00 -0.05           H
ATOM   3401  HB2 MET A 234      39.790  62.397  31.512  1.00 -0.05           H
ATOM   3402  HB3 MET A 234      38.627  62.023  32.812  1.00 -0.05           H
ATOM   3403  HG2 MET A 234      39.867  60.118  30.990  1.00 -0.05           H
ATOM   3404  HG3 MET A 234      40.580  60.457  32.552  1.00 -0.05           H
ATOM   3405  HE1 MET A 234      39.098  59.586  34.930  1.00 -0.05           H
ATOM   3406  HE2 MET A 234      37.647  60.673  34.353  1.00 -0.05           H
ATOM   3407  HE3 MET A 234      37.454  58.969  34.804  1.00 -0.05           H
ATOM   3408  N   THR A 235      36.723  64.085  30.951  1.00 -0.28           N
ATOM   3409  CA  THR A 235      35.679  65.108  31.168  1.00 -0.28           C
ATOM   3410  C   THR A 235      34.355  64.917  30.342  1.00 -0.28           C
ATOM   3411  O   THR A 235      33.255  64.762  30.896  1.00 -0.28           O
ATOM   3412  CB  THR A 235      36.375  66.474  30.836  1.00 -0.28           C
ATOM   3413  CG2 THR A 235      35.509  67.620  31.383  1.00 -0.28           C
ATOM   3414  OG1 THR A 235      37.580  66.574  31.579  1.00 -0.28           O
ATOM   3415  H   THR A 235      37.614  64.362  30.565  1.00 -0.28           H
ATOM   3416  HA  THR A 235      35.468  65.155  32.237  1.00 -0.28           H
ATOM   3417  HB  THR A 235      36.495  66.553  29.756  1.00 -0.28           H
ATOM   3418  HG1 THR A 235      38.261  66.139  31.061  1.00 -0.28           H
ATOM   3419 HG21 THR A 235      34.451  67.581  31.121  1.00 -0.28           H
ATOM   3420 HG22 THR A 235      36.010  68.482  30.942  1.00 -0.28           H
ATOM   3421 HG23 THR A 235      35.651  67.771  32.453  1.00 -0.28           H
ATOM   3422  N   MET A 236      34.422  64.638  29.060  1.00 -0.20           N
ATOM   3423  CA  MET A 236      33.328  64.177  28.289  1.00 -0.20           C
ATOM   3424  C   MET A 236      32.722  62.803  28.744  1.00 -0.20           C
ATOM   3425  O   MET A 236      31.521  62.629  28.588  1.00 -0.20           O
ATOM   3426  CB  MET A 236      33.628  64.226  26.797  1.00 -0.20           C
ATOM   3427  CG  MET A 236      32.475  63.792  25.863  1.00 -0.20           C
ATOM   3428  SD  MET A 236      31.049  64.956  25.867  1.00 -0.20           S
ATOM   3429  CE  MET A 236      30.035  64.064  24.604  1.00 -0.20           C
ATOM   3430  H   MET A 236      35.338  64.663  28.635  1.00 -0.20           H
ATOM   3431  HA  MET A 236      32.579  64.937  28.510  1.00 -0.20           H
ATOM   3432  HB2 MET A 236      33.975  65.207  26.473  1.00 -0.20           H
ATOM   3433  HB3 MET A 236      34.512  63.613  26.622  1.00 -0.20           H
ATOM   3434  HG2 MET A 236      32.865  63.730  24.847  1.00 -0.20           H
ATOM   3435  HG3 MET A 236      32.159  62.803  26.194  1.00 -0.20           H
ATOM   3436  HE1 MET A 236      29.065  64.558  24.665  1.00 -0.20           H
ATOM   3437  HE2 MET A 236      30.461  64.289  23.626  1.00 -0.20           H
ATOM   3438  HE3 MET A 236      29.812  63.017  24.811  1.00 -0.20           H
ATOM   3439  N   ASN A 237      33.484  61.905  29.415  1.00  0.03           N
ATOM   3440  CA  ASN A 237      32.961  60.654  30.007  1.00  0.03           C
ATOM   3441  C   ASN A 237      32.128  61.038  31.250  1.00  0.03           C
ATOM   3442  O   ASN A 237      31.146  60.376  31.554  1.00  0.03           O
ATOM   3443  CB  ASN A 237      34.193  59.657  30.323  1.00  0.03           C
ATOM   3444  CG  ASN A 237      34.468  58.727  29.155  1.00  0.03           C
ATOM   3445  ND2 ASN A 237      35.559  58.961  28.486  1.00  0.03           N
ATOM   3446  OD1 ASN A 237      33.727  57.772  28.817  1.00  0.03           O
ATOM   3447  H   ASN A 237      34.470  62.070  29.557  1.00  0.03           H
ATOM   3448  HA  ASN A 237      32.249  60.173  29.337  1.00  0.03           H
ATOM   3449  HB2 ASN A 237      35.070  60.270  30.532  1.00  0.03           H
ATOM   3450  HB3 ASN A 237      33.964  59.010  31.170  1.00  0.03           H
ATOM   3451 HD21 ASN A 237      36.076  59.772  28.793  1.00  0.03           H
ATOM   3452 HD22 ASN A 237      35.736  58.465  27.625  1.00  0.03           H
ATOM   3453  N   VAL A 238      32.541  62.087  31.962  1.00 -0.07           N
ATOM   3454  CA  VAL A 238      31.815  62.446  33.156  1.00 -0.07           C
ATOM   3455  C   VAL A 238      30.489  63.117  32.725  1.00 -0.07           C
ATOM   3456  O   VAL A 238      29.510  62.746  33.272  1.00 -0.07           O
ATOM   3457  CB  VAL A 238      32.732  63.369  34.044  1.00 -0.07           C
ATOM   3458  CG1 VAL A 238      31.965  64.091  35.163  1.00 -0.07           C
ATOM   3459  CG2 VAL A 238      33.877  62.555  34.689  1.00 -0.07           C
ATOM   3460  H   VAL A 238      33.293  62.616  31.542  1.00 -0.07           H
ATOM   3461  HA  VAL A 238      31.521  61.558  33.715  1.00 -0.07           H
ATOM   3462  HB  VAL A 238      33.293  64.104  33.468  1.00 -0.07           H
ATOM   3463 HG11 VAL A 238      31.176  63.482  35.605  1.00 -0.07           H
ATOM   3464 HG12 VAL A 238      32.637  64.507  35.914  1.00 -0.07           H
ATOM   3465 HG13 VAL A 238      31.647  65.000  34.652  1.00 -0.07           H
ATOM   3466 HG21 VAL A 238      33.464  61.813  35.373  1.00 -0.07           H
ATOM   3467 HG22 VAL A 238      34.535  63.258  35.199  1.00 -0.07           H
ATOM   3468 HG23 VAL A 238      34.534  62.134  33.928  1.00 -0.07           H
ATOM   3469  N   PHE A 239      30.529  63.988  31.728  1.00  0.05           N
ATOM   3470  CA  PHE A 239      29.354  64.636  31.169  1.00  0.05           C
ATOM   3471  C   PHE A 239      28.323  63.584  30.739  1.00  0.05           C
ATOM   3472  O   PHE A 239      27.189  63.661  31.251  1.00  0.05           O
ATOM   3473  CB  PHE A 239      29.875  65.468  30.017  1.00  0.05           C
ATOM   3474  CG  PHE A 239      28.925  66.316  29.215  1.00  0.05           C
ATOM   3475  CD1 PHE A 239      28.562  67.561  29.751  1.00  0.05           C
ATOM   3476  CD2 PHE A 239      28.410  65.883  27.984  1.00  0.05           C
ATOM   3477  CE1 PHE A 239      27.680  68.395  28.980  1.00  0.05           C
ATOM   3478  CE2 PHE A 239      27.498  66.688  27.279  1.00  0.05           C
ATOM   3479  CZ  PHE A 239      27.115  67.944  27.732  1.00  0.05           C
ATOM   3480  H   PHE A 239      31.445  64.171  31.346  1.00  0.05           H
ATOM   3481  HA  PHE A 239      28.860  65.247  31.924  1.00  0.05           H
ATOM   3482  HB2 PHE A 239      30.691  66.140  30.282  1.00  0.05           H
ATOM   3483  HB3 PHE A 239      30.467  64.875  29.319  1.00  0.05           H
ATOM   3484  HD1 PHE A 239      29.051  67.942  30.636  1.00  0.05           H
ATOM   3485  HD2 PHE A 239      28.646  64.914  27.568  1.00  0.05           H
ATOM   3486  HE1 PHE A 239      27.485  69.350  29.444  1.00  0.05           H
ATOM   3487  HE2 PHE A 239      27.008  66.318  26.390  1.00  0.05           H
ATOM   3488  HZ  PHE A 239      26.350  68.541  27.259  1.00  0.05           H
ATOM   3489  N   ALA A 240      28.720  62.721  29.846  1.00  0.03           N
ATOM   3490  CA  ALA A 240      27.731  61.697  29.315  1.00  0.03           C
ATOM   3491  C   ALA A 240      27.109  60.787  30.404  1.00  0.03           C
ATOM   3492  O   ALA A 240      25.893  60.443  30.423  1.00  0.03           O
ATOM   3493  CB  ALA A 240      28.381  60.876  28.283  1.00  0.03           C
ATOM   3494  H   ALA A 240      29.692  62.549  29.633  1.00  0.03           H
ATOM   3495  HA  ALA A 240      26.918  62.158  28.753  1.00  0.03           H
ATOM   3496  HB1 ALA A 240      29.293  60.401  28.645  1.00  0.03           H
ATOM   3497  HB2 ALA A 240      28.808  61.569  27.558  1.00  0.03           H
ATOM   3498  HB3 ALA A 240      27.765  60.094  27.836  1.00  0.03           H
ATOM   3499  N   LEU A 241      27.858  60.440  31.432  1.00  0.00           N
ATOM   3500  CA  LEU A 241      27.323  59.810  32.622  1.00  0.00           C
ATOM   3501  C   LEU A 241      26.515  60.670  33.620  1.00  0.00           C
ATOM   3502  O   LEU A 241      25.681  60.133  34.363  1.00  0.00           O
ATOM   3503  CB  LEU A 241      28.518  59.174  33.436  1.00  0.00           C
ATOM   3504  CG  LEU A 241      28.151  58.297  34.738  1.00  0.00           C
ATOM   3505  CD1 LEU A 241      27.234  57.121  34.603  1.00  0.00           C
ATOM   3506  CD2 LEU A 241      29.510  57.808  35.275  1.00  0.00           C
ATOM   3507  H   LEU A 241      28.860  60.567  31.394  1.00  0.00           H
ATOM   3508  HA  LEU A 241      26.580  59.073  32.318  1.00  0.00           H
ATOM   3509  HB2 LEU A 241      29.015  58.458  32.781  1.00  0.00           H
ATOM   3510  HB3 LEU A 241      29.192  59.987  33.707  1.00  0.00           H
ATOM   3511  HG  LEU A 241      27.722  58.980  35.471  1.00  0.00           H
ATOM   3512 HD11 LEU A 241      27.140  56.602  35.556  1.00  0.00           H
ATOM   3513 HD12 LEU A 241      27.539  56.388  33.856  1.00  0.00           H
ATOM   3514 HD13 LEU A 241      26.253  57.513  34.335  1.00  0.00           H
ATOM   3515 HD21 LEU A 241      29.986  57.157  34.542  1.00  0.00           H
ATOM   3516 HD22 LEU A 241      30.229  58.578  35.555  1.00  0.00           H
ATOM   3517 HD23 LEU A 241      29.269  57.301  36.209  1.00  0.00           H
ATOM   3518  N   GLY A 242      26.807  61.952  33.577  1.00 -0.01           N
ATOM   3519  CA  GLY A 242      26.072  63.018  34.253  1.00 -0.01           C
ATOM   3520  C   GLY A 242      24.715  63.323  33.669  1.00 -0.01           C
ATOM   3521  O   GLY A 242      23.683  63.262  34.388  1.00 -0.01           O
ATOM   3522  H   GLY A 242      27.469  62.295  32.895  1.00 -0.01           H
ATOM   3523  HA2 GLY A 242      26.049  62.739  35.306  1.00 -0.01           H
ATOM   3524  HA3 GLY A 242      26.689  63.911  34.153  1.00 -0.01           H
ATOM   3525  N   VAL A 243      24.639  63.521  32.318  1.00 -0.01           N
ATOM   3526  CA  VAL A 243      23.395  63.383  31.575  1.00 -0.01           C
ATOM   3527  C   VAL A 243      22.521  62.184  32.124  1.00 -0.01           C
ATOM   3528  O   VAL A 243      21.420  62.411  32.592  1.00 -0.01           O
ATOM   3529  CB  VAL A 243      23.606  63.402  30.031  1.00 -0.01           C
ATOM   3530  CG1 VAL A 243      22.320  63.193  29.287  1.00 -0.01           C
ATOM   3531  CG2 VAL A 243      24.188  64.756  29.586  1.00 -0.01           C
ATOM   3532  H   VAL A 243      25.525  63.474  31.836  1.00 -0.01           H
ATOM   3533  HA  VAL A 243      22.826  64.296  31.748  1.00 -0.01           H
ATOM   3534  HB  VAL A 243      24.269  62.568  29.801  1.00 -0.01           H
ATOM   3535 HG11 VAL A 243      21.715  64.071  29.513  1.00 -0.01           H
ATOM   3536 HG12 VAL A 243      22.472  63.028  28.220  1.00 -0.01           H
ATOM   3537 HG13 VAL A 243      21.716  62.339  29.594  1.00 -0.01           H
ATOM   3538 HG21 VAL A 243      23.648  65.581  30.051  1.00 -0.01           H
ATOM   3539 HG22 VAL A 243      24.032  64.907  28.518  1.00 -0.01           H
ATOM   3540 HG23 VAL A 243      25.245  64.744  29.849  1.00 -0.01           H
ATOM   3541  N   TYR A 244      22.983  60.944  32.025  1.00  0.01           N
ATOM   3542  CA  TYR A 244      22.250  59.794  32.592  1.00  0.01           C
ATOM   3543  C   TYR A 244      21.918  59.959  34.074  1.00  0.01           C
ATOM   3544  O   TYR A 244      20.929  59.446  34.600  1.00  0.01           O
ATOM   3545  CB  TYR A 244      23.130  58.481  32.371  1.00  0.01           C
ATOM   3546  CG  TYR A 244      22.480  57.136  32.826  1.00  0.01           C
ATOM   3547  CD1 TYR A 244      22.898  56.475  34.012  1.00  0.01           C
ATOM   3548  CD2 TYR A 244      21.385  56.582  32.117  1.00  0.01           C
ATOM   3549  CE1 TYR A 244      22.169  55.360  34.491  1.00  0.01           C
ATOM   3550  CE2 TYR A 244      20.650  55.459  32.628  1.00  0.01           C
ATOM   3551  CZ  TYR A 244      20.992  54.946  33.842  1.00  0.01           C
ATOM   3552  OH  TYR A 244      20.329  53.852  34.311  1.00  0.01           O
ATOM   3553  H   TYR A 244      23.959  60.939  31.764  1.00  0.01           H
ATOM   3554  HA  TYR A 244      21.307  59.821  32.045  1.00  0.01           H
ATOM   3555  HB2 TYR A 244      23.188  58.363  31.289  1.00  0.01           H
ATOM   3556  HB3 TYR A 244      24.123  58.523  32.818  1.00  0.01           H
ATOM   3557  HD1 TYR A 244      23.789  56.889  34.460  1.00  0.01           H
ATOM   3558  HD2 TYR A 244      21.125  57.003  31.157  1.00  0.01           H
ATOM   3559  HE1 TYR A 244      22.480  54.864  35.399  1.00  0.01           H
ATOM   3560  HE2 TYR A 244      19.869  55.100  31.974  1.00  0.01           H
ATOM   3561  HH  TYR A 244      19.513  53.817  33.808  1.00  0.01           H
ATOM   3562  N   SER A 245      22.736  60.587  34.890  1.00  0.01           N
ATOM   3563  CA  SER A 245      22.598  60.624  36.353  1.00  0.01           C
ATOM   3564  C   SER A 245      21.575  61.666  36.844  1.00  0.01           C
ATOM   3565  O   SER A 245      20.878  61.579  37.803  1.00  0.01           O
ATOM   3566  CB  SER A 245      23.874  60.861  37.081  1.00  0.01           C
ATOM   3567  OG  SER A 245      24.943  59.793  36.781  1.00  0.01           O
ATOM   3568  H   SER A 245      23.671  60.718  34.533  1.00  0.01           H
ATOM   3569  HA  SER A 245      22.242  59.656  36.703  1.00  0.01           H
ATOM   3570  HB2 SER A 245      24.211  61.820  36.687  1.00  0.01           H
ATOM   3571  HB3 SER A 245      23.645  60.925  38.145  1.00  0.01           H
ATOM   3572  HG  SER A 245      25.281  59.828  35.883  1.00  0.01           H
ATOM   3573  N   ARG A 246      21.583  62.809  36.160  1.00  0.02           N
ATOM   3574  CA  ARG A 246      20.633  63.939  36.374  1.00  0.02           C
ATOM   3575  C   ARG A 246      19.294  63.841  35.699  1.00  0.02           C
ATOM   3576  O   ARG A 246      18.572  64.855  35.748  1.00  0.02           O
ATOM   3577  CB  ARG A 246      21.272  65.355  36.277  1.00  0.02           C
ATOM   3578  CG  ARG A 246      22.505  65.731  37.188  1.00  0.02           C
ATOM   3579  CD  ARG A 246      22.157  65.522  38.736  1.00  0.02           C
ATOM   3580  NE  ARG A 246      20.973  66.286  39.133  1.00  0.02           N
ATOM   3581  CZ  ARG A 246      20.997  67.464  39.722  1.00  0.02           C
ATOM   3582  NH1 ARG A 246      22.107  68.179  39.841  1.00  0.02           N
ATOM   3583  NH2 ARG A 246      19.816  67.920  40.113  1.00  0.02           N
ATOM   3584  H   ARG A 246      22.266  62.888  35.419  1.00  0.02           H
ATOM   3585  HA  ARG A 246      20.424  63.896  37.443  1.00  0.02           H
ATOM   3586  HB2 ARG A 246      21.607  65.561  35.260  1.00  0.02           H
ATOM   3587  HB3 ARG A 246      20.427  65.990  36.544  1.00  0.02           H
ATOM   3588  HG2 ARG A 246      23.402  65.209  36.856  1.00  0.02           H
ATOM   3589  HG3 ARG A 246      22.689  66.805  37.153  1.00  0.02           H
ATOM   3590  HD2 ARG A 246      21.900  64.477  38.911  1.00  0.02           H
ATOM   3591  HD3 ARG A 246      22.980  65.725  39.422  1.00  0.02           H
ATOM   3592  HE  ARG A 246      20.074  65.850  38.983  1.00  0.02           H
ATOM   3593 HH11 ARG A 246      22.973  67.886  39.410  1.00  0.02           H
ATOM   3594 HH12 ARG A 246      22.099  69.088  40.281  1.00  0.02           H
ATOM   3595 HH21 ARG A 246      19.082  67.253  40.306  1.00  0.02           H
ATOM   3596 HH22 ARG A 246      19.734  68.863  40.466  1.00  0.02           H
ATOM   3597  N   ARG A 247      18.955  62.652  35.170  1.00  0.00           N
ATOM   3598  CA  ARG A 247      17.703  62.357  34.446  1.00  0.00           C
ATOM   3599  C   ARG A 247      16.523  63.128  35.038  1.00  0.00           C
ATOM   3600  O   ARG A 247      15.777  63.783  34.272  1.00  0.00           O
ATOM   3601  CB  ARG A 247      17.555  60.855  34.326  1.00  0.00           C
ATOM   3602  CG  ARG A 247      17.604  60.110  35.604  1.00  0.00           C
ATOM   3603  CD  ARG A 247      17.531  58.605  35.353  1.00  0.00           C
ATOM   3604  NE  ARG A 247      17.787  57.873  36.584  1.00  0.00           N
ATOM   3605  CZ  ARG A 247      18.885  57.283  36.977  1.00  0.00           C
ATOM   3606  NH1 ARG A 247      20.056  57.342  36.321  1.00  0.00           N
ATOM   3607  NH2 ARG A 247      18.813  56.568  38.012  1.00  0.00           N
ATOM   3608  H   ARG A 247      19.618  61.894  35.247  1.00  0.00           H
ATOM   3609  HA  ARG A 247      17.795  62.770  33.442  1.00  0.00           H
ATOM   3610  HB2 ARG A 247      16.643  60.604  33.784  1.00  0.00           H
ATOM   3611  HB3 ARG A 247      18.440  60.635  33.729  1.00  0.00           H
ATOM   3612  HG2 ARG A 247      18.512  60.321  36.169  1.00  0.00           H
ATOM   3613  HG3 ARG A 247      16.783  60.351  36.279  1.00  0.00           H
ATOM   3614  HD2 ARG A 247      16.582  58.371  34.870  1.00  0.00           H
ATOM   3615  HD3 ARG A 247      18.286  58.512  34.572  1.00  0.00           H
ATOM   3616  HE  ARG A 247      17.073  57.910  37.298  1.00  0.00           H
ATOM   3617 HH11 ARG A 247      20.231  58.006  35.580  1.00  0.00           H
ATOM   3618 HH12 ARG A 247      20.770  56.660  36.536  1.00  0.00           H
ATOM   3619 HH21 ARG A 247      17.893  56.328  38.351  1.00  0.00           H
ATOM   3620 HH22 ARG A 247      19.656  56.230  38.453  1.00  0.00           H
ATOM   3621  N   ALA A 248      16.363  63.201  36.378  1.00  0.00           N
ATOM   3622  CA  ALA A 248      15.175  63.823  37.042  1.00  0.00           C
ATOM   3623  C   ALA A 248      15.102  65.318  36.785  1.00  0.00           C
ATOM   3624  O   ALA A 248      14.091  65.796  36.329  1.00  0.00           O
ATOM   3625  CB  ALA A 248      15.127  63.514  38.542  1.00  0.00           C
ATOM   3626  H   ALA A 248      16.888  62.563  36.959  1.00  0.00           H
ATOM   3627  HA  ALA A 248      14.312  63.348  36.576  1.00  0.00           H
ATOM   3628  HB1 ALA A 248      16.019  63.985  38.953  1.00  0.00           H
ATOM   3629  HB2 ALA A 248      15.008  62.459  38.792  1.00  0.00           H
ATOM   3630  HB3 ALA A 248      14.253  64.008  38.967  1.00  0.00           H
ATOM   3631  N   GLU A 249      16.212  66.033  37.088  1.00  0.00           N
ATOM   3632  CA  GLU A 249      16.226  67.480  36.952  1.00  0.00           C
ATOM   3633  C   GLU A 249      16.418  67.871  35.499  1.00  0.00           C
ATOM   3634  O   GLU A 249      15.737  68.804  35.034  1.00  0.00           O
ATOM   3635  CB  GLU A 249      17.433  67.988  37.782  1.00  0.00           C
ATOM   3636  CG  GLU A 249      17.853  69.369  37.513  1.00  0.00           C
ATOM   3637  CD  GLU A 249      16.981  70.467  38.180  1.00  0.00           C
ATOM   3638  OE1 GLU A 249      17.482  71.505  38.696  1.00  0.00           O
ATOM   3639  OE2 GLU A 249      15.772  70.270  38.182  1.00  0.00           O
ATOM   3640  H   GLU A 249      17.041  65.532  37.373  1.00  0.00           H
ATOM   3641  HA  GLU A 249      15.267  67.919  37.227  1.00  0.00           H
ATOM   3642  HB2 GLU A 249      17.290  67.875  38.856  1.00  0.00           H
ATOM   3643  HB3 GLU A 249      18.219  67.257  37.591  1.00  0.00           H
ATOM   3644  HG2 GLU A 249      18.867  69.494  37.893  1.00  0.00           H
ATOM   3645  HG3 GLU A 249      17.901  69.600  36.448  1.00  0.00           H
ATOM   3646  N   PHE A 250      17.303  67.178  34.768  1.00  0.00           N
ATOM   3647  CA  PHE A 250      17.452  67.466  33.343  1.00  0.00           C
ATOM   3648  C   PHE A 250      16.094  67.288  32.528  1.00  0.00           C
ATOM   3649  O   PHE A 250      15.626  68.264  31.867  1.00  0.00           O
ATOM   3650  CB  PHE A 250      18.640  66.724  32.699  1.00  0.00           C
ATOM   3651  CG  PHE A 250      20.035  67.085  33.192  1.00  0.00           C
ATOM   3652  CD1 PHE A 250      20.305  68.129  34.159  1.00  0.00           C
ATOM   3653  CD2 PHE A 250      21.220  66.710  32.420  1.00  0.00           C
ATOM   3654  CE1 PHE A 250      21.573  68.733  34.288  1.00  0.00           C
ATOM   3655  CE2 PHE A 250      22.520  67.219  32.647  1.00  0.00           C
ATOM   3656  CZ  PHE A 250      22.697  68.246  33.568  1.00  0.00           C
ATOM   3657  H   PHE A 250      17.926  66.529  35.226  1.00  0.00           H
ATOM   3658  HA  PHE A 250      17.729  68.519  33.289  1.00  0.00           H
ATOM   3659  HB2 PHE A 250      18.376  65.676  32.559  1.00  0.00           H
ATOM   3660  HB3 PHE A 250      18.710  67.004  31.648  1.00  0.00           H
ATOM   3661  HD1 PHE A 250      19.514  68.499  34.794  1.00  0.00           H
ATOM   3662  HD2 PHE A 250      20.955  66.162  31.528  1.00  0.00           H
ATOM   3663  HE1 PHE A 250      21.715  69.521  35.013  1.00  0.00           H
ATOM   3664  HE2 PHE A 250      23.347  66.879  32.041  1.00  0.00           H
ATOM   3665  HZ  PHE A 250      23.643  68.758  33.664  1.00  0.00           H
ATOM   3666  N   THR A 251      15.407  66.112  32.599  1.00  0.00           N
ATOM   3667  CA  THR A 251      14.146  65.881  31.952  1.00  0.00           C
ATOM   3668  C   THR A 251      13.088  66.845  32.514  1.00  0.00           C
ATOM   3669  O   THR A 251      12.122  67.244  31.854  1.00  0.00           O
ATOM   3670  CB  THR A 251      13.677  64.413  31.903  1.00  0.00           C
ATOM   3671  CG2 THR A 251      14.750  63.600  31.193  1.00  0.00           C
ATOM   3672  OG1 THR A 251      13.399  63.832  33.125  1.00  0.00           O
ATOM   3673  H   THR A 251      15.635  65.384  33.259  1.00  0.00           H
ATOM   3674  HA  THR A 251      14.289  66.147  30.905  1.00  0.00           H
ATOM   3675  HB  THR A 251      12.823  64.458  31.227  1.00  0.00           H
ATOM   3676  HG1 THR A 251      14.253  63.930  33.552  1.00  0.00           H
ATOM   3677 HG21 THR A 251      14.803  63.850  30.133  1.00  0.00           H
ATOM   3678 HG22 THR A 251      14.496  62.546  31.302  1.00  0.00           H
ATOM   3679 HG23 THR A 251      15.775  63.670  31.557  1.00  0.00           H
ATOM   3680  N   GLU A 252      13.070  67.127  33.841  1.00  0.00           N
ATOM   3681  CA  GLU A 252      12.016  68.061  34.404  1.00  0.00           C
ATOM   3682  C   GLU A 252      12.281  69.453  33.883  1.00  0.00           C
ATOM   3683  O   GLU A 252      11.379  70.066  33.312  1.00  0.00           O
ATOM   3684  CB  GLU A 252      12.069  68.043  35.948  1.00  0.00           C
ATOM   3685  CG  GLU A 252      10.942  68.935  36.539  1.00  0.00           C
ATOM   3686  CD  GLU A 252       9.541  68.300  36.299  1.00  0.00           C
ATOM   3687  OE1 GLU A 252       9.037  68.290  35.154  1.00  0.00           O
ATOM   3688  OE2 GLU A 252       8.981  67.648  37.214  1.00  0.00           O
ATOM   3689  H   GLU A 252      13.758  66.673  34.426  1.00  0.00           H
ATOM   3690  HA  GLU A 252      11.052  67.656  34.096  1.00  0.00           H
ATOM   3691  HB2 GLU A 252      11.819  67.092  36.416  1.00  0.00           H
ATOM   3692  HB3 GLU A 252      13.003  68.452  36.334  1.00  0.00           H
ATOM   3693  HG2 GLU A 252      11.107  69.158  37.593  1.00  0.00           H
ATOM   3694  HG3 GLU A 252      10.958  69.847  35.942  1.00  0.00           H
ATOM   3695  N   ARG A 253      13.497  69.998  34.050  1.00  0.01           N
ATOM   3696  CA  ARG A 253      13.843  71.404  33.522  1.00  0.01           C
ATOM   3697  C   ARG A 253      13.674  71.605  32.027  1.00  0.01           C
ATOM   3698  O   ARG A 253      13.053  72.563  31.523  1.00  0.01           O
ATOM   3699  CB  ARG A 253      15.193  71.895  34.019  1.00  0.01           C
ATOM   3700  CG  ARG A 253      15.239  73.438  34.143  1.00  0.01           C
ATOM   3701  CD  ARG A 253      16.759  73.813  34.527  1.00  0.01           C
ATOM   3702  NE  ARG A 253      17.206  73.426  35.914  1.00  0.01           N
ATOM   3703  CZ  ARG A 253      18.110  74.064  36.583  1.00  0.01           C
ATOM   3704  NH1 ARG A 253      18.708  75.054  36.046  1.00  0.01           N
ATOM   3705  NH2 ARG A 253      18.324  73.887  37.819  1.00  0.01           N
ATOM   3706  H   ARG A 253      14.208  69.438  34.498  1.00  0.01           H
ATOM   3707  HA  ARG A 253      13.071  72.054  33.934  1.00  0.01           H
ATOM   3708  HB2 ARG A 253      15.283  71.493  35.028  1.00  0.01           H
ATOM   3709  HB3 ARG A 253      16.033  71.504  33.445  1.00  0.01           H
ATOM   3710  HG2 ARG A 253      14.914  73.844  33.185  1.00  0.01           H
ATOM   3711  HG3 ARG A 253      14.648  73.776  34.994  1.00  0.01           H
ATOM   3712  HD2 ARG A 253      17.438  73.381  33.792  1.00  0.01           H
ATOM   3713  HD3 ARG A 253      16.837  74.897  34.439  1.00  0.01           H
ATOM   3714  HE  ARG A 253      16.636  72.742  36.389  1.00  0.01           H
ATOM   3715 HH11 ARG A 253      18.456  75.246  35.087  1.00  0.01           H
ATOM   3716 HH12 ARG A 253      19.475  75.580  36.439  1.00  0.01           H
ATOM   3717 HH21 ARG A 253      17.851  73.114  38.266  1.00  0.01           H
ATOM   3718 HH22 ARG A 253      19.153  74.307  38.214  1.00  0.01           H
ATOM   3719  N   PHE A 254      14.393  70.747  31.318  1.00  0.01           N
ATOM   3720  CA  PHE A 254      14.706  70.985  29.884  1.00  0.01           C
ATOM   3721  C   PHE A 254      13.702  70.227  28.942  1.00  0.01           C
ATOM   3722  O   PHE A 254      13.608  70.474  27.771  1.00  0.01           O
ATOM   3723  CB  PHE A 254      16.178  70.683  29.670  1.00  0.01           C
ATOM   3724  CG  PHE A 254      17.186  71.635  30.324  1.00  0.01           C
ATOM   3725  CD1 PHE A 254      17.231  72.970  30.023  1.00  0.01           C
ATOM   3726  CD2 PHE A 254      17.948  71.193  31.394  1.00  0.01           C
ATOM   3727  CE1 PHE A 254      18.177  73.823  30.642  1.00  0.01           C
ATOM   3728  CE2 PHE A 254      18.946  71.943  31.969  1.00  0.01           C
ATOM   3729  CZ  PHE A 254      19.054  73.273  31.579  1.00  0.01           C
ATOM   3730  H   PHE A 254      14.789  69.986  31.851  1.00  0.01           H
ATOM   3731  HA  PHE A 254      14.557  72.024  29.589  1.00  0.01           H
ATOM   3732  HB2 PHE A 254      16.399  69.643  29.912  1.00  0.01           H
ATOM   3733  HB3 PHE A 254      16.296  70.830  28.596  1.00  0.01           H
ATOM   3734  HD1 PHE A 254      16.532  73.384  29.312  1.00  0.01           H
ATOM   3735  HD2 PHE A 254      17.871  70.172  31.737  1.00  0.01           H
ATOM   3736  HE1 PHE A 254      18.212  74.876  30.404  1.00  0.01           H
ATOM   3737  HE2 PHE A 254      19.697  71.547  32.637  1.00  0.01           H
ATOM   3738  HZ  PHE A 254      19.716  73.896  32.162  1.00  0.01           H
ATOM   3739  N   GLY A 255      13.008  69.163  29.466  1.00  0.00           N
ATOM   3740  CA  GLY A 255      12.161  68.237  28.651  1.00  0.00           C
ATOM   3741  C   GLY A 255      12.747  66.858  28.286  1.00  0.00           C
ATOM   3742  O   GLY A 255      13.966  66.671  28.199  1.00  0.00           O
ATOM   3743  H   GLY A 255      13.177  68.930  30.434  1.00  0.00           H
ATOM   3744  HA2 GLY A 255      11.279  67.963  29.229  1.00  0.00           H
ATOM   3745  HA3 GLY A 255      11.800  68.746  27.758  1.00  0.00           H
ATOM   3746  N   ALA A 256      11.840  65.864  28.187  1.00  0.00           N
ATOM   3747  CA  ALA A 256      12.225  64.523  27.997  1.00  0.00           C
ATOM   3748  C   ALA A 256      12.722  64.245  26.594  1.00  0.00           C
ATOM   3749  O   ALA A 256      13.610  63.418  26.486  1.00  0.00           O
ATOM   3750  CB  ALA A 256      10.994  63.619  28.191  1.00  0.00           C
ATOM   3751  H   ALA A 256      10.912  66.122  28.492  1.00  0.00           H
ATOM   3752  HA  ALA A 256      12.964  64.396  28.788  1.00  0.00           H
ATOM   3753  HB1 ALA A 256      10.265  64.039  27.499  1.00  0.00           H
ATOM   3754  HB2 ALA A 256      10.587  63.726  29.197  1.00  0.00           H
ATOM   3755  HB3 ALA A 256      11.140  62.571  27.929  1.00  0.00           H
ATOM   3756  N   GLU A 257      12.160  64.836  25.519  1.00  0.00           N
ATOM   3757  CA  GLU A 257      12.627  64.834  24.157  1.00  0.00           C
ATOM   3758  C   GLU A 257      13.894  65.589  23.856  1.00  0.00           C
ATOM   3759  O   GLU A 257      14.704  65.129  23.046  1.00  0.00           O
ATOM   3760  CB  GLU A 257      11.518  65.237  23.267  1.00  0.00           C
ATOM   3761  CG  GLU A 257      11.155  66.805  23.195  1.00  0.00           C
ATOM   3762  CD  GLU A 257      10.902  67.511  24.558  1.00  0.00           C
ATOM   3763  OE1 GLU A 257      10.268  66.868  25.477  1.00  0.00           O
ATOM   3764  OE2 GLU A 257      11.467  68.613  24.735  1.00  0.00           O
ATOM   3765  H   GLU A 257      11.449  65.533  25.691  1.00  0.00           H
ATOM   3766  HA  GLU A 257      12.745  63.780  23.903  1.00  0.00           H
ATOM   3767  HB2 GLU A 257      11.761  64.877  22.267  1.00  0.00           H
ATOM   3768  HB3 GLU A 257      10.651  64.698  23.649  1.00  0.00           H
ATOM   3769  HG2 GLU A 257      12.017  67.309  22.758  1.00  0.00           H
ATOM   3770  HG3 GLU A 257      10.294  66.971  22.547  1.00  0.00           H
ATOM   3771  N   PHE A 258      14.143  66.667  24.669  1.00  0.02           N
ATOM   3772  CA  PHE A 258      15.483  67.293  24.701  1.00  0.02           C
ATOM   3773  C   PHE A 258      16.474  66.302  25.379  1.00  0.02           C
ATOM   3774  O   PHE A 258      17.552  66.080  24.764  1.00  0.02           O
ATOM   3775  CB  PHE A 258      15.538  68.612  25.446  1.00  0.02           C
ATOM   3776  CG  PHE A 258      16.888  69.202  25.767  1.00  0.02           C
ATOM   3777  CD1 PHE A 258      17.486  70.109  24.812  1.00  0.02           C
ATOM   3778  CD2 PHE A 258      17.540  68.875  26.986  1.00  0.02           C
ATOM   3779  CE1 PHE A 258      18.723  70.710  25.101  1.00  0.02           C
ATOM   3780  CE2 PHE A 258      18.816  69.494  27.245  1.00  0.02           C
ATOM   3781  CZ  PHE A 258      19.380  70.438  26.353  1.00  0.02           C
ATOM   3782  H   PHE A 258      13.430  66.930  25.335  1.00  0.02           H
ATOM   3783  HA  PHE A 258      15.803  67.370  23.662  1.00  0.02           H
ATOM   3784  HB2 PHE A 258      14.977  69.383  24.917  1.00  0.02           H
ATOM   3785  HB3 PHE A 258      15.062  68.591  26.427  1.00  0.02           H
ATOM   3786  HD1 PHE A 258      16.894  70.419  23.963  1.00  0.02           H
ATOM   3787  HD2 PHE A 258      17.063  68.255  27.730  1.00  0.02           H
ATOM   3788  HE1 PHE A 258      19.160  71.315  24.321  1.00  0.02           H
ATOM   3789  HE2 PHE A 258      19.338  69.309  28.172  1.00  0.02           H
ATOM   3790  HZ  PHE A 258      20.282  70.956  26.644  1.00  0.02           H
ATOM   3791  N   VAL A 259      16.248  65.604  26.487  1.00  0.00           N
ATOM   3792  CA  VAL A 259      17.271  64.626  26.926  1.00  0.00           C
ATOM   3793  C   VAL A 259      17.278  63.417  25.979  1.00  0.00           C
ATOM   3794  O   VAL A 259      18.436  63.003  25.704  1.00  0.00           O
ATOM   3795  CB  VAL A 259      17.000  64.164  28.373  1.00  0.00           C
ATOM   3796  CG1 VAL A 259      17.986  63.076  28.916  1.00  0.00           C
ATOM   3797  CG2 VAL A 259      17.045  65.454  29.312  1.00  0.00           C
ATOM   3798  H   VAL A 259      15.441  65.822  27.054  1.00  0.00           H
ATOM   3799  HA  VAL A 259      18.251  65.100  26.971  1.00  0.00           H
ATOM   3800  HB  VAL A 259      16.004  63.722  28.413  1.00  0.00           H
ATOM   3801 HG11 VAL A 259      17.911  62.866  29.983  1.00  0.00           H
ATOM   3802 HG12 VAL A 259      17.747  62.134  28.422  1.00  0.00           H
ATOM   3803 HG13 VAL A 259      18.988  63.412  28.647  1.00  0.00           H
ATOM   3804 HG21 VAL A 259      16.957  65.211  30.370  1.00  0.00           H
ATOM   3805 HG22 VAL A 259      16.408  66.279  28.992  1.00  0.00           H
ATOM   3806 HG23 VAL A 259      18.032  65.891  29.156  1.00  0.00           H
ATOM   3807  N   ASP A 260      16.257  62.762  25.483  1.00  0.01           N
ATOM   3808  CA  ASP A 260      16.290  61.784  24.430  1.00  0.01           C
ATOM   3809  C   ASP A 260      17.162  62.288  23.291  1.00  0.01           C
ATOM   3810  O   ASP A 260      17.947  61.509  22.792  1.00  0.01           O
ATOM   3811  CB  ASP A 260      14.817  61.545  23.927  1.00  0.01           C
ATOM   3812  CG  ASP A 260      14.549  60.192  23.237  1.00  0.01           C
ATOM   3813  OD1 ASP A 260      15.132  59.165  23.685  1.00  0.01           O
ATOM   3814  OD2 ASP A 260      13.718  60.158  22.258  1.00  0.01           O
ATOM   3815  H   ASP A 260      15.338  63.103  25.729  1.00  0.01           H
ATOM   3816  HA  ASP A 260      16.726  60.864  24.820  1.00  0.01           H
ATOM   3817  HB2 ASP A 260      14.085  61.537  24.735  1.00  0.01           H
ATOM   3818  HB3 ASP A 260      14.576  62.260  23.141  1.00  0.01           H
ATOM   3819  N   GLY A 261      17.217  63.606  22.977  1.00  0.00           N
ATOM   3820  CA  GLY A 261      18.135  64.284  21.963  1.00  0.00           C
ATOM   3821  C   GLY A 261      19.669  64.180  22.381  1.00  0.00           C
ATOM   3822  O   GLY A 261      20.601  63.976  21.594  1.00  0.00           O
ATOM   3823  H   GLY A 261      16.636  64.273  23.465  1.00  0.00           H
ATOM   3824  HA2 GLY A 261      18.027  63.914  20.943  1.00  0.00           H
ATOM   3825  HA3 GLY A 261      17.865  65.340  21.973  1.00  0.00           H
ATOM   3826  N   LEU A 262      19.938  64.399  23.697  1.00 -0.02           N
ATOM   3827  CA  LEU A 262      21.206  64.192  24.289  1.00 -0.02           C
ATOM   3828  C   LEU A 262      21.607  62.728  24.103  1.00 -0.02           C
ATOM   3829  O   LEU A 262      22.687  62.387  23.582  1.00 -0.02           O
ATOM   3830  CB  LEU A 262      21.277  64.580  25.816  1.00 -0.02           C
ATOM   3831  CG  LEU A 262      20.753  65.957  26.021  1.00 -0.02           C
ATOM   3832  CD1 LEU A 262      20.664  66.212  27.478  1.00 -0.02           C
ATOM   3833  CD2 LEU A 262      21.469  67.062  25.269  1.00 -0.02           C
ATOM   3834  H   LEU A 262      19.120  64.549  24.270  1.00 -0.02           H
ATOM   3835  HA  LEU A 262      21.947  64.839  23.819  1.00 -0.02           H
ATOM   3836  HB2 LEU A 262      20.710  63.804  26.330  1.00 -0.02           H
ATOM   3837  HB3 LEU A 262      22.318  64.526  26.136  1.00 -0.02           H
ATOM   3838  HG  LEU A 262      19.737  66.079  25.645  1.00 -0.02           H
ATOM   3839 HD11 LEU A 262      20.113  67.142  27.620  1.00 -0.02           H
ATOM   3840 HD12 LEU A 262      21.696  66.307  27.815  1.00 -0.02           H
ATOM   3841 HD13 LEU A 262      20.266  65.336  27.991  1.00 -0.02           H
ATOM   3842 HD21 LEU A 262      21.534  66.972  24.185  1.00 -0.02           H
ATOM   3843 HD22 LEU A 262      20.884  67.970  25.417  1.00 -0.02           H
ATOM   3844 HD23 LEU A 262      22.433  67.152  25.769  1.00 -0.02           H
ATOM   3845  N   LEU A 263      20.761  61.827  24.560  1.00  0.01           N
ATOM   3846  CA  LEU A 263      21.001  60.406  24.457  1.00  0.01           C
ATOM   3847  C   LEU A 263      21.233  59.945  23.023  1.00  0.01           C
ATOM   3848  O   LEU A 263      21.982  59.037  22.878  1.00  0.01           O
ATOM   3849  CB  LEU A 263      19.799  59.630  25.055  1.00  0.01           C
ATOM   3850  CG  LEU A 263      19.454  59.789  26.591  1.00  0.01           C
ATOM   3851  CD1 LEU A 263      18.286  58.927  26.994  1.00  0.01           C
ATOM   3852  CD2 LEU A 263      20.593  59.599  27.565  1.00  0.01           C
ATOM   3853  H   LEU A 263      19.913  62.159  24.996  1.00  0.01           H
ATOM   3854  HA  LEU A 263      21.944  60.191  24.961  1.00  0.01           H
ATOM   3855  HB2 LEU A 263      18.947  60.014  24.494  1.00  0.01           H
ATOM   3856  HB3 LEU A 263      19.865  58.561  24.852  1.00  0.01           H
ATOM   3857  HG  LEU A 263      19.065  60.805  26.654  1.00  0.01           H
ATOM   3858 HD11 LEU A 263      17.922  59.234  27.974  1.00  0.01           H
ATOM   3859 HD12 LEU A 263      18.614  57.901  27.158  1.00  0.01           H
ATOM   3860 HD13 LEU A 263      17.434  58.850  26.318  1.00  0.01           H
ATOM   3861 HD21 LEU A 263      21.411  60.273  27.313  1.00  0.01           H
ATOM   3862 HD22 LEU A 263      20.304  59.845  28.587  1.00  0.01           H
ATOM   3863 HD23 LEU A 263      20.940  58.574  27.430  1.00  0.01           H
ATOM   3864  N   ALA A 264      20.633  60.594  21.988  1.00  0.00           N
ATOM   3865  CA  ALA A 264      20.811  60.401  20.547  1.00  0.00           C
ATOM   3866  C   ALA A 264      22.080  61.134  20.079  1.00  0.00           C
ATOM   3867  O   ALA A 264      22.379  60.952  18.910  1.00  0.00           O
ATOM   3868  CB  ALA A 264      19.590  60.925  19.703  1.00  0.00           C
ATOM   3869  H   ALA A 264      19.873  61.250  22.093  1.00  0.00           H
ATOM   3870  HA  ALA A 264      20.834  59.335  20.320  1.00  0.00           H
ATOM   3871  HB1 ALA A 264      19.308  61.967  19.854  1.00  0.00           H
ATOM   3872  HB2 ALA A 264      18.727  60.361  20.057  1.00  0.00           H
ATOM   3873  HB3 ALA A 264      19.745  60.719  18.644  1.00  0.00           H
ATOM   3874  N   GLY A 265      22.756  61.996  20.817  1.00 -0.01           N
ATOM   3875  CA  GLY A 265      23.913  62.814  20.376  1.00 -0.01           C
ATOM   3876  C   GLY A 265      25.220  62.565  21.110  1.00 -0.01           C
ATOM   3877  O   GLY A 265      26.268  62.866  20.603  1.00 -0.01           O
ATOM   3878  H   GLY A 265      22.407  62.168  21.749  1.00 -0.01           H
ATOM   3879  HA2 GLY A 265      24.046  62.722  19.298  1.00 -0.01           H
ATOM   3880  HA3 GLY A 265      23.702  63.874  20.520  1.00 -0.01           H
ATOM   3881  N   LEU A 266      25.222  61.943  22.292  1.00 -0.02           N
ATOM   3882  CA  LEU A 266      26.466  61.696  23.115  1.00 -0.02           C
ATOM   3883  C   LEU A 266      27.520  60.725  22.532  1.00 -0.02           C
ATOM   3884  O   LEU A 266      28.677  60.914  22.879  1.00 -0.02           O
ATOM   3885  CB  LEU A 266      25.962  61.117  24.384  1.00 -0.02           C
ATOM   3886  CG  LEU A 266      25.408  62.122  25.403  1.00 -0.02           C
ATOM   3887  CD1 LEU A 266      24.706  61.349  26.550  1.00 -0.02           C
ATOM   3888  CD2 LEU A 266      26.438  63.079  25.963  1.00 -0.02           C
ATOM   3889  H   LEU A 266      24.299  61.842  22.690  1.00 -0.02           H
ATOM   3890  HA  LEU A 266      26.962  62.655  23.267  1.00 -0.02           H
ATOM   3891  HB2 LEU A 266      25.292  60.265  24.264  1.00 -0.02           H
ATOM   3892  HB3 LEU A 266      26.908  60.855  24.858  1.00 -0.02           H
ATOM   3893  HG  LEU A 266      24.642  62.678  24.864  1.00 -0.02           H
ATOM   3894 HD11 LEU A 266      25.418  60.689  27.045  1.00 -0.02           H
ATOM   3895 HD12 LEU A 266      23.789  60.831  26.265  1.00 -0.02           H
ATOM   3896 HD13 LEU A 266      24.435  62.052  27.337  1.00 -0.02           H
ATOM   3897 HD21 LEU A 266      26.841  63.751  25.206  1.00 -0.02           H
ATOM   3898 HD22 LEU A 266      25.890  63.662  26.703  1.00 -0.02           H
ATOM   3899 HD23 LEU A 266      27.294  62.508  26.322  1.00 -0.02           H
ATOM   3900  N   GLY A 267      27.170  59.764  21.699  1.00  0.00           N
ATOM   3901  CA  GLY A 267      28.014  59.048  20.748  1.00  0.00           C
ATOM   3902  C   GLY A 267      28.718  60.025  19.771  1.00  0.00           C
ATOM   3903  O   GLY A 267      29.932  60.085  19.739  1.00  0.00           O
ATOM   3904  H   GLY A 267      26.194  59.565  21.538  1.00  0.00           H
ATOM   3905  HA2 GLY A 267      28.775  58.430  21.225  1.00  0.00           H
ATOM   3906  HA3 GLY A 267      27.452  58.391  20.085  1.00  0.00           H
ATOM   3907  N   SER A 268      27.964  60.875  19.060  1.00 -0.02           N
ATOM   3908  CA  SER A 268      28.472  61.863  18.068  1.00 -0.02           C
ATOM   3909  C   SER A 268      29.302  63.024  18.616  1.00 -0.02           C
ATOM   3910  O   SER A 268      30.384  63.361  18.210  1.00 -0.02           O
ATOM   3911  CB  SER A 268      27.322  62.365  17.219  1.00 -0.02           C
ATOM   3912  OG  SER A 268      27.783  63.338  16.288  1.00 -0.02           O
ATOM   3913  H   SER A 268      26.985  60.857  19.306  1.00 -0.02           H
ATOM   3914  HA  SER A 268      29.119  61.268  17.424  1.00 -0.02           H
ATOM   3915  HB2 SER A 268      26.829  61.516  16.745  1.00 -0.02           H
ATOM   3916  HB3 SER A 268      26.705  62.908  17.935  1.00 -0.02           H
ATOM   3917  HG  SER A 268      27.859  62.973  15.403  1.00 -0.02           H
ATOM   3918  N   ALA A 269      28.947  63.550  19.814  1.00 -0.05           N
ATOM   3919  CA  ALA A 269      29.727  64.545  20.539  1.00 -0.05           C
ATOM   3920  C   ALA A 269      31.049  63.932  20.961  1.00 -0.05           C
ATOM   3921  O   ALA A 269      32.133  64.499  20.689  1.00 -0.05           O
ATOM   3922  CB  ALA A 269      28.827  65.178  21.596  1.00 -0.05           C
ATOM   3923  H   ALA A 269      28.065  63.282  20.227  1.00 -0.05           H
ATOM   3924  HA  ALA A 269      29.872  65.303  19.769  1.00 -0.05           H
ATOM   3925  HB1 ALA A 269      28.325  64.418  22.195  1.00 -0.05           H
ATOM   3926  HB2 ALA A 269      28.058  65.753  21.080  1.00 -0.05           H
ATOM   3927  HB3 ALA A 269      29.512  65.709  22.258  1.00 -0.05           H
ATOM   3928  N   GLN A 270      31.019  62.698  21.537  1.00  0.02           N
ATOM   3929  CA  GLN A 270      32.252  61.990  21.906  1.00  0.02           C
ATOM   3930  C   GLN A 270      33.237  61.704  20.748  1.00  0.02           C
ATOM   3931  O   GLN A 270      34.418  61.979  20.759  1.00  0.02           O
ATOM   3932  CB  GLN A 270      31.801  60.677  22.605  1.00  0.02           C
ATOM   3933  CG  GLN A 270      32.865  59.674  23.051  1.00  0.02           C
ATOM   3934  CD  GLN A 270      32.519  58.803  24.186  1.00  0.02           C
ATOM   3935  NE2 GLN A 270      33.530  58.193  24.753  1.00  0.02           N
ATOM   3936  OE1 GLN A 270      31.358  58.606  24.562  1.00  0.02           O
ATOM   3937  H   GLN A 270      30.121  62.293  21.761  1.00  0.02           H
ATOM   3938  HA  GLN A 270      32.825  62.569  22.631  1.00  0.02           H
ATOM   3939  HB2 GLN A 270      31.343  61.028  23.529  1.00  0.02           H
ATOM   3940  HB3 GLN A 270      31.025  60.158  22.043  1.00  0.02           H
ATOM   3941  HG2 GLN A 270      33.231  59.098  22.201  1.00  0.02           H
ATOM   3942  HG3 GLN A 270      33.644  60.340  23.423  1.00  0.02           H
ATOM   3943 HE21 GLN A 270      33.379  57.665  25.600  1.00  0.02           H
ATOM   3944 HE22 GLN A 270      34.436  58.423  24.370  1.00  0.02           H
ATOM   3945  N   GLU A 271      32.750  61.043  19.719  1.00  0.00           N
ATOM   3946  CA  GLU A 271      33.599  60.628  18.590  1.00  0.00           C
ATOM   3947  C   GLU A 271      34.193  61.906  17.894  1.00  0.00           C
ATOM   3948  O   GLU A 271      35.286  61.852  17.341  1.00  0.00           O
ATOM   3949  CB  GLU A 271      32.804  59.896  17.650  1.00  0.00           C
ATOM   3950  CG  GLU A 271      33.460  59.390  16.354  1.00  0.00           C
ATOM   3951  CD  GLU A 271      34.478  58.291  16.476  1.00  0.00           C
ATOM   3952  OE1 GLU A 271      35.155  57.959  15.470  1.00  0.00           O
ATOM   3953  OE2 GLU A 271      34.694  57.797  17.610  1.00  0.00           O
ATOM   3954  H   GLU A 271      31.796  60.712  19.742  1.00  0.00           H
ATOM   3955  HA  GLU A 271      34.405  59.973  18.922  1.00  0.00           H
ATOM   3956  HB2 GLU A 271      32.431  59.021  18.184  1.00  0.00           H
ATOM   3957  HB3 GLU A 271      31.945  60.472  17.306  1.00  0.00           H
ATOM   3958  HG2 GLU A 271      32.681  59.071  15.662  1.00  0.00           H
ATOM   3959  HG3 GLU A 271      33.984  60.217  15.873  1.00  0.00           H
ATOM   3960  N   THR A 272      33.507  63.003  17.980  1.00 -0.08           N
ATOM   3961  CA  THR A 272      34.008  64.319  17.430  1.00 -0.08           C
ATOM   3962  C   THR A 272      35.077  64.962  18.337  1.00 -0.08           C
ATOM   3963  O   THR A 272      36.108  65.382  17.784  1.00 -0.08           O
ATOM   3964  CB  THR A 272      32.900  65.318  17.179  1.00 -0.08           C
ATOM   3965  CG2 THR A 272      33.355  66.505  16.288  1.00 -0.08           C
ATOM   3966  OG1 THR A 272      31.889  64.762  16.457  1.00 -0.08           O
ATOM   3967  H   THR A 272      32.562  62.874  18.311  1.00 -0.08           H
ATOM   3968  HA  THR A 272      34.552  64.132  16.504  1.00 -0.08           H
ATOM   3969  HB  THR A 272      32.501  65.619  18.148  1.00 -0.08           H
ATOM   3970  HG1 THR A 272      31.191  64.589  17.093  1.00 -0.08           H
ATOM   3971 HG21 THR A 272      34.158  67.073  16.759  1.00 -0.08           H
ATOM   3972 HG22 THR A 272      32.584  67.259  16.133  1.00 -0.08           H
ATOM   3973 HG23 THR A 272      33.778  66.077  15.380  1.00 -0.08           H
ATOM   3974  N   LEU A 273      34.773  65.226  19.610  1.00 -0.23           N
ATOM   3975  CA  LEU A 273      35.782  65.780  20.531  1.00 -0.23           C
ATOM   3976  C   LEU A 273      37.023  64.952  20.862  1.00 -0.23           C
ATOM   3977  O   LEU A 273      38.146  65.464  20.880  1.00 -0.23           O
ATOM   3978  CB  LEU A 273      34.970  65.952  21.877  1.00 -0.23           C
ATOM   3979  CG  LEU A 273      33.892  66.999  21.961  1.00 -0.23           C
ATOM   3980  CD1 LEU A 273      33.173  66.786  23.314  1.00 -0.23           C
ATOM   3981  CD2 LEU A 273      34.510  68.386  21.836  1.00 -0.23           C
ATOM   3982  H   LEU A 273      33.985  64.749  20.024  1.00 -0.23           H
ATOM   3983  HA  LEU A 273      35.975  66.782  20.147  1.00 -0.23           H
ATOM   3984  HB2 LEU A 273      34.489  65.027  22.196  1.00 -0.23           H
ATOM   3985  HB3 LEU A 273      35.760  66.127  22.607  1.00 -0.23           H
ATOM   3986  HG  LEU A 273      33.109  66.837  21.220  1.00 -0.23           H
ATOM   3987 HD11 LEU A 273      32.314  67.457  23.281  1.00 -0.23           H
ATOM   3988 HD12 LEU A 273      33.794  67.038  24.173  1.00 -0.23           H
ATOM   3989 HD13 LEU A 273      32.813  65.758  23.363  1.00 -0.23           H
ATOM   3990 HD21 LEU A 273      35.305  68.462  22.577  1.00 -0.23           H
ATOM   3991 HD22 LEU A 273      34.831  68.551  20.808  1.00 -0.23           H
ATOM   3992 HD23 LEU A 273      33.801  69.190  22.034  1.00 -0.23           H
ATOM   3993  N   ILE A 274      36.831  63.638  21.066  1.00  0.02           N
ATOM   3994  CA  ILE A 274      37.846  62.631  21.467  1.00  0.02           C
ATOM   3995  C   ILE A 274      38.603  61.894  20.341  1.00  0.02           C
ATOM   3996  O   ILE A 274      39.808  61.712  20.487  1.00  0.02           O
ATOM   3997  CB  ILE A 274      37.356  61.504  22.452  1.00  0.02           C
ATOM   3998  CG1 ILE A 274      36.789  62.004  23.825  1.00  0.02           C
ATOM   3999  CG2 ILE A 274      38.252  60.324  22.803  1.00  0.02           C
ATOM   4000  CD1 ILE A 274      35.681  63.044  23.805  1.00  0.02           C
ATOM   4001  H   ILE A 274      35.867  63.340  21.015  1.00  0.02           H
ATOM   4002  HA  ILE A 274      38.625  63.183  21.994  1.00  0.02           H
ATOM   4003  HB  ILE A 274      36.533  60.990  21.955  1.00  0.02           H
ATOM   4004 HG12 ILE A 274      36.339  61.268  24.491  1.00  0.02           H
ATOM   4005 HG13 ILE A 274      37.646  62.365  24.393  1.00  0.02           H
ATOM   4006 HG21 ILE A 274      37.836  59.666  23.566  1.00  0.02           H
ATOM   4007 HG22 ILE A 274      39.221  60.644  23.184  1.00  0.02           H
ATOM   4008 HG23 ILE A 274      38.444  59.776  21.880  1.00  0.02           H
ATOM   4009 HD11 ILE A 274      34.841  62.663  23.225  1.00  0.02           H
ATOM   4010 HD12 ILE A 274      36.106  64.023  23.582  1.00  0.02           H
ATOM   4011 HD13 ILE A 274      35.412  63.142  24.857  1.00  0.02           H
ATOM   4012  N   ARG A 275      37.908  61.628  19.186  1.00  0.02           N
ATOM   4013  CA  ARG A 275      38.499  61.061  17.952  1.00  0.02           C
ATOM   4014  C   ARG A 275      38.633  61.865  16.673  1.00  0.02           C
ATOM   4015  O   ARG A 275      39.555  61.487  15.900  1.00  0.02           O
ATOM   4016  CB  ARG A 275      37.756  59.739  17.775  1.00  0.02           C
ATOM   4017  CG  ARG A 275      37.960  58.613  18.784  1.00  0.02           C
ATOM   4018  CD  ARG A 275      38.403  57.281  18.243  1.00  0.02           C
ATOM   4019  NE  ARG A 275      37.425  56.804  17.227  1.00  0.02           N
ATOM   4020  CZ  ARG A 275      37.547  55.677  16.487  1.00  0.02           C
ATOM   4021  NH1 ARG A 275      38.467  54.752  16.727  1.00  0.02           N
ATOM   4022  NH2 ARG A 275      36.694  55.416  15.546  1.00  0.02           N
ATOM   4023  H   ARG A 275      36.949  61.942  19.225  1.00  0.02           H
ATOM   4024  HA  ARG A 275      39.533  60.821  18.201  1.00  0.02           H
ATOM   4025  HB2 ARG A 275      36.685  59.925  17.701  1.00  0.02           H
ATOM   4026  HB3 ARG A 275      38.025  59.372  16.784  1.00  0.02           H
ATOM   4027  HG2 ARG A 275      38.795  58.923  19.412  1.00  0.02           H
ATOM   4028  HG3 ARG A 275      37.158  58.504  19.514  1.00  0.02           H
ATOM   4029  HD2 ARG A 275      39.378  57.367  17.763  1.00  0.02           H
ATOM   4030  HD3 ARG A 275      38.435  56.605  19.097  1.00  0.02           H
ATOM   4031  HE  ARG A 275      36.493  57.191  17.277  1.00  0.02           H
ATOM   4032 HH11 ARG A 275      39.029  54.841  17.562  1.00  0.02           H
ATOM   4033 HH12 ARG A 275      38.471  53.911  16.167  1.00  0.02           H
ATOM   4034 HH21 ARG A 275      36.101  56.226  15.438  1.00  0.02           H
ATOM   4035 HH22 ARG A 275      36.626  54.533  15.060  1.00  0.02           H
ATOM   4036  N   LYS A 276      37.860  62.938  16.421  1.00  0.02           N
ATOM   4037  CA  LYS A 276      38.145  63.966  15.316  1.00  0.02           C
ATOM   4038  C   LYS A 276      38.851  65.292  15.652  1.00  0.02           C
ATOM   4039  O   LYS A 276      39.157  66.051  14.691  1.00  0.02           O
ATOM   4040  CB  LYS A 276      36.911  64.301  14.562  1.00  0.02           C
ATOM   4041  CG  LYS A 276      36.226  63.093  13.963  1.00  0.02           C
ATOM   4042  CD  LYS A 276      34.997  63.433  13.117  1.00  0.02           C
ATOM   4043  CE  LYS A 276      34.464  62.157  12.503  1.00  0.02           C
ATOM   4044  NZ  LYS A 276      33.073  62.412  12.091  1.00  0.02           N
ATOM   4045  H   LYS A 276      37.017  63.001  16.974  1.00  0.02           H
ATOM   4046  HA  LYS A 276      38.834  63.571  14.569  1.00  0.02           H
ATOM   4047  HB2 LYS A 276      36.128  64.684  15.217  1.00  0.02           H
ATOM   4048  HB3 LYS A 276      37.080  65.043  13.783  1.00  0.02           H
ATOM   4049  HG2 LYS A 276      36.953  62.580  13.333  1.00  0.02           H
ATOM   4050  HG3 LYS A 276      35.818  62.430  14.725  1.00  0.02           H
ATOM   4051  HD2 LYS A 276      34.318  63.982  13.770  1.00  0.02           H
ATOM   4052  HD3 LYS A 276      35.162  64.110  12.279  1.00  0.02           H
ATOM   4053  HE2 LYS A 276      35.162  61.907  11.704  1.00  0.02           H
ATOM   4054  HE3 LYS A 276      34.484  61.393  13.280  1.00  0.02           H
ATOM   4055  HZ1 LYS A 276      32.671  61.707  11.489  1.00  0.02           H
ATOM   4056  HZ2 LYS A 276      32.995  63.271  11.564  1.00  0.02           H
ATOM   4057  HZ3 LYS A 276      32.537  62.519  12.940  1.00  0.02           H
ATOM   4058  N   THR A 277      39.152  65.424  16.924  1.00 -0.02           N
ATOM   4059  CA  THR A 277      39.754  66.559  17.586  1.00 -0.02           C
ATOM   4060  C   THR A 277      40.815  66.224  18.659  1.00 -0.02           C
ATOM   4061  O   THR A 277      40.623  65.339  19.478  1.00 -0.02           O
ATOM   4062  CB  THR A 277      38.657  67.385  18.293  1.00 -0.02           C
ATOM   4063  CG2 THR A 277      39.126  68.599  19.093  1.00 -0.02           C
ATOM   4064  OG1 THR A 277      37.675  67.820  17.350  1.00 -0.02           O
ATOM   4065  H   THR A 277      38.778  64.772  17.598  1.00 -0.02           H
ATOM   4066  HA  THR A 277      40.203  67.224  16.848  1.00 -0.02           H
ATOM   4067  HB  THR A 277      38.006  66.800  18.943  1.00 -0.02           H
ATOM   4068  HG1 THR A 277      37.182  67.038  17.092  1.00 -0.02           H
ATOM   4069 HG21 THR A 277      39.793  69.242  18.518  1.00 -0.02           H
ATOM   4070 HG22 THR A 277      39.628  68.347  20.027  1.00 -0.02           H
ATOM   4071 HG23 THR A 277      38.219  69.129  19.382  1.00 -0.02           H
ATOM   4072  N   ARG A 278      41.753  67.125  18.815  1.00 -0.02           N
ATOM   4073  CA  ARG A 278      42.806  67.110  19.929  1.00 -0.02           C
ATOM   4074  C   ARG A 278      42.718  68.462  20.612  1.00 -0.02           C
ATOM   4075  O   ARG A 278      42.492  69.472  19.951  1.00 -0.02           O
ATOM   4076  CB  ARG A 278      44.257  66.794  19.470  1.00 -0.02           C
ATOM   4077  CG  ARG A 278      44.337  65.672  18.425  1.00 -0.02           C
ATOM   4078  CD  ARG A 278      45.793  65.127  18.116  1.00 -0.02           C
ATOM   4079  NE  ARG A 278      46.358  64.317  19.177  1.00 -0.02           N
ATOM   4080  CZ  ARG A 278      46.837  64.743  20.316  1.00 -0.02           C
ATOM   4081  NH1 ARG A 278      47.344  65.927  20.571  1.00 -0.02           N
ATOM   4082  NH2 ARG A 278      46.794  63.979  21.357  1.00 -0.02           N
ATOM   4083  H   ARG A 278      41.731  67.877  18.141  1.00 -0.02           H
ATOM   4084  HA  ARG A 278      42.534  66.328  20.638  1.00 -0.02           H
ATOM   4085  HB2 ARG A 278      44.592  67.632  18.859  1.00 -0.02           H
ATOM   4086  HB3 ARG A 278      44.921  66.646  20.322  1.00 -0.02           H
ATOM   4087  HG2 ARG A 278      43.757  64.848  18.840  1.00 -0.02           H
ATOM   4088  HG3 ARG A 278      43.921  66.033  17.484  1.00 -0.02           H
ATOM   4089  HD2 ARG A 278      45.713  64.459  17.258  1.00 -0.02           H
ATOM   4090  HD3 ARG A 278      46.460  65.936  17.818  1.00 -0.02           H
ATOM   4091  HE  ARG A 278      46.113  63.341  19.257  1.00 -0.02           H
ATOM   4092 HH11 ARG A 278      47.394  66.567  19.791  1.00 -0.02           H
ATOM   4093 HH12 ARG A 278      47.822  66.003  21.457  1.00 -0.02           H
ATOM   4094 HH21 ARG A 278      46.518  63.030  21.146  1.00 -0.02           H
ATOM   4095 HH22 ARG A 278      47.282  64.218  22.208  1.00 -0.02           H
ATOM   4096  N   PHE A 279      43.042  68.465  21.904  1.00 -0.41           N
ATOM   4097  CA  PHE A 279      42.899  69.602  22.833  1.00 -0.41           C
ATOM   4098  C   PHE A 279      44.311  69.766  23.516  1.00 -0.41           C
ATOM   4099  O   PHE A 279      45.056  68.835  23.696  1.00 -0.41           O
ATOM   4100  CB  PHE A 279      41.595  69.334  23.727  1.00 -0.41           C
ATOM   4101  CG  PHE A 279      41.485  70.165  24.990  1.00 -0.41           C
ATOM   4102  CD1 PHE A 279      41.130  71.533  24.813  1.00 -0.41           C
ATOM   4103  CD2 PHE A 279      41.679  69.640  26.282  1.00 -0.41           C
ATOM   4104  CE1 PHE A 279      41.196  72.445  25.884  1.00 -0.41           C
ATOM   4105  CE2 PHE A 279      41.608  70.591  27.363  1.00 -0.41           C
ATOM   4106  CZ  PHE A 279      41.518  71.977  27.146  1.00 -0.41           C
ATOM   4107  H   PHE A 279      43.219  67.557  22.310  1.00 -0.41           H
ATOM   4108  HA  PHE A 279      42.553  70.522  22.362  1.00 -0.41           H
ATOM   4109  HB2 PHE A 279      40.641  69.531  23.238  1.00 -0.41           H
ATOM   4110  HB3 PHE A 279      41.574  68.307  24.091  1.00 -0.41           H
ATOM   4111  HD1 PHE A 279      40.933  71.992  23.855  1.00 -0.41           H
ATOM   4112  HD2 PHE A 279      41.711  68.584  26.510  1.00 -0.41           H
ATOM   4113  HE1 PHE A 279      40.933  73.464  25.644  1.00 -0.41           H
ATOM   4114  HE2 PHE A 279      41.827  70.211  28.350  1.00 -0.41           H
ATOM   4115  HZ  PHE A 279      41.428  72.647  27.989  1.00 -0.41           H
ATOM   4116  N   PHE A 280      44.612  71.038  23.791  1.00 -0.05           N
ATOM   4117  CA  PHE A 280      45.930  71.394  24.430  1.00 -0.05           C
ATOM   4118  C   PHE A 280      45.997  72.746  25.320  1.00 -0.05           C
ATOM   4119  O   PHE A 280      45.318  73.674  25.077  1.00 -0.05           O
ATOM   4120  CB  PHE A 280      46.980  71.506  23.312  1.00 -0.05           C
ATOM   4121  CG  PHE A 280      46.754  72.573  22.241  1.00 -0.05           C
ATOM   4122  CD1 PHE A 280      45.751  72.413  21.298  1.00 -0.05           C
ATOM   4123  CD2 PHE A 280      47.727  73.579  22.067  1.00 -0.05           C
ATOM   4124  CE1 PHE A 280      45.755  73.256  20.127  1.00 -0.05           C
ATOM   4125  CE2 PHE A 280      47.654  74.460  20.952  1.00 -0.05           C
ATOM   4126  CZ  PHE A 280      46.675  74.288  19.961  1.00 -0.05           C
ATOM   4127  H   PHE A 280      43.913  71.740  23.594  1.00 -0.05           H
ATOM   4128  HA  PHE A 280      46.278  70.624  25.118  1.00 -0.05           H
ATOM   4129  HB2 PHE A 280      47.958  71.691  23.757  1.00 -0.05           H
ATOM   4130  HB3 PHE A 280      47.008  70.524  22.841  1.00 -0.05           H
ATOM   4131  HD1 PHE A 280      45.076  71.579  21.424  1.00 -0.05           H
ATOM   4132  HD2 PHE A 280      48.520  73.673  22.793  1.00 -0.05           H
ATOM   4133  HE1 PHE A 280      45.040  73.047  19.345  1.00 -0.05           H
ATOM   4134  HE2 PHE A 280      48.506  75.119  20.871  1.00 -0.05           H
ATOM   4135  HZ  PHE A 280      46.749  74.839  19.035  1.00 -0.05           H
ATOM   4136  N   MET A 281      46.959  72.806  26.262  1.00  0.01           N
ATOM   4137  CA  MET A 281      47.466  74.145  26.691  1.00  0.01           C
ATOM   4138  C   MET A 281      48.642  74.625  25.785  1.00  0.01           C
ATOM   4139  O   MET A 281      49.402  73.847  25.296  1.00  0.01           O
ATOM   4140  CB  MET A 281      47.830  74.036  28.110  1.00  0.01           C
ATOM   4141  CG  MET A 281      48.478  75.316  28.705  1.00  0.01           C
ATOM   4142  SD  MET A 281      50.188  75.765  28.370  1.00  0.01           S
ATOM   4143  CE  MET A 281      50.949  74.271  28.929  1.00  0.01           C
ATOM   4144  H   MET A 281      47.589  72.017  26.218  1.00  0.01           H
ATOM   4145  HA  MET A 281      46.647  74.859  26.601  1.00  0.01           H
ATOM   4146  HB2 MET A 281      46.916  73.869  28.681  1.00  0.01           H
ATOM   4147  HB3 MET A 281      48.433  73.162  28.356  1.00  0.01           H
ATOM   4148  HG2 MET A 281      47.928  76.168  28.306  1.00  0.01           H
ATOM   4149  HG3 MET A 281      48.231  75.378  29.764  1.00  0.01           H
ATOM   4150  HE1 MET A 281      52.035  74.357  28.930  1.00  0.01           H
ATOM   4151  HE2 MET A 281      50.499  74.060  29.899  1.00  0.01           H
ATOM   4152  HE3 MET A 281      50.635  73.524  28.200  1.00  0.01           H
ATOM   4153  N   ALA A 282      48.554  75.903  25.447  1.00  0.00           N
ATOM   4154  CA  ALA A 282      49.773  76.555  24.919  1.00  0.00           C
ATOM   4155  C   ALA A 282      49.917  77.885  25.740  1.00  0.00           C
ATOM   4156  O   ALA A 282      48.916  78.591  25.937  1.00  0.00           O
ATOM   4157  CB  ALA A 282      49.588  76.806  23.368  1.00  0.00           C
ATOM   4158  H   ALA A 282      47.693  76.371  25.692  1.00  0.00           H
ATOM   4159  HA  ALA A 282      50.673  75.981  25.139  1.00  0.00           H
ATOM   4160  HB1 ALA A 282      48.815  77.532  23.115  1.00  0.00           H
ATOM   4161  HB2 ALA A 282      49.404  75.780  23.051  1.00  0.00           H
ATOM   4162  HB3 ALA A 282      50.543  77.192  23.011  1.00  0.00           H
ATOM   4163  N   THR A 283      51.073  78.248  26.272  1.00  0.01           N
ATOM   4164  CA  THR A 283      51.382  79.542  26.912  1.00  0.01           C
ATOM   4165  C   THR A 283      52.184  80.422  25.958  1.00  0.01           C
ATOM   4166  O   THR A 283      53.284  80.140  25.569  1.00  0.01           O
ATOM   4167  CB  THR A 283      52.070  79.441  28.249  1.00  0.01           C
ATOM   4168  CG2 THR A 283      52.315  80.758  29.047  1.00  0.01           C
ATOM   4169  OG1 THR A 283      51.269  78.693  29.157  1.00  0.01           O
ATOM   4170  H   THR A 283      51.837  77.612  26.095  1.00  0.01           H
ATOM   4171  HA  THR A 283      50.433  80.056  27.066  1.00  0.01           H
ATOM   4172  HB  THR A 283      53.023  78.928  28.125  1.00  0.01           H
ATOM   4173  HG1 THR A 283      50.953  77.928  28.670  1.00  0.01           H
ATOM   4174 HG21 THR A 283      52.749  80.542  30.023  1.00  0.01           H
ATOM   4175 HG22 THR A 283      51.358  81.280  29.022  1.00  0.01           H
ATOM   4176 HG23 THR A 283      53.039  81.391  28.533  1.00  0.01           H
ATOM   4177  N   LEU A 284      51.543  81.565  25.714  1.00  0.00           N
ATOM   4178  CA  LEU A 284      52.077  82.640  24.888  1.00  0.00           C
ATOM   4179  C   LEU A 284      52.617  83.865  25.686  1.00  0.00           C
ATOM   4180  O   LEU A 284      52.373  83.996  26.912  1.00  0.00           O
ATOM   4181  CB  LEU A 284      50.830  83.054  24.040  1.00  0.00           C
ATOM   4182  CG  LEU A 284      50.339  82.330  22.758  1.00  0.00           C
ATOM   4183  CD1 LEU A 284      50.170  80.803  22.873  1.00  0.00           C
ATOM   4184  CD2 LEU A 284      49.076  83.119  22.271  1.00  0.00           C
ATOM   4185  H   LEU A 284      50.736  81.773  26.285  1.00  0.00           H
ATOM   4186  HA  LEU A 284      52.914  82.271  24.296  1.00  0.00           H
ATOM   4187  HB2 LEU A 284      49.950  83.089  24.682  1.00  0.00           H
ATOM   4188  HB3 LEU A 284      51.032  84.041  23.624  1.00  0.00           H
ATOM   4189  HG  LEU A 284      51.072  82.404  21.955  1.00  0.00           H
ATOM   4190 HD11 LEU A 284      49.374  80.528  23.564  1.00  0.00           H
ATOM   4191 HD12 LEU A 284      51.072  80.307  23.231  1.00  0.00           H
ATOM   4192 HD13 LEU A 284      49.916  80.408  21.889  1.00  0.00           H
ATOM   4193 HD21 LEU A 284      48.365  83.227  23.090  1.00  0.00           H
ATOM   4194 HD22 LEU A 284      49.441  84.058  21.855  1.00  0.00           H
ATOM   4195 HD23 LEU A 284      48.737  82.652  21.346  1.00  0.00           H
ATOM   4196  N   ARG A 285      53.103  84.915  24.969  1.00  0.00           N
ATOM   4197  CA  ARG A 285      53.573  86.221  25.424  1.00  0.00           C
ATOM   4198  C   ARG A 285      53.575  87.212  24.263  1.00  0.00           C
ATOM   4199  O   ARG A 285      54.075  86.894  23.177  1.00  0.00           O
ATOM   4200  CB  ARG A 285      55.046  86.077  25.981  1.00  0.00           C
ATOM   4201  CG  ARG A 285      55.482  87.171  26.889  1.00  0.00           C
ATOM   4202  CD  ARG A 285      56.940  86.933  27.411  1.00  0.00           C
ATOM   4203  NE  ARG A 285      58.030  87.495  26.629  1.00  0.00           N
ATOM   4204  CZ  ARG A 285      58.889  88.361  27.022  1.00  0.00           C
ATOM   4205  NH1 ARG A 285      58.754  89.119  28.084  1.00  0.00           N
ATOM   4206  NH2 ARG A 285      59.863  88.661  26.221  1.00  0.00           N
ATOM   4207  H   ARG A 285      53.268  84.668  24.004  1.00  0.00           H
ATOM   4208  HA  ARG A 285      52.902  86.573  26.207  1.00  0.00           H
ATOM   4209  HB2 ARG A 285      55.068  85.116  26.495  1.00  0.00           H
ATOM   4210  HB3 ARG A 285      55.751  86.044  25.151  1.00  0.00           H
ATOM   4211  HG2 ARG A 285      55.443  88.079  26.288  1.00  0.00           H
ATOM   4212  HG3 ARG A 285      54.781  87.218  27.723  1.00  0.00           H
ATOM   4213  HD2 ARG A 285      56.982  87.206  28.466  1.00  0.00           H
ATOM   4214  HD3 ARG A 285      57.152  85.865  27.462  1.00  0.00           H
ATOM   4215  HE  ARG A 285      58.446  87.013  25.845  1.00  0.00           H
ATOM   4216 HH11 ARG A 285      57.984  88.999  28.727  1.00  0.00           H
ATOM   4217 HH12 ARG A 285      59.471  89.782  28.342  1.00  0.00           H
ATOM   4218 HH21 ARG A 285      60.165  88.157  25.400  1.00  0.00           H
ATOM   4219 HH22 ARG A 285      60.468  89.397  26.557  1.00  0.00           H
ATOM   4220  N   LYS A 286      52.976  88.342  24.486  1.00  0.00           N
ATOM   4221  CA  LYS A 286      52.971  89.492  23.569  1.00  0.00           C
ATOM   4222  C   LYS A 286      54.384  90.087  23.606  1.00  0.00           C
ATOM   4223  O   LYS A 286      54.993  90.067  24.703  1.00  0.00           O
ATOM   4224  CB  LYS A 286      51.979  90.545  24.024  1.00  0.00           C
ATOM   4225  CG  LYS A 286      52.138  91.931  23.450  1.00  0.00           C
ATOM   4226  CD  LYS A 286      50.896  92.808  23.576  1.00  0.00           C
ATOM   4227  CE  LYS A 286      51.346  94.209  23.111  1.00  0.00           C
ATOM   4228  NZ  LYS A 286      50.217  95.246  23.203  1.00  0.00           N
ATOM   4229  H   LYS A 286      52.550  88.401  25.399  1.00  0.00           H
ATOM   4230  HA  LYS A 286      52.649  89.060  22.621  1.00  0.00           H
ATOM   4231  HB2 LYS A 286      50.978  90.281  23.684  1.00  0.00           H
ATOM   4232  HB3 LYS A 286      51.964  90.542  25.114  1.00  0.00           H
ATOM   4233  HG2 LYS A 286      53.010  92.503  23.763  1.00  0.00           H
ATOM   4234  HG3 LYS A 286      52.218  91.735  22.380  1.00  0.00           H
ATOM   4235  HD2 LYS A 286      50.041  92.434  23.013  1.00  0.00           H
ATOM   4236  HD3 LYS A 286      50.553  92.902  24.607  1.00  0.00           H
ATOM   4237  HE2 LYS A 286      52.281  94.520  23.576  1.00  0.00           H
ATOM   4238  HE3 LYS A 286      51.548  94.181  22.040  1.00  0.00           H
ATOM   4239  HZ1 LYS A 286      49.700  95.247  24.070  1.00  0.00           H
ATOM   4240  HZ2 LYS A 286      49.559  94.954  22.495  1.00  0.00           H
ATOM   4241  HZ3 LYS A 286      50.499  96.187  22.968  1.00  0.00           H
ATOM   4242  N   PRO A 287      55.000  90.613  22.529  1.00  0.00           N
ATOM   4243  CA  PRO A 287      56.391  91.052  22.521  1.00  0.00           C
ATOM   4244  C   PRO A 287      56.695  92.172  23.385  1.00  0.00           C
ATOM   4245  O   PRO A 287      55.821  92.962  23.698  1.00  0.00           O
ATOM   4246  CB  PRO A 287      56.715  91.448  21.080  1.00  0.00           C
ATOM   4247  CG  PRO A 287      55.722  90.710  20.207  1.00  0.00           C
ATOM   4248  CD  PRO A 287      54.593  90.449  21.205  1.00  0.00           C
ATOM   4249  HA  PRO A 287      57.040  90.187  22.659  1.00  0.00           H
ATOM   4250  HB2 PRO A 287      56.472  92.495  20.902  1.00  0.00           H
ATOM   4251  HB3 PRO A 287      57.761  91.268  20.830  1.00  0.00           H
ATOM   4252  HG2 PRO A 287      55.211  91.191  19.373  1.00  0.00           H
ATOM   4253  HG3 PRO A 287      56.103  89.757  19.840  1.00  0.00           H
ATOM   4254  HD2 PRO A 287      53.911  91.283  21.040  1.00  0.00           H
ATOM   4255  HD3 PRO A 287      54.167  89.454  21.084  1.00  0.00           H
ATOM   4256  N   ALA A 288      57.951  92.367  23.709  1.00  0.00           N
ATOM   4257  CA  ALA A 288      58.541  93.638  24.036  1.00  0.00           C
ATOM   4258  C   ALA A 288      58.294  94.711  23.021  1.00  0.00           C
ATOM   4259  O   ALA A 288      57.902  94.438  21.839  1.00  0.00           O
ATOM   4260  CB  ALA A 288      59.985  93.359  24.478  1.00  0.00           C
ATOM   4261  H   ALA A 288      58.579  91.576  23.689  1.00  0.00           H
ATOM   4262  HA  ALA A 288      58.056  94.072  24.910  1.00  0.00           H
ATOM   4263  HB1 ALA A 288      60.413  92.915  23.579  1.00  0.00           H
ATOM   4264  HB2 ALA A 288      60.030  92.577  25.236  1.00  0.00           H
ATOM   4265  HB3 ALA A 288      60.555  94.204  24.863  1.00  0.00           H
ATOM   4266  N   VAL A 289      58.761  95.971  23.285  1.00  0.00           N
ATOM   4267  CA  VAL A 289      59.030  97.013  22.229  1.00  0.00           C
ATOM   4268  C   VAL A 289      60.351  96.660  21.526  1.00  0.00           C
ATOM   4269  O   VAL A 289      61.426  96.359  22.021  1.00  0.00           O
ATOM   4270  CB  VAL A 289      59.073  98.460  22.758  1.00  0.00           C
ATOM   4271  CG1 VAL A 289      59.250  99.340  21.496  1.00  0.00           C
ATOM   4272  CG2 VAL A 289      57.720  98.940  23.381  1.00  0.00           C
ATOM   4273  H   VAL A 289      58.857  96.212  24.261  1.00  0.00           H
ATOM   4274  HA  VAL A 289      58.156  96.920  21.584  1.00  0.00           H
ATOM   4275  HB  VAL A 289      59.916  98.610  23.431  1.00  0.00           H
ATOM   4276 HG11 VAL A 289      58.412  99.131  20.830  1.00  0.00           H
ATOM   4277 HG12 VAL A 289      59.250 100.377  21.830  1.00  0.00           H
ATOM   4278 HG13 VAL A 289      60.120  99.224  20.850  1.00  0.00           H
ATOM   4279 HG21 VAL A 289      57.623  98.469  24.359  1.00  0.00           H
ATOM   4280 HG22 VAL A 289      56.927  98.707  22.671  1.00  0.00           H
ATOM   4281 HG23 VAL A 289      57.847 100.002  23.589  1.00  0.00           H
ATOM   4282  N   LEU A 290      60.367  96.725  20.158  1.00  0.00           N
ATOM   4283  CA  LEU A 290      61.358  96.335  19.165  1.00  0.00           C
ATOM   4284  C   LEU A 290      61.466  97.274  17.952  1.00  0.00           C
ATOM   4285  O   LEU A 290      62.588  97.492  17.525  1.00  0.00           O
ATOM   4286  CB  LEU A 290      60.986  94.935  18.644  1.00  0.00           C
ATOM   4287  CG  LEU A 290      60.829  93.825  19.636  1.00  0.00           C
ATOM   4288  CD1 LEU A 290      60.446  92.540  18.822  1.00  0.00           C
ATOM   4289  CD2 LEU A 290      62.161  93.504  20.353  1.00  0.00           C
ATOM   4290  OXT LEU A 290      60.453  97.820  17.427  1.00  0.00           O
ATOM   4291  H   LEU A 290      59.423  96.798  19.808  1.00  0.00           H
ATOM   4292  HA  LEU A 290      62.363  96.299  19.587  1.00  0.00           H
ATOM   4293  HB2 LEU A 290      60.049  94.924  18.088  1.00  0.00           H
ATOM   4294  HB3 LEU A 290      61.726  94.544  17.946  1.00  0.00           H
ATOM   4295  HG  LEU A 290      60.024  93.981  20.355  1.00  0.00           H
ATOM   4296 HD11 LEU A 290      60.337  91.682  19.485  1.00  0.00           H
ATOM   4297 HD12 LEU A 290      61.178  92.306  18.048  1.00  0.00           H
ATOM   4298 HD13 LEU A 290      59.471  92.790  18.404  1.00  0.00           H
ATOM   4299 HD21 LEU A 290      62.523  94.447  20.763  1.00  0.00           H
ATOM   4300 HD22 LEU A 290      61.815  92.777  21.087  1.00  0.00           H
ATOM   4301 HD23 LEU A 290      62.819  92.971  19.667  1.00  0.00           H
TER    4302      LEU A 290 
ATOM   4303  N   GLN B   9      36.604  83.414  10.348  1.00  0.04           N
ATOM   4304  CA  GLN B   9      35.232  83.317   9.877  1.00  0.04           C
ATOM   4305  C   GLN B   9      34.398  82.813  11.028  1.00  0.04           C
ATOM   4306  O   GLN B   9      34.892  82.175  11.935  1.00  0.04           O
ATOM   4307  CB  GLN B   9      35.051  82.462   8.582  1.00  0.04           C
ATOM   4308  CG  GLN B   9      35.895  83.091   7.475  1.00  0.04           C
ATOM   4309  CD  GLN B   9      35.229  84.311   6.978  1.00  0.04           C
ATOM   4310  NE2 GLN B   9      35.565  84.905   5.843  1.00  0.04           N
ATOM   4311  OE1 GLN B   9      34.397  84.837   7.689  1.00  0.04           O
ATOM   4312  HA  GLN B   9      34.852  84.325   9.713  1.00  0.04           H
ATOM   4313  HB2 GLN B   9      35.480  81.469   8.712  1.00  0.04           H
ATOM   4314  HB3 GLN B   9      34.013  82.461   8.248  1.00  0.04           H
ATOM   4315  HG2 GLN B   9      36.892  83.340   7.839  1.00  0.04           H
ATOM   4316  HG3 GLN B   9      35.919  82.329   6.695  1.00  0.04           H
ATOM   4317 HE21 GLN B   9      35.209  85.829   5.641  1.00  0.04           H
ATOM   4318 HE22 GLN B   9      36.174  84.351   5.258  1.00  0.04           H
ATOM   4319  H1  GLN B   9      37.201  83.680   9.578  1.00  0.04           H
ATOM   4320  H2  GLN B   9      36.837  84.175  10.971  1.00  0.04           H
ATOM   4321  H3  GLN B   9      36.992  82.584  10.772  1.00  0.04           H
ATOM   4322  N   GLN B  10      33.110  83.186  11.045  1.00  0.02           N
ATOM   4323  CA  GLN B  10      32.094  82.737  11.968  1.00  0.02           C
ATOM   4324  C   GLN B  10      30.888  82.135  11.233  1.00  0.02           C
ATOM   4325  O   GLN B  10      30.296  82.749  10.313  1.00  0.02           O
ATOM   4326  CB  GLN B  10      31.743  83.895  12.919  1.00  0.02           C
ATOM   4327  CG  GLN B  10      32.902  84.583  13.626  1.00  0.02           C
ATOM   4328  CD  GLN B  10      32.577  85.743  14.620  1.00  0.02           C
ATOM   4329  NE2 GLN B  10      31.350  85.809  15.150  1.00  0.02           N
ATOM   4330  OE1 GLN B  10      33.374  86.580  14.965  1.00  0.02           O
ATOM   4331  H   GLN B  10      32.811  83.803  10.303  1.00  0.02           H
ATOM   4332  HA  GLN B  10      32.571  81.865  12.415  1.00  0.02           H
ATOM   4333  HB2 GLN B  10      31.282  84.696  12.341  1.00  0.02           H
ATOM   4334  HB3 GLN B  10      31.035  83.621  13.700  1.00  0.02           H
ATOM   4335  HG2 GLN B  10      33.383  83.848  14.271  1.00  0.02           H
ATOM   4336  HG3 GLN B  10      33.607  84.927  12.869  1.00  0.02           H
ATOM   4337 HE21 GLN B  10      31.162  86.658  15.664  1.00  0.02           H
ATOM   4338 HE22 GLN B  10      30.582  85.241  14.823  1.00  0.02           H
ATOM   4339  N   GLN B  11      30.410  81.008  11.725  1.00  0.01           N
ATOM   4340  CA  GLN B  11      29.040  80.551  11.251  1.00  0.01           C
ATOM   4341  C   GLN B  11      27.963  81.295  11.989  1.00  0.01           C
ATOM   4342  O   GLN B  11      26.822  81.213  11.569  1.00  0.01           O
ATOM   4343  CB  GLN B  11      28.894  79.003  11.419  1.00  0.01           C
ATOM   4344  CG  GLN B  11      29.891  78.340  10.424  1.00  0.01           C
ATOM   4345  CD  GLN B  11      29.722  76.821  10.207  1.00  0.01           C
ATOM   4346  NE2 GLN B  11      29.471  76.090  11.284  1.00  0.01           N
ATOM   4347  OE1 GLN B  11      29.856  76.321   9.122  1.00  0.01           O
ATOM   4348  H   GLN B  11      30.857  80.645  12.555  1.00  0.01           H
ATOM   4349  HA  GLN B  11      28.832  80.729  10.196  1.00  0.01           H
ATOM   4350  HB2 GLN B  11      29.088  78.784  12.469  1.00  0.01           H
ATOM   4351  HB3 GLN B  11      27.855  78.774  11.181  1.00  0.01           H
ATOM   4352  HG2 GLN B  11      29.586  78.720   9.449  1.00  0.01           H
ATOM   4353  HG3 GLN B  11      30.920  78.535  10.726  1.00  0.01           H
ATOM   4354 HE21 GLN B  11      29.476  75.119  11.005  1.00  0.01           H
ATOM   4355 HE22 GLN B  11      29.471  76.428  12.235  1.00  0.01           H
ATOM   4356  N   VAL B  12      28.209  81.981  13.156  1.00 -0.01           N
ATOM   4357  CA  VAL B  12      27.229  82.838  13.834  1.00 -0.01           C
ATOM   4358  C   VAL B  12      27.870  84.007  14.646  1.00 -0.01           C
ATOM   4359  O   VAL B  12      29.010  83.813  15.105  1.00 -0.01           O
ATOM   4360  CB  VAL B  12      26.234  82.036  14.787  1.00 -0.01           C
ATOM   4361  CG1 VAL B  12      25.205  81.175  14.070  1.00 -0.01           C
ATOM   4362  CG2 VAL B  12      27.074  81.240  15.844  1.00 -0.01           C
ATOM   4363  H   VAL B  12      29.084  81.917  13.656  1.00 -0.01           H
ATOM   4364  HA  VAL B  12      26.535  83.323  13.146  1.00 -0.01           H
ATOM   4365  HB  VAL B  12      25.623  82.766  15.318  1.00 -0.01           H
ATOM   4366 HG11 VAL B  12      24.782  81.819  13.299  1.00 -0.01           H
ATOM   4367 HG12 VAL B  12      25.677  80.269  13.688  1.00 -0.01           H
ATOM   4368 HG13 VAL B  12      24.456  80.834  14.785  1.00 -0.01           H
ATOM   4369 HG21 VAL B  12      27.732  81.902  16.407  1.00 -0.01           H
ATOM   4370 HG22 VAL B  12      27.545  80.433  15.283  1.00 -0.01           H
ATOM   4371 HG23 VAL B  12      26.360  80.748  16.503  1.00 -0.01           H
ATOM   4372  N   THR B  13      27.216  85.146  14.869  1.00  0.00           N
ATOM   4373  CA  THR B  13      27.762  86.228  15.666  1.00  0.00           C
ATOM   4374  C   THR B  13      28.037  85.776  17.072  1.00  0.00           C
ATOM   4375  O   THR B  13      27.349  84.992  17.702  1.00  0.00           O
ATOM   4376  CB  THR B  13      26.770  87.475  15.704  1.00  0.00           C
ATOM   4377  CG2 THR B  13      26.374  88.117  14.324  1.00  0.00           C
ATOM   4378  OG1 THR B  13      25.649  87.100  16.368  1.00  0.00           O
ATOM   4379  H   THR B  13      26.211  85.051  14.901  1.00  0.00           H
ATOM   4380  HA  THR B  13      28.708  86.429  15.164  1.00  0.00           H
ATOM   4381  HB  THR B  13      27.369  88.262  16.162  1.00  0.00           H
ATOM   4382  HG1 THR B  13      25.102  86.424  15.960  1.00  0.00           H
ATOM   4383 HG21 THR B  13      25.855  87.332  13.773  1.00  0.00           H
ATOM   4384 HG22 THR B  13      27.141  88.461  13.630  1.00  0.00           H
ATOM   4385 HG23 THR B  13      25.703  88.961  14.481  1.00  0.00           H
ATOM   4386  N   ALA B  14      28.950  86.501  17.753  1.00 -0.01           N
ATOM   4387  CA  ALA B  14      29.198  86.154  19.163  1.00 -0.01           C
ATOM   4388  C   ALA B  14      28.040  86.283  20.150  1.00 -0.01           C
ATOM   4389  O   ALA B  14      28.047  85.727  21.203  1.00 -0.01           O
ATOM   4390  CB  ALA B  14      30.461  86.955  19.572  1.00 -0.01           C
ATOM   4391  H   ALA B  14      29.407  87.284  17.308  1.00 -0.01           H
ATOM   4392  HA  ALA B  14      29.396  85.094  19.319  1.00 -0.01           H
ATOM   4393  HB1 ALA B  14      30.336  88.036  19.510  1.00 -0.01           H
ATOM   4394  HB2 ALA B  14      31.318  86.730  18.938  1.00 -0.01           H
ATOM   4395  HB3 ALA B  14      30.836  86.772  20.580  1.00 -0.01           H
ATOM   4396  N   ASP B  15      27.079  87.080  19.838  1.00  0.00           N
ATOM   4397  CA  ASP B  15      25.848  87.434  20.525  1.00  0.00           C
ATOM   4398  C   ASP B  15      24.814  86.303  20.468  1.00  0.00           C
ATOM   4399  O   ASP B  15      24.051  86.173  21.395  1.00  0.00           O
ATOM   4400  CB  ASP B  15      25.220  88.742  19.914  1.00  0.00           C
ATOM   4401  CG  ASP B  15      26.145  89.883  19.605  1.00  0.00           C
ATOM   4402  OD1 ASP B  15      26.013  90.989  20.149  1.00  0.00           O
ATOM   4403  OD2 ASP B  15      27.054  89.687  18.755  1.00  0.00           O
ATOM   4404  H   ASP B  15      27.235  87.554  18.960  1.00  0.00           H
ATOM   4405  HA  ASP B  15      26.022  87.704  21.566  1.00  0.00           H
ATOM   4406  HB2 ASP B  15      24.524  88.470  19.121  1.00  0.00           H
ATOM   4407  HB3 ASP B  15      24.515  89.237  20.582  1.00  0.00           H
ATOM   4408  N   GLU B  16      24.933  85.510  19.358  1.00 -0.01           N
ATOM   4409  CA  GLU B  16      24.152  84.301  19.313  1.00 -0.01           C
ATOM   4410  C   GLU B  16      24.816  83.247  20.229  1.00 -0.01           C
ATOM   4411  O   GLU B  16      24.123  82.506  20.903  1.00 -0.01           O
ATOM   4412  CB  GLU B  16      24.048  83.891  17.857  1.00 -0.01           C
ATOM   4413  CG  GLU B  16      23.055  84.741  17.101  1.00 -0.01           C
ATOM   4414  CD  GLU B  16      23.265  84.726  15.541  1.00 -0.01           C
ATOM   4415  OE1 GLU B  16      22.526  84.079  14.824  1.00 -0.01           O
ATOM   4416  OE2 GLU B  16      24.202  85.401  15.057  1.00 -0.01           O
ATOM   4417  H   GLU B  16      25.560  85.770  18.610  1.00 -0.01           H
ATOM   4418  HA  GLU B  16      23.159  84.451  19.739  1.00 -0.01           H
ATOM   4419  HB2 GLU B  16      24.995  83.829  17.320  1.00 -0.01           H
ATOM   4420  HB3 GLU B  16      23.559  82.920  17.787  1.00 -0.01           H
ATOM   4421  HG2 GLU B  16      22.066  84.354  17.346  1.00 -0.01           H
ATOM   4422  HG3 GLU B  16      23.165  85.788  17.385  1.00 -0.01           H
ATOM   4423  N   VAL B  17      26.172  83.206  20.287  1.00 -0.04           N
ATOM   4424  CA  VAL B  17      26.887  82.306  21.190  1.00 -0.04           C
ATOM   4425  C   VAL B  17      26.527  82.629  22.713  1.00 -0.04           C
ATOM   4426  O   VAL B  17      26.353  81.738  23.551  1.00 -0.04           O
ATOM   4427  CB  VAL B  17      28.427  82.480  21.027  1.00 -0.04           C
ATOM   4428  CG1 VAL B  17      29.203  81.688  22.068  1.00 -0.04           C
ATOM   4429  CG2 VAL B  17      28.884  82.075  19.656  1.00 -0.04           C
ATOM   4430  H   VAL B  17      26.693  83.653  19.546  1.00 -0.04           H
ATOM   4431  HA  VAL B  17      26.503  81.289  21.116  1.00 -0.04           H
ATOM   4432  HB  VAL B  17      28.730  83.523  21.127  1.00 -0.04           H
ATOM   4433 HG11 VAL B  17      30.283  81.833  22.056  1.00 -0.04           H
ATOM   4434 HG12 VAL B  17      28.918  82.066  23.050  1.00 -0.04           H
ATOM   4435 HG13 VAL B  17      29.047  80.610  22.022  1.00 -0.04           H
ATOM   4436 HG21 VAL B  17      29.960  82.131  19.488  1.00 -0.04           H
ATOM   4437 HG22 VAL B  17      28.460  82.711  18.879  1.00 -0.04           H
ATOM   4438 HG23 VAL B  17      28.528  81.056  19.501  1.00 -0.04           H
ATOM   4439  N   GLY B  18      26.512  83.944  22.946  1.00  0.03           N
ATOM   4440  CA  GLY B  18      26.035  84.558  24.178  1.00  0.03           C
ATOM   4441  C   GLY B  18      24.692  84.067  24.659  1.00  0.03           C
ATOM   4442  O   GLY B  18      24.688  83.536  25.757  1.00  0.03           O
ATOM   4443  H   GLY B  18      26.807  84.552  22.195  1.00  0.03           H
ATOM   4444  HA2 GLY B  18      26.751  84.488  24.997  1.00  0.03           H
ATOM   4445  HA3 GLY B  18      25.876  85.584  23.847  1.00  0.03           H
ATOM   4446  N   ASP B  19      23.622  84.095  23.756  1.00  0.00           N
ATOM   4447  CA  ASP B  19      22.308  83.453  24.002  1.00  0.00           C
ATOM   4448  C   ASP B  19      22.375  81.932  24.248  1.00  0.00           C
ATOM   4449  O   ASP B  19      21.497  81.407  24.965  1.00  0.00           O
ATOM   4450  CB  ASP B  19      21.383  83.694  22.789  1.00  0.00           C
ATOM   4451  CG  ASP B  19      20.718  85.085  22.772  1.00  0.00           C
ATOM   4452  OD1 ASP B  19      20.304  85.498  21.647  1.00  0.00           O
ATOM   4453  OD2 ASP B  19      20.472  85.744  23.847  1.00  0.00           O
ATOM   4454  H   ASP B  19      23.667  84.726  22.968  1.00  0.00           H
ATOM   4455  HA  ASP B  19      21.944  83.869  24.941  1.00  0.00           H
ATOM   4456  HB2 ASP B  19      21.893  83.619  21.829  1.00  0.00           H
ATOM   4457  HB3 ASP B  19      20.651  82.887  22.837  1.00  0.00           H
ATOM   4458  N   TRP B  20      23.432  81.279  23.680  1.00 -0.06           N
ATOM   4459  CA  TRP B  20      23.589  79.848  23.805  1.00 -0.06           C
ATOM   4460  C   TRP B  20      24.115  79.563  25.295  1.00 -0.06           C
ATOM   4461  O   TRP B  20      23.423  78.859  26.010  1.00 -0.06           O
ATOM   4462  CB  TRP B  20      24.513  79.251  22.663  1.00 -0.06           C
ATOM   4463  CG  TRP B  20      24.788  77.721  22.708  1.00 -0.06           C
ATOM   4464  CD1 TRP B  20      24.271  76.763  21.923  1.00 -0.06           C
ATOM   4465  CD2 TRP B  20      25.806  76.962  23.464  1.00 -0.06           C
ATOM   4466  CE2 TRP B  20      25.589  75.575  23.335  1.00 -0.06           C
ATOM   4467  CE3 TRP B  20      26.826  77.359  24.370  1.00 -0.06           C
ATOM   4468  NE1 TRP B  20      24.772  75.499  22.229  1.00 -0.06           N
ATOM   4469  CZ2 TRP B  20      26.177  74.578  24.142  1.00 -0.06           C
ATOM   4470  CZ3 TRP B  20      27.583  76.380  25.015  1.00 -0.06           C
ATOM   4471  CH2 TRP B  20      27.198  75.003  25.039  1.00 -0.06           C
ATOM   4472  H   TRP B  20      24.121  81.793  23.149  1.00 -0.06           H
ATOM   4473  HA  TRP B  20      22.540  79.604  23.633  1.00 -0.06           H
ATOM   4474  HB2 TRP B  20      23.993  79.536  21.749  1.00 -0.06           H
ATOM   4475  HB3 TRP B  20      25.481  79.733  22.532  1.00 -0.06           H
ATOM   4476  HD1 TRP B  20      23.665  77.032  21.071  1.00 -0.06           H
ATOM   4477  HE1 TRP B  20      24.351  74.651  21.879  1.00 -0.06           H
ATOM   4478  HE3 TRP B  20      27.112  78.398  24.430  1.00 -0.06           H
ATOM   4479  HZ2 TRP B  20      25.814  73.569  24.008  1.00 -0.06           H
ATOM   4480  HZ3 TRP B  20      28.390  76.718  25.647  1.00 -0.06           H
ATOM   4481  HH2 TRP B  20      27.739  74.309  25.666  1.00 -0.06           H
ATOM   4482  N   TYR B  21      25.193  80.186  25.733  1.00 -0.36           N
ATOM   4483  CA  TYR B  21      25.682  80.121  27.072  1.00 -0.36           C
ATOM   4484  C   TYR B  21      24.668  80.529  28.160  1.00 -0.36           C
ATOM   4485  O   TYR B  21      24.540  79.872  29.146  1.00 -0.36           O
ATOM   4486  CB  TYR B  21      26.960  80.951  27.168  1.00 -0.36           C
ATOM   4487  CG  TYR B  21      28.144  80.143  26.674  1.00 -0.36           C
ATOM   4488  CD1 TYR B  21      28.649  79.026  27.418  1.00 -0.36           C
ATOM   4489  CD2 TYR B  21      28.878  80.609  25.524  1.00 -0.36           C
ATOM   4490  CE1 TYR B  21      29.856  78.405  26.986  1.00 -0.36           C
ATOM   4491  CE2 TYR B  21      29.989  79.914  25.078  1.00 -0.36           C
ATOM   4492  CZ  TYR B  21      30.494  78.829  25.815  1.00 -0.36           C
ATOM   4493  OH  TYR B  21      31.638  78.208  25.416  1.00 -0.36           O
ATOM   4494  H   TYR B  21      25.676  80.774  25.069  1.00 -0.36           H
ATOM   4495  HA  TYR B  21      25.978  79.099  27.309  1.00 -0.36           H
ATOM   4496  HB2 TYR B  21      26.832  81.908  26.662  1.00 -0.36           H
ATOM   4497  HB3 TYR B  21      27.090  81.162  28.229  1.00 -0.36           H
ATOM   4498  HD1 TYR B  21      28.138  78.742  28.326  1.00 -0.36           H
ATOM   4499  HD2 TYR B  21      28.525  81.509  25.041  1.00 -0.36           H
ATOM   4500  HE1 TYR B  21      30.276  77.594  27.562  1.00 -0.36           H
ATOM   4501  HE2 TYR B  21      30.520  80.349  24.244  1.00 -0.36           H
ATOM   4502  HH  TYR B  21      31.845  77.518  26.051  1.00 -0.36           H
ATOM   4503  N   ASP B  22      23.769  81.431  27.882  1.00  0.06           N
ATOM   4504  CA  ASP B  22      22.604  81.760  28.772  1.00  0.06           C
ATOM   4505  C   ASP B  22      21.471  80.722  28.854  1.00  0.06           C
ATOM   4506  O   ASP B  22      20.744  80.690  29.859  1.00  0.06           O
ATOM   4507  CB  ASP B  22      22.122  83.202  28.412  1.00  0.06           C
ATOM   4508  CG  ASP B  22      22.990  84.341  28.996  1.00  0.06           C
ATOM   4509  OD1 ASP B  22      23.719  84.147  29.959  1.00  0.06           O
ATOM   4510  OD2 ASP B  22      22.999  85.442  28.366  1.00  0.06           O
ATOM   4511  H   ASP B  22      23.796  81.920  26.999  1.00  0.06           H
ATOM   4512  HA  ASP B  22      23.006  81.988  29.759  1.00  0.06           H
ATOM   4513  HB2 ASP B  22      22.002  83.225  27.328  1.00  0.06           H
ATOM   4514  HB3 ASP B  22      21.188  83.299  28.966  1.00  0.06           H
ATOM   4515  N   LYS B  23      21.403  79.787  27.895  1.00 -0.03           N
ATOM   4516  CA  LYS B  23      20.518  78.595  27.851  1.00 -0.03           C
ATOM   4517  C   LYS B  23      21.225  77.299  28.261  1.00 -0.03           C
ATOM   4518  O   LYS B  23      20.563  76.649  29.041  1.00 -0.03           O
ATOM   4519  CB  LYS B  23      19.945  78.490  26.445  1.00 -0.03           C
ATOM   4520  CG  LYS B  23      18.693  77.617  26.476  1.00 -0.03           C
ATOM   4521  CD  LYS B  23      17.946  77.564  25.135  1.00 -0.03           C
ATOM   4522  CE  LYS B  23      17.672  78.973  24.748  1.00 -0.03           C
ATOM   4523  NZ  LYS B  23      17.066  78.891  23.415  1.00 -0.03           N
ATOM   4524  H   LYS B  23      22.035  79.763  27.108  1.00 -0.03           H
ATOM   4525  HA  LYS B  23      19.720  78.713  28.585  1.00 -0.03           H
ATOM   4526  HB2 LYS B  23      19.849  79.489  26.021  1.00 -0.03           H
ATOM   4527  HB3 LYS B  23      20.698  77.931  25.890  1.00 -0.03           H
ATOM   4528  HG2 LYS B  23      19.017  76.602  26.707  1.00 -0.03           H
ATOM   4529  HG3 LYS B  23      17.950  77.908  27.218  1.00 -0.03           H
ATOM   4530  HD2 LYS B  23      18.605  77.149  24.372  1.00 -0.03           H
ATOM   4531  HD3 LYS B  23      17.046  76.950  25.137  1.00 -0.03           H
ATOM   4532  HE2 LYS B  23      17.006  79.468  25.455  1.00 -0.03           H
ATOM   4533  HE3 LYS B  23      18.523  79.648  24.651  1.00 -0.03           H
ATOM   4534  HZ1 LYS B  23      16.339  79.572  23.247  1.00 -0.03           H
ATOM   4535  HZ2 LYS B  23      16.626  78.026  23.137  1.00 -0.03           H
ATOM   4536  HZ3 LYS B  23      17.706  79.068  22.654  1.00 -0.03           H
ATOM   4537  N   PHE B  24      22.411  77.013  27.725  1.00 -0.03           N
ATOM   4538  CA  PHE B  24      23.110  75.773  28.002  1.00 -0.03           C
ATOM   4539  C   PHE B  24      24.466  75.802  28.774  1.00 -0.03           C
ATOM   4540  O   PHE B  24      24.847  74.660  29.191  1.00 -0.03           O
ATOM   4541  CB  PHE B  24      23.287  74.890  26.753  1.00 -0.03           C
ATOM   4542  CG  PHE B  24      22.024  74.592  25.964  1.00 -0.03           C
ATOM   4543  CD1 PHE B  24      20.819  74.059  26.585  1.00 -0.03           C
ATOM   4544  CD2 PHE B  24      21.921  75.028  24.659  1.00 -0.03           C
ATOM   4545  CE1 PHE B  24      19.605  73.969  25.882  1.00 -0.03           C
ATOM   4546  CE2 PHE B  24      20.679  74.939  23.942  1.00 -0.03           C
ATOM   4547  CZ  PHE B  24      19.558  74.382  24.505  1.00 -0.03           C
ATOM   4548  H   PHE B  24      22.864  77.707  27.149  1.00 -0.03           H
ATOM   4549  HA  PHE B  24      22.514  75.192  28.706  1.00 -0.03           H
ATOM   4550  HB2 PHE B  24      23.952  75.431  26.080  1.00 -0.03           H
ATOM   4551  HB3 PHE B  24      23.766  73.933  26.962  1.00 -0.03           H
ATOM   4552  HD1 PHE B  24      20.891  73.782  27.627  1.00 -0.03           H
ATOM   4553  HD2 PHE B  24      22.756  75.422  24.099  1.00 -0.03           H
ATOM   4554  HE1 PHE B  24      18.717  73.664  26.416  1.00 -0.03           H
ATOM   4555  HE2 PHE B  24      20.641  75.286  22.921  1.00 -0.03           H
ATOM   4556  HZ  PHE B  24      18.600  74.281  24.017  1.00 -0.03           H
ATOM   4557  N   GLY B  25      25.187  76.906  29.078  1.00 -0.02           N
ATOM   4558  CA  GLY B  25      26.419  76.869  29.869  1.00 -0.02           C
ATOM   4559  C   GLY B  25      26.245  76.343  31.319  1.00 -0.02           C
ATOM   4560  O   GLY B  25      27.149  75.798  31.891  1.00 -0.02           O
ATOM   4561  H   GLY B  25      24.752  77.789  28.853  1.00 -0.02           H
ATOM   4562  HA2 GLY B  25      27.094  76.130  29.437  1.00 -0.02           H
ATOM   4563  HA3 GLY B  25      26.678  77.926  29.800  1.00 -0.02           H
ATOM   4564  N   GLU B  26      25.072  76.607  31.931  1.00 -0.02           N
ATOM   4565  CA  GLU B  26      24.713  75.964  33.272  1.00 -0.02           C
ATOM   4566  C   GLU B  26      24.662  74.419  33.199  1.00 -0.02           C
ATOM   4567  O   GLU B  26      24.921  73.892  34.289  1.00 -0.02           O
ATOM   4568  CB  GLU B  26      23.402  76.570  33.846  1.00 -0.02           C
ATOM   4569  CG  GLU B  26      23.038  76.074  35.248  1.00 -0.02           C
ATOM   4570  CD  GLU B  26      21.879  76.823  35.841  1.00 -0.02           C
ATOM   4571  OE1 GLU B  26      21.295  76.397  36.892  1.00 -0.02           O
ATOM   4572  OE2 GLU B  26      21.534  77.914  35.278  1.00 -0.02           O
ATOM   4573  H   GLU B  26      24.415  77.307  31.617  1.00 -0.02           H
ATOM   4574  HA  GLU B  26      25.467  76.196  34.024  1.00 -0.02           H
ATOM   4575  HB2 GLU B  26      23.524  77.648  33.945  1.00 -0.02           H
ATOM   4576  HB3 GLU B  26      22.577  76.327  33.176  1.00 -0.02           H
ATOM   4577  HG2 GLU B  26      22.912  75.002  35.402  1.00 -0.02           H
ATOM   4578  HG3 GLU B  26      23.960  76.350  35.760  1.00 -0.02           H
ATOM   4579  N   VAL B  27      24.415  73.790  32.090  1.00 -0.20           N
ATOM   4580  CA  VAL B  27      24.342  72.329  31.925  1.00 -0.20           C
ATOM   4581  C   VAL B  27      25.756  71.673  32.186  1.00 -0.20           C
ATOM   4582  O   VAL B  27      25.838  70.661  32.832  1.00 -0.20           O
ATOM   4583  CB  VAL B  27      23.756  71.930  30.608  1.00 -0.20           C
ATOM   4584  CG1 VAL B  27      23.575  70.407  30.581  1.00 -0.20           C
ATOM   4585  CG2 VAL B  27      22.356  72.487  30.499  1.00 -0.20           C
ATOM   4586  H   VAL B  27      24.246  74.398  31.301  1.00 -0.20           H
ATOM   4587  HA  VAL B  27      23.841  71.963  32.821  1.00 -0.20           H
ATOM   4588  HB  VAL B  27      24.359  72.341  29.799  1.00 -0.20           H
ATOM   4589 HG11 VAL B  27      23.304  70.134  29.561  1.00 -0.20           H
ATOM   4590 HG12 VAL B  27      24.528  69.877  30.610  1.00 -0.20           H
ATOM   4591 HG13 VAL B  27      22.841  70.098  31.325  1.00 -0.20           H
ATOM   4592 HG21 VAL B  27      22.290  73.575  30.470  1.00 -0.20           H
ATOM   4593 HG22 VAL B  27      21.654  72.039  31.202  1.00 -0.20           H
ATOM   4594 HG23 VAL B  27      22.018  72.148  29.520  1.00 -0.20           H
ATOM   4595  N   TYR B  28      26.803  72.348  31.786  1.00 -1.20           N
ATOM   4596  CA  TYR B  28      28.166  71.899  32.057  1.00 -1.20           C
ATOM   4597  C   TYR B  28      28.401  72.069  33.521  1.00 -1.20           C
ATOM   4598  O   TYR B  28      28.849  71.189  34.281  1.00 -1.20           O
ATOM   4599  CB  TYR B  28      29.256  72.576  31.139  1.00 -1.20           C
ATOM   4600  CG  TYR B  28      29.080  72.025  29.717  1.00 -1.20           C
ATOM   4601  CD1 TYR B  28      30.121  71.124  29.274  1.00 -1.20           C
ATOM   4602  CD2 TYR B  28      28.054  72.487  28.882  1.00 -1.20           C
ATOM   4603  CE1 TYR B  28      30.089  70.605  27.976  1.00 -1.20           C
ATOM   4604  CE2 TYR B  28      28.030  71.927  27.585  1.00 -1.20           C
ATOM   4605  CZ  TYR B  28      29.025  71.031  27.120  1.00 -1.20           C
ATOM   4606  OH  TYR B  28      28.983  70.580  25.870  1.00 -1.20           O
ATOM   4607  H   TYR B  28      26.618  73.261  31.395  1.00 -1.20           H
ATOM   4608  HA  TYR B  28      28.139  70.844  31.781  1.00 -1.20           H
ATOM   4609  HB2 TYR B  28      29.106  73.653  31.210  1.00 -1.20           H
ATOM   4610  HB3 TYR B  28      30.213  72.291  31.577  1.00 -1.20           H
ATOM   4611  HD1 TYR B  28      30.930  70.760  29.889  1.00 -1.20           H
ATOM   4612  HD2 TYR B  28      27.287  73.143  29.267  1.00 -1.20           H
ATOM   4613  HE1 TYR B  28      30.829  69.874  27.685  1.00 -1.20           H
ATOM   4614  HE2 TYR B  28      27.179  72.166  26.965  1.00 -1.20           H
ATOM   4615  HH  TYR B  28      29.549  69.819  25.720  1.00 -1.20           H
ATOM   4616  N   HID B  29      27.957  73.224  34.119  1.00  0.04           N
ATOM   4617  CA  HID B  29      28.118  73.498  35.560  1.00  0.04           C
ATOM   4618  C   HID B  29      27.361  72.415  36.447  1.00  0.04           C
ATOM   4619  O   HID B  29      27.804  72.041  37.530  1.00  0.04           O
ATOM   4620  CB  HID B  29      27.614  74.923  35.905  1.00  0.04           C
ATOM   4621  CG  HID B  29      27.820  75.406  37.383  1.00  0.04           C
ATOM   4622  CD2 HID B  29      26.987  76.373  38.066  1.00  0.04           C
ATOM   4623  ND1 HID B  29      28.620  74.819  38.283  1.00  0.04           N
ATOM   4624  CE1 HID B  29      28.297  75.301  39.500  1.00  0.04           C
ATOM   4625  NE2 HID B  29      27.314  76.244  39.472  1.00  0.04           N
ATOM   4626  H   HID B  29      27.394  73.880  33.597  1.00  0.04           H
ATOM   4627  HA  HID B  29      29.180  73.317  35.732  1.00  0.04           H
ATOM   4628  HB2 HID B  29      28.287  75.534  35.305  1.00  0.04           H
ATOM   4629  HB3 HID B  29      26.561  75.026  35.640  1.00  0.04           H
ATOM   4630  HD1 HID B  29      29.282  74.084  38.078  1.00  0.04           H
ATOM   4631  HD2 HID B  29      26.174  76.942  37.639  1.00  0.04           H
ATOM   4632  HE1 HID B  29      28.723  74.900  40.408  1.00  0.04           H
ATOM   4633  N   LEU B  30      26.175  71.986  35.979  1.00  0.00           N
ATOM   4634  CA  LEU B  30      25.490  70.795  36.456  1.00  0.00           C
ATOM   4635  C   LEU B  30      26.202  69.428  36.263  1.00  0.00           C
ATOM   4636  O   LEU B  30      25.759  68.473  36.832  1.00  0.00           O
ATOM   4637  CB  LEU B  30      24.120  70.836  35.821  1.00  0.00           C
ATOM   4638  CG  LEU B  30      23.054  71.813  36.328  1.00  0.00           C
ATOM   4639  CD1 LEU B  30      22.007  72.315  35.312  1.00  0.00           C
ATOM   4640  CD2 LEU B  30      22.292  71.259  37.516  1.00  0.00           C
ATOM   4641  H   LEU B  30      25.767  72.444  35.176  1.00  0.00           H
ATOM   4642  HA  LEU B  30      25.346  70.843  37.535  1.00  0.00           H
ATOM   4643  HB2 LEU B  30      24.176  70.754  34.736  1.00  0.00           H
ATOM   4644  HB3 LEU B  30      23.695  69.854  36.030  1.00  0.00           H
ATOM   4645  HG  LEU B  30      23.455  72.752  36.708  1.00  0.00           H
ATOM   4646 HD11 LEU B  30      21.399  73.164  35.627  1.00  0.00           H
ATOM   4647 HD12 LEU B  30      21.315  71.486  35.163  1.00  0.00           H
ATOM   4648 HD13 LEU B  30      22.362  72.516  34.301  1.00  0.00           H
ATOM   4649 HD21 LEU B  30      23.044  71.164  38.299  1.00  0.00           H
ATOM   4650 HD22 LEU B  30      21.498  71.893  37.911  1.00  0.00           H
ATOM   4651 HD23 LEU B  30      21.966  70.225  37.402  1.00  0.00           H
ATOM   4652  N   THR B  31      27.290  69.231  35.481  1.00 -0.08           N
ATOM   4653  CA  THR B  31      27.994  67.966  35.220  1.00 -0.08           C
ATOM   4654  C   THR B  31      29.486  67.906  35.517  1.00 -0.08           C
ATOM   4655  O   THR B  31      30.008  66.868  35.960  1.00 -0.08           O
ATOM   4656  CB  THR B  31      27.939  67.641  33.654  1.00 -0.08           C
ATOM   4657  CG2 THR B  31      26.545  67.190  33.299  1.00 -0.08           C
ATOM   4658  OG1 THR B  31      28.243  68.653  32.771  1.00 -0.08           O
ATOM   4659  H   THR B  31      27.735  70.051  35.095  1.00 -0.08           H
ATOM   4660  HA  THR B  31      27.444  67.146  35.683  1.00 -0.08           H
ATOM   4661  HB  THR B  31      28.576  66.771  33.496  1.00 -0.08           H
ATOM   4662  HG1 THR B  31      27.464  69.213  32.730  1.00 -0.08           H
ATOM   4663 HG21 THR B  31      25.922  68.074  33.435  1.00 -0.08           H
ATOM   4664 HG22 THR B  31      26.212  66.351  33.910  1.00 -0.08           H
ATOM   4665 HG23 THR B  31      26.531  66.873  32.256  1.00 -0.08           H
ATOM   4666  N   LEU B  32      30.225  69.100  35.551  1.00 -0.33           N
ATOM   4667  CA  LEU B  32      31.763  69.108  35.645  1.00 -0.33           C
ATOM   4668  C   LEU B  32      32.235  69.691  36.983  1.00 -0.33           C
ATOM   4669  O   LEU B  32      33.280  69.318  37.506  1.00 -0.33           O
ATOM   4670  CB  LEU B  32      32.345  69.869  34.443  1.00 -0.33           C
ATOM   4671  CG  LEU B  32      32.002  69.219  33.041  1.00 -0.33           C
ATOM   4672  CD1 LEU B  32      32.829  69.963  32.013  1.00 -0.33           C
ATOM   4673  CD2 LEU B  32      32.462  67.766  32.925  1.00 -0.33           C
ATOM   4674  H   LEU B  32      29.805  69.941  35.181  1.00 -0.33           H
ATOM   4675  HA  LEU B  32      32.087  68.068  35.662  1.00 -0.33           H
ATOM   4676  HB2 LEU B  32      32.017  70.908  34.433  1.00 -0.33           H
ATOM   4677  HB3 LEU B  32      33.410  69.788  34.661  1.00 -0.33           H
ATOM   4678  HG  LEU B  32      30.931  69.292  32.851  1.00 -0.33           H
ATOM   4679 HD11 LEU B  32      32.633  69.606  31.002  1.00 -0.33           H
ATOM   4680 HD12 LEU B  32      33.900  69.815  32.154  1.00 -0.33           H
ATOM   4681 HD13 LEU B  32      32.716  71.047  32.046  1.00 -0.33           H
ATOM   4682 HD21 LEU B  32      32.233  67.410  31.920  1.00 -0.33           H
ATOM   4683 HD22 LEU B  32      33.488  67.700  33.289  1.00 -0.33           H
ATOM   4684 HD23 LEU B  32      31.764  67.198  33.539  1.00 -0.33           H
ATOM   4685  N   GLY B  33      31.327  70.514  37.612  1.00  0.01           N
ATOM   4686  CA  GLY B  33      31.559  70.991  39.025  1.00  0.01           C
ATOM   4687  C   GLY B  33      31.455  72.497  39.272  1.00  0.01           C
ATOM   4688  O   GLY B  33      30.580  73.183  38.737  1.00  0.01           O
ATOM   4689  H   GLY B  33      30.456  70.771  37.170  1.00  0.01           H
ATOM   4690  HA2 GLY B  33      30.886  70.551  39.761  1.00  0.01           H
ATOM   4691  HA3 GLY B  33      32.561  70.704  39.343  1.00  0.01           H
ATOM   4692  N   GLU B  34      32.254  72.946  40.212  1.00  0.00           N
ATOM   4693  CA  GLU B  34      32.078  74.352  40.716  1.00  0.00           C
ATOM   4694  C   GLU B  34      32.341  75.384  39.572  1.00  0.00           C
ATOM   4695  O   GLU B  34      31.935  76.483  39.691  1.00  0.00           O
ATOM   4696  CB  GLU B  34      32.890  74.644  41.998  1.00  0.00           C
ATOM   4697  CG  GLU B  34      32.607  73.625  43.120  1.00  0.00           C
ATOM   4698  CD  GLU B  34      32.610  73.996  44.544  1.00  0.00           C
ATOM   4699  OE1 GLU B  34      33.333  74.988  44.915  1.00  0.00           O
ATOM   4700  OE2 GLU B  34      32.082  73.304  45.436  1.00  0.00           O
ATOM   4701  H   GLU B  34      32.894  72.265  40.594  1.00  0.00           H
ATOM   4702  HA  GLU B  34      31.010  74.471  40.898  1.00  0.00           H
ATOM   4703  HB2 GLU B  34      33.952  74.636  41.754  1.00  0.00           H
ATOM   4704  HB3 GLU B  34      32.606  75.642  42.331  1.00  0.00           H
ATOM   4705  HG2 GLU B  34      31.586  73.264  43.003  1.00  0.00           H
ATOM   4706  HG3 GLU B  34      33.207  72.731  42.951  1.00  0.00           H
ATOM   4707  N   SER B  35      33.064  75.055  38.441  1.00 -0.23           N
ATOM   4708  CA  SER B  35      33.103  75.763  37.170  1.00 -0.23           C
ATOM   4709  C   SER B  35      33.018  74.777  36.045  1.00 -0.23           C
ATOM   4710  O   SER B  35      32.488  73.675  36.208  1.00 -0.23           O
ATOM   4711  CB  SER B  35      34.219  76.750  37.149  1.00 -0.23           C
ATOM   4712  OG  SER B  35      34.066  77.670  36.021  1.00 -0.23           O
ATOM   4713  H   SER B  35      33.452  74.125  38.504  1.00 -0.23           H
ATOM   4714  HA  SER B  35      32.175  76.336  37.167  1.00 -0.23           H
ATOM   4715  HB2 SER B  35      34.200  77.433  37.998  1.00 -0.23           H
ATOM   4716  HB3 SER B  35      35.164  76.209  37.103  1.00 -0.23           H
ATOM   4717  HG  SER B  35      34.870  77.661  35.496  1.00 -0.23           H
ATOM   4718  N   VAL B  36      33.368  75.158  34.800  1.00 -0.06           N
ATOM   4719  CA  VAL B  36      33.151  74.367  33.591  1.00 -0.06           C
ATOM   4720  C   VAL B  36      34.409  74.175  32.666  1.00 -0.06           C
ATOM   4721  O   VAL B  36      34.398  73.655  31.528  1.00 -0.06           O
ATOM   4722  CB  VAL B  36      32.046  74.991  32.722  1.00 -0.06           C
ATOM   4723  CG1 VAL B  36      30.735  74.920  33.382  1.00 -0.06           C
ATOM   4724  CG2 VAL B  36      32.295  76.395  32.379  1.00 -0.06           C
ATOM   4725  H   VAL B  36      33.725  76.090  34.642  1.00 -0.06           H
ATOM   4726  HA  VAL B  36      32.790  73.377  33.869  1.00 -0.06           H
ATOM   4727  HB  VAL B  36      31.745  74.355  31.889  1.00 -0.06           H
ATOM   4728 HG11 VAL B  36      29.955  75.048  32.632  1.00 -0.06           H
ATOM   4729 HG12 VAL B  36      30.719  73.972  33.920  1.00 -0.06           H
ATOM   4730 HG13 VAL B  36      30.565  75.762  34.054  1.00 -0.06           H
ATOM   4731 HG21 VAL B  36      33.205  76.480  31.784  1.00 -0.06           H
ATOM   4732 HG22 VAL B  36      32.320  77.072  33.232  1.00 -0.06           H
ATOM   4733 HG23 VAL B  36      31.418  76.798  31.871  1.00 -0.06           H
ATOM   4734  N   HID B  37      35.626  74.504  33.065  1.00 -0.53           N
ATOM   4735  CA  HID B  37      36.797  73.917  32.408  1.00 -0.53           C
ATOM   4736  C   HID B  37      36.996  72.368  32.611  1.00 -0.53           C
ATOM   4737  O   HID B  37      36.372  71.794  33.501  1.00 -0.53           O
ATOM   4738  CB  HID B  37      37.978  74.710  32.908  1.00 -0.53           C
ATOM   4739  CG  HID B  37      38.334  74.554  34.347  1.00 -0.53           C
ATOM   4740  CD2 HID B  37      38.156  75.464  35.375  1.00 -0.53           C
ATOM   4741  ND1 HID B  37      38.889  73.439  34.855  1.00 -0.53           N
ATOM   4742  CE1 HID B  37      39.161  73.636  36.149  1.00 -0.53           C
ATOM   4743  NE2 HID B  37      38.772  74.872  36.476  1.00 -0.53           N
ATOM   4744  H   HID B  37      35.801  75.104  33.859  1.00 -0.53           H
ATOM   4745  HA  HID B  37      36.786  74.214  31.359  1.00 -0.53           H
ATOM   4746  HB2 HID B  37      38.837  74.281  32.393  1.00 -0.53           H
ATOM   4747  HB3 HID B  37      37.937  75.754  32.597  1.00 -0.53           H
ATOM   4748  HD1 HID B  37      39.172  72.625  34.329  1.00 -0.53           H
ATOM   4749  HD2 HID B  37      37.703  76.440  35.287  1.00 -0.53           H
ATOM   4750  HE1 HID B  37      39.798  72.964  36.704  1.00 -0.53           H
ATOM   4751  N   CYS B  38      37.828  71.714  31.800  1.00 -0.30           N
ATOM   4752  CA  CYS B  38      38.278  70.328  32.029  1.00 -0.30           C
ATOM   4753  C   CYS B  38      38.935  70.066  33.404  1.00 -0.30           C
ATOM   4754  O   CYS B  38      39.538  71.019  33.958  1.00 -0.30           O
ATOM   4755  CB  CYS B  38      39.144  69.915  30.889  1.00 -0.30           C
ATOM   4756  SG  CYS B  38      38.479  70.017  29.301  1.00 -0.30           S
ATOM   4757  H   CYS B  38      38.387  72.226  31.132  1.00 -0.30           H
ATOM   4758  HA  CYS B  38      37.409  69.680  31.913  1.00 -0.30           H
ATOM   4759  HB2 CYS B  38      40.081  70.464  30.990  1.00 -0.30           H
ATOM   4760  HB3 CYS B  38      39.597  68.926  30.954  1.00 -0.30           H
ATOM   4761  HG  CYS B  38      38.325  71.342  29.238  1.00 -0.30           H
ATOM   4762  N   GLY B  39      38.873  68.824  33.893  1.00  0.03           N
ATOM   4763  CA  GLY B  39      39.620  68.346  35.095  1.00  0.03           C
ATOM   4764  C   GLY B  39      40.894  67.562  34.847  1.00  0.03           C
ATOM   4765  O   GLY B  39      41.153  67.102  33.751  1.00  0.03           O
ATOM   4766  H   GLY B  39      38.524  68.065  33.326  1.00  0.03           H
ATOM   4767  HA2 GLY B  39      39.965  69.247  35.601  1.00  0.03           H
ATOM   4768  HA3 GLY B  39      39.066  67.639  35.713  1.00  0.03           H
ATOM   4769  N   LEU B  40      41.757  67.570  35.865  1.00  0.02           N
ATOM   4770  CA  LEU B  40      43.120  66.916  35.831  1.00  0.02           C
ATOM   4771  C   LEU B  40      43.021  65.444  36.068  1.00  0.02           C
ATOM   4772  O   LEU B  40      43.372  64.934  37.108  1.00  0.02           O
ATOM   4773  CB  LEU B  40      44.121  67.565  36.854  1.00  0.02           C
ATOM   4774  CG  LEU B  40      45.664  67.497  36.467  1.00  0.02           C
ATOM   4775  CD1 LEU B  40      45.954  68.316  35.275  1.00  0.02           C
ATOM   4776  CD2 LEU B  40      46.513  68.169  37.565  1.00  0.02           C
ATOM   4777  H   LEU B  40      41.578  68.134  36.684  1.00  0.02           H
ATOM   4778  HA  LEU B  40      43.532  66.991  34.824  1.00  0.02           H
ATOM   4779  HB2 LEU B  40      43.943  68.631  36.994  1.00  0.02           H
ATOM   4780  HB3 LEU B  40      44.024  67.103  37.836  1.00  0.02           H
ATOM   4781  HG  LEU B  40      45.997  66.478  36.273  1.00  0.02           H
ATOM   4782 HD11 LEU B  40      45.479  67.738  34.482  1.00  0.02           H
ATOM   4783 HD12 LEU B  40      47.018  68.318  35.036  1.00  0.02           H
ATOM   4784 HD13 LEU B  40      45.586  69.338  35.370  1.00  0.02           H
ATOM   4785 HD21 LEU B  40      47.556  68.130  37.251  1.00  0.02           H
ATOM   4786 HD22 LEU B  40      46.268  69.226  37.669  1.00  0.02           H
ATOM   4787 HD23 LEU B  40      46.351  67.728  38.549  1.00  0.02           H
ATOM   4788  N   TRP B  41      42.686  64.684  35.055  1.00  0.00           N
ATOM   4789  CA  TRP B  41      42.477  63.269  35.216  1.00  0.00           C
ATOM   4790  C   TRP B  41      43.736  62.440  34.954  1.00  0.00           C
ATOM   4791  O   TRP B  41      43.728  61.248  35.072  1.00  0.00           O
ATOM   4792  CB  TRP B  41      41.367  62.765  34.276  1.00  0.00           C
ATOM   4793  CG  TRP B  41      40.065  63.537  34.362  1.00  0.00           C
ATOM   4794  CD1 TRP B  41      39.646  64.528  33.531  1.00  0.00           C
ATOM   4795  CD2 TRP B  41      39.016  63.442  35.422  1.00  0.00           C
ATOM   4796  CE2 TRP B  41      38.025  64.442  35.102  1.00  0.00           C
ATOM   4797  CE3 TRP B  41      38.895  62.699  36.681  1.00  0.00           C
ATOM   4798  NE1 TRP B  41      38.408  65.008  33.949  1.00  0.00           N
ATOM   4799  CZ2 TRP B  41      36.913  64.665  35.936  1.00  0.00           C
ATOM   4800  CZ3 TRP B  41      37.741  62.958  37.446  1.00  0.00           C
ATOM   4801  CH2 TRP B  41      36.721  63.852  37.059  1.00  0.00           C
ATOM   4802  H   TRP B  41      42.531  65.054  34.128  1.00  0.00           H
ATOM   4803  HA  TRP B  41      42.323  63.134  36.287  1.00  0.00           H
ATOM   4804  HB2 TRP B  41      41.712  62.814  33.243  1.00  0.00           H
ATOM   4805  HB3 TRP B  41      41.136  61.727  34.515  1.00  0.00           H
ATOM   4806  HD1 TRP B  41      40.262  64.982  32.768  1.00  0.00           H
ATOM   4807  HE1 TRP B  41      37.867  65.700  33.450  1.00  0.00           H
ATOM   4808  HE3 TRP B  41      39.611  61.937  36.951  1.00  0.00           H
ATOM   4809  HZ2 TRP B  41      36.177  65.408  35.668  1.00  0.00           H
ATOM   4810  HZ3 TRP B  41      37.630  62.465  38.401  1.00  0.00           H
ATOM   4811  HH2 TRP B  41      35.913  64.017  37.756  1.00  0.00           H
ATOM   4812  N   PHE B  42      44.761  62.987  34.323  1.00  0.00           N
ATOM   4813  CA  PHE B  42      46.044  62.357  34.031  1.00  0.00           C
ATOM   4814  C   PHE B  42      47.131  63.249  34.671  1.00  0.00           C
ATOM   4815  O   PHE B  42      47.073  64.463  34.390  1.00  0.00           O
ATOM   4816  CB  PHE B  42      46.294  62.197  32.534  1.00  0.00           C
ATOM   4817  CG  PHE B  42      45.542  61.073  31.885  1.00  0.00           C
ATOM   4818  CD1 PHE B  42      44.234  61.243  31.465  1.00  0.00           C
ATOM   4819  CD2 PHE B  42      46.139  59.844  31.761  1.00  0.00           C
ATOM   4820  CE1 PHE B  42      43.524  60.147  30.913  1.00  0.00           C
ATOM   4821  CE2 PHE B  42      45.518  58.817  31.057  1.00  0.00           C
ATOM   4822  CZ  PHE B  42      44.208  58.934  30.639  1.00  0.00           C
ATOM   4823  H   PHE B  42      44.545  63.897  33.942  1.00  0.00           H
ATOM   4824  HA  PHE B  42      46.085  61.378  34.508  1.00  0.00           H
ATOM   4825  HB2 PHE B  42      46.020  63.154  32.090  1.00  0.00           H
ATOM   4826  HB3 PHE B  42      47.361  62.055  32.362  1.00  0.00           H
ATOM   4827  HD1 PHE B  42      43.743  62.180  31.683  1.00  0.00           H
ATOM   4828  HD2 PHE B  42      47.173  59.730  32.051  1.00  0.00           H
ATOM   4829  HE1 PHE B  42      42.509  60.260  30.563  1.00  0.00           H
ATOM   4830  HE2 PHE B  42      45.998  57.868  30.869  1.00  0.00           H
ATOM   4831  HZ  PHE B  42      43.659  58.193  30.077  1.00  0.00           H
ATOM   4832  N   PRO B  43      48.026  62.745  35.490  1.00  0.00           N
ATOM   4833  CA  PRO B  43      48.958  63.644  36.262  1.00  0.00           C
ATOM   4834  C   PRO B  43      49.805  64.467  35.242  1.00  0.00           C
ATOM   4835  O   PRO B  43      50.149  64.061  34.139  1.00  0.00           O
ATOM   4836  CB  PRO B  43      49.830  62.744  37.130  1.00  0.00           C
ATOM   4837  CG  PRO B  43      48.779  61.709  37.464  1.00  0.00           C
ATOM   4838  CD  PRO B  43      48.071  61.373  36.080  1.00  0.00           C
ATOM   4839  HA  PRO B  43      48.294  64.227  36.900  1.00  0.00           H
ATOM   4840  HB2 PRO B  43      50.642  62.252  36.594  1.00  0.00           H
ATOM   4841  HB3 PRO B  43      50.187  63.268  38.016  1.00  0.00           H
ATOM   4842  HG2 PRO B  43      49.351  60.828  37.755  1.00  0.00           H
ATOM   4843  HG3 PRO B  43      48.076  61.928  38.268  1.00  0.00           H
ATOM   4844  HD2 PRO B  43      48.830  60.807  35.539  1.00  0.00           H
ATOM   4845  HD3 PRO B  43      47.095  60.894  36.146  1.00  0.00           H
ATOM   4846  N   PRO B  44      50.332  65.664  35.617  1.00  0.00           N
ATOM   4847  CA  PRO B  44      51.077  66.594  34.716  1.00  0.00           C
ATOM   4848  C   PRO B  44      52.342  66.070  33.903  1.00  0.00           C
ATOM   4849  O   PRO B  44      52.728  66.586  32.839  1.00  0.00           O
ATOM   4850  CB  PRO B  44      51.444  67.773  35.601  1.00  0.00           C
ATOM   4851  CG  PRO B  44      50.430  67.696  36.709  1.00  0.00           C
ATOM   4852  CD  PRO B  44      50.172  66.271  36.877  1.00  0.00           C
ATOM   4853  HA  PRO B  44      50.284  66.894  34.032  1.00  0.00           H
ATOM   4854  HB2 PRO B  44      52.438  67.582  36.003  1.00  0.00           H
ATOM   4855  HB3 PRO B  44      51.371  68.757  35.137  1.00  0.00           H
ATOM   4856  HG2 PRO B  44      50.823  68.130  37.628  1.00  0.00           H
ATOM   4857  HG3 PRO B  44      49.562  68.176  36.256  1.00  0.00           H
ATOM   4858  HD2 PRO B  44      50.852  65.819  37.599  1.00  0.00           H
ATOM   4859  HD3 PRO B  44      49.156  66.098  37.232  1.00  0.00           H
ATOM   4860  N   ASP B  45      53.149  65.100  34.365  1.00  0.00           N
ATOM   4861  CA  ASP B  45      54.317  64.579  33.609  1.00  0.00           C
ATOM   4862  C   ASP B  45      54.056  63.339  32.692  1.00  0.00           C
ATOM   4863  O   ASP B  45      54.988  62.820  32.050  1.00  0.00           O
ATOM   4864  CB  ASP B  45      55.385  64.135  34.619  1.00  0.00           C
ATOM   4865  CG  ASP B  45      55.849  65.172  35.632  1.00  0.00           C
ATOM   4866  OD1 ASP B  45      56.362  66.242  35.226  1.00  0.00           O
ATOM   4867  OD2 ASP B  45      55.833  64.843  36.854  1.00  0.00           O
ATOM   4868  H   ASP B  45      52.836  64.700  35.238  1.00  0.00           H
ATOM   4869  HA  ASP B  45      54.718  65.304  32.901  1.00  0.00           H
ATOM   4870  HB2 ASP B  45      54.986  63.275  35.157  1.00  0.00           H
ATOM   4871  HB3 ASP B  45      56.287  63.904  34.052  1.00  0.00           H
ATOM   4872  N   ALA B  46      52.821  62.928  32.689  1.00  0.00           N
ATOM   4873  CA  ALA B  46      52.441  61.676  32.011  1.00  0.00           C
ATOM   4874  C   ALA B  46      52.453  61.752  30.462  1.00  0.00           C
ATOM   4875  O   ALA B  46      51.903  62.714  29.888  1.00  0.00           O
ATOM   4876  CB  ALA B  46      51.019  61.279  32.508  1.00  0.00           C
ATOM   4877  H   ALA B  46      52.070  63.520  33.016  1.00  0.00           H
ATOM   4878  HA  ALA B  46      53.148  60.903  32.313  1.00  0.00           H
ATOM   4879  HB1 ALA B  46      50.822  60.243  32.233  1.00  0.00           H
ATOM   4880  HB2 ALA B  46      50.247  61.832  31.973  1.00  0.00           H
ATOM   4881  HB3 ALA B  46      50.907  61.424  33.582  1.00  0.00           H
ATOM   4882  N   PRO B  47      52.898  60.691  29.736  1.00  0.00           N
ATOM   4883  CA  PRO B  47      52.720  60.548  28.306  1.00  0.00           C
ATOM   4884  C   PRO B  47      51.212  60.650  27.948  1.00  0.00           C
ATOM   4885  O   PRO B  47      50.233  60.413  28.635  1.00  0.00           O
ATOM   4886  CB  PRO B  47      53.336  59.182  27.855  1.00  0.00           C
ATOM   4887  CG  PRO B  47      53.614  58.539  29.214  1.00  0.00           C
ATOM   4888  CD  PRO B  47      53.652  59.593  30.282  1.00  0.00           C
ATOM   4889  HA  PRO B  47      53.250  61.396  27.874  1.00  0.00           H
ATOM   4890  HB2 PRO B  47      52.499  58.662  27.389  1.00  0.00           H
ATOM   4891  HB3 PRO B  47      54.210  59.191  27.203  1.00  0.00           H
ATOM   4892  HG2 PRO B  47      52.808  57.847  29.459  1.00  0.00           H
ATOM   4893  HG3 PRO B  47      54.557  57.993  29.178  1.00  0.00           H
ATOM   4894  HD2 PRO B  47      53.209  59.172  31.184  1.00  0.00           H
ATOM   4895  HD3 PRO B  47      54.683  59.842  30.533  1.00  0.00           H
ATOM   4896  N   VAL B  48      50.997  60.965  26.709  1.00  0.01           N
ATOM   4897  CA  VAL B  48      49.700  60.753  26.036  1.00  0.01           C
ATOM   4898  C   VAL B  48      49.396  59.286  25.813  1.00  0.01           C
ATOM   4899  O   VAL B  48      50.286  58.577  25.309  1.00  0.01           O
ATOM   4900  CB  VAL B  48      49.803  61.480  24.641  1.00  0.01           C
ATOM   4901  CG1 VAL B  48      48.571  61.368  23.719  1.00  0.01           C
ATOM   4902  CG2 VAL B  48      50.040  63.021  24.714  1.00  0.01           C
ATOM   4903  H   VAL B  48      51.785  61.162  26.108  1.00  0.01           H
ATOM   4904  HA  VAL B  48      48.933  61.243  26.636  1.00  0.01           H
ATOM   4905  HB  VAL B  48      50.668  61.060  24.129  1.00  0.01           H
ATOM   4906 HG11 VAL B  48      48.337  60.340  23.441  1.00  0.01           H
ATOM   4907 HG12 VAL B  48      47.688  61.863  24.122  1.00  0.01           H
ATOM   4908 HG13 VAL B  48      48.872  61.755  22.746  1.00  0.01           H
ATOM   4909 HG21 VAL B  48      50.821  63.337  25.406  1.00  0.01           H
ATOM   4910 HG22 VAL B  48      49.215  63.548  25.193  1.00  0.01           H
ATOM   4911 HG23 VAL B  48      50.229  63.318  23.683  1.00  0.01           H
ATOM   4912  N   PRO B  49      48.164  58.775  26.125  1.00  0.00           N
ATOM   4913  CA  PRO B  49      47.881  57.341  26.180  1.00  0.00           C
ATOM   4914  C   PRO B  49      47.759  56.732  24.761  1.00  0.00           C
ATOM   4915  O   PRO B  49      47.235  57.348  23.871  1.00  0.00           O
ATOM   4916  CB  PRO B  49      46.572  57.236  27.030  1.00  0.00           C
ATOM   4917  CG  PRO B  49      45.857  58.568  26.640  1.00  0.00           C
ATOM   4918  CD  PRO B  49      47.090  59.500  26.791  1.00  0.00           C
ATOM   4919  HA  PRO B  49      48.668  56.859  26.759  1.00  0.00           H
ATOM   4920  HB2 PRO B  49      46.011  56.338  26.772  1.00  0.00           H
ATOM   4921  HB3 PRO B  49      46.809  57.356  28.087  1.00  0.00           H
ATOM   4922  HG2 PRO B  49      45.455  58.420  25.637  1.00  0.00           H
ATOM   4923  HG3 PRO B  49      45.138  58.873  27.401  1.00  0.00           H
ATOM   4924  HD2 PRO B  49      46.881  60.428  26.258  1.00  0.00           H
ATOM   4925  HD3 PRO B  49      47.362  59.691  27.829  1.00  0.00           H
ATOM   4926  N   GLN B  50      48.110  55.472  24.457  1.00  0.00           N
ATOM   4927  CA  GLN B  50      48.036  54.871  23.130  1.00  0.00           C
ATOM   4928  C   GLN B  50      46.566  54.893  22.600  1.00  0.00           C
ATOM   4929  O   GLN B  50      46.324  54.710  21.436  1.00  0.00           O
ATOM   4930  CB  GLN B  50      48.590  53.399  23.128  1.00  0.00           C
ATOM   4931  CG  GLN B  50      49.953  53.245  23.748  1.00  0.00           C
ATOM   4932  CD  GLN B  50      50.464  51.844  23.487  1.00  0.00           C
ATOM   4933  NE2 GLN B  50      51.625  51.583  23.864  1.00  0.00           N
ATOM   4934  OE1 GLN B  50      49.838  50.958  22.941  1.00  0.00           O
ATOM   4935  H   GLN B  50      48.500  54.958  25.234  1.00  0.00           H
ATOM   4936  HA  GLN B  50      48.726  55.403  22.475  1.00  0.00           H
ATOM   4937  HB2 GLN B  50      47.961  52.802  23.788  1.00  0.00           H
ATOM   4938  HB3 GLN B  50      48.607  52.936  22.141  1.00  0.00           H
ATOM   4939  HG2 GLN B  50      50.679  53.873  23.231  1.00  0.00           H
ATOM   4940  HG3 GLN B  50      50.033  53.389  24.826  1.00  0.00           H
ATOM   4941 HE21 GLN B  50      51.941  50.639  23.693  1.00  0.00           H
ATOM   4942 HE22 GLN B  50      52.165  52.251  24.396  1.00  0.00           H
ATOM   4943  N   ASP B  51      45.578  54.906  23.475  1.00  0.01           N
ATOM   4944  CA  ASP B  51      44.091  54.893  23.167  1.00  0.01           C
ATOM   4945  C   ASP B  51      43.431  55.715  24.237  1.00  0.01           C
ATOM   4946  O   ASP B  51      43.808  55.631  25.365  1.00  0.01           O
ATOM   4947  CB  ASP B  51      43.514  53.473  22.962  1.00  0.01           C
ATOM   4948  CG  ASP B  51      42.535  53.355  21.780  1.00  0.01           C
ATOM   4949  OD1 ASP B  51      42.212  52.217  21.299  1.00  0.01           O
ATOM   4950  OD2 ASP B  51      41.970  54.404  21.402  1.00  0.01           O
ATOM   4951  H   ASP B  51      45.845  55.273  24.377  1.00  0.01           H
ATOM   4952  HA  ASP B  51      44.007  55.356  22.184  1.00  0.01           H
ATOM   4953  HB2 ASP B  51      44.381  52.817  22.882  1.00  0.01           H
ATOM   4954  HB3 ASP B  51      43.015  53.261  23.908  1.00  0.01           H
ATOM   4955  N   MET B  52      42.488  56.563  23.790  1.00  0.00           N
ATOM   4956  CA  MET B  52      41.565  57.313  24.704  1.00  0.00           C
ATOM   4957  C   MET B  52      40.185  56.620  24.872  1.00  0.00           C
ATOM   4958  O   MET B  52      39.193  57.270  25.128  1.00  0.00           O
ATOM   4959  CB  MET B  52      41.465  58.772  24.254  1.00  0.00           C
ATOM   4960  CG  MET B  52      42.724  59.758  24.249  1.00  0.00           C
ATOM   4961  SD  MET B  52      42.220  61.502  23.826  1.00  0.00           S
ATOM   4962  CE  MET B  52      42.517  61.539  22.102  1.00  0.00           C
ATOM   4963  H   MET B  52      42.256  56.541  22.807  1.00  0.00           H
ATOM   4964  HA  MET B  52      42.063  57.383  25.672  1.00  0.00           H
ATOM   4965  HB2 MET B  52      40.889  58.759  23.329  1.00  0.00           H
ATOM   4966  HB3 MET B  52      40.737  59.200  24.943  1.00  0.00           H
ATOM   4967  HG2 MET B  52      43.192  59.666  25.229  1.00  0.00           H
ATOM   4968  HG3 MET B  52      43.429  59.426  23.488  1.00  0.00           H
ATOM   4969  HE1 MET B  52      42.061  62.491  21.833  1.00  0.00           H
ATOM   4970  HE2 MET B  52      43.574  61.522  21.835  1.00  0.00           H
ATOM   4971  HE3 MET B  52      41.990  60.775  21.530  1.00  0.00           H
ATOM   4972  N   GLU B  53      40.189  55.304  24.820  1.00  0.00           N
ATOM   4973  CA  GLU B  53      39.044  54.530  25.341  1.00  0.00           C
ATOM   4974  C   GLU B  53      38.964  54.483  26.833  1.00  0.00           C
ATOM   4975  O   GLU B  53      40.024  54.173  27.443  1.00  0.00           O
ATOM   4976  CB  GLU B  53      39.185  53.103  24.763  1.00  0.00           C
ATOM   4977  CG  GLU B  53      39.116  53.064  23.216  1.00  0.00           C
ATOM   4978  CD  GLU B  53      37.988  53.956  22.630  1.00  0.00           C
ATOM   4979  OE1 GLU B  53      38.205  54.549  21.534  1.00  0.00           O
ATOM   4980  OE2 GLU B  53      36.820  54.017  23.209  1.00  0.00           O
ATOM   4981  H   GLU B  53      41.078  54.824  24.834  1.00  0.00           H
ATOM   4982  HA  GLU B  53      38.204  55.060  24.892  1.00  0.00           H
ATOM   4983  HB2 GLU B  53      40.112  52.663  25.130  1.00  0.00           H
ATOM   4984  HB3 GLU B  53      38.306  52.567  25.121  1.00  0.00           H
ATOM   4985  HG2 GLU B  53      40.072  53.367  22.789  1.00  0.00           H
ATOM   4986  HG3 GLU B  53      38.937  52.068  22.812  1.00  0.00           H
ATOM   4987  N   LEU B  54      37.886  54.730  27.445  1.00  0.00           N
ATOM   4988  CA  LEU B  54      37.696  54.655  28.917  1.00  0.00           C
ATOM   4989  C   LEU B  54      38.290  53.377  29.555  1.00  0.00           C
ATOM   4990  O   LEU B  54      38.899  53.531  30.616  1.00  0.00           O
ATOM   4991  CB  LEU B  54      36.186  54.893  29.165  1.00  0.00           C
ATOM   4992  CG  LEU B  54      35.680  54.865  30.647  1.00  0.00           C
ATOM   4993  CD1 LEU B  54      36.006  56.139  31.291  1.00  0.00           C
ATOM   4994  CD2 LEU B  54      34.182  54.762  30.595  1.00  0.00           C
ATOM   4995  H   LEU B  54      37.065  54.783  26.859  1.00  0.00           H
ATOM   4996  HA  LEU B  54      38.302  55.422  29.399  1.00  0.00           H
ATOM   4997  HB2 LEU B  54      35.863  55.746  28.567  1.00  0.00           H
ATOM   4998  HB3 LEU B  54      35.755  53.982  28.750  1.00  0.00           H
ATOM   4999  HG  LEU B  54      36.174  54.043  31.165  1.00  0.00           H
ATOM   5000 HD11 LEU B  54      35.577  55.969  32.278  1.00  0.00           H
ATOM   5001 HD12 LEU B  54      35.646  57.002  30.731  1.00  0.00           H
ATOM   5002 HD13 LEU B  54      37.084  56.151  31.454  1.00  0.00           H
ATOM   5003 HD21 LEU B  54      33.834  53.938  29.973  1.00  0.00           H
ATOM   5004 HD22 LEU B  54      33.744  54.840  31.591  1.00  0.00           H
ATOM   5005 HD23 LEU B  54      33.950  55.606  29.945  1.00  0.00           H
ATOM   5006  N   VAL B  55      38.155  52.224  28.891  1.00  0.00           N
ATOM   5007  CA  VAL B  55      38.733  50.923  29.353  1.00  0.00           C
ATOM   5008  C   VAL B  55      40.263  50.966  29.220  1.00  0.00           C
ATOM   5009  O   VAL B  55      40.980  50.376  30.008  1.00  0.00           O
ATOM   5010  CB  VAL B  55      38.247  49.734  28.451  1.00  0.00           C
ATOM   5011  CG1 VAL B  55      38.648  49.782  26.926  1.00  0.00           C
ATOM   5012  CG2 VAL B  55      38.815  48.373  29.031  1.00  0.00           C
ATOM   5013  H   VAL B  55      37.765  52.220  27.959  1.00  0.00           H
ATOM   5014  HA  VAL B  55      38.336  50.745  30.352  1.00  0.00           H
ATOM   5015  HB  VAL B  55      37.161  49.659  28.506  1.00  0.00           H
ATOM   5016 HG11 VAL B  55      38.314  50.750  26.554  1.00  0.00           H
ATOM   5017 HG12 VAL B  55      39.723  49.608  26.872  1.00  0.00           H
ATOM   5018 HG13 VAL B  55      38.161  48.982  26.368  1.00  0.00           H
ATOM   5019 HG21 VAL B  55      39.856  48.246  28.732  1.00  0.00           H
ATOM   5020 HG22 VAL B  55      38.186  47.546  28.701  1.00  0.00           H
ATOM   5021 HG23 VAL B  55      38.728  48.434  30.115  1.00  0.00           H
ATOM   5022  N   THR B  56      40.815  51.715  28.258  1.00  0.01           N
ATOM   5023  CA  THR B  56      42.272  51.848  28.215  1.00  0.01           C
ATOM   5024  C   THR B  56      42.779  52.933  29.120  1.00  0.01           C
ATOM   5025  O   THR B  56      43.833  52.817  29.652  1.00  0.01           O
ATOM   5026  CB  THR B  56      42.760  52.137  26.784  1.00  0.01           C
ATOM   5027  CG2 THR B  56      44.288  52.332  26.564  1.00  0.01           C
ATOM   5028  OG1 THR B  56      42.245  51.050  26.097  1.00  0.01           O
ATOM   5029  H   THR B  56      40.228  52.253  27.636  1.00  0.01           H
ATOM   5030  HA  THR B  56      42.723  50.906  28.531  1.00  0.01           H
ATOM   5031  HB  THR B  56      42.189  52.929  26.299  1.00  0.01           H
ATOM   5032  HG1 THR B  56      42.706  50.317  26.510  1.00  0.01           H
ATOM   5033 HG21 THR B  56      44.647  53.054  27.298  1.00  0.01           H
ATOM   5034 HG22 THR B  56      44.597  52.759  25.610  1.00  0.01           H
ATOM   5035 HG23 THR B  56      44.746  51.359  26.739  1.00  0.01           H
ATOM   5036  N   MET B  57      42.014  54.056  29.271  1.00  0.00           N
ATOM   5037  CA  MET B  57      42.303  55.186  30.153  1.00  0.00           C
ATOM   5038  C   MET B  57      42.294  54.736  31.665  1.00  0.00           C
ATOM   5039  O   MET B  57      43.202  55.129  32.390  1.00  0.00           O
ATOM   5040  CB  MET B  57      41.307  56.287  30.003  1.00  0.00           C
ATOM   5041  CG  MET B  57      41.435  56.874  28.599  1.00  0.00           C
ATOM   5042  SD  MET B  57      40.757  58.510  28.470  1.00  0.00           S
ATOM   5043  CE  MET B  57      38.989  58.215  28.415  1.00  0.00           C
ATOM   5044  H   MET B  57      41.234  54.191  28.644  1.00  0.00           H
ATOM   5045  HA  MET B  57      43.325  55.550  30.041  1.00  0.00           H
ATOM   5046  HB2 MET B  57      40.302  56.019  30.330  1.00  0.00           H
ATOM   5047  HB3 MET B  57      41.489  57.082  30.726  1.00  0.00           H
ATOM   5048  HG2 MET B  57      42.502  57.010  28.418  1.00  0.00           H
ATOM   5049  HG3 MET B  57      41.025  56.228  27.823  1.00  0.00           H
ATOM   5050  HE1 MET B  57      38.639  58.392  29.432  1.00  0.00           H
ATOM   5051  HE2 MET B  57      38.634  58.797  27.564  1.00  0.00           H
ATOM   5052  HE3 MET B  57      38.882  57.150  28.208  1.00  0.00           H
ATOM   5053  N   SER B  58      41.329  53.893  32.049  1.00  0.00           N
ATOM   5054  CA  SER B  58      41.235  53.218  33.333  1.00  0.00           C
ATOM   5055  C   SER B  58      42.382  52.298  33.529  1.00  0.00           C
ATOM   5056  O   SER B  58      43.052  52.393  34.566  1.00  0.00           O
ATOM   5057  CB  SER B  58      39.914  52.429  33.539  1.00  0.00           C
ATOM   5058  OG  SER B  58      39.920  51.892  34.829  1.00  0.00           O
ATOM   5059  H   SER B  58      40.489  53.877  31.489  1.00  0.00           H
ATOM   5060  HA  SER B  58      41.336  54.013  34.072  1.00  0.00           H
ATOM   5061  HB2 SER B  58      39.024  53.029  33.350  1.00  0.00           H
ATOM   5062  HB3 SER B  58      39.892  51.588  32.845  1.00  0.00           H
ATOM   5063  HG  SER B  58      40.498  51.127  34.781  1.00  0.00           H
[truncated: 287,593 more chars]
