# Supplementary material for: Total enzymatic synthesis of cis-α-irone from a simple carbon source
Source: Nat Commun. 2022 Dec 2;13:7421. doi: 10.1038/s41467-022-35232-2 (PMC9715568; doi:10.1038/s41467-022-35232-2)
Supplement: Supplementary file 5 — Supplementary Data 2 [file 41467_2022_35232_MOESM5_ESM.zip › structures_mmgbsa/pMT3_Y200F_S182E/pMT3_1SR_SAH_ini_mmgbsa_renum.pdb]

ATOM      1  N   GLN A  10      26.720  24.215  55.502  1.00  0.00           N
ATOM      2  CA  GLN A  10      26.359  23.801  54.091  1.00  0.00           C
ATOM      3  C   GLN A  10      24.838  23.981  53.853  1.00  0.00           C
ATOM      4  O   GLN A  10      24.059  23.203  54.409  1.00  0.00           O
ATOM      5  CB  GLN A  10      26.745  22.339  53.778  1.00  0.00           C
ATOM      6  CG  GLN A  10      28.214  21.891  54.179  1.00  0.00           C
ATOM      7  CD  GLN A  10      28.467  20.404  53.852  1.00  0.00           C
ATOM      8  NE2 GLN A  10      29.542  19.791  54.290  1.00  0.00           N
ATOM      9  OE1 GLN A  10      27.641  19.725  53.212  1.00  0.00           O
ATOM     10  HA  GLN A  10      26.917  24.510  53.479  1.00  0.00           H
ATOM     11  HB2 GLN A  10      26.119  21.691  54.391  1.00  0.00           H
ATOM     12  HB3 GLN A  10      26.590  22.083  52.730  1.00  0.00           H
ATOM     13  HG2 GLN A  10      28.850  22.561  53.601  1.00  0.00           H
ATOM     14  HG3 GLN A  10      28.631  21.921  55.185  1.00  0.00           H
ATOM     15 HE21 GLN A  10      29.698  18.889  53.864  1.00  0.00           H
ATOM     16 HE22 GLN A  10      30.344  20.223  54.726  1.00  0.00           H
ATOM     17  H1  GLN A  10      26.483  25.190  55.614  1.00  0.00           H
ATOM     18  H2  GLN A  10      26.227  23.731  56.239  1.00  0.00           H
ATOM     19  H3  GLN A  10      27.702  24.085  55.698  1.00  0.00           H
ATOM     20  N   GLN A  11      24.409  24.834  52.966  1.00  0.00           N
ATOM     21  CA  GLN A  11      22.992  24.912  52.544  1.00  0.00           C
ATOM     22  C   GLN A  11      22.656  24.509  51.091  1.00  0.00           C
ATOM     23  O   GLN A  11      21.511  24.355  50.735  1.00  0.00           O
ATOM     24  CB  GLN A  11      22.599  26.348  52.874  1.00  0.00           C
ATOM     25  CG  GLN A  11      21.100  26.724  52.644  1.00  0.00           C
ATOM     26  CD  GLN A  11      20.969  28.235  52.686  1.00  0.00           C
ATOM     27  NE2 GLN A  11      19.911  28.852  52.236  1.00  0.00           N
ATOM     28  OE1 GLN A  11      21.644  28.970  53.408  1.00  0.00           O
ATOM     29  H   GLN A  11      25.070  25.488  52.571  1.00  0.00           H
ATOM     30  HA  GLN A  11      22.397  24.289  53.213  1.00  0.00           H
ATOM     31  HB2 GLN A  11      22.878  26.563  53.905  1.00  0.00           H
ATOM     32  HB3 GLN A  11      23.234  27.064  52.353  1.00  0.00           H
ATOM     33  HG2 GLN A  11      20.852  26.413  51.629  1.00  0.00           H
ATOM     34  HG3 GLN A  11      20.466  26.228  53.379  1.00  0.00           H
ATOM     35 HE21 GLN A  11      19.731  29.724  52.713  1.00  0.00           H
ATOM     36 HE22 GLN A  11      19.190  28.402  51.691  1.00  0.00           H
ATOM     37  N   VAL A  12      23.622  24.128  50.342  1.00  0.00           N
ATOM     38  CA  VAL A  12      23.579  23.392  49.044  1.00  0.00           C
ATOM     39  C   VAL A  12      24.557  22.205  49.180  1.00  0.00           C
ATOM     40  O   VAL A  12      25.426  22.181  50.090  1.00  0.00           O
ATOM     41  CB  VAL A  12      24.132  24.272  47.896  1.00  0.00           C
ATOM     42  CG1 VAL A  12      23.382  25.597  47.539  1.00  0.00           C
ATOM     43  CG2 VAL A  12      25.583  24.621  48.027  1.00  0.00           C
ATOM     44  H   VAL A  12      24.536  24.280  50.744  1.00  0.00           H
ATOM     45  HA  VAL A  12      22.585  22.989  48.849  1.00  0.00           H
ATOM     46  HB  VAL A  12      24.034  23.640  47.014  1.00  0.00           H
ATOM     47 HG11 VAL A  12      22.342  25.312  47.379  1.00  0.00           H
ATOM     48 HG12 VAL A  12      23.415  26.272  48.394  1.00  0.00           H
ATOM     49 HG13 VAL A  12      23.845  26.213  46.767  1.00  0.00           H
ATOM     50 HG21 VAL A  12      25.767  25.356  48.811  1.00  0.00           H
ATOM     51 HG22 VAL A  12      25.937  25.001  47.068  1.00  0.00           H
ATOM     52 HG23 VAL A  12      26.191  23.737  48.220  1.00  0.00           H
ATOM     53  N   THR A  13      24.618  21.327  48.083  1.00  0.00           N
ATOM     54  CA  THR A  13      25.704  20.364  47.928  1.00  0.00           C
ATOM     55  C   THR A  13      26.617  20.783  46.718  1.00  0.00           C
ATOM     56  O   THR A  13      26.174  21.423  45.743  1.00  0.00           O
ATOM     57  CB  THR A  13      25.306  18.940  47.645  1.00  0.00           C
ATOM     58  CG2 THR A  13      24.324  18.453  48.676  1.00  0.00           C
ATOM     59  OG1 THR A  13      24.813  18.855  46.317  1.00  0.00           O
ATOM     60  H   THR A  13      23.881  21.348  47.393  1.00  0.00           H
ATOM     61  HA  THR A  13      26.340  20.332  48.812  1.00  0.00           H
ATOM     62  HB  THR A  13      26.221  18.362  47.773  1.00  0.00           H
ATOM     63  HG1 THR A  13      24.166  19.561  46.246  1.00  0.00           H
ATOM     64 HG21 THR A  13      24.674  18.688  49.681  1.00  0.00           H
ATOM     65 HG22 THR A  13      24.279  17.366  48.605  1.00  0.00           H
ATOM     66 HG23 THR A  13      23.333  18.845  48.447  1.00  0.00           H
ATOM     67  N   ALA A  14      27.936  20.429  46.760  1.00  0.00           N
ATOM     68  CA  ALA A  14      28.945  20.601  45.703  1.00  0.00           C
ATOM     69  C   ALA A  14      28.450  20.351  44.246  1.00  0.00           C
ATOM     70  O   ALA A  14      28.872  21.044  43.311  1.00  0.00           O
ATOM     71  CB  ALA A  14      30.204  19.856  45.998  1.00  0.00           C
ATOM     72  H   ALA A  14      28.218  19.918  47.584  1.00  0.00           H
ATOM     73  HA  ALA A  14      29.214  21.641  45.891  1.00  0.00           H
ATOM     74  HB1 ALA A  14      31.073  20.125  45.397  1.00  0.00           H
ATOM     75  HB2 ALA A  14      30.096  18.774  45.926  1.00  0.00           H
ATOM     76  HB3 ALA A  14      30.404  20.120  47.036  1.00  0.00           H
ATOM     77  N   ASP A  15      27.695  19.245  44.002  1.00  0.00           N
ATOM     78  CA  ASP A  15      27.242  18.738  42.710  1.00  0.00           C
ATOM     79  C   ASP A  15      26.313  19.853  41.925  1.00  0.00           C
ATOM     80  O   ASP A  15      26.310  20.022  40.728  1.00  0.00           O
ATOM     81  CB  ASP A  15      26.491  17.414  42.933  1.00  0.00           C
ATOM     82  CG  ASP A  15      27.181  16.246  43.602  1.00  0.00           C
ATOM     83  OD1 ASP A  15      28.256  16.291  44.273  1.00  0.00           O
ATOM     84  OD2 ASP A  15      26.683  15.107  43.370  1.00  0.00           O
ATOM     85  H   ASP A  15      27.263  18.784  44.791  1.00  0.00           H
ATOM     86  HA  ASP A  15      28.046  18.520  42.006  1.00  0.00           H
ATOM     87  HB2 ASP A  15      25.617  17.740  43.497  1.00  0.00           H
ATOM     88  HB3 ASP A  15      26.015  17.032  42.029  1.00  0.00           H
ATOM     89  N   GLU A  16      25.634  20.660  42.765  1.00  0.00           N
ATOM     90  CA  GLU A  16      24.605  21.693  42.290  1.00  0.00           C
ATOM     91  C   GLU A  16      25.323  22.937  41.822  1.00  0.00           C
ATOM     92  O   GLU A  16      24.928  23.542  40.822  1.00  0.00           O
ATOM     93  CB  GLU A  16      23.654  22.107  43.420  1.00  0.00           C
ATOM     94  CG  GLU A  16      23.154  20.777  44.083  1.00  0.00           C
ATOM     95  CD  GLU A  16      22.162  20.983  45.265  1.00  0.00           C
ATOM     96  OE1 GLU A  16      22.418  20.374  46.346  1.00  0.00           O
ATOM     97  OE2 GLU A  16      21.165  21.728  45.116  1.00  0.00           O
ATOM     98  H   GLU A  16      25.721  20.582  43.768  1.00  0.00           H
ATOM     99  HA  GLU A  16      24.047  21.289  41.445  1.00  0.00           H
ATOM    100  HB2 GLU A  16      24.098  22.845  44.089  1.00  0.00           H
ATOM    101  HB3 GLU A  16      22.776  22.564  42.964  1.00  0.00           H
ATOM    102  HG2 GLU A  16      22.693  20.137  43.331  1.00  0.00           H
ATOM    103  HG3 GLU A  16      23.955  20.205  44.550  1.00  0.00           H
ATOM    104  N   VAL A  17      26.303  23.468  42.578  1.00  0.00           N
ATOM    105  CA  VAL A  17      27.294  24.353  41.967  1.00  0.00           C
ATOM    106  C   VAL A  17      27.789  23.952  40.659  1.00  0.00           C
ATOM    107  O   VAL A  17      27.992  24.695  39.692  1.00  0.00           O
ATOM    108  CB  VAL A  17      28.407  24.640  43.022  1.00  0.00           C
ATOM    109  CG1 VAL A  17      29.096  25.884  42.408  1.00  0.00           C
ATOM    110  CG2 VAL A  17      27.982  24.863  44.459  1.00  0.00           C
ATOM    111  H   VAL A  17      26.544  23.093  43.484  1.00  0.00           H
ATOM    112  HA  VAL A  17      26.787  25.280  41.699  1.00  0.00           H
ATOM    113  HB  VAL A  17      29.067  23.772  43.041  1.00  0.00           H
ATOM    114 HG11 VAL A  17      29.834  26.248  43.123  1.00  0.00           H
ATOM    115 HG12 VAL A  17      29.541  25.683  41.433  1.00  0.00           H
ATOM    116 HG13 VAL A  17      28.365  26.691  42.459  1.00  0.00           H
ATOM    117 HG21 VAL A  17      28.837  25.134  45.079  1.00  0.00           H
ATOM    118 HG22 VAL A  17      27.614  23.918  44.859  1.00  0.00           H
ATOM    119 HG23 VAL A  17      27.116  25.514  44.574  1.00  0.00           H
ATOM    120  N   GLY A  18      28.092  22.662  40.547  1.00  0.00           N
ATOM    121  CA  GLY A  18      28.520  21.999  39.329  1.00  0.00           C
ATOM    122  C   GLY A  18      27.584  22.084  38.136  1.00  0.00           C
ATOM    123  O   GLY A  18      27.974  21.821  37.014  1.00  0.00           O
ATOM    124  H   GLY A  18      27.768  22.047  41.280  1.00  0.00           H
ATOM    125  HA2 GLY A  18      29.507  22.370  39.051  1.00  0.00           H
ATOM    126  HA3 GLY A  18      28.745  20.958  39.564  1.00  0.00           H
ATOM    127  N   ASP A  19      26.367  22.504  38.409  1.00  0.00           N
ATOM    128  CA  ASP A  19      25.330  22.765  37.469  1.00  0.00           C
ATOM    129  C   ASP A  19      24.854  24.205  37.469  1.00  0.00           C
ATOM    130  O   ASP A  19      24.433  24.648  36.448  1.00  0.00           O
ATOM    131  CB  ASP A  19      24.159  21.791  37.681  1.00  0.00           C
ATOM    132  CG  ASP A  19      24.374  20.293  37.619  1.00  0.00           C
ATOM    133  OD1 ASP A  19      25.310  19.827  36.926  1.00  0.00           O
ATOM    134  OD2 ASP A  19      23.670  19.630  38.391  1.00  0.00           O
ATOM    135  H   ASP A  19      26.168  22.736  39.371  1.00  0.00           H
ATOM    136  HA  ASP A  19      25.577  22.573  36.425  1.00  0.00           H
ATOM    137  HB2 ASP A  19      23.770  21.961  38.685  1.00  0.00           H
ATOM    138  HB3 ASP A  19      23.317  22.123  37.073  1.00  0.00           H
ATOM    139  N   TRP A  20      25.073  25.072  38.493  1.00  0.00           N
ATOM    140  CA  TRP A  20      24.987  26.555  38.503  1.00  0.00           C
ATOM    141  C   TRP A  20      26.065  27.104  37.533  1.00  0.00           C
ATOM    142  O   TRP A  20      25.726  27.836  36.591  1.00  0.00           O
ATOM    143  CB  TRP A  20      25.023  27.131  39.957  1.00  0.00           C
ATOM    144  CG  TRP A  20      24.812  28.650  40.175  1.00  0.00           C
ATOM    145  CD1 TRP A  20      23.878  29.091  41.060  1.00  0.00           C
ATOM    146  CD2 TRP A  20      25.527  29.855  39.664  1.00  0.00           C
ATOM    147  CE2 TRP A  20      24.914  31.018  40.374  1.00  0.00           C
ATOM    148  CE3 TRP A  20      26.642  30.076  38.893  1.00  0.00           C
ATOM    149  NE1 TRP A  20      23.869  30.484  41.153  1.00  0.00           N
ATOM    150  CZ2 TRP A  20      25.285  32.339  40.021  1.00  0.00           C
ATOM    151  CZ3 TRP A  20      26.986  31.423  38.517  1.00  0.00           C
ATOM    152  CH2 TRP A  20      26.384  32.539  39.200  1.00  0.00           C
ATOM    153  H   TRP A  20      25.318  24.637  39.371  1.00  0.00           H
ATOM    154  HA  TRP A  20      23.998  26.918  38.224  1.00  0.00           H
ATOM    155  HB2 TRP A  20      24.266  26.619  40.551  1.00  0.00           H
ATOM    156  HB3 TRP A  20      25.959  26.848  40.440  1.00  0.00           H
ATOM    157  HD1 TRP A  20      23.187  28.531  41.672  1.00  0.00           H
ATOM    158  HE1 TRP A  20      23.344  31.080  41.776  1.00  0.00           H
ATOM    159  HE3 TRP A  20      27.225  29.252  38.508  1.00  0.00           H
ATOM    160  HZ2 TRP A  20      24.815  33.161  40.541  1.00  0.00           H
ATOM    161  HZ3 TRP A  20      27.726  31.580  37.745  1.00  0.00           H
ATOM    162  HH2 TRP A  20      26.759  33.541  39.057  1.00  0.00           H
ATOM    163  N   TYR A  21      27.354  26.729  37.679  1.00  0.00           N
ATOM    164  CA  TYR A  21      28.371  27.225  36.724  1.00  0.00           C
ATOM    165  C   TYR A  21      28.321  26.780  35.288  1.00  0.00           C
ATOM    166  O   TYR A  21      28.664  27.530  34.403  1.00  0.00           O
ATOM    167  CB  TYR A  21      29.757  26.974  37.342  1.00  0.00           C
ATOM    168  CG  TYR A  21      30.142  28.024  38.298  1.00  0.00           C
ATOM    169  CD1 TYR A  21      29.538  28.020  39.573  1.00  0.00           C
ATOM    170  CD2 TYR A  21      30.824  29.074  37.798  1.00  0.00           C
ATOM    171  CE1 TYR A  21      29.805  29.146  40.396  1.00  0.00           C
ATOM    172  CE2 TYR A  21      31.066  30.214  38.595  1.00  0.00           C
ATOM    173  CZ  TYR A  21      30.574  30.267  39.914  1.00  0.00           C
ATOM    174  OH  TYR A  21      30.889  31.329  40.660  1.00  0.00           O
ATOM    175  H   TYR A  21      27.603  25.995  38.326  1.00  0.00           H
ATOM    176  HA  TYR A  21      28.194  28.288  36.559  1.00  0.00           H
ATOM    177  HB2 TYR A  21      29.783  26.021  37.869  1.00  0.00           H
ATOM    178  HB3 TYR A  21      30.536  26.912  36.583  1.00  0.00           H
ATOM    179  HD1 TYR A  21      28.917  27.186  39.864  1.00  0.00           H
ATOM    180  HD2 TYR A  21      31.199  29.088  36.785  1.00  0.00           H
ATOM    181  HE1 TYR A  21      29.427  29.218  41.405  1.00  0.00           H
ATOM    182  HE2 TYR A  21      31.627  31.063  38.233  1.00  0.00           H
ATOM    183  HH  TYR A  21      30.692  31.191  41.589  1.00  0.00           H
ATOM    184  N   ASP A  22      27.790  25.523  35.001  1.00  0.00           N
ATOM    185  CA  ASP A  22      27.540  25.118  33.598  1.00  0.00           C
ATOM    186  C   ASP A  22      26.337  25.794  32.928  1.00  0.00           C
ATOM    187  O   ASP A  22      26.073  25.449  31.775  1.00  0.00           O
ATOM    188  CB  ASP A  22      27.390  23.595  33.611  1.00  0.00           C
ATOM    189  CG  ASP A  22      28.687  22.839  33.909  1.00  0.00           C
ATOM    190  OD1 ASP A  22      29.785  23.359  33.974  1.00  0.00           O
ATOM    191  OD2 ASP A  22      28.631  21.532  33.934  1.00  0.00           O
ATOM    192  H   ASP A  22      27.327  24.980  35.716  1.00  0.00           H
ATOM    193  HA  ASP A  22      28.440  25.433  33.071  1.00  0.00           H
ATOM    194  HB2 ASP A  22      26.695  23.346  34.413  1.00  0.00           H
ATOM    195  HB3 ASP A  22      27.009  23.171  32.681  1.00  0.00           H
ATOM    196  N   LYS A  23      25.635  26.730  33.666  1.00  0.00           N
ATOM    197  CA  LYS A  23      24.433  27.505  33.184  1.00  0.00           C
ATOM    198  C   LYS A  23      24.603  28.983  33.198  1.00  0.00           C
ATOM    199  O   LYS A  23      24.038  29.705  32.371  1.00  0.00           O
ATOM    200  CB  LYS A  23      23.214  27.106  34.028  1.00  0.00           C
ATOM    201  CG  LYS A  23      22.837  25.631  33.787  1.00  0.00           C
ATOM    202  CD  LYS A  23      21.773  25.057  34.641  1.00  0.00           C
ATOM    203  CE  LYS A  23      21.982  23.546  34.889  1.00  0.00           C
ATOM    204  NZ  LYS A  23      21.955  22.714  33.709  1.00  0.00           N
ATOM    205  H   LYS A  23      25.913  26.898  34.622  1.00  0.00           H
ATOM    206  HA  LYS A  23      24.226  27.118  32.186  1.00  0.00           H
ATOM    207  HB2 LYS A  23      23.469  27.275  35.075  1.00  0.00           H
ATOM    208  HB3 LYS A  23      22.392  27.748  33.715  1.00  0.00           H
ATOM    209  HG2 LYS A  23      22.484  25.427  32.776  1.00  0.00           H
ATOM    210  HG3 LYS A  23      23.749  25.038  33.853  1.00  0.00           H
ATOM    211  HD2 LYS A  23      21.806  25.564  35.606  1.00  0.00           H
ATOM    212  HD3 LYS A  23      20.819  25.410  34.248  1.00  0.00           H
ATOM    213  HE2 LYS A  23      22.986  23.421  35.294  1.00  0.00           H
ATOM    214  HE3 LYS A  23      21.189  23.267  35.582  1.00  0.00           H
ATOM    215  HZ1 LYS A  23      21.106  22.780  33.167  1.00  0.00           H
ATOM    216  HZ2 LYS A  23      21.850  21.735  33.935  1.00  0.00           H
ATOM    217  HZ3 LYS A  23      22.823  22.878  33.219  1.00  0.00           H
ATOM    218  N   PHE A  24      25.319  29.400  34.226  1.00  0.00           N
ATOM    219  CA  PHE A  24      25.444  30.857  34.626  1.00  0.00           C
ATOM    220  C   PHE A  24      26.865  31.300  34.853  1.00  0.00           C
ATOM    221  O   PHE A  24      27.115  32.439  35.276  1.00  0.00           O
ATOM    222  CB  PHE A  24      24.576  31.087  35.871  1.00  0.00           C
ATOM    223  CG  PHE A  24      23.118  30.724  35.696  1.00  0.00           C
ATOM    224  CD1 PHE A  24      22.397  31.102  34.517  1.00  0.00           C
ATOM    225  CD2 PHE A  24      22.531  29.803  36.584  1.00  0.00           C
ATOM    226  CE1 PHE A  24      21.079  30.616  34.311  1.00  0.00           C
ATOM    227  CE2 PHE A  24      21.165  29.403  36.386  1.00  0.00           C
ATOM    228  CZ  PHE A  24      20.453  29.741  35.260  1.00  0.00           C
ATOM    229  H   PHE A  24      25.710  28.714  34.856  1.00  0.00           H
ATOM    230  HA  PHE A  24      25.089  31.496  33.817  1.00  0.00           H
ATOM    231  HB2 PHE A  24      24.969  30.581  36.753  1.00  0.00           H
ATOM    232  HB3 PHE A  24      24.534  32.120  36.216  1.00  0.00           H
ATOM    233  HD1 PHE A  24      22.772  31.768  33.755  1.00  0.00           H
ATOM    234  HD2 PHE A  24      23.038  29.383  37.440  1.00  0.00           H
ATOM    235  HE1 PHE A  24      20.472  30.835  33.445  1.00  0.00           H
ATOM    236  HE2 PHE A  24      20.728  28.705  37.084  1.00  0.00           H
ATOM    237  HZ  PHE A  24      19.472  29.322  35.089  1.00  0.00           H
ATOM    238  N   GLY A  25      27.887  30.354  34.858  1.00  0.00           N
ATOM    239  CA  GLY A  25      29.271  30.745  35.107  1.00  0.00           C
ATOM    240  C   GLY A  25      29.802  31.855  34.139  1.00  0.00           C
ATOM    241  O   GLY A  25      30.828  32.460  34.535  1.00  0.00           O
ATOM    242  H   GLY A  25      27.757  29.371  34.667  1.00  0.00           H
ATOM    243  HA2 GLY A  25      29.249  31.091  36.140  1.00  0.00           H
ATOM    244  HA3 GLY A  25      29.914  29.868  35.037  1.00  0.00           H
ATOM    245  N   GLU A  26      29.238  32.087  32.998  1.00  0.00           N
ATOM    246  CA  GLU A  26      29.791  32.953  31.973  1.00  0.00           C
ATOM    247  C   GLU A  26      29.626  34.416  32.278  1.00  0.00           C
ATOM    248  O   GLU A  26      30.325  35.268  31.753  1.00  0.00           O
ATOM    249  CB  GLU A  26      29.201  32.565  30.556  1.00  0.00           C
ATOM    250  CG  GLU A  26      29.832  33.275  29.391  1.00  0.00           C
ATOM    251  CD  GLU A  26      29.182  32.824  28.047  1.00  0.00           C
ATOM    252  OE1 GLU A  26      27.957  32.746  28.002  1.00  0.00           O
ATOM    253  OE2 GLU A  26      29.956  32.550  27.155  1.00  0.00           O
ATOM    254  H   GLU A  26      28.458  31.505  32.729  1.00  0.00           H
ATOM    255  HA  GLU A  26      30.865  32.838  31.825  1.00  0.00           H
ATOM    256  HB2 GLU A  26      29.225  31.488  30.391  1.00  0.00           H
ATOM    257  HB3 GLU A  26      28.155  32.868  30.595  1.00  0.00           H
ATOM    258  HG2 GLU A  26      29.781  34.363  29.437  1.00  0.00           H
ATOM    259  HG3 GLU A  26      30.879  32.976  29.363  1.00  0.00           H
ATOM    260  N   VAL A  27      28.635  34.799  33.112  1.00  0.00           N
ATOM    261  CA  VAL A  27      28.258  36.189  33.386  1.00  0.00           C
ATOM    262  C   VAL A  27      29.478  36.981  33.970  1.00  0.00           C
ATOM    263  O   VAL A  27      29.655  38.194  33.753  1.00  0.00           O
ATOM    264  CB  VAL A  27      27.108  36.184  34.466  1.00  0.00           C
ATOM    265  CG1 VAL A  27      27.401  35.682  35.881  1.00  0.00           C
ATOM    266  CG2 VAL A  27      26.436  37.597  34.626  1.00  0.00           C
ATOM    267  H   VAL A  27      28.148  34.033  33.555  1.00  0.00           H
ATOM    268  HA  VAL A  27      27.900  36.618  32.450  1.00  0.00           H
ATOM    269  HB  VAL A  27      26.318  35.523  34.112  1.00  0.00           H
ATOM    270 HG11 VAL A  27      27.770  36.418  36.594  1.00  0.00           H
ATOM    271 HG12 VAL A  27      26.536  35.126  36.244  1.00  0.00           H
ATOM    272 HG13 VAL A  27      28.232  34.978  35.822  1.00  0.00           H
ATOM    273 HG21 VAL A  27      25.890  37.860  33.720  1.00  0.00           H
ATOM    274 HG22 VAL A  27      27.286  38.276  34.686  1.00  0.00           H
ATOM    275 HG23 VAL A  27      25.817  37.684  35.519  1.00  0.00           H
ATOM    276  N   TYR A  28      30.448  36.433  34.677  1.00  0.00           N
ATOM    277  CA  TYR A  28      31.697  37.167  35.188  1.00  0.00           C
ATOM    278  C   TYR A  28      32.524  37.648  34.013  1.00  0.00           C
ATOM    279  O   TYR A  28      32.894  38.823  34.014  1.00  0.00           O
ATOM    280  CB  TYR A  28      32.492  36.258  36.069  1.00  0.00           C
ATOM    281  CG  TYR A  28      31.646  35.675  37.220  1.00  0.00           C
ATOM    282  CD1 TYR A  28      31.152  36.521  38.266  1.00  0.00           C
ATOM    283  CD2 TYR A  28      31.256  34.316  37.223  1.00  0.00           C
ATOM    284  CE1 TYR A  28      30.345  36.058  39.303  1.00  0.00           C
ATOM    285  CE2 TYR A  28      30.501  33.774  38.260  1.00  0.00           C
ATOM    286  CZ  TYR A  28      30.002  34.665  39.255  1.00  0.00           C
ATOM    287  OH  TYR A  28      29.215  34.159  40.264  1.00  0.00           O
ATOM    288  H   TYR A  28      30.270  35.493  35.004  1.00  0.00           H
ATOM    289  HA  TYR A  28      31.449  38.094  35.706  1.00  0.00           H
ATOM    290  HB2 TYR A  28      32.879  35.465  35.429  1.00  0.00           H
ATOM    291  HB3 TYR A  28      33.361  36.815  36.420  1.00  0.00           H
ATOM    292  HD1 TYR A  28      31.346  37.577  38.149  1.00  0.00           H
ATOM    293  HD2 TYR A  28      31.602  33.717  36.393  1.00  0.00           H
ATOM    294  HE1 TYR A  28      29.994  36.713  40.086  1.00  0.00           H
ATOM    295  HE2 TYR A  28      30.028  32.805  38.190  1.00  0.00           H
ATOM    296  HH  TYR A  28      29.307  33.205  40.208  1.00  0.00           H
ATOM    297  N   HID A  29      32.799  36.872  32.955  1.00  0.00           N
ATOM    298  CA  HID A  29      33.592  37.350  31.815  1.00  0.00           C
ATOM    299  C   HID A  29      32.858  38.238  30.794  1.00  0.00           C
ATOM    300  O   HID A  29      33.527  38.840  29.937  1.00  0.00           O
ATOM    301  CB  HID A  29      34.234  36.177  31.067  1.00  0.00           C
ATOM    302  CG  HID A  29      34.609  35.028  31.987  1.00  0.00           C
ATOM    303  CD2 HID A  29      33.971  33.806  32.142  1.00  0.00           C
ATOM    304  ND1 HID A  29      35.520  35.078  33.018  1.00  0.00           N
ATOM    305  CE1 HID A  29      35.503  33.978  33.703  1.00  0.00           C
ATOM    306  NE2 HID A  29      34.542  33.167  33.261  1.00  0.00           N
ATOM    307  H   HID A  29      32.436  35.930  32.973  1.00  0.00           H
ATOM    308  HA  HID A  29      34.493  37.852  32.168  1.00  0.00           H
ATOM    309  HB2 HID A  29      33.414  35.870  30.418  1.00  0.00           H
ATOM    310  HB3 HID A  29      35.118  36.573  30.568  1.00  0.00           H
ATOM    311  HD1 HID A  29      36.236  35.772  33.177  1.00  0.00           H
ATOM    312  HD2 HID A  29      33.104  33.492  31.579  1.00  0.00           H
ATOM    313  HE1 HID A  29      36.207  33.718  34.480  1.00  0.00           H
ATOM    314  N   LEU A  30      31.526  38.384  30.923  1.00  0.00           N
ATOM    315  CA  LEU A  30      30.714  39.452  30.296  1.00  0.00           C
ATOM    316  C   LEU A  30      30.713  40.779  31.036  1.00  0.00           C
ATOM    317  O   LEU A  30      30.245  41.734  30.497  1.00  0.00           O
ATOM    318  CB  LEU A  30      29.238  38.963  30.030  1.00  0.00           C
ATOM    319  CG  LEU A  30      28.940  37.620  29.410  1.00  0.00           C
ATOM    320  CD1 LEU A  30      27.435  37.396  29.074  1.00  0.00           C
ATOM    321  CD2 LEU A  30      29.573  37.354  28.033  1.00  0.00           C
ATOM    322  H   LEU A  30      31.014  37.636  31.370  1.00  0.00           H
ATOM    323  HA  LEU A  30      31.143  39.678  29.320  1.00  0.00           H
ATOM    324  HB2 LEU A  30      28.613  39.020  30.921  1.00  0.00           H
ATOM    325  HB3 LEU A  30      28.847  39.760  29.397  1.00  0.00           H
ATOM    326  HG  LEU A  30      29.263  36.800  30.052  1.00  0.00           H
ATOM    327 HD11 LEU A  30      26.715  37.541  29.878  1.00  0.00           H
ATOM    328 HD12 LEU A  30      27.363  36.332  28.850  1.00  0.00           H
ATOM    329 HD13 LEU A  30      27.073  38.003  28.244  1.00  0.00           H
ATOM    330 HD21 LEU A  30      29.351  38.119  27.288  1.00  0.00           H
ATOM    331 HD22 LEU A  30      30.642  37.267  28.226  1.00  0.00           H
ATOM    332 HD23 LEU A  30      29.302  36.373  27.642  1.00  0.00           H
ATOM    333  N   THR A  31      31.132  40.830  32.290  1.00  0.00           N
ATOM    334  CA  THR A  31      30.996  41.931  33.272  1.00  0.00           C
ATOM    335  C   THR A  31      32.296  42.355  33.908  1.00  0.00           C
ATOM    336  O   THR A  31      32.466  43.568  33.990  1.00  0.00           O
ATOM    337  CB  THR A  31      29.939  41.675  34.347  1.00  0.00           C
ATOM    338  CG2 THR A  31      28.552  41.457  33.872  1.00  0.00           C
ATOM    339  OG1 THR A  31      30.209  40.539  35.112  1.00  0.00           O
ATOM    340  H   THR A  31      31.443  39.969  32.716  1.00  0.00           H
ATOM    341  HA  THR A  31      30.749  42.842  32.726  1.00  0.00           H
ATOM    342  HB  THR A  31      29.851  42.535  35.011  1.00  0.00           H
ATOM    343  HG1 THR A  31      30.092  39.742  34.590  1.00  0.00           H
ATOM    344 HG21 THR A  31      28.271  42.467  33.573  1.00  0.00           H
ATOM    345 HG22 THR A  31      27.758  41.089  34.522  1.00  0.00           H
ATOM    346 HG23 THR A  31      28.496  40.748  33.046  1.00  0.00           H
ATOM    347  N   LEU A  32      33.228  41.456  34.183  1.00  0.00           N
ATOM    348  CA  LEU A  32      34.453  41.662  34.943  1.00  0.00           C
ATOM    349  C   LEU A  32      35.724  41.394  34.138  1.00  0.00           C
ATOM    350  O   LEU A  32      36.760  41.782  34.661  1.00  0.00           O
ATOM    351  CB  LEU A  32      34.435  40.781  36.293  1.00  0.00           C
ATOM    352  CG  LEU A  32      33.048  40.760  37.013  1.00  0.00           C
ATOM    353  CD1 LEU A  32      33.018  39.778  38.088  1.00  0.00           C
ATOM    354  CD2 LEU A  32      32.721  42.156  37.467  1.00  0.00           C
ATOM    355  H   LEU A  32      32.874  40.511  34.170  1.00  0.00           H
ATOM    356  HA  LEU A  32      34.507  42.714  35.221  1.00  0.00           H
ATOM    357  HB2 LEU A  32      34.603  39.732  36.051  1.00  0.00           H
ATOM    358  HB3 LEU A  32      35.168  40.979  37.074  1.00  0.00           H
ATOM    359  HG  LEU A  32      32.265  40.389  36.353  1.00  0.00           H
ATOM    360 HD11 LEU A  32      33.149  38.761  37.717  1.00  0.00           H
ATOM    361 HD12 LEU A  32      32.089  39.873  38.650  1.00  0.00           H
ATOM    362 HD13 LEU A  32      33.866  39.988  38.739  1.00  0.00           H
ATOM    363 HD21 LEU A  32      33.421  42.521  38.219  1.00  0.00           H
ATOM    364 HD22 LEU A  32      32.720  42.892  36.663  1.00  0.00           H
ATOM    365 HD23 LEU A  32      31.786  42.113  38.024  1.00  0.00           H
ATOM    366  N   GLY A  33      35.710  40.635  33.038  1.00  0.00           N
ATOM    367  CA  GLY A  33      36.828  40.368  32.199  1.00  0.00           C
ATOM    368  C   GLY A  33      37.368  38.913  32.391  1.00  0.00           C
ATOM    369  O   GLY A  33      36.805  38.070  32.995  1.00  0.00           O
ATOM    370  H   GLY A  33      34.815  40.199  32.868  1.00  0.00           H
ATOM    371  HA2 GLY A  33      36.622  40.514  31.138  1.00  0.00           H
ATOM    372  HA3 GLY A  33      37.589  41.095  32.482  1.00  0.00           H
ATOM    373  N   GLU A  34      38.537  38.661  31.874  1.00  0.00           N
ATOM    374  CA  GLU A  34      39.203  37.401  31.584  1.00  0.00           C
ATOM    375  C   GLU A  34      39.625  36.591  32.859  1.00  0.00           C
ATOM    376  O   GLU A  34      40.213  35.532  32.640  1.00  0.00           O
ATOM    377  CB  GLU A  34      40.290  37.655  30.532  1.00  0.00           C
ATOM    378  CG  GLU A  34      39.626  38.122  29.283  1.00  0.00           C
ATOM    379  CD  GLU A  34      40.607  38.364  28.107  1.00  0.00           C
ATOM    380  OE1 GLU A  34      40.634  39.399  27.385  1.00  0.00           O
ATOM    381  OE2 GLU A  34      41.519  37.503  27.865  1.00  0.00           O
ATOM    382  H   GLU A  34      39.049  39.463  31.537  1.00  0.00           H
ATOM    383  HA  GLU A  34      38.449  36.698  31.231  1.00  0.00           H
ATOM    384  HB2 GLU A  34      41.060  38.310  30.939  1.00  0.00           H
ATOM    385  HB3 GLU A  34      40.805  36.700  30.429  1.00  0.00           H
ATOM    386  HG2 GLU A  34      38.779  37.468  29.074  1.00  0.00           H
ATOM    387  HG3 GLU A  34      39.066  39.054  29.367  1.00  0.00           H
ATOM    388  N   SER A  35      39.268  36.939  34.085  1.00  0.00           N
ATOM    389  CA  SER A  35      39.566  36.172  35.361  1.00  0.00           C
ATOM    390  C   SER A  35      38.243  36.079  36.237  1.00  0.00           C
ATOM    391  O   SER A  35      37.173  36.571  35.814  1.00  0.00           O
ATOM    392  CB  SER A  35      40.617  36.881  36.162  1.00  0.00           C
ATOM    393  OG  SER A  35      41.865  36.909  35.365  1.00  0.00           O
ATOM    394  H   SER A  35      38.609  37.693  34.219  1.00  0.00           H
ATOM    395  HA  SER A  35      39.864  35.154  35.110  1.00  0.00           H
ATOM    396  HB2 SER A  35      40.313  37.906  36.376  1.00  0.00           H
ATOM    397  HB3 SER A  35      40.839  36.280  37.044  1.00  0.00           H
ATOM    398  HG  SER A  35      41.703  37.500  34.626  1.00  0.00           H
ATOM    399  N   VAL A  36      38.375  35.589  37.499  1.00  0.00           N
ATOM    400  CA  VAL A  36      37.231  35.480  38.443  1.00  0.00           C
ATOM    401  C   VAL A  36      37.694  35.772  39.860  1.00  0.00           C
ATOM    402  O   VAL A  36      38.119  34.878  40.650  1.00  0.00           O
ATOM    403  CB  VAL A  36      36.528  34.124  38.369  1.00  0.00           C
ATOM    404  CG1 VAL A  36      35.306  34.136  39.215  1.00  0.00           C
ATOM    405  CG2 VAL A  36      36.191  33.578  36.987  1.00  0.00           C
ATOM    406  H   VAL A  36      39.255  35.150  37.726  1.00  0.00           H
ATOM    407  HA  VAL A  36      36.474  36.169  38.070  1.00  0.00           H
ATOM    408  HB  VAL A  36      37.248  33.424  38.792  1.00  0.00           H
ATOM    409 HG11 VAL A  36      34.647  34.945  38.899  1.00  0.00           H
ATOM    410 HG12 VAL A  36      34.719  33.227  39.085  1.00  0.00           H
ATOM    411 HG13 VAL A  36      35.564  34.194  40.272  1.00  0.00           H
ATOM    412 HG21 VAL A  36      37.099  33.501  36.390  1.00  0.00           H
ATOM    413 HG22 VAL A  36      35.504  34.252  36.475  1.00  0.00           H
ATOM    414 HG23 VAL A  36      35.757  32.578  37.014  1.00  0.00           H
ATOM    415  N   HID A  37      37.696  37.036  40.198  1.00  0.00           N
ATOM    416  CA  HID A  37      37.874  37.650  41.474  1.00  0.00           C
ATOM    417  C   HID A  37      37.474  39.092  41.296  1.00  0.00           C
ATOM    418  O   HID A  37      36.757  39.471  40.345  1.00  0.00           O
ATOM    419  CB  HID A  37      39.361  37.380  41.942  1.00  0.00           C
ATOM    420  CG  HID A  37      40.412  37.491  40.901  1.00  0.00           C
ATOM    421  CD2 HID A  37      41.136  36.380  40.481  1.00  0.00           C
ATOM    422  ND1 HID A  37      40.895  38.557  40.269  1.00  0.00           N
ATOM    423  CE1 HID A  37      41.925  38.160  39.585  1.00  0.00           C
ATOM    424  NE2 HID A  37      42.083  36.849  39.537  1.00  0.00           N
ATOM    425  H   HID A  37      37.502  37.682  39.446  1.00  0.00           H
ATOM    426  HA  HID A  37      37.125  37.238  42.150  1.00  0.00           H
ATOM    427  HB2 HID A  37      39.558  37.966  42.840  1.00  0.00           H
ATOM    428  HB3 HID A  37      39.341  36.351  42.300  1.00  0.00           H
ATOM    429  HD1 HID A  37      40.661  39.513  40.498  1.00  0.00           H
ATOM    430  HD2 HID A  37      41.015  35.352  40.788  1.00  0.00           H
ATOM    431  HE1 HID A  37      42.460  38.797  38.896  1.00  0.00           H
ATOM    432  N   CYS A  38      37.863  39.918  42.274  1.00  0.00           N
ATOM    433  CA  CYS A  38      37.966  41.431  42.189  1.00  0.00           C
ATOM    434  C   CYS A  38      38.941  41.785  41.066  1.00  0.00           C
ATOM    435  O   CYS A  38      39.928  41.154  40.773  1.00  0.00           O
ATOM    436  CB  CYS A  38      38.286  42.035  43.589  1.00  0.00           C
ATOM    437  SG  CYS A  38      37.127  41.397  44.857  1.00  0.00           S
ATOM    438  H   CYS A  38      38.232  39.421  43.073  1.00  0.00           H
ATOM    439  HA  CYS A  38      36.996  41.801  41.857  1.00  0.00           H
ATOM    440  HB2 CYS A  38      39.330  41.865  43.850  1.00  0.00           H
ATOM    441  HB3 CYS A  38      38.126  43.109  43.487  1.00  0.00           H
ATOM    442  HG  CYS A  38      37.511  40.117  44.841  1.00  0.00           H
ATOM    443  N   GLY A  39      38.758  43.036  40.579  1.00  0.00           N
ATOM    444  CA  GLY A  39      39.720  43.930  39.952  1.00  0.00           C
ATOM    445  C   GLY A  39      40.344  44.887  40.964  1.00  0.00           C
ATOM    446  O   GLY A  39      39.681  45.335  41.925  1.00  0.00           O
ATOM    447  H   GLY A  39      37.921  43.473  40.937  1.00  0.00           H
ATOM    448  HA2 GLY A  39      40.486  43.295  39.506  1.00  0.00           H
ATOM    449  HA3 GLY A  39      39.240  44.576  39.217  1.00  0.00           H
ATOM    450  N   LEU A  40      41.578  45.355  40.811  1.00  0.00           N
ATOM    451  CA  LEU A  40      42.289  46.225  41.765  1.00  0.00           C
ATOM    452  C   LEU A  40      41.900  47.701  41.537  1.00  0.00           C
ATOM    453  O   LEU A  40      42.670  48.483  40.899  1.00  0.00           O
ATOM    454  CB  LEU A  40      43.727  45.953  41.568  1.00  0.00           C
ATOM    455  CG  LEU A  40      44.755  46.555  42.588  1.00  0.00           C
ATOM    456  CD1 LEU A  40      44.541  45.928  43.971  1.00  0.00           C
ATOM    457  CD2 LEU A  40      46.062  46.198  41.971  1.00  0.00           C
ATOM    458  H   LEU A  40      42.096  45.037  40.006  1.00  0.00           H
ATOM    459  HA  LEU A  40      42.056  46.086  42.821  1.00  0.00           H
ATOM    460  HB2 LEU A  40      43.794  44.866  41.622  1.00  0.00           H
ATOM    461  HB3 LEU A  40      44.018  46.173  40.540  1.00  0.00           H
ATOM    462  HG  LEU A  40      44.609  47.632  42.667  1.00  0.00           H
ATOM    463 HD11 LEU A  40      43.618  46.314  44.403  1.00  0.00           H
ATOM    464 HD12 LEU A  40      45.321  46.273  44.650  1.00  0.00           H
ATOM    465 HD13 LEU A  40      44.597  44.856  43.784  1.00  0.00           H
ATOM    466 HD21 LEU A  40      46.009  45.110  41.929  1.00  0.00           H
ATOM    467 HD22 LEU A  40      46.310  46.525  40.961  1.00  0.00           H
ATOM    468 HD23 LEU A  40      46.814  46.436  42.723  1.00  0.00           H
ATOM    469  N   TRP A  41      40.740  48.090  42.046  1.00 -0.01           N
ATOM    470  CA  TRP A  41      40.312  49.475  41.855  1.00 -0.01           C
ATOM    471  C   TRP A  41      41.015  50.414  42.831  1.00 -0.01           C
ATOM    472  O   TRP A  41      41.002  51.647  42.584  1.00 -0.01           O
ATOM    473  CB  TRP A  41      38.776  49.467  41.998  1.00 -0.01           C
ATOM    474  CG  TRP A  41      38.073  48.480  41.132  1.00 -0.01           C
ATOM    475  CD1 TRP A  41      37.458  47.345  41.472  1.00 -0.01           C
ATOM    476  CD2 TRP A  41      37.852  48.750  39.722  1.00 -0.01           C
ATOM    477  CE2 TRP A  41      37.106  47.646  39.199  1.00 -0.01           C
ATOM    478  CE3 TRP A  41      38.155  49.735  38.810  1.00 -0.01           C
ATOM    479  NE1 TRP A  41      36.846  46.819  40.329  1.00 -0.01           N
ATOM    480  CZ2 TRP A  41      36.649  47.526  37.900  1.00 -0.01           C
ATOM    481  CZ3 TRP A  41      37.635  49.697  37.491  1.00 -0.01           C
ATOM    482  CH2 TRP A  41      36.940  48.565  37.041  1.00 -0.01           C
ATOM    483  H   TRP A  41      40.199  47.392  42.535  1.00 -0.01           H
ATOM    484  HA  TRP A  41      40.612  49.797  40.858  1.00 -0.01           H
ATOM    485  HB2 TRP A  41      38.543  49.274  43.045  1.00 -0.01           H
ATOM    486  HB3 TRP A  41      38.385  50.464  41.792  1.00 -0.01           H
ATOM    487  HD1 TRP A  41      37.614  46.908  42.447  1.00 -0.01           H
ATOM    488  HE1 TRP A  41      36.571  45.848  40.377  1.00 -0.01           H
ATOM    489  HE3 TRP A  41      38.720  50.599  39.128  1.00 -0.01           H
ATOM    490  HZ2 TRP A  41      36.214  46.660  37.424  1.00 -0.01           H
ATOM    491  HZ3 TRP A  41      37.817  50.490  36.782  1.00 -0.01           H
ATOM    492  HH2 TRP A  41      36.754  48.527  35.978  1.00 -0.01           H
ATOM    493  N   PHE A  42      41.536  49.853  43.900  1.00 -0.01           N
ATOM    494  CA  PHE A  42      42.309  50.507  44.960  1.00 -0.01           C
ATOM    495  C   PHE A  42      43.752  49.930  44.870  1.00 -0.01           C
ATOM    496  O   PHE A  42      43.929  48.750  45.076  1.00 -0.01           O
ATOM    497  CB  PHE A  42      41.677  50.272  46.368  1.00 -0.01           C
ATOM    498  CG  PHE A  42      40.795  51.371  46.906  1.00 -0.01           C
ATOM    499  CD1 PHE A  42      39.738  51.867  46.069  1.00 -0.01           C
ATOM    500  CD2 PHE A  42      40.923  51.793  48.193  1.00 -0.01           C
ATOM    501  CE1 PHE A  42      38.799  52.777  46.590  1.00 -0.01           C
ATOM    502  CE2 PHE A  42      40.054  52.772  48.663  1.00 -0.01           C
ATOM    503  CZ  PHE A  42      38.960  53.201  47.886  1.00 -0.01           C
ATOM    504  H   PHE A  42      41.295  48.880  44.023  1.00 -0.01           H
ATOM    505  HA  PHE A  42      42.305  51.592  44.847  1.00 -0.01           H
ATOM    506  HB2 PHE A  42      41.078  49.362  46.396  1.00 -0.01           H
ATOM    507  HB3 PHE A  42      42.446  50.124  47.126  1.00 -0.01           H
ATOM    508  HD1 PHE A  42      39.586  51.521  45.057  1.00 -0.01           H
ATOM    509  HD2 PHE A  42      41.661  51.412  48.883  1.00 -0.01           H
ATOM    510  HE1 PHE A  42      38.027  53.058  45.888  1.00 -0.01           H
ATOM    511  HE2 PHE A  42      40.149  53.113  49.684  1.00 -0.01           H
ATOM    512  HZ  PHE A  42      38.243  53.904  48.283  1.00 -0.01           H
ATOM    513  N   PRO A  43      44.820  50.728  44.778  1.00  0.00           N
ATOM    514  CA  PRO A  43      46.147  50.258  44.993  1.00  0.00           C
ATOM    515  C   PRO A  43      46.311  49.544  46.394  1.00  0.00           C
ATOM    516  O   PRO A  43      45.534  49.800  47.307  1.00  0.00           O
ATOM    517  CB  PRO A  43      47.143  51.460  44.847  1.00  0.00           C
ATOM    518  CG  PRO A  43      46.215  52.597  45.087  1.00  0.00           C
ATOM    519  CD  PRO A  43      44.824  52.183  44.611  1.00  0.00           C
ATOM    520  HA  PRO A  43      46.298  49.497  44.227  1.00  0.00           H
ATOM    521  HB2 PRO A  43      47.933  51.402  45.596  1.00  0.00           H
ATOM    522  HB3 PRO A  43      47.643  51.415  43.880  1.00  0.00           H
ATOM    523  HG2 PRO A  43      46.177  52.928  46.125  1.00  0.00           H
ATOM    524  HG3 PRO A  43      46.439  53.484  44.496  1.00  0.00           H
ATOM    525  HD2 PRO A  43      44.017  52.717  45.113  1.00  0.00           H
ATOM    526  HD3 PRO A  43      44.784  52.487  43.565  1.00  0.00           H
ATOM    527  N   PRO A  44      47.335  48.739  46.539  1.00  0.00           N
ATOM    528  CA  PRO A  44      47.579  48.006  47.800  1.00  0.00           C
ATOM    529  C   PRO A  44      47.958  48.899  49.013  1.00  0.00           C
ATOM    530  O   PRO A  44      47.601  48.485  50.112  1.00  0.00           O
ATOM    531  CB  PRO A  44      48.787  47.082  47.461  1.00  0.00           C
ATOM    532  CG  PRO A  44      48.494  46.847  46.030  1.00  0.00           C
ATOM    533  CD  PRO A  44      48.068  48.192  45.432  1.00  0.00           C
ATOM    534  HA  PRO A  44      46.675  47.449  48.049  1.00  0.00           H
ATOM    535  HB2 PRO A  44      49.687  47.695  47.445  1.00  0.00           H
ATOM    536  HB3 PRO A  44      48.896  46.211  48.108  1.00  0.00           H
ATOM    537  HG2 PRO A  44      49.376  46.498  45.492  1.00  0.00           H
ATOM    538  HG3 PRO A  44      47.687  46.122  45.924  1.00  0.00           H
ATOM    539  HD2 PRO A  44      48.972  48.789  45.310  1.00  0.00           H
ATOM    540  HD3 PRO A  44      47.405  47.942  44.604  1.00  0.00           H
ATOM    541  N   ASP A  45      48.612  49.999  48.796  1.00  0.00           N
ATOM    542  CA  ASP A  45      48.982  50.915  49.907  1.00  0.00           C
ATOM    543  C   ASP A  45      47.771  51.773  50.320  1.00  0.00           C
ATOM    544  O   ASP A  45      47.766  52.318  51.424  1.00  0.00           O
ATOM    545  CB  ASP A  45      50.139  51.816  49.366  1.00  0.00           C
ATOM    546  CG  ASP A  45      49.746  52.903  48.343  1.00  0.00           C
ATOM    547  OD1 ASP A  45      48.953  52.552  47.410  1.00  0.00           O
ATOM    548  OD2 ASP A  45      50.204  54.053  48.370  1.00  0.00           O
ATOM    549  H   ASP A  45      48.638  50.338  47.845  1.00  0.00           H
ATOM    550  HA  ASP A  45      49.260  50.385  50.817  1.00  0.00           H
ATOM    551  HB2 ASP A  45      50.581  52.289  50.243  1.00  0.00           H
ATOM    552  HB3 ASP A  45      50.909  51.217  48.880  1.00  0.00           H
ATOM    553  N   ALA A  46      46.750  51.974  49.454  1.00  0.00           N
ATOM    554  CA  ALA A  46      45.566  52.883  49.781  1.00  0.00           C
ATOM    555  C   ALA A  46      44.893  52.495  51.126  1.00  0.00           C
ATOM    556  O   ALA A  46      44.719  51.289  51.439  1.00  0.00           O
ATOM    557  CB  ALA A  46      44.478  52.675  48.764  1.00  0.00           C
ATOM    558  H   ALA A  46      46.749  51.423  48.608  1.00  0.00           H
ATOM    559  HA  ALA A  46      45.843  53.936  49.810  1.00  0.00           H
ATOM    560  HB1 ALA A  46      43.704  53.438  48.850  1.00  0.00           H
ATOM    561  HB2 ALA A  46      44.043  51.676  48.765  1.00  0.00           H
ATOM    562  HB3 ALA A  46      44.892  52.812  47.765  1.00  0.00           H
ATOM    563  N   PRO A  47      44.521  53.508  51.972  1.00  0.00           N
ATOM    564  CA  PRO A  47      44.040  53.113  53.282  1.00  0.00           C
ATOM    565  C   PRO A  47      42.616  52.587  53.174  1.00  0.00           C
ATOM    566  O   PRO A  47      41.893  52.858  52.252  1.00  0.00           O
ATOM    567  CB  PRO A  47      44.071  54.461  54.139  1.00  0.00           C
ATOM    568  CG  PRO A  47      44.149  55.576  53.105  1.00  0.00           C
ATOM    569  CD  PRO A  47      44.763  54.914  51.893  1.00  0.00           C
ATOM    570  HA  PRO A  47      44.626  52.319  53.744  1.00  0.00           H
ATOM    571  HB2 PRO A  47      43.138  54.549  54.696  1.00  0.00           H
ATOM    572  HB3 PRO A  47      44.966  54.469  54.761  1.00  0.00           H
ATOM    573  HG2 PRO A  47      43.196  56.021  52.817  1.00  0.00           H
ATOM    574  HG3 PRO A  47      44.745  56.410  53.475  1.00  0.00           H
ATOM    575  HD2 PRO A  47      44.248  55.442  51.091  1.00  0.00           H
ATOM    576  HD3 PRO A  47      45.838  55.092  51.860  1.00  0.00           H
ATOM    577  N   VAL A  48      42.257  51.791  54.219  1.00  0.00           N
ATOM    578  CA  VAL A  48      40.838  51.219  54.360  1.00  0.00           C
ATOM    579  C   VAL A  48      39.856  52.386  54.321  1.00  0.00           C
ATOM    580  O   VAL A  48      40.060  53.362  55.075  1.00  0.00           O
ATOM    581  CB  VAL A  48      40.676  50.378  55.667  1.00  0.00           C
ATOM    582  CG1 VAL A  48      39.355  49.642  55.714  1.00  0.00           C
ATOM    583  CG2 VAL A  48      41.728  49.208  55.607  1.00  0.00           C
ATOM    584  H   VAL A  48      42.919  51.436  54.895  1.00  0.00           H
ATOM    585  HA  VAL A  48      40.694  50.580  53.489  1.00  0.00           H
ATOM    586  HB  VAL A  48      40.836  50.954  56.578  1.00  0.00           H
ATOM    587 HG11 VAL A  48      38.544  50.348  55.893  1.00  0.00           H
ATOM    588 HG12 VAL A  48      39.236  49.164  54.741  1.00  0.00           H
ATOM    589 HG13 VAL A  48      39.265  48.889  56.497  1.00  0.00           H
ATOM    590 HG21 VAL A  48      41.700  48.666  56.552  1.00  0.00           H
ATOM    591 HG22 VAL A  48      42.749  49.584  55.536  1.00  0.00           H
ATOM    592 HG23 VAL A  48      41.476  48.497  54.821  1.00  0.00           H
ATOM    593  N   PRO A  49      38.724  52.349  53.613  1.00  0.00           N
ATOM    594  CA  PRO A  49      37.733  53.460  53.566  1.00  0.00           C
ATOM    595  C   PRO A  49      36.828  53.636  54.808  1.00  0.00           C
ATOM    596  O   PRO A  49      36.519  52.689  55.512  1.00  0.00           O
ATOM    597  CB  PRO A  49      36.900  53.284  52.275  1.00  0.00           C
ATOM    598  CG  PRO A  49      37.005  51.786  52.088  1.00  0.00           C
ATOM    599  CD  PRO A  49      38.321  51.316  52.581  1.00  0.00           C
ATOM    600  HA  PRO A  49      38.292  54.383  53.409  1.00  0.00           H
ATOM    601  HB2 PRO A  49      35.871  53.637  52.342  1.00  0.00           H
ATOM    602  HB3 PRO A  49      37.356  53.804  51.433  1.00  0.00           H
ATOM    603  HG2 PRO A  49      36.193  51.318  52.645  1.00  0.00           H
ATOM    604  HG3 PRO A  49      36.802  51.511  51.053  1.00  0.00           H
ATOM    605  HD2 PRO A  49      38.249  50.311  52.996  1.00  0.00           H
ATOM    606  HD3 PRO A  49      39.025  51.211  51.755  1.00  0.00           H
ATOM    607  N   GLN A  50      36.274  54.860  55.016  1.00  0.00           N
ATOM    608  CA  GLN A  50      35.224  55.118  56.059  1.00  0.00           C
ATOM    609  C   GLN A  50      33.992  54.196  55.857  1.00  0.00           C
ATOM    610  O   GLN A  50      33.458  53.615  56.765  1.00  0.00           O
ATOM    611  CB  GLN A  50      34.873  56.592  56.115  1.00  0.00           C
ATOM    612  CG  GLN A  50      36.018  57.505  56.665  1.00  0.00           C
ATOM    613  CD  GLN A  50      36.344  57.347  58.093  1.00  0.00           C
ATOM    614  NE2 GLN A  50      37.402  58.056  58.490  1.00  0.00           N
ATOM    615  OE1 GLN A  50      35.772  56.600  58.905  1.00  0.00           O
ATOM    616  H   GLN A  50      36.370  55.608  54.344  1.00  0.00           H
ATOM    617  HA  GLN A  50      35.652  54.735  56.986  1.00  0.00           H
ATOM    618  HB2 GLN A  50      34.689  56.954  55.103  1.00  0.00           H
ATOM    619  HB3 GLN A  50      33.970  56.613  56.724  1.00  0.00           H
ATOM    620  HG2 GLN A  50      36.930  57.407  56.077  1.00  0.00           H
ATOM    621  HG3 GLN A  50      35.652  58.527  56.562  1.00  0.00           H
ATOM    622 HE21 GLN A  50      37.769  57.853  59.409  1.00  0.00           H
ATOM    623 HE22 GLN A  50      37.834  58.629  57.779  1.00  0.00           H
ATOM    624  N   ASP A  51      33.539  54.090  54.600  1.00  0.00           N
ATOM    625  CA  ASP A  51      32.440  53.237  54.282  1.00  0.00           C
ATOM    626  C   ASP A  51      32.660  52.786  52.854  1.00  0.00           C
ATOM    627  O   ASP A  51      33.236  53.450  52.002  1.00  0.00           O
ATOM    628  CB  ASP A  51      31.105  54.080  54.389  1.00  0.00           C
ATOM    629  CG  ASP A  51      30.659  54.223  55.841  1.00  0.00           C
ATOM    630  OD1 ASP A  51      30.026  53.309  56.369  1.00  0.00           O
ATOM    631  OD2 ASP A  51      30.812  55.299  56.492  1.00  0.00           O
ATOM    632  H   ASP A  51      34.094  54.542  53.887  1.00  0.00           H
ATOM    633  HA  ASP A  51      32.472  52.346  54.910  1.00  0.00           H
ATOM    634  HB2 ASP A  51      31.256  54.982  53.795  1.00  0.00           H
ATOM    635  HB3 ASP A  51      30.379  53.512  53.807  1.00  0.00           H
ATOM    636  N   MET A  52      32.143  51.593  52.521  1.00  0.00           N
ATOM    637  CA  MET A  52      32.190  51.008  51.129  1.00  0.00           C
ATOM    638  C   MET A  52      31.010  51.577  50.265  1.00  0.00           C
ATOM    639  O   MET A  52      30.588  51.007  49.228  1.00  0.00           O
ATOM    640  CB  MET A  52      32.203  49.444  51.104  1.00  0.00           C
ATOM    641  CG  MET A  52      32.898  48.774  52.300  1.00  0.00           C
ATOM    642  SD  MET A  52      34.692  49.009  52.476  1.00  0.00           S
ATOM    643  CE  MET A  52      34.840  48.857  54.292  1.00  0.00           C
ATOM    644  H   MET A  52      31.514  51.154  53.177  1.00  0.00           H
ATOM    645  HA  MET A  52      33.101  51.272  50.592  1.00  0.00           H
ATOM    646  HB2 MET A  52      31.182  49.070  51.169  1.00  0.00           H
ATOM    647  HB3 MET A  52      32.591  49.140  50.131  1.00  0.00           H
ATOM    648  HG2 MET A  52      32.459  49.220  53.193  1.00  0.00           H
ATOM    649  HG3 MET A  52      32.768  47.696  52.198  1.00  0.00           H
ATOM    650  HE1 MET A  52      35.818  49.183  54.649  1.00  0.00           H
ATOM    651  HE2 MET A  52      34.107  49.439  54.851  1.00  0.00           H
ATOM    652  HE3 MET A  52      34.738  47.813  54.586  1.00  0.00           H
ATOM    653  N   GLU A  53      30.424  52.767  50.686  1.00  0.00           N
ATOM    654  CA  GLU A  53      29.467  53.625  49.941  1.00  0.00           C
ATOM    655  C   GLU A  53      30.205  54.224  48.781  1.00  0.00           C
ATOM    656  O   GLU A  53      31.317  54.726  48.872  1.00  0.00           O
ATOM    657  CB  GLU A  53      28.874  54.745  50.853  1.00  0.00           C
ATOM    658  CG  GLU A  53      28.020  54.193  51.986  1.00  0.00           C
ATOM    659  CD  GLU A  53      26.585  54.063  51.605  1.00  0.00           C
ATOM    660  OE1 GLU A  53      26.265  53.970  50.384  1.00  0.00           O
ATOM    661  OE2 GLU A  53      25.694  54.073  52.494  1.00  0.00           O
ATOM    662  H   GLU A  53      30.731  53.090  51.592  1.00  0.00           H
ATOM    663  HA  GLU A  53      28.625  53.019  49.606  1.00  0.00           H
ATOM    664  HB2 GLU A  53      29.730  55.295  51.244  1.00  0.00           H
ATOM    665  HB3 GLU A  53      28.329  55.398  50.171  1.00  0.00           H
ATOM    666  HG2 GLU A  53      28.527  53.299  52.351  1.00  0.00           H
ATOM    667  HG3 GLU A  53      28.014  54.925  52.794  1.00  0.00           H
ATOM    668  N   LEU A  54      29.541  54.174  47.665  1.00 -0.01           N
ATOM    669  CA  LEU A  54      30.177  54.484  46.343  1.00 -0.01           C
ATOM    670  C   LEU A  54      30.674  55.960  46.326  1.00 -0.01           C
ATOM    671  O   LEU A  54      31.860  56.138  46.053  1.00 -0.01           O
ATOM    672  CB  LEU A  54      29.213  54.125  45.207  1.00 -0.01           C
ATOM    673  CG  LEU A  54      29.664  54.435  43.729  1.00 -0.01           C
ATOM    674  CD1 LEU A  54      30.959  53.646  43.341  1.00 -0.01           C
ATOM    675  CD2 LEU A  54      28.647  54.103  42.692  1.00 -0.01           C
ATOM    676  H   LEU A  54      28.541  54.034  47.627  1.00 -0.01           H
ATOM    677  HA  LEU A  54      31.025  53.808  46.235  1.00 -0.01           H
ATOM    678  HB2 LEU A  54      29.048  53.053  45.101  1.00 -0.01           H
ATOM    679  HB3 LEU A  54      28.317  54.724  45.369  1.00 -0.01           H
ATOM    680  HG  LEU A  54      29.891  55.481  43.523  1.00 -0.01           H
ATOM    681 HD11 LEU A  54      31.836  53.983  43.893  1.00 -0.01           H
ATOM    682 HD12 LEU A  54      31.209  53.845  42.299  1.00 -0.01           H
ATOM    683 HD13 LEU A  54      30.853  52.593  43.604  1.00 -0.01           H
ATOM    684 HD21 LEU A  54      28.610  53.014  42.677  1.00 -0.01           H
ATOM    685 HD22 LEU A  54      27.725  54.573  43.034  1.00 -0.01           H
ATOM    686 HD23 LEU A  54      29.011  54.520  41.753  1.00 -0.01           H
ATOM    687  N   VAL A  55      29.864  56.940  46.680  1.00 -0.01           N
ATOM    688  CA  VAL A  55      30.403  58.285  46.778  1.00 -0.01           C
ATOM    689  C   VAL A  55      31.609  58.468  47.779  1.00 -0.01           C
ATOM    690  O   VAL A  55      32.457  59.310  47.524  1.00 -0.01           O
ATOM    691  CB  VAL A  55      29.235  59.229  47.201  1.00 -0.01           C
ATOM    692  CG1 VAL A  55      28.717  59.008  48.667  1.00 -0.01           C
ATOM    693  CG2 VAL A  55      29.582  60.703  47.023  1.00 -0.01           C
ATOM    694  H   VAL A  55      28.941  56.651  46.971  1.00 -0.01           H
ATOM    695  HA  VAL A  55      30.766  58.639  45.813  1.00 -0.01           H
ATOM    696  HB  VAL A  55      28.375  58.927  46.603  1.00 -0.01           H
ATOM    697 HG11 VAL A  55      29.372  59.376  49.457  1.00 -0.01           H
ATOM    698 HG12 VAL A  55      27.823  59.603  48.852  1.00 -0.01           H
ATOM    699 HG13 VAL A  55      28.462  57.969  48.875  1.00 -0.01           H
ATOM    700 HG21 VAL A  55      30.073  60.803  46.055  1.00 -0.01           H
ATOM    701 HG22 VAL A  55      30.294  61.009  47.790  1.00 -0.01           H
ATOM    702 HG23 VAL A  55      28.658  61.279  47.073  1.00 -0.01           H
ATOM    703  N   THR A  56      31.726  57.596  48.813  1.00  0.01           N
ATOM    704  CA  THR A  56      32.877  57.627  49.794  1.00  0.01           C
ATOM    705  C   THR A  56      34.109  57.051  49.160  1.00  0.01           C
ATOM    706  O   THR A  56      35.172  57.637  49.376  1.00  0.01           O
ATOM    707  CB  THR A  56      32.349  56.890  51.049  1.00  0.01           C
ATOM    708  CG2 THR A  56      33.461  56.703  52.079  1.00  0.01           C
ATOM    709  OG1 THR A  56      31.317  57.588  51.659  1.00  0.01           O
ATOM    710  H   THR A  56      31.032  56.871  48.925  1.00  0.01           H
ATOM    711  HA  THR A  56      33.065  58.677  50.021  1.00  0.01           H
ATOM    712  HB  THR A  56      32.021  55.877  50.816  1.00  0.01           H
ATOM    713  HG1 THR A  56      31.736  58.386  51.990  1.00  0.01           H
ATOM    714 HG21 THR A  56      34.072  55.819  51.893  1.00  0.01           H
ATOM    715 HG22 THR A  56      33.036  56.446  53.049  1.00  0.01           H
ATOM    716 HG23 THR A  56      34.052  57.574  52.359  1.00  0.01           H
ATOM    717  N   MET A  57      34.077  55.927  48.420  1.00  0.00           N
ATOM    718  CA  MET A  57      35.195  55.247  47.816  1.00  0.00           C
ATOM    719  C   MET A  57      35.783  56.119  46.702  1.00  0.00           C
ATOM    720  O   MET A  57      37.014  56.206  46.610  1.00  0.00           O
ATOM    721  CB  MET A  57      34.745  53.874  47.284  1.00  0.00           C
ATOM    722  CG  MET A  57      34.346  52.979  48.387  1.00  0.00           C
ATOM    723  SD  MET A  57      33.906  51.246  47.814  1.00  0.00           S
ATOM    724  CE  MET A  57      32.520  51.496  46.735  1.00  0.00           C
ATOM    725  H   MET A  57      33.168  55.538  48.216  1.00  0.00           H
ATOM    726  HA  MET A  57      35.880  55.091  48.650  1.00  0.00           H
ATOM    727  HB2 MET A  57      33.996  53.944  46.495  1.00  0.00           H
ATOM    728  HB3 MET A  57      35.610  53.473  46.755  1.00  0.00           H
ATOM    729  HG2 MET A  57      35.154  52.965  49.119  1.00  0.00           H
ATOM    730  HG3 MET A  57      33.469  53.422  48.858  1.00  0.00           H
ATOM    731  HE1 MET A  57      32.121  50.619  46.226  1.00  0.00           H
ATOM    732  HE2 MET A  57      31.740  52.061  47.246  1.00  0.00           H
ATOM    733  HE3 MET A  57      32.911  52.172  45.973  1.00  0.00           H
ATOM    734  N   SER A  58      34.930  56.707  45.889  1.00 -0.02           N
ATOM    735  CA  SER A  58      35.188  57.763  44.955  1.00 -0.02           C
ATOM    736  C   SER A  58      35.717  59.096  45.749  1.00 -0.02           C
ATOM    737  O   SER A  58      36.846  59.492  45.391  1.00 -0.02           O
ATOM    738  CB  SER A  58      33.888  58.021  44.241  1.00 -0.02           C
ATOM    739  OG  SER A  58      34.004  59.028  43.223  1.00 -0.02           O
ATOM    740  H   SER A  58      33.945  56.491  45.944  1.00 -0.02           H
ATOM    741  HA  SER A  58      35.934  57.500  44.205  1.00 -0.02           H
ATOM    742  HB2 SER A  58      33.563  57.121  43.719  1.00 -0.02           H
ATOM    743  HB3 SER A  58      33.184  58.389  44.987  1.00 -0.02           H
ATOM    744  HG  SER A  58      34.088  59.892  43.632  1.00 -0.02           H
ATOM    745  N   SER A  59      35.154  59.525  46.894  1.00  0.02           N
ATOM    746  CA  SER A  59      35.794  60.626  47.704  1.00  0.02           C
ATOM    747  C   SER A  59      37.222  60.292  48.204  1.00  0.02           C
ATOM    748  O   SER A  59      38.041  61.200  48.165  1.00  0.02           O
ATOM    749  CB  SER A  59      34.898  61.003  48.937  1.00  0.02           C
ATOM    750  OG  SER A  59      35.139  62.279  49.421  1.00  0.02           O
ATOM    751  H   SER A  59      34.251  59.214  47.222  1.00  0.02           H
ATOM    752  HA  SER A  59      35.845  61.555  47.137  1.00  0.02           H
ATOM    753  HB2 SER A  59      33.873  60.964  48.569  1.00  0.02           H
ATOM    754  HB3 SER A  59      35.064  60.160  49.607  1.00  0.02           H
ATOM    755  HG  SER A  59      36.002  62.321  49.840  1.00  0.02           H
ATOM    756  N   GLN A  60      37.500  59.010  48.540  1.00  0.01           N
ATOM    757  CA  GLN A  60      38.877  58.686  48.888  1.00  0.01           C
ATOM    758  C   GLN A  60      39.832  58.598  47.551  1.00  0.01           C
ATOM    759  O   GLN A  60      40.955  59.150  47.578  1.00  0.01           O
ATOM    760  CB  GLN A  60      38.912  57.327  49.543  1.00  0.01           C
ATOM    761  CG  GLN A  60      40.139  57.340  50.416  1.00  0.01           C
ATOM    762  CD  GLN A  60      40.834  56.024  50.533  1.00  0.01           C
ATOM    763  NE2 GLN A  60      40.887  55.404  51.708  1.00  0.01           N
ATOM    764  OE1 GLN A  60      41.261  55.537  49.504  1.00  0.01           O
ATOM    765  H   GLN A  60      36.739  58.397  48.285  1.00  0.01           H
ATOM    766  HA  GLN A  60      39.218  59.469  49.565  1.00  0.01           H
ATOM    767  HB2 GLN A  60      38.083  57.209  50.241  1.00  0.01           H
ATOM    768  HB3 GLN A  60      38.922  56.482  48.854  1.00  0.01           H
ATOM    769  HG2 GLN A  60      40.937  57.867  49.894  1.00  0.01           H
ATOM    770  HG3 GLN A  60      39.973  57.755  51.410  1.00  0.01           H
ATOM    771 HE21 GLN A  60      41.297  54.481  51.696  1.00  0.01           H
ATOM    772 HE22 GLN A  60      40.417  55.827  52.496  1.00  0.01           H
ATOM    773  N   ALA A  61      39.408  57.888  46.454  1.00 -0.02           N
ATOM    774  CA  ALA A  61      40.077  58.102  45.124  1.00 -0.02           C
ATOM    775  C   ALA A  61      40.157  59.565  44.537  1.00 -0.02           C
ATOM    776  O   ALA A  61      41.014  59.741  43.664  1.00 -0.02           O
ATOM    777  CB  ALA A  61      39.457  57.189  44.017  1.00 -0.02           C
ATOM    778  H   ALA A  61      38.547  57.373  46.570  1.00 -0.02           H
ATOM    779  HA  ALA A  61      41.132  57.852  45.234  1.00 -0.02           H
ATOM    780  HB1 ALA A  61      39.288  56.225  44.496  1.00 -0.02           H
ATOM    781  HB2 ALA A  61      40.159  57.260  43.185  1.00 -0.02           H
ATOM    782  HB3 ALA A  61      38.485  57.549  43.681  1.00 -0.02           H
ATOM    783  N   GLN A  62      39.318  60.516  44.985  1.00 -0.14           N
ATOM    784  CA  GLN A  62      39.440  61.952  44.767  1.00 -0.14           C
ATOM    785  C   GLN A  62      40.621  62.622  45.476  1.00 -0.14           C
ATOM    786  O   GLN A  62      41.408  63.252  44.810  1.00 -0.14           O
ATOM    787  CB  GLN A  62      38.196  62.750  44.938  1.00 -0.14           C
ATOM    788  CG  GLN A  62      36.992  62.555  43.950  1.00 -0.14           C
ATOM    789  CD  GLN A  62      35.863  63.572  44.131  1.00 -0.14           C
ATOM    790  NE2 GLN A  62      35.369  64.217  43.099  1.00 -0.14           N
ATOM    791  OE1 GLN A  62      35.428  63.788  45.271  1.00 -0.14           O
ATOM    792  H   GLN A  62      38.578  60.236  45.612  1.00 -0.14           H
ATOM    793  HA  GLN A  62      39.676  62.100  43.713  1.00 -0.14           H
ATOM    794  HB2 GLN A  62      37.837  62.459  45.926  1.00 -0.14           H
ATOM    795  HB3 GLN A  62      38.517  63.791  44.948  1.00 -0.14           H
ATOM    796  HG2 GLN A  62      37.383  62.627  42.936  1.00 -0.14           H
ATOM    797  HG3 GLN A  62      36.610  61.560  44.177  1.00 -0.14           H
ATOM    798 HE21 GLN A  62      34.598  64.802  43.390  1.00 -0.14           H
ATOM    799 HE22 GLN A  62      35.796  64.237  42.185  1.00 -0.14           H
ATOM    800  N   ASP A  63      40.714  62.392  46.758  1.00 -0.01           N
ATOM    801  CA  ASP A  63      41.906  62.709  47.517  1.00 -0.01           C
ATOM    802  C   ASP A  63      43.237  62.142  46.898  1.00 -0.01           C
ATOM    803  O   ASP A  63      44.254  62.831  46.780  1.00 -0.01           O
ATOM    804  CB  ASP A  63      41.670  62.356  49.008  1.00 -0.01           C
ATOM    805  CG  ASP A  63      40.991  63.429  49.778  1.00 -0.01           C
ATOM    806  OD1 ASP A  63      41.518  64.574  49.942  1.00 -0.01           O
ATOM    807  OD2 ASP A  63      39.941  63.067  50.396  1.00 -0.01           O
ATOM    808  H   ASP A  63      39.995  61.776  47.109  1.00 -0.01           H
ATOM    809  HA  ASP A  63      42.035  63.791  47.488  1.00 -0.01           H
ATOM    810  HB2 ASP A  63      41.100  61.430  49.085  1.00 -0.01           H
ATOM    811  HB3 ASP A  63      42.632  62.165  49.484  1.00 -0.01           H
ATOM    812  N   ARG A  64      43.183  60.886  46.460  1.00  0.02           N
ATOM    813  CA  ARG A  64      44.292  60.249  45.718  1.00  0.02           C
ATOM    814  C   ARG A  64      44.606  60.847  44.378  1.00  0.02           C
ATOM    815  O   ARG A  64      45.788  60.917  43.989  1.00  0.02           O
ATOM    816  CB  ARG A  64      43.965  58.694  45.517  1.00  0.02           C
ATOM    817  CG  ARG A  64      45.118  57.891  44.899  1.00  0.02           C
ATOM    818  CD  ARG A  64      45.027  56.349  45.080  1.00  0.02           C
ATOM    819  NE  ARG A  64      43.660  55.803  45.110  1.00  0.02           N
ATOM    820  CZ  ARG A  64      42.864  55.672  46.159  1.00  0.02           C
ATOM    821  NH1 ARG A  64      43.033  56.181  47.349  1.00  0.02           N
ATOM    822  NH2 ARG A  64      41.822  54.895  45.996  1.00  0.02           N
ATOM    823  H   ARG A  64      42.326  60.371  46.603  1.00  0.02           H
ATOM    824  HA  ARG A  64      45.162  60.345  46.367  1.00  0.02           H
ATOM    825  HB2 ARG A  64      43.781  58.232  46.487  1.00  0.02           H
ATOM    826  HB3 ARG A  64      43.056  58.519  44.942  1.00  0.02           H
ATOM    827  HG2 ARG A  64      45.090  58.038  43.819  1.00  0.02           H
ATOM    828  HG3 ARG A  64      46.076  58.247  45.278  1.00  0.02           H
ATOM    829  HD2 ARG A  64      45.576  55.778  44.332  1.00  0.02           H
ATOM    830  HD3 ARG A  64      45.480  56.185  46.058  1.00  0.02           H
ATOM    831  HE  ARG A  64      43.366  55.186  44.366  1.00  0.02           H
ATOM    832 HH11 ARG A  64      43.771  56.828  47.587  1.00  0.02           H
ATOM    833 HH12 ARG A  64      42.561  55.876  48.189  1.00  0.02           H
ATOM    834 HH21 ARG A  64      41.775  54.328  45.161  1.00  0.02           H
ATOM    835 HH22 ARG A  64      41.101  54.798  46.697  1.00  0.02           H
ATOM    836  N   TYR A  65      43.569  61.307  43.612  1.00 -0.03           N
ATOM    837  CA  TYR A  65      43.710  61.966  42.284  1.00 -0.03           C
ATOM    838  C   TYR A  65      44.348  63.350  42.464  1.00 -0.03           C
ATOM    839  O   TYR A  65      45.288  63.674  41.775  1.00 -0.03           O
ATOM    840  CB  TYR A  65      42.301  62.160  41.679  1.00 -0.03           C
ATOM    841  CG  TYR A  65      42.305  62.533  40.225  1.00 -0.03           C
ATOM    842  CD1 TYR A  65      42.525  61.570  39.228  1.00 -0.03           C
ATOM    843  CD2 TYR A  65      42.173  63.861  39.787  1.00 -0.03           C
ATOM    844  CE1 TYR A  65      42.453  61.895  37.890  1.00 -0.03           C
ATOM    845  CE2 TYR A  65      42.062  64.191  38.452  1.00 -0.03           C
ATOM    846  CZ  TYR A  65      42.028  63.146  37.475  1.00 -0.03           C
ATOM    847  OH  TYR A  65      41.684  63.465  36.168  1.00 -0.03           O
ATOM    848  H   TYR A  65      42.622  61.104  43.899  1.00 -0.03           H
ATOM    849  HA  TYR A  65      44.297  61.390  41.568  1.00 -0.03           H
ATOM    850  HB2 TYR A  65      41.809  61.188  41.696  1.00 -0.03           H
ATOM    851  HB3 TYR A  65      41.680  62.886  42.203  1.00 -0.03           H
ATOM    852  HD1 TYR A  65      42.669  60.537  39.510  1.00 -0.03           H
ATOM    853  HD2 TYR A  65      41.965  64.623  40.525  1.00 -0.03           H
ATOM    854  HE1 TYR A  65      42.306  61.073  37.206  1.00 -0.03           H
ATOM    855  HE2 TYR A  65      41.939  65.218  38.141  1.00 -0.03           H
ATOM    856  HH  TYR A  65      41.274  64.333  36.173  1.00 -0.03           H
ATOM    857  N   THR A  66      43.897  64.162  43.438  1.00  0.01           N
ATOM    858  CA  THR A  66      44.471  65.450  43.844  1.00  0.01           C
ATOM    859  C   THR A  66      45.935  65.242  44.387  1.00  0.01           C
ATOM    860  O   THR A  66      46.795  66.017  43.979  1.00  0.01           O
ATOM    861  CB  THR A  66      43.541  66.019  44.941  1.00  0.01           C
ATOM    862  CG2 THR A  66      44.135  66.630  46.186  1.00  0.01           C
ATOM    863  OG1 THR A  66      42.704  67.023  44.343  1.00  0.01           O
ATOM    864  H   THR A  66      42.997  63.961  43.851  1.00  0.01           H
ATOM    865  HA  THR A  66      44.485  66.055  42.937  1.00  0.01           H
ATOM    866  HB  THR A  66      42.910  65.229  45.347  1.00  0.01           H
ATOM    867  HG1 THR A  66      41.930  66.665  43.903  1.00  0.01           H
ATOM    868 HG21 THR A  66      43.378  67.186  46.739  1.00  0.01           H
ATOM    869 HG22 THR A  66      44.843  67.370  45.813  1.00  0.01           H
ATOM    870 HG23 THR A  66      44.599  65.969  46.918  1.00  0.01           H
ATOM    871  N   ASP A  67      46.261  64.234  45.230  1.00 -0.01           N
ATOM    872  CA  ASP A  67      47.675  63.927  45.562  1.00 -0.01           C
ATOM    873  C   ASP A  67      48.540  63.626  44.403  1.00 -0.01           C
ATOM    874  O   ASP A  67      49.760  64.019  44.337  1.00 -0.01           O
ATOM    875  CB  ASP A  67      47.613  62.726  46.547  1.00 -0.01           C
ATOM    876  CG  ASP A  67      47.062  63.022  47.942  1.00 -0.01           C
ATOM    877  OD1 ASP A  67      47.012  64.221  48.319  1.00 -0.01           O
ATOM    878  OD2 ASP A  67      46.785  62.088  48.731  1.00 -0.01           O
ATOM    879  H   ASP A  67      45.560  63.613  45.608  1.00 -0.01           H
ATOM    880  HA  ASP A  67      48.133  64.790  46.045  1.00 -0.01           H
ATOM    881  HB2 ASP A  67      47.142  61.809  46.194  1.00 -0.01           H
ATOM    882  HB3 ASP A  67      48.630  62.416  46.785  1.00 -0.01           H
ATOM    883  N   TYR A  68      48.054  62.870  43.418  1.00  0.00           N
ATOM    884  CA  TYR A  68      48.657  62.741  42.069  1.00  0.00           C
ATOM    885  C   TYR A  68      48.819  64.031  41.232  1.00  0.00           C
ATOM    886  O   TYR A  68      49.847  64.271  40.526  1.00  0.00           O
ATOM    887  CB  TYR A  68      47.870  61.585  41.358  1.00  0.00           C
ATOM    888  CG  TYR A  68      48.264  61.407  39.927  1.00  0.00           C
ATOM    889  CD1 TYR A  68      49.511  60.896  39.693  1.00  0.00           C
ATOM    890  CD2 TYR A  68      47.436  61.699  38.862  1.00  0.00           C
ATOM    891  CE1 TYR A  68      49.960  60.813  38.436  1.00  0.00           C
ATOM    892  CE2 TYR A  68      47.874  61.547  37.547  1.00  0.00           C
ATOM    893  CZ  TYR A  68      49.190  61.121  37.299  1.00  0.00           C
ATOM    894  OH  TYR A  68      49.783  60.930  36.067  1.00  0.00           O
ATOM    895  H   TYR A  68      47.111  62.535  43.552  1.00  0.00           H
ATOM    896  HA  TYR A  68      49.650  62.309  42.186  1.00  0.00           H
ATOM    897  HB2 TYR A  68      48.130  60.640  41.835  1.00  0.00           H
ATOM    898  HB3 TYR A  68      46.788  61.689  41.439  1.00  0.00           H
ATOM    899  HD1 TYR A  68      50.182  60.707  40.517  1.00  0.00           H
ATOM    900  HD2 TYR A  68      46.402  61.971  39.014  1.00  0.00           H
ATOM    901  HE1 TYR A  68      51.004  60.597  38.267  1.00  0.00           H
ATOM    902  HE2 TYR A  68      47.182  61.787  36.753  1.00  0.00           H
ATOM    903  HH  TYR A  68      50.664  61.291  36.191  1.00  0.00           H
ATOM    904  N   LEU A  69      47.870  64.942  41.305  1.00  0.00           N
ATOM    905  CA  LEU A  69      48.100  66.306  40.638  1.00  0.00           C
ATOM    906  C   LEU A  69      49.191  67.067  41.391  1.00  0.00           C
ATOM    907  O   LEU A  69      50.060  67.693  40.825  1.00  0.00           O
ATOM    908  CB  LEU A  69      46.789  67.044  40.521  1.00  0.00           C
ATOM    909  CG  LEU A  69      45.694  66.314  39.784  1.00  0.00           C
ATOM    910  CD1 LEU A  69      44.659  67.314  39.402  1.00  0.00           C
ATOM    911  CD2 LEU A  69      46.043  65.484  38.536  1.00  0.00           C
ATOM    912  H   LEU A  69      47.043  64.691  41.827  1.00  0.00           H
ATOM    913  HA  LEU A  69      48.498  66.157  39.634  1.00  0.00           H
ATOM    914  HB2 LEU A  69      46.448  67.185  41.546  1.00  0.00           H
ATOM    915  HB3 LEU A  69      46.925  68.004  40.022  1.00  0.00           H
ATOM    916  HG  LEU A  69      45.268  65.650  40.536  1.00  0.00           H
ATOM    917 HD11 LEU A  69      44.234  67.869  40.238  1.00  0.00           H
ATOM    918 HD12 LEU A  69      43.733  66.841  39.075  1.00  0.00           H
ATOM    919 HD13 LEU A  69      45.067  68.082  38.744  1.00  0.00           H
ATOM    920 HD21 LEU A  69      46.817  64.766  38.808  1.00  0.00           H
ATOM    921 HD22 LEU A  69      45.245  64.780  38.302  1.00  0.00           H
ATOM    922 HD23 LEU A  69      46.310  66.177  37.738  1.00  0.00           H
ATOM    923  N   ILE A  70      49.070  67.072  42.776  1.00  0.00           N
ATOM    924  CA  ILE A  70      50.117  67.738  43.520  1.00  0.00           C
ATOM    925  C   ILE A  70      51.531  67.195  43.308  1.00  0.00           C
ATOM    926  O   ILE A  70      52.511  67.974  43.106  1.00  0.00           O
ATOM    927  CB  ILE A  70      49.813  67.674  45.078  1.00  0.00           C
ATOM    928  CG1 ILE A  70      48.662  68.574  45.341  1.00  0.00           C
ATOM    929  CG2 ILE A  70      51.078  68.158  45.891  1.00  0.00           C
ATOM    930  CD1 ILE A  70      47.787  68.168  46.546  1.00  0.00           C
ATOM    931  H   ILE A  70      48.303  66.622  43.253  1.00  0.00           H
ATOM    932  HA  ILE A  70      50.068  68.803  43.292  1.00  0.00           H
ATOM    933  HB  ILE A  70      49.509  66.663  45.346  1.00  0.00           H
ATOM    934 HG12 ILE A  70      49.057  69.556  45.600  1.00  0.00           H
ATOM    935 HG13 ILE A  70      47.947  68.742  44.535  1.00  0.00           H
ATOM    936 HG21 ILE A  70      51.912  67.462  45.802  1.00  0.00           H
ATOM    937 HG22 ILE A  70      50.715  68.190  46.919  1.00  0.00           H
ATOM    938 HG23 ILE A  70      51.421  69.139  45.562  1.00  0.00           H
ATOM    939 HD11 ILE A  70      47.343  67.195  46.334  1.00  0.00           H
ATOM    940 HD12 ILE A  70      47.044  68.954  46.678  1.00  0.00           H
ATOM    941 HD13 ILE A  70      48.323  68.220  47.494  1.00  0.00           H
ATOM    942  N   GLU A  71      51.735  65.924  43.226  1.00  0.00           N
ATOM    943  CA  GLU A  71      52.963  65.202  42.779  1.00  0.00           C
ATOM    944  C   GLU A  71      53.460  65.573  41.395  1.00  0.00           C
ATOM    945  O   GLU A  71      54.663  65.713  41.208  1.00  0.00           O
ATOM    946  CB  GLU A  71      52.683  63.721  42.838  1.00  0.00           C
ATOM    947  CG  GLU A  71      53.864  62.874  42.446  1.00  0.00           C
ATOM    948  CD  GLU A  71      53.761  61.447  42.951  1.00  0.00           C
ATOM    949  OE1 GLU A  71      53.450  61.170  44.131  1.00  0.00           O
ATOM    950  OE2 GLU A  71      54.041  60.531  42.186  1.00  0.00           O
ATOM    951  H   GLU A  71      51.047  65.241  43.509  1.00  0.00           H
ATOM    952  HA  GLU A  71      53.787  65.482  43.437  1.00  0.00           H
ATOM    953  HB2 GLU A  71      52.327  63.595  43.860  1.00  0.00           H
ATOM    954  HB3 GLU A  71      51.856  63.485  42.168  1.00  0.00           H
ATOM    955  HG2 GLU A  71      53.855  62.803  41.358  1.00  0.00           H
ATOM    956  HG3 GLU A  71      54.811  63.275  42.806  1.00  0.00           H
ATOM    957  N   THR A  72      52.606  65.631  40.414  1.00  0.01           N
ATOM    958  CA  THR A  72      52.816  65.956  38.991  1.00  0.01           C
ATOM    959  C   THR A  72      53.324  67.376  38.743  1.00  0.01           C
ATOM    960  O   THR A  72      54.397  67.446  38.098  1.00  0.01           O
ATOM    961  CB  THR A  72      51.522  65.605  38.221  1.00  0.01           C
ATOM    962  CG2 THR A  72      51.612  66.109  36.793  1.00  0.01           C
ATOM    963  OG1 THR A  72      51.319  64.185  38.232  1.00  0.01           O
ATOM    964  H   THR A  72      51.639  65.414  40.612  1.00  0.01           H
ATOM    965  HA  THR A  72      53.529  65.256  38.557  1.00  0.01           H
ATOM    966  HB  THR A  72      50.664  66.045  38.728  1.00  0.01           H
ATOM    967  HG1 THR A  72      50.929  64.039  39.097  1.00  0.01           H
ATOM    968 HG21 THR A  72      51.791  67.179  36.682  1.00  0.01           H
ATOM    969 HG22 THR A  72      50.643  65.882  36.349  1.00  0.01           H
ATOM    970 HG23 THR A  72      52.462  65.574  36.370  1.00  0.01           H
ATOM    971  N   LEU A  73      52.662  68.421  39.268  1.00  0.00           N
ATOM    972  CA  LEU A  73      53.212  69.820  39.200  1.00  0.00           C
ATOM    973  C   LEU A  73      54.405  70.161  40.152  1.00  0.00           C
ATOM    974  O   LEU A  73      55.213  71.039  39.816  1.00  0.00           O
ATOM    975  CB  LEU A  73      52.102  70.806  39.415  1.00  0.00           C
ATOM    976  CG  LEU A  73      52.550  72.259  39.343  1.00  0.00           C
ATOM    977  CD1 LEU A  73      53.224  72.572  38.043  1.00  0.00           C
ATOM    978  CD2 LEU A  73      51.256  73.094  39.574  1.00  0.00           C
ATOM    979  H   LEU A  73      51.835  68.163  39.787  1.00  0.00           H
ATOM    980  HA  LEU A  73      53.581  69.915  38.179  1.00  0.00           H
ATOM    981  HB2 LEU A  73      51.391  70.668  38.600  1.00  0.00           H
ATOM    982  HB3 LEU A  73      51.701  70.450  40.364  1.00  0.00           H
ATOM    983  HG  LEU A  73      53.223  72.553  40.148  1.00  0.00           H
ATOM    984 HD11 LEU A  73      54.058  71.894  37.862  1.00  0.00           H
ATOM    985 HD12 LEU A  73      53.614  73.571  38.240  1.00  0.00           H
ATOM    986 HD13 LEU A  73      52.584  72.492  37.165  1.00  0.00           H
ATOM    987 HD21 LEU A  73      50.596  73.019  38.710  1.00  0.00           H
ATOM    988 HD22 LEU A  73      50.788  72.724  40.486  1.00  0.00           H
ATOM    989 HD23 LEU A  73      51.460  74.133  39.831  1.00  0.00           H
ATOM    990  N   ASP A  74      54.495  69.465  41.257  1.00  0.00           N
ATOM    991  CA  ASP A  74      55.633  69.456  42.177  1.00  0.00           C
ATOM    992  C   ASP A  74      56.120  70.811  42.695  1.00  0.00           C
ATOM    993  O   ASP A  74      57.328  71.095  42.672  1.00  0.00           O
ATOM    994  CB  ASP A  74      56.805  68.718  41.450  1.00  0.00           C
ATOM    995  CG  ASP A  74      57.974  68.177  42.332  1.00  0.00           C
ATOM    996  OD1 ASP A  74      57.701  67.765  43.475  1.00  0.00           O
ATOM    997  OD2 ASP A  74      59.079  68.034  41.767  1.00  0.00           O
ATOM    998  H   ASP A  74      53.842  68.699  41.336  1.00  0.00           H
ATOM    999  HA  ASP A  74      55.290  68.973  43.092  1.00  0.00           H
ATOM   1000  HB2 ASP A  74      56.348  67.823  41.029  1.00  0.00           H
ATOM   1001  HB3 ASP A  74      57.190  69.299  40.612  1.00  0.00           H
ATOM   1002  N   PRO A  75      55.223  71.653  43.260  1.00  0.00           N
ATOM   1003  CA  PRO A  75      55.546  72.948  43.787  1.00  0.00           C
ATOM   1004  C   PRO A  75      56.333  72.879  45.141  1.00  0.00           C
ATOM   1005  O   PRO A  75      56.429  71.921  45.913  1.00  0.00           O
ATOM   1006  CB  PRO A  75      54.218  73.713  44.007  1.00  0.00           C
ATOM   1007  CG  PRO A  75      53.126  72.627  44.031  1.00  0.00           C
ATOM   1008  CD  PRO A  75      53.785  71.416  43.361  1.00  0.00           C
ATOM   1009  HA  PRO A  75      56.240  73.420  43.091  1.00  0.00           H
ATOM   1010  HB2 PRO A  75      54.291  74.346  44.891  1.00  0.00           H
ATOM   1011  HB3 PRO A  75      54.056  74.348  43.135  1.00  0.00           H
ATOM   1012  HG2 PRO A  75      52.957  72.388  45.081  1.00  0.00           H
ATOM   1013  HG3 PRO A  75      52.133  72.822  43.628  1.00  0.00           H
ATOM   1014  HD2 PRO A  75      53.525  70.424  43.730  1.00  0.00           H
ATOM   1015  HD3 PRO A  75      53.382  71.456  42.348  1.00  0.00           H
ATOM   1016  N   LYS A  76      56.964  73.982  45.468  1.00  0.00           N
ATOM   1017  CA  LYS A  76      58.077  73.987  46.392  1.00  0.00           C
ATOM   1018  C   LYS A  76      57.864  75.245  47.263  1.00  0.00           C
ATOM   1019  O   LYS A  76      57.359  76.325  46.820  1.00  0.00           O
ATOM   1020  CB  LYS A  76      59.426  74.232  45.645  1.00  0.00           C
ATOM   1021  CG  LYS A  76      59.860  72.949  44.844  1.00  0.00           C
ATOM   1022  CD  LYS A  76      60.053  71.722  45.736  1.00  0.00           C
ATOM   1023  CE  LYS A  76      60.518  70.581  44.879  1.00  0.00           C
ATOM   1024  NZ  LYS A  76      61.934  70.543  44.502  1.00  0.00           N
ATOM   1025  H   LYS A  76      56.859  74.835  44.938  1.00  0.00           H
ATOM   1026  HA  LYS A  76      58.145  73.193  47.136  1.00  0.00           H
ATOM   1027  HB2 LYS A  76      59.371  75.116  45.011  1.00  0.00           H
ATOM   1028  HB3 LYS A  76      60.264  74.363  46.331  1.00  0.00           H
ATOM   1029  HG2 LYS A  76      59.065  72.721  44.133  1.00  0.00           H
ATOM   1030  HG3 LYS A  76      60.684  73.158  44.162  1.00  0.00           H
ATOM   1031  HD2 LYS A  76      60.834  71.928  46.468  1.00  0.00           H
ATOM   1032  HD3 LYS A  76      59.168  71.492  46.328  1.00  0.00           H
ATOM   1033  HE2 LYS A  76      60.259  69.750  45.535  1.00  0.00           H
ATOM   1034  HE3 LYS A  76      60.029  70.562  43.904  1.00  0.00           H
ATOM   1035  HZ1 LYS A  76      62.194  71.220  43.798  1.00  0.00           H
ATOM   1036  HZ2 LYS A  76      62.227  69.667  44.093  1.00  0.00           H
ATOM   1037  HZ3 LYS A  76      62.590  70.694  45.254  1.00  0.00           H
ATOM   1038  N   ALA A  77      58.253  75.190  48.532  1.00  0.00           N
ATOM   1039  CA  ALA A  77      57.817  76.123  49.578  1.00  0.00           C
ATOM   1040  C   ALA A  77      58.222  77.645  49.298  1.00  0.00           C
ATOM   1041  O   ALA A  77      59.310  77.970  48.900  1.00  0.00           O
ATOM   1042  CB  ALA A  77      58.297  75.597  50.915  1.00  0.00           C
ATOM   1043  H   ALA A  77      58.604  74.290  48.829  1.00  0.00           H
ATOM   1044  HA  ALA A  77      56.733  76.012  49.561  1.00  0.00           H
ATOM   1045  HB1 ALA A  77      59.386  75.574  50.944  1.00  0.00           H
ATOM   1046  HB2 ALA A  77      57.919  74.581  51.025  1.00  0.00           H
ATOM   1047  HB3 ALA A  77      57.954  76.166  51.779  1.00  0.00           H
ATOM   1048  N   GLY A  78      57.241  78.511  49.638  1.00  0.00           N
ATOM   1049  CA  GLY A  78      57.366  79.934  49.400  1.00  0.00           C
ATOM   1050  C   GLY A  78      56.814  80.347  48.072  1.00  0.00           C
ATOM   1051  O   GLY A  78      56.767  81.563  47.829  1.00  0.00           O
ATOM   1052  H   GLY A  78      56.443  78.203  50.175  1.00  0.00           H
ATOM   1053  HA2 GLY A  78      56.802  80.411  50.201  1.00  0.00           H
ATOM   1054  HA3 GLY A  78      58.415  80.220  49.481  1.00  0.00           H
ATOM   1055  N   GLN A  79      56.625  79.458  47.112  1.00  0.00           N
ATOM   1056  CA  GLN A  79      55.928  79.790  45.855  1.00  0.00           C
ATOM   1057  C   GLN A  79      54.559  80.341  46.115  1.00  0.00           C
ATOM   1058  O   GLN A  79      53.916  80.068  47.137  1.00  0.00           O
ATOM   1059  CB  GLN A  79      55.911  78.617  44.905  1.00  0.00           C
ATOM   1060  CG  GLN A  79      57.293  78.313  44.325  1.00  0.00           C
ATOM   1061  CD  GLN A  79      57.266  77.039  43.463  1.00  0.00           C
ATOM   1062  NE2 GLN A  79      58.360  76.706  42.894  1.00  0.00           N
ATOM   1063  OE1 GLN A  79      56.298  76.413  43.199  1.00  0.00           O
ATOM   1064  H   GLN A  79      56.965  78.513  47.217  1.00  0.00           H
ATOM   1065  HA  GLN A  79      56.480  80.638  45.449  1.00  0.00           H
ATOM   1066  HB2 GLN A  79      55.580  77.755  45.484  1.00  0.00           H
ATOM   1067  HB3 GLN A  79      55.201  78.846  44.111  1.00  0.00           H
ATOM   1068  HG2 GLN A  79      57.714  79.104  43.705  1.00  0.00           H
ATOM   1069  HG3 GLN A  79      58.038  78.134  45.100  1.00  0.00           H
ATOM   1070 HE21 GLN A  79      58.363  75.831  42.390  1.00  0.00           H
ATOM   1071 HE22 GLN A  79      59.155  77.043  43.418  1.00  0.00           H
ATOM   1072  N   HID A  80      54.091  81.137  45.174  1.00  0.00           N
ATOM   1073  CA  HID A  80      52.725  81.527  45.031  1.00  0.00           C
ATOM   1074  C   HID A  80      52.142  80.852  43.817  1.00  0.00           C
ATOM   1075  O   HID A  80      52.303  81.392  42.692  1.00  0.00           O
ATOM   1076  CB  HID A  80      52.639  83.045  44.984  1.00  0.00           C
ATOM   1077  CG  HID A  80      51.275  83.648  45.206  1.00  0.00           C
ATOM   1078  CD2 HID A  80      50.167  82.977  45.637  1.00  0.00           C
ATOM   1079  ND1 HID A  80      50.891  84.914  44.942  1.00  0.00           N
ATOM   1080  CE1 HID A  80      49.571  85.018  45.276  1.00  0.00           C
ATOM   1081  NE2 HID A  80      49.095  83.870  45.729  1.00  0.00           N
ATOM   1082  H   HID A  80      54.721  81.616  44.546  1.00  0.00           H
ATOM   1083  HA  HID A  80      52.205  81.138  45.906  1.00  0.00           H
ATOM   1084  HB2 HID A  80      53.325  83.476  45.713  1.00  0.00           H
ATOM   1085  HB3 HID A  80      53.003  83.451  44.040  1.00  0.00           H
ATOM   1086  HD1 HID A  80      51.590  85.597  44.687  1.00  0.00           H
ATOM   1087  HD2 HID A  80      50.150  81.947  45.962  1.00  0.00           H
ATOM   1088  HE1 HID A  80      48.951  85.891  45.135  1.00  0.00           H
ATOM   1089  N   LEU A  81      51.416  79.681  43.929  1.00  0.01           N
ATOM   1090  CA  LEU A  81      50.579  79.129  42.857  1.00  0.01           C
ATOM   1091  C   LEU A  81      49.194  79.793  42.727  1.00  0.01           C
ATOM   1092  O   LEU A  81      48.633  80.378  43.644  1.00  0.01           O
ATOM   1093  CB  LEU A  81      50.585  77.635  43.207  1.00  0.01           C
ATOM   1094  CG  LEU A  81      49.687  76.765  42.338  1.00  0.01           C
ATOM   1095  CD1 LEU A  81      50.163  75.342  42.102  1.00  0.01           C
ATOM   1096  CD2 LEU A  81      48.234  76.746  42.971  1.00  0.01           C
ATOM   1097  H   LEU A  81      51.394  79.295  44.862  1.00  0.01           H
ATOM   1098  HA  LEU A  81      51.226  79.154  41.980  1.00  0.01           H
ATOM   1099  HB2 LEU A  81      51.571  77.185  43.093  1.00  0.01           H
ATOM   1100  HB3 LEU A  81      50.328  77.544  44.262  1.00  0.01           H
ATOM   1101  HG  LEU A  81      49.585  77.191  41.340  1.00  0.01           H
ATOM   1102 HD11 LEU A  81      51.067  75.422  41.498  1.00  0.01           H
ATOM   1103 HD12 LEU A  81      49.386  74.852  41.515  1.00  0.01           H
ATOM   1104 HD13 LEU A  81      50.486  74.873  43.031  1.00  0.01           H
ATOM   1105 HD21 LEU A  81      48.172  76.155  43.885  1.00  0.01           H
ATOM   1106 HD22 LEU A  81      47.865  77.772  42.950  1.00  0.01           H
ATOM   1107 HD23 LEU A  81      47.593  76.134  42.337  1.00  0.01           H
ATOM   1108  N   LEU A  82      48.845  79.747  41.481  1.00  0.00           N
ATOM   1109  CA  LEU A  82      47.493  80.059  40.953  1.00  0.00           C
ATOM   1110  C   LEU A  82      46.713  78.740  40.713  1.00  0.00           C
ATOM   1111  O   LEU A  82      47.274  77.786  40.174  1.00  0.00           O
ATOM   1112  CB  LEU A  82      47.682  80.861  39.662  1.00  0.00           C
ATOM   1113  CG  LEU A  82      46.478  81.160  38.756  1.00  0.00           C
ATOM   1114  CD1 LEU A  82      45.399  81.976  39.549  1.00  0.00           C
ATOM   1115  CD2 LEU A  82      46.909  81.934  37.473  1.00  0.00           C
ATOM   1116  H   LEU A  82      49.533  79.318  40.879  1.00  0.00           H
ATOM   1117  HA  LEU A  82      47.004  80.709  41.678  1.00  0.00           H
ATOM   1118  HB2 LEU A  82      48.154  81.800  39.948  1.00  0.00           H
ATOM   1119  HB3 LEU A  82      48.399  80.243  39.122  1.00  0.00           H
ATOM   1120  HG  LEU A  82      46.103  80.220  38.351  1.00  0.00           H
ATOM   1121 HD11 LEU A  82      45.851  82.650  40.277  1.00  0.00           H
ATOM   1122 HD12 LEU A  82      44.749  81.238  40.019  1.00  0.00           H
ATOM   1123 HD13 LEU A  82      44.650  82.555  39.008  1.00  0.00           H
ATOM   1124 HD21 LEU A  82      47.362  82.874  37.790  1.00  0.00           H
ATOM   1125 HD22 LEU A  82      47.465  81.248  36.835  1.00  0.00           H
ATOM   1126 HD23 LEU A  82      46.016  82.081  36.864  1.00  0.00           H
ATOM   1127  N   ASP A  83      45.431  78.762  40.999  1.00 -0.04           N
ATOM   1128  CA  ASP A  83      44.401  77.730  40.717  1.00 -0.04           C
ATOM   1129  C   ASP A  83      43.202  78.157  39.928  1.00 -0.04           C
ATOM   1130  O   ASP A  83      42.328  78.914  40.373  1.00 -0.04           O
ATOM   1131  CB  ASP A  83      44.088  76.991  42.031  1.00 -0.04           C
ATOM   1132  CG  ASP A  83      43.361  75.705  41.774  1.00 -0.04           C
ATOM   1133  OD1 ASP A  83      42.806  75.493  40.684  1.00 -0.04           O
ATOM   1134  OD2 ASP A  83      43.171  74.938  42.721  1.00 -0.04           O
ATOM   1135  H   ASP A  83      45.112  79.561  41.527  1.00 -0.04           H
ATOM   1136  HA  ASP A  83      44.966  76.994  40.146  1.00 -0.04           H
ATOM   1137  HB2 ASP A  83      44.974  76.693  42.592  1.00 -0.04           H
ATOM   1138  HB3 ASP A  83      43.462  77.603  42.680  1.00 -0.04           H
ATOM   1139  N   ILE A  84      43.220  77.748  38.622  1.00 -0.05           N
ATOM   1140  CA  ILE A  84      42.220  78.195  37.596  1.00 -0.05           C
ATOM   1141  C   ILE A  84      41.020  77.139  37.546  1.00 -0.05           C
ATOM   1142  O   ILE A  84      41.208  75.971  37.179  1.00 -0.05           O
ATOM   1143  CB  ILE A  84      42.891  78.482  36.211  1.00 -0.05           C
ATOM   1144  CG1 ILE A  84      44.112  79.452  36.209  1.00 -0.05           C
ATOM   1145  CG2 ILE A  84      41.806  78.969  35.257  1.00 -0.05           C
ATOM   1146  CD1 ILE A  84      44.749  79.846  34.860  1.00 -0.05           C
ATOM   1147  H   ILE A  84      43.851  76.998  38.380  1.00 -0.05           H
ATOM   1148  HA  ILE A  84      41.779  79.131  37.940  1.00 -0.05           H
ATOM   1149  HB  ILE A  84      43.257  77.512  35.874  1.00 -0.05           H
ATOM   1150 HG12 ILE A  84      43.792  80.374  36.693  1.00 -0.05           H
ATOM   1151 HG13 ILE A  84      44.901  78.937  36.756  1.00 -0.05           H
ATOM   1152 HG21 ILE A  84      40.920  78.334  35.259  1.00 -0.05           H
ATOM   1153 HG22 ILE A  84      42.133  79.043  34.220  1.00 -0.05           H
ATOM   1154 HG23 ILE A  84      41.627  80.001  35.559  1.00 -0.05           H
ATOM   1155 HD11 ILE A  84      44.889  78.938  34.274  1.00 -0.05           H
ATOM   1156 HD12 ILE A  84      45.775  80.127  35.098  1.00 -0.05           H
ATOM   1157 HD13 ILE A  84      44.185  80.641  34.373  1.00 -0.05           H
ATOM   1158  N   GLY A  85      39.852  77.622  37.831  1.00 -0.04           N
ATOM   1159  CA  GLY A  85      38.665  76.853  38.261  1.00 -0.04           C
ATOM   1160  C   GLY A  85      38.917  75.936  39.420  1.00 -0.04           C
ATOM   1161  O   GLY A  85      38.794  74.760  39.218  1.00 -0.04           O
ATOM   1162  H   GLY A  85      39.895  78.531  38.271  1.00 -0.04           H
ATOM   1163  HA2 GLY A  85      37.812  77.514  38.414  1.00 -0.04           H
ATOM   1164  HA3 GLY A  85      38.437  76.279  37.364  1.00 -0.04           H
ATOM   1165  N   CYS A  86      39.123  76.529  40.536  1.00 -0.05           N
ATOM   1166  CA  CYS A  86      39.571  75.802  41.770  1.00 -0.05           C
ATOM   1167  C   CYS A  86      38.419  74.920  42.373  1.00 -0.05           C
ATOM   1168  O   CYS A  86      38.751  73.917  42.975  1.00 -0.05           O
ATOM   1169  CB  CYS A  86      40.044  76.785  42.802  1.00 -0.05           C
ATOM   1170  SG  CYS A  86      38.508  77.654  43.359  1.00 -0.05           S
ATOM   1171  H   CYS A  86      39.114  77.539  40.547  1.00 -0.05           H
ATOM   1172  HA  CYS A  86      40.348  75.080  41.518  1.00 -0.05           H
ATOM   1173  HB2 CYS A  86      40.592  76.248  43.576  1.00 -0.05           H
ATOM   1174  HB3 CYS A  86      40.752  77.465  42.329  1.00 -0.05           H
ATOM   1175  HG  CYS A  86      37.840  76.729  44.054  1.00 -0.05           H
ATOM   1176  N   GLY A  87      37.126  75.145  41.989  1.00 -0.04           N
ATOM   1177  CA  GLY A  87      36.068  74.462  42.648  1.00 -0.04           C
ATOM   1178  C   GLY A  87      36.153  74.512  44.165  1.00 -0.04           C
ATOM   1179  O   GLY A  87      36.226  75.592  44.846  1.00 -0.04           O
ATOM   1180  H   GLY A  87      36.841  75.974  41.487  1.00 -0.04           H
ATOM   1181  HA2 GLY A  87      35.206  75.112  42.497  1.00 -0.04           H
ATOM   1182  HA3 GLY A  87      35.931  73.418  42.368  1.00 -0.04           H
ATOM   1183  N   THR A  88      35.970  73.375  44.826  1.00  0.03           N
ATOM   1184  CA  THR A  88      35.783  73.332  46.295  1.00  0.03           C
ATOM   1185  C   THR A  88      37.036  73.693  47.137  1.00  0.03           C
ATOM   1186  O   THR A  88      36.943  73.765  48.309  1.00  0.03           O
ATOM   1187  CB  THR A  88      35.241  71.927  46.752  1.00  0.03           C
ATOM   1188  CG2 THR A  88      33.731  71.982  47.038  1.00  0.03           C
ATOM   1189  OG1 THR A  88      35.285  70.961  45.724  1.00  0.03           O
ATOM   1190  H   THR A  88      35.874  72.490  44.348  1.00  0.03           H
ATOM   1191  HA  THR A  88      35.003  74.076  46.459  1.00  0.03           H
ATOM   1192  HB  THR A  88      35.666  71.537  47.677  1.00  0.03           H
ATOM   1193  HG1 THR A  88      36.197  70.674  45.642  1.00  0.03           H
ATOM   1194 HG21 THR A  88      33.227  72.305  46.127  1.00  0.03           H
ATOM   1195 HG22 THR A  88      33.586  72.730  47.818  1.00  0.03           H
ATOM   1196 HG23 THR A  88      33.304  71.084  47.484  1.00  0.03           H
ATOM   1197  N   GLY A  89      38.164  73.959  46.523  1.00  0.01           N
ATOM   1198  CA  GLY A  89      39.390  74.235  47.159  1.00  0.01           C
ATOM   1199  C   GLY A  89      40.201  73.017  47.612  1.00  0.01           C
ATOM   1200  O   GLY A  89      41.149  73.331  48.273  1.00  0.01           O
ATOM   1201  H   GLY A  89      38.144  73.799  45.526  1.00  0.01           H
ATOM   1202  HA2 GLY A  89      39.949  74.876  46.477  1.00  0.01           H
ATOM   1203  HA3 GLY A  89      39.031  74.719  48.067  1.00  0.01           H
ATOM   1204  N   ARG A  90      39.710  71.789  47.494  1.00  0.07           N
ATOM   1205  CA  ARG A  90      40.395  70.609  48.034  1.00  0.07           C
ATOM   1206  C   ARG A  90      41.859  70.370  47.592  1.00  0.07           C
ATOM   1207  O   ARG A  90      42.709  70.215  48.503  1.00  0.07           O
ATOM   1208  CB  ARG A  90      39.488  69.437  47.909  1.00  0.07           C
ATOM   1209  CG  ARG A  90      39.948  68.348  48.884  1.00  0.07           C
ATOM   1210  CD  ARG A  90      38.876  67.236  49.001  1.00  0.07           C
ATOM   1211  NE  ARG A  90      39.222  66.181  49.992  1.00  0.07           N
ATOM   1212  CZ  ARG A  90      38.629  66.066  51.140  1.00  0.07           C
ATOM   1213  NH1 ARG A  90      37.901  66.985  51.729  1.00  0.07           N
ATOM   1214  NH2 ARG A  90      38.845  65.063  51.852  1.00  0.07           N
ATOM   1215  H   ARG A  90      38.897  71.610  46.922  1.00  0.07           H
ATOM   1216  HA  ARG A  90      40.440  70.728  49.117  1.00  0.07           H
ATOM   1217  HB2 ARG A  90      38.441  69.692  48.075  1.00  0.07           H
ATOM   1218  HB3 ARG A  90      39.676  69.074  46.899  1.00  0.07           H
ATOM   1219  HG2 ARG A  90      40.877  67.860  48.589  1.00  0.07           H
ATOM   1220  HG3 ARG A  90      40.292  68.762  49.832  1.00  0.07           H
ATOM   1221  HD2 ARG A  90      37.833  67.547  49.058  1.00  0.07           H
ATOM   1222  HD3 ARG A  90      38.949  66.792  48.008  1.00  0.07           H
ATOM   1223  HE  ARG A  90      39.745  65.387  49.652  1.00  0.07           H
ATOM   1224 HH11 ARG A  90      37.733  67.892  51.317  1.00  0.07           H
ATOM   1225 HH12 ARG A  90      37.421  66.748  52.585  1.00  0.07           H
ATOM   1226 HH21 ARG A  90      39.483  64.383  51.464  1.00  0.07           H
ATOM   1227 HH22 ARG A  90      38.422  64.936  52.760  1.00  0.07           H
ATOM   1228  N   THR A  91      42.069  70.396  46.259  1.00  0.00           N
ATOM   1229  CA  THR A  91      43.423  70.526  45.727  1.00  0.00           C
ATOM   1230  C   THR A  91      44.225  71.728  46.247  1.00  0.00           C
ATOM   1231  O   THR A  91      45.295  71.434  46.779  1.00  0.00           O
ATOM   1232  CB  THR A  91      43.418  70.549  44.198  1.00  0.00           C
ATOM   1233  CG2 THR A  91      44.752  69.961  43.716  1.00  0.00           C
ATOM   1234  OG1 THR A  91      42.382  69.744  43.754  1.00  0.00           O
ATOM   1235  H   THR A  91      41.249  70.577  45.697  1.00  0.00           H
ATOM   1236  HA  THR A  91      43.953  69.631  46.050  1.00  0.00           H
ATOM   1237  HB  THR A  91      43.297  71.558  43.803  1.00  0.00           H
ATOM   1238  HG1 THR A  91      42.569  68.842  44.023  1.00  0.00           H
ATOM   1239 HG21 THR A  91      45.677  70.429  44.053  1.00  0.00           H
ATOM   1240 HG22 THR A  91      44.834  69.896  42.631  1.00  0.00           H
ATOM   1241 HG23 THR A  91      44.793  68.921  44.040  1.00  0.00           H
ATOM   1242  N   ALA A  92      43.682  72.928  46.186  1.00  0.01           N
ATOM   1243  CA  ALA A  92      44.577  74.038  46.653  1.00  0.01           C
ATOM   1244  C   ALA A  92      44.965  73.936  48.157  1.00  0.01           C
ATOM   1245  O   ALA A  92      46.125  73.937  48.519  1.00  0.01           O
ATOM   1246  CB  ALA A  92      43.715  75.217  46.298  1.00  0.01           C
ATOM   1247  H   ALA A  92      42.922  73.205  45.582  1.00  0.01           H
ATOM   1248  HA  ALA A  92      45.543  73.956  46.155  1.00  0.01           H
ATOM   1249  HB1 ALA A  92      42.758  75.135  46.815  1.00  0.01           H
ATOM   1250  HB2 ALA A  92      43.608  75.243  45.214  1.00  0.01           H
ATOM   1251  HB3 ALA A  92      44.121  76.156  46.674  1.00  0.01           H
ATOM   1252  N   LEU A  93      43.956  73.681  49.023  1.00  0.01           N
ATOM   1253  CA  LEU A  93      44.152  73.394  50.455  1.00  0.01           C
ATOM   1254  C   LEU A  93      45.246  72.343  50.718  1.00  0.01           C
ATOM   1255  O   LEU A  93      46.174  72.535  51.515  1.00  0.01           O
ATOM   1256  CB  LEU A  93      42.772  72.945  51.020  1.00  0.01           C
ATOM   1257  CG  LEU A  93      42.798  72.265  52.466  1.00  0.01           C
ATOM   1258  CD1 LEU A  93      42.899  73.320  53.587  1.00  0.01           C
ATOM   1259  CD2 LEU A  93      41.575  71.370  52.627  1.00  0.01           C
ATOM   1260  H   LEU A  93      43.094  73.445  48.552  1.00  0.01           H
ATOM   1261  HA  LEU A  93      44.416  74.280  51.033  1.00  0.01           H
ATOM   1262  HB2 LEU A  93      42.082  73.788  51.064  1.00  0.01           H
ATOM   1263  HB3 LEU A  93      42.233  72.306  50.321  1.00  0.01           H
ATOM   1264  HG  LEU A  93      43.642  71.587  52.594  1.00  0.01           H
ATOM   1265 HD11 LEU A  93      43.721  74.021  53.442  1.00  0.01           H
ATOM   1266 HD12 LEU A  93      43.148  72.833  54.530  1.00  0.01           H
ATOM   1267 HD13 LEU A  93      41.949  73.835  53.725  1.00  0.01           H
ATOM   1268 HD21 LEU A  93      40.686  71.976  52.803  1.00  0.01           H
ATOM   1269 HD22 LEU A  93      41.432  70.645  51.825  1.00  0.01           H
ATOM   1270 HD23 LEU A  93      41.697  70.783  53.538  1.00  0.01           H
ATOM   1271  N   LYS A  94      45.208  71.189  50.032  1.00  0.02           N
ATOM   1272  CA  LYS A  94      46.116  70.067  50.207  1.00  0.02           C
ATOM   1273  C   LYS A  94      47.463  70.504  49.473  1.00  0.02           C
ATOM   1274  O   LYS A  94      48.489  70.191  50.130  1.00  0.02           O
ATOM   1275  CB  LYS A  94      45.456  68.821  49.658  1.00  0.02           C
ATOM   1276  CG  LYS A  94      44.272  68.310  50.467  1.00  0.02           C
ATOM   1277  CD  LYS A  94      43.753  66.951  50.078  1.00  0.02           C
ATOM   1278  CE  LYS A  94      44.864  65.872  50.391  1.00  0.02           C
ATOM   1279  NZ  LYS A  94      44.444  64.483  50.121  1.00  0.02           N
ATOM   1280  H   LYS A  94      44.348  70.970  49.549  1.00  0.02           H
ATOM   1281  HA  LYS A  94      46.434  69.772  51.207  1.00  0.02           H
ATOM   1282  HB2 LYS A  94      45.124  68.990  48.634  1.00  0.02           H
ATOM   1283  HB3 LYS A  94      46.199  68.027  49.586  1.00  0.02           H
ATOM   1284  HG2 LYS A  94      44.435  68.412  51.539  1.00  0.02           H
ATOM   1285  HG3 LYS A  94      43.437  69.003  50.360  1.00  0.02           H
ATOM   1286  HD2 LYS A  94      42.851  66.702  50.637  1.00  0.02           H
ATOM   1287  HD3 LYS A  94      43.613  67.020  48.999  1.00  0.02           H
ATOM   1288  HE2 LYS A  94      45.649  66.241  49.730  1.00  0.02           H
ATOM   1289  HE3 LYS A  94      45.139  66.055  51.430  1.00  0.02           H
ATOM   1290  HZ1 LYS A  94      45.154  63.887  50.522  1.00  0.02           H
ATOM   1291  HZ2 LYS A  94      44.460  64.385  49.116  1.00  0.02           H
ATOM   1292  HZ3 LYS A  94      43.534  64.389  50.550  1.00  0.02           H
ATOM   1293  N   ALA A  95      47.541  71.302  48.391  1.00  0.00           N
ATOM   1294  CA  ALA A  95      48.841  71.844  47.918  1.00  0.00           C
ATOM   1295  C   ALA A  95      49.426  72.744  48.891  1.00  0.00           C
ATOM   1296  O   ALA A  95      50.649  72.624  49.079  1.00  0.00           O
ATOM   1297  CB  ALA A  95      48.585  72.543  46.562  1.00  0.00           C
ATOM   1298  H   ALA A  95      46.664  71.572  47.971  1.00  0.00           H
ATOM   1299  HA  ALA A  95      49.436  70.945  47.762  1.00  0.00           H
ATOM   1300  HB1 ALA A  95      49.579  72.727  46.153  1.00  0.00           H
ATOM   1301  HB2 ALA A  95      47.973  73.440  46.661  1.00  0.00           H
ATOM   1302  HB3 ALA A  95      48.125  71.861  45.847  1.00  0.00           H
ATOM   1303  N   ALA A  96      48.706  73.570  49.635  1.00  0.00           N
ATOM   1304  CA  ALA A  96      49.267  74.554  50.525  1.00  0.00           C
ATOM   1305  C   ALA A  96      49.871  73.796  51.697  1.00  0.00           C
ATOM   1306  O   ALA A  96      51.029  73.991  52.119  1.00  0.00           O
ATOM   1307  CB  ALA A  96      48.225  75.596  50.885  1.00  0.00           C
ATOM   1308  H   ALA A  96      47.718  73.459  49.462  1.00  0.00           H
ATOM   1309  HA  ALA A  96      50.064  75.108  50.030  1.00  0.00           H
ATOM   1310  HB1 ALA A  96      47.882  76.127  49.998  1.00  0.00           H
ATOM   1311  HB2 ALA A  96      48.542  76.321  51.635  1.00  0.00           H
ATOM   1312  HB3 ALA A  96      47.349  75.050  51.234  1.00  0.00           H
ATOM   1313  N   ARG A  97      49.135  72.770  52.184  1.00  0.00           N
ATOM   1314  CA  ARG A  97      49.719  72.025  53.344  1.00  0.00           C
ATOM   1315  C   ARG A  97      50.879  71.040  53.026  1.00  0.00           C
ATOM   1316  O   ARG A  97      51.768  70.981  53.830  1.00  0.00           O
ATOM   1317  CB  ARG A  97      48.502  71.357  53.999  1.00  0.00           C
ATOM   1318  CG  ARG A  97      47.417  72.225  54.602  1.00  0.00           C
ATOM   1319  CD  ARG A  97      46.480  71.365  55.406  1.00  0.00           C
ATOM   1320  NE  ARG A  97      45.756  70.211  54.736  1.00  0.00           N
ATOM   1321  CZ  ARG A  97      44.581  69.681  54.996  1.00  0.00           C
ATOM   1322  NH1 ARG A  97      43.724  70.068  55.849  1.00  0.00           N
ATOM   1323  NH2 ARG A  97      44.285  68.681  54.299  1.00  0.00           N
ATOM   1324  H   ARG A  97      48.218  72.594  51.800  1.00  0.00           H
ATOM   1325  HA  ARG A  97      50.143  72.763  54.025  1.00  0.00           H
ATOM   1326  HB2 ARG A  97      48.035  70.703  53.264  1.00  0.00           H
ATOM   1327  HB3 ARG A  97      48.988  70.704  54.724  1.00  0.00           H
ATOM   1328  HG2 ARG A  97      47.862  73.042  55.170  1.00  0.00           H
ATOM   1329  HG3 ARG A  97      46.842  72.847  53.915  1.00  0.00           H
ATOM   1330  HD2 ARG A  97      46.948  70.869  56.257  1.00  0.00           H
ATOM   1331  HD3 ARG A  97      45.776  72.096  55.804  1.00  0.00           H
ATOM   1332  HE  ARG A  97      46.311  69.706  54.060  1.00  0.00           H
ATOM   1333 HH11 ARG A  97      44.008  70.657  56.619  1.00  0.00           H
ATOM   1334 HH12 ARG A  97      42.881  69.525  55.970  1.00  0.00           H
ATOM   1335 HH21 ARG A  97      44.988  68.299  53.683  1.00  0.00           H
ATOM   1336 HH22 ARG A  97      43.396  68.235  54.476  1.00  0.00           H
ATOM   1337  N   GLN A  98      50.784  70.352  51.917  1.00  0.00           N
ATOM   1338  CA  GLN A  98      51.903  69.472  51.538  1.00  0.00           C
ATOM   1339  C   GLN A  98      53.105  70.281  51.086  1.00  0.00           C
ATOM   1340  O   GLN A  98      54.222  69.930  51.381  1.00  0.00           O
ATOM   1341  CB  GLN A  98      51.496  68.432  50.425  1.00  0.00           C
ATOM   1342  CG  GLN A  98      50.445  67.398  50.868  1.00  0.00           C
ATOM   1343  CD  GLN A  98      50.053  66.459  49.730  1.00  0.00           C
ATOM   1344  NE2 GLN A  98      48.820  65.965  49.709  1.00  0.00           N
ATOM   1345  OE1 GLN A  98      50.770  66.140  48.768  1.00  0.00           O
ATOM   1346  H   GLN A  98      49.894  70.331  51.439  1.00  0.00           H
ATOM   1347  HA  GLN A  98      52.242  68.977  52.448  1.00  0.00           H
ATOM   1348  HB2 GLN A  98      51.167  68.993  49.550  1.00  0.00           H
ATOM   1349  HB3 GLN A  98      52.397  67.948  50.048  1.00  0.00           H
ATOM   1350  HG2 GLN A  98      50.851  66.855  51.721  1.00  0.00           H
ATOM   1351  HG3 GLN A  98      49.618  67.982  51.273  1.00  0.00           H
ATOM   1352 HE21 GLN A  98      48.436  65.443  48.935  1.00  0.00           H
ATOM   1353 HE22 GLN A  98      48.292  66.254  50.520  1.00  0.00           H
ATOM   1354  N   ARG A  99      52.928  71.349  50.294  1.00  0.00           N
ATOM   1355  CA  ARG A  99      54.026  72.118  49.657  1.00  0.00           C
ATOM   1356  C   ARG A  99      54.598  73.316  50.438  1.00  0.00           C
ATOM   1357  O   ARG A  99      55.710  73.689  50.084  1.00  0.00           O
ATOM   1358  CB  ARG A  99      53.880  72.262  48.133  1.00  0.00           C
ATOM   1359  CG  ARG A  99      53.753  70.832  47.470  1.00  0.00           C
ATOM   1360  CD  ARG A  99      54.888  69.837  47.887  1.00  0.00           C
ATOM   1361  NE  ARG A  99      54.968  68.612  47.051  1.00  0.00           N
ATOM   1362  CZ  ARG A  99      55.594  68.395  45.915  1.00  0.00           C
ATOM   1363  NH1 ARG A  99      56.400  69.257  45.457  1.00  0.00           N
ATOM   1364  NH2 ARG A  99      55.311  67.385  45.073  1.00  0.00           N
ATOM   1365  H   ARG A  99      52.018  71.723  50.066  1.00  0.00           H
ATOM   1366  HA  ARG A  99      54.918  71.509  49.804  1.00  0.00           H
ATOM   1367  HB2 ARG A  99      53.093  72.957  47.839  1.00  0.00           H
ATOM   1368  HB3 ARG A  99      54.763  72.757  47.730  1.00  0.00           H
ATOM   1369  HG2 ARG A  99      52.848  70.361  47.853  1.00  0.00           H
ATOM   1370  HG3 ARG A  99      53.882  70.879  46.388  1.00  0.00           H
ATOM   1371  HD2 ARG A  99      55.803  70.411  47.744  1.00  0.00           H
ATOM   1372  HD3 ARG A  99      54.807  69.518  48.926  1.00  0.00           H
ATOM   1373  HE  ARG A  99      54.694  67.777  47.550  1.00  0.00           H
ATOM   1374 HH11 ARG A  99      56.604  70.143  45.897  1.00  0.00           H
ATOM   1375 HH12 ARG A  99      56.922  69.028  44.624  1.00  0.00           H
ATOM   1376 HH21 ARG A  99      54.608  66.713  45.345  1.00  0.00           H
ATOM   1377 HH22 ARG A  99      55.952  67.299  44.297  1.00  0.00           H
ATOM   1378  N   GLY A 100      53.956  73.936  51.466  1.00  0.00           N
ATOM   1379  CA  GLY A 100      54.485  75.097  52.204  1.00  0.00           C
ATOM   1380  C   GLY A 100      54.323  76.384  51.364  1.00  0.00           C
ATOM   1381  O   GLY A 100      55.079  77.342  51.589  1.00  0.00           O
ATOM   1382  H   GLY A 100      53.036  73.703  51.812  1.00  0.00           H
ATOM   1383  HA2 GLY A 100      53.825  75.181  53.067  1.00  0.00           H
ATOM   1384  HA3 GLY A 100      55.525  74.903  52.466  1.00  0.00           H
ATOM   1385  N   ILE A 101      53.453  76.442  50.336  1.00  0.00           N
ATOM   1386  CA  ILE A 101      53.248  77.537  49.348  1.00  0.00           C
ATOM   1387  C   ILE A 101      52.024  78.416  49.741  1.00  0.00           C
ATOM   1388  O   ILE A 101      51.138  77.982  50.489  1.00  0.00           O
ATOM   1389  CB  ILE A 101      53.025  76.893  47.925  1.00  0.00           C
ATOM   1390  CG1 ILE A 101      51.733  76.049  47.843  1.00  0.00           C
ATOM   1391  CG2 ILE A 101      54.263  76.037  47.586  1.00  0.00           C
ATOM   1392  CD1 ILE A 101      51.445  75.441  46.507  1.00  0.00           C
ATOM   1393  H   ILE A 101      52.879  75.626  50.181  1.00  0.00           H
ATOM   1394  HA  ILE A 101      54.145  78.156  49.344  1.00  0.00           H
ATOM   1395  HB  ILE A 101      52.896  77.636  47.138  1.00  0.00           H
ATOM   1396 HG12 ILE A 101      51.761  75.258  48.593  1.00  0.00           H
ATOM   1397 HG13 ILE A 101      50.900  76.638  48.226  1.00  0.00           H
ATOM   1398 HG21 ILE A 101      55.102  76.682  47.848  1.00  0.00           H
ATOM   1399 HG22 ILE A 101      54.200  75.847  46.515  1.00  0.00           H
ATOM   1400 HG23 ILE A 101      54.262  75.082  48.112  1.00  0.00           H
ATOM   1401 HD11 ILE A 101      51.402  76.248  45.775  1.00  0.00           H
ATOM   1402 HD12 ILE A 101      50.495  74.910  46.558  1.00  0.00           H
ATOM   1403 HD13 ILE A 101      52.137  74.708  46.094  1.00  0.00           H
ATOM   1404  N   ALA A 102      51.935  79.591  49.092  1.00  0.00           N
ATOM   1405  CA  ALA A 102      50.664  80.295  48.907  1.00  0.00           C
ATOM   1406  C   ALA A 102      49.876  79.763  47.668  1.00  0.00           C
ATOM   1407  O   ALA A 102      50.448  79.559  46.587  1.00  0.00           O
ATOM   1408  CB  ALA A 102      51.043  81.727  48.838  1.00  0.00           C
ATOM   1409  H   ALA A 102      52.772  79.965  48.668  1.00  0.00           H
ATOM   1410  HA  ALA A 102      50.016  80.130  49.768  1.00  0.00           H
ATOM   1411  HB1 ALA A 102      50.126  82.250  48.570  1.00  0.00           H
ATOM   1412  HB2 ALA A 102      51.641  81.873  47.938  1.00  0.00           H
ATOM   1413  HB3 ALA A 102      51.468  82.046  49.789  1.00  0.00           H
ATOM   1414  N   VAL A 103      48.558  79.978  47.801  1.00  0.01           N
ATOM   1415  CA  VAL A 103      47.731  79.736  46.703  1.00  0.01           C
ATOM   1416  C   VAL A 103      46.556  80.654  46.566  1.00  0.01           C
ATOM   1417  O   VAL A 103      45.693  80.662  47.431  1.00  0.01           O
ATOM   1418  CB  VAL A 103      47.181  78.284  46.755  1.00  0.01           C
ATOM   1419  CG1 VAL A 103      46.276  77.979  45.567  1.00  0.01           C
ATOM   1420  CG2 VAL A 103      48.189  77.003  46.833  1.00  0.01           C
ATOM   1421  H   VAL A 103      48.171  80.304  48.675  1.00  0.01           H
ATOM   1422  HA  VAL A 103      48.240  79.717  45.740  1.00  0.01           H
ATOM   1423  HB  VAL A 103      46.593  78.183  47.668  1.00  0.01           H
ATOM   1424 HG11 VAL A 103      46.538  78.381  44.588  1.00  0.01           H
ATOM   1425 HG12 VAL A 103      46.006  76.925  45.629  1.00  0.01           H
ATOM   1426 HG13 VAL A 103      45.381  78.572  45.757  1.00  0.01           H
ATOM   1427 HG21 VAL A 103      48.634  76.792  47.806  1.00  0.01           H
ATOM   1428 HG22 VAL A 103      48.880  77.053  45.991  1.00  0.01           H
ATOM   1429 HG23 VAL A 103      47.599  76.148  46.502  1.00  0.01           H
ATOM   1430  N   THR A 104      46.461  81.369  45.460  1.00  0.00           N
ATOM   1431  CA  THR A 104      45.193  82.067  45.088  1.00  0.00           C
ATOM   1432  C   THR A 104      44.475  81.310  43.954  1.00  0.00           C
ATOM   1433  O   THR A 104      45.120  80.988  42.975  1.00  0.00           O
ATOM   1434  CB  THR A 104      45.540  83.504  44.521  1.00  0.00           C
ATOM   1435  CG2 THR A 104      44.291  84.315  44.158  1.00  0.00           C
ATOM   1436  OG1 THR A 104      46.165  84.237  45.522  1.00  0.00           O
ATOM   1437  H   THR A 104      47.211  81.318  44.785  1.00  0.00           H
ATOM   1438  HA  THR A 104      44.593  82.218  45.986  1.00  0.00           H
ATOM   1439  HB  THR A 104      46.227  83.465  43.676  1.00  0.00           H
ATOM   1440  HG1 THR A 104      47.092  84.000  45.440  1.00  0.00           H
ATOM   1441 HG21 THR A 104      43.461  83.717  43.781  1.00  0.00           H
ATOM   1442 HG22 THR A 104      44.578  85.124  43.486  1.00  0.00           H
ATOM   1443 HG23 THR A 104      43.854  84.801  45.031  1.00  0.00           H
ATOM   1444  N   GLY A 105      43.155  81.071  44.093  1.00  0.00           N
ATOM   1445  CA  GLY A 105      42.310  80.328  43.224  1.00  0.00           C
ATOM   1446  C   GLY A 105      41.010  80.991  42.886  1.00  0.00           C
ATOM   1447  O   GLY A 105      40.506  81.713  43.762  1.00  0.00           O
ATOM   1448  H   GLY A 105      42.770  81.327  44.991  1.00  0.00           H
ATOM   1449  HA2 GLY A 105      42.782  80.215  42.248  1.00  0.00           H
ATOM   1450  HA3 GLY A 105      42.285  79.317  43.629  1.00  0.00           H
ATOM   1451  N   VAL A 106      40.513  80.706  41.665  1.00 -0.01           N
ATOM   1452  CA  VAL A 106      39.260  81.337  41.222  1.00 -0.01           C
ATOM   1453  C   VAL A 106      38.367  80.402  40.359  1.00 -0.01           C
ATOM   1454  O   VAL A 106      38.822  79.419  39.809  1.00 -0.01           O
ATOM   1455  CB  VAL A 106      39.432  82.709  40.515  1.00 -0.01           C
ATOM   1456  CG1 VAL A 106      40.139  83.685  41.445  1.00 -0.01           C
ATOM   1457  CG2 VAL A 106      40.394  82.622  39.294  1.00 -0.01           C
ATOM   1458  H   VAL A 106      41.125  80.239  41.011  1.00 -0.01           H
ATOM   1459  HA  VAL A 106      38.809  81.620  42.173  1.00 -0.01           H
ATOM   1460  HB  VAL A 106      38.485  83.159  40.217  1.00 -0.01           H
ATOM   1461 HG11 VAL A 106      41.087  83.329  41.846  1.00 -0.01           H
ATOM   1462 HG12 VAL A 106      40.315  84.664  41.000  1.00 -0.01           H
ATOM   1463 HG13 VAL A 106      39.493  83.805  42.315  1.00 -0.01           H
ATOM   1464 HG21 VAL A 106      40.128  81.719  38.744  1.00 -0.01           H
ATOM   1465 HG22 VAL A 106      41.454  82.629  39.547  1.00 -0.01           H
ATOM   1466 HG23 VAL A 106      40.136  83.413  38.590  1.00 -0.01           H
ATOM   1467  N   ALA A 107      37.093  80.722  40.354  1.00 -0.03           N
ATOM   1468  CA  ALA A 107      36.053  80.069  39.541  1.00 -0.03           C
ATOM   1469  C   ALA A 107      34.826  80.977  39.319  1.00 -0.03           C
ATOM   1470  O   ALA A 107      34.692  81.938  40.087  1.00 -0.03           O
ATOM   1471  CB  ALA A 107      35.597  78.869  40.456  1.00 -0.03           C
ATOM   1472  H   ALA A 107      36.907  81.549  40.903  1.00 -0.03           H
ATOM   1473  HA  ALA A 107      36.434  79.746  38.572  1.00 -0.03           H
ATOM   1474  HB1 ALA A 107      35.215  78.199  39.686  1.00 -0.03           H
ATOM   1475  HB2 ALA A 107      34.810  79.129  41.164  1.00 -0.03           H
ATOM   1476  HB3 ALA A 107      36.436  78.436  40.999  1.00 -0.03           H
ATOM   1477  N   VAL A 108      34.039  80.615  38.341  1.00 -0.01           N
ATOM   1478  CA  VAL A 108      32.751  81.313  38.033  1.00 -0.01           C
ATOM   1479  C   VAL A 108      31.643  80.924  39.041  1.00 -0.01           C
ATOM   1480  O   VAL A 108      30.700  81.685  39.307  1.00 -0.01           O
ATOM   1481  CB  VAL A 108      32.301  81.103  36.570  1.00 -0.01           C
ATOM   1482  CG1 VAL A 108      33.142  82.006  35.618  1.00 -0.01           C
ATOM   1483  CG2 VAL A 108      32.296  79.653  36.304  1.00 -0.01           C
ATOM   1484  H   VAL A 108      34.265  79.795  37.797  1.00 -0.01           H
ATOM   1485  HA  VAL A 108      32.953  82.377  38.158  1.00 -0.01           H
ATOM   1486  HB  VAL A 108      31.291  81.498  36.456  1.00 -0.01           H
ATOM   1487 HG11 VAL A 108      34.201  81.830  35.805  1.00 -0.01           H
ATOM   1488 HG12 VAL A 108      33.012  81.831  34.550  1.00 -0.01           H
ATOM   1489 HG13 VAL A 108      32.830  82.984  35.985  1.00 -0.01           H
ATOM   1490 HG21 VAL A 108      32.014  79.367  35.291  1.00 -0.01           H
ATOM   1491 HG22 VAL A 108      31.608  79.185  37.008  1.00 -0.01           H
ATOM   1492 HG23 VAL A 108      33.317  79.307  36.470  1.00 -0.01           H
ATOM   1493  N   SER A 109      31.681  79.754  39.637  1.00 -0.02           N
ATOM   1494  CA  SER A 109      30.711  79.347  40.689  1.00 -0.02           C
ATOM   1495  C   SER A 109      30.875  80.021  42.081  1.00 -0.02           C
ATOM   1496  O   SER A 109      31.893  79.901  42.851  1.00 -0.02           O
ATOM   1497  CB  SER A 109      30.781  77.807  40.843  1.00 -0.02           C
ATOM   1498  OG  SER A 109      29.890  77.475  41.833  1.00 -0.02           O
ATOM   1499  H   SER A 109      32.368  79.063  39.373  1.00 -0.02           H
ATOM   1500  HA  SER A 109      29.707  79.590  40.342  1.00 -0.02           H
ATOM   1501  HB2 SER A 109      30.435  77.355  39.913  1.00 -0.02           H
ATOM   1502  HB3 SER A 109      31.825  77.522  40.974  1.00 -0.02           H
ATOM   1503  HG  SER A 109      29.138  78.025  41.600  1.00 -0.02           H
ATOM   1504  N   LYS A 110      29.799  80.694  42.481  1.00  0.01           N
ATOM   1505  CA  LYS A 110      29.730  81.336  43.770  1.00  0.01           C
ATOM   1506  C   LYS A 110      29.512  80.366  44.931  1.00  0.01           C
ATOM   1507  O   LYS A 110      30.108  80.574  45.972  1.00  0.01           O
ATOM   1508  CB  LYS A 110      28.667  82.370  43.814  1.00  0.01           C
ATOM   1509  CG  LYS A 110      28.893  83.392  42.665  1.00  0.01           C
ATOM   1510  CD  LYS A 110      28.045  84.659  42.875  1.00  0.01           C
ATOM   1511  CE  LYS A 110      28.693  85.911  42.225  1.00  0.01           C
ATOM   1512  NZ  LYS A 110      27.799  87.074  42.351  1.00  0.01           N
ATOM   1513  H   LYS A 110      28.945  80.692  41.942  1.00  0.01           H
ATOM   1514  HA  LYS A 110      30.719  81.784  43.867  1.00  0.01           H
ATOM   1515  HB2 LYS A 110      27.694  81.887  43.721  1.00  0.01           H
ATOM   1516  HB3 LYS A 110      28.745  82.900  44.763  1.00  0.01           H
ATOM   1517  HG2 LYS A 110      29.951  83.645  42.597  1.00  0.01           H
ATOM   1518  HG3 LYS A 110      28.603  82.925  41.724  1.00  0.01           H
ATOM   1519  HD2 LYS A 110      27.089  84.457  42.391  1.00  0.01           H
ATOM   1520  HD3 LYS A 110      27.980  84.942  43.926  1.00  0.01           H
ATOM   1521  HE2 LYS A 110      29.696  85.973  42.646  1.00  0.01           H
ATOM   1522  HE3 LYS A 110      28.841  85.795  41.151  1.00  0.01           H
ATOM   1523  HZ1 LYS A 110      28.028  87.841  41.736  1.00  0.01           H
ATOM   1524  HZ2 LYS A 110      27.578  87.411  43.277  1.00  0.01           H
ATOM   1525  HZ3 LYS A 110      26.898  86.724  42.058  1.00  0.01           H
ATOM   1526  N   GLU A 111      28.784  79.243  44.774  1.00  0.00           N
ATOM   1527  CA  GLU A 111      28.629  78.304  45.836  1.00  0.00           C
ATOM   1528  C   GLU A 111      29.923  77.446  46.083  1.00  0.00           C
ATOM   1529  O   GLU A 111      30.256  77.264  47.211  1.00  0.00           O
ATOM   1530  CB  GLU A 111      27.370  77.441  45.534  1.00  0.00           C
ATOM   1531  CG  GLU A 111      26.033  78.218  45.383  1.00  0.00           C
ATOM   1532  CD  GLU A 111      25.725  79.171  46.538  1.00  0.00           C
ATOM   1533  OE1 GLU A 111      25.819  78.698  47.698  1.00  0.00           O
ATOM   1534  OE2 GLU A 111      25.330  80.320  46.334  1.00  0.00           O
ATOM   1535  H   GLU A 111      28.228  79.123  43.939  1.00  0.00           H
ATOM   1536  HA  GLU A 111      28.406  78.788  46.786  1.00  0.00           H
ATOM   1537  HB2 GLU A 111      27.543  76.935  44.584  1.00  0.00           H
ATOM   1538  HB3 GLU A 111      27.311  76.671  46.303  1.00  0.00           H
ATOM   1539  HG2 GLU A 111      26.014  78.701  44.405  1.00  0.00           H
ATOM   1540  HG3 GLU A 111      25.217  77.497  45.347  1.00  0.00           H
ATOM   1541  N   GLN A 112      30.707  77.114  45.055  1.00  0.00           N
ATOM   1542  CA  GLN A 112      31.931  76.221  45.198  1.00  0.00           C
ATOM   1543  C   GLN A 112      32.947  77.196  45.767  1.00  0.00           C
ATOM   1544  O   GLN A 112      33.698  76.772  46.664  1.00  0.00           O
ATOM   1545  CB  GLN A 112      32.440  75.702  43.872  1.00  0.00           C
ATOM   1546  CG  GLN A 112      31.440  74.643  43.304  1.00  0.00           C
ATOM   1547  CD  GLN A 112      31.812  74.136  41.893  1.00  0.00           C
ATOM   1548  NE2 GLN A 112      31.416  72.944  41.481  1.00  0.00           N
ATOM   1549  OE1 GLN A 112      32.495  74.826  41.130  1.00  0.00           O
ATOM   1550  H   GLN A 112      30.277  77.200  44.145  1.00  0.00           H
ATOM   1551  HA  GLN A 112      31.650  75.469  45.935  1.00  0.00           H
ATOM   1552  HB2 GLN A 112      32.541  76.485  43.120  1.00  0.00           H
ATOM   1553  HB3 GLN A 112      33.424  75.262  44.036  1.00  0.00           H
ATOM   1554  HG2 GLN A 112      31.367  73.760  43.938  1.00  0.00           H
ATOM   1555  HG3 GLN A 112      30.459  75.096  43.157  1.00  0.00           H
ATOM   1556 HE21 GLN A 112      31.563  72.733  40.505  1.00  0.00           H
ATOM   1557 HE22 GLN A 112      30.807  72.399  42.075  1.00  0.00           H
ATOM   1558  N   ILE A 113      33.081  78.482  45.429  1.00  0.01           N
ATOM   1559  CA  ILE A 113      34.106  79.370  46.087  1.00  0.01           C
ATOM   1560  C   ILE A 113      33.733  79.703  47.490  1.00  0.01           C
ATOM   1561  O   ILE A 113      34.638  79.722  48.357  1.00  0.01           O
ATOM   1562  CB  ILE A 113      34.216  80.635  45.189  1.00  0.01           C
ATOM   1563  CG1 ILE A 113      34.946  80.265  43.895  1.00  0.01           C
ATOM   1564  CG2 ILE A 113      34.850  81.871  45.846  1.00  0.01           C
ATOM   1565  CD1 ILE A 113      36.467  80.173  44.029  1.00  0.01           C
ATOM   1566  H   ILE A 113      32.479  78.844  44.704  1.00  0.01           H
ATOM   1567  HA  ILE A 113      35.055  78.838  46.162  1.00  0.01           H
ATOM   1568  HB  ILE A 113      33.215  80.880  44.836  1.00  0.01           H
ATOM   1569 HG12 ILE A 113      34.542  79.286  43.636  1.00  0.01           H
ATOM   1570 HG13 ILE A 113      34.744  81.107  43.232  1.00  0.01           H
ATOM   1571 HG21 ILE A 113      34.155  82.389  46.508  1.00  0.01           H
ATOM   1572 HG22 ILE A 113      35.170  82.636  45.139  1.00  0.01           H
ATOM   1573 HG23 ILE A 113      35.761  81.634  46.396  1.00  0.01           H
ATOM   1574 HD11 ILE A 113      36.720  79.548  44.885  1.00  0.01           H
ATOM   1575 HD12 ILE A 113      36.796  81.168  44.331  1.00  0.01           H
ATOM   1576 HD13 ILE A 113      36.903  80.009  43.044  1.00  0.01           H
ATOM   1577  N   ALA A 114      32.413  79.903  47.767  1.00  0.00           N
ATOM   1578  CA  ALA A 114      31.878  80.067  49.155  1.00  0.00           C
ATOM   1579  C   ALA A 114      32.342  78.926  50.087  1.00  0.00           C
ATOM   1580  O   ALA A 114      32.976  79.142  51.110  1.00  0.00           O
ATOM   1581  CB  ALA A 114      30.358  80.197  49.249  1.00  0.00           C
ATOM   1582  H   ALA A 114      31.786  79.927  46.976  1.00  0.00           H
ATOM   1583  HA  ALA A 114      32.257  81.030  49.496  1.00  0.00           H
ATOM   1584  HB1 ALA A 114      30.171  80.372  50.309  1.00  0.00           H
ATOM   1585  HB2 ALA A 114      29.948  79.235  48.940  1.00  0.00           H
ATOM   1586  HB3 ALA A 114      29.996  80.970  48.572  1.00  0.00           H
ATOM   1587  N   ALA A 115      32.200  77.705  49.608  1.00  0.01           N
ATOM   1588  CA  ALA A 115      32.573  76.496  50.358  1.00  0.01           C
ATOM   1589  C   ALA A 115      34.130  76.351  50.507  1.00  0.01           C
ATOM   1590  O   ALA A 115      34.613  75.913  51.528  1.00  0.01           O
ATOM   1591  CB  ALA A 115      32.027  75.281  49.670  1.00  0.01           C
ATOM   1592  H   ALA A 115      31.748  77.674  48.705  1.00  0.01           H
ATOM   1593  HA  ALA A 115      32.120  76.509  51.349  1.00  0.01           H
ATOM   1594  HB1 ALA A 115      32.263  75.303  48.606  1.00  0.01           H
ATOM   1595  HB2 ALA A 115      30.941  75.259  49.764  1.00  0.01           H
ATOM   1596  HB3 ALA A 115      32.478  74.400  50.126  1.00  0.01           H
ATOM   1597  N   ALA A 116      34.889  76.779  49.518  1.00  0.01           N
ATOM   1598  CA  ALA A 116      36.391  76.729  49.585  1.00  0.01           C
ATOM   1599  C   ALA A 116      37.068  77.739  50.545  1.00  0.01           C
ATOM   1600  O   ALA A 116      38.071  77.439  51.292  1.00  0.01           O
ATOM   1601  CB  ALA A 116      36.808  76.840  48.108  1.00  0.01           C
ATOM   1602  H   ALA A 116      34.415  77.078  48.678  1.00  0.01           H
ATOM   1603  HA  ALA A 116      36.666  75.734  49.934  1.00  0.01           H
ATOM   1604  HB1 ALA A 116      36.201  76.130  47.546  1.00  0.01           H
ATOM   1605  HB2 ALA A 116      37.869  76.634  47.965  1.00  0.01           H
ATOM   1606  HB3 ALA A 116      36.648  77.844  47.715  1.00  0.01           H
ATOM   1607  N   ASN A 117      36.329  78.836  50.810  1.00  0.01           N
ATOM   1608  CA  ASN A 117      36.568  79.748  51.880  1.00  0.01           C
ATOM   1609  C   ASN A 117      36.047  79.273  53.238  1.00  0.01           C
ATOM   1610  O   ASN A 117      36.802  79.363  54.214  1.00  0.01           O
ATOM   1611  CB  ASN A 117      36.035  81.107  51.544  1.00  0.01           C
ATOM   1612  CG  ASN A 117      36.852  81.836  50.451  1.00  0.01           C
ATOM   1613  ND2 ASN A 117      36.226  82.294  49.432  1.00  0.01           N
ATOM   1614  OD1 ASN A 117      38.052  81.878  50.472  1.00  0.01           O
ATOM   1615  H   ASN A 117      35.543  79.028  50.207  1.00  0.01           H
ATOM   1616  HA  ASN A 117      37.648  79.833  51.996  1.00  0.01           H
ATOM   1617  HB2 ASN A 117      34.955  80.995  51.451  1.00  0.01           H
ATOM   1618  HB3 ASN A 117      36.189  81.743  52.415  1.00  0.01           H
ATOM   1619 HD21 ASN A 117      35.256  82.060  49.277  1.00  0.01           H
ATOM   1620 HD22 ASN A 117      36.734  82.739  48.682  1.00  0.01           H
ATOM   1621  N   ARG A 118      34.841  78.579  53.337  1.00  0.01           N
ATOM   1622  CA  ARG A 118      34.449  77.901  54.595  1.00  0.01           C
ATOM   1623  C   ARG A 118      35.524  76.838  55.006  1.00  0.01           C
ATOM   1624  O   ARG A 118      36.006  76.908  56.128  1.00  0.01           O
ATOM   1625  CB  ARG A 118      33.017  77.351  54.409  1.00  0.01           C
ATOM   1626  CG  ARG A 118      31.892  78.378  54.425  1.00  0.01           C
ATOM   1627  CD  ARG A 118      30.542  77.627  54.263  1.00  0.01           C
ATOM   1628  NE  ARG A 118      29.486  78.461  53.566  1.00  0.01           N
ATOM   1629  CZ  ARG A 118      28.898  78.300  52.382  1.00  0.01           C
ATOM   1630  NH1 ARG A 118      29.091  77.314  51.599  1.00  0.01           N
ATOM   1631  NH2 ARG A 118      28.197  79.247  51.859  1.00  0.01           N
ATOM   1632  H   ARG A 118      34.299  78.445  52.496  1.00  0.01           H
ATOM   1633  HA  ARG A 118      34.321  78.637  55.389  1.00  0.01           H
ATOM   1634  HB2 ARG A 118      32.906  76.838  53.454  1.00  0.01           H
ATOM   1635  HB3 ARG A 118      32.785  76.600  55.165  1.00  0.01           H
ATOM   1636  HG2 ARG A 118      31.888  79.013  55.311  1.00  0.01           H
ATOM   1637  HG3 ARG A 118      31.886  79.048  53.565  1.00  0.01           H
ATOM   1638  HD2 ARG A 118      30.807  76.698  53.757  1.00  0.01           H
ATOM   1639  HD3 ARG A 118      30.207  77.412  55.277  1.00  0.01           H
ATOM   1640  HE  ARG A 118      29.313  79.346  54.020  1.00  0.01           H
ATOM   1641 HH11 ARG A 118      29.422  76.404  51.886  1.00  0.01           H
ATOM   1642 HH12 ARG A 118      28.551  77.342  50.746  1.00  0.01           H
ATOM   1643 HH21 ARG A 118      27.906  80.039  52.414  1.00  0.01           H
ATOM   1644 HH22 ARG A 118      27.744  79.103  50.968  1.00  0.01           H
ATOM   1645  N   LEU A 119      36.033  76.107  54.016  1.00  0.00           N
ATOM   1646  CA  LEU A 119      37.161  75.121  54.125  1.00  0.00           C
ATOM   1647  C   LEU A 119      38.497  75.736  54.587  1.00  0.00           C
ATOM   1648  O   LEU A 119      39.168  75.156  55.450  1.00  0.00           O
ATOM   1649  CB  LEU A 119      37.239  74.312  52.825  1.00  0.00           C
ATOM   1650  CG  LEU A 119      37.947  72.931  52.955  1.00  0.00           C
ATOM   1651  CD1 LEU A 119      37.144  71.981  53.818  1.00  0.00           C
ATOM   1652  CD2 LEU A 119      38.266  72.440  51.577  1.00  0.00           C
ATOM   1653  H   LEU A 119      35.507  76.017  53.159  1.00  0.00           H
ATOM   1654  HA  LEU A 119      36.980  74.536  55.027  1.00  0.00           H
ATOM   1655  HB2 LEU A 119      36.236  74.059  52.483  1.00  0.00           H
ATOM   1656  HB3 LEU A 119      37.673  74.794  51.948  1.00  0.00           H
ATOM   1657  HG  LEU A 119      38.909  73.009  53.463  1.00  0.00           H
ATOM   1658 HD11 LEU A 119      37.260  72.320  54.847  1.00  0.00           H
ATOM   1659 HD12 LEU A 119      37.586  70.992  53.694  1.00  0.00           H
ATOM   1660 HD13 LEU A 119      36.100  71.978  53.505  1.00  0.00           H
ATOM   1661 HD21 LEU A 119      37.262  72.383  51.157  1.00  0.00           H
ATOM   1662 HD22 LEU A 119      38.869  73.189  51.063  1.00  0.00           H
ATOM   1663 HD23 LEU A 119      38.724  71.451  51.590  1.00  0.00           H
ATOM   1664  N   ALA A 120      38.907  76.813  53.957  1.00  0.00           N
ATOM   1665  CA  ALA A 120      40.135  77.547  54.222  1.00  0.00           C
ATOM   1666  C   ALA A 120      40.316  78.162  55.680  1.00  0.00           C
ATOM   1667  O   ALA A 120      41.299  77.929  56.347  1.00  0.00           O
ATOM   1668  CB  ALA A 120      40.257  78.697  53.308  1.00  0.00           C
ATOM   1669  H   ALA A 120      38.292  77.119  53.218  1.00  0.00           H
ATOM   1670  HA  ALA A 120      41.057  76.981  54.091  1.00  0.00           H
ATOM   1671  HB1 ALA A 120      40.196  78.210  52.335  1.00  0.00           H
ATOM   1672  HB2 ALA A 120      41.269  79.080  53.438  1.00  0.00           H
ATOM   1673  HB3 ALA A 120      39.409  79.374  53.417  1.00  0.00           H
ATOM   1674  N   ALA A 121      39.240  78.920  56.162  1.00  0.00           N
ATOM   1675  CA  ALA A 121      39.021  79.224  57.627  1.00  0.00           C
ATOM   1676  C   ALA A 121      38.867  77.973  58.582  1.00  0.00           C
ATOM   1677  O   ALA A 121      39.442  78.003  59.629  1.00  0.00           O
ATOM   1678  CB  ALA A 121      37.862  80.165  57.731  1.00  0.00           C
ATOM   1679  H   ALA A 121      38.449  79.031  55.543  1.00  0.00           H
ATOM   1680  HA  ALA A 121      39.859  79.774  58.056  1.00  0.00           H
ATOM   1681  HB1 ALA A 121      37.641  80.483  58.750  1.00  0.00           H
ATOM   1682  HB2 ALA A 121      36.995  79.560  57.466  1.00  0.00           H
ATOM   1683  HB3 ALA A 121      37.854  80.999  57.030  1.00  0.00           H
ATOM   1684  N   GLY A 122      38.156  76.952  58.056  1.00  0.00           N
ATOM   1685  CA  GLY A 122      38.015  75.712  58.806  1.00  0.00           C
ATOM   1686  C   GLY A 122      39.244  74.856  59.122  1.00  0.00           C
ATOM   1687  O   GLY A 122      39.339  74.276  60.202  1.00  0.00           O
ATOM   1688  H   GLY A 122      37.764  77.064  57.132  1.00  0.00           H
ATOM   1689  HA2 GLY A 122      37.496  75.968  59.730  1.00  0.00           H
ATOM   1690  HA3 GLY A 122      37.386  75.009  58.261  1.00  0.00           H
ATOM   1691  N   HID A 123      40.187  74.884  58.180  1.00  0.00           N
ATOM   1692  CA  HID A 123      41.540  74.373  58.336  1.00  0.00           C
ATOM   1693  C   HID A 123      42.565  75.381  58.855  1.00  0.00           C
ATOM   1694  O   HID A 123      43.758  75.130  58.901  1.00  0.00           O
ATOM   1695  CB  HID A 123      42.077  73.655  57.059  1.00  0.00           C
ATOM   1696  CG  HID A 123      41.303  72.389  56.748  1.00  0.00           C
ATOM   1697  CD2 HID A 123      41.415  71.232  57.399  1.00  0.00           C
ATOM   1698  ND1 HID A 123      40.181  72.285  55.959  1.00  0.00           N
ATOM   1699  CE1 HID A 123      39.667  71.093  56.029  1.00  0.00           C
ATOM   1700  NE2 HID A 123      40.473  70.398  56.852  1.00  0.00           N
ATOM   1701  H   HID A 123      39.906  75.339  57.323  1.00  0.00           H
ATOM   1702  HA  HID A 123      41.526  73.532  59.030  1.00  0.00           H
ATOM   1703  HB2 HID A 123      41.976  74.298  56.184  1.00  0.00           H
ATOM   1704  HB3 HID A 123      43.150  73.497  57.170  1.00  0.00           H
ATOM   1705  HD1 HID A 123      39.597  73.049  55.651  1.00  0.00           H
ATOM   1706  HD2 HID A 123      42.089  70.891  58.171  1.00  0.00           H
ATOM   1707  HE1 HID A 123      38.734  70.762  55.597  1.00  0.00           H
ATOM   1708  N   GLY A 124      42.199  76.604  59.190  1.00  0.00           N
ATOM   1709  CA  GLY A 124      43.054  77.571  59.779  1.00  0.00           C
ATOM   1710  C   GLY A 124      44.000  78.369  58.876  1.00  0.00           C
ATOM   1711  O   GLY A 124      44.888  79.005  59.341  1.00  0.00           O
ATOM   1712  H   GLY A 124      41.233  76.879  59.077  1.00  0.00           H
ATOM   1713  HA2 GLY A 124      42.479  78.299  60.351  1.00  0.00           H
ATOM   1714  HA3 GLY A 124      43.728  77.060  60.467  1.00  0.00           H
ATOM   1715  N   LEU A 125      43.814  78.304  57.576  1.00  0.00           N
ATOM   1716  CA  LEU A 125      44.822  78.737  56.529  1.00  0.00           C
ATOM   1717  C   LEU A 125      44.476  80.006  55.685  1.00  0.00           C
ATOM   1718  O   LEU A 125      45.145  80.237  54.677  1.00  0.00           O
ATOM   1719  CB  LEU A 125      45.063  77.481  55.674  1.00  0.00           C
ATOM   1720  CG  LEU A 125      45.709  76.234  56.241  1.00  0.00           C
ATOM   1721  CD1 LEU A 125      46.006  75.329  55.063  1.00  0.00           C
ATOM   1722  CD2 LEU A 125      46.942  76.492  57.175  1.00  0.00           C
ATOM   1723  H   LEU A 125      42.863  78.074  57.323  1.00  0.00           H
ATOM   1724  HA  LEU A 125      45.748  79.003  57.039  1.00  0.00           H
ATOM   1725  HB2 LEU A 125      44.093  77.230  55.247  1.00  0.00           H
ATOM   1726  HB3 LEU A 125      45.650  77.852  54.834  1.00  0.00           H
ATOM   1727  HG  LEU A 125      44.979  75.697  56.847  1.00  0.00           H
ATOM   1728 HD11 LEU A 125      45.350  75.508  54.211  1.00  0.00           H
ATOM   1729 HD12 LEU A 125      45.801  74.330  55.448  1.00  0.00           H
ATOM   1730 HD13 LEU A 125      47.044  75.439  54.748  1.00  0.00           H
ATOM   1731 HD21 LEU A 125      47.705  77.035  56.617  1.00  0.00           H
ATOM   1732 HD22 LEU A 125      46.631  77.136  57.997  1.00  0.00           H
ATOM   1733 HD23 LEU A 125      47.347  75.544  57.530  1.00  0.00           H
ATOM   1734  N   THR A 126      43.458  80.783  56.097  1.00  0.00           N
ATOM   1735  CA  THR A 126      43.131  82.012  55.394  1.00  0.00           C
ATOM   1736  C   THR A 126      44.216  83.017  55.158  1.00  0.00           C
ATOM   1737  O   THR A 126      44.000  83.965  54.387  1.00  0.00           O
ATOM   1738  CB  THR A 126      41.878  82.682  56.022  1.00  0.00           C
ATOM   1739  CG2 THR A 126      40.650  81.868  55.989  1.00  0.00           C
ATOM   1740  OG1 THR A 126      42.180  82.983  57.385  1.00  0.00           O
ATOM   1741  H   THR A 126      43.001  80.514  56.957  1.00  0.00           H
ATOM   1742  HA  THR A 126      42.811  81.738  54.389  1.00  0.00           H
ATOM   1743  HB  THR A 126      41.731  83.640  55.524  1.00  0.00           H
ATOM   1744  HG1 THR A 126      42.185  82.188  57.924  1.00  0.00           H
ATOM   1745 HG21 THR A 126      40.299  81.727  54.967  1.00  0.00           H
ATOM   1746 HG22 THR A 126      39.917  82.352  56.634  1.00  0.00           H
ATOM   1747 HG23 THR A 126      40.786  80.879  56.428  1.00  0.00           H
ATOM   1748  N   GLU A 127      45.383  82.890  55.823  1.00  0.00           N
ATOM   1749  CA  GLU A 127      46.584  83.679  55.577  1.00  0.00           C
ATOM   1750  C   GLU A 127      47.511  83.185  54.456  1.00  0.00           C
ATOM   1751  O   GLU A 127      48.463  83.920  54.057  1.00  0.00           O
ATOM   1752  CB  GLU A 127      47.477  83.857  56.844  1.00  0.00           C
ATOM   1753  CG  GLU A 127      46.653  84.507  57.955  1.00  0.00           C
ATOM   1754  CD  GLU A 127      47.486  84.816  59.171  1.00  0.00           C
ATOM   1755  OE1 GLU A 127      48.076  85.919  59.195  1.00  0.00           O
ATOM   1756  OE2 GLU A 127      47.504  83.940  60.118  1.00  0.00           O
ATOM   1757  H   GLU A 127      45.459  82.209  56.565  1.00  0.00           H
ATOM   1758  HA  GLU A 127      46.355  84.729  55.392  1.00  0.00           H
ATOM   1759  HB2 GLU A 127      47.919  82.935  57.221  1.00  0.00           H
ATOM   1760  HB3 GLU A 127      48.271  84.575  56.640  1.00  0.00           H
ATOM   1761  HG2 GLU A 127      46.443  85.508  57.580  1.00  0.00           H
ATOM   1762  HG3 GLU A 127      45.750  83.979  58.260  1.00  0.00           H
ATOM   1763  N   ARG A 128      47.184  82.003  53.817  1.00  0.00           N
ATOM   1764  CA  ARG A 128      47.788  81.281  52.644  1.00  0.00           C
ATOM   1765  C   ARG A 128      46.904  80.728  51.562  1.00  0.00           C
ATOM   1766  O   ARG A 128      47.298  80.749  50.437  1.00  0.00           O
ATOM   1767  CB  ARG A 128      48.763  80.195  53.190  1.00  0.00           C
ATOM   1768  CG  ARG A 128      49.888  80.850  53.891  1.00  0.00           C
ATOM   1769  CD  ARG A 128      51.102  79.893  53.952  1.00  0.00           C
ATOM   1770  NE  ARG A 128      50.876  78.598  54.663  1.00  0.00           N
ATOM   1771  CZ  ARG A 128      50.930  77.379  54.192  1.00  0.00           C
ATOM   1772  NH1 ARG A 128      51.084  77.006  52.997  1.00  0.00           N
ATOM   1773  NH2 ARG A 128      50.898  76.474  55.083  1.00  0.00           N
ATOM   1774  H   ARG A 128      46.426  81.531  54.290  1.00  0.00           H
ATOM   1775  HA  ARG A 128      48.389  81.965  52.045  1.00  0.00           H
ATOM   1776  HB2 ARG A 128      48.238  79.525  53.871  1.00  0.00           H
ATOM   1777  HB3 ARG A 128      49.176  79.568  52.401  1.00  0.00           H
ATOM   1778  HG2 ARG A 128      50.198  81.779  53.413  1.00  0.00           H
ATOM   1779  HG3 ARG A 128      49.541  81.220  54.855  1.00  0.00           H
ATOM   1780  HD2 ARG A 128      51.471  79.737  52.938  1.00  0.00           H
ATOM   1781  HD3 ARG A 128      51.909  80.379  54.501  1.00  0.00           H
ATOM   1782  HE  ARG A 128      50.814  78.563  55.670  1.00  0.00           H
ATOM   1783 HH11 ARG A 128      50.961  77.818  52.410  1.00  0.00           H
ATOM   1784 HH12 ARG A 128      50.985  76.074  52.622  1.00  0.00           H
ATOM   1785 HH21 ARG A 128      50.573  76.739  56.002  1.00  0.00           H
ATOM   1786 HH22 ARG A 128      51.245  75.535  54.952  1.00  0.00           H
ATOM   1787  N   LEU A 129      45.675  80.394  51.868  1.00  0.00           N
ATOM   1788  CA  LEU A 129      44.664  80.197  50.888  1.00  0.00           C
ATOM   1789  C   LEU A 129      43.949  81.492  50.586  1.00  0.00           C
ATOM   1790  O   LEU A 129      43.666  82.234  51.500  1.00  0.00           O
ATOM   1791  CB  LEU A 129      43.769  79.058  51.401  1.00  0.00           C
ATOM   1792  CG  LEU A 129      44.507  77.720  51.633  1.00  0.00           C
ATOM   1793  CD1 LEU A 129      43.452  76.807  52.326  1.00  0.00           C
ATOM   1794  CD2 LEU A 129      44.981  77.163  50.311  1.00  0.00           C
ATOM   1795  H   LEU A 129      45.416  80.430  52.843  1.00  0.00           H
ATOM   1796  HA  LEU A 129      45.007  79.889  49.900  1.00  0.00           H
ATOM   1797  HB2 LEU A 129      43.435  79.491  52.344  1.00  0.00           H
ATOM   1798  HB3 LEU A 129      42.922  79.034  50.717  1.00  0.00           H
ATOM   1799  HG  LEU A 129      45.426  77.834  52.209  1.00  0.00           H
ATOM   1800 HD11 LEU A 129      43.041  77.265  53.226  1.00  0.00           H
ATOM   1801 HD12 LEU A 129      44.047  75.956  52.655  1.00  0.00           H
ATOM   1802 HD13 LEU A 129      42.647  76.595  51.622  1.00  0.00           H
ATOM   1803 HD21 LEU A 129      45.533  77.856  49.675  1.00  0.00           H
ATOM   1804 HD22 LEU A 129      45.650  76.331  50.529  1.00  0.00           H
ATOM   1805 HD23 LEU A 129      44.189  76.710  49.715  1.00  0.00           H
ATOM   1806  N   THR A 130      43.577  81.743  49.363  1.00  0.00           N
ATOM   1807  CA  THR A 130      42.666  82.839  48.946  1.00  0.00           C
ATOM   1808  C   THR A 130      41.741  82.349  47.792  1.00  0.00           C
ATOM   1809  O   THR A 130      42.356  81.849  46.843  1.00  0.00           O
ATOM   1810  CB  THR A 130      43.378  84.165  48.655  1.00  0.00           C
ATOM   1811  CG2 THR A 130      42.468  85.335  48.189  1.00  0.00           C
ATOM   1812  OG1 THR A 130      44.213  84.550  49.738  1.00  0.00           O
ATOM   1813  H   THR A 130      43.915  81.173  48.601  1.00  0.00           H
ATOM   1814  HA  THR A 130      41.974  83.049  49.762  1.00  0.00           H
ATOM   1815  HB  THR A 130      43.948  83.947  47.753  1.00  0.00           H
ATOM   1816  HG1 THR A 130      45.022  84.059  49.574  1.00  0.00           H
ATOM   1817 HG21 THR A 130      41.583  85.408  48.821  1.00  0.00           H
ATOM   1818 HG22 THR A 130      42.016  85.170  47.211  1.00  0.00           H
ATOM   1819 HG23 THR A 130      43.050  86.256  48.224  1.00  0.00           H
ATOM   1820  N   PHE A 131      40.431  82.397  47.967  1.00  0.00           N
ATOM   1821  CA  PHE A 131      39.472  81.988  46.899  1.00  0.00           C
ATOM   1822  C   PHE A 131      38.395  83.042  46.591  1.00  0.00           C
ATOM   1823  O   PHE A 131      37.754  83.729  47.443  1.00  0.00           O
ATOM   1824  CB  PHE A 131      38.848  80.634  47.235  1.00  0.00           C
ATOM   1825  CG  PHE A 131      39.845  79.517  47.636  1.00  0.00           C
ATOM   1826  CD1 PHE A 131      40.621  78.999  46.641  1.00  0.00           C
ATOM   1827  CD2 PHE A 131      39.869  79.007  48.945  1.00  0.00           C
ATOM   1828  CE1 PHE A 131      41.504  77.998  47.000  1.00  0.00           C
ATOM   1829  CE2 PHE A 131      40.637  77.877  49.267  1.00  0.00           C
ATOM   1830  CZ  PHE A 131      41.497  77.446  48.267  1.00  0.00           C
ATOM   1831  H   PHE A 131      40.144  82.544  48.924  1.00  0.00           H
ATOM   1832  HA  PHE A 131      40.134  81.986  46.033  1.00  0.00           H
ATOM   1833  HB2 PHE A 131      38.121  80.792  48.031  1.00  0.00           H
ATOM   1834  HB3 PHE A 131      38.286  80.276  46.372  1.00  0.00           H
ATOM   1835  HD1 PHE A 131      40.507  79.392  45.642  1.00  0.00           H
ATOM   1836  HD2 PHE A 131      39.215  79.387  49.716  1.00  0.00           H
ATOM   1837  HE1 PHE A 131      42.072  77.521  46.215  1.00  0.00           H
ATOM   1838  HE2 PHE A 131      40.458  77.331  50.181  1.00  0.00           H
ATOM   1839  HZ  PHE A 131      42.005  76.500  48.385  1.00  0.00           H
ATOM   1840  N   GLU A 132      38.213  83.292  45.288  1.00  0.00           N
ATOM   1841  CA  GLU A 132      37.451  84.379  44.665  1.00  0.00           C
ATOM   1842  C   GLU A 132      36.654  84.028  43.433  1.00  0.00           C
ATOM   1843  O   GLU A 132      36.952  83.128  42.634  1.00  0.00           O
ATOM   1844  CB  GLU A 132      38.397  85.663  44.367  1.00  0.00           C
ATOM   1845  CG  GLU A 132      39.375  86.103  45.433  1.00  0.00           C
ATOM   1846  CD  GLU A 132      39.949  87.430  45.024  1.00  0.00           C
ATOM   1847  OE1 GLU A 132      40.890  87.561  44.266  1.00  0.00           O
ATOM   1848  OE2 GLU A 132      39.382  88.446  45.499  1.00  0.00           O
ATOM   1849  H   GLU A 132      38.795  82.797  44.628  1.00  0.00           H
ATOM   1850  HA  GLU A 132      36.788  84.716  45.462  1.00  0.00           H
ATOM   1851  HB2 GLU A 132      38.871  85.603  43.387  1.00  0.00           H
ATOM   1852  HB3 GLU A 132      37.733  86.515  44.223  1.00  0.00           H
ATOM   1853  HG2 GLU A 132      38.957  86.048  46.438  1.00  0.00           H
ATOM   1854  HG3 GLU A 132      40.188  85.380  45.371  1.00  0.00           H
ATOM   1855  N   VAL A 133      35.596  84.753  43.204  1.00  0.00           N
ATOM   1856  CA  VAL A 133      34.674  84.554  41.989  1.00  0.00           C
ATOM   1857  C   VAL A 133      35.431  85.319  40.826  1.00  0.00           C
ATOM   1858  O   VAL A 133      35.623  86.544  40.925  1.00  0.00           O
ATOM   1859  CB  VAL A 133      33.206  85.006  42.219  1.00  0.00           C
ATOM   1860  CG1 VAL A 133      32.398  84.526  41.013  1.00  0.00           C
ATOM   1861  CG2 VAL A 133      32.755  84.349  43.477  1.00  0.00           C
ATOM   1862  H   VAL A 133      35.228  85.341  43.938  1.00  0.00           H
ATOM   1863  HA  VAL A 133      34.643  83.496  41.729  1.00  0.00           H
ATOM   1864  HB  VAL A 133      33.149  86.094  42.259  1.00  0.00           H
ATOM   1865 HG11 VAL A 133      32.652  85.005  40.068  1.00  0.00           H
ATOM   1866 HG12 VAL A 133      32.430  83.443  40.890  1.00  0.00           H
ATOM   1867 HG13 VAL A 133      31.386  84.872  41.222  1.00  0.00           H
ATOM   1868 HG21 VAL A 133      33.281  84.896  44.259  1.00  0.00           H
ATOM   1869 HG22 VAL A 133      33.109  83.328  43.328  1.00  0.00           H
ATOM   1870 HG23 VAL A 133      31.678  84.506  43.523  1.00  0.00           H
ATOM   1871  N   ALA A 134      35.595  84.655  39.665  1.00  0.00           N
ATOM   1872  CA  ALA A 134      36.096  85.326  38.425  1.00  0.00           C
ATOM   1873  C   ALA A 134      36.018  84.450  37.183  1.00  0.00           C
ATOM   1874  O   ALA A 134      36.169  83.239  37.202  1.00  0.00           O
ATOM   1875  CB  ALA A 134      37.527  85.812  38.588  1.00  0.00           C
ATOM   1876  H   ALA A 134      35.301  83.698  39.530  1.00  0.00           H
ATOM   1877  HA  ALA A 134      35.457  86.170  38.162  1.00  0.00           H
ATOM   1878  HB1 ALA A 134      38.173  85.032  38.991  1.00  0.00           H
ATOM   1879  HB2 ALA A 134      37.506  86.639  39.298  1.00  0.00           H
ATOM   1880  HB3 ALA A 134      37.908  86.093  37.606  1.00  0.00           H
ATOM   1881  N   ASP A 135      36.055  85.095  35.970  1.00 -0.02           N
ATOM   1882  CA  ASP A 135      36.243  84.393  34.703  1.00 -0.02           C
ATOM   1883  C   ASP A 135      37.679  84.308  34.359  1.00 -0.02           C
ATOM   1884  O   ASP A 135      38.318  85.413  34.366  1.00 -0.02           O
ATOM   1885  CB  ASP A 135      35.429  85.087  33.598  1.00 -0.02           C
ATOM   1886  CG  ASP A 135      35.451  84.483  32.185  1.00 -0.02           C
ATOM   1887  OD1 ASP A 135      36.006  83.389  32.087  1.00 -0.02           O
ATOM   1888  OD2 ASP A 135      34.836  85.050  31.251  1.00 -0.02           O
ATOM   1889  H   ASP A 135      36.158  86.099  36.011  1.00 -0.02           H
ATOM   1890  HA  ASP A 135      35.855  83.383  34.828  1.00 -0.02           H
ATOM   1891  HB2 ASP A 135      34.373  85.085  33.867  1.00 -0.02           H
ATOM   1892  HB3 ASP A 135      35.837  86.096  33.542  1.00 -0.02           H
ATOM   1893  N   ALA A 136      38.187  83.128  33.958  1.00  0.01           N
ATOM   1894  CA  ALA A 136      39.509  82.833  33.599  1.00  0.01           C
ATOM   1895  C   ALA A 136      39.990  83.457  32.312  1.00  0.01           C
ATOM   1896  O   ALA A 136      41.174  83.602  32.168  1.00  0.01           O
ATOM   1897  CB  ALA A 136      39.584  81.287  33.488  1.00  0.01           C
ATOM   1898  H   ALA A 136      37.559  82.339  33.899  1.00  0.01           H
ATOM   1899  HA  ALA A 136      40.100  83.173  34.450  1.00  0.01           H
ATOM   1900  HB1 ALA A 136      38.781  80.938  32.839  1.00  0.01           H
ATOM   1901  HB2 ALA A 136      39.537  80.844  34.483  1.00  0.01           H
ATOM   1902  HB3 ALA A 136      40.583  81.123  33.083  1.00  0.01           H
ATOM   1903  N   MET A 137      39.179  83.865  31.360  1.00  0.00           N
ATOM   1904  CA  MET A 137      39.487  84.697  30.202  1.00  0.00           C
ATOM   1905  C   MET A 137      39.797  86.200  30.593  1.00  0.00           C
ATOM   1906  O   MET A 137      40.440  86.918  29.790  1.00  0.00           O
ATOM   1907  CB  MET A 137      38.344  84.654  29.234  1.00  0.00           C
ATOM   1908  CG  MET A 137      38.212  83.231  28.648  1.00  0.00           C
ATOM   1909  SD  MET A 137      36.684  82.824  27.865  1.00  0.00           S
ATOM   1910  CE  MET A 137      35.763  81.811  29.086  1.00  0.00           C
ATOM   1911  H   MET A 137      38.221  83.621  31.566  1.00  0.00           H
ATOM   1912  HA  MET A 137      40.353  84.295  29.676  1.00  0.00           H
ATOM   1913  HB2 MET A 137      37.424  84.975  29.722  1.00  0.00           H
ATOM   1914  HB3 MET A 137      38.511  85.400  28.457  1.00  0.00           H
ATOM   1915  HG2 MET A 137      39.019  82.964  27.966  1.00  0.00           H
ATOM   1916  HG3 MET A 137      38.358  82.444  29.387  1.00  0.00           H
ATOM   1917  HE1 MET A 137      35.610  82.386  29.999  1.00  0.00           H
ATOM   1918  HE2 MET A 137      34.782  81.438  28.791  1.00  0.00           H
ATOM   1919  HE3 MET A 137      36.395  80.970  29.367  1.00  0.00           H
ATOM   1920  N   ARG A 138      39.392  86.637  31.783  1.00  0.01           N
ATOM   1921  CA  ARG A 138      39.445  88.021  32.297  1.00  0.01           C
ATOM   1922  C   ARG A 138      39.815  88.129  33.799  1.00  0.01           C
ATOM   1923  O   ARG A 138      39.166  88.761  34.611  1.00  0.01           O
ATOM   1924  CB  ARG A 138      38.188  88.775  31.867  1.00  0.01           C
ATOM   1925  CG  ARG A 138      38.001  88.936  30.316  1.00  0.01           C
ATOM   1926  CD  ARG A 138      37.109  90.023  29.735  1.00  0.01           C
ATOM   1927  NE  ARG A 138      35.786  90.080  30.411  1.00  0.01           N
ATOM   1928  CZ  ARG A 138      34.930  91.057  30.503  1.00  0.01           C
ATOM   1929  NH1 ARG A 138      35.021  92.183  29.996  1.00  0.01           N
ATOM   1930  NH2 ARG A 138      33.785  90.875  31.064  1.00  0.01           N
ATOM   1931  H   ARG A 138      39.064  85.890  32.378  1.00  0.01           H
ATOM   1932  HA  ARG A 138      40.311  88.483  31.823  1.00  0.01           H
ATOM   1933  HB2 ARG A 138      37.297  88.249  32.210  1.00  0.01           H
ATOM   1934  HB3 ARG A 138      38.116  89.723  32.401  1.00  0.01           H
ATOM   1935  HG2 ARG A 138      38.985  89.140  29.895  1.00  0.01           H
ATOM   1936  HG3 ARG A 138      37.583  87.996  29.955  1.00  0.01           H
ATOM   1937  HD2 ARG A 138      37.681  90.933  29.915  1.00  0.01           H
ATOM   1938  HD3 ARG A 138      36.911  89.959  28.665  1.00  0.01           H
ATOM   1939  HE  ARG A 138      35.499  89.149  30.678  1.00  0.01           H
ATOM   1940 HH11 ARG A 138      35.899  92.347  29.526  1.00  0.01           H
ATOM   1941 HH12 ARG A 138      34.392  92.957  30.157  1.00  0.01           H
ATOM   1942 HH21 ARG A 138      33.522  89.949  31.368  1.00  0.01           H
ATOM   1943 HH22 ARG A 138      33.075  91.587  30.965  1.00  0.01           H
ATOM   1944  N   LEU A 139      40.916  87.474  34.166  1.00  0.00           N
ATOM   1945  CA  LEU A 139      41.474  87.415  35.585  1.00  0.00           C
ATOM   1946  C   LEU A 139      41.759  88.815  36.112  1.00  0.00           C
ATOM   1947  O   LEU A 139      42.501  89.592  35.456  1.00  0.00           O
ATOM   1948  CB  LEU A 139      42.692  86.547  35.617  1.00  0.00           C
ATOM   1949  CG  LEU A 139      42.489  85.028  35.495  1.00  0.00           C
ATOM   1950  CD1 LEU A 139      43.841  84.364  35.455  1.00  0.00           C
ATOM   1951  CD2 LEU A 139      41.794  84.356  36.677  1.00  0.00           C
ATOM   1952  H   LEU A 139      41.506  87.087  33.444  1.00  0.00           H
ATOM   1953  HA  LEU A 139      40.660  86.967  36.154  1.00  0.00           H
ATOM   1954  HB2 LEU A 139      43.385  86.797  34.814  1.00  0.00           H
ATOM   1955  HB3 LEU A 139      43.091  86.780  36.604  1.00  0.00           H
ATOM   1956  HG  LEU A 139      41.943  84.776  34.585  1.00  0.00           H
ATOM   1957 HD11 LEU A 139      44.447  84.744  34.632  1.00  0.00           H
ATOM   1958 HD12 LEU A 139      43.765  83.296  35.250  1.00  0.00           H
ATOM   1959 HD13 LEU A 139      44.412  84.570  36.360  1.00  0.00           H
ATOM   1960 HD21 LEU A 139      42.344  84.379  37.618  1.00  0.00           H
ATOM   1961 HD22 LEU A 139      40.943  84.975  36.962  1.00  0.00           H
ATOM   1962 HD23 LEU A 139      41.531  83.328  36.426  1.00  0.00           H
ATOM   1963  N   PRO A 140      41.196  89.109  37.283  1.00  0.00           N
ATOM   1964  CA  PRO A 140      41.312  90.495  37.803  1.00  0.00           C
ATOM   1965  C   PRO A 140      42.726  91.015  38.206  1.00  0.00           C
ATOM   1966  O   PRO A 140      42.894  92.192  38.468  1.00  0.00           O
ATOM   1967  CB  PRO A 140      40.454  90.466  39.131  1.00  0.00           C
ATOM   1968  CG  PRO A 140      40.379  88.949  39.542  1.00  0.00           C
ATOM   1969  CD  PRO A 140      40.517  88.223  38.257  1.00  0.00           C
ATOM   1970  HA  PRO A 140      40.820  91.152  37.087  1.00  0.00           H
ATOM   1971  HB2 PRO A 140      40.768  91.145  39.924  1.00  0.00           H
ATOM   1972  HB3 PRO A 140      39.419  90.752  38.945  1.00  0.00           H
ATOM   1973  HG2 PRO A 140      41.209  88.760  40.223  1.00  0.00           H
ATOM   1974  HG3 PRO A 140      39.389  88.741  39.949  1.00  0.00           H
ATOM   1975  HD2 PRO A 140      41.170  87.369  38.436  1.00  0.00           H
ATOM   1976  HD3 PRO A 140      39.578  87.955  37.771  1.00  0.00           H
ATOM   1977  N   TYR A 141      43.774  90.146  38.252  1.00  0.00           N
ATOM   1978  CA  TYR A 141      45.133  90.384  38.707  1.00  0.00           C
ATOM   1979  C   TYR A 141      46.058  91.096  37.744  1.00  0.00           C
ATOM   1980  O   TYR A 141      45.865  90.948  36.513  1.00  0.00           O
ATOM   1981  CB  TYR A 141      45.777  89.004  39.009  1.00  0.00           C
ATOM   1982  CG  TYR A 141      44.936  88.173  39.981  1.00  0.00           C
ATOM   1983  CD1 TYR A 141      44.663  88.601  41.321  1.00  0.00           C
ATOM   1984  CD2 TYR A 141      44.159  87.041  39.504  1.00  0.00           C
ATOM   1985  CE1 TYR A 141      43.596  88.039  42.019  1.00  0.00           C
ATOM   1986  CE2 TYR A 141      43.060  86.524  40.189  1.00  0.00           C
ATOM   1987  CZ  TYR A 141      42.803  87.014  41.524  1.00  0.00           C
ATOM   1988  OH  TYR A 141      41.721  86.490  42.186  1.00  0.00           O
ATOM   1989  H   TYR A 141      43.509  89.237  37.901  1.00  0.00           H
ATOM   1990  HA  TYR A 141      45.023  90.973  39.618  1.00  0.00           H
ATOM   1991  HB2 TYR A 141      45.896  88.415  38.099  1.00  0.00           H
ATOM   1992  HB3 TYR A 141      46.711  89.096  39.564  1.00  0.00           H
ATOM   1993  HD1 TYR A 141      45.230  89.456  41.656  1.00  0.00           H
ATOM   1994  HD2 TYR A 141      44.386  86.660  38.520  1.00  0.00           H
ATOM   1995  HE1 TYR A 141      43.383  88.379  43.022  1.00  0.00           H
ATOM   1996  HE2 TYR A 141      42.490  85.706  39.774  1.00  0.00           H
ATOM   1997  HH  TYR A 141      41.575  86.810  43.079  1.00  0.00           H
ATOM   1998  N   GLU A 142      47.001  91.847  38.255  1.00  0.00           N
ATOM   1999  CA  GLU A 142      48.099  92.370  37.422  1.00  0.00           C
ATOM   2000  C   GLU A 142      49.079  91.308  36.839  1.00  0.00           C
ATOM   2001  O   GLU A 142      49.207  90.169  37.343  1.00  0.00           O
ATOM   2002  CB  GLU A 142      48.870  93.351  38.315  1.00  0.00           C
ATOM   2003  CG  GLU A 142      49.947  94.144  37.608  1.00  0.00           C
ATOM   2004  CD  GLU A 142      50.619  95.238  38.511  1.00  0.00           C
ATOM   2005  OE1 GLU A 142      51.833  95.202  38.812  1.00  0.00           O
ATOM   2006  OE2 GLU A 142      49.936  96.223  38.824  1.00  0.00           O
ATOM   2007  H   GLU A 142      46.925  92.045  39.243  1.00  0.00           H
ATOM   2008  HA  GLU A 142      47.717  93.027  36.641  1.00  0.00           H
ATOM   2009  HB2 GLU A 142      48.134  94.099  38.607  1.00  0.00           H
ATOM   2010  HB3 GLU A 142      49.316  92.795  39.140  1.00  0.00           H
ATOM   2011  HG2 GLU A 142      50.760  93.456  37.375  1.00  0.00           H
ATOM   2012  HG3 GLU A 142      49.603  94.571  36.666  1.00  0.00           H
ATOM   2013  N   ASP A 143      49.891  91.671  35.818  1.00  0.00           N
ATOM   2014  CA  ASP A 143      50.843  90.794  35.090  1.00  0.00           C
ATOM   2015  C   ASP A 143      52.004  90.257  35.902  1.00  0.00           C
ATOM   2016  O   ASP A 143      52.362  90.754  36.974  1.00  0.00           O
ATOM   2017  CB  ASP A 143      51.324  91.469  33.824  1.00  0.00           C
ATOM   2018  CG  ASP A 143      50.314  92.427  33.114  1.00  0.00           C
ATOM   2019  OD1 ASP A 143      49.050  92.503  33.370  1.00  0.00           O
ATOM   2020  OD2 ASP A 143      50.807  93.157  32.268  1.00  0.00           O
ATOM   2021  H   ASP A 143      49.726  92.502  35.269  1.00  0.00           H
ATOM   2022  HA  ASP A 143      50.143  90.035  34.739  1.00  0.00           H
ATOM   2023  HB2 ASP A 143      52.231  92.070  33.883  1.00  0.00           H
ATOM   2024  HB3 ASP A 143      51.575  90.742  33.051  1.00  0.00           H
ATOM   2025  N   GLU A 144      52.573  89.122  35.491  1.00  0.00           N
ATOM   2026  CA  GLU A 144      53.581  88.338  36.211  1.00  0.00           C
ATOM   2027  C   GLU A 144      53.447  88.310  37.717  1.00  0.00           C
ATOM   2028  O   GLU A 144      54.394  88.388  38.492  1.00  0.00           O
ATOM   2029  CB  GLU A 144      55.021  88.783  35.797  1.00  0.00           C
ATOM   2030  CG  GLU A 144      55.179  89.006  34.255  1.00  0.00           C
ATOM   2031  CD  GLU A 144      56.628  89.596  33.825  1.00  0.00           C
ATOM   2032  OE1 GLU A 144      57.524  89.621  34.682  1.00  0.00           O
ATOM   2033  OE2 GLU A 144      56.859  89.997  32.646  1.00  0.00           O
ATOM   2034  H   GLU A 144      52.171  88.638  34.701  1.00  0.00           H
ATOM   2035  HA  GLU A 144      53.439  87.310  35.877  1.00  0.00           H
ATOM   2036  HB2 GLU A 144      55.069  89.781  36.231  1.00  0.00           H
ATOM   2037  HB3 GLU A 144      55.778  88.199  36.321  1.00  0.00           H
ATOM   2038  HG2 GLU A 144      55.040  88.054  33.743  1.00  0.00           H
ATOM   2039  HG3 GLU A 144      54.449  89.705  33.848  1.00  0.00           H
ATOM   2040  N   SER A 145      52.238  88.121  38.188  1.00  0.00           N
ATOM   2041  CA  SER A 145      51.897  87.937  39.613  1.00  0.00           C
ATOM   2042  C   SER A 145      52.205  86.583  40.279  1.00  0.00           C
ATOM   2043  O   SER A 145      52.618  86.554  41.410  1.00  0.00           O
ATOM   2044  CB  SER A 145      50.310  88.124  39.781  1.00  0.00           C
ATOM   2045  OG  SER A 145      49.969  89.497  39.741  1.00  0.00           O
ATOM   2046  H   SER A 145      51.496  88.113  37.503  1.00  0.00           H
ATOM   2047  HA  SER A 145      52.412  88.704  40.190  1.00  0.00           H
ATOM   2048  HB2 SER A 145      49.731  87.571  39.041  1.00  0.00           H
ATOM   2049  HB3 SER A 145      49.933  87.640  40.682  1.00  0.00           H
ATOM   2050  HG  SER A 145      49.684  89.807  38.878  1.00  0.00           H
ATOM   2051  N   PHE A 146      52.084  85.436  39.583  1.00  0.00           N
ATOM   2052  CA  PHE A 146      52.151  84.098  40.144  1.00  0.00           C
ATOM   2053  C   PHE A 146      53.357  83.355  39.622  1.00  0.00           C
ATOM   2054  O   PHE A 146      53.694  83.348  38.433  1.00  0.00           O
ATOM   2055  CB  PHE A 146      50.891  83.272  39.942  1.00  0.00           C
ATOM   2056  CG  PHE A 146      49.623  84.072  40.373  1.00  0.00           C
ATOM   2057  CD1 PHE A 146      49.255  84.096  41.753  1.00  0.00           C
ATOM   2058  CD2 PHE A 146      48.781  84.664  39.390  1.00  0.00           C
ATOM   2059  CE1 PHE A 146      48.055  84.739  42.165  1.00  0.00           C
ATOM   2060  CE2 PHE A 146      47.575  85.246  39.828  1.00  0.00           C
ATOM   2061  CZ  PHE A 146      47.192  85.333  41.224  1.00  0.00           C
ATOM   2062  H   PHE A 146      51.802  85.438  38.613  1.00  0.00           H
ATOM   2063  HA  PHE A 146      52.337  84.275  41.204  1.00  0.00           H
ATOM   2064  HB2 PHE A 146      50.765  83.065  38.879  1.00  0.00           H
ATOM   2065  HB3 PHE A 146      51.003  82.304  40.431  1.00  0.00           H
ATOM   2066  HD1 PHE A 146      49.909  83.690  42.510  1.00  0.00           H
ATOM   2067  HD2 PHE A 146      49.052  84.624  38.346  1.00  0.00           H
ATOM   2068  HE1 PHE A 146      47.680  84.744  43.178  1.00  0.00           H
ATOM   2069  HE2 PHE A 146      46.899  85.663  39.096  1.00  0.00           H
ATOM   2070  HZ  PHE A 146      46.244  85.774  41.493  1.00  0.00           H
ATOM   2071  N   ASP A 147      53.950  82.523  40.461  1.00  0.00           N
ATOM   2072  CA  ASP A 147      55.125  81.669  40.150  1.00  0.00           C
ATOM   2073  C   ASP A 147      54.810  80.459  39.180  1.00  0.00           C
ATOM   2074  O   ASP A 147      55.629  80.183  38.294  1.00  0.00           O
ATOM   2075  CB  ASP A 147      55.802  81.257  41.462  1.00  0.00           C
ATOM   2076  CG  ASP A 147      56.251  82.507  42.309  1.00  0.00           C
ATOM   2077  OD1 ASP A 147      57.256  83.085  41.742  1.00  0.00           O
ATOM   2078  OD2 ASP A 147      55.777  82.807  43.428  1.00  0.00           O
ATOM   2079  H   ASP A 147      53.510  82.415  41.363  1.00  0.00           H
ATOM   2080  HA  ASP A 147      55.868  82.283  39.641  1.00  0.00           H
ATOM   2081  HB2 ASP A 147      55.241  80.608  42.134  1.00  0.00           H
ATOM   2082  HB3 ASP A 147      56.630  80.616  41.161  1.00  0.00           H
ATOM   2083  N   CYS A 148      53.665  79.845  39.397  1.00  0.01           N
ATOM   2084  CA  CYS A 148      53.251  78.656  38.615  1.00  0.01           C
ATOM   2085  C   CYS A 148      51.700  78.534  38.702  1.00  0.01           C
ATOM   2086  O   CYS A 148      51.064  79.222  39.507  1.00  0.01           O
ATOM   2087  CB  CYS A 148      53.843  77.408  39.143  1.00  0.01           C
ATOM   2088  SG  CYS A 148      53.444  77.301  40.953  1.00  0.01           S
ATOM   2089  H   CYS A 148      53.194  80.039  40.269  1.00  0.01           H
ATOM   2090  HA  CYS A 148      53.442  78.793  37.551  1.00  0.01           H
ATOM   2091  HB2 CYS A 148      53.358  76.575  38.634  1.00  0.01           H
ATOM   2092  HB3 CYS A 148      54.899  77.461  38.878  1.00  0.01           H
ATOM   2093  HG  CYS A 148      54.607  77.906  41.211  1.00  0.01           H
ATOM   2094  N   ALA A 149      51.010  77.668  37.932  1.00  0.01           N
ATOM   2095  CA  ALA A 149      49.551  77.623  37.876  1.00  0.01           C
ATOM   2096  C   ALA A 149      49.043  76.245  37.605  1.00  0.01           C
ATOM   2097  O   ALA A 149      49.766  75.302  37.152  1.00  0.01           O
ATOM   2098  CB  ALA A 149      49.107  78.713  36.988  1.00  0.01           C
ATOM   2099  H   ALA A 149      51.426  77.202  37.138  1.00  0.01           H
ATOM   2100  HA  ALA A 149      49.267  77.750  38.921  1.00  0.01           H
ATOM   2101  HB1 ALA A 149      49.395  78.565  35.947  1.00  0.01           H
ATOM   2102  HB2 ALA A 149      49.466  79.677  37.349  1.00  0.01           H
ATOM   2103  HB3 ALA A 149      48.017  78.708  36.961  1.00  0.01           H
ATOM   2104  N   TRP A 150      47.766  75.964  37.898  1.00 -0.02           N
ATOM   2105  CA  TRP A 150      47.059  74.749  37.349  1.00 -0.02           C
ATOM   2106  C   TRP A 150      45.552  75.000  36.953  1.00 -0.02           C
ATOM   2107  O   TRP A 150      44.894  75.902  37.464  1.00 -0.02           O
ATOM   2108  CB  TRP A 150      47.238  73.530  38.228  1.00 -0.02           C
ATOM   2109  CG  TRP A 150      46.848  73.484  39.672  1.00 -0.02           C
ATOM   2110  CD1 TRP A 150      45.903  74.209  40.341  1.00 -0.02           C
ATOM   2111  CD2 TRP A 150      47.442  72.679  40.688  1.00 -0.02           C
ATOM   2112  CE2 TRP A 150      46.866  72.944  41.974  1.00 -0.02           C
ATOM   2113  CE3 TRP A 150      48.393  71.620  40.635  1.00 -0.02           C
ATOM   2114  NE1 TRP A 150      45.921  73.863  41.689  1.00 -0.02           N
ATOM   2115  CZ2 TRP A 150      47.418  72.352  43.138  1.00 -0.02           C
ATOM   2116  CZ3 TRP A 150      48.793  70.943  41.791  1.00 -0.02           C
ATOM   2117  CH2 TRP A 150      48.409  71.396  43.038  1.00 -0.02           C
ATOM   2118  H   TRP A 150      47.159  76.618  38.371  1.00 -0.02           H
ATOM   2119  HA  TRP A 150      47.506  74.524  36.381  1.00 -0.02           H
ATOM   2120  HB2 TRP A 150      46.714  72.717  37.725  1.00 -0.02           H
ATOM   2121  HB3 TRP A 150      48.321  73.407  38.225  1.00 -0.02           H
ATOM   2122  HD1 TRP A 150      45.257  74.963  39.917  1.00 -0.02           H
ATOM   2123  HE1 TRP A 150      45.182  74.205  42.287  1.00 -0.02           H
ATOM   2124  HE3 TRP A 150      48.865  71.514  39.669  1.00 -0.02           H
ATOM   2125  HZ2 TRP A 150      46.925  72.549  44.079  1.00 -0.02           H
ATOM   2126  HZ3 TRP A 150      49.590  70.225  41.664  1.00 -0.02           H
ATOM   2127  HH2 TRP A 150      48.780  70.922  43.935  1.00 -0.02           H
ATOM   2128  N   ALA A 151      45.028  74.232  35.988  1.00 -0.07           N
ATOM   2129  CA  ALA A 151      43.619  74.264  35.469  1.00 -0.07           C
ATOM   2130  C   ALA A 151      42.978  72.877  35.546  1.00 -0.07           C
ATOM   2131  O   ALA A 151      43.108  72.037  34.679  1.00 -0.07           O
ATOM   2132  CB  ALA A 151      43.684  74.868  34.073  1.00 -0.07           C
ATOM   2133  H   ALA A 151      45.631  73.546  35.557  1.00 -0.07           H
ATOM   2134  HA  ALA A 151      43.027  74.977  36.042  1.00 -0.07           H
ATOM   2135  HB1 ALA A 151      44.048  75.896  34.080  1.00 -0.07           H
ATOM   2136  HB2 ALA A 151      42.703  74.772  33.609  1.00 -0.07           H
ATOM   2137  HB3 ALA A 151      44.319  74.322  33.375  1.00 -0.07           H
ATOM   2138  N   ILE A 152      42.390  72.572  36.705  1.00 -0.12           N
ATOM   2139  CA  ILE A 152      42.071  71.205  37.094  1.00 -0.12           C
ATOM   2140  C   ILE A 152      40.681  70.820  36.504  1.00 -0.12           C
ATOM   2141  O   ILE A 152      39.676  71.156  37.188  1.00 -0.12           O
ATOM   2142  CB  ILE A 152      42.156  71.086  38.656  1.00 -0.12           C
ATOM   2143  CG1 ILE A 152      43.627  71.099  39.110  1.00 -0.12           C
ATOM   2144  CG2 ILE A 152      41.516  69.737  39.117  1.00 -0.12           C
ATOM   2145  CD1 ILE A 152      43.716  71.666  40.532  1.00 -0.12           C
ATOM   2146  H   ILE A 152      42.164  73.309  37.358  1.00 -0.12           H
ATOM   2147  HA  ILE A 152      42.715  70.480  36.597  1.00 -0.12           H
ATOM   2148  HB  ILE A 152      41.644  71.969  39.040  1.00 -0.12           H
ATOM   2149 HG12 ILE A 152      44.197  70.172  39.046  1.00 -0.12           H
ATOM   2150 HG13 ILE A 152      44.241  71.750  38.487  1.00 -0.12           H
ATOM   2151 HG21 ILE A 152      40.456  69.671  38.874  1.00 -0.12           H
ATOM   2152 HG22 ILE A 152      41.624  69.571  40.189  1.00 -0.12           H
ATOM   2153 HG23 ILE A 152      42.006  68.865  38.682  1.00 -0.12           H
ATOM   2154 HD11 ILE A 152      43.661  72.754  40.570  1.00 -0.12           H
ATOM   2155 HD12 ILE A 152      44.699  71.519  40.980  1.00 -0.12           H
ATOM   2156 HD13 ILE A 152      42.993  71.158  41.168  1.00 -0.12           H
ATOM   2157  N   GLU A 153      40.619  70.240  35.286  1.00 -0.18           N
ATOM   2158  CA  GLU A 153      39.432  69.909  34.458  1.00 -0.18           C
ATOM   2159  C   GLU A 153      38.398  71.012  34.092  1.00 -0.18           C
ATOM   2160  O   GLU A 153      37.414  70.782  33.375  1.00 -0.18           O
ATOM   2161  CB  GLU A 153      38.768  68.602  35.013  1.00 -0.18           C
ATOM   2162  CG  GLU A 153      39.500  67.256  34.785  1.00 -0.18           C
ATOM   2163  CD  GLU A 153      39.440  66.230  36.010  1.00 -0.18           C
ATOM   2164  OE1 GLU A 153      38.327  65.973  36.495  1.00 -0.18           O
ATOM   2165  OE2 GLU A 153      40.527  65.716  36.362  1.00 -0.18           O
ATOM   2166  H   GLU A 153      41.488  70.164  34.777  1.00 -0.18           H
ATOM   2167  HA  GLU A 153      39.742  69.671  33.441  1.00 -0.18           H
ATOM   2168  HB2 GLU A 153      38.799  68.745  36.094  1.00 -0.18           H
ATOM   2169  HB3 GLU A 153      37.698  68.466  34.858  1.00 -0.18           H
ATOM   2170  HG2 GLU A 153      39.048  66.869  33.871  1.00 -0.18           H
ATOM   2171  HG3 GLU A 153      40.572  67.367  34.621  1.00 -0.18           H
ATOM   2172  N   SER A 154      38.713  72.271  34.483  1.00 -0.25           N
ATOM   2173  CA  SER A 154      38.041  73.590  34.204  1.00 -0.25           C
ATOM   2174  C   SER A 154      38.029  74.015  32.774  1.00 -0.25           C
ATOM   2175  O   SER A 154      36.981  74.444  32.408  1.00 -0.25           O
ATOM   2176  CB  SER A 154      38.598  74.660  35.157  1.00 -0.25           C
ATOM   2177  OG  SER A 154      40.027  74.795  35.045  1.00 -0.25           O
ATOM   2178  H   SER A 154      39.444  72.207  35.177  1.00 -0.25           H
ATOM   2179  HA  SER A 154      36.986  73.406  34.403  1.00 -0.25           H
ATOM   2180  HB2 SER A 154      38.141  75.635  34.990  1.00 -0.25           H
ATOM   2181  HB3 SER A 154      38.317  74.391  36.176  1.00 -0.25           H
ATOM   2182  HG  SER A 154      40.368  75.101  35.888  1.00 -0.25           H
ATOM   2183  N   LEU A 155      39.071  73.720  31.974  1.00 -0.08           N
ATOM   2184  CA  LEU A 155      39.105  74.282  30.646  1.00 -0.08           C
ATOM   2185  C   LEU A 155      37.924  73.773  29.713  1.00 -0.08           C
ATOM   2186  O   LEU A 155      37.672  74.346  28.641  1.00 -0.08           O
ATOM   2187  CB  LEU A 155      40.460  74.077  29.935  1.00 -0.08           C
ATOM   2188  CG  LEU A 155      41.621  74.938  30.447  1.00 -0.08           C
ATOM   2189  CD1 LEU A 155      42.891  74.200  30.701  1.00 -0.08           C
ATOM   2190  CD2 LEU A 155      41.985  76.157  29.608  1.00 -0.08           C
ATOM   2191  H   LEU A 155      39.989  73.618  32.384  1.00 -0.08           H
ATOM   2192  HA  LEU A 155      38.879  75.338  30.795  1.00 -0.08           H
ATOM   2193  HB2 LEU A 155      40.738  73.024  29.971  1.00 -0.08           H
ATOM   2194  HB3 LEU A 155      40.297  74.246  28.871  1.00 -0.08           H
ATOM   2195  HG  LEU A 155      41.255  75.407  31.360  1.00 -0.08           H
ATOM   2196 HD11 LEU A 155      42.801  73.552  31.573  1.00 -0.08           H
ATOM   2197 HD12 LEU A 155      43.762  74.856  30.722  1.00 -0.08           H
ATOM   2198 HD13 LEU A 155      43.202  73.532  29.898  1.00 -0.08           H
ATOM   2199 HD21 LEU A 155      42.313  75.802  28.631  1.00 -0.08           H
ATOM   2200 HD22 LEU A 155      41.133  76.835  29.555  1.00 -0.08           H
ATOM   2201 HD23 LEU A 155      42.749  76.734  30.128  1.00 -0.08           H
ATOM   2202  N   CYS A 156      37.257  72.648  29.996  1.00 -0.90           N
ATOM   2203  CA  CYS A 156      36.269  71.948  29.230  1.00 -0.90           C
ATOM   2204  C   CYS A 156      35.309  72.873  28.438  1.00 -0.90           C
ATOM   2205  O   CYS A 156      35.118  72.756  27.224  1.00 -0.90           O
ATOM   2206  CB  CYS A 156      35.562  70.954  30.174  1.00 -0.90           C
ATOM   2207  SG  CYS A 156      34.884  71.795  31.629  1.00 -0.90           S
ATOM   2208  H   CYS A 156      37.649  72.146  30.780  1.00 -0.90           H
ATOM   2209  HA  CYS A 156      36.702  71.259  28.506  1.00 -0.90           H
ATOM   2210  HB2 CYS A 156      34.724  70.504  29.642  1.00 -0.90           H
ATOM   2211  HB3 CYS A 156      36.307  70.220  30.481  1.00 -0.90           H
ATOM   2212  HG  CYS A 156      35.886  71.455  32.444  1.00 -0.90           H
ATOM   2213  N   HID A 157      34.673  73.754  29.181  1.00  0.28           N
ATOM   2214  CA  HID A 157      33.763  74.815  28.609  1.00  0.28           C
ATOM   2215  C   HID A 157      34.351  76.246  28.449  1.00  0.28           C
ATOM   2216  O   HID A 157      33.630  77.103  28.024  1.00  0.28           O
ATOM   2217  CB  HID A 157      32.515  74.859  29.528  1.00  0.28           C
ATOM   2218  CG  HID A 157      31.695  73.652  29.814  1.00  0.28           C
ATOM   2219  CD2 HID A 157      31.012  73.378  30.976  1.00  0.28           C
ATOM   2220  ND1 HID A 157      31.160  72.780  28.890  1.00  0.28           N
ATOM   2221  CE1 HID A 157      30.341  71.905  29.560  1.00  0.28           C
ATOM   2222  NE2 HID A 157      30.320  72.211  30.824  1.00  0.28           N
ATOM   2223  H   HID A 157      34.597  73.533  30.164  1.00  0.28           H
ATOM   2224  HA  HID A 157      33.557  74.553  27.571  1.00  0.28           H
ATOM   2225  HB2 HID A 157      32.962  75.126  30.485  1.00  0.28           H
ATOM   2226  HB3 HID A 157      31.909  75.730  29.275  1.00  0.28           H
ATOM   2227  HD1 HID A 157      31.119  72.899  27.888  1.00  0.28           H
ATOM   2228  HD2 HID A 157      30.957  74.048  31.822  1.00  0.28           H
ATOM   2229  HE1 HID A 157      29.786  71.058  29.187  1.00  0.28           H
ATOM   2230  N   MET A 158      35.642  76.497  28.679  1.00 -0.01           N
ATOM   2231  CA  MET A 158      36.305  77.780  28.449  1.00 -0.01           C
ATOM   2232  C   MET A 158      36.661  78.069  26.952  1.00 -0.01           C
ATOM   2233  O   MET A 158      36.721  77.139  26.172  1.00 -0.01           O
ATOM   2234  CB  MET A 158      37.629  77.998  29.219  1.00 -0.01           C
ATOM   2235  CG  MET A 158      37.373  77.663  30.687  1.00 -0.01           C
ATOM   2236  SD  MET A 158      38.897  78.105  31.654  1.00 -0.01           S
ATOM   2237  CE  MET A 158      38.246  77.799  33.289  1.00 -0.01           C
ATOM   2238  H   MET A 158      36.246  75.717  28.899  1.00 -0.01           H
ATOM   2239  HA  MET A 158      35.633  78.567  28.791  1.00 -0.01           H
ATOM   2240  HB2 MET A 158      38.348  77.369  28.693  1.00 -0.01           H
ATOM   2241  HB3 MET A 158      37.988  79.027  29.229  1.00 -0.01           H
ATOM   2242  HG2 MET A 158      36.583  78.344  31.004  1.00 -0.01           H
ATOM   2243  HG3 MET A 158      37.123  76.629  30.922  1.00 -0.01           H
ATOM   2244  HE1 MET A 158      37.456  77.051  33.357  1.00 -0.01           H
ATOM   2245  HE2 MET A 158      39.100  77.476  33.885  1.00 -0.01           H
ATOM   2246  HE3 MET A 158      37.901  78.777  33.624  1.00 -0.01           H
ATOM   2247  N   ASP A 159      36.739  79.359  26.582  1.00  0.00           N
ATOM   2248  CA  ASP A 159      37.421  79.712  25.329  1.00  0.00           C
ATOM   2249  C   ASP A 159      38.975  79.645  25.651  1.00  0.00           C
ATOM   2250  O   ASP A 159      39.487  80.403  26.528  1.00  0.00           O
ATOM   2251  CB  ASP A 159      36.985  81.025  24.792  1.00  0.00           C
ATOM   2252  CG  ASP A 159      37.759  81.349  23.512  1.00  0.00           C
ATOM   2253  OD1 ASP A 159      38.832  81.968  23.545  1.00  0.00           O
ATOM   2254  OD2 ASP A 159      37.299  80.863  22.436  1.00  0.00           O
ATOM   2255  H   ASP A 159      36.734  80.028  27.339  1.00  0.00           H
ATOM   2256  HA  ASP A 159      37.219  78.989  24.538  1.00  0.00           H
ATOM   2257  HB2 ASP A 159      35.909  81.124  24.647  1.00  0.00           H
ATOM   2258  HB3 ASP A 159      37.267  81.827  25.475  1.00  0.00           H
ATOM   2259  N   ARG A 160      39.699  78.781  24.947  1.00  0.05           N
ATOM   2260  CA  ARG A 160      41.102  78.473  25.242  1.00  0.05           C
ATOM   2261  C   ARG A 160      42.121  79.537  24.827  1.00  0.05           C
ATOM   2262  O   ARG A 160      43.089  79.760  25.550  1.00  0.05           O
ATOM   2263  CB  ARG A 160      41.545  77.075  24.796  1.00  0.05           C
ATOM   2264  CG  ARG A 160      40.905  75.926  25.531  1.00  0.05           C
ATOM   2265  CD  ARG A 160      39.372  75.685  25.393  1.00  0.05           C
ATOM   2266  NE  ARG A 160      39.024  74.319  25.707  1.00  0.05           N
ATOM   2267  CZ  ARG A 160      37.878  73.732  25.753  1.00  0.05           C
ATOM   2268  NH1 ARG A 160      36.766  74.369  25.513  1.00  0.05           N
ATOM   2269  NH2 ARG A 160      37.748  72.531  26.187  1.00  0.05           N
ATOM   2270  H   ARG A 160      39.173  78.250  24.268  1.00  0.05           H
ATOM   2271  HA  ARG A 160      41.314  78.496  26.311  1.00  0.05           H
ATOM   2272  HB2 ARG A 160      41.279  76.892  23.755  1.00  0.05           H
ATOM   2273  HB3 ARG A 160      42.625  76.980  24.910  1.00  0.05           H
ATOM   2274  HG2 ARG A 160      41.332  75.034  25.073  1.00  0.05           H
ATOM   2275  HG3 ARG A 160      41.255  75.763  26.550  1.00  0.05           H
ATOM   2276  HD2 ARG A 160      38.839  76.402  26.018  1.00  0.05           H
ATOM   2277  HD3 ARG A 160      39.158  75.747  24.326  1.00  0.05           H
ATOM   2278  HE  ARG A 160      39.688  73.819  26.281  1.00  0.05           H
ATOM   2279 HH11 ARG A 160      36.886  75.369  25.427  1.00  0.05           H
ATOM   2280 HH12 ARG A 160      35.891  73.926  25.754  1.00  0.05           H
ATOM   2281 HH21 ARG A 160      38.512  72.123  26.707  1.00  0.05           H
ATOM   2282 HH22 ARG A 160      36.826  72.286  26.521  1.00  0.05           H
ATOM   2283  N   ALA A 161      41.906  80.294  23.780  1.00  0.00           N
ATOM   2284  CA  ALA A 161      42.789  81.379  23.400  1.00  0.00           C
ATOM   2285  C   ALA A 161      42.693  82.563  24.331  1.00  0.00           C
ATOM   2286  O   ALA A 161      43.738  83.121  24.645  1.00  0.00           O
ATOM   2287  CB  ALA A 161      42.441  81.659  21.930  1.00  0.00           C
ATOM   2288  H   ALA A 161      41.123  80.103  23.172  1.00  0.00           H
ATOM   2289  HA  ALA A 161      43.781  80.961  23.567  1.00  0.00           H
ATOM   2290  HB1 ALA A 161      42.655  80.756  21.359  1.00  0.00           H
ATOM   2291  HB2 ALA A 161      42.934  82.541  21.521  1.00  0.00           H
ATOM   2292  HB3 ALA A 161      41.383  81.911  21.872  1.00  0.00           H
ATOM   2293  N   LYS A 162      41.479  82.936  24.842  1.00  0.02           N
ATOM   2294  CA  LYS A 162      41.214  84.008  25.799  1.00  0.02           C
ATOM   2295  C   LYS A 162      41.745  83.621  27.159  1.00  0.02           C
ATOM   2296  O   LYS A 162      42.560  84.326  27.751  1.00  0.02           O
ATOM   2297  CB  LYS A 162      39.748  84.397  25.735  1.00  0.02           C
ATOM   2298  CG  LYS A 162      39.346  85.208  24.477  1.00  0.02           C
ATOM   2299  CD  LYS A 162      37.832  85.391  24.420  1.00  0.02           C
ATOM   2300  CE  LYS A 162      37.214  85.970  23.173  1.00  0.02           C
ATOM   2301  NZ  LYS A 162      37.470  87.389  23.159  1.00  0.02           N
ATOM   2302  H   LYS A 162      40.667  82.453  24.486  1.00  0.02           H
ATOM   2303  HA  LYS A 162      41.784  84.908  25.569  1.00  0.02           H
ATOM   2304  HB2 LYS A 162      39.155  83.483  25.768  1.00  0.02           H
ATOM   2305  HB3 LYS A 162      39.567  84.999  26.626  1.00  0.02           H
ATOM   2306  HG2 LYS A 162      39.936  86.124  24.459  1.00  0.02           H
ATOM   2307  HG3 LYS A 162      39.706  84.610  23.640  1.00  0.02           H
ATOM   2308  HD2 LYS A 162      37.549  84.341  24.506  1.00  0.02           H
ATOM   2309  HD3 LYS A 162      37.442  85.804  25.350  1.00  0.02           H
ATOM   2310  HE2 LYS A 162      37.656  85.456  22.319  1.00  0.02           H
ATOM   2311  HE3 LYS A 162      36.129  85.894  23.113  1.00  0.02           H
ATOM   2312  HZ1 LYS A 162      37.091  87.763  24.017  1.00  0.02           H
ATOM   2313  HZ2 LYS A 162      37.071  87.819  22.336  1.00  0.02           H
ATOM   2314  HZ3 LYS A 162      38.464  87.517  23.036  1.00  0.02           H
ATOM   2315  N   ALA A 163      41.455  82.395  27.592  1.00  0.01           N
ATOM   2316  CA  ALA A 163      41.884  81.965  28.916  1.00  0.01           C
ATOM   2317  C   ALA A 163      43.411  81.752  28.991  1.00  0.01           C
ATOM   2318  O   ALA A 163      43.951  82.131  30.024  1.00  0.01           O
ATOM   2319  CB  ALA A 163      41.136  80.621  29.209  1.00  0.01           C
ATOM   2320  H   ALA A 163      40.746  81.819  27.163  1.00  0.01           H
ATOM   2321  HA  ALA A 163      41.603  82.671  29.697  1.00  0.01           H
ATOM   2322  HB1 ALA A 163      40.099  80.620  28.872  1.00  0.01           H
ATOM   2323  HB2 ALA A 163      41.067  80.537  30.293  1.00  0.01           H
ATOM   2324  HB3 ALA A 163      41.680  79.785  28.769  1.00  0.01           H
ATOM   2325  N   LEU A 164      44.137  81.095  28.061  1.00  0.00           N
ATOM   2326  CA  LEU A 164      45.542  80.774  28.167  1.00  0.00           C
ATOM   2327  C   LEU A 164      46.417  82.045  28.053  1.00  0.00           C
ATOM   2328  O   LEU A 164      47.332  82.196  28.886  1.00  0.00           O
ATOM   2329  CB  LEU A 164      45.931  79.650  27.269  1.00  0.00           C
ATOM   2330  CG  LEU A 164      45.342  78.243  27.648  1.00  0.00           C
ATOM   2331  CD1 LEU A 164      45.701  77.230  26.599  1.00  0.00           C
ATOM   2332  CD2 LEU A 164      45.857  77.629  28.961  1.00  0.00           C
ATOM   2333  H   LEU A 164      43.607  80.560  27.388  1.00  0.00           H
ATOM   2334  HA  LEU A 164      45.615  80.421  29.196  1.00  0.00           H
ATOM   2335  HB2 LEU A 164      45.468  79.903  26.316  1.00  0.00           H
ATOM   2336  HB3 LEU A 164      47.015  79.593  27.166  1.00  0.00           H
ATOM   2337  HG  LEU A 164      44.259  78.362  27.664  1.00  0.00           H
ATOM   2338 HD11 LEU A 164      45.319  77.540  25.626  1.00  0.00           H
ATOM   2339 HD12 LEU A 164      45.118  76.369  26.927  1.00  0.00           H
ATOM   2340 HD13 LEU A 164      46.774  77.041  26.575  1.00  0.00           H
ATOM   2341 HD21 LEU A 164      46.824  77.133  28.875  1.00  0.00           H
ATOM   2342 HD22 LEU A 164      45.940  78.348  29.776  1.00  0.00           H
ATOM   2343 HD23 LEU A 164      45.190  76.811  29.233  1.00  0.00           H
ATOM   2344  N   GLY A 165      46.135  82.899  27.085  1.00  0.00           N
ATOM   2345  CA  GLY A 165      46.814  84.129  27.025  1.00  0.00           C
ATOM   2346  C   GLY A 165      46.606  85.091  28.246  1.00  0.00           C
ATOM   2347  O   GLY A 165      47.497  85.857  28.650  1.00  0.00           O
ATOM   2348  H   GLY A 165      45.462  82.708  26.357  1.00  0.00           H
ATOM   2349  HA2 GLY A 165      47.855  83.899  26.798  1.00  0.00           H
ATOM   2350  HA3 GLY A 165      46.412  84.712  26.196  1.00  0.00           H
ATOM   2351  N   GLU A 166      45.516  85.002  28.938  1.00  0.00           N
ATOM   2352  CA  GLU A 166      45.272  85.601  30.238  1.00  0.00           C
ATOM   2353  C   GLU A 166      46.036  85.029  31.418  1.00  0.00           C
ATOM   2354  O   GLU A 166      46.718  85.667  32.184  1.00  0.00           O
ATOM   2355  CB  GLU A 166      43.751  85.526  30.573  1.00  0.00           C
ATOM   2356  CG  GLU A 166      43.401  86.481  31.738  1.00  0.00           C
ATOM   2357  CD  GLU A 166      43.480  87.961  31.368  1.00  0.00           C
ATOM   2358  OE1 GLU A 166      43.992  88.386  30.278  1.00  0.00           O
ATOM   2359  OE2 GLU A 166      43.026  88.820  32.114  1.00  0.00           O
ATOM   2360  H   GLU A 166      44.798  84.358  28.639  1.00  0.00           H
ATOM   2361  HA  GLU A 166      45.606  86.638  30.205  1.00  0.00           H
ATOM   2362  HB2 GLU A 166      43.164  85.823  29.704  1.00  0.00           H
ATOM   2363  HB3 GLU A 166      43.458  84.517  30.864  1.00  0.00           H
ATOM   2364  HG2 GLU A 166      42.350  86.245  31.904  1.00  0.00           H
ATOM   2365  HG3 GLU A 166      44.011  86.340  32.631  1.00  0.00           H
ATOM   2366  N   ALA A 167      45.937  83.656  31.463  1.00  0.00           N
ATOM   2367  CA  ALA A 167      46.859  82.863  32.383  1.00  0.00           C
ATOM   2368  C   ALA A 167      48.426  83.241  32.119  1.00  0.00           C
ATOM   2369  O   ALA A 167      49.166  83.446  33.069  1.00  0.00           O
ATOM   2370  CB  ALA A 167      46.571  81.376  32.102  1.00  0.00           C
ATOM   2371  H   ALA A 167      45.334  83.178  30.808  1.00  0.00           H
ATOM   2372  HA  ALA A 167      46.524  83.097  33.394  1.00  0.00           H
ATOM   2373  HB1 ALA A 167      46.775  81.123  31.061  1.00  0.00           H
ATOM   2374  HB2 ALA A 167      45.521  81.164  32.304  1.00  0.00           H
ATOM   2375  HB3 ALA A 167      47.250  80.777  32.708  1.00  0.00           H
ATOM   2376  N   TRP A 168      48.897  83.387  30.882  1.00  0.00           N
ATOM   2377  CA  TRP A 168      50.297  83.638  30.530  1.00  0.00           C
ATOM   2378  C   TRP A 168      50.579  85.037  30.988  1.00  0.00           C
ATOM   2379  O   TRP A 168      51.581  85.317  31.636  1.00  0.00           O
ATOM   2380  CB  TRP A 168      50.454  83.519  29.002  1.00  0.00           C
ATOM   2381  CG  TRP A 168      51.790  83.623  28.391  1.00  0.00           C
ATOM   2382  CD1 TRP A 168      52.557  82.650  27.879  1.00  0.00           C
ATOM   2383  CD2 TRP A 168      52.587  84.817  28.010  1.00  0.00           C
ATOM   2384  CE2 TRP A 168      53.738  84.454  27.332  1.00  0.00           C
ATOM   2385  CE3 TRP A 168      52.365  86.188  28.355  1.00  0.00           C
ATOM   2386  NE1 TRP A 168      53.671  83.086  27.259  1.00  0.00           N
ATOM   2387  CZ2 TRP A 168      54.695  85.371  27.024  1.00  0.00           C
ATOM   2388  CZ3 TRP A 168      53.375  87.154  28.157  1.00  0.00           C
ATOM   2389  CH2 TRP A 168      54.580  86.691  27.465  1.00  0.00           C
ATOM   2390  H   TRP A 168      48.254  83.041  30.185  1.00  0.00           H
ATOM   2391  HA  TRP A 168      50.940  82.921  31.040  1.00  0.00           H
ATOM   2392  HB2 TRP A 168      50.044  82.565  28.670  1.00  0.00           H
ATOM   2393  HB3 TRP A 168      49.804  84.270  28.553  1.00  0.00           H
ATOM   2394  HD1 TRP A 168      52.276  81.615  28.002  1.00  0.00           H
ATOM   2395  HE1 TRP A 168      54.213  82.464  26.676  1.00  0.00           H
ATOM   2396  HE3 TRP A 168      51.465  86.537  28.838  1.00  0.00           H
ATOM   2397  HZ2 TRP A 168      55.595  85.051  26.520  1.00  0.00           H
ATOM   2398  HZ3 TRP A 168      53.320  88.215  28.353  1.00  0.00           H
ATOM   2399  HH2 TRP A 168      55.428  87.345  27.324  1.00  0.00           H
ATOM   2400  N   ARG A 169      49.676  86.057  30.863  1.00  0.00           N
ATOM   2401  CA  ARG A 169      49.844  87.425  31.413  1.00  0.00           C
ATOM   2402  C   ARG A 169      50.057  87.497  32.942  1.00  0.00           C
ATOM   2403  O   ARG A 169      50.991  88.147  33.407  1.00  0.00           O
ATOM   2404  CB  ARG A 169      48.651  88.190  31.076  1.00  0.00           C
ATOM   2405  CG  ARG A 169      48.706  89.730  31.346  1.00  0.00           C
ATOM   2406  CD  ARG A 169      47.430  90.560  31.082  1.00  0.00           C
ATOM   2407  NE  ARG A 169      46.306  90.133  31.865  1.00  0.00           N
ATOM   2408  CZ  ARG A 169      46.129  90.324  33.170  1.00  0.00           C
ATOM   2409  NH1 ARG A 169      46.942  90.999  33.943  1.00  0.00           N
ATOM   2410  NH2 ARG A 169      44.964  90.025  33.725  1.00  0.00           N
ATOM   2411  H   ARG A 169      48.851  85.789  30.345  1.00  0.00           H
ATOM   2412  HA  ARG A 169      50.692  87.938  30.958  1.00  0.00           H
ATOM   2413  HB2 ARG A 169      48.433  87.955  30.034  1.00  0.00           H
ATOM   2414  HB3 ARG A 169      47.796  87.857  31.664  1.00  0.00           H
ATOM   2415  HG2 ARG A 169      48.963  89.891  32.393  1.00  0.00           H
ATOM   2416  HG3 ARG A 169      49.550  90.214  30.855  1.00  0.00           H
ATOM   2417  HD2 ARG A 169      47.630  91.601  31.335  1.00  0.00           H
ATOM   2418  HD3 ARG A 169      47.081  90.571  30.050  1.00  0.00           H
ATOM   2419  HE  ARG A 169      45.489  89.811  31.367  1.00  0.00           H
ATOM   2420 HH11 ARG A 169      47.731  91.528  33.602  1.00  0.00           H
ATOM   2421 HH12 ARG A 169      46.691  90.993  34.922  1.00  0.00           H
ATOM   2422 HH21 ARG A 169      44.256  89.559  33.176  1.00  0.00           H
ATOM   2423 HH22 ARG A 169      44.824  90.126  34.720  1.00  0.00           H
ATOM   2424  N   VAL A 170      49.220  86.838  33.742  1.00  0.00           N
ATOM   2425  CA  VAL A 170      49.340  86.736  35.235  1.00  0.00           C
ATOM   2426  C   VAL A 170      50.473  85.827  35.786  1.00  0.00           C
ATOM   2427  O   VAL A 170      50.791  86.016  36.956  1.00  0.00           O
ATOM   2428  CB  VAL A 170      47.999  86.501  35.884  1.00  0.00           C
ATOM   2429  CG1 VAL A 170      46.926  87.520  35.479  1.00  0.00           C
ATOM   2430  CG2 VAL A 170      47.544  85.106  35.574  1.00  0.00           C
ATOM   2431  H   VAL A 170      48.671  86.150  33.247  1.00  0.00           H
ATOM   2432  HA  VAL A 170      49.651  87.739  35.525  1.00  0.00           H
ATOM   2433  HB  VAL A 170      48.184  86.600  36.954  1.00  0.00           H
ATOM   2434 HG11 VAL A 170      45.944  87.222  35.847  1.00  0.00           H
ATOM   2435 HG12 VAL A 170      47.218  88.522  35.794  1.00  0.00           H
ATOM   2436 HG13 VAL A 170      46.814  87.423  34.399  1.00  0.00           H
ATOM   2437 HG21 VAL A 170      47.141  85.055  34.563  1.00  0.00           H
ATOM   2438 HG22 VAL A 170      46.794  85.028  36.361  1.00  0.00           H
ATOM   2439 HG23 VAL A 170      48.246  84.286  35.729  1.00  0.00           H
ATOM   2440  N   LEU A 171      50.975  84.843  35.032  1.00  0.00           N
ATOM   2441  CA  LEU A 171      52.185  84.064  35.322  1.00  0.00           C
ATOM   2442  C   LEU A 171      53.558  84.780  35.104  1.00  0.00           C
ATOM   2443  O   LEU A 171      53.650  85.700  34.256  1.00  0.00           O
ATOM   2444  CB  LEU A 171      52.254  82.837  34.484  1.00  0.00           C
ATOM   2445  CG  LEU A 171      51.364  81.650  34.949  1.00  0.00           C
ATOM   2446  CD1 LEU A 171      51.457  80.615  33.820  1.00  0.00           C
ATOM   2447  CD2 LEU A 171      51.774  81.107  36.356  1.00  0.00           C
ATOM   2448  H   LEU A 171      50.654  84.695  34.086  1.00  0.00           H
ATOM   2449  HA  LEU A 171      52.083  83.863  36.388  1.00  0.00           H
ATOM   2450  HB2 LEU A 171      51.841  83.083  33.505  1.00  0.00           H
ATOM   2451  HB3 LEU A 171      53.264  82.438  34.394  1.00  0.00           H
ATOM   2452  HG  LEU A 171      50.352  82.052  35.002  1.00  0.00           H
ATOM   2453 HD11 LEU A 171      51.285  80.984  32.810  1.00  0.00           H
ATOM   2454 HD12 LEU A 171      50.695  79.846  33.951  1.00  0.00           H
ATOM   2455 HD13 LEU A 171      52.451  80.175  33.901  1.00  0.00           H
ATOM   2456 HD21 LEU A 171      52.795  81.375  36.630  1.00  0.00           H
ATOM   2457 HD22 LEU A 171      51.107  81.528  37.109  1.00  0.00           H
ATOM   2458 HD23 LEU A 171      51.647  80.027  36.430  1.00  0.00           H
ATOM   2459  N   LYS A 172      54.600  84.304  35.806  1.00  0.00           N
ATOM   2460  CA  LYS A 172      55.978  84.838  35.815  1.00  0.00           C
ATOM   2461  C   LYS A 172      56.694  84.124  34.697  1.00  0.00           C
ATOM   2462  O   LYS A 172      56.237  83.058  34.284  1.00  0.00           O
ATOM   2463  CB  LYS A 172      56.647  84.523  37.199  1.00  0.00           C
ATOM   2464  CG  LYS A 172      56.124  85.594  38.192  1.00  0.00           C
ATOM   2465  CD  LYS A 172      56.639  85.277  39.615  1.00  0.00           C
ATOM   2466  CE  LYS A 172      56.021  86.162  40.772  1.00  0.00           C
ATOM   2467  NZ  LYS A 172      56.607  85.700  42.075  1.00  0.00           N
ATOM   2468  H   LYS A 172      54.459  83.624  36.540  1.00  0.00           H
ATOM   2469  HA  LYS A 172      56.016  85.917  35.662  1.00  0.00           H
ATOM   2470  HB2 LYS A 172      56.332  83.564  37.612  1.00  0.00           H
ATOM   2471  HB3 LYS A 172      57.736  84.514  37.177  1.00  0.00           H
ATOM   2472  HG2 LYS A 172      56.472  86.550  37.802  1.00  0.00           H
ATOM   2473  HG3 LYS A 172      55.039  85.659  38.263  1.00  0.00           H
ATOM   2474  HD2 LYS A 172      56.264  84.257  39.711  1.00  0.00           H
ATOM   2475  HD3 LYS A 172      57.721  85.221  39.726  1.00  0.00           H
ATOM   2476  HE2 LYS A 172      56.273  87.212  40.628  1.00  0.00           H
ATOM   2477  HE3 LYS A 172      54.960  85.913  40.816  1.00  0.00           H
ATOM   2478  HZ1 LYS A 172      57.449  86.220  42.276  1.00  0.00           H
ATOM   2479  HZ2 LYS A 172      56.761  84.709  41.954  1.00  0.00           H
ATOM   2480  HZ3 LYS A 172      55.993  85.956  42.835  1.00  0.00           H
ATOM   2481  N   PRO A 173      57.867  84.650  34.156  1.00  0.00           N
ATOM   2482  CA  PRO A 173      58.695  83.983  33.224  1.00  0.00           C
ATOM   2483  C   PRO A 173      59.110  82.644  33.794  1.00  0.00           C
ATOM   2484  O   PRO A 173      59.163  82.417  34.992  1.00  0.00           O
ATOM   2485  CB  PRO A 173      59.904  84.847  32.950  1.00  0.00           C
ATOM   2486  CG  PRO A 173      59.387  86.198  33.219  1.00  0.00           C
ATOM   2487  CD  PRO A 173      58.428  85.955  34.356  1.00  0.00           C
ATOM   2488  HA  PRO A 173      58.062  83.735  32.372  1.00  0.00           H
ATOM   2489  HB2 PRO A 173      60.572  84.668  33.792  1.00  0.00           H
ATOM   2490  HB3 PRO A 173      60.290  84.763  31.934  1.00  0.00           H
ATOM   2491  HG2 PRO A 173      60.161  86.941  33.411  1.00  0.00           H
ATOM   2492  HG3 PRO A 173      58.760  86.419  32.355  1.00  0.00           H
ATOM   2493  HD2 PRO A 173      58.928  86.001  35.324  1.00  0.00           H
ATOM   2494  HD3 PRO A 173      57.524  86.551  34.236  1.00  0.00           H
ATOM   2495  N   GLY A 174      59.333  81.680  32.892  1.00  0.00           N
ATOM   2496  CA  GLY A 174      59.727  80.329  33.315  1.00  0.00           C
ATOM   2497  C   GLY A 174      58.746  79.528  34.097  1.00  0.00           C
ATOM   2498  O   GLY A 174      59.100  78.495  34.692  1.00  0.00           O
ATOM   2499  H   GLY A 174      59.275  81.900  31.908  1.00  0.00           H
ATOM   2500  HA2 GLY A 174      60.001  79.780  32.415  1.00  0.00           H
ATOM   2501  HA3 GLY A 174      60.616  80.361  33.946  1.00  0.00           H
ATOM   2502  N   GLY A 175      57.495  80.024  34.192  1.00  0.00           N
ATOM   2503  CA  GLY A 175      56.473  79.449  35.044  1.00  0.00           C
ATOM   2504  C   GLY A 175      55.766  78.250  34.510  1.00  0.00           C
ATOM   2505  O   GLY A 175      55.296  78.305  33.383  1.00  0.00           O
ATOM   2506  H   GLY A 175      57.218  80.869  33.712  1.00  0.00           H
ATOM   2507  HA2 GLY A 175      56.853  79.269  36.049  1.00  0.00           H
ATOM   2508  HA3 GLY A 175      55.655  80.160  35.159  1.00  0.00           H
ATOM   2509  N   ASP A 176      55.572  77.213  35.315  1.00  0.00           N
ATOM   2510  CA  ASP A 176      54.735  76.027  35.038  1.00  0.00           C
ATOM   2511  C   ASP A 176      53.179  76.252  34.954  1.00  0.00           C
ATOM   2512  O   ASP A 176      52.621  76.983  35.754  1.00  0.00           O
ATOM   2513  CB  ASP A 176      55.122  74.984  36.154  1.00  0.00           C
ATOM   2514  CG  ASP A 176      56.623  74.623  36.255  1.00  0.00           C
ATOM   2515  OD1 ASP A 176      57.067  73.454  36.186  1.00  0.00           O
ATOM   2516  OD2 ASP A 176      57.504  75.488  36.570  1.00  0.00           O
ATOM   2517  H   ASP A 176      56.082  77.239  36.187  1.00  0.00           H
ATOM   2518  HA  ASP A 176      55.104  75.597  34.107  1.00  0.00           H
ATOM   2519  HB2 ASP A 176      54.794  75.234  37.163  1.00  0.00           H
ATOM   2520  HB3 ASP A 176      54.636  74.042  35.900  1.00  0.00           H
ATOM   2521  N   LEU A 177      52.513  75.490  34.054  1.00  0.01           N
ATOM   2522  CA  LEU A 177      51.052  75.453  34.041  1.00  0.01           C
ATOM   2523  C   LEU A 177      50.619  73.919  33.878  1.00  0.01           C
ATOM   2524  O   LEU A 177      50.840  73.343  32.796  1.00  0.01           O
ATOM   2525  CB  LEU A 177      50.571  76.425  32.926  1.00  0.01           C
ATOM   2526  CG  LEU A 177      49.154  76.082  32.377  1.00  0.01           C
ATOM   2527  CD1 LEU A 177      48.171  76.288  33.493  1.00  0.01           C
ATOM   2528  CD2 LEU A 177      48.699  76.877  31.201  1.00  0.01           C
ATOM   2529  H   LEU A 177      53.038  74.915  33.411  1.00  0.01           H
ATOM   2530  HA  LEU A 177      50.545  75.759  34.957  1.00  0.01           H
ATOM   2531  HB2 LEU A 177      50.648  77.478  33.197  1.00  0.01           H
ATOM   2532  HB3 LEU A 177      51.204  76.260  32.054  1.00  0.01           H
ATOM   2533  HG  LEU A 177      49.176  75.037  32.067  1.00  0.01           H
ATOM   2534 HD11 LEU A 177      48.440  75.614  34.307  1.00  0.01           H
ATOM   2535 HD12 LEU A 177      47.151  76.182  33.124  1.00  0.01           H
ATOM   2536 HD13 LEU A 177      48.237  77.332  33.799  1.00  0.01           H
ATOM   2537 HD21 LEU A 177      48.507  77.894  31.542  1.00  0.01           H
ATOM   2538 HD22 LEU A 177      49.410  76.792  30.379  1.00  0.01           H
ATOM   2539 HD23 LEU A 177      47.756  76.472  30.833  1.00  0.01           H
ATOM   2540  N   LEU A 178      49.982  73.274  34.895  1.00 -0.01           N
ATOM   2541  CA  LEU A 178      49.322  71.940  34.748  1.00 -0.01           C
ATOM   2542  C   LEU A 178      47.864  72.077  34.101  1.00 -0.01           C
ATOM   2543  O   LEU A 178      46.956  72.665  34.681  1.00 -0.01           O
ATOM   2544  CB  LEU A 178      49.334  71.151  36.095  1.00 -0.01           C
ATOM   2545  CG  LEU A 178      48.549  69.909  36.085  1.00 -0.01           C
ATOM   2546  CD1 LEU A 178      49.387  68.886  35.397  1.00 -0.01           C
ATOM   2547  CD2 LEU A 178      48.306  69.469  37.553  1.00 -0.01           C
ATOM   2548  H   LEU A 178      49.945  73.865  35.713  1.00 -0.01           H
ATOM   2549  HA  LEU A 178      49.927  71.403  34.017  1.00 -0.01           H
ATOM   2550  HB2 LEU A 178      50.357  70.901  36.377  1.00 -0.01           H
ATOM   2551  HB3 LEU A 178      48.936  71.857  36.824  1.00 -0.01           H
ATOM   2552  HG  LEU A 178      47.632  70.044  35.511  1.00 -0.01           H
ATOM   2553 HD11 LEU A 178      49.390  69.062  34.321  1.00 -0.01           H
ATOM   2554 HD12 LEU A 178      48.980  67.883  35.530  1.00 -0.01           H
ATOM   2555 HD13 LEU A 178      50.436  68.816  35.685  1.00 -0.01           H
ATOM   2556 HD21 LEU A 178      49.163  69.470  38.227  1.00 -0.01           H
ATOM   2557 HD22 LEU A 178      47.532  70.124  37.952  1.00 -0.01           H
ATOM   2558 HD23 LEU A 178      47.868  68.471  37.559  1.00 -0.01           H
ATOM   2559  N   VAL A 179      47.565  71.414  32.978  1.00 -0.01           N
ATOM   2560  CA  VAL A 179      46.269  71.346  32.327  1.00 -0.01           C
ATOM   2561  C   VAL A 179      45.735  69.932  32.354  1.00 -0.01           C
ATOM   2562  O   VAL A 179      46.524  69.011  32.148  1.00 -0.01           O
ATOM   2563  CB  VAL A 179      46.494  71.807  30.861  1.00 -0.01           C
ATOM   2564  CG1 VAL A 179      45.276  71.283  29.985  1.00 -0.01           C
ATOM   2565  CG2 VAL A 179      46.524  73.372  30.603  1.00 -0.01           C
ATOM   2566  H   VAL A 179      48.259  70.827  32.539  1.00 -0.01           H
ATOM   2567  HA  VAL A 179      45.566  71.987  32.859  1.00 -0.01           H
ATOM   2568  HB  VAL A 179      47.394  71.328  30.476  1.00 -0.01           H
ATOM   2569 HG11 VAL A 179      44.332  71.649  30.389  1.00 -0.01           H
ATOM   2570 HG12 VAL A 179      45.366  71.613  28.950  1.00 -0.01           H
ATOM   2571 HG13 VAL A 179      45.250  70.195  29.928  1.00 -0.01           H
ATOM   2572 HG21 VAL A 179      46.506  73.634  29.545  1.00 -0.01           H
ATOM   2573 HG22 VAL A 179      47.477  73.761  30.961  1.00 -0.01           H
ATOM   2574 HG23 VAL A 179      45.813  73.937  31.206  1.00 -0.01           H
ATOM   2575  N   LEU A 180      44.426  69.725  32.644  1.00 -0.13           N
ATOM   2576  CA  LEU A 180      43.693  68.495  32.274  1.00 -0.13           C
ATOM   2577  C   LEU A 180      42.516  68.896  31.369  1.00 -0.13           C
ATOM   2578  O   LEU A 180      41.667  69.729  31.697  1.00 -0.13           O
ATOM   2579  CB  LEU A 180      43.256  67.804  33.513  1.00 -0.13           C
ATOM   2580  CG  LEU A 180      44.430  67.342  34.442  1.00 -0.13           C
ATOM   2581  CD1 LEU A 180      44.407  68.293  35.605  1.00 -0.13           C
ATOM   2582  CD2 LEU A 180      44.360  65.934  35.014  1.00 -0.13           C
ATOM   2583  H   LEU A 180      43.959  70.555  32.980  1.00 -0.13           H
ATOM   2584  HA  LEU A 180      44.253  67.744  31.717  1.00 -0.13           H
ATOM   2585  HB2 LEU A 180      42.497  68.357  34.065  1.00 -0.13           H
ATOM   2586  HB3 LEU A 180      42.757  66.878  33.226  1.00 -0.13           H
ATOM   2587  HG  LEU A 180      45.407  67.405  33.963  1.00 -0.13           H
ATOM   2588 HD11 LEU A 180      44.359  69.311  35.219  1.00 -0.13           H
ATOM   2589 HD12 LEU A 180      45.372  68.137  36.086  1.00 -0.13           H
ATOM   2590 HD13 LEU A 180      43.627  68.079  36.336  1.00 -0.13           H
ATOM   2591 HD21 LEU A 180      44.284  65.266  34.156  1.00 -0.13           H
ATOM   2592 HD22 LEU A 180      45.274  65.811  35.595  1.00 -0.13           H
ATOM   2593 HD23 LEU A 180      43.471  65.815  35.635  1.00 -0.13           H
ATOM   2594  N   GLU A 181      42.401  68.348  30.151  1.00 -0.52           N
ATOM   2595  CA  GLU A 181      41.619  68.786  29.031  1.00 -0.52           C
ATOM   2596  C   GLU A 181      41.212  67.682  28.121  1.00 -0.52           C
ATOM   2597  O   GLU A 181      41.921  66.672  28.108  1.00 -0.52           O
ATOM   2598  CB  GLU A 181      42.540  69.879  28.391  1.00 -0.52           C
ATOM   2599  CG  GLU A 181      41.933  70.549  27.125  1.00 -0.52           C
ATOM   2600  CD  GLU A 181      40.624  71.291  27.359  1.00 -0.52           C
ATOM   2601  OE1 GLU A 181      39.557  70.683  27.698  1.00 -0.52           O
ATOM   2602  OE2 GLU A 181      40.505  72.500  27.015  1.00 -0.52           O
ATOM   2603  H   GLU A 181      43.071  67.622  29.939  1.00 -0.52           H
ATOM   2604  HA  GLU A 181      40.719  69.252  29.432  1.00 -0.52           H
ATOM   2605  HB2 GLU A 181      42.690  70.661  29.135  1.00 -0.52           H
ATOM   2606  HB3 GLU A 181      43.433  69.310  28.133  1.00 -0.52           H
ATOM   2607  HG2 GLU A 181      42.720  71.263  26.881  1.00 -0.52           H
ATOM   2608  HG3 GLU A 181      41.770  69.954  26.226  1.00 -0.52           H
ATOM   2609  N   GLH A 182      40.163  67.819  27.309  1.00 -1.01           N
ATOM   2610  CA  GLH A 182      39.585  66.757  26.498  1.00 -1.01           C
ATOM   2611  C   GLH A 182      39.331  67.227  25.094  1.00 -1.01           C
ATOM   2612  O   GLH A 182      39.436  68.435  24.774  1.00 -1.01           O
ATOM   2613  CB  GLH A 182      38.174  66.360  27.135  1.00 -1.01           C
ATOM   2614  CG  GLH A 182      37.195  67.535  27.066  1.00 -1.01           C
ATOM   2615  CD  GLH A 182      35.853  67.317  27.675  1.00 -1.01           C
ATOM   2616  OE1 GLH A 182      35.133  68.133  28.237  1.00 -1.01           O
ATOM   2617  OE2 GLH A 182      35.277  66.112  27.489  1.00 -1.01           O
ATOM   2618  H   GLH A 182      39.763  68.746  27.291  1.00 -1.01           H
ATOM   2619  HA  GLH A 182      40.207  65.862  26.463  1.00 -1.01           H
ATOM   2620  HB2 GLH A 182      37.758  65.442  26.718  1.00 -1.01           H
ATOM   2621  HB3 GLH A 182      38.358  66.114  28.181  1.00 -1.01           H
ATOM   2622  HG2 GLH A 182      37.691  68.411  27.483  1.00 -1.01           H
ATOM   2623  HG3 GLH A 182      37.018  67.674  25.999  1.00 -1.01           H
ATOM   2624  HE2 GLH A 182      34.465  66.084  28.000  1.00 -1.01           H
ATOM   2625  N   VAL A 183      39.121  66.263  24.221  1.00 -0.02           N
ATOM   2626  CA  VAL A 183      39.449  66.406  22.807  1.00 -0.02           C
ATOM   2627  C   VAL A 183      38.343  65.584  22.021  1.00 -0.02           C
ATOM   2628  O   VAL A 183      38.141  64.431  22.316  1.00 -0.02           O
ATOM   2629  CB  VAL A 183      40.920  65.953  22.543  1.00 -0.02           C
ATOM   2630  CG1 VAL A 183      41.086  65.090  21.333  1.00 -0.02           C
ATOM   2631  CG2 VAL A 183      41.608  67.349  22.307  1.00 -0.02           C
ATOM   2632  H   VAL A 183      39.123  65.340  24.630  1.00 -0.02           H
ATOM   2633  HA  VAL A 183      39.246  67.436  22.516  1.00 -0.02           H
ATOM   2634  HB  VAL A 183      41.432  65.532  23.408  1.00 -0.02           H
ATOM   2635 HG11 VAL A 183      40.737  65.672  20.480  1.00 -0.02           H
ATOM   2636 HG12 VAL A 183      42.157  65.024  21.138  1.00 -0.02           H
ATOM   2637 HG13 VAL A 183      40.735  64.087  21.576  1.00 -0.02           H
ATOM   2638 HG21 VAL A 183      42.633  67.130  22.007  1.00 -0.02           H
ATOM   2639 HG22 VAL A 183      41.613  67.971  23.201  1.00 -0.02           H
ATOM   2640 HG23 VAL A 183      41.067  67.913  21.547  1.00 -0.02           H
ATOM   2641  N   VAL A 184      37.759  66.150  21.017  1.00  0.01           N
ATOM   2642  CA  VAL A 184      36.922  65.499  19.931  1.00  0.01           C
ATOM   2643  C   VAL A 184      37.861  64.835  18.945  1.00  0.01           C
ATOM   2644  O   VAL A 184      38.805  65.506  18.539  1.00  0.01           O
ATOM   2645  CB  VAL A 184      36.105  66.646  19.255  1.00  0.01           C
ATOM   2646  CG1 VAL A 184      35.389  66.125  18.021  1.00  0.01           C
ATOM   2647  CG2 VAL A 184      35.023  67.306  20.209  1.00  0.01           C
ATOM   2648  H   VAL A 184      37.817  67.157  20.961  1.00  0.01           H
ATOM   2649  HA  VAL A 184      36.260  64.757  20.377  1.00  0.01           H
ATOM   2650  HB  VAL A 184      36.855  67.385  18.976  1.00  0.01           H
ATOM   2651 HG11 VAL A 184      36.061  66.029  17.169  1.00  0.01           H
ATOM   2652 HG12 VAL A 184      34.761  65.264  18.248  1.00  0.01           H
ATOM   2653 HG13 VAL A 184      34.706  66.913  17.703  1.00  0.01           H
ATOM   2654 HG21 VAL A 184      34.315  66.521  20.476  1.00  0.01           H
ATOM   2655 HG22 VAL A 184      34.491  68.162  19.795  1.00  0.01           H
ATOM   2656 HG23 VAL A 184      35.445  67.644  21.155  1.00  0.01           H
ATOM   2657  N   THR A 185      37.536  63.621  18.552  1.00  0.00           N
ATOM   2658  CA  THR A 185      38.363  62.863  17.568  1.00  0.00           C
ATOM   2659  C   THR A 185      37.590  62.613  16.190  1.00  0.00           C
ATOM   2660  O   THR A 185      38.204  61.980  15.359  1.00  0.00           O
ATOM   2661  CB  THR A 185      38.809  61.530  18.205  1.00  0.00           C
ATOM   2662  CG2 THR A 185      39.609  61.702  19.539  1.00  0.00           C
ATOM   2663  OG1 THR A 185      37.776  60.737  18.618  1.00  0.00           O
ATOM   2664  H   THR A 185      36.751  63.207  19.034  1.00  0.00           H
ATOM   2665  HA  THR A 185      39.291  63.427  17.474  1.00  0.00           H
ATOM   2666  HB  THR A 185      39.527  61.066  17.529  1.00  0.00           H
ATOM   2667  HG1 THR A 185      38.127  59.879  18.866  1.00  0.00           H
ATOM   2668 HG21 THR A 185      39.889  60.740  19.967  1.00  0.00           H
ATOM   2669 HG22 THR A 185      39.026  62.300  20.239  1.00  0.00           H
ATOM   2670 HG23 THR A 185      40.527  62.287  19.480  1.00  0.00           H
ATOM   2671  N   GLU A 186      36.306  62.973  16.026  1.00  0.01           N
ATOM   2672  CA  GLU A 186      35.460  62.613  14.862  1.00  0.01           C
ATOM   2673  C   GLU A 186      34.616  63.776  14.415  1.00  0.01           C
ATOM   2674  O   GLU A 186      34.503  64.737  15.135  1.00  0.01           O
ATOM   2675  CB  GLU A 186      34.628  61.365  15.334  1.00  0.01           C
ATOM   2676  CG  GLU A 186      33.509  60.935  14.356  1.00  0.01           C
ATOM   2677  CD  GLU A 186      34.067  60.416  13.037  1.00  0.01           C
ATOM   2678  OE1 GLU A 186      35.084  60.904  12.532  1.00  0.01           O
ATOM   2679  OE2 GLU A 186      33.425  59.440  12.573  1.00  0.01           O
ATOM   2680  H   GLU A 186      35.945  63.563  16.762  1.00  0.01           H
ATOM   2681  HA  GLU A 186      36.067  62.368  13.990  1.00  0.01           H
ATOM   2682  HB2 GLU A 186      35.398  60.594  15.375  1.00  0.01           H
ATOM   2683  HB3 GLU A 186      34.186  61.491  16.322  1.00  0.01           H
ATOM   2684  HG2 GLU A 186      32.924  60.172  14.869  1.00  0.01           H
ATOM   2685  HG3 GLU A 186      32.846  61.779  14.162  1.00  0.01           H
ATOM   2686  N   GLU A 187      33.988  63.737  13.225  1.00  0.01           N
ATOM   2687  CA  GLU A 187      33.150  64.768  12.645  1.00  0.01           C
ATOM   2688  C   GLU A 187      32.016  65.295  13.585  1.00  0.01           C
ATOM   2689  O   GLU A 187      31.513  66.409  13.439  1.00  0.01           O
ATOM   2690  CB  GLU A 187      32.597  64.293  11.289  1.00  0.01           C
ATOM   2691  CG  GLU A 187      31.800  65.353  10.529  1.00  0.01           C
ATOM   2692  CD  GLU A 187      31.407  64.872   9.122  1.00  0.01           C
ATOM   2693  OE1 GLU A 187      31.971  63.890   8.584  1.00  0.01           O
ATOM   2694  OE2 GLU A 187      30.440  65.388   8.537  1.00  0.01           O
ATOM   2695  H   GLU A 187      34.104  62.869  12.720  1.00  0.01           H
ATOM   2696  HA  GLU A 187      33.755  65.652  12.442  1.00  0.01           H
ATOM   2697  HB2 GLU A 187      33.361  63.856  10.646  1.00  0.01           H
ATOM   2698  HB3 GLU A 187      31.897  63.489  11.517  1.00  0.01           H
ATOM   2699  HG2 GLU A 187      30.887  65.681  11.026  1.00  0.01           H
ATOM   2700  HG3 GLU A 187      32.484  66.201  10.479  1.00  0.01           H
ATOM   2701  N   LEU A 188      31.568  64.441  14.527  1.00  0.00           N
ATOM   2702  CA  LEU A 188      30.390  64.628  15.379  1.00  0.00           C
ATOM   2703  C   LEU A 188      29.088  64.800  14.616  1.00  0.00           C
ATOM   2704  O   LEU A 188      28.988  64.987  13.406  1.00  0.00           O
ATOM   2705  CB  LEU A 188      30.426  65.747  16.506  1.00  0.00           C
ATOM   2706  CG  LEU A 188      31.643  65.628  17.433  1.00  0.00           C
ATOM   2707  CD1 LEU A 188      31.466  66.633  18.584  1.00  0.00           C
ATOM   2708  CD2 LEU A 188      31.893  64.240  17.907  1.00  0.00           C
ATOM   2709  H   LEU A 188      32.006  63.532  14.556  1.00  0.00           H
ATOM   2710  HA  LEU A 188      30.230  63.719  15.958  1.00  0.00           H
ATOM   2711  HB2 LEU A 188      30.435  66.690  15.960  1.00  0.00           H
ATOM   2712  HB3 LEU A 188      29.493  65.827  17.064  1.00  0.00           H
ATOM   2713  HG  LEU A 188      32.561  65.756  16.859  1.00  0.00           H
ATOM   2714 HD11 LEU A 188      31.291  67.619  18.153  1.00  0.00           H
ATOM   2715 HD12 LEU A 188      32.403  66.693  19.138  1.00  0.00           H
ATOM   2716 HD13 LEU A 188      30.648  66.311  19.229  1.00  0.00           H
ATOM   2717 HD21 LEU A 188      31.015  63.939  18.478  1.00  0.00           H
ATOM   2718 HD22 LEU A 188      32.258  63.535  17.160  1.00  0.00           H
ATOM   2719 HD23 LEU A 188      32.752  64.243  18.577  1.00  0.00           H
ATOM   2720  N   THR A 189      28.030  64.850  15.343  1.00  0.00           N
ATOM   2721  CA  THR A 189      26.599  65.029  14.940  1.00  0.00           C
ATOM   2722  C   THR A 189      25.717  65.788  15.942  1.00  0.00           C
ATOM   2723  O   THR A 189      26.072  65.890  17.078  1.00  0.00           O
ATOM   2724  CB  THR A 189      25.818  63.776  14.514  1.00  0.00           C
ATOM   2725  CG2 THR A 189      26.618  62.801  13.618  1.00  0.00           C
ATOM   2726  OG1 THR A 189      25.448  63.108  15.745  1.00  0.00           O
ATOM   2727  H   THR A 189      28.159  64.677  16.330  1.00  0.00           H
ATOM   2728  HA  THR A 189      26.588  65.729  14.104  1.00  0.00           H
ATOM   2729  HB  THR A 189      24.849  64.015  14.077  1.00  0.00           H
ATOM   2730  HG1 THR A 189      26.272  62.868  16.175  1.00  0.00           H
ATOM   2731 HG21 THR A 189      25.948  61.941  13.645  1.00  0.00           H
ATOM   2732 HG22 THR A 189      27.600  62.647  14.067  1.00  0.00           H
ATOM   2733 HG23 THR A 189      26.641  63.236  12.619  1.00  0.00           H
ATOM   2734  N   GLU A 190      24.530  66.296  15.523  1.00  0.01           N
ATOM   2735  CA  GLU A 190      23.657  67.177  16.376  1.00  0.01           C
ATOM   2736  C   GLU A 190      23.329  66.558  17.766  1.00  0.01           C
ATOM   2737  O   GLU A 190      23.405  67.252  18.800  1.00  0.01           O
ATOM   2738  CB  GLU A 190      22.416  67.560  15.534  1.00  0.01           C
ATOM   2739  CG  GLU A 190      21.500  68.441  16.270  1.00  0.01           C
ATOM   2740  CD  GLU A 190      20.463  69.172  15.374  1.00  0.01           C
ATOM   2741  OE1 GLU A 190      19.459  68.537  14.901  1.00  0.01           O
ATOM   2742  OE2 GLU A 190      20.690  70.423  15.234  1.00  0.01           O
ATOM   2743  H   GLU A 190      24.288  66.265  14.543  1.00  0.01           H
ATOM   2744  HA  GLU A 190      24.238  68.075  16.590  1.00  0.01           H
ATOM   2745  HB2 GLU A 190      22.735  68.168  14.687  1.00  0.01           H
ATOM   2746  HB3 GLU A 190      21.978  66.637  15.153  1.00  0.01           H
ATOM   2747  HG2 GLU A 190      20.928  67.977  17.074  1.00  0.01           H
ATOM   2748  HG3 GLU A 190      22.136  69.246  16.638  1.00  0.01           H
ATOM   2749  N   PRO A 191      23.040  65.246  17.856  1.00  0.00           N
ATOM   2750  CA  PRO A 191      22.905  64.495  19.125  1.00  0.00           C
ATOM   2751  C   PRO A 191      24.117  64.557  20.130  1.00  0.00           C
ATOM   2752  O   PRO A 191      23.927  64.537  21.303  1.00  0.00           O
ATOM   2753  CB  PRO A 191      22.619  63.042  18.673  1.00  0.00           C
ATOM   2754  CG  PRO A 191      21.766  63.362  17.438  1.00  0.00           C
ATOM   2755  CD  PRO A 191      22.393  64.550  16.790  1.00  0.00           C
ATOM   2756  HA  PRO A 191      22.028  64.855  19.662  1.00  0.00           H
ATOM   2757  HB2 PRO A 191      23.579  62.596  18.412  1.00  0.00           H
ATOM   2758  HB3 PRO A 191      21.999  62.506  19.392  1.00  0.00           H
ATOM   2759  HG2 PRO A 191      21.682  62.558  16.708  1.00  0.00           H
ATOM   2760  HG3 PRO A 191      20.742  63.606  17.723  1.00  0.00           H
ATOM   2761  HD2 PRO A 191      23.122  64.235  16.044  1.00  0.00           H
ATOM   2762  HD3 PRO A 191      21.615  65.162  16.333  1.00  0.00           H
ATOM   2763  N   GLU A 192      25.350  64.675  19.636  1.00  0.01           N
ATOM   2764  CA  GLU A 192      26.496  64.858  20.481  1.00  0.01           C
ATOM   2765  C   GLU A 192      26.614  66.182  21.193  1.00  0.01           C
ATOM   2766  O   GLU A 192      26.762  66.187  22.415  1.00  0.01           O
ATOM   2767  CB  GLU A 192      27.773  64.588  19.638  1.00  0.01           C
ATOM   2768  CG  GLU A 192      28.093  63.036  19.561  1.00  0.01           C
ATOM   2769  CD  GLU A 192      27.784  62.262  18.296  1.00  0.01           C
ATOM   2770  OE1 GLU A 192      27.905  62.710  17.129  1.00  0.01           O
ATOM   2771  OE2 GLU A 192      27.381  61.059  18.414  1.00  0.01           O
ATOM   2772  H   GLU A 192      25.417  64.851  18.643  1.00  0.01           H
ATOM   2773  HA  GLU A 192      26.469  64.129  21.290  1.00  0.01           H
ATOM   2774  HB2 GLU A 192      27.687  64.866  18.588  1.00  0.01           H
ATOM   2775  HB3 GLU A 192      28.616  65.050  20.152  1.00  0.01           H
ATOM   2776  HG2 GLU A 192      29.131  62.833  19.822  1.00  0.01           H
ATOM   2777  HG3 GLU A 192      27.538  62.547  20.362  1.00  0.01           H
ATOM   2778  N   THR A 193      26.419  67.294  20.470  1.00 -0.01           N
ATOM   2779  CA  THR A 193      26.462  68.633  21.093  1.00 -0.01           C
ATOM   2780  C   THR A 193      25.171  68.848  21.915  1.00 -0.01           C
ATOM   2781  O   THR A 193      25.187  69.683  22.815  1.00 -0.01           O
ATOM   2782  CB  THR A 193      26.516  69.676  19.988  1.00 -0.01           C
ATOM   2783  CG2 THR A 193      27.785  69.568  19.136  1.00 -0.01           C
ATOM   2784  OG1 THR A 193      25.379  69.467  19.166  1.00 -0.01           O
ATOM   2785  H   THR A 193      26.039  67.184  19.540  1.00 -0.01           H
ATOM   2786  HA  THR A 193      27.313  68.839  21.743  1.00 -0.01           H
ATOM   2787  HB  THR A 193      26.396  70.692  20.363  1.00 -0.01           H
ATOM   2788  HG1 THR A 193      25.503  69.863  18.301  1.00 -0.01           H
ATOM   2789 HG21 THR A 193      27.982  68.629  18.620  1.00 -0.01           H
ATOM   2790 HG22 THR A 193      28.737  69.788  19.618  1.00 -0.01           H
ATOM   2791 HG23 THR A 193      27.627  70.378  18.424  1.00 -0.01           H
ATOM   2792  N   ALA A 194      24.051  68.157  21.569  1.00 -0.01           N
ATOM   2793  CA  ALA A 194      22.796  68.129  22.274  1.00 -0.01           C
ATOM   2794  C   ALA A 194      22.820  67.337  23.579  1.00 -0.01           C
ATOM   2795  O   ALA A 194      22.124  67.669  24.494  1.00 -0.01           O
ATOM   2796  CB  ALA A 194      21.675  67.541  21.375  1.00 -0.01           C
ATOM   2797  H   ALA A 194      23.993  67.588  20.737  1.00 -0.01           H
ATOM   2798  HA  ALA A 194      22.387  69.131  22.408  1.00 -0.01           H
ATOM   2799  HB1 ALA A 194      21.838  66.521  21.025  1.00 -0.01           H
ATOM   2800  HB2 ALA A 194      21.584  68.190  20.504  1.00 -0.01           H
ATOM   2801  HB3 ALA A 194      20.762  67.607  21.967  1.00 -0.01           H
ATOM   2802  N   LEU A 195      23.715  66.336  23.690  1.00 -0.05           N
ATOM   2803  CA  LEU A 195      24.070  65.641  24.894  1.00 -0.05           C
ATOM   2804  C   LEU A 195      24.778  66.668  25.825  1.00 -0.05           C
ATOM   2805  O   LEU A 195      24.321  66.805  26.954  1.00 -0.05           O
ATOM   2806  CB  LEU A 195      24.951  64.403  24.662  1.00 -0.05           C
ATOM   2807  CG  LEU A 195      24.057  63.211  24.106  1.00 -0.05           C
ATOM   2808  CD1 LEU A 195      24.701  62.223  23.188  1.00 -0.05           C
ATOM   2809  CD2 LEU A 195      23.347  62.473  25.215  1.00 -0.05           C
ATOM   2810  H   LEU A 195      24.173  65.945  22.880  1.00 -0.05           H
ATOM   2811  HA  LEU A 195      23.161  65.408  25.449  1.00 -0.05           H
ATOM   2812  HB2 LEU A 195      25.735  64.708  23.969  1.00 -0.05           H
ATOM   2813  HB3 LEU A 195      25.490  64.143  25.573  1.00 -0.05           H
ATOM   2814  HG  LEU A 195      23.281  63.640  23.471  1.00 -0.05           H
ATOM   2815 HD11 LEU A 195      25.473  62.676  22.567  1.00 -0.05           H
ATOM   2816 HD12 LEU A 195      23.946  61.845  22.499  1.00 -0.05           H
ATOM   2817 HD13 LEU A 195      25.143  61.419  23.777  1.00 -0.05           H
ATOM   2818 HD21 LEU A 195      24.096  61.908  25.770  1.00 -0.05           H
ATOM   2819 HD22 LEU A 195      22.804  63.215  25.801  1.00 -0.05           H
ATOM   2820 HD23 LEU A 195      22.650  61.747  24.797  1.00 -0.05           H
ATOM   2821  N   PHE A 196      25.838  67.304  25.371  1.00 -0.04           N
ATOM   2822  CA  PHE A 196      26.532  68.388  26.086  1.00 -0.04           C
ATOM   2823  C   PHE A 196      25.542  69.538  26.631  1.00 -0.04           C
ATOM   2824  O   PHE A 196      25.587  69.813  27.825  1.00 -0.04           O
ATOM   2825  CB  PHE A 196      27.724  68.896  25.263  1.00 -0.04           C
ATOM   2826  CG  PHE A 196      29.139  68.305  25.464  1.00 -0.04           C
ATOM   2827  CD1 PHE A 196      29.462  67.151  24.788  1.00 -0.04           C
ATOM   2828  CD2 PHE A 196      30.034  68.862  26.413  1.00 -0.04           C
ATOM   2829  CE1 PHE A 196      30.656  66.451  24.979  1.00 -0.04           C
ATOM   2830  CE2 PHE A 196      31.304  68.237  26.549  1.00 -0.04           C
ATOM   2831  CZ  PHE A 196      31.572  67.014  25.867  1.00 -0.04           C
ATOM   2832  H   PHE A 196      26.121  67.129  24.417  1.00 -0.04           H
ATOM   2833  HA  PHE A 196      27.011  68.029  26.998  1.00 -0.04           H
ATOM   2834  HB2 PHE A 196      27.495  68.669  24.222  1.00 -0.04           H
ATOM   2835  HB3 PHE A 196      27.778  69.985  25.279  1.00 -0.04           H
ATOM   2836  HD1 PHE A 196      28.628  66.668  24.299  1.00 -0.04           H
ATOM   2837  HD2 PHE A 196      29.844  69.814  26.887  1.00 -0.04           H
ATOM   2838  HE1 PHE A 196      30.837  65.521  24.460  1.00 -0.04           H
ATOM   2839  HE2 PHE A 196      32.058  68.684  27.180  1.00 -0.04           H
ATOM   2840  HZ  PHE A 196      32.537  66.602  26.119  1.00 -0.04           H
ATOM   2841  N   GLU A 197      24.581  69.973  25.778  1.00  0.05           N
ATOM   2842  CA  GLU A 197      23.581  70.922  26.166  1.00  0.05           C
ATOM   2843  C   GLU A 197      22.482  70.419  27.068  1.00  0.05           C
ATOM   2844  O   GLU A 197      21.944  71.172  27.937  1.00  0.05           O
ATOM   2845  CB  GLU A 197      23.132  71.577  24.855  1.00  0.05           C
ATOM   2846  CG  GLU A 197      22.224  72.837  25.070  1.00  0.05           C
ATOM   2847  CD  GLU A 197      21.804  73.583  23.822  1.00  0.05           C
ATOM   2848  OE1 GLU A 197      21.983  73.003  22.694  1.00  0.05           O
ATOM   2849  OE2 GLU A 197      21.493  74.776  23.901  1.00  0.05           O
ATOM   2850  H   GLU A 197      24.678  69.705  24.809  1.00  0.05           H
ATOM   2851  HA  GLU A 197      24.104  71.655  26.779  1.00  0.05           H
ATOM   2852  HB2 GLU A 197      23.968  71.952  24.263  1.00  0.05           H
ATOM   2853  HB3 GLU A 197      22.631  70.798  24.280  1.00  0.05           H
ATOM   2854  HG2 GLU A 197      21.346  72.438  25.577  1.00  0.05           H
ATOM   2855  HG3 GLU A 197      22.725  73.599  25.668  1.00  0.05           H
ATOM   2856  N   THR A 198      22.129  69.143  27.020  1.00 -0.04           N
ATOM   2857  CA  THR A 198      21.294  68.538  28.086  1.00 -0.04           C
ATOM   2858  C   THR A 198      22.062  68.350  29.391  1.00 -0.04           C
ATOM   2859  O   THR A 198      21.491  68.763  30.433  1.00 -0.04           O
ATOM   2860  CB  THR A 198      20.796  67.120  27.636  1.00 -0.04           C
ATOM   2861  CG2 THR A 198      19.676  66.653  28.588  1.00 -0.04           C
ATOM   2862  OG1 THR A 198      20.255  67.262  26.396  1.00 -0.04           O
ATOM   2863  H   THR A 198      22.719  68.585  26.420  1.00 -0.04           H
ATOM   2864  HA  THR A 198      20.484  69.252  28.234  1.00 -0.04           H
ATOM   2865  HB  THR A 198      21.657  66.452  27.603  1.00 -0.04           H
ATOM   2866  HG1 THR A 198      21.036  67.420  25.860  1.00 -0.04           H
ATOM   2867 HG21 THR A 198      18.868  67.361  28.772  1.00 -0.04           H
ATOM   2868 HG22 THR A 198      20.090  66.513  29.587  1.00 -0.04           H
ATOM   2869 HG23 THR A 198      19.277  65.686  28.282  1.00 -0.04           H
ATOM   2870  N   LEU A 199      23.265  67.815  29.382  1.00 -0.10           N
ATOM   2871  CA  LEU A 199      23.933  67.312  30.500  1.00 -0.10           C
ATOM   2872  C   LEU A 199      24.621  68.367  31.411  1.00 -0.10           C
ATOM   2873  O   LEU A 199      24.466  68.443  32.612  1.00 -0.10           O
ATOM   2874  CB  LEU A 199      24.854  66.188  30.028  1.00 -0.10           C
ATOM   2875  CG  LEU A 199      24.174  64.955  29.538  1.00 -0.10           C
ATOM   2876  CD1 LEU A 199      25.054  63.921  28.737  1.00 -0.10           C
ATOM   2877  CD2 LEU A 199      23.459  64.261  30.647  1.00 -0.10           C
ATOM   2878  H   LEU A 199      23.585  67.433  28.503  1.00 -0.10           H
ATOM   2879  HA  LEU A 199      23.160  66.825  31.096  1.00 -0.10           H
ATOM   2880  HB2 LEU A 199      25.440  66.584  29.198  1.00 -0.10           H
ATOM   2881  HB3 LEU A 199      25.515  66.006  30.875  1.00 -0.10           H
ATOM   2882  HG  LEU A 199      23.429  65.344  28.844  1.00 -0.10           H
ATOM   2883 HD11 LEU A 199      25.286  64.386  27.779  1.00 -0.10           H
ATOM   2884 HD12 LEU A 199      24.519  63.014  28.458  1.00 -0.10           H
ATOM   2885 HD13 LEU A 199      25.981  63.670  29.253  1.00 -0.10           H
ATOM   2886 HD21 LEU A 199      24.038  64.100  31.556  1.00 -0.10           H
ATOM   2887 HD22 LEU A 199      22.557  64.798  30.942  1.00 -0.10           H
ATOM   2888 HD23 LEU A 199      23.073  63.294  30.324  1.00 -0.10           H
ATOM   2889  N   PHE A 200      25.291  69.331  30.757  1.00 -0.90           N
ATOM   2890  CA  PHE A 200      26.202  70.326  31.284  1.00 -0.90           C
ATOM   2891  C   PHE A 200      25.912  71.767  30.806  1.00 -0.90           C
ATOM   2892  O   PHE A 200      24.835  72.040  30.298  1.00 -0.90           O
ATOM   2893  CB  PHE A 200      27.715  69.894  30.993  1.00 -0.90           C
ATOM   2894  CG  PHE A 200      27.909  68.410  31.292  1.00 -0.90           C
ATOM   2895  CD1 PHE A 200      27.648  67.841  32.575  1.00 -0.90           C
ATOM   2896  CD2 PHE A 200      28.204  67.612  30.200  1.00 -0.90           C
ATOM   2897  CE1 PHE A 200      27.898  66.466  32.768  1.00 -0.90           C
ATOM   2898  CE2 PHE A 200      28.339  66.216  30.395  1.00 -0.90           C
ATOM   2899  CZ  PHE A 200      28.195  65.705  31.663  1.00 -0.90           C
ATOM   2900  H   PHE A 200      25.338  69.208  29.756  1.00 -0.90           H
ATOM   2901  HA  PHE A 200      26.072  70.371  32.365  1.00 -0.90           H
ATOM   2902  HB2 PHE A 200      28.011  70.097  29.964  1.00 -0.90           H
ATOM   2903  HB3 PHE A 200      28.291  70.427  31.749  1.00 -0.90           H
ATOM   2904  HD1 PHE A 200      27.386  68.527  33.367  1.00 -0.90           H
ATOM   2905  HD2 PHE A 200      28.347  68.031  29.215  1.00 -0.90           H
ATOM   2906  HE1 PHE A 200      27.722  65.964  33.708  1.00 -0.90           H
ATOM   2907  HE2 PHE A 200      28.676  65.575  29.594  1.00 -0.90           H
ATOM   2908  HZ  PHE A 200      28.387  64.655  31.825  1.00 -0.90           H
ATOM   2909  N   ALA A 201      26.800  72.722  31.063  1.00 -0.16           N
ATOM   2910  CA  ALA A 201      26.724  74.110  30.634  1.00 -0.16           C
ATOM   2911  C   ALA A 201      27.237  74.087  29.096  1.00 -0.16           C
ATOM   2912  O   ALA A 201      27.960  75.073  28.698  1.00 -0.16           O
ATOM   2913  CB  ALA A 201      27.623  74.983  31.481  1.00 -0.16           C
ATOM   2914  H   ALA A 201      27.706  72.509  31.456  1.00 -0.16           H
ATOM   2915  HA  ALA A 201      25.712  74.517  30.644  1.00 -0.16           H
ATOM   2916  HB1 ALA A 201      28.652  74.778  31.184  1.00 -0.16           H
ATOM   2917  HB2 ALA A 201      27.438  74.792  32.538  1.00 -0.16           H
ATOM   2918  HB3 ALA A 201      27.489  76.041  31.256  1.00 -0.16           H
ATOM   2919  N   ALA A 202      26.691  73.239  28.237  1.00 -0.05           N
ATOM   2920  CA  ALA A 202      26.532  73.487  26.813  1.00 -0.05           C
ATOM   2921  C   ALA A 202      27.683  73.610  25.819  1.00 -0.05           C
ATOM   2922  O   ALA A 202      27.468  73.275  24.643  1.00 -0.05           O
ATOM   2923  CB  ALA A 202      25.423  74.555  26.557  1.00 -0.05           C
ATOM   2924  H   ALA A 202      25.980  72.577  28.514  1.00 -0.05           H
ATOM   2925  HA  ALA A 202      26.000  72.647  26.364  1.00 -0.05           H
ATOM   2926  HB1 ALA A 202      25.064  74.595  25.529  1.00 -0.05           H
ATOM   2927  HB2 ALA A 202      25.892  75.496  26.844  1.00 -0.05           H
ATOM   2928  HB3 ALA A 202      24.572  74.379  27.215  1.00 -0.05           H
ATOM   2929  N   ASN A 203      28.916  74.124  26.212  1.00  0.02           N
ATOM   2930  CA  ASN A 203      30.094  74.396  25.367  1.00  0.02           C
ATOM   2931  C   ASN A 203      30.879  73.104  25.231  1.00  0.02           C
ATOM   2932  O   ASN A 203      31.098  72.310  26.150  1.00  0.02           O
ATOM   2933  CB  ASN A 203      30.982  75.545  25.923  1.00  0.02           C
ATOM   2934  CG  ASN A 203      30.243  76.822  26.090  1.00  0.02           C
ATOM   2935  ND2 ASN A 203      30.573  77.632  27.048  1.00  0.02           N
ATOM   2936  OD1 ASN A 203      29.247  77.022  25.410  1.00  0.02           O
ATOM   2937  H   ASN A 203      28.888  74.517  27.141  1.00  0.02           H
ATOM   2938  HA  ASN A 203      29.781  74.582  24.339  1.00  0.02           H
ATOM   2939  HB2 ASN A 203      31.326  75.259  26.917  1.00  0.02           H
ATOM   2940  HB3 ASN A 203      31.825  75.721  25.255  1.00  0.02           H
ATOM   2941 HD21 ASN A 203      31.464  77.549  27.517  1.00  0.02           H
ATOM   2942 HD22 ASN A 203      29.983  78.439  27.194  1.00  0.02           H
ATOM   2943  N   VAL A 204      31.477  72.903  24.024  1.00  0.00           N
ATOM   2944  CA  VAL A 204      32.102  71.639  23.693  1.00  0.00           C
ATOM   2945  C   VAL A 204      33.611  71.851  23.439  1.00  0.00           C
ATOM   2946  O   VAL A 204      34.176  73.004  23.301  1.00  0.00           O
ATOM   2947  CB  VAL A 204      31.334  71.018  22.456  1.00  0.00           C
ATOM   2948  CG1 VAL A 204      29.796  71.208  22.646  1.00  0.00           C
ATOM   2949  CG2 VAL A 204      31.754  71.667  21.146  1.00  0.00           C
ATOM   2950  H   VAL A 204      31.401  73.650  23.348  1.00  0.00           H
ATOM   2951  HA  VAL A 204      31.893  70.861  24.428  1.00  0.00           H
ATOM   2952  HB  VAL A 204      31.612  69.964  22.450  1.00  0.00           H
ATOM   2953 HG11 VAL A 204      29.357  70.515  21.928  1.00  0.00           H
ATOM   2954 HG12 VAL A 204      29.586  70.842  23.651  1.00  0.00           H
ATOM   2955 HG13 VAL A 204      29.400  72.218  22.535  1.00  0.00           H
ATOM   2956 HG21 VAL A 204      32.722  71.255  20.860  1.00  0.00           H
ATOM   2957 HG22 VAL A 204      31.776  72.755  21.207  1.00  0.00           H
ATOM   2958 HG23 VAL A 204      30.982  71.454  20.406  1.00  0.00           H
ATOM   2959  N   PRO A 205      34.436  70.749  23.284  1.00  0.05           N
ATOM   2960  CA  PRO A 205      35.868  70.908  23.261  1.00  0.05           C
ATOM   2961  C   PRO A 205      36.454  70.961  21.816  1.00  0.05           C
ATOM   2962  O   PRO A 205      35.818  70.639  20.820  1.00  0.05           O
ATOM   2963  CB  PRO A 205      36.399  69.682  24.054  1.00  0.05           C
ATOM   2964  CG  PRO A 205      35.203  68.841  24.410  1.00  0.05           C
ATOM   2965  CD  PRO A 205      34.069  69.345  23.527  1.00  0.05           C
ATOM   2966  HA  PRO A 205      36.207  71.787  23.809  1.00  0.05           H
ATOM   2967  HB2 PRO A 205      37.029  69.064  23.413  1.00  0.05           H
ATOM   2968  HB3 PRO A 205      36.867  69.977  24.993  1.00  0.05           H
ATOM   2969  HG2 PRO A 205      35.541  67.828  24.194  1.00  0.05           H
ATOM   2970  HG3 PRO A 205      34.868  68.864  25.448  1.00  0.05           H
ATOM   2971  HD2 PRO A 205      34.160  68.807  22.583  1.00  0.05           H
ATOM   2972  HD3 PRO A 205      33.099  69.233  24.011  1.00  0.05           H
ATOM   2973  N   PRO A 206      37.761  71.318  21.733  1.00 -0.02           N
ATOM   2974  CA  PRO A 206      38.574  71.459  20.510  1.00 -0.02           C
ATOM   2975  C   PRO A 206      38.946  70.113  19.975  1.00 -0.02           C
ATOM   2976  O   PRO A 206      38.852  69.055  20.592  1.00 -0.02           O
ATOM   2977  CB  PRO A 206      39.762  72.343  20.985  1.00 -0.02           C
ATOM   2978  CG  PRO A 206      39.954  71.910  22.412  1.00 -0.02           C
ATOM   2979  CD  PRO A 206      38.535  71.719  22.918  1.00 -0.02           C
ATOM   2980  HA  PRO A 206      38.022  71.974  19.724  1.00 -0.02           H
ATOM   2981  HB2 PRO A 206      40.685  72.158  20.436  1.00 -0.02           H
ATOM   2982  HB3 PRO A 206      39.404  73.372  20.973  1.00 -0.02           H
ATOM   2983  HG2 PRO A 206      40.528  70.985  22.353  1.00 -0.02           H
ATOM   2984  HG3 PRO A 206      40.499  72.666  22.978  1.00 -0.02           H
ATOM   2985  HD2 PRO A 206      38.479  71.015  23.748  1.00 -0.02           H
ATOM   2986  HD3 PRO A 206      38.106  72.673  23.224  1.00 -0.02           H
ATOM   2987  N   ARG A 207      39.458  70.149  18.748  1.00  0.01           N
ATOM   2988  CA  ARG A 207      40.371  69.090  18.163  1.00  0.01           C
ATOM   2989  C   ARG A 207      41.782  69.168  18.756  1.00  0.01           C
ATOM   2990  O   ARG A 207      42.198  70.237  19.263  1.00  0.01           O
ATOM   2991  CB  ARG A 207      40.512  69.192  16.634  1.00  0.01           C
ATOM   2992  CG  ARG A 207      39.252  68.550  16.048  1.00  0.01           C
ATOM   2993  CD  ARG A 207      39.443  68.550  14.581  1.00  0.01           C
ATOM   2994  NE  ARG A 207      38.348  67.776  14.008  1.00  0.01           N
ATOM   2995  CZ  ARG A 207      38.265  66.447  13.842  1.00  0.01           C
ATOM   2996  NH1 ARG A 207      39.294  65.662  13.974  1.00  0.01           N
ATOM   2997  NH2 ARG A 207      37.166  65.921  13.338  1.00  0.01           N
ATOM   2998  H   ARG A 207      39.538  71.045  18.289  1.00  0.01           H
ATOM   2999  HA  ARG A 207      39.894  68.140  18.403  1.00  0.01           H
ATOM   3000  HB2 ARG A 207      40.843  70.189  16.345  1.00  0.01           H
ATOM   3001  HB3 ARG A 207      41.278  68.470  16.353  1.00  0.01           H
ATOM   3002  HG2 ARG A 207      39.078  67.524  16.370  1.00  0.01           H
ATOM   3003  HG3 ARG A 207      38.418  69.196  16.326  1.00  0.01           H
ATOM   3004  HD2 ARG A 207      39.399  69.552  14.153  1.00  0.01           H
ATOM   3005  HD3 ARG A 207      40.428  68.183  14.294  1.00  0.01           H
ATOM   3006  HE  ARG A 207      37.443  68.215  14.099  1.00  0.01           H
ATOM   3007 HH11 ARG A 207      40.242  65.995  14.074  1.00  0.01           H
ATOM   3008 HH12 ARG A 207      39.254  64.674  13.770  1.00  0.01           H
ATOM   3009 HH21 ARG A 207      36.508  66.529  12.872  1.00  0.01           H
ATOM   3010 HH22 ARG A 207      37.151  64.943  13.084  1.00  0.01           H
ATOM   3011  N   LEU A 208      42.519  68.066  18.720  1.00 -0.01           N
ATOM   3012  CA  LEU A 208      43.940  67.972  19.246  1.00 -0.01           C
ATOM   3013  C   LEU A 208      44.911  68.882  18.595  1.00 -0.01           C
ATOM   3014  O   LEU A 208      45.382  69.838  19.220  1.00 -0.01           O
ATOM   3015  CB  LEU A 208      44.266  66.461  19.116  1.00 -0.01           C
ATOM   3016  CG  LEU A 208      45.641  65.969  19.633  1.00 -0.01           C
ATOM   3017  CD1 LEU A 208      46.903  66.274  18.762  1.00 -0.01           C
ATOM   3018  CD2 LEU A 208      45.888  66.244  21.111  1.00 -0.01           C
ATOM   3019  H   LEU A 208      42.092  67.255  18.295  1.00 -0.01           H
ATOM   3020  HA  LEU A 208      43.835  68.250  20.295  1.00 -0.01           H
ATOM   3021  HB2 LEU A 208      43.525  65.769  19.518  1.00 -0.01           H
ATOM   3022  HB3 LEU A 208      44.282  66.270  18.043  1.00 -0.01           H
ATOM   3023  HG  LEU A 208      45.617  64.879  19.613  1.00 -0.01           H
ATOM   3024 HD11 LEU A 208      46.723  65.966  17.732  1.00 -0.01           H
ATOM   3025 HD12 LEU A 208      47.712  65.662  19.161  1.00 -0.01           H
ATOM   3026 HD13 LEU A 208      47.121  67.339  18.832  1.00 -0.01           H
ATOM   3027 HD21 LEU A 208      46.197  67.289  21.144  1.00 -0.01           H
ATOM   3028 HD22 LEU A 208      45.033  65.901  21.694  1.00 -0.01           H
ATOM   3029 HD23 LEU A 208      46.789  65.691  21.377  1.00 -0.01           H
ATOM   3030  N   GLY A 209      45.069  68.781  17.236  1.00  0.00           N
ATOM   3031  CA  GLY A 209      45.932  69.762  16.563  1.00  0.00           C
ATOM   3032  C   GLY A 209      45.427  71.248  16.541  1.00  0.00           C
ATOM   3033  O   GLY A 209      46.235  72.212  16.541  1.00  0.00           O
ATOM   3034  H   GLY A 209      44.519  68.069  16.779  1.00  0.00           H
ATOM   3035  HA2 GLY A 209      46.942  69.727  16.971  1.00  0.00           H
ATOM   3036  HA3 GLY A 209      45.903  69.476  15.512  1.00  0.00           H
ATOM   3037  N   GLU A 210      44.115  71.481  16.720  1.00  0.01           N
ATOM   3038  CA  GLU A 210      43.545  72.790  17.094  1.00  0.01           C
ATOM   3039  C   GLU A 210      44.101  73.247  18.398  1.00  0.01           C
ATOM   3040  O   GLU A 210      44.583  74.474  18.439  1.00  0.01           O
ATOM   3041  CB  GLU A 210      41.972  72.696  17.184  1.00  0.01           C
ATOM   3042  CG  GLU A 210      41.344  74.015  17.582  1.00  0.01           C
ATOM   3043  CD  GLU A 210      39.813  73.872  17.730  1.00  0.01           C
ATOM   3044  OE1 GLU A 210      39.179  72.801  17.577  1.00  0.01           O
ATOM   3045  OE2 GLU A 210      39.221  74.972  17.875  1.00  0.01           O
ATOM   3046  H   GLU A 210      43.508  70.688  16.878  1.00  0.01           H
ATOM   3047  HA  GLU A 210      43.733  73.619  16.412  1.00  0.01           H
ATOM   3048  HB2 GLU A 210      41.598  72.436  16.193  1.00  0.01           H
ATOM   3049  HB3 GLU A 210      41.784  71.982  17.985  1.00  0.01           H
ATOM   3050  HG2 GLU A 210      41.762  74.252  18.560  1.00  0.01           H
ATOM   3051  HG3 GLU A 210      41.507  74.798  16.841  1.00  0.01           H
ATOM   3052  N   PHE A 211      44.073  72.432  19.448  1.00 -0.01           N
ATOM   3053  CA  PHE A 211      44.462  72.840  20.804  1.00 -0.01           C
ATOM   3054  C   PHE A 211      46.038  73.161  20.777  1.00 -0.01           C
ATOM   3055  O   PHE A 211      46.485  74.238  21.197  1.00 -0.01           O
ATOM   3056  CB  PHE A 211      44.044  71.839  21.902  1.00 -0.01           C
ATOM   3057  CG  PHE A 211      44.683  72.071  23.272  1.00 -0.01           C
ATOM   3058  CD1 PHE A 211      44.149  73.114  24.028  1.00 -0.01           C
ATOM   3059  CD2 PHE A 211      45.705  71.238  23.754  1.00 -0.01           C
ATOM   3060  CE1 PHE A 211      44.731  73.402  25.318  1.00 -0.01           C
ATOM   3061  CE2 PHE A 211      46.315  71.517  25.008  1.00 -0.01           C
ATOM   3062  CZ  PHE A 211      45.770  72.576  25.809  1.00 -0.01           C
ATOM   3063  H   PHE A 211      43.840  71.458  19.317  1.00 -0.01           H
ATOM   3064  HA  PHE A 211      44.026  73.829  20.939  1.00 -0.01           H
ATOM   3065  HB2 PHE A 211      42.958  71.784  21.974  1.00 -0.01           H
ATOM   3066  HB3 PHE A 211      44.435  70.876  21.574  1.00 -0.01           H
ATOM   3067  HD1 PHE A 211      43.321  73.662  23.602  1.00 -0.01           H
ATOM   3068  HD2 PHE A 211      46.023  70.403  23.147  1.00 -0.01           H
ATOM   3069  HE1 PHE A 211      44.327  74.188  25.939  1.00 -0.01           H
ATOM   3070  HE2 PHE A 211      47.153  70.971  25.416  1.00 -0.01           H
ATOM   3071  HZ  PHE A 211      46.171  72.935  26.746  1.00 -0.01           H
ATOM   3072  N   PHE A 212      46.805  72.347  20.018  1.00 -0.01           N
ATOM   3073  CA  PHE A 212      48.273  72.618  19.883  1.00 -0.01           C
ATOM   3074  C   PHE A 212      48.698  73.903  19.059  1.00 -0.01           C
ATOM   3075  O   PHE A 212      49.851  74.367  19.272  1.00 -0.01           O
ATOM   3076  CB  PHE A 212      48.983  71.324  19.426  1.00 -0.01           C
ATOM   3077  CG  PHE A 212      49.459  70.597  20.702  1.00 -0.01           C
ATOM   3078  CD1 PHE A 212      50.375  71.203  21.616  1.00 -0.01           C
ATOM   3079  CD2 PHE A 212      48.921  69.391  20.934  1.00 -0.01           C
ATOM   3080  CE1 PHE A 212      50.627  70.486  22.836  1.00 -0.01           C
ATOM   3081  CE2 PHE A 212      49.155  68.718  22.178  1.00 -0.01           C
ATOM   3082  CZ  PHE A 212      49.916  69.328  23.215  1.00 -0.01           C
ATOM   3083  H   PHE A 212      46.392  71.468  19.742  1.00 -0.01           H
ATOM   3084  HA  PHE A 212      48.582  72.865  20.899  1.00 -0.01           H
ATOM   3085  HB2 PHE A 212      48.427  70.702  18.725  1.00 -0.01           H
ATOM   3086  HB3 PHE A 212      49.951  71.522  18.966  1.00 -0.01           H
ATOM   3087  HD1 PHE A 212      50.816  72.169  21.417  1.00 -0.01           H
ATOM   3088  HD2 PHE A 212      48.156  68.943  20.317  1.00 -0.01           H
ATOM   3089  HE1 PHE A 212      51.424  70.868  23.456  1.00 -0.01           H
ATOM   3090  HE2 PHE A 212      48.583  67.802  22.202  1.00 -0.01           H
ATOM   3091  HZ  PHE A 212      50.126  68.790  24.128  1.00 -0.01           H
ATOM   3092  N   ASP A 213      47.736  74.432  18.247  1.00  0.00           N
ATOM   3093  CA  ASP A 213      47.818  75.759  17.659  1.00  0.00           C
ATOM   3094  C   ASP A 213      47.300  76.865  18.610  1.00  0.00           C
ATOM   3095  O   ASP A 213      47.813  77.966  18.645  1.00  0.00           O
ATOM   3096  CB  ASP A 213      47.078  75.758  16.338  1.00  0.00           C
ATOM   3097  CG  ASP A 213      47.794  75.183  15.104  1.00  0.00           C
ATOM   3098  OD1 ASP A 213      48.972  74.771  15.177  1.00  0.00           O
ATOM   3099  OD2 ASP A 213      47.182  75.236  14.017  1.00  0.00           O
ATOM   3100  H   ASP A 213      46.804  74.043  18.248  1.00  0.00           H
ATOM   3101  HA  ASP A 213      48.860  76.023  17.481  1.00  0.00           H
ATOM   3102  HB2 ASP A 213      46.162  75.166  16.312  1.00  0.00           H
ATOM   3103  HB3 ASP A 213      46.917  76.806  16.086  1.00  0.00           H
ATOM   3104  N   ILE A 214      46.375  76.575  19.575  1.00  0.01           N
ATOM   3105  CA  ILE A 214      45.918  77.577  20.554  1.00  0.01           C
ATOM   3106  C   ILE A 214      46.953  77.706  21.672  1.00  0.01           C
ATOM   3107  O   ILE A 214      47.250  78.884  21.942  1.00  0.01           O
ATOM   3108  CB  ILE A 214      44.550  77.197  21.047  1.00  0.01           C
ATOM   3109  CG1 ILE A 214      43.369  77.454  20.133  1.00  0.01           C
ATOM   3110  CG2 ILE A 214      44.279  78.027  22.300  1.00  0.01           C
ATOM   3111  CD1 ILE A 214      42.128  76.603  20.486  1.00  0.01           C
ATOM   3112  H   ILE A 214      45.805  75.753  19.435  1.00  0.01           H
ATOM   3113  HA  ILE A 214      45.842  78.509  19.995  1.00  0.01           H
ATOM   3114  HB  ILE A 214      44.584  76.143  21.324  1.00  0.01           H
ATOM   3115 HG12 ILE A 214      43.257  78.538  20.176  1.00  0.01           H
ATOM   3116 HG13 ILE A 214      43.663  77.244  19.104  1.00  0.01           H
ATOM   3117 HG21 ILE A 214      44.901  77.684  23.127  1.00  0.01           H
ATOM   3118 HG22 ILE A 214      43.251  78.038  22.662  1.00  0.01           H
ATOM   3119 HG23 ILE A 214      44.576  79.054  22.087  1.00  0.01           H
ATOM   3120 HD11 ILE A 214      42.367  75.548  20.622  1.00  0.01           H
ATOM   3121 HD12 ILE A 214      41.433  76.574  19.647  1.00  0.01           H
ATOM   3122 HD13 ILE A 214      41.620  77.031  21.350  1.00  0.01           H
ATOM   3123  N   VAL A 215      47.556  76.604  22.218  1.00  0.00           N
ATOM   3124  CA  VAL A 215      48.731  76.536  23.084  1.00  0.00           C
ATOM   3125  C   VAL A 215      49.876  77.352  22.491  1.00  0.00           C
ATOM   3126  O   VAL A 215      50.517  78.197  23.123  1.00  0.00           O
ATOM   3127  CB  VAL A 215      49.166  75.063  23.183  1.00  0.00           C
ATOM   3128  CG1 VAL A 215      50.662  74.898  23.597  1.00  0.00           C
ATOM   3129  CG2 VAL A 215      48.259  74.340  24.122  1.00  0.00           C
ATOM   3130  H   VAL A 215      47.106  75.732  21.982  1.00  0.00           H
ATOM   3131  HA  VAL A 215      48.493  77.029  24.026  1.00  0.00           H
ATOM   3132  HB  VAL A 215      49.040  74.570  22.219  1.00  0.00           H
ATOM   3133 HG11 VAL A 215      51.271  75.200  22.745  1.00  0.00           H
ATOM   3134 HG12 VAL A 215      50.859  75.462  24.509  1.00  0.00           H
ATOM   3135 HG13 VAL A 215      50.955  73.880  23.856  1.00  0.00           H
ATOM   3136 HG21 VAL A 215      47.240  74.353  23.733  1.00  0.00           H
ATOM   3137 HG22 VAL A 215      48.327  74.792  25.111  1.00  0.00           H
ATOM   3138 HG23 VAL A 215      48.598  73.305  24.161  1.00  0.00           H
ATOM   3139  N   SER A 216      50.078  77.191  21.176  1.00  0.00           N
ATOM   3140  CA  SER A 216      51.167  77.936  20.433  1.00  0.00           C
ATOM   3141  C   SER A 216      50.845  79.425  20.328  1.00  0.00           C
ATOM   3142  O   SER A 216      51.640  80.291  20.722  1.00  0.00           O
ATOM   3143  CB  SER A 216      51.296  77.291  19.052  1.00  0.00           C
ATOM   3144  OG  SER A 216      51.987  76.125  19.172  1.00  0.00           O
ATOM   3145  H   SER A 216      49.601  76.493  20.624  1.00  0.00           H
ATOM   3146  HA  SER A 216      52.112  77.664  20.903  1.00  0.00           H
ATOM   3147  HB2 SER A 216      50.296  77.068  18.683  1.00  0.00           H
ATOM   3148  HB3 SER A 216      51.809  77.983  18.384  1.00  0.00           H
ATOM   3149  HG  SER A 216      51.451  75.421  19.547  1.00  0.00           H
ATOM   3150  N   GLY A 217      49.666  79.816  19.857  1.00  0.00           N
ATOM   3151  CA  GLY A 217      49.131  81.175  19.880  1.00  0.00           C
ATOM   3152  C   GLY A 217      49.418  81.856  21.264  1.00  0.00           C
ATOM   3153  O   GLY A 217      50.067  82.913  21.348  1.00  0.00           O
ATOM   3154  H   GLY A 217      49.020  79.112  19.530  1.00  0.00           H
ATOM   3155  HA2 GLY A 217      49.685  81.693  19.096  1.00  0.00           H
ATOM   3156  HA3 GLY A 217      48.044  81.204  19.804  1.00  0.00           H
ATOM   3157  N   ALA A 218      48.956  81.226  22.349  1.00  0.00           N
ATOM   3158  CA  ALA A 218      49.131  81.615  23.789  1.00  0.00           C
ATOM   3159  C   ALA A 218      50.614  81.695  24.262  1.00  0.00           C
ATOM   3160  O   ALA A 218      50.958  82.321  25.260  1.00  0.00           O
ATOM   3161  CB  ALA A 218      48.277  80.720  24.673  1.00  0.00           C
ATOM   3162  H   ALA A 218      48.357  80.419  22.245  1.00  0.00           H
ATOM   3163  HA  ALA A 218      48.665  82.593  23.908  1.00  0.00           H
ATOM   3164  HB1 ALA A 218      47.265  80.625  24.279  1.00  0.00           H
ATOM   3165  HB2 ALA A 218      48.114  81.238  25.618  1.00  0.00           H
ATOM   3166  HB3 ALA A 218      48.697  79.727  24.838  1.00  0.00           H
ATOM   3167  N   GLY A 219      51.671  81.109  23.596  1.00  0.00           N
ATOM   3168  CA  GLY A 219      53.067  81.187  23.930  1.00  0.00           C
ATOM   3169  C   GLY A 219      53.425  80.156  25.023  1.00  0.00           C
ATOM   3170  O   GLY A 219      54.369  80.337  25.727  1.00  0.00           O
ATOM   3171  H   GLY A 219      51.452  80.693  22.701  1.00  0.00           H
ATOM   3172  HA2 GLY A 219      53.606  80.827  23.054  1.00  0.00           H
ATOM   3173  HA3 GLY A 219      53.437  82.188  24.152  1.00  0.00           H
ATOM   3174  N   PHE A 220      52.608  79.105  25.304  1.00 -0.01           N
ATOM   3175  CA  PHE A 220      53.003  78.028  26.258  1.00 -0.01           C
ATOM   3176  C   PHE A 220      53.857  77.026  25.469  1.00 -0.01           C
ATOM   3177  O   PHE A 220      53.714  76.803  24.244  1.00 -0.01           O
ATOM   3178  CB  PHE A 220      51.783  77.430  26.848  1.00 -0.01           C
ATOM   3179  CG  PHE A 220      51.180  78.296  27.959  1.00 -0.01           C
ATOM   3180  CD1 PHE A 220      51.712  78.355  29.260  1.00 -0.01           C
ATOM   3181  CD2 PHE A 220      49.930  78.887  27.730  1.00 -0.01           C
ATOM   3182  CE1 PHE A 220      51.128  79.155  30.261  1.00 -0.01           C
ATOM   3183  CE2 PHE A 220      49.362  79.729  28.741  1.00 -0.01           C
ATOM   3184  CZ  PHE A 220      49.937  79.835  29.978  1.00 -0.01           C
ATOM   3185  H   PHE A 220      51.786  78.902  24.754  1.00 -0.01           H
ATOM   3186  HA  PHE A 220      53.708  78.318  27.037  1.00 -0.01           H
ATOM   3187  HB2 PHE A 220      51.049  77.096  26.115  1.00 -0.01           H
ATOM   3188  HB3 PHE A 220      52.096  76.481  27.283  1.00 -0.01           H
ATOM   3189  HD1 PHE A 220      52.657  77.881  29.480  1.00 -0.01           H
ATOM   3190  HD2 PHE A 220      49.522  78.805  26.733  1.00 -0.01           H
ATOM   3191  HE1 PHE A 220      51.552  79.248  31.250  1.00 -0.01           H
ATOM   3192  HE2 PHE A 220      48.440  80.264  28.566  1.00 -0.01           H
ATOM   3193  HZ  PHE A 220      49.457  80.489  30.691  1.00 -0.01           H
ATOM   3194  N   HID A 221      54.805  76.401  26.167  1.00  0.00           N
ATOM   3195  CA  HID A 221      55.680  75.274  25.619  1.00  0.00           C
ATOM   3196  C   HID A 221      55.506  74.024  26.460  1.00  0.00           C
ATOM   3197  O   HID A 221      55.254  74.123  27.614  1.00  0.00           O
ATOM   3198  CB  HID A 221      57.136  75.664  25.535  1.00  0.00           C
ATOM   3199  CG  HID A 221      57.380  76.856  24.519  1.00  0.00           C
ATOM   3200  CD2 HID A 221      58.318  76.837  23.524  1.00  0.00           C
ATOM   3201  ND1 HID A 221      56.977  78.171  24.599  1.00  0.00           N
ATOM   3202  CE1 HID A 221      57.648  78.903  23.730  1.00  0.00           C
ATOM   3203  NE2 HID A 221      58.492  78.135  23.030  1.00  0.00           N
ATOM   3204  H   HID A 221      54.809  76.512  27.171  1.00  0.00           H
ATOM   3205  HA  HID A 221      55.281  75.099  24.620  1.00  0.00           H
ATOM   3206  HB2 HID A 221      57.341  75.863  26.587  1.00  0.00           H
ATOM   3207  HB3 HID A 221      57.780  74.874  25.147  1.00  0.00           H
ATOM   3208  HD1 HID A 221      56.087  78.386  25.024  1.00  0.00           H
ATOM   3209  HD2 HID A 221      58.957  75.983  23.353  1.00  0.00           H
ATOM   3210  HE1 HID A 221      57.463  79.940  23.491  1.00  0.00           H
ATOM   3211  N   THR A 222      55.426  72.834  25.807  1.00  0.00           N
ATOM   3212  CA  THR A 222      54.991  71.556  26.467  1.00  0.00           C
ATOM   3213  C   THR A 222      56.166  70.705  26.977  1.00  0.00           C
ATOM   3214  O   THR A 222      57.042  70.298  26.170  1.00  0.00           O
ATOM   3215  CB  THR A 222      54.182  70.698  25.477  1.00  0.00           C
ATOM   3216  CG2 THR A 222      53.777  69.300  25.975  1.00  0.00           C
ATOM   3217  OG1 THR A 222      53.040  71.454  25.101  1.00  0.00           O
ATOM   3218  H   THR A 222      55.627  72.773  24.819  1.00  0.00           H
ATOM   3219  HA  THR A 222      54.326  71.872  27.271  1.00  0.00           H
ATOM   3220  HB  THR A 222      54.766  70.452  24.591  1.00  0.00           H
ATOM   3221  HG1 THR A 222      53.303  71.857  24.270  1.00  0.00           H
ATOM   3222 HG21 THR A 222      54.675  68.684  26.038  1.00  0.00           H
ATOM   3223 HG22 THR A 222      52.972  68.917  25.349  1.00  0.00           H
ATOM   3224 HG23 THR A 222      53.402  69.449  26.988  1.00  0.00           H
ATOM   3225  N   LEU A 223      56.168  70.407  28.271  1.00  0.00           N
ATOM   3226  CA  LEU A 223      57.031  69.389  28.913  1.00  0.00           C
ATOM   3227  C   LEU A 223      56.624  67.925  28.665  1.00  0.00           C
ATOM   3228  O   LEU A 223      57.368  67.126  28.077  1.00  0.00           O
ATOM   3229  CB  LEU A 223      57.033  69.751  30.386  1.00  0.00           C
ATOM   3230  CG  LEU A 223      57.315  71.207  30.787  1.00  0.00           C
ATOM   3231  CD1 LEU A 223      57.336  71.356  32.255  1.00  0.00           C
ATOM   3232  CD2 LEU A 223      58.535  71.788  30.180  1.00  0.00           C
ATOM   3233  H   LEU A 223      55.407  70.793  28.811  1.00  0.00           H
ATOM   3234  HA  LEU A 223      58.029  69.529  28.498  1.00  0.00           H
ATOM   3235  HB2 LEU A 223      56.132  69.365  30.861  1.00  0.00           H
ATOM   3236  HB3 LEU A 223      57.793  69.154  30.890  1.00  0.00           H
ATOM   3237  HG  LEU A 223      56.528  71.846  30.385  1.00  0.00           H
ATOM   3238 HD11 LEU A 223      56.476  70.844  32.686  1.00  0.00           H
ATOM   3239 HD12 LEU A 223      57.435  72.389  32.590  1.00  0.00           H
ATOM   3240 HD13 LEU A 223      58.173  70.799  32.675  1.00  0.00           H
ATOM   3241 HD21 LEU A 223      59.344  71.134  30.504  1.00  0.00           H
ATOM   3242 HD22 LEU A 223      58.512  71.788  29.090  1.00  0.00           H
ATOM   3243 HD23 LEU A 223      58.527  72.832  30.492  1.00  0.00           H
ATOM   3244  N   SER A 224      55.403  67.561  29.042  1.00  0.00           N
ATOM   3245  CA  SER A 224      54.841  66.224  28.697  1.00  0.00           C
ATOM   3246  C   SER A 224      53.293  66.401  28.566  1.00  0.00           C
ATOM   3247  O   SER A 224      52.685  67.318  29.193  1.00  0.00           O
ATOM   3248  CB  SER A 224      55.297  65.123  29.668  1.00  0.00           C
ATOM   3249  OG  SER A 224      54.836  65.428  30.939  1.00  0.00           O
ATOM   3250  H   SER A 224      54.816  68.168  29.595  1.00  0.00           H
ATOM   3251  HA  SER A 224      55.231  66.011  27.702  1.00  0.00           H
ATOM   3252  HB2 SER A 224      54.883  64.185  29.298  1.00  0.00           H
ATOM   3253  HB3 SER A 224      56.385  65.096  29.607  1.00  0.00           H
ATOM   3254  HG  SER A 224      55.457  65.970  31.431  1.00  0.00           H
ATOM   3255  N   LEU A 225      52.728  65.404  27.928  1.00  0.01           N
ATOM   3256  CA  LEU A 225      51.238  65.173  27.754  1.00  0.01           C
ATOM   3257  C   LEU A 225      50.948  63.656  27.930  1.00  0.01           C
ATOM   3258  O   LEU A 225      51.777  62.828  27.513  1.00  0.01           O
ATOM   3259  CB  LEU A 225      50.780  65.662  26.349  1.00  0.01           C
ATOM   3260  CG  LEU A 225      49.336  65.313  25.941  1.00  0.01           C
ATOM   3261  CD1 LEU A 225      48.858  66.484  25.158  1.00  0.01           C
ATOM   3262  CD2 LEU A 225      49.302  64.106  25.057  1.00  0.01           C
ATOM   3263  H   LEU A 225      53.341  64.629  27.717  1.00  0.01           H
ATOM   3264  HA  LEU A 225      50.660  65.680  28.527  1.00  0.01           H
ATOM   3265  HB2 LEU A 225      50.930  66.742  26.350  1.00  0.01           H
ATOM   3266  HB3 LEU A 225      51.519  65.334  25.618  1.00  0.01           H
ATOM   3267  HG  LEU A 225      48.693  65.267  26.820  1.00  0.01           H
ATOM   3268 HD11 LEU A 225      48.821  67.409  25.734  1.00  0.01           H
ATOM   3269 HD12 LEU A 225      47.810  66.300  24.919  1.00  0.01           H
ATOM   3270 HD13 LEU A 225      49.426  66.599  24.236  1.00  0.01           H
ATOM   3271 HD21 LEU A 225      49.923  64.237  24.171  1.00  0.01           H
ATOM   3272 HD22 LEU A 225      49.635  63.233  25.619  1.00  0.01           H
ATOM   3273 HD23 LEU A 225      48.316  63.915  24.634  1.00  0.01           H
ATOM   3274  N   LYS A 226      49.768  63.365  28.566  1.00  0.01           N
ATOM   3275  CA  LYS A 226      49.511  62.022  29.093  1.00  0.01           C
ATOM   3276  C   LYS A 226      48.033  61.744  29.083  1.00  0.01           C
ATOM   3277  O   LYS A 226      47.230  62.384  29.682  1.00  0.01           O
ATOM   3278  CB  LYS A 226      50.157  61.920  30.562  1.00  0.01           C
ATOM   3279  CG  LYS A 226      49.827  60.490  31.167  1.00  0.01           C
ATOM   3280  CD  LYS A 226      50.258  60.427  32.654  1.00  0.01           C
ATOM   3281  CE  LYS A 226      49.772  59.115  33.338  1.00  0.01           C
ATOM   3282  NZ  LYS A 226      50.312  57.863  32.821  1.00  0.01           N
ATOM   3283  H   LYS A 226      49.078  64.057  28.821  1.00  0.01           H
ATOM   3284  HA  LYS A 226      50.004  61.262  28.487  1.00  0.01           H
ATOM   3285  HB2 LYS A 226      51.212  62.150  30.711  1.00  0.01           H
ATOM   3286  HB3 LYS A 226      49.581  62.568  31.222  1.00  0.01           H
ATOM   3287  HG2 LYS A 226      48.751  60.358  31.057  1.00  0.01           H
ATOM   3288  HG3 LYS A 226      50.384  59.801  30.532  1.00  0.01           H
ATOM   3289  HD2 LYS A 226      51.347  60.442  32.634  1.00  0.01           H
ATOM   3290  HD3 LYS A 226      49.935  61.255  33.286  1.00  0.01           H
ATOM   3291  HE2 LYS A 226      49.846  59.317  34.406  1.00  0.01           H
ATOM   3292  HE3 LYS A 226      48.699  58.999  33.181  1.00  0.01           H
ATOM   3293  HZ1 LYS A 226      50.056  57.047  33.359  1.00  0.01           H
ATOM   3294  HZ2 LYS A 226      51.307  57.850  32.996  1.00  0.01           H
ATOM   3295  HZ3 LYS A 226      50.084  57.571  31.881  1.00  0.01           H
ATOM   3296  N   ASP A 227      47.589  60.708  28.362  1.00  0.00           N
ATOM   3297  CA  ASP A 227      46.224  60.211  28.368  1.00  0.00           C
ATOM   3298  C   ASP A 227      45.841  59.607  29.658  1.00  0.00           C
ATOM   3299  O   ASP A 227      46.599  58.775  30.155  1.00  0.00           O
ATOM   3300  CB  ASP A 227      46.030  59.103  27.351  1.00  0.00           C
ATOM   3301  CG  ASP A 227      44.564  58.683  27.065  1.00  0.00           C
ATOM   3302  OD1 ASP A 227      43.860  59.109  26.086  1.00  0.00           O
ATOM   3303  OD2 ASP A 227      44.122  57.866  27.842  1.00  0.00           O
ATOM   3304  H   ASP A 227      48.156  60.299  27.633  1.00  0.00           H
ATOM   3305  HA  ASP A 227      45.611  61.073  28.106  1.00  0.00           H
ATOM   3306  HB2 ASP A 227      46.457  59.378  26.386  1.00  0.00           H
ATOM   3307  HB3 ASP A 227      46.593  58.232  27.685  1.00  0.00           H
ATOM   3308  N   LEU A 228      44.646  59.976  30.141  1.00 -0.02           N
ATOM   3309  CA  LEU A 228      43.915  59.574  31.319  1.00 -0.02           C
ATOM   3310  C   LEU A 228      42.413  59.275  30.975  1.00 -0.02           C
ATOM   3311  O   LEU A 228      41.619  59.067  31.887  1.00 -0.02           O
ATOM   3312  CB  LEU A 228      43.948  60.680  32.367  1.00 -0.02           C
ATOM   3313  CG  LEU A 228      45.312  61.186  32.963  1.00 -0.02           C
ATOM   3314  CD1 LEU A 228      44.959  62.191  34.058  1.00 -0.02           C
ATOM   3315  CD2 LEU A 228      46.267  60.164  33.544  1.00 -0.02           C
ATOM   3316  H   LEU A 228      44.430  60.806  29.608  1.00 -0.02           H
ATOM   3317  HA  LEU A 228      44.293  58.671  31.800  1.00 -0.02           H
ATOM   3318  HB2 LEU A 228      43.478  61.527  31.866  1.00 -0.02           H
ATOM   3319  HB3 LEU A 228      43.284  60.257  33.121  1.00 -0.02           H
ATOM   3320  HG  LEU A 228      45.851  61.822  32.260  1.00 -0.02           H
ATOM   3321 HD11 LEU A 228      44.413  62.956  33.506  1.00 -0.02           H
ATOM   3322 HD12 LEU A 228      45.830  62.635  34.540  1.00 -0.02           H
ATOM   3323 HD13 LEU A 228      44.215  61.699  34.683  1.00 -0.02           H
ATOM   3324 HD21 LEU A 228      45.793  59.530  34.294  1.00 -0.02           H
ATOM   3325 HD22 LEU A 228      46.655  59.548  32.733  1.00 -0.02           H
ATOM   3326 HD23 LEU A 228      47.073  60.705  34.039  1.00 -0.02           H
ATOM   3327  N   SER A 229      41.966  59.156  29.752  1.00 -0.02           N
ATOM   3328  CA  SER A 229      40.600  58.861  29.247  1.00 -0.02           C
ATOM   3329  C   SER A 229      39.931  57.792  30.098  1.00 -0.02           C
ATOM   3330  O   SER A 229      38.770  58.033  30.479  1.00 -0.02           O
ATOM   3331  CB  SER A 229      40.589  58.502  27.734  1.00 -0.02           C
ATOM   3332  OG  SER A 229      41.342  59.533  26.983  1.00 -0.02           O
ATOM   3333  H   SER A 229      42.687  59.341  29.069  1.00 -0.02           H
ATOM   3334  HA  SER A 229      40.075  59.796  29.445  1.00 -0.02           H
ATOM   3335  HB2 SER A 229      41.177  57.592  27.615  1.00 -0.02           H
ATOM   3336  HB3 SER A 229      39.532  58.412  27.486  1.00 -0.02           H
ATOM   3337  HG  SER A 229      42.153  59.185  26.606  1.00 -0.02           H
ATOM   3338  N   ALA A 230      40.557  56.672  30.489  1.00 -0.02           N
ATOM   3339  CA  ALA A 230      40.094  55.602  31.363  1.00 -0.02           C
ATOM   3340  C   ALA A 230      39.564  56.171  32.658  1.00 -0.02           C
ATOM   3341  O   ALA A 230      38.622  55.588  33.199  1.00 -0.02           O
ATOM   3342  CB  ALA A 230      41.182  54.574  31.671  1.00 -0.02           C
ATOM   3343  H   ALA A 230      41.479  56.606  30.082  1.00 -0.02           H
ATOM   3344  HA  ALA A 230      39.257  55.071  30.911  1.00 -0.02           H
ATOM   3345  HB1 ALA A 230      41.435  54.066  30.741  1.00 -0.02           H
ATOM   3346  HB2 ALA A 230      40.693  53.826  32.295  1.00 -0.02           H
ATOM   3347  HB3 ALA A 230      42.042  54.974  32.209  1.00 -0.02           H
ATOM   3348  N   ASN A 231      40.163  57.167  33.256  1.00 -0.06           N
ATOM   3349  CA  ASN A 231      39.809  57.689  34.606  1.00 -0.06           C
ATOM   3350  C   ASN A 231      38.587  58.578  34.473  1.00 -0.06           C
ATOM   3351  O   ASN A 231      37.673  58.568  35.361  1.00 -0.06           O
ATOM   3352  CB  ASN A 231      41.027  58.514  35.242  1.00 -0.06           C
ATOM   3353  CG  ASN A 231      42.030  57.666  35.917  1.00 -0.06           C
ATOM   3354  ND2 ASN A 231      43.257  57.756  35.484  1.00 -0.06           N
ATOM   3355  OD1 ASN A 231      41.667  56.933  36.808  1.00 -0.06           O
ATOM   3356  H   ASN A 231      40.799  57.684  32.665  1.00 -0.06           H
ATOM   3357  HA  ASN A 231      39.494  56.873  35.257  1.00 -0.06           H
ATOM   3358  HB2 ASN A 231      41.480  59.159  34.489  1.00 -0.06           H
ATOM   3359  HB3 ASN A 231      40.659  59.115  36.074  1.00 -0.06           H
ATOM   3360 HD21 ASN A 231      43.393  58.256  34.617  1.00 -0.06           H
ATOM   3361 HD22 ASN A 231      43.931  57.178  35.965  1.00 -0.06           H
ATOM   3362  N   LEU A 232      38.532  59.426  33.473  1.00 -1.00           N
ATOM   3363  CA  LEU A 232      37.275  60.129  33.161  1.00 -1.00           C
ATOM   3364  C   LEU A 232      36.225  59.077  32.842  1.00 -1.00           C
ATOM   3365  O   LEU A 232      35.181  59.153  33.469  1.00 -1.00           O
ATOM   3366  CB  LEU A 232      37.572  61.132  32.002  1.00 -1.00           C
ATOM   3367  CG  LEU A 232      36.311  61.867  31.483  1.00 -1.00           C
ATOM   3368  CD1 LEU A 232      35.847  63.025  32.385  1.00 -1.00           C
ATOM   3369  CD2 LEU A 232      36.566  62.391  30.083  1.00 -1.00           C
ATOM   3370  H   LEU A 232      39.301  59.477  32.821  1.00 -1.00           H
ATOM   3371  HA  LEU A 232      36.868  60.708  33.989  1.00 -1.00           H
ATOM   3372  HB2 LEU A 232      38.311  61.840  32.376  1.00 -1.00           H
ATOM   3373  HB3 LEU A 232      37.959  60.464  31.232  1.00 -1.00           H
ATOM   3374  HG  LEU A 232      35.484  61.160  31.405  1.00 -1.00           H
ATOM   3375 HD11 LEU A 232      35.892  62.696  33.423  1.00 -1.00           H
ATOM   3376 HD12 LEU A 232      34.816  63.272  32.130  1.00 -1.00           H
ATOM   3377 HD13 LEU A 232      36.510  63.851  32.127  1.00 -1.00           H
ATOM   3378 HD21 LEU A 232      36.828  63.447  30.030  1.00 -1.00           H
ATOM   3379 HD22 LEU A 232      37.255  61.770  29.511  1.00 -1.00           H
ATOM   3380 HD23 LEU A 232      35.565  62.297  29.662  1.00 -1.00           H
ATOM   3381  N   ALA A 233      36.434  57.995  32.022  1.00 -0.01           N
ATOM   3382  CA  ALA A 233      35.391  57.011  31.731  1.00 -0.01           C
ATOM   3383  C   ALA A 233      34.911  56.184  32.950  1.00 -0.01           C
ATOM   3384  O   ALA A 233      33.697  55.962  33.168  1.00 -0.01           O
ATOM   3385  CB  ALA A 233      35.911  56.095  30.608  1.00 -0.01           C
ATOM   3386  H   ALA A 233      37.278  57.985  31.466  1.00 -0.01           H
ATOM   3387  HA  ALA A 233      34.467  57.465  31.375  1.00 -0.01           H
ATOM   3388  HB1 ALA A 233      35.320  55.179  30.593  1.00 -0.01           H
ATOM   3389  HB2 ALA A 233      36.989  55.945  30.675  1.00 -0.01           H
ATOM   3390  HB3 ALA A 233      35.774  56.679  29.698  1.00 -0.01           H
ATOM   3391  N   MET A 234      35.838  55.665  33.769  1.00 -0.05           N
ATOM   3392  CA  MET A 234      35.501  55.266  35.136  1.00 -0.05           C
ATOM   3393  C   MET A 234      34.626  56.236  35.939  1.00 -0.05           C
ATOM   3394  O   MET A 234      33.586  55.836  36.454  1.00 -0.05           O
ATOM   3395  CB  MET A 234      36.729  54.766  35.810  1.00 -0.05           C
ATOM   3396  CG  MET A 234      37.082  53.313  35.327  1.00 -0.05           C
ATOM   3397  SD  MET A 234      35.921  51.967  35.515  1.00 -0.05           S
ATOM   3398  CE  MET A 234      35.428  52.161  37.285  1.00 -0.05           C
ATOM   3399  H   MET A 234      36.812  55.738  33.513  1.00 -0.05           H
ATOM   3400  HA  MET A 234      34.845  54.398  35.069  1.00 -0.05           H
ATOM   3401  HB2 MET A 234      37.568  55.462  35.793  1.00 -0.05           H
ATOM   3402  HB3 MET A 234      36.481  54.596  36.857  1.00 -0.05           H
ATOM   3403  HG2 MET A 234      37.211  53.401  34.248  1.00 -0.05           H
ATOM   3404  HG3 MET A 234      38.014  52.953  35.761  1.00 -0.05           H
ATOM   3405  HE1 MET A 234      34.628  51.466  37.541  1.00 -0.05           H
ATOM   3406  HE2 MET A 234      36.347  52.152  37.871  1.00 -0.05           H
ATOM   3407  HE3 MET A 234      34.878  53.090  37.437  1.00 -0.05           H
ATOM   3408  N   THR A 235      34.952  57.522  36.018  1.00 -0.28           N
ATOM   3409  CA  THR A 235      34.171  58.562  36.716  1.00 -0.28           C
ATOM   3410  C   THR A 235      32.743  58.701  36.186  1.00 -0.28           C
ATOM   3411  O   THR A 235      31.819  58.718  37.004  1.00 -0.28           O
ATOM   3412  CB  THR A 235      34.918  59.931  36.813  1.00 -0.28           C
ATOM   3413  CG2 THR A 235      34.183  61.069  37.462  1.00 -0.28           C
ATOM   3414  OG1 THR A 235      36.166  59.826  37.445  1.00 -0.28           O
ATOM   3415  H   THR A 235      35.771  57.874  35.544  1.00 -0.28           H
ATOM   3416  HA  THR A 235      34.039  58.197  37.734  1.00 -0.28           H
ATOM   3417  HB  THR A 235      35.052  60.209  35.767  1.00 -0.28           H
ATOM   3418  HG1 THR A 235      36.870  59.980  36.812  1.00 -0.28           H
ATOM   3419 HG21 THR A 235      34.394  61.145  38.529  1.00 -0.28           H
ATOM   3420 HG22 THR A 235      33.120  60.978  37.238  1.00 -0.28           H
ATOM   3421 HG23 THR A 235      34.481  61.979  36.941  1.00 -0.28           H
ATOM   3422  N   MET A 236      32.563  58.785  34.879  1.00 -0.20           N
ATOM   3423  CA  MET A 236      31.298  58.900  34.206  1.00 -0.20           C
ATOM   3424  C   MET A 236      30.421  57.640  34.475  1.00 -0.20           C
ATOM   3425  O   MET A 236      29.222  57.843  34.691  1.00 -0.20           O
ATOM   3426  CB  MET A 236      31.595  59.003  32.680  1.00 -0.20           C
ATOM   3427  CG  MET A 236      30.352  58.915  31.821  1.00 -0.20           C
ATOM   3428  SD  MET A 236      29.275  60.373  32.038  1.00 -0.20           S
ATOM   3429  CE  MET A 236      29.899  61.640  30.881  1.00 -0.20           C
ATOM   3430  H   MET A 236      33.403  58.948  34.342  1.00 -0.20           H
ATOM   3431  HA  MET A 236      30.590  59.692  34.450  1.00 -0.20           H
ATOM   3432  HB2 MET A 236      32.174  59.901  32.465  1.00 -0.20           H
ATOM   3433  HB3 MET A 236      32.193  58.108  32.507  1.00 -0.20           H
ATOM   3434  HG2 MET A 236      30.528  58.663  30.775  1.00 -0.20           H
ATOM   3435  HG3 MET A 236      29.615  58.155  32.077  1.00 -0.20           H
ATOM   3436  HE1 MET A 236      29.126  62.386  30.698  1.00 -0.20           H
ATOM   3437  HE2 MET A 236      30.831  62.026  31.293  1.00 -0.20           H
ATOM   3438  HE3 MET A 236      30.196  61.121  29.969  1.00 -0.20           H
ATOM   3439  N   ASN A 237      30.969  56.429  34.619  1.00  0.03           N
ATOM   3440  CA  ASN A 237      30.260  55.235  35.132  1.00  0.03           C
ATOM   3441  C   ASN A 237      29.903  55.256  36.644  1.00  0.03           C
ATOM   3442  O   ASN A 237      28.832  54.840  36.989  1.00  0.03           O
ATOM   3443  CB  ASN A 237      31.025  53.900  34.731  1.00  0.03           C
ATOM   3444  CG  ASN A 237      30.914  53.602  33.210  1.00  0.03           C
ATOM   3445  ND2 ASN A 237      32.002  53.744  32.504  1.00  0.03           N
ATOM   3446  OD1 ASN A 237      29.824  53.395  32.766  1.00  0.03           O
ATOM   3447  H   ASN A 237      31.963  56.344  34.462  1.00  0.03           H
ATOM   3448  HA  ASN A 237      29.267  55.150  34.692  1.00  0.03           H
ATOM   3449  HB2 ASN A 237      32.075  53.924  35.024  1.00  0.03           H
ATOM   3450  HB3 ASN A 237      30.506  53.063  35.198  1.00  0.03           H
ATOM   3451 HD21 ASN A 237      32.843  54.155  32.884  1.00  0.03           H
ATOM   3452 HD22 ASN A 237      31.945  53.421  31.549  1.00  0.03           H
ATOM   3453  N   VAL A 238      30.746  55.835  37.498  1.00 -0.07           N
ATOM   3454  CA  VAL A 238      30.536  56.030  38.929  1.00 -0.07           C
ATOM   3455  C   VAL A 238      29.405  57.066  39.304  1.00 -0.07           C
ATOM   3456  O   VAL A 238      28.439  56.751  40.077  1.00 -0.07           O
ATOM   3457  CB  VAL A 238      31.877  56.335  39.642  1.00 -0.07           C
ATOM   3458  CG1 VAL A 238      31.818  56.901  41.096  1.00 -0.07           C
ATOM   3459  CG2 VAL A 238      32.710  55.058  39.701  1.00 -0.07           C
ATOM   3460  H   VAL A 238      31.670  56.061  37.158  1.00 -0.07           H
ATOM   3461  HA  VAL A 238      30.122  55.086  39.284  1.00 -0.07           H
ATOM   3462  HB  VAL A 238      32.391  57.086  39.042  1.00 -0.07           H
ATOM   3463 HG11 VAL A 238      31.190  57.790  41.160  1.00 -0.07           H
ATOM   3464 HG12 VAL A 238      31.289  56.208  41.749  1.00 -0.07           H
ATOM   3465 HG13 VAL A 238      32.830  57.120  41.437  1.00 -0.07           H
ATOM   3466 HG21 VAL A 238      33.043  54.684  38.732  1.00 -0.07           H
ATOM   3467 HG22 VAL A 238      32.280  54.219  40.248  1.00 -0.07           H
ATOM   3468 HG23 VAL A 238      33.643  55.308  40.205  1.00 -0.07           H
ATOM   3469  N   PHE A 239      29.404  58.130  38.507  1.00  0.05           N
ATOM   3470  CA  PHE A 239      28.195  59.049  38.399  1.00  0.05           C
ATOM   3471  C   PHE A 239      26.824  58.405  37.914  1.00  0.05           C
ATOM   3472  O   PHE A 239      25.765  58.440  38.670  1.00  0.05           O
ATOM   3473  CB  PHE A 239      28.617  60.144  37.367  1.00  0.05           C
ATOM   3474  CG  PHE A 239      27.718  61.272  37.038  1.00  0.05           C
ATOM   3475  CD1 PHE A 239      26.547  61.512  37.793  1.00  0.05           C
ATOM   3476  CD2 PHE A 239      27.997  62.189  35.974  1.00  0.05           C
ATOM   3477  CE1 PHE A 239      25.684  62.621  37.482  1.00  0.05           C
ATOM   3478  CE2 PHE A 239      27.090  63.266  35.653  1.00  0.05           C
ATOM   3479  CZ  PHE A 239      25.902  63.467  36.408  1.00  0.05           C
ATOM   3480  H   PHE A 239      30.298  58.330  38.084  1.00  0.05           H
ATOM   3481  HA  PHE A 239      28.050  59.581  39.340  1.00  0.05           H
ATOM   3482  HB2 PHE A 239      29.498  60.603  37.815  1.00  0.05           H
ATOM   3483  HB3 PHE A 239      29.056  59.740  36.454  1.00  0.05           H
ATOM   3484  HD1 PHE A 239      26.180  60.856  38.569  1.00  0.05           H
ATOM   3485  HD2 PHE A 239      28.897  62.074  35.387  1.00  0.05           H
ATOM   3486  HE1 PHE A 239      24.872  62.770  38.179  1.00  0.05           H
ATOM   3487  HE2 PHE A 239      27.434  64.028  34.969  1.00  0.05           H
ATOM   3488  HZ  PHE A 239      25.463  64.451  36.337  1.00  0.05           H
ATOM   3489  N   ALA A 240      26.847  57.816  36.750  1.00  0.03           N
ATOM   3490  CA  ALA A 240      25.750  57.012  36.151  1.00  0.03           C
ATOM   3491  C   ALA A 240      25.195  55.896  36.984  1.00  0.03           C
ATOM   3492  O   ALA A 240      23.982  55.643  37.042  1.00  0.03           O
ATOM   3493  CB  ALA A 240      26.057  56.583  34.753  1.00  0.03           C
ATOM   3494  H   ALA A 240      27.726  57.933  36.268  1.00  0.03           H
ATOM   3495  HA  ALA A 240      24.899  57.674  35.992  1.00  0.03           H
ATOM   3496  HB1 ALA A 240      25.195  56.061  34.337  1.00  0.03           H
ATOM   3497  HB2 ALA A 240      26.873  55.861  34.724  1.00  0.03           H
ATOM   3498  HB3 ALA A 240      26.283  57.447  34.127  1.00  0.03           H
ATOM   3499  N   LEU A 241      26.043  55.211  37.695  1.00  0.00           N
ATOM   3500  CA  LEU A 241      25.719  54.237  38.763  1.00  0.00           C
ATOM   3501  C   LEU A 241      25.048  54.917  39.955  1.00  0.00           C
ATOM   3502  O   LEU A 241      24.134  54.296  40.505  1.00  0.00           O
ATOM   3503  CB  LEU A 241      26.947  53.400  39.131  1.00  0.00           C
ATOM   3504  CG  LEU A 241      26.620  52.313  40.182  1.00  0.00           C
ATOM   3505  CD1 LEU A 241      25.527  51.337  39.690  1.00  0.00           C
ATOM   3506  CD2 LEU A 241      27.853  51.432  40.292  1.00  0.00           C
ATOM   3507  H   LEU A 241      27.023  55.290  37.466  1.00  0.00           H
ATOM   3508  HA  LEU A 241      24.969  53.651  38.232  1.00  0.00           H
ATOM   3509  HB2 LEU A 241      27.292  52.941  38.204  1.00  0.00           H
ATOM   3510  HB3 LEU A 241      27.718  54.030  39.574  1.00  0.00           H
ATOM   3511  HG  LEU A 241      26.334  52.756  41.137  1.00  0.00           H
ATOM   3512 HD11 LEU A 241      24.532  51.738  39.499  1.00  0.00           H
ATOM   3513 HD12 LEU A 241      25.337  50.465  40.316  1.00  0.00           H
ATOM   3514 HD13 LEU A 241      25.798  50.962  38.703  1.00  0.00           H
ATOM   3515 HD21 LEU A 241      27.842  50.729  39.459  1.00  0.00           H
ATOM   3516 HD22 LEU A 241      28.756  52.036  40.383  1.00  0.00           H
ATOM   3517 HD23 LEU A 241      27.597  50.738  41.092  1.00  0.00           H
ATOM   3518  N   GLY A 242      25.346  56.180  40.337  1.00 -0.01           N
ATOM   3519  CA  GLY A 242      24.616  56.936  41.360  1.00 -0.01           C
ATOM   3520  C   GLY A 242      23.130  57.045  40.968  1.00 -0.01           C
ATOM   3521  O   GLY A 242      22.197  56.734  41.645  1.00 -0.01           O
ATOM   3522  H   GLY A 242      26.078  56.700  39.874  1.00 -0.01           H
ATOM   3523  HA2 GLY A 242      24.676  56.445  42.331  1.00 -0.01           H
ATOM   3524  HA3 GLY A 242      25.108  57.898  41.500  1.00 -0.01           H
ATOM   3525  N   VAL A 243      22.908  57.675  39.784  1.00 -0.01           N
ATOM   3526  CA  VAL A 243      21.600  57.788  39.107  1.00 -0.01           C
ATOM   3527  C   VAL A 243      20.792  56.468  38.883  1.00 -0.01           C
ATOM   3528  O   VAL A 243      19.564  56.547  39.156  1.00 -0.01           O
ATOM   3529  CB  VAL A 243      21.762  58.611  37.792  1.00 -0.01           C
ATOM   3530  CG1 VAL A 243      20.536  58.547  36.798  1.00 -0.01           C
ATOM   3531  CG2 VAL A 243      22.228  60.119  38.002  1.00 -0.01           C
ATOM   3532  H   VAL A 243      23.739  57.996  39.308  1.00 -0.01           H
ATOM   3533  HA  VAL A 243      21.004  58.388  39.794  1.00 -0.01           H
ATOM   3534  HB  VAL A 243      22.572  58.082  37.291  1.00 -0.01           H
ATOM   3535 HG11 VAL A 243      20.792  59.264  36.019  1.00 -0.01           H
ATOM   3536 HG12 VAL A 243      20.472  57.535  36.397  1.00 -0.01           H
ATOM   3537 HG13 VAL A 243      19.566  58.852  37.190  1.00 -0.01           H
ATOM   3538 HG21 VAL A 243      21.442  60.691  38.496  1.00 -0.01           H
ATOM   3539 HG22 VAL A 243      22.406  60.418  36.969  1.00 -0.01           H
ATOM   3540 HG23 VAL A 243      23.200  60.147  38.493  1.00 -0.01           H
ATOM   3541  N   TYR A 244      21.333  55.341  38.443  1.00  0.01           N
ATOM   3542  CA  TYR A 244      20.500  54.237  38.207  1.00  0.01           C
ATOM   3543  C   TYR A 244      20.097  53.558  39.560  1.00  0.01           C
ATOM   3544  O   TYR A 244      18.999  52.957  39.563  1.00  0.01           O
ATOM   3545  CB  TYR A 244      21.269  53.215  37.363  1.00  0.01           C
ATOM   3546  CG  TYR A 244      21.857  53.663  36.038  1.00  0.01           C
ATOM   3547  CD1 TYR A 244      21.048  54.463  35.185  1.00  0.01           C
ATOM   3548  CD2 TYR A 244      23.130  53.302  35.574  1.00  0.01           C
ATOM   3549  CE1 TYR A 244      21.519  54.938  33.944  1.00  0.01           C
ATOM   3550  CE2 TYR A 244      23.637  53.779  34.327  1.00  0.01           C
ATOM   3551  CZ  TYR A 244      22.796  54.582  33.553  1.00  0.01           C
ATOM   3552  OH  TYR A 244      23.305  55.184  32.467  1.00  0.01           O
ATOM   3553  H   TYR A 244      22.321  55.354  38.230  1.00  0.01           H
ATOM   3554  HA  TYR A 244      19.562  54.502  37.720  1.00  0.01           H
ATOM   3555  HB2 TYR A 244      22.072  52.837  37.996  1.00  0.01           H
ATOM   3556  HB3 TYR A 244      20.584  52.450  36.997  1.00  0.01           H
ATOM   3557  HD1 TYR A 244      20.023  54.707  35.419  1.00  0.01           H
ATOM   3558  HD2 TYR A 244      23.707  52.683  36.246  1.00  0.01           H
ATOM   3559  HE1 TYR A 244      20.906  55.396  33.183  1.00  0.01           H
ATOM   3560  HE2 TYR A 244      24.660  53.555  34.062  1.00  0.01           H
ATOM   3561  HH  TYR A 244      22.810  55.976  32.240  1.00  0.01           H
ATOM   3562  N   SER A 245      20.838  53.730  40.609  1.00  0.01           N
ATOM   3563  CA  SER A 245      20.509  53.293  41.992  1.00  0.01           C
ATOM   3564  C   SER A 245      19.746  54.292  42.887  1.00  0.01           C
ATOM   3565  O   SER A 245      18.950  53.895  43.715  1.00  0.01           O
ATOM   3566  CB  SER A 245      21.849  53.000  42.733  1.00  0.01           C
ATOM   3567  OG  SER A 245      22.714  54.089  42.859  1.00  0.01           O
ATOM   3568  H   SER A 245      21.674  54.279  40.463  1.00  0.01           H
ATOM   3569  HA  SER A 245      20.007  52.326  41.975  1.00  0.01           H
ATOM   3570  HB2 SER A 245      21.729  52.618  43.746  1.00  0.01           H
ATOM   3571  HB3 SER A 245      22.363  52.222  42.169  1.00  0.01           H
ATOM   3572  HG  SER A 245      23.111  54.358  42.027  1.00  0.01           H
ATOM   3573  N   ARG A 246      19.985  55.617  42.756  1.00  0.02           N
ATOM   3574  CA  ARG A 246      19.470  56.612  43.690  1.00  0.02           C
ATOM   3575  C   ARG A 246      18.663  57.695  42.997  1.00  0.02           C
ATOM   3576  O   ARG A 246      18.622  58.792  43.603  1.00  0.02           O
ATOM   3577  CB  ARG A 246      20.579  57.179  44.595  1.00  0.02           C
ATOM   3578  CG  ARG A 246      21.149  56.096  45.505  1.00  0.02           C
ATOM   3579  CD  ARG A 246      22.062  56.599  46.604  1.00  0.02           C
ATOM   3580  NE  ARG A 246      23.314  57.091  46.149  1.00  0.02           N
ATOM   3581  CZ  ARG A 246      23.779  58.318  46.261  1.00  0.02           C
ATOM   3582  NH1 ARG A 246      23.008  59.312  46.631  1.00  0.02           N
ATOM   3583  NH2 ARG A 246      24.987  58.659  45.938  1.00  0.02           N
ATOM   3584  H   ARG A 246      20.785  55.874  42.196  1.00  0.02           H
ATOM   3585  HA  ARG A 246      18.721  56.140  44.326  1.00  0.02           H
ATOM   3586  HB2 ARG A 246      21.381  57.689  44.062  1.00  0.02           H
ATOM   3587  HB3 ARG A 246      20.173  58.010  45.173  1.00  0.02           H
ATOM   3588  HG2 ARG A 246      20.283  55.677  46.019  1.00  0.02           H
ATOM   3589  HG3 ARG A 246      21.635  55.393  44.829  1.00  0.02           H
ATOM   3590  HD2 ARG A 246      21.581  57.273  47.313  1.00  0.02           H
ATOM   3591  HD3 ARG A 246      22.408  55.732  47.168  1.00  0.02           H
ATOM   3592  HE  ARG A 246      23.961  56.352  45.915  1.00  0.02           H
ATOM   3593 HH11 ARG A 246      22.114  59.079  47.039  1.00  0.02           H
ATOM   3594 HH12 ARG A 246      23.363  60.214  46.916  1.00  0.02           H
ATOM   3595 HH21 ARG A 246      25.639  57.934  45.677  1.00  0.02           H
ATOM   3596 HH22 ARG A 246      25.220  59.642  45.940  1.00  0.02           H
ATOM   3597  N   ARG A 247      18.010  57.432  41.861  1.00  0.00           N
ATOM   3598  CA  ARG A 247      16.971  58.381  41.262  1.00  0.00           C
ATOM   3599  C   ARG A 247      16.158  59.140  42.259  1.00  0.00           C
ATOM   3600  O   ARG A 247      16.145  60.395  42.134  1.00  0.00           O
ATOM   3601  CB  ARG A 247      16.130  57.620  40.225  1.00  0.00           C
ATOM   3602  CG  ARG A 247      15.361  58.442  39.191  1.00  0.00           C
ATOM   3603  CD  ARG A 247      14.196  57.810  38.476  1.00  0.00           C
ATOM   3604  NE  ARG A 247      14.552  56.486  37.933  1.00  0.00           N
ATOM   3605  CZ  ARG A 247      14.025  55.988  36.818  1.00  0.00           C
ATOM   3606  NH1 ARG A 247      12.960  56.502  36.217  1.00  0.00           N
ATOM   3607  NH2 ARG A 247      14.617  55.048  36.162  1.00  0.00           N
ATOM   3608  H   ARG A 247      18.154  56.542  41.405  1.00  0.00           H
ATOM   3609  HA  ARG A 247      17.533  59.171  40.763  1.00  0.00           H
ATOM   3610  HB2 ARG A 247      16.739  56.934  39.636  1.00  0.00           H
ATOM   3611  HB3 ARG A 247      15.407  57.037  40.797  1.00  0.00           H
ATOM   3612  HG2 ARG A 247      15.073  59.406  39.609  1.00  0.00           H
ATOM   3613  HG3 ARG A 247      16.110  58.761  38.466  1.00  0.00           H
ATOM   3614  HD2 ARG A 247      13.413  57.670  39.222  1.00  0.00           H
ATOM   3615  HD3 ARG A 247      13.942  58.574  37.742  1.00  0.00           H
ATOM   3616  HE  ARG A 247      15.092  55.831  38.480  1.00  0.00           H
ATOM   3617 HH11 ARG A 247      12.500  57.367  36.461  1.00  0.00           H
ATOM   3618 HH12 ARG A 247      12.709  56.130  35.312  1.00  0.00           H
ATOM   3619 HH21 ARG A 247      15.385  54.639  36.674  1.00  0.00           H
ATOM   3620 HH22 ARG A 247      14.328  54.556  35.328  1.00  0.00           H
ATOM   3621  N   ALA A 248      15.547  58.531  43.288  1.00  0.00           N
ATOM   3622  CA  ALA A 248      14.573  59.232  44.140  1.00  0.00           C
ATOM   3623  C   ALA A 248      15.245  60.216  45.083  1.00  0.00           C
ATOM   3624  O   ALA A 248      14.824  61.374  45.311  1.00  0.00           O
ATOM   3625  CB  ALA A 248      13.698  58.165  44.908  1.00  0.00           C
ATOM   3626  H   ALA A 248      15.651  57.545  43.482  1.00  0.00           H
ATOM   3627  HA  ALA A 248      13.843  59.726  43.498  1.00  0.00           H
ATOM   3628  HB1 ALA A 248      13.145  58.556  45.762  1.00  0.00           H
ATOM   3629  HB2 ALA A 248      14.271  57.321  45.291  1.00  0.00           H
ATOM   3630  HB3 ALA A 248      12.932  57.772  44.239  1.00  0.00           H
ATOM   3631  N   GLU A 249      16.459  59.921  45.609  1.00  0.00           N
ATOM   3632  CA  GLU A 249      17.375  60.927  46.209  1.00  0.00           C
ATOM   3633  C   GLU A 249      17.732  62.271  45.353  1.00  0.00           C
ATOM   3634  O   GLU A 249      17.638  63.482  45.841  1.00  0.00           O
ATOM   3635  CB  GLU A 249      18.634  60.235  46.649  1.00  0.00           C
ATOM   3636  CG  GLU A 249      19.413  61.053  47.665  1.00  0.00           C
ATOM   3637  CD  GLU A 249      20.177  60.318  48.727  1.00  0.00           C
ATOM   3638  OE1 GLU A 249      20.533  59.155  48.445  1.00  0.00           O
ATOM   3639  OE2 GLU A 249      20.484  60.878  49.780  1.00  0.00           O
ATOM   3640  H   GLU A 249      16.855  59.014  45.410  1.00  0.00           H
ATOM   3641  HA  GLU A 249      16.881  61.201  47.141  1.00  0.00           H
ATOM   3642  HB2 GLU A 249      18.448  59.257  47.093  1.00  0.00           H
ATOM   3643  HB3 GLU A 249      19.205  59.896  45.784  1.00  0.00           H
ATOM   3644  HG2 GLU A 249      20.082  61.700  47.098  1.00  0.00           H
ATOM   3645  HG3 GLU A 249      18.650  61.599  48.219  1.00  0.00           H
ATOM   3646  N   PHE A 250      18.024  62.059  44.085  1.00  0.00           N
ATOM   3647  CA  PHE A 250      18.244  63.208  43.088  1.00  0.00           C
ATOM   3648  C   PHE A 250      16.996  63.954  42.681  1.00  0.00           C
ATOM   3649  O   PHE A 250      17.038  65.139  42.469  1.00  0.00           O
ATOM   3650  CB  PHE A 250      18.961  62.687  41.836  1.00  0.00           C
ATOM   3651  CG  PHE A 250      20.366  62.031  41.911  1.00  0.00           C
ATOM   3652  CD1 PHE A 250      21.411  62.822  42.379  1.00  0.00           C
ATOM   3653  CD2 PHE A 250      20.540  60.663  41.900  1.00  0.00           C
ATOM   3654  CE1 PHE A 250      22.477  62.213  43.075  1.00  0.00           C
ATOM   3655  CE2 PHE A 250      21.584  60.002  42.549  1.00  0.00           C
ATOM   3656  CZ  PHE A 250      22.562  60.820  43.144  1.00  0.00           C
ATOM   3657  H   PHE A 250      18.019  61.130  43.687  1.00  0.00           H
ATOM   3658  HA  PHE A 250      18.851  63.999  43.528  1.00  0.00           H
ATOM   3659  HB2 PHE A 250      18.342  61.844  41.528  1.00  0.00           H
ATOM   3660  HB3 PHE A 250      18.977  63.457  41.065  1.00  0.00           H
ATOM   3661  HD1 PHE A 250      21.258  63.890  42.443  1.00  0.00           H
ATOM   3662  HD2 PHE A 250      19.755  60.011  41.547  1.00  0.00           H
ATOM   3663  HE1 PHE A 250      23.250  62.804  43.544  1.00  0.00           H
ATOM   3664  HE2 PHE A 250      21.629  58.928  42.450  1.00  0.00           H
ATOM   3665  HZ  PHE A 250      23.321  60.245  43.654  1.00  0.00           H
ATOM   3666  N   THR A 251      15.885  63.272  42.409  1.00  0.00           N
ATOM   3667  CA  THR A 251      14.668  63.934  42.025  1.00  0.00           C
ATOM   3668  C   THR A 251      14.006  64.747  43.087  1.00  0.00           C
ATOM   3669  O   THR A 251      13.339  65.763  42.807  1.00  0.00           O
ATOM   3670  CB  THR A 251      13.683  62.906  41.453  1.00  0.00           C
ATOM   3671  CG2 THR A 251      14.003  62.416  40.088  1.00  0.00           C
ATOM   3672  OG1 THR A 251      13.601  61.841  42.393  1.00  0.00           O
ATOM   3673  H   THR A 251      15.963  62.265  42.440  1.00  0.00           H
ATOM   3674  HA  THR A 251      14.880  64.588  41.179  1.00  0.00           H
ATOM   3675  HB  THR A 251      12.728  63.416  41.331  1.00  0.00           H
ATOM   3676  HG1 THR A 251      14.253  61.182  42.146  1.00  0.00           H
ATOM   3677 HG21 THR A 251      14.873  61.762  40.140  1.00  0.00           H
ATOM   3678 HG22 THR A 251      14.158  63.180  39.326  1.00  0.00           H
ATOM   3679 HG23 THR A 251      13.165  61.758  39.859  1.00  0.00           H
ATOM   3680  N   GLU A 252      14.278  64.387  44.350  1.00  0.00           N
ATOM   3681  CA  GLU A 252      13.659  65.148  45.430  1.00  0.00           C
ATOM   3682  C   GLU A 252      14.438  66.482  45.694  1.00  0.00           C
ATOM   3683  O   GLU A 252      13.857  67.507  45.995  1.00  0.00           O
ATOM   3684  CB  GLU A 252      13.668  64.267  46.660  1.00  0.00           C
ATOM   3685  CG  GLU A 252      13.201  64.941  47.964  1.00  0.00           C
ATOM   3686  CD  GLU A 252      14.262  65.820  48.720  1.00  0.00           C
ATOM   3687  OE1 GLU A 252      15.459  65.547  48.816  1.00  0.00           O
ATOM   3688  OE2 GLU A 252      13.827  66.778  49.395  1.00  0.00           O
ATOM   3689  H   GLU A 252      14.887  63.610  44.565  1.00  0.00           H
ATOM   3690  HA  GLU A 252      12.632  65.417  45.187  1.00  0.00           H
ATOM   3691  HB2 GLU A 252      12.949  63.478  46.438  1.00  0.00           H
ATOM   3692  HB3 GLU A 252      14.629  63.835  46.939  1.00  0.00           H
ATOM   3693  HG2 GLU A 252      12.341  65.601  47.844  1.00  0.00           H
ATOM   3694  HG3 GLU A 252      12.898  64.105  48.594  1.00  0.00           H
ATOM   3695  N   ARG A 253      15.754  66.480  45.423  1.00  0.01           N
ATOM   3696  CA  ARG A 253      16.599  67.712  45.420  1.00  0.01           C
ATOM   3697  C   ARG A 253      16.588  68.494  44.130  1.00  0.01           C
ATOM   3698  O   ARG A 253      16.540  69.728  44.224  1.00  0.01           O
ATOM   3699  CB  ARG A 253      18.093  67.358  45.714  1.00  0.01           C
ATOM   3700  CG  ARG A 253      18.396  66.943  47.109  1.00  0.01           C
ATOM   3701  CD  ARG A 253      19.826  66.451  47.290  1.00  0.01           C
ATOM   3702  NE  ARG A 253      20.032  66.015  48.629  1.00  0.01           N
ATOM   3703  CZ  ARG A 253      20.702  66.570  49.597  1.00  0.01           C
ATOM   3704  NH1 ARG A 253      21.297  67.688  49.427  1.00  0.01           N
ATOM   3705  NH2 ARG A 253      20.777  66.156  50.812  1.00  0.01           N
ATOM   3706  H   ARG A 253      16.108  65.567  45.174  1.00  0.01           H
ATOM   3707  HA  ARG A 253      16.277  68.389  46.212  1.00  0.01           H
ATOM   3708  HB2 ARG A 253      18.472  66.506  45.150  1.00  0.01           H
ATOM   3709  HB3 ARG A 253      18.622  68.251  45.378  1.00  0.01           H
ATOM   3710  HG2 ARG A 253      18.309  67.879  47.662  1.00  0.01           H
ATOM   3711  HG3 ARG A 253      17.611  66.290  47.491  1.00  0.01           H
ATOM   3712  HD2 ARG A 253      20.084  65.655  46.592  1.00  0.01           H
ATOM   3713  HD3 ARG A 253      20.452  67.282  46.964  1.00  0.01           H
ATOM   3714  HE  ARG A 253      19.389  65.307  48.953  1.00  0.01           H
ATOM   3715 HH11 ARG A 253      21.119  68.301  48.644  1.00  0.01           H
ATOM   3716 HH12 ARG A 253      21.855  68.104  50.159  1.00  0.01           H
ATOM   3717 HH21 ARG A 253      20.555  65.181  50.952  1.00  0.01           H
ATOM   3718 HH22 ARG A 253      21.435  66.685  51.366  1.00  0.01           H
ATOM   3719  N   PHE A 254      16.354  67.895  42.965  1.00  0.01           N
ATOM   3720  CA  PHE A 254      16.492  68.599  41.690  1.00  0.01           C
ATOM   3721  C   PHE A 254      15.287  68.548  40.738  1.00  0.01           C
ATOM   3722  O   PHE A 254      15.418  69.166  39.682  1.00  0.01           O
ATOM   3723  CB  PHE A 254      17.781  68.161  40.944  1.00  0.01           C
ATOM   3724  CG  PHE A 254      19.099  68.138  41.772  1.00  0.01           C
ATOM   3725  CD1 PHE A 254      19.584  69.263  42.550  1.00  0.01           C
ATOM   3726  CD2 PHE A 254      19.923  66.944  41.804  1.00  0.01           C
ATOM   3727  CE1 PHE A 254      20.739  69.189  43.431  1.00  0.01           C
ATOM   3728  CE2 PHE A 254      21.163  66.964  42.519  1.00  0.01           C
ATOM   3729  CZ  PHE A 254      21.552  68.041  43.366  1.00  0.01           C
ATOM   3730  H   PHE A 254      16.218  66.901  42.848  1.00  0.01           H
ATOM   3731  HA  PHE A 254      16.670  69.672  41.769  1.00  0.01           H
ATOM   3732  HB2 PHE A 254      17.626  67.181  40.492  1.00  0.01           H
ATOM   3733  HB3 PHE A 254      18.010  68.801  40.091  1.00  0.01           H
ATOM   3734  HD1 PHE A 254      18.871  70.056  42.725  1.00  0.01           H
ATOM   3735  HD2 PHE A 254      19.658  66.071  41.225  1.00  0.01           H
ATOM   3736  HE1 PHE A 254      20.890  69.914  44.217  1.00  0.01           H
ATOM   3737  HE2 PHE A 254      21.791  66.085  42.536  1.00  0.01           H
ATOM   3738  HZ  PHE A 254      22.407  68.040  44.026  1.00  0.01           H
ATOM   3739  N   GLY A 255      14.132  68.002  41.120  1.00  0.00           N
ATOM   3740  CA  GLY A 255      13.004  67.706  40.241  1.00  0.00           C
ATOM   3741  C   GLY A 255      13.291  66.606  39.255  1.00  0.00           C
ATOM   3742  O   GLY A 255      14.413  66.128  39.042  1.00  0.00           O
ATOM   3743  H   GLY A 255      13.995  67.615  42.043  1.00  0.00           H
ATOM   3744  HA2 GLY A 255      12.173  67.425  40.888  1.00  0.00           H
ATOM   3745  HA3 GLY A 255      12.799  68.651  39.739  1.00  0.00           H
ATOM   3746  N   ALA A 256      12.217  66.234  38.605  1.00  0.00           N
ATOM   3747  CA  ALA A 256      12.152  65.129  37.705  1.00  0.00           C
ATOM   3748  C   ALA A 256      12.961  65.300  36.441  1.00  0.00           C
ATOM   3749  O   ALA A 256      13.634  64.375  36.086  1.00  0.00           O
ATOM   3750  CB  ALA A 256      10.701  64.705  37.499  1.00  0.00           C
ATOM   3751  H   ALA A 256      11.343  66.714  38.765  1.00  0.00           H
ATOM   3752  HA  ALA A 256      12.617  64.280  38.206  1.00  0.00           H
ATOM   3753  HB1 ALA A 256      10.794  63.791  36.911  1.00  0.00           H
ATOM   3754  HB2 ALA A 256      10.090  65.475  37.030  1.00  0.00           H
ATOM   3755  HB3 ALA A 256      10.249  64.362  38.430  1.00  0.00           H
ATOM   3756  N   GLU A 257      12.816  66.456  35.793  1.00  0.00           N
ATOM   3757  CA  GLU A 257      13.221  66.824  34.489  1.00  0.00           C
ATOM   3758  C   GLU A 257      14.735  66.883  34.381  1.00  0.00           C
ATOM   3759  O   GLU A 257      15.340  66.521  33.377  1.00  0.00           O
ATOM   3760  CB  GLU A 257      12.449  68.055  34.041  1.00  0.00           C
ATOM   3761  CG  GLU A 257      12.866  68.651  32.711  1.00  0.00           C
ATOM   3762  CD  GLU A 257      11.878  69.699  32.248  1.00  0.00           C
ATOM   3763  OE1 GLU A 257      11.807  70.747  32.928  1.00  0.00           O
ATOM   3764  OE2 GLU A 257      11.256  69.683  31.119  1.00  0.00           O
ATOM   3765  H   GLU A 257      12.283  67.139  36.312  1.00  0.00           H
ATOM   3766  HA  GLU A 257      12.836  66.110  33.760  1.00  0.00           H
ATOM   3767  HB2 GLU A 257      11.413  67.747  33.902  1.00  0.00           H
ATOM   3768  HB3 GLU A 257      12.520  68.843  34.791  1.00  0.00           H
ATOM   3769  HG2 GLU A 257      13.885  69.018  32.833  1.00  0.00           H
ATOM   3770  HG3 GLU A 257      12.973  67.878  31.950  1.00  0.00           H
ATOM   3771  N   PHE A 258      15.411  67.256  35.478  1.00  0.02           N
ATOM   3772  CA  PHE A 258      16.903  67.336  35.453  1.00  0.02           C
ATOM   3773  C   PHE A 258      17.420  65.899  35.403  1.00  0.02           C
ATOM   3774  O   PHE A 258      18.294  65.438  34.626  1.00  0.02           O
ATOM   3775  CB  PHE A 258      17.357  67.866  36.843  1.00  0.02           C
ATOM   3776  CG  PHE A 258      18.830  67.762  37.056  1.00  0.02           C
ATOM   3777  CD1 PHE A 258      19.691  68.481  36.189  1.00  0.02           C
ATOM   3778  CD2 PHE A 258      19.390  66.857  38.023  1.00  0.02           C
ATOM   3779  CE1 PHE A 258      21.090  68.243  36.351  1.00  0.02           C
ATOM   3780  CE2 PHE A 258      20.772  66.637  38.130  1.00  0.02           C
ATOM   3781  CZ  PHE A 258      21.597  67.280  37.227  1.00  0.02           C
ATOM   3782  H   PHE A 258      14.900  67.545  36.300  1.00  0.02           H
ATOM   3783  HA  PHE A 258      17.210  67.972  34.622  1.00  0.02           H
ATOM   3784  HB2 PHE A 258      17.020  68.886  37.029  1.00  0.02           H
ATOM   3785  HB3 PHE A 258      16.872  67.319  37.651  1.00  0.02           H
ATOM   3786  HD1 PHE A 258      19.330  69.072  35.360  1.00  0.02           H
ATOM   3787  HD2 PHE A 258      18.655  66.352  38.633  1.00  0.02           H
ATOM   3788  HE1 PHE A 258      21.762  68.800  35.715  1.00  0.02           H
ATOM   3789  HE2 PHE A 258      21.224  66.053  38.918  1.00  0.02           H
ATOM   3790  HZ  PHE A 258      22.671  67.175  37.207  1.00  0.02           H
ATOM   3791  N   VAL A 259      16.824  64.965  36.236  1.00  0.00           N
ATOM   3792  CA  VAL A 259      17.193  63.574  36.388  1.00  0.00           C
ATOM   3793  C   VAL A 259      16.770  62.729  35.127  1.00  0.00           C
ATOM   3794  O   VAL A 259      17.431  61.808  34.703  1.00  0.00           O
ATOM   3795  CB  VAL A 259      16.686  62.968  37.691  1.00  0.00           C
ATOM   3796  CG1 VAL A 259      17.217  61.537  38.003  1.00  0.00           C
ATOM   3797  CG2 VAL A 259      17.107  63.812  38.957  1.00  0.00           C
ATOM   3798  H   VAL A 259      16.106  65.336  36.842  1.00  0.00           H
ATOM   3799  HA  VAL A 259      18.281  63.633  36.414  1.00  0.00           H
ATOM   3800  HB  VAL A 259      15.597  62.939  37.658  1.00  0.00           H
ATOM   3801 HG11 VAL A 259      16.739  60.889  37.268  1.00  0.00           H
ATOM   3802 HG12 VAL A 259      18.272  61.444  37.745  1.00  0.00           H
ATOM   3803 HG13 VAL A 259      17.048  61.169  39.015  1.00  0.00           H
ATOM   3804 HG21 VAL A 259      16.431  64.652  39.117  1.00  0.00           H
ATOM   3805 HG22 VAL A 259      18.148  64.125  38.883  1.00  0.00           H
ATOM   3806 HG23 VAL A 259      16.982  63.143  39.808  1.00  0.00           H
ATOM   3807  N   ASP A 260      15.690  63.166  34.523  1.00  0.01           N
ATOM   3808  CA  ASP A 260      15.260  62.548  33.273  1.00  0.01           C
ATOM   3809  C   ASP A 260      16.180  62.878  32.163  1.00  0.01           C
ATOM   3810  O   ASP A 260      16.437  62.000  31.296  1.00  0.01           O
ATOM   3811  CB  ASP A 260      13.924  63.048  32.883  1.00  0.01           C
ATOM   3812  CG  ASP A 260      12.755  62.317  33.480  1.00  0.01           C
ATOM   3813  OD1 ASP A 260      13.029  61.357  34.172  1.00  0.01           O
ATOM   3814  OD2 ASP A 260      11.594  62.777  33.289  1.00  0.01           O
ATOM   3815  H   ASP A 260      15.145  63.826  35.060  1.00  0.01           H
ATOM   3816  HA  ASP A 260      15.269  61.463  33.378  1.00  0.01           H
ATOM   3817  HB2 ASP A 260      13.901  64.136  32.941  1.00  0.01           H
ATOM   3818  HB3 ASP A 260      13.836  62.890  31.809  1.00  0.01           H
ATOM   3819  N   GLY A 261      16.853  64.024  32.192  1.00  0.00           N
ATOM   3820  CA  GLY A 261      18.023  64.350  31.480  1.00  0.00           C
ATOM   3821  C   GLY A 261      19.229  63.401  31.745  1.00  0.00           C
ATOM   3822  O   GLY A 261      19.747  62.877  30.760  1.00  0.00           O
ATOM   3823  H   GLY A 261      16.566  64.670  32.913  1.00  0.00           H
ATOM   3824  HA2 GLY A 261      17.804  64.480  30.420  1.00  0.00           H
ATOM   3825  HA3 GLY A 261      18.316  65.309  31.906  1.00  0.00           H
ATOM   3826  N   LEU A 262      19.631  63.024  32.980  1.00 -0.02           N
ATOM   3827  CA  LEU A 262      20.727  62.065  33.299  1.00 -0.02           C
ATOM   3828  C   LEU A 262      20.366  60.638  32.799  1.00 -0.02           C
ATOM   3829  O   LEU A 262      21.162  59.922  32.150  1.00 -0.02           O
ATOM   3830  CB  LEU A 262      21.020  62.120  34.798  1.00 -0.02           C
ATOM   3831  CG  LEU A 262      21.554  63.505  35.226  1.00 -0.02           C
ATOM   3832  CD1 LEU A 262      22.205  63.319  36.686  1.00 -0.02           C
ATOM   3833  CD2 LEU A 262      22.626  64.160  34.365  1.00 -0.02           C
ATOM   3834  H   LEU A 262      19.063  63.366  33.742  1.00 -0.02           H
ATOM   3835  HA  LEU A 262      21.635  62.313  32.750  1.00 -0.02           H
ATOM   3836  HB2 LEU A 262      20.087  61.846  35.292  1.00 -0.02           H
ATOM   3837  HB3 LEU A 262      21.791  61.414  35.106  1.00 -0.02           H
ATOM   3838  HG  LEU A 262      20.728  64.216  35.226  1.00 -0.02           H
ATOM   3839 HD11 LEU A 262      23.087  62.684  36.594  1.00 -0.02           H
ATOM   3840 HD12 LEU A 262      21.592  62.767  37.398  1.00 -0.02           H
ATOM   3841 HD13 LEU A 262      22.367  64.277  37.181  1.00 -0.02           H
ATOM   3842 HD21 LEU A 262      23.601  63.673  34.357  1.00 -0.02           H
ATOM   3843 HD22 LEU A 262      22.293  64.219  33.329  1.00 -0.02           H
ATOM   3844 HD23 LEU A 262      22.887  65.150  34.739  1.00 -0.02           H
ATOM   3845  N   LEU A 263      19.087  60.258  32.903  1.00  0.01           N
ATOM   3846  CA  LEU A 263      18.633  58.950  32.426  1.00  0.01           C
ATOM   3847  C   LEU A 263      18.567  58.822  30.913  1.00  0.01           C
ATOM   3848  O   LEU A 263      19.083  57.777  30.424  1.00  0.01           O
ATOM   3849  CB  LEU A 263      17.185  58.574  32.931  1.00  0.01           C
ATOM   3850  CG  LEU A 263      17.149  58.267  34.469  1.00  0.01           C
ATOM   3851  CD1 LEU A 263      15.715  58.655  34.983  1.00  0.01           C
ATOM   3852  CD2 LEU A 263      17.387  56.737  34.884  1.00  0.01           C
ATOM   3853  H   LEU A 263      18.406  60.865  33.336  1.00  0.01           H
ATOM   3854  HA  LEU A 263      19.410  58.240  32.711  1.00  0.01           H
ATOM   3855  HB2 LEU A 263      16.560  59.432  32.684  1.00  0.01           H
ATOM   3856  HB3 LEU A 263      16.723  57.721  32.435  1.00  0.01           H
ATOM   3857  HG  LEU A 263      17.910  58.901  34.922  1.00  0.01           H
ATOM   3858 HD11 LEU A 263      15.515  59.677  34.661  1.00  0.01           H
ATOM   3859 HD12 LEU A 263      15.673  58.686  36.072  1.00  0.01           H
ATOM   3860 HD13 LEU A 263      14.888  58.055  34.604  1.00  0.01           H
ATOM   3861 HD21 LEU A 263      16.566  56.130  34.503  1.00  0.01           H
ATOM   3862 HD22 LEU A 263      18.396  56.465  34.574  1.00  0.01           H
ATOM   3863 HD23 LEU A 263      17.324  56.708  35.972  1.00  0.01           H
ATOM   3864  N   ALA A 264      18.204  59.837  30.141  1.00  0.00           N
ATOM   3865  CA  ALA A 264      18.332  59.917  28.692  1.00  0.00           C
ATOM   3866  C   ALA A 264      19.808  60.019  28.163  1.00  0.00           C
ATOM   3867  O   ALA A 264      20.196  59.296  27.236  1.00  0.00           O
ATOM   3868  CB  ALA A 264      17.308  61.027  28.144  1.00  0.00           C
ATOM   3869  H   ALA A 264      17.663  60.531  30.636  1.00  0.00           H
ATOM   3870  HA  ALA A 264      17.983  58.926  28.404  1.00  0.00           H
ATOM   3871  HB1 ALA A 264      17.291  60.982  27.055  1.00  0.00           H
ATOM   3872  HB2 ALA A 264      17.625  62.017  28.470  1.00  0.00           H
ATOM   3873  HB3 ALA A 264      16.239  60.992  28.355  1.00  0.00           H
ATOM   3874  N   GLY A 265      20.602  60.958  28.743  1.00 -0.01           N
ATOM   3875  CA  GLY A 265      21.941  61.282  28.237  1.00 -0.01           C
ATOM   3876  C   GLY A 265      23.192  60.443  28.731  1.00 -0.01           C
ATOM   3877  O   GLY A 265      24.071  60.198  27.897  1.00 -0.01           O
ATOM   3878  H   GLY A 265      20.145  61.477  29.480  1.00 -0.01           H
ATOM   3879  HA2 GLY A 265      21.905  61.176  27.153  1.00 -0.01           H
ATOM   3880  HA3 GLY A 265      22.148  62.319  28.499  1.00 -0.01           H
ATOM   3881  N   LEU A 266      23.359  60.105  30.014  1.00 -0.02           N
ATOM   3882  CA  LEU A 266      24.640  59.770  30.571  1.00 -0.02           C
ATOM   3883  C   LEU A 266      25.317  58.533  29.971  1.00 -0.02           C
ATOM   3884  O   LEU A 266      26.533  58.559  29.760  1.00 -0.02           O
ATOM   3885  CB  LEU A 266      24.600  59.531  32.111  1.00 -0.02           C
ATOM   3886  CG  LEU A 266      24.482  60.791  32.973  1.00 -0.02           C
ATOM   3887  CD1 LEU A 266      24.151  60.475  34.405  1.00 -0.02           C
ATOM   3888  CD2 LEU A 266      25.745  61.625  32.985  1.00 -0.02           C
ATOM   3889  H   LEU A 266      22.637  60.147  30.720  1.00 -0.02           H
ATOM   3890  HA  LEU A 266      25.363  60.537  30.293  1.00 -0.02           H
ATOM   3891  HB2 LEU A 266      23.828  58.823  32.413  1.00 -0.02           H
ATOM   3892  HB3 LEU A 266      25.555  59.095  32.403  1.00 -0.02           H
ATOM   3893  HG  LEU A 266      23.742  61.502  32.605  1.00 -0.02           H
ATOM   3894 HD11 LEU A 266      23.260  59.852  34.477  1.00 -0.02           H
ATOM   3895 HD12 LEU A 266      23.904  61.410  34.907  1.00 -0.02           H
ATOM   3896 HD13 LEU A 266      24.974  59.995  34.937  1.00 -0.02           H
ATOM   3897 HD21 LEU A 266      26.500  61.005  33.469  1.00 -0.02           H
ATOM   3898 HD22 LEU A 266      26.056  61.766  31.950  1.00 -0.02           H
ATOM   3899 HD23 LEU A 266      25.681  62.584  33.500  1.00 -0.02           H
ATOM   3900  N   GLY A 267      24.503  57.491  29.709  1.00  0.00           N
ATOM   3901  CA  GLY A 267      24.983  56.299  29.091  1.00  0.00           C
ATOM   3902  C   GLY A 267      25.332  56.562  27.643  1.00  0.00           C
ATOM   3903  O   GLY A 267      26.318  55.997  27.145  1.00  0.00           O
ATOM   3904  H   GLY A 267      23.545  57.577  30.015  1.00  0.00           H
ATOM   3905  HA2 GLY A 267      25.833  55.899  29.645  1.00  0.00           H
ATOM   3906  HA3 GLY A 267      24.164  55.585  29.178  1.00  0.00           H
ATOM   3907  N   SER A 268      24.689  57.438  26.899  1.00 -0.02           N
ATOM   3908  CA  SER A 268      25.078  57.919  25.560  1.00 -0.02           C
ATOM   3909  C   SER A 268      26.287  58.844  25.538  1.00 -0.02           C
ATOM   3910  O   SER A 268      27.228  58.610  24.736  1.00 -0.02           O
ATOM   3911  CB  SER A 268      23.793  58.545  24.892  1.00 -0.02           C
ATOM   3912  OG  SER A 268      24.137  58.802  23.514  1.00 -0.02           O
ATOM   3913  H   SER A 268      23.868  57.866  27.302  1.00 -0.02           H
ATOM   3914  HA  SER A 268      25.332  57.033  24.978  1.00 -0.02           H
ATOM   3915  HB2 SER A 268      22.921  57.897  24.810  1.00 -0.02           H
ATOM   3916  HB3 SER A 268      23.577  59.525  25.319  1.00 -0.02           H
ATOM   3917  HG  SER A 268      23.354  59.031  23.009  1.00 -0.02           H
ATOM   3918  N   ALA A 269      26.468  59.666  26.549  1.00 -0.05           N
ATOM   3919  CA  ALA A 269      27.677  60.414  26.726  1.00 -0.05           C
ATOM   3920  C   ALA A 269      28.869  59.472  26.929  1.00 -0.05           C
ATOM   3921  O   ALA A 269      29.873  59.704  26.272  1.00 -0.05           O
ATOM   3922  CB  ALA A 269      27.608  61.340  27.938  1.00 -0.05           C
ATOM   3923  H   ALA A 269      25.749  59.729  27.255  1.00 -0.05           H
ATOM   3924  HA  ALA A 269      27.919  61.039  25.866  1.00 -0.05           H
ATOM   3925  HB1 ALA A 269      26.737  61.988  27.843  1.00 -0.05           H
ATOM   3926  HB2 ALA A 269      28.473  62.002  27.881  1.00 -0.05           H
ATOM   3927  HB3 ALA A 269      27.514  60.783  28.870  1.00 -0.05           H
ATOM   3928  N   GLN A 270      28.670  58.374  27.750  1.00  0.02           N
ATOM   3929  CA  GLN A 270      29.633  57.291  27.913  1.00  0.02           C
ATOM   3930  C   GLN A 270      29.976  56.625  26.618  1.00  0.02           C
ATOM   3931  O   GLN A 270      31.169  56.574  26.174  1.00  0.02           O
ATOM   3932  CB  GLN A 270      29.264  56.333  29.051  1.00  0.02           C
ATOM   3933  CG  GLN A 270      30.382  55.230  29.398  1.00  0.02           C
ATOM   3934  CD  GLN A 270      31.834  55.685  29.644  1.00  0.02           C
ATOM   3935  NE2 GLN A 270      32.779  54.892  29.116  1.00  0.02           N
ATOM   3936  OE1 GLN A 270      32.117  56.687  30.228  1.00  0.02           O
ATOM   3937  H   GLN A 270      27.794  58.314  28.250  1.00  0.02           H
ATOM   3938  HA  GLN A 270      30.511  57.773  28.343  1.00  0.02           H
ATOM   3939  HB2 GLN A 270      29.104  56.900  29.968  1.00  0.02           H
ATOM   3940  HB3 GLN A 270      28.307  55.874  28.800  1.00  0.02           H
ATOM   3941  HG2 GLN A 270      30.040  54.689  30.280  1.00  0.02           H
ATOM   3942  HG3 GLN A 270      30.465  54.608  28.507  1.00  0.02           H
ATOM   3943 HE21 GLN A 270      33.738  55.142  29.313  1.00  0.02           H
ATOM   3944 HE22 GLN A 270      32.534  53.971  28.782  1.00  0.02           H
ATOM   3945  N   GLU A 271      28.959  56.237  25.962  1.00  0.00           N
ATOM   3946  CA  GLU A 271      29.178  55.675  24.576  1.00  0.00           C
ATOM   3947  C   GLU A 271      29.911  56.593  23.591  1.00  0.00           C
ATOM   3948  O   GLU A 271      30.533  56.061  22.689  1.00  0.00           O
ATOM   3949  CB  GLU A 271      27.873  55.164  23.942  1.00  0.00           C
ATOM   3950  CG  GLU A 271      28.094  54.009  22.956  1.00  0.00           C
ATOM   3951  CD  GLU A 271      28.884  52.753  23.381  1.00  0.00           C
ATOM   3952  OE1 GLU A 271      28.566  52.204  24.434  1.00  0.00           O
ATOM   3953  OE2 GLU A 271      29.570  52.113  22.540  1.00  0.00           O
ATOM   3954  H   GLU A 271      28.007  56.225  26.299  1.00  0.00           H
ATOM   3955  HA  GLU A 271      29.818  54.808  24.740  1.00  0.00           H
ATOM   3956  HB2 GLU A 271      27.255  54.776  24.752  1.00  0.00           H
ATOM   3957  HB3 GLU A 271      27.283  55.946  23.464  1.00  0.00           H
ATOM   3958  HG2 GLU A 271      27.115  53.626  22.667  1.00  0.00           H
ATOM   3959  HG3 GLU A 271      28.708  54.384  22.137  1.00  0.00           H
ATOM   3960  N   THR A 272      29.876  57.918  23.832  1.00 -0.08           N
ATOM   3961  CA  THR A 272      30.540  58.961  23.115  1.00 -0.08           C
ATOM   3962  C   THR A 272      32.004  59.136  23.506  1.00 -0.08           C
ATOM   3963  O   THR A 272      32.876  59.186  22.610  1.00 -0.08           O
ATOM   3964  CB  THR A 272      29.755  60.226  23.162  1.00 -0.08           C
ATOM   3965  CG2 THR A 272      30.348  61.224  22.106  1.00 -0.08           C
ATOM   3966  OG1 THR A 272      28.374  60.131  22.897  1.00 -0.08           O
ATOM   3967  H   THR A 272      29.343  58.212  24.638  1.00 -0.08           H
ATOM   3968  HA  THR A 272      30.634  58.619  22.085  1.00 -0.08           H
ATOM   3969  HB  THR A 272      29.873  60.684  24.143  1.00 -0.08           H
ATOM   3970  HG1 THR A 272      27.951  59.563  23.545  1.00 -0.08           H
ATOM   3971 HG21 THR A 272      31.428  61.281  22.238  1.00 -0.08           H
ATOM   3972 HG22 THR A 272      29.869  62.175  22.342  1.00 -0.08           H
ATOM   3973 HG23 THR A 272      30.083  60.940  21.088  1.00 -0.08           H
ATOM   3974  N   LEU A 273      32.355  58.996  24.779  1.00 -0.23           N
ATOM   3975  CA  LEU A 273      33.735  58.686  25.321  1.00 -0.23           C
ATOM   3976  C   LEU A 273      34.398  57.404  24.803  1.00 -0.23           C
ATOM   3977  O   LEU A 273      35.621  57.266  24.882  1.00 -0.23           O
ATOM   3978  CB  LEU A 273      33.752  58.664  26.895  1.00 -0.23           C
ATOM   3979  CG  LEU A 273      33.169  59.827  27.640  1.00 -0.23           C
ATOM   3980  CD1 LEU A 273      33.109  59.683  29.177  1.00 -0.23           C
ATOM   3981  CD2 LEU A 273      33.894  61.166  27.273  1.00 -0.23           C
ATOM   3982  H   LEU A 273      31.527  58.940  25.354  1.00 -0.23           H
ATOM   3983  HA  LEU A 273      34.357  59.506  24.961  1.00 -0.23           H
ATOM   3984  HB2 LEU A 273      33.158  57.779  27.122  1.00 -0.23           H
ATOM   3985  HB3 LEU A 273      34.755  58.438  27.257  1.00 -0.23           H
ATOM   3986  HG  LEU A 273      32.156  60.098  27.344  1.00 -0.23           H
ATOM   3987 HD11 LEU A 273      34.033  59.218  29.522  1.00 -0.23           H
ATOM   3988 HD12 LEU A 273      32.289  58.967  29.237  1.00 -0.23           H
ATOM   3989 HD13 LEU A 273      32.883  60.604  29.713  1.00 -0.23           H
ATOM   3990 HD21 LEU A 273      33.497  62.010  27.837  1.00 -0.23           H
ATOM   3991 HD22 LEU A 273      34.964  61.102  27.470  1.00 -0.23           H
ATOM   3992 HD23 LEU A 273      33.650  61.314  26.221  1.00 -0.23           H
ATOM   3993  N   ILE A 274      33.602  56.427  24.325  1.00  0.02           N
ATOM   3994  CA  ILE A 274      34.135  55.159  23.771  1.00  0.02           C
ATOM   3995  C   ILE A 274      34.510  55.268  22.281  1.00  0.02           C
ATOM   3996  O   ILE A 274      35.368  54.532  21.784  1.00  0.02           O
ATOM   3997  CB  ILE A 274      33.151  53.967  23.985  1.00  0.02           C
ATOM   3998  CG1 ILE A 274      32.811  53.654  25.470  1.00  0.02           C
ATOM   3999  CG2 ILE A 274      33.490  52.608  23.336  1.00  0.02           C
ATOM   4000  CD1 ILE A 274      31.679  52.643  25.722  1.00  0.02           C
ATOM   4001  H   ILE A 274      32.619  56.560  24.518  1.00  0.02           H
ATOM   4002  HA  ILE A 274      35.061  54.834  24.245  1.00  0.02           H
ATOM   4003  HB  ILE A 274      32.224  54.298  23.516  1.00  0.02           H
ATOM   4004 HG12 ILE A 274      33.731  53.351  25.971  1.00  0.02           H
ATOM   4005 HG13 ILE A 274      32.476  54.571  25.955  1.00  0.02           H
ATOM   4006 HG21 ILE A 274      33.943  52.656  22.346  1.00  0.02           H
ATOM   4007 HG22 ILE A 274      32.558  52.080  23.134  1.00  0.02           H
ATOM   4008 HG23 ILE A 274      34.054  51.966  24.013  1.00  0.02           H
ATOM   4009 HD11 ILE A 274      32.102  51.639  25.719  1.00  0.02           H
ATOM   4010 HD12 ILE A 274      30.985  52.811  24.897  1.00  0.02           H
ATOM   4011 HD13 ILE A 274      31.133  52.818  26.649  1.00  0.02           H
ATOM   4012  N   ARG A 275      33.983  56.262  21.616  1.00  0.02           N
ATOM   4013  CA  ARG A 275      33.914  56.282  20.153  1.00  0.02           C
ATOM   4014  C   ARG A 275      34.338  57.553  19.411  1.00  0.02           C
ATOM   4015  O   ARG A 275      34.595  57.503  18.240  1.00  0.02           O
ATOM   4016  CB  ARG A 275      32.488  55.967  19.688  1.00  0.02           C
ATOM   4017  CG  ARG A 275      32.026  54.526  20.105  1.00  0.02           C
ATOM   4018  CD  ARG A 275      30.726  54.333  19.381  1.00  0.02           C
ATOM   4019  NE  ARG A 275      30.197  53.073  19.990  1.00  0.02           N
ATOM   4020  CZ  ARG A 275      29.452  52.118  19.418  1.00  0.02           C
ATOM   4021  NH1 ARG A 275      29.092  52.038  18.157  1.00  0.02           N
ATOM   4022  NH2 ARG A 275      29.021  51.149  20.067  1.00  0.02           N
ATOM   4023  H   ARG A 275      33.541  56.992  22.156  1.00  0.02           H
ATOM   4024  HA  ARG A 275      34.589  55.519  19.766  1.00  0.02           H
ATOM   4025  HB2 ARG A 275      31.827  56.644  20.231  1.00  0.02           H
ATOM   4026  HB3 ARG A 275      32.486  56.057  18.602  1.00  0.02           H
ATOM   4027  HG2 ARG A 275      32.668  53.769  19.656  1.00  0.02           H
ATOM   4028  HG3 ARG A 275      31.893  54.441  21.184  1.00  0.02           H
ATOM   4029  HD2 ARG A 275      30.121  55.211  19.605  1.00  0.02           H
ATOM   4030  HD3 ARG A 275      30.898  54.396  18.307  1.00  0.02           H
ATOM   4031  HE  ARG A 275      30.454  52.902  20.952  1.00  0.02           H
ATOM   4032 HH11 ARG A 275      29.364  52.704  17.448  1.00  0.02           H
ATOM   4033 HH12 ARG A 275      28.610  51.205  17.848  1.00  0.02           H
ATOM   4034 HH21 ARG A 275      29.081  51.252  21.070  1.00  0.02           H
ATOM   4035 HH22 ARG A 275      28.521  50.374  19.655  1.00  0.02           H
ATOM   4036  N   LYS A 276      34.331  58.695  20.136  1.00  0.02           N
ATOM   4037  CA  LYS A 276      34.473  60.091  19.559  1.00  0.02           C
ATOM   4038  C   LYS A 276      35.286  61.090  20.401  1.00  0.02           C
ATOM   4039  O   LYS A 276      35.320  62.222  20.020  1.00  0.02           O
ATOM   4040  CB  LYS A 276      33.076  60.645  19.332  1.00  0.02           C
ATOM   4041  CG  LYS A 276      32.228  59.903  18.212  1.00  0.02           C
ATOM   4042  CD  LYS A 276      30.768  60.421  17.904  1.00  0.02           C
ATOM   4043  CE  LYS A 276      30.115  59.560  16.773  1.00  0.02           C
ATOM   4044  NZ  LYS A 276      28.921  60.268  16.172  1.00  0.02           N
ATOM   4045  H   LYS A 276      33.992  58.684  21.088  1.00  0.02           H
ATOM   4046  HA  LYS A 276      34.991  59.986  18.606  1.00  0.02           H
ATOM   4047  HB2 LYS A 276      32.575  60.634  20.300  1.00  0.02           H
ATOM   4048  HB3 LYS A 276      33.226  61.696  19.088  1.00  0.02           H
ATOM   4049  HG2 LYS A 276      32.844  59.976  17.315  1.00  0.02           H
ATOM   4050  HG3 LYS A 276      32.177  58.846  18.473  1.00  0.02           H
ATOM   4051  HD2 LYS A 276      30.098  60.364  18.762  1.00  0.02           H
ATOM   4052  HD3 LYS A 276      30.854  61.448  17.550  1.00  0.02           H
ATOM   4053  HE2 LYS A 276      30.875  59.426  16.003  1.00  0.02           H
ATOM   4054  HE3 LYS A 276      30.056  58.534  17.136  1.00  0.02           H
ATOM   4055  HZ1 LYS A 276      28.407  59.718  15.499  1.00  0.02           H
ATOM   4056  HZ2 LYS A 276      29.232  61.085  15.667  1.00  0.02           H
ATOM   4057  HZ3 LYS A 276      28.300  60.561  16.913  1.00  0.02           H
ATOM   4058  N   THR A 277      35.779  60.735  21.647  1.00 -0.02           N
ATOM   4059  CA  THR A 277      36.327  61.697  22.531  1.00 -0.02           C
ATOM   4060  C   THR A 277      37.438  61.157  23.492  1.00 -0.02           C
ATOM   4061  O   THR A 277      37.328  59.971  23.846  1.00 -0.02           O
ATOM   4062  CB  THR A 277      35.194  62.416  23.309  1.00 -0.02           C
ATOM   4063  CG2 THR A 277      35.720  63.113  24.580  1.00 -0.02           C
ATOM   4064  OG1 THR A 277      34.592  63.392  22.498  1.00 -0.02           O
ATOM   4065  H   THR A 277      35.941  59.739  21.698  1.00 -0.02           H
ATOM   4066  HA  THR A 277      36.796  62.503  21.966  1.00 -0.02           H
ATOM   4067  HB  THR A 277      34.443  61.725  23.690  1.00 -0.02           H
ATOM   4068  HG1 THR A 277      34.987  63.235  21.638  1.00 -0.02           H
ATOM   4069 HG21 THR A 277      36.136  62.568  25.428  1.00 -0.02           H
ATOM   4070 HG22 THR A 277      34.919  63.705  25.024  1.00 -0.02           H
ATOM   4071 HG23 THR A 277      36.484  63.853  24.345  1.00 -0.02           H
ATOM   4072  N   ARG A 278      38.513  61.929  23.906  1.00 -0.02           N
ATOM   4073  CA  ARG A 278      39.681  61.634  24.739  1.00 -0.02           C
ATOM   4074  C   ARG A 278      39.993  62.844  25.579  1.00 -0.02           C
ATOM   4075  O   ARG A 278      39.885  63.960  25.173  1.00 -0.02           O
ATOM   4076  CB  ARG A 278      40.840  61.158  23.892  1.00 -0.02           C
ATOM   4077  CG  ARG A 278      40.762  59.684  23.343  1.00 -0.02           C
ATOM   4078  CD  ARG A 278      42.197  59.263  22.913  1.00 -0.02           C
ATOM   4079  NE  ARG A 278      42.150  57.871  22.560  1.00 -0.02           N
ATOM   4080  CZ  ARG A 278      42.422  56.843  23.316  1.00 -0.02           C
ATOM   4081  NH1 ARG A 278      42.753  56.860  24.529  1.00 -0.02           N
ATOM   4082  NH2 ARG A 278      42.408  55.637  22.864  1.00 -0.02           N
ATOM   4083  H   ARG A 278      38.515  62.858  23.509  1.00 -0.02           H
ATOM   4084  HA  ARG A 278      39.417  60.849  25.447  1.00 -0.02           H
ATOM   4085  HB2 ARG A 278      41.018  61.830  23.052  1.00 -0.02           H
ATOM   4086  HB3 ARG A 278      41.624  61.137  24.649  1.00 -0.02           H
ATOM   4087  HG2 ARG A 278      40.408  59.009  24.123  1.00 -0.02           H
ATOM   4088  HG3 ARG A 278      40.099  59.634  22.479  1.00 -0.02           H
ATOM   4089  HD2 ARG A 278      42.383  59.844  22.010  1.00 -0.02           H
ATOM   4090  HD3 ARG A 278      42.901  59.388  23.736  1.00 -0.02           H
ATOM   4091  HE  ARG A 278      41.946  57.598  21.609  1.00 -0.02           H
ATOM   4092 HH11 ARG A 278      42.848  57.772  24.951  1.00 -0.02           H
ATOM   4093 HH12 ARG A 278      42.974  56.047  25.086  1.00 -0.02           H
ATOM   4094 HH21 ARG A 278      42.340  55.381  21.889  1.00 -0.02           H
ATOM   4095 HH22 ARG A 278      42.648  54.865  23.470  1.00 -0.02           H
ATOM   4096  N   PHE A 279      40.476  62.507  26.782  1.00 -0.41           N
ATOM   4097  CA  PHE A 279      40.991  63.366  27.857  1.00 -0.41           C
ATOM   4098  C   PHE A 279      42.543  63.152  28.055  1.00 -0.41           C
ATOM   4099  O   PHE A 279      43.052  61.996  28.122  1.00 -0.41           O
ATOM   4100  CB  PHE A 279      40.233  62.996  29.122  1.00 -0.41           C
ATOM   4101  CG  PHE A 279      40.663  63.549  30.383  1.00 -0.41           C
ATOM   4102  CD1 PHE A 279      40.771  64.915  30.518  1.00 -0.41           C
ATOM   4103  CD2 PHE A 279      40.881  62.703  31.467  1.00 -0.41           C
ATOM   4104  CE1 PHE A 279      41.045  65.474  31.756  1.00 -0.41           C
ATOM   4105  CE2 PHE A 279      41.154  63.306  32.746  1.00 -0.41           C
ATOM   4106  CZ  PHE A 279      41.255  64.662  32.884  1.00 -0.41           C
ATOM   4107  H   PHE A 279      40.535  61.508  26.922  1.00 -0.41           H
ATOM   4108  HA  PHE A 279      40.892  64.437  27.679  1.00 -0.41           H
ATOM   4109  HB2 PHE A 279      39.211  63.350  28.984  1.00 -0.41           H
ATOM   4110  HB3 PHE A 279      40.183  61.909  29.195  1.00 -0.41           H
ATOM   4111  HD1 PHE A 279      40.624  65.552  29.658  1.00 -0.41           H
ATOM   4112  HD2 PHE A 279      40.897  61.627  31.375  1.00 -0.41           H
ATOM   4113  HE1 PHE A 279      41.212  66.541  31.772  1.00 -0.41           H
ATOM   4114  HE2 PHE A 279      41.273  62.701  33.632  1.00 -0.41           H
ATOM   4115  HZ  PHE A 279      41.409  65.082  33.867  1.00 -0.41           H
ATOM   4116  N   PHE A 280      43.276  64.235  28.229  1.00 -0.05           N
ATOM   4117  CA  PHE A 280      44.678  64.205  28.525  1.00 -0.05           C
ATOM   4118  C   PHE A 280      45.065  65.193  29.671  1.00 -0.05           C
ATOM   4119  O   PHE A 280      44.395  66.213  29.859  1.00 -0.05           O
ATOM   4120  CB  PHE A 280      45.513  64.424  27.225  1.00 -0.05           C
ATOM   4121  CG  PHE A 280      45.214  65.815  26.618  1.00 -0.05           C
ATOM   4122  CD1 PHE A 280      45.742  67.055  27.171  1.00 -0.05           C
ATOM   4123  CD2 PHE A 280      44.304  65.910  25.528  1.00 -0.05           C
ATOM   4124  CE1 PHE A 280      45.354  68.324  26.688  1.00 -0.05           C
ATOM   4125  CE2 PHE A 280      43.972  67.182  25.041  1.00 -0.05           C
ATOM   4126  CZ  PHE A 280      44.393  68.376  25.630  1.00 -0.05           C
ATOM   4127  H   PHE A 280      42.877  65.160  28.156  1.00 -0.05           H
ATOM   4128  HA  PHE A 280      44.978  63.218  28.878  1.00 -0.05           H
ATOM   4129  HB2 PHE A 280      46.554  64.523  27.531  1.00 -0.05           H
ATOM   4130  HB3 PHE A 280      45.463  63.546  26.580  1.00 -0.05           H
ATOM   4131  HD1 PHE A 280      46.463  67.100  27.974  1.00 -0.05           H
ATOM   4132  HD2 PHE A 280      43.729  65.087  25.129  1.00 -0.05           H
ATOM   4133  HE1 PHE A 280      45.857  69.210  27.046  1.00 -0.05           H
ATOM   4134  HE2 PHE A 280      43.485  67.236  24.079  1.00 -0.05           H
ATOM   4135  HZ  PHE A 280      43.936  69.283  25.261  1.00 -0.05           H
ATOM   4136  N   MET A 281      46.079  64.803  30.427  1.00  0.01           N
ATOM   4137  CA  MET A 281      46.836  65.678  31.296  1.00  0.01           C
ATOM   4138  C   MET A 281      48.016  66.240  30.462  1.00  0.01           C
ATOM   4139  O   MET A 281      48.565  65.565  29.626  1.00  0.01           O
ATOM   4140  CB  MET A 281      47.330  64.951  32.512  1.00  0.01           C
ATOM   4141  CG  MET A 281      47.989  65.841  33.521  1.00  0.01           C
ATOM   4142  SD  MET A 281      48.400  64.972  35.099  1.00  0.01           S
ATOM   4143  CE  MET A 281      49.668  63.794  34.581  1.00  0.01           C
ATOM   4144  H   MET A 281      46.478  63.984  29.993  1.00  0.01           H
ATOM   4145  HA  MET A 281      46.187  66.480  31.648  1.00  0.01           H
ATOM   4146  HB2 MET A 281      46.432  64.505  32.940  1.00  0.01           H
ATOM   4147  HB3 MET A 281      47.975  64.148  32.155  1.00  0.01           H
ATOM   4148  HG2 MET A 281      48.874  66.278  33.058  1.00  0.01           H
ATOM   4149  HG3 MET A 281      47.403  66.727  33.765  1.00  0.01           H
ATOM   4150  HE1 MET A 281      50.332  64.248  33.845  1.00  0.01           H
ATOM   4151  HE2 MET A 281      50.243  63.485  35.454  1.00  0.01           H
ATOM   4152  HE3 MET A 281      49.139  63.034  34.005  1.00  0.01           H
ATOM   4153  N   ALA A 282      48.440  67.426  30.779  1.00  0.00           N
ATOM   4154  CA  ALA A 282      49.673  68.059  30.197  1.00  0.00           C
ATOM   4155  C   ALA A 282      50.375  69.036  31.135  1.00  0.00           C
ATOM   4156  O   ALA A 282      49.828  69.993  31.636  1.00  0.00           O
ATOM   4157  CB  ALA A 282      49.452  68.671  28.813  1.00  0.00           C
ATOM   4158  H   ALA A 282      47.792  67.910  31.384  1.00  0.00           H
ATOM   4159  HA  ALA A 282      50.388  67.244  30.084  1.00  0.00           H
ATOM   4160  HB1 ALA A 282      50.442  68.852  28.394  1.00  0.00           H
ATOM   4161  HB2 ALA A 282      48.937  69.629  28.880  1.00  0.00           H
ATOM   4162  HB3 ALA A 282      48.759  68.100  28.194  1.00  0.00           H
ATOM   4163  N   THR A 283      51.712  69.073  31.175  1.00  0.01           N
ATOM   4164  CA  THR A 283      52.547  70.128  31.895  1.00  0.01           C
ATOM   4165  C   THR A 283      53.173  71.070  30.906  1.00  0.01           C
ATOM   4166  O   THR A 283      53.997  70.648  30.035  1.00  0.01           O
ATOM   4167  CB  THR A 283      53.519  69.694  32.913  1.00  0.01           C
ATOM   4168  CG2 THR A 283      54.004  70.752  33.908  1.00  0.01           C
ATOM   4169  OG1 THR A 283      53.057  68.664  33.722  1.00  0.01           O
ATOM   4170  H   THR A 283      52.151  68.427  30.535  1.00  0.01           H
ATOM   4171  HA  THR A 283      51.818  70.708  32.461  1.00  0.01           H
ATOM   4172  HB  THR A 283      54.371  69.377  32.312  1.00  0.01           H
ATOM   4173  HG1 THR A 283      53.737  68.219  34.233  1.00  0.01           H
ATOM   4174 HG21 THR A 283      53.086  71.084  34.392  1.00  0.01           H
ATOM   4175 HG22 THR A 283      54.588  71.488  33.356  1.00  0.01           H
ATOM   4176 HG23 THR A 283      54.624  70.292  34.677  1.00  0.01           H
ATOM   4177  N   LEU A 284      52.805  72.343  31.001  1.00  0.00           N
ATOM   4178  CA  LEU A 284      53.227  73.387  30.059  1.00  0.00           C
ATOM   4179  C   LEU A 284      54.056  74.430  30.792  1.00  0.00           C
ATOM   4180  O   LEU A 284      54.108  74.341  32.031  1.00  0.00           O
ATOM   4181  CB  LEU A 284      51.975  74.168  29.571  1.00  0.00           C
ATOM   4182  CG  LEU A 284      50.903  73.310  28.878  1.00  0.00           C
ATOM   4183  CD1 LEU A 284      49.913  74.263  28.230  1.00  0.00           C
ATOM   4184  CD2 LEU A 284      51.256  72.313  27.904  1.00  0.00           C
ATOM   4185  H   LEU A 284      52.094  72.536  31.691  1.00  0.00           H
ATOM   4186  HA  LEU A 284      53.802  72.949  29.244  1.00  0.00           H
ATOM   4187  HB2 LEU A 284      51.537  74.845  30.305  1.00  0.00           H
ATOM   4188  HB3 LEU A 284      52.255  74.872  28.788  1.00  0.00           H
ATOM   4189  HG  LEU A 284      50.454  72.749  29.697  1.00  0.00           H
ATOM   4190 HD11 LEU A 284      49.538  75.042  28.894  1.00  0.00           H
ATOM   4191 HD12 LEU A 284      49.047  73.611  28.115  1.00  0.00           H
ATOM   4192 HD13 LEU A 284      50.256  74.665  27.277  1.00  0.00           H
ATOM   4193 HD21 LEU A 284      51.878  72.799  27.152  1.00  0.00           H
ATOM   4194 HD22 LEU A 284      51.904  71.547  28.330  1.00  0.00           H
ATOM   4195 HD23 LEU A 284      50.353  71.815  27.551  1.00  0.00           H
ATOM   4196  N   ARG A 285      54.590  75.460  30.099  1.00  0.00           N
ATOM   4197  CA  ARG A 285      55.504  76.446  30.703  1.00  0.00           C
ATOM   4198  C   ARG A 285      55.443  77.866  29.998  1.00  0.00           C
ATOM   4199  O   ARG A 285      55.400  77.903  28.756  1.00  0.00           O
ATOM   4200  CB  ARG A 285      56.945  75.910  30.628  1.00  0.00           C
ATOM   4201  CG  ARG A 285      57.909  76.867  31.390  1.00  0.00           C
ATOM   4202  CD  ARG A 285      59.369  76.454  31.550  1.00  0.00           C
ATOM   4203  NE  ARG A 285      59.457  75.254  32.296  1.00  0.00           N
ATOM   4204  CZ  ARG A 285      59.010  74.932  33.501  1.00  0.00           C
ATOM   4205  NH1 ARG A 285      58.566  75.898  34.234  1.00  0.00           N
ATOM   4206  NH2 ARG A 285      58.997  73.736  33.957  1.00  0.00           N
ATOM   4207  H   ARG A 285      54.658  75.312  29.102  1.00  0.00           H
ATOM   4208  HA  ARG A 285      55.177  76.460  31.743  1.00  0.00           H
ATOM   4209  HB2 ARG A 285      56.941  74.897  31.031  1.00  0.00           H
ATOM   4210  HB3 ARG A 285      57.214  75.864  29.573  1.00  0.00           H
ATOM   4211  HG2 ARG A 285      58.052  77.775  30.804  1.00  0.00           H
ATOM   4212  HG3 ARG A 285      57.373  77.097  32.311  1.00  0.00           H
ATOM   4213  HD2 ARG A 285      59.955  76.393  30.633  1.00  0.00           H
ATOM   4214  HD3 ARG A 285      59.852  77.248  32.119  1.00  0.00           H
ATOM   4215  HE  ARG A 285      60.013  74.495  31.929  1.00  0.00           H
ATOM   4216 HH11 ARG A 285      58.918  76.836  34.109  1.00  0.00           H
ATOM   4217 HH12 ARG A 285      58.089  75.670  35.095  1.00  0.00           H
ATOM   4218 HH21 ARG A 285      59.418  72.951  33.482  1.00  0.00           H
ATOM   4219 HH22 ARG A 285      58.572  73.632  34.868  1.00  0.00           H
ATOM   4220  N   LYS A 286      55.389  79.050  30.582  1.00  0.00           N
ATOM   4221  CA  LYS A 286      55.596  80.394  29.983  1.00  0.00           C
ATOM   4222  C   LYS A 286      57.145  80.524  29.899  1.00  0.00           C
ATOM   4223  O   LYS A 286      57.849  80.067  30.804  1.00  0.00           O
ATOM   4224  CB  LYS A 286      54.928  81.386  30.907  1.00  0.00           C
ATOM   4225  CG  LYS A 286      55.315  82.795  30.539  1.00  0.00           C
ATOM   4226  CD  LYS A 286      54.529  83.762  31.340  1.00  0.00           C
ATOM   4227  CE  LYS A 286      55.009  85.220  31.027  1.00  0.00           C
ATOM   4228  NZ  LYS A 286      54.054  86.277  31.527  1.00  0.00           N
ATOM   4229  H   LYS A 286      55.313  78.932  31.582  1.00  0.00           H
ATOM   4230  HA  LYS A 286      55.170  80.453  28.981  1.00  0.00           H
ATOM   4231  HB2 LYS A 286      53.853  81.293  30.753  1.00  0.00           H
ATOM   4232  HB3 LYS A 286      55.132  81.265  31.971  1.00  0.00           H
ATOM   4233  HG2 LYS A 286      56.353  82.871  30.862  1.00  0.00           H
ATOM   4234  HG3 LYS A 286      55.288  82.975  29.465  1.00  0.00           H
ATOM   4235  HD2 LYS A 286      53.467  83.638  31.126  1.00  0.00           H
ATOM   4236  HD3 LYS A 286      54.741  83.423  32.354  1.00  0.00           H
ATOM   4237  HE2 LYS A 286      56.001  85.337  31.463  1.00  0.00           H
ATOM   4238  HE3 LYS A 286      55.120  85.466  29.971  1.00  0.00           H
ATOM   4239  HZ1 LYS A 286      53.805  86.241  32.504  1.00  0.00           H
ATOM   4240  HZ2 LYS A 286      53.220  86.070  30.996  1.00  0.00           H
ATOM   4241  HZ3 LYS A 286      54.221  87.237  31.261  1.00  0.00           H
ATOM   4242  N   PRO A 287      57.699  81.277  28.932  1.00  0.00           N
ATOM   4243  CA  PRO A 287      59.154  81.321  28.703  1.00  0.00           C
ATOM   4244  C   PRO A 287      59.929  82.026  29.785  1.00  0.00           C
ATOM   4245  O   PRO A 287      59.512  83.088  30.306  1.00  0.00           O
ATOM   4246  CB  PRO A 287      59.364  82.099  27.404  1.00  0.00           C
ATOM   4247  CG  PRO A 287      58.046  81.849  26.623  1.00  0.00           C
ATOM   4248  CD  PRO A 287      57.013  81.719  27.720  1.00  0.00           C
ATOM   4249  HA  PRO A 287      59.460  80.286  28.551  1.00  0.00           H
ATOM   4250  HB2 PRO A 287      59.454  83.177  27.545  1.00  0.00           H
ATOM   4251  HB3 PRO A 287      60.263  81.851  26.842  1.00  0.00           H
ATOM   4252  HG2 PRO A 287      57.833  82.714  25.994  1.00  0.00           H
ATOM   4253  HG3 PRO A 287      57.994  80.902  26.086  1.00  0.00           H
ATOM   4254  HD2 PRO A 287      56.471  82.659  27.822  1.00  0.00           H
ATOM   4255  HD3 PRO A 287      56.244  81.006  27.423  1.00  0.00           H
ATOM   4256  N   ALA A 288      61.090  81.514  30.189  1.00  0.00           N
ATOM   4257  CA  ALA A 288      62.111  82.090  31.029  1.00  0.00           C
ATOM   4258  C   ALA A 288      62.889  83.331  30.468  1.00  0.00           C
ATOM   4259  O   ALA A 288      63.219  83.298  29.268  1.00  0.00           O
ATOM   4260  CB  ALA A 288      62.947  80.873  31.524  1.00  0.00           C
ATOM   4261  H   ALA A 288      61.313  80.659  29.699  1.00  0.00           H
ATOM   4262  HA  ALA A 288      61.669  82.446  31.960  1.00  0.00           H
ATOM   4263  HB1 ALA A 288      63.284  80.325  30.644  1.00  0.00           H
ATOM   4264  HB2 ALA A 288      62.352  80.201  32.144  1.00  0.00           H
ATOM   4265  HB3 ALA A 288      63.798  81.190  32.126  1.00  0.00           H
ATOM   4266  N   VAL A 289      63.318  84.277  31.285  1.00  0.00           N
ATOM   4267  CA  VAL A 289      64.248  85.308  30.810  1.00  0.00           C
ATOM   4268  C   VAL A 289      65.648  84.682  30.893  1.00  0.00           C
ATOM   4269  O   VAL A 289      65.867  83.897  31.779  1.00  0.00           O
ATOM   4270  CB  VAL A 289      64.130  86.653  31.507  1.00  0.00           C
ATOM   4271  CG1 VAL A 289      62.689  87.255  31.562  1.00  0.00           C
ATOM   4272  CG2 VAL A 289      64.787  86.781  32.891  1.00  0.00           C
ATOM   4273  H   VAL A 289      63.197  84.115  32.274  1.00  0.00           H
ATOM   4274  HA  VAL A 289      64.064  85.532  29.759  1.00  0.00           H
ATOM   4275  HB  VAL A 289      64.679  87.280  30.805  1.00  0.00           H
ATOM   4276 HG11 VAL A 289      62.344  87.096  30.540  1.00  0.00           H
ATOM   4277 HG12 VAL A 289      61.995  86.620  32.113  1.00  0.00           H
ATOM   4278 HG13 VAL A 289      62.658  88.299  31.872  1.00  0.00           H
ATOM   4279 HG21 VAL A 289      65.854  86.577  32.987  1.00  0.00           H
ATOM   4280 HG22 VAL A 289      64.406  86.025  33.577  1.00  0.00           H
ATOM   4281 HG23 VAL A 289      64.703  87.819  33.213  1.00  0.00           H
ATOM   4282  N   LEU A 290      66.526  85.024  29.951  1.00  0.00           N
ATOM   4283  CA  LEU A 290      67.961  84.622  29.994  1.00  0.00           C
ATOM   4284  C   LEU A 290      68.840  85.801  30.484  1.00  0.00           C
ATOM   4285  O   LEU A 290      68.222  86.875  30.716  1.00  0.00           O
ATOM   4286  CB  LEU A 290      68.322  84.077  28.533  1.00  0.00           C
ATOM   4287  CG  LEU A 290      68.061  82.592  28.370  1.00  0.00           C
ATOM   4288  CD1 LEU A 290      68.988  81.741  29.198  1.00  0.00           C
ATOM   4289  CD2 LEU A 290      66.593  82.143  28.614  1.00  0.00           C
ATOM   4290  OXT LEU A 290      70.014  85.651  30.842  1.00  0.00           O
ATOM   4291  H   LEU A 290      66.206  85.527  29.136  1.00  0.00           H
ATOM   4292  HA  LEU A 290      68.149  83.786  30.667  1.00  0.00           H
ATOM   4293  HB2 LEU A 290      67.683  84.553  27.789  1.00  0.00           H
ATOM   4294  HB3 LEU A 290      69.380  84.299  28.389  1.00  0.00           H
ATOM   4295  HG  LEU A 290      68.270  82.371  27.323  1.00  0.00           H
ATOM   4296 HD11 LEU A 290      70.042  81.720  28.923  1.00  0.00           H
ATOM   4297 HD12 LEU A 290      68.794  80.673  29.106  1.00  0.00           H
ATOM   4298 HD13 LEU A 290      68.760  81.936  30.246  1.00  0.00           H
ATOM   4299 HD21 LEU A 290      66.200  82.372  29.605  1.00  0.00           H
ATOM   4300 HD22 LEU A 290      65.931  82.523  27.835  1.00  0.00           H
ATOM   4301 HD23 LEU A 290      66.635  81.072  28.417  1.00  0.00           H
TER    4302      LEU A 290 
ATOM   4303  N   GLN B   9      31.501  83.618  22.343  1.00  0.04           N
ATOM   4304  CA  GLN B   9      32.309  82.727  21.516  1.00  0.04           C
ATOM   4305  C   GLN B   9      31.641  81.406  21.344  1.00  0.04           C
ATOM   4306  O   GLN B   9      31.034  81.218  20.333  1.00  0.04           O
ATOM   4307  CB  GLN B   9      33.714  82.499  22.044  1.00  0.04           C
ATOM   4308  CG  GLN B   9      34.615  83.716  21.650  1.00  0.04           C
ATOM   4309  CD  GLN B   9      34.984  83.778  20.145  1.00  0.04           C
ATOM   4310  NE2 GLN B   9      35.218  84.924  19.616  1.00  0.04           N
ATOM   4311  OE1 GLN B   9      34.714  82.803  19.358  1.00  0.04           O
ATOM   4312  HA  GLN B   9      32.470  83.080  20.497  1.00  0.04           H
ATOM   4313  HB2 GLN B   9      33.717  82.437  23.132  1.00  0.04           H
ATOM   4314  HB3 GLN B   9      34.227  81.608  21.682  1.00  0.04           H
ATOM   4315  HG2 GLN B   9      34.113  84.656  21.879  1.00  0.04           H
ATOM   4316  HG3 GLN B   9      35.454  83.742  22.345  1.00  0.04           H
ATOM   4317 HE21 GLN B   9      35.357  85.011  18.619  1.00  0.04           H
ATOM   4318 HE22 GLN B   9      35.375  85.645  20.305  1.00  0.04           H
ATOM   4319  H1  GLN B   9      31.949  84.508  22.507  1.00  0.04           H
ATOM   4320  H2  GLN B   9      30.641  83.871  21.877  1.00  0.04           H
ATOM   4321  H3  GLN B   9      31.281  83.168  23.220  1.00  0.04           H
ATOM   4322  N   GLN B  10      31.594  80.528  22.329  1.00  0.02           N
ATOM   4323  CA  GLN B  10      30.820  79.327  22.428  1.00  0.02           C
ATOM   4324  C   GLN B  10      29.292  79.605  22.724  1.00  0.02           C
ATOM   4325  O   GLN B  10      28.952  80.741  23.074  1.00  0.02           O
ATOM   4326  CB  GLN B  10      31.607  78.382  23.404  1.00  0.02           C
ATOM   4327  CG  GLN B  10      33.013  78.018  22.974  1.00  0.02           C
ATOM   4328  CD  GLN B  10      34.102  79.078  23.119  1.00  0.02           C
ATOM   4329  NE2 GLN B  10      35.262  78.926  22.443  1.00  0.02           N
ATOM   4330  OE1 GLN B  10      33.913  80.029  23.797  1.00  0.02           O
ATOM   4331  H   GLN B  10      32.051  80.846  23.172  1.00  0.02           H
ATOM   4332  HA  GLN B  10      30.811  78.956  21.403  1.00  0.02           H
ATOM   4333  HB2 GLN B  10      31.716  78.778  24.414  1.00  0.02           H
ATOM   4334  HB3 GLN B  10      30.957  77.511  23.478  1.00  0.02           H
ATOM   4335  HG2 GLN B  10      33.315  77.041  23.350  1.00  0.02           H
ATOM   4336  HG3 GLN B  10      32.887  77.966  21.893  1.00  0.02           H
ATOM   4337 HE21 GLN B  10      35.874  79.730  22.416  1.00  0.02           H
ATOM   4338 HE22 GLN B  10      35.370  78.268  21.685  1.00  0.02           H
ATOM   4339  N   GLN B  11      28.384  78.591  22.504  1.00  0.01           N
ATOM   4340  CA  GLN B  11      26.945  78.848  22.547  1.00  0.01           C
ATOM   4341  C   GLN B  11      26.374  79.253  23.947  1.00  0.01           C
ATOM   4342  O   GLN B  11      25.172  79.544  24.050  1.00  0.01           O
ATOM   4343  CB  GLN B  11      26.217  77.613  21.895  1.00  0.01           C
ATOM   4344  CG  GLN B  11      26.444  76.239  22.650  1.00  0.01           C
ATOM   4345  CD  GLN B  11      25.940  75.010  21.863  1.00  0.01           C
ATOM   4346  NE2 GLN B  11      25.879  73.862  22.491  1.00  0.01           N
ATOM   4347  OE1 GLN B  11      25.453  75.041  20.793  1.00  0.01           O
ATOM   4348  H   GLN B  11      28.667  77.720  22.078  1.00  0.01           H
ATOM   4349  HA  GLN B  11      26.699  79.754  21.994  1.00  0.01           H
ATOM   4350  HB2 GLN B  11      25.162  77.851  21.763  1.00  0.01           H
ATOM   4351  HB3 GLN B  11      26.490  77.388  20.865  1.00  0.01           H
ATOM   4352  HG2 GLN B  11      27.515  76.128  22.818  1.00  0.01           H
ATOM   4353  HG3 GLN B  11      26.009  76.302  23.648  1.00  0.01           H
ATOM   4354 HE21 GLN B  11      25.557  73.164  21.836  1.00  0.01           H
ATOM   4355 HE22 GLN B  11      26.564  73.706  23.217  1.00  0.01           H
ATOM   4356  N   VAL B  12      27.151  79.313  25.018  1.00 -0.01           N
ATOM   4357  CA  VAL B  12      26.781  80.004  26.274  1.00 -0.01           C
ATOM   4358  C   VAL B  12      28.035  80.753  26.690  1.00 -0.01           C
ATOM   4359  O   VAL B  12      29.172  80.215  26.741  1.00 -0.01           O
ATOM   4360  CB  VAL B  12      26.264  79.060  27.436  1.00 -0.01           C
ATOM   4361  CG1 VAL B  12      24.782  78.664  27.215  1.00 -0.01           C
ATOM   4362  CG2 VAL B  12      27.160  77.870  27.572  1.00 -0.01           C
ATOM   4363  H   VAL B  12      28.104  78.988  24.936  1.00 -0.01           H
ATOM   4364  HA  VAL B  12      25.989  80.715  26.039  1.00 -0.01           H
ATOM   4365  HB  VAL B  12      26.360  79.645  28.351  1.00 -0.01           H
ATOM   4366 HG11 VAL B  12      24.128  79.536  27.203  1.00 -0.01           H
ATOM   4367 HG12 VAL B  12      24.816  78.161  26.249  1.00 -0.01           H
ATOM   4368 HG13 VAL B  12      24.534  77.965  28.014  1.00 -0.01           H
ATOM   4369 HG21 VAL B  12      27.126  77.329  26.627  1.00 -0.01           H
ATOM   4370 HG22 VAL B  12      26.760  77.267  28.388  1.00 -0.01           H
ATOM   4371 HG23 VAL B  12      28.192  78.054  27.869  1.00 -0.01           H
ATOM   4372  N   THR B  13      27.785  81.906  27.305  1.00  0.00           N
ATOM   4373  CA  THR B  13      28.873  82.639  27.925  1.00  0.00           C
ATOM   4374  C   THR B  13      29.309  82.059  29.247  1.00  0.00           C
ATOM   4375  O   THR B  13      28.564  81.336  29.911  1.00  0.00           O
ATOM   4376  CB  THR B  13      28.466  84.111  28.141  1.00  0.00           C
ATOM   4377  CG2 THR B  13      28.077  84.865  26.872  1.00  0.00           C
ATOM   4378  OG1 THR B  13      27.346  84.289  28.989  1.00  0.00           O
ATOM   4379  H   THR B  13      26.841  82.162  27.554  1.00  0.00           H
ATOM   4380  HA  THR B  13      29.742  82.760  27.278  1.00  0.00           H
ATOM   4381  HB  THR B  13      29.327  84.607  28.589  1.00  0.00           H
ATOM   4382  HG1 THR B  13      26.603  83.883  28.537  1.00  0.00           H
ATOM   4383 HG21 THR B  13      28.921  84.958  26.189  1.00  0.00           H
ATOM   4384 HG22 THR B  13      27.748  85.862  27.164  1.00  0.00           H
ATOM   4385 HG23 THR B  13      27.371  84.188  26.391  1.00  0.00           H
ATOM   4386  N   ALA B  14      30.522  82.389  29.707  1.00 -0.01           N
ATOM   4387  CA  ALA B  14      31.086  81.889  30.962  1.00 -0.01           C
ATOM   4388  C   ALA B  14      30.133  82.254  32.158  1.00 -0.01           C
ATOM   4389  O   ALA B  14      30.120  81.594  33.136  1.00 -0.01           O
ATOM   4390  CB  ALA B  14      32.391  82.656  31.125  1.00 -0.01           C
ATOM   4391  H   ALA B  14      31.170  82.730  29.012  1.00 -0.01           H
ATOM   4392  HA  ALA B  14      31.344  80.832  30.885  1.00 -0.01           H
ATOM   4393  HB1 ALA B  14      32.910  82.370  32.040  1.00 -0.01           H
ATOM   4394  HB2 ALA B  14      32.207  83.725  31.023  1.00 -0.01           H
ATOM   4395  HB3 ALA B  14      33.049  82.282  30.340  1.00 -0.01           H
ATOM   4396  N   ASP B  15      29.392  83.367  32.072  1.00  0.00           N
ATOM   4397  CA  ASP B  15      28.241  83.688  33.049  1.00  0.00           C
ATOM   4398  C   ASP B  15      27.211  82.604  33.319  1.00  0.00           C
ATOM   4399  O   ASP B  15      26.745  82.441  34.449  1.00  0.00           O
ATOM   4400  CB  ASP B  15      27.411  84.926  32.613  1.00  0.00           C
ATOM   4401  CG  ASP B  15      28.219  86.097  32.098  1.00  0.00           C
ATOM   4402  OD1 ASP B  15      29.455  86.079  32.068  1.00  0.00           O
ATOM   4403  OD2 ASP B  15      27.647  87.199  31.840  1.00  0.00           O
ATOM   4404  H   ASP B  15      29.476  83.991  31.283  1.00  0.00           H
ATOM   4405  HA  ASP B  15      28.664  83.878  34.035  1.00  0.00           H
ATOM   4406  HB2 ASP B  15      26.675  84.717  31.836  1.00  0.00           H
ATOM   4407  HB3 ASP B  15      26.832  85.268  33.470  1.00  0.00           H
ATOM   4408  N   GLU B  16      26.832  81.894  32.292  1.00 -0.01           N
ATOM   4409  CA  GLU B  16      25.913  80.761  32.261  1.00 -0.01           C
ATOM   4410  C   GLU B  16      26.603  79.405  32.518  1.00 -0.01           C
ATOM   4411  O   GLU B  16      25.940  78.465  32.949  1.00 -0.01           O
ATOM   4412  CB  GLU B  16      25.335  80.831  30.877  1.00 -0.01           C
ATOM   4413  CG  GLU B  16      24.528  82.095  30.612  1.00 -0.01           C
ATOM   4414  CD  GLU B  16      24.240  82.277  29.114  1.00 -0.01           C
ATOM   4415  OE1 GLU B  16      25.142  82.806  28.428  1.00 -0.01           O
ATOM   4416  OE2 GLU B  16      23.042  82.304  28.680  1.00 -0.01           O
ATOM   4417  H   GLU B  16      27.355  81.964  31.431  1.00 -0.01           H
ATOM   4418  HA  GLU B  16      25.057  80.812  32.932  1.00 -0.01           H
ATOM   4419  HB2 GLU B  16      26.201  80.696  30.229  1.00 -0.01           H
ATOM   4420  HB3 GLU B  16      24.622  80.010  30.805  1.00 -0.01           H
ATOM   4421  HG2 GLU B  16      23.565  82.018  31.117  1.00 -0.01           H
ATOM   4422  HG3 GLU B  16      25.094  82.947  30.988  1.00 -0.01           H
ATOM   4423  N   VAL B  17      27.916  79.381  32.395  1.00 -0.04           N
ATOM   4424  CA  VAL B  17      28.741  78.388  33.077  1.00 -0.04           C
ATOM   4425  C   VAL B  17      28.765  78.530  34.543  1.00 -0.04           C
ATOM   4426  O   VAL B  17      28.716  77.583  35.357  1.00 -0.04           O
ATOM   4427  CB  VAL B  17      30.157  78.287  32.501  1.00 -0.04           C
ATOM   4428  CG1 VAL B  17      30.857  77.140  33.146  1.00 -0.04           C
ATOM   4429  CG2 VAL B  17      30.246  78.148  30.939  1.00 -0.04           C
ATOM   4430  H   VAL B  17      28.401  80.172  31.998  1.00 -0.04           H
ATOM   4431  HA  VAL B  17      28.340  77.432  32.737  1.00 -0.04           H
ATOM   4432  HB  VAL B  17      30.773  79.163  32.704  1.00 -0.04           H
ATOM   4433 HG11 VAL B  17      31.221  77.367  34.148  1.00 -0.04           H
ATOM   4434 HG12 VAL B  17      30.167  76.307  33.284  1.00 -0.04           H
ATOM   4435 HG13 VAL B  17      31.773  77.005  32.571  1.00 -0.04           H
ATOM   4436 HG21 VAL B  17      31.253  77.858  30.637  1.00 -0.04           H
ATOM   4437 HG22 VAL B  17      29.851  79.015  30.410  1.00 -0.04           H
ATOM   4438 HG23 VAL B  17      29.719  77.230  30.680  1.00 -0.04           H
ATOM   4439  N   GLY B  18      28.743  79.812  34.980  1.00  0.03           N
ATOM   4440  CA  GLY B  18      28.636  80.127  36.377  1.00  0.03           C
ATOM   4441  C   GLY B  18      27.285  79.757  36.998  1.00  0.03           C
ATOM   4442  O   GLY B  18      27.280  78.932  37.949  1.00  0.03           O
ATOM   4443  H   GLY B  18      28.806  80.581  34.328  1.00  0.03           H
ATOM   4444  HA2 GLY B  18      29.428  79.688  36.985  1.00  0.03           H
ATOM   4445  HA3 GLY B  18      28.759  81.210  36.401  1.00  0.03           H
ATOM   4446  N   ASP B  19      26.118  80.157  36.469  1.00  0.00           N
ATOM   4447  CA  ASP B  19      24.752  79.622  36.891  1.00  0.00           C
ATOM   4448  C   ASP B  19      24.610  78.104  36.991  1.00  0.00           C
ATOM   4449  O   ASP B  19      24.129  77.656  38.015  1.00  0.00           O
ATOM   4450  CB  ASP B  19      23.746  80.177  35.897  1.00  0.00           C
ATOM   4451  CG  ASP B  19      22.306  79.990  36.424  1.00  0.00           C
ATOM   4452  OD1 ASP B  19      21.989  80.516  37.522  1.00  0.00           O
ATOM   4453  OD2 ASP B  19      21.487  79.258  35.818  1.00  0.00           O
ATOM   4454  H   ASP B  19      26.122  80.966  35.864  1.00  0.00           H
ATOM   4455  HA  ASP B  19      24.502  80.029  37.870  1.00  0.00           H
ATOM   4456  HB2 ASP B  19      23.859  81.246  35.716  1.00  0.00           H
ATOM   4457  HB3 ASP B  19      23.812  79.592  34.980  1.00  0.00           H
ATOM   4458  N   TRP B  20      25.154  77.307  36.014  1.00 -0.06           N
ATOM   4459  CA  TRP B  20      24.971  75.827  36.033  1.00 -0.06           C
ATOM   4460  C   TRP B  20      25.596  75.242  37.331  1.00 -0.06           C
ATOM   4461  O   TRP B  20      24.876  74.596  38.044  1.00 -0.06           O
ATOM   4462  CB  TRP B  20      25.403  75.207  34.682  1.00 -0.06           C
ATOM   4463  CG  TRP B  20      25.040  73.789  34.454  1.00 -0.06           C
ATOM   4464  CD1 TRP B  20      24.015  73.453  33.578  1.00 -0.06           C
ATOM   4465  CD2 TRP B  20      25.441  72.573  35.085  1.00 -0.06           C
ATOM   4466  CE2 TRP B  20      24.630  71.488  34.647  1.00 -0.06           C
ATOM   4467  CE3 TRP B  20      26.384  72.293  36.091  1.00 -0.06           C
ATOM   4468  NE1 TRP B  20      23.836  72.069  33.636  1.00 -0.06           N
ATOM   4469  CZ2 TRP B  20      24.633  70.193  35.194  1.00 -0.06           C
ATOM   4470  CZ3 TRP B  20      26.403  70.985  36.661  1.00 -0.06           C
ATOM   4471  CH2 TRP B  20      25.606  69.951  36.148  1.00 -0.06           C
ATOM   4472  H   TRP B  20      25.520  77.776  35.198  1.00 -0.06           H
ATOM   4473  HA  TRP B  20      23.904  75.627  36.130  1.00 -0.06           H
ATOM   4474  HB2 TRP B  20      24.982  75.665  33.787  1.00 -0.06           H
ATOM   4475  HB3 TRP B  20      26.489  75.293  34.716  1.00 -0.06           H
ATOM   4476  HD1 TRP B  20      23.344  74.087  33.017  1.00 -0.06           H
ATOM   4477  HE1 TRP B  20      23.197  71.611  33.002  1.00 -0.06           H
ATOM   4478  HE3 TRP B  20      26.993  73.074  36.520  1.00 -0.06           H
ATOM   4479  HZ2 TRP B  20      23.991  69.434  34.773  1.00 -0.06           H
ATOM   4480  HZ3 TRP B  20      27.048  70.722  37.486  1.00 -0.06           H
ATOM   4481  HH2 TRP B  20      25.693  69.008  36.667  1.00 -0.06           H
ATOM   4482  N   TYR B  21      26.886  75.496  37.658  1.00 -0.36           N
ATOM   4483  CA  TYR B  21      27.618  74.959  38.840  1.00 -0.36           C
ATOM   4484  C   TYR B  21      27.088  75.551  40.205  1.00 -0.36           C
ATOM   4485  O   TYR B  21      26.996  74.746  41.097  1.00 -0.36           O
ATOM   4486  CB  TYR B  21      29.132  75.101  38.548  1.00 -0.36           C
ATOM   4487  CG  TYR B  21      29.844  74.199  37.499  1.00 -0.36           C
ATOM   4488  CD1 TYR B  21      30.318  72.932  37.884  1.00 -0.36           C
ATOM   4489  CD2 TYR B  21      30.045  74.681  36.212  1.00 -0.36           C
ATOM   4490  CE1 TYR B  21      31.089  72.112  37.040  1.00 -0.36           C
ATOM   4491  CE2 TYR B  21      30.588  73.759  35.235  1.00 -0.36           C
ATOM   4492  CZ  TYR B  21      31.215  72.553  35.676  1.00 -0.36           C
ATOM   4493  OH  TYR B  21      31.859  71.824  34.771  1.00 -0.36           O
ATOM   4494  H   TYR B  21      27.308  76.249  37.134  1.00 -0.36           H
ATOM   4495  HA  TYR B  21      27.464  73.885  38.954  1.00 -0.36           H
ATOM   4496  HB2 TYR B  21      29.459  76.127  38.385  1.00 -0.36           H
ATOM   4497  HB3 TYR B  21      29.659  74.831  39.463  1.00 -0.36           H
ATOM   4498  HD1 TYR B  21      30.080  72.631  38.893  1.00 -0.36           H
ATOM   4499  HD2 TYR B  21      29.677  75.630  35.853  1.00 -0.36           H
ATOM   4500  HE1 TYR B  21      31.596  71.202  37.327  1.00 -0.36           H
ATOM   4501  HE2 TYR B  21      30.719  74.078  34.211  1.00 -0.36           H
ATOM   4502  HH  TYR B  21      31.484  71.848  33.888  1.00 -0.36           H
ATOM   4503  N   ASP B  22      26.525  76.725  40.212  1.00  0.06           N
ATOM   4504  CA  ASP B  22      25.736  77.220  41.282  1.00  0.06           C
ATOM   4505  C   ASP B  22      24.352  76.551  41.493  1.00  0.06           C
ATOM   4506  O   ASP B  22      23.864  76.530  42.617  1.00  0.06           O
ATOM   4507  CB  ASP B  22      25.507  78.707  41.118  1.00  0.06           C
ATOM   4508  CG  ASP B  22      26.828  79.482  41.347  1.00  0.06           C
ATOM   4509  OD1 ASP B  22      27.658  79.104  42.176  1.00  0.06           O
ATOM   4510  OD2 ASP B  22      26.979  80.581  40.766  1.00  0.06           O
ATOM   4511  H   ASP B  22      26.653  77.371  39.446  1.00  0.06           H
ATOM   4512  HA  ASP B  22      26.239  77.084  42.240  1.00  0.06           H
ATOM   4513  HB2 ASP B  22      25.083  78.948  40.144  1.00  0.06           H
ATOM   4514  HB3 ASP B  22      24.866  78.939  41.969  1.00  0.06           H
ATOM   4515  N   LYS B  23      23.831  76.010  40.458  1.00 -0.03           N
ATOM   4516  CA  LYS B  23      22.553  75.328  40.403  1.00 -0.03           C
ATOM   4517  C   LYS B  23      22.668  73.828  40.730  1.00 -0.03           C
ATOM   4518  O   LYS B  23      21.726  73.303  41.302  1.00 -0.03           O
ATOM   4519  CB  LYS B  23      21.740  75.687  39.108  1.00 -0.03           C
ATOM   4520  CG  LYS B  23      20.256  75.749  39.370  1.00 -0.03           C
ATOM   4521  CD  LYS B  23      19.504  76.059  38.084  1.00 -0.03           C
ATOM   4522  CE  LYS B  23      19.767  77.429  37.549  1.00 -0.03           C
ATOM   4523  NZ  LYS B  23      19.270  78.585  38.363  1.00 -0.03           N
ATOM   4524  H   LYS B  23      24.393  76.169  39.634  1.00 -0.03           H
ATOM   4525  HA  LYS B  23      22.019  75.703  41.276  1.00 -0.03           H
ATOM   4526  HB2 LYS B  23      22.187  76.559  38.630  1.00 -0.03           H
ATOM   4527  HB3 LYS B  23      21.916  74.962  38.314  1.00 -0.03           H
ATOM   4528  HG2 LYS B  23      19.924  74.799  39.788  1.00 -0.03           H
ATOM   4529  HG3 LYS B  23      20.115  76.514  40.133  1.00 -0.03           H
ATOM   4530  HD2 LYS B  23      19.921  75.319  37.401  1.00 -0.03           H
ATOM   4531  HD3 LYS B  23      18.454  75.836  38.276  1.00 -0.03           H
ATOM   4532  HE2 LYS B  23      20.839  77.524  37.379  1.00 -0.03           H
ATOM   4533  HE3 LYS B  23      19.307  77.480  36.562  1.00 -0.03           H
ATOM   4534  HZ1 LYS B  23      18.261  78.589  38.417  1.00 -0.03           H
ATOM   4535  HZ2 LYS B  23      19.559  79.451  37.931  1.00 -0.03           H
ATOM   4536  HZ3 LYS B  23      19.640  78.596  39.303  1.00 -0.03           H
ATOM   4537  N   PHE B  24      23.745  73.201  40.239  1.00 -0.03           N
ATOM   4538  CA  PHE B  24      23.786  71.763  39.957  1.00 -0.03           C
ATOM   4539  C   PHE B  24      25.030  71.151  40.470  1.00 -0.03           C
ATOM   4540  O   PHE B  24      25.176  69.921  40.581  1.00 -0.03           O
ATOM   4541  CB  PHE B  24      23.528  71.448  38.464  1.00 -0.03           C
ATOM   4542  CG  PHE B  24      22.188  71.726  37.959  1.00 -0.03           C
ATOM   4543  CD1 PHE B  24      21.162  71.041  38.561  1.00 -0.03           C
ATOM   4544  CD2 PHE B  24      21.980  72.551  36.841  1.00 -0.03           C
ATOM   4545  CE1 PHE B  24      19.876  71.171  38.068  1.00 -0.03           C
ATOM   4546  CE2 PHE B  24      20.656  72.749  36.362  1.00 -0.03           C
ATOM   4547  CZ  PHE B  24      19.609  72.059  36.981  1.00 -0.03           C
ATOM   4548  H   PHE B  24      24.303  73.801  39.647  1.00 -0.03           H
ATOM   4549  HA  PHE B  24      22.977  71.331  40.546  1.00 -0.03           H
ATOM   4550  HB2 PHE B  24      24.241  71.963  37.820  1.00 -0.03           H
ATOM   4551  HB3 PHE B  24      23.666  70.378  38.312  1.00 -0.03           H
ATOM   4552  HD1 PHE B  24      21.397  70.389  39.390  1.00 -0.03           H
ATOM   4553  HD2 PHE B  24      22.844  72.992  36.366  1.00 -0.03           H
ATOM   4554  HE1 PHE B  24      19.131  70.496  38.462  1.00 -0.03           H
ATOM   4555  HE2 PHE B  24      20.525  73.271  35.426  1.00 -0.03           H
ATOM   4556  HZ  PHE B  24      18.623  72.219  36.570  1.00 -0.03           H
ATOM   4557  N   GLY B  25      26.004  71.881  40.988  1.00 -0.02           N
ATOM   4558  CA  GLY B  25      27.346  71.425  41.301  1.00 -0.02           C
ATOM   4559  C   GLY B  25      27.427  70.509  42.496  1.00 -0.02           C
ATOM   4560  O   GLY B  25      28.210  69.582  42.615  1.00 -0.02           O
ATOM   4561  H   GLY B  25      25.833  72.871  40.883  1.00 -0.02           H
ATOM   4562  HA2 GLY B  25      27.606  70.852  40.411  1.00 -0.02           H
ATOM   4563  HA3 GLY B  25      28.078  72.227  41.400  1.00 -0.02           H
ATOM   4564  N   GLU B  26      26.459  70.632  43.417  1.00 -0.02           N
ATOM   4565  CA  GLU B  26      26.140  69.631  44.517  1.00 -0.02           C
ATOM   4566  C   GLU B  26      25.780  68.160  44.083  1.00 -0.02           C
ATOM   4567  O   GLU B  26      25.969  67.235  44.893  1.00 -0.02           O
ATOM   4568  CB  GLU B  26      25.123  70.451  45.317  1.00 -0.02           C
ATOM   4569  CG  GLU B  26      24.888  69.713  46.666  1.00 -0.02           C
ATOM   4570  CD  GLU B  26      26.065  69.857  47.575  1.00 -0.02           C
ATOM   4571  OE1 GLU B  26      27.013  70.648  47.296  1.00 -0.02           O
ATOM   4572  OE2 GLU B  26      26.007  69.319  48.713  1.00 -0.02           O
ATOM   4573  H   GLU B  26      25.968  71.512  43.344  1.00 -0.02           H
ATOM   4574  HA  GLU B  26      27.013  69.454  45.145  1.00 -0.02           H
ATOM   4575  HB2 GLU B  26      25.525  71.438  45.545  1.00 -0.02           H
ATOM   4576  HB3 GLU B  26      24.188  70.602  44.778  1.00 -0.02           H
ATOM   4577  HG2 GLU B  26      24.007  70.102  47.178  1.00 -0.02           H
ATOM   4578  HG3 GLU B  26      24.658  68.659  46.515  1.00 -0.02           H
ATOM   4579  N   VAL B  27      25.398  68.056  42.765  1.00 -0.20           N
ATOM   4580  CA  VAL B  27      25.218  66.687  42.182  1.00 -0.20           C
ATOM   4581  C   VAL B  27      26.495  65.820  42.300  1.00 -0.20           C
ATOM   4582  O   VAL B  27      26.454  64.621  42.632  1.00 -0.20           O
ATOM   4583  CB  VAL B  27      24.771  66.906  40.740  1.00 -0.20           C
ATOM   4584  CG1 VAL B  27      25.848  67.084  39.691  1.00 -0.20           C
ATOM   4585  CG2 VAL B  27      23.925  65.712  40.202  1.00 -0.20           C
ATOM   4586  H   VAL B  27      25.269  68.899  42.224  1.00 -0.20           H
ATOM   4587  HA  VAL B  27      24.442  66.140  42.717  1.00 -0.20           H
ATOM   4588  HB  VAL B  27      24.089  67.756  40.744  1.00 -0.20           H
ATOM   4589 HG11 VAL B  27      26.502  66.217  39.601  1.00 -0.20           H
ATOM   4590 HG12 VAL B  27      25.320  67.228  38.748  1.00 -0.20           H
ATOM   4591 HG13 VAL B  27      26.394  68.001  39.911  1.00 -0.20           H
ATOM   4592 HG21 VAL B  27      23.065  65.425  40.807  1.00 -0.20           H
ATOM   4593 HG22 VAL B  27      24.537  64.813  40.124  1.00 -0.20           H
ATOM   4594 HG23 VAL B  27      23.650  65.950  39.175  1.00 -0.20           H
ATOM   4595  N   TYR B  28      27.663  66.416  42.113  1.00 -1.20           N
ATOM   4596  CA  TYR B  28      28.979  65.711  42.120  1.00 -1.20           C
ATOM   4597  C   TYR B  28      29.402  65.403  43.536  1.00 -1.20           C
ATOM   4598  O   TYR B  28      29.614  64.231  43.860  1.00 -1.20           O
ATOM   4599  CB  TYR B  28      30.000  66.644  41.357  1.00 -1.20           C
ATOM   4600  CG  TYR B  28      29.506  66.938  39.986  1.00 -1.20           C
ATOM   4601  CD1 TYR B  28      29.274  65.884  39.069  1.00 -1.20           C
ATOM   4602  CD2 TYR B  28      29.327  68.248  39.657  1.00 -1.20           C
ATOM   4603  CE1 TYR B  28      28.762  66.169  37.791  1.00 -1.20           C
ATOM   4604  CE2 TYR B  28      28.842  68.513  38.301  1.00 -1.20           C
ATOM   4605  CZ  TYR B  28      28.565  67.530  37.398  1.00 -1.20           C
ATOM   4606  OH  TYR B  28      28.127  67.827  36.078  1.00 -1.20           O
ATOM   4607  H   TYR B  28      27.703  67.405  41.914  1.00 -1.20           H
ATOM   4608  HA  TYR B  28      28.953  64.797  41.525  1.00 -1.20           H
ATOM   4609  HB2 TYR B  28      30.126  67.611  41.845  1.00 -1.20           H
ATOM   4610  HB3 TYR B  28      30.971  66.149  41.333  1.00 -1.20           H
ATOM   4611  HD1 TYR B  28      29.527  64.881  39.380  1.00 -1.20           H
ATOM   4612  HD2 TYR B  28      29.524  69.084  40.312  1.00 -1.20           H
ATOM   4613  HE1 TYR B  28      28.502  65.423  37.055  1.00 -1.20           H
ATOM   4614  HE2 TYR B  28      28.782  69.535  37.958  1.00 -1.20           H
ATOM   4615  HH  TYR B  28      28.567  68.595  35.707  1.00 -1.20           H
ATOM   4616  N   HID B  29      29.162  66.274  44.473  1.00  0.04           N
ATOM   4617  CA  HID B  29      29.236  65.904  45.911  1.00  0.04           C
ATOM   4618  C   HID B  29      28.142  64.893  46.416  1.00  0.04           C
ATOM   4619  O   HID B  29      28.300  64.340  47.460  1.00  0.04           O
ATOM   4620  CB  HID B  29      29.124  67.171  46.811  1.00  0.04           C
ATOM   4621  CG  HID B  29      30.134  68.291  46.581  1.00  0.04           C
ATOM   4622  CD2 HID B  29      29.893  69.582  46.212  1.00  0.04           C
ATOM   4623  ND1 HID B  29      31.441  68.071  46.427  1.00  0.04           N
ATOM   4624  CE1 HID B  29      32.036  69.196  46.045  1.00  0.04           C
ATOM   4625  NE2 HID B  29      31.086  70.165  45.913  1.00  0.04           N
ATOM   4626  H   HID B  29      28.772  67.172  44.224  1.00  0.04           H
ATOM   4627  HA  HID B  29      30.195  65.399  46.027  1.00  0.04           H
ATOM   4628  HB2 HID B  29      28.139  67.621  46.685  1.00  0.04           H
ATOM   4629  HB3 HID B  29      29.263  66.986  47.876  1.00  0.04           H
ATOM   4630  HD1 HID B  29      31.948  67.212  46.584  1.00  0.04           H
ATOM   4631  HD2 HID B  29      28.955  70.111  46.130  1.00  0.04           H
ATOM   4632  HE1 HID B  29      33.108  69.287  45.942  1.00  0.04           H
ATOM   4633  N   LEU B  30      27.164  64.594  45.596  1.00  0.00           N
ATOM   4634  CA  LEU B  30      26.209  63.543  45.878  1.00  0.00           C
ATOM   4635  C   LEU B  30      26.483  62.181  45.150  1.00  0.00           C
ATOM   4636  O   LEU B  30      25.672  61.297  45.278  1.00  0.00           O
ATOM   4637  CB  LEU B  30      24.764  64.086  45.818  1.00  0.00           C
ATOM   4638  CG  LEU B  30      24.351  65.232  46.788  1.00  0.00           C
ATOM   4639  CD1 LEU B  30      22.994  65.729  46.370  1.00  0.00           C
ATOM   4640  CD2 LEU B  30      24.186  64.893  48.289  1.00  0.00           C
ATOM   4641  H   LEU B  30      26.880  65.271  44.902  1.00  0.00           H
ATOM   4642  HA  LEU B  30      26.317  63.216  46.912  1.00  0.00           H
ATOM   4643  HB2 LEU B  30      24.759  64.407  44.776  1.00  0.00           H
ATOM   4644  HB3 LEU B  30      24.024  63.289  45.893  1.00  0.00           H
ATOM   4645  HG  LEU B  30      25.061  66.058  46.738  1.00  0.00           H
ATOM   4646 HD11 LEU B  30      23.104  66.013  45.324  1.00  0.00           H
ATOM   4647 HD12 LEU B  30      22.705  66.648  46.880  1.00  0.00           H
ATOM   4648 HD13 LEU B  30      22.286  64.917  46.535  1.00  0.00           H
ATOM   4649 HD21 LEU B  30      23.850  65.708  48.931  1.00  0.00           H
ATOM   4650 HD22 LEU B  30      23.500  64.055  48.413  1.00  0.00           H
ATOM   4651 HD23 LEU B  30      25.124  64.545  48.720  1.00  0.00           H
ATOM   4652  N   THR B  31      27.597  62.064  44.440  1.00 -0.08           N
ATOM   4653  CA  THR B  31      27.905  60.929  43.495  1.00 -0.08           C
ATOM   4654  C   THR B  31      29.400  60.630  43.403  1.00 -0.08           C
ATOM   4655  O   THR B  31      29.860  59.487  43.491  1.00 -0.08           O
ATOM   4656  CB  THR B  31      27.343  61.189  41.975  1.00 -0.08           C
ATOM   4657  CG2 THR B  31      25.861  60.851  41.919  1.00 -0.08           C
ATOM   4658  OG1 THR B  31      27.612  62.474  41.635  1.00 -0.08           O
ATOM   4659  H   THR B  31      28.212  62.864  44.475  1.00 -0.08           H
ATOM   4660  HA  THR B  31      27.555  59.988  43.917  1.00 -0.08           H
ATOM   4661  HB  THR B  31      27.761  60.520  41.223  1.00 -0.08           H
ATOM   4662  HG1 THR B  31      26.949  63.013  42.071  1.00 -0.08           H
ATOM   4663 HG21 THR B  31      25.342  61.401  42.704  1.00 -0.08           H
ATOM   4664 HG22 THR B  31      25.712  59.809  42.203  1.00 -0.08           H
ATOM   4665 HG23 THR B  31      25.516  61.103  40.916  1.00 -0.08           H
ATOM   4666  N   LEU B  32      30.244  61.748  43.308  1.00 -0.33           N
ATOM   4667  CA  LEU B  32      31.662  61.710  43.257  1.00 -0.33           C
ATOM   4668  C   LEU B  32      32.453  61.788  44.567  1.00 -0.33           C
ATOM   4669  O   LEU B  32      33.316  60.998  44.794  1.00 -0.33           O
ATOM   4670  CB  LEU B  32      32.291  62.566  42.197  1.00 -0.33           C
ATOM   4671  CG  LEU B  32      31.915  62.421  40.735  1.00 -0.33           C
ATOM   4672  CD1 LEU B  32      32.830  63.167  39.770  1.00 -0.33           C
ATOM   4673  CD2 LEU B  32      31.845  60.965  40.196  1.00 -0.33           C
ATOM   4674  H   LEU B  32      29.891  62.693  43.260  1.00 -0.33           H
ATOM   4675  HA  LEU B  32      31.841  60.727  42.823  1.00 -0.33           H
ATOM   4676  HB2 LEU B  32      32.109  63.577  42.561  1.00 -0.33           H
ATOM   4677  HB3 LEU B  32      33.370  62.434  42.275  1.00 -0.33           H
ATOM   4678  HG  LEU B  32      30.881  62.763  40.759  1.00 -0.33           H
ATOM   4679 HD11 LEU B  32      32.900  64.204  40.098  1.00 -0.33           H
ATOM   4680 HD12 LEU B  32      32.497  63.188  38.732  1.00 -0.33           H
ATOM   4681 HD13 LEU B  32      33.850  62.856  39.995  1.00 -0.33           H
ATOM   4682 HD21 LEU B  32      31.155  60.348  40.771  1.00 -0.33           H
ATOM   4683 HD22 LEU B  32      31.551  60.975  39.147  1.00 -0.33           H
ATOM   4684 HD23 LEU B  32      32.835  60.518  40.290  1.00 -0.33           H
ATOM   4685  N   GLY B  33      32.120  62.803  45.405  1.00  0.01           N
ATOM   4686  CA  GLY B  33      32.660  62.971  46.782  1.00  0.01           C
ATOM   4687  C   GLY B  33      33.027  64.434  47.099  1.00  0.01           C
ATOM   4688  O   GLY B  33      32.456  65.442  46.612  1.00  0.01           O
ATOM   4689  H   GLY B  33      31.365  63.414  45.126  1.00  0.01           H
ATOM   4690  HA2 GLY B  33      32.064  62.539  47.586  1.00  0.01           H
ATOM   4691  HA3 GLY B  33      33.592  62.405  46.793  1.00  0.01           H
ATOM   4692  N   GLU B  34      33.892  64.696  48.095  1.00  0.00           N
ATOM   4693  CA  GLU B  34      34.419  65.964  48.587  1.00  0.00           C
ATOM   4694  C   GLU B  34      35.208  66.886  47.651  1.00  0.00           C
ATOM   4695  O   GLU B  34      35.533  68.021  48.109  1.00  0.00           O
ATOM   4696  CB  GLU B  34      34.992  65.782  49.993  1.00  0.00           C
ATOM   4697  CG  GLU B  34      33.923  65.375  51.070  1.00  0.00           C
ATOM   4698  CD  GLU B  34      32.616  66.140  50.971  1.00  0.00           C
ATOM   4699  OE1 GLU B  34      32.640  67.407  51.012  1.00  0.00           O
ATOM   4700  OE2 GLU B  34      31.549  65.501  50.852  1.00  0.00           O
ATOM   4701  H   GLU B  34      34.306  63.887  48.535  1.00  0.00           H
ATOM   4702  HA  GLU B  34      33.521  66.569  48.712  1.00  0.00           H
ATOM   4703  HB2 GLU B  34      35.791  65.043  49.926  1.00  0.00           H
ATOM   4704  HB3 GLU B  34      35.347  66.730  50.396  1.00  0.00           H
ATOM   4705  HG2 GLU B  34      33.652  64.350  50.818  1.00  0.00           H
ATOM   4706  HG3 GLU B  34      34.310  65.547  52.074  1.00  0.00           H
ATOM   4707  N   SER B  35      35.590  66.526  46.418  1.00 -0.23           N
ATOM   4708  CA  SER B  35      36.151  67.467  45.478  1.00 -0.23           C
ATOM   4709  C   SER B  35      35.203  67.516  44.246  1.00 -0.23           C
ATOM   4710  O   SER B  35      34.021  67.101  44.373  1.00 -0.23           O
ATOM   4711  CB  SER B  35      37.574  67.184  45.085  1.00 -0.23           C
ATOM   4712  OG  SER B  35      38.285  68.292  44.565  1.00 -0.23           O
ATOM   4713  H   SER B  35      35.213  65.673  46.031  1.00 -0.23           H
ATOM   4714  HA  SER B  35      36.044  68.475  45.880  1.00 -0.23           H
ATOM   4715  HB2 SER B  35      38.131  66.759  45.920  1.00 -0.23           H
ATOM   4716  HB3 SER B  35      37.566  66.460  44.270  1.00 -0.23           H
ATOM   4717  HG  SER B  35      39.022  67.955  44.051  1.00 -0.23           H
ATOM   4718  N   VAL B  36      35.555  68.009  43.007  1.00 -0.06           N
ATOM   4719  CA  VAL B  36      34.605  68.065  41.873  1.00 -0.06           C
ATOM   4720  C   VAL B  36      35.177  67.342  40.636  1.00 -0.06           C
ATOM   4721  O   VAL B  36      34.441  66.698  39.878  1.00 -0.06           O
ATOM   4722  CB  VAL B  36      34.153  69.503  41.472  1.00 -0.06           C
ATOM   4723  CG1 VAL B  36      32.916  69.343  40.582  1.00 -0.06           C
ATOM   4724  CG2 VAL B  36      33.856  70.420  42.606  1.00 -0.06           C
ATOM   4725  H   VAL B  36      36.452  68.468  42.937  1.00 -0.06           H
ATOM   4726  HA  VAL B  36      33.688  67.586  42.215  1.00 -0.06           H
ATOM   4727  HB  VAL B  36      34.928  69.909  40.822  1.00 -0.06           H
ATOM   4728 HG11 VAL B  36      33.065  69.051  39.542  1.00 -0.06           H
ATOM   4729 HG12 VAL B  36      32.157  68.756  41.099  1.00 -0.06           H
ATOM   4730 HG13 VAL B  36      32.545  70.361  40.468  1.00 -0.06           H
ATOM   4731 HG21 VAL B  36      33.818  71.465  42.296  1.00 -0.06           H
ATOM   4732 HG22 VAL B  36      34.728  70.298  43.249  1.00 -0.06           H
ATOM   4733 HG23 VAL B  36      32.880  70.153  43.012  1.00 -0.06           H
ATOM   4734  N   HID B  37      36.519  67.293  40.451  1.00 -0.53           N
ATOM   4735  CA  HID B  37      37.178  66.483  39.431  1.00 -0.53           C
ATOM   4736  C   HID B  37      36.941  65.029  39.472  1.00 -0.53           C
ATOM   4737  O   HID B  37      36.456  64.594  40.538  1.00 -0.53           O
ATOM   4738  CB  HID B  37      38.643  66.845  39.510  1.00 -0.53           C
ATOM   4739  CG  HID B  37      39.278  66.556  40.825  1.00 -0.53           C
ATOM   4740  CD2 HID B  37      39.790  67.420  41.701  1.00 -0.53           C
ATOM   4741  ND1 HID B  37      39.261  65.320  41.519  1.00 -0.53           N
ATOM   4742  CE1 HID B  37      39.797  65.502  42.729  1.00 -0.53           C
ATOM   4743  NE2 HID B  37      40.148  66.826  42.936  1.00 -0.53           N
ATOM   4744  H   HID B  37      37.085  67.941  40.980  1.00 -0.53           H
ATOM   4745  HA  HID B  37      36.713  66.820  38.504  1.00 -0.53           H
ATOM   4746  HB2 HID B  37      39.166  66.305  38.721  1.00 -0.53           H
ATOM   4747  HB3 HID B  37      38.798  67.868  39.169  1.00 -0.53           H
ATOM   4748  HD1 HID B  37      38.882  64.511  41.047  1.00 -0.53           H
ATOM   4749  HD2 HID B  37      39.971  68.461  41.477  1.00 -0.53           H
ATOM   4750  HE1 HID B  37      39.931  64.718  43.460  1.00 -0.53           H
ATOM   4751  N   CYS B  38      37.509  64.197  38.596  1.00 -0.30           N
ATOM   4752  CA  CYS B  38      37.631  62.701  38.643  1.00 -0.30           C
ATOM   4753  C   CYS B  38      38.352  62.142  39.844  1.00 -0.30           C
ATOM   4754  O   CYS B  38      39.003  62.784  40.687  1.00 -0.30           O
ATOM   4755  CB  CYS B  38      38.392  62.244  37.393  1.00 -0.30           C
ATOM   4756  SG  CYS B  38      37.568  62.795  35.845  1.00 -0.30           S
ATOM   4757  H   CYS B  38      38.005  64.625  37.828  1.00 -0.30           H
ATOM   4758  HA  CYS B  38      36.599  62.350  38.630  1.00 -0.30           H
ATOM   4759  HB2 CYS B  38      39.409  62.625  37.307  1.00 -0.30           H
ATOM   4760  HB3 CYS B  38      38.511  61.162  37.358  1.00 -0.30           H
ATOM   4761  HG  CYS B  38      37.891  64.084  35.981  1.00 -0.30           H
ATOM   4762  N   GLY B  39      38.280  60.767  39.921  1.00  0.03           N
ATOM   4763  CA  GLY B  39      39.028  59.874  40.795  1.00  0.03           C
ATOM   4764  C   GLY B  39      40.092  59.047  40.043  1.00  0.03           C
ATOM   4765  O   GLY B  39      40.149  58.874  38.810  1.00  0.03           O
ATOM   4766  H   GLY B  39      37.642  60.335  39.268  1.00  0.03           H
ATOM   4767  HA2 GLY B  39      39.503  60.467  41.577  1.00  0.03           H
ATOM   4768  HA3 GLY B  39      38.319  59.223  41.307  1.00  0.03           H
ATOM   4769  N   LEU B  40      41.030  58.422  40.800  1.00  0.02           N
ATOM   4770  CA  LEU B  40      42.220  57.756  40.194  1.00  0.02           C
ATOM   4771  C   LEU B  40      41.969  56.212  40.317  1.00  0.02           C
ATOM   4772  O   LEU B  40      42.495  55.453  41.095  1.00  0.02           O
ATOM   4773  CB  LEU B  40      43.515  58.210  40.892  1.00  0.02           C
ATOM   4774  CG  LEU B  40      44.781  57.974  40.088  1.00  0.02           C
ATOM   4775  CD1 LEU B  40      44.873  59.147  39.048  1.00  0.02           C
ATOM   4776  CD2 LEU B  40      45.933  58.144  41.079  1.00  0.02           C
ATOM   4777  H   LEU B  40      41.060  58.588  41.796  1.00  0.02           H
ATOM   4778  HA  LEU B  40      42.351  57.898  39.121  1.00  0.02           H
ATOM   4779  HB2 LEU B  40      43.358  59.265  41.117  1.00  0.02           H
ATOM   4780  HB3 LEU B  40      43.608  57.660  41.829  1.00  0.02           H
ATOM   4781  HG  LEU B  40      44.862  56.968  39.677  1.00  0.02           H
ATOM   4782 HD11 LEU B  40      43.964  59.034  38.456  1.00  0.02           H
ATOM   4783 HD12 LEU B  40      45.738  58.968  38.409  1.00  0.02           H
ATOM   4784 HD13 LEU B  40      44.903  60.102  39.573  1.00  0.02           H
ATOM   4785 HD21 LEU B  40      45.851  59.090  41.614  1.00  0.02           H
ATOM   4786 HD22 LEU B  40      45.880  57.306  41.774  1.00  0.02           H
ATOM   4787 HD23 LEU B  40      46.917  58.388  40.679  1.00  0.02           H
ATOM   4788  N   TRP B  41      41.201  55.718  39.358  1.00  0.00           N
ATOM   4789  CA  TRP B  41      40.768  54.349  39.107  1.00  0.00           C
ATOM   4790  C   TRP B  41      41.767  53.532  38.183  1.00  0.00           C
ATOM   4791  O   TRP B  41      42.039  52.385  38.397  1.00  0.00           O
ATOM   4792  CB  TRP B  41      39.414  54.446  38.331  1.00  0.00           C
ATOM   4793  CG  TRP B  41      38.432  55.425  38.912  1.00  0.00           C
ATOM   4794  CD1 TRP B  41      38.264  56.672  38.448  1.00  0.00           C
ATOM   4795  CD2 TRP B  41      37.596  55.284  40.099  1.00  0.00           C
ATOM   4796  CE2 TRP B  41      36.836  56.487  40.203  1.00  0.00           C
ATOM   4797  CE3 TRP B  41      37.338  54.234  41.012  1.00  0.00           C
ATOM   4798  NE1 TRP B  41      37.239  57.280  39.156  1.00  0.00           N
ATOM   4799  CZ2 TRP B  41      35.952  56.662  41.272  1.00  0.00           C
ATOM   4800  CZ3 TRP B  41      36.448  54.435  42.077  1.00  0.00           C
ATOM   4801  CH2 TRP B  41      35.719  55.614  42.121  1.00  0.00           C
ATOM   4802  H   TRP B  41      40.926  56.401  38.667  1.00  0.00           H
ATOM   4803  HA  TRP B  41      40.716  53.795  40.044  1.00  0.00           H
ATOM   4804  HB2 TRP B  41      39.578  54.745  37.296  1.00  0.00           H
ATOM   4805  HB3 TRP B  41      38.996  53.440  38.361  1.00  0.00           H
ATOM   4806  HD1 TRP B  41      38.883  57.073  37.659  1.00  0.00           H
ATOM   4807  HE1 TRP B  41      36.857  58.211  39.070  1.00  0.00           H
ATOM   4808  HE3 TRP B  41      37.876  53.298  40.969  1.00  0.00           H
ATOM   4809  HZ2 TRP B  41      35.412  57.593  41.363  1.00  0.00           H
ATOM   4810  HZ3 TRP B  41      36.227  53.575  42.691  1.00  0.00           H
ATOM   4811  HH2 TRP B  41      34.965  55.745  42.883  1.00  0.00           H
ATOM   4812  N   PHE B  42      42.320  54.171  37.143  1.00  0.00           N
ATOM   4813  CA  PHE B  42      43.671  53.840  36.588  1.00  0.00           C
ATOM   4814  C   PHE B  42      44.744  54.653  37.364  1.00  0.00           C
ATOM   4815  O   PHE B  42      44.771  55.871  37.154  1.00  0.00           O
ATOM   4816  CB  PHE B  42      43.716  54.075  35.040  1.00  0.00           C
ATOM   4817  CG  PHE B  42      43.052  52.959  34.304  1.00  0.00           C
ATOM   4818  CD1 PHE B  42      41.671  52.804  34.546  1.00  0.00           C
ATOM   4819  CD2 PHE B  42      43.723  52.041  33.482  1.00  0.00           C
ATOM   4820  CE1 PHE B  42      40.986  51.671  34.027  1.00  0.00           C
ATOM   4821  CE2 PHE B  42      43.030  50.990  32.916  1.00  0.00           C
ATOM   4822  CZ  PHE B  42      41.666  50.725  33.214  1.00  0.00           C
ATOM   4823  H   PHE B  42      42.032  55.138  37.101  1.00  0.00           H
ATOM   4824  HA  PHE B  42      43.869  52.769  36.638  1.00  0.00           H
ATOM   4825  HB2 PHE B  42      43.287  55.026  34.723  1.00  0.00           H
ATOM   4826  HB3 PHE B  42      44.751  53.946  34.723  1.00  0.00           H
ATOM   4827  HD1 PHE B  42      41.108  53.628  34.960  1.00  0.00           H
ATOM   4828  HD2 PHE B  42      44.727  52.232  33.132  1.00  0.00           H
ATOM   4829  HE1 PHE B  42      39.982  51.457  34.362  1.00  0.00           H
ATOM   4830  HE2 PHE B  42      43.594  50.479  32.149  1.00  0.00           H
ATOM   4831  HZ  PHE B  42      41.113  49.946  32.711  1.00  0.00           H
ATOM   4832  N   PRO B  43      45.584  54.124  38.312  1.00  0.00           N
ATOM   4833  CA  PRO B  43      46.839  54.832  38.792  1.00  0.00           C
ATOM   4834  C   PRO B  43      47.930  55.034  37.763  1.00  0.00           C
ATOM   4835  O   PRO B  43      47.762  54.663  36.634  1.00  0.00           O
ATOM   4836  CB  PRO B  43      47.352  53.916  39.881  1.00  0.00           C
ATOM   4837  CG  PRO B  43      46.146  53.051  40.292  1.00  0.00           C
ATOM   4838  CD  PRO B  43      45.477  52.781  38.948  1.00  0.00           C
ATOM   4839  HA  PRO B  43      46.656  55.827  39.198  1.00  0.00           H
ATOM   4840  HB2 PRO B  43      48.117  53.271  39.446  1.00  0.00           H
ATOM   4841  HB3 PRO B  43      47.900  54.360  40.712  1.00  0.00           H
ATOM   4842  HG2 PRO B  43      46.502  52.160  40.810  1.00  0.00           H
ATOM   4843  HG3 PRO B  43      45.563  53.719  40.926  1.00  0.00           H
ATOM   4844  HD2 PRO B  43      45.922  51.910  38.468  1.00  0.00           H
ATOM   4845  HD3 PRO B  43      44.413  52.611  39.111  1.00  0.00           H
ATOM   4846  N   PRO B  44      49.043  55.673  38.088  1.00  0.00           N
ATOM   4847  CA  PRO B  44      49.727  56.407  37.038  1.00  0.00           C
ATOM   4848  C   PRO B  44      50.441  55.508  36.014  1.00  0.00           C
ATOM   4849  O   PRO B  44      50.775  56.020  34.930  1.00  0.00           O
ATOM   4850  CB  PRO B  44      50.681  57.424  37.664  1.00  0.00           C
ATOM   4851  CG  PRO B  44      50.072  57.625  39.047  1.00  0.00           C
ATOM   4852  CD  PRO B  44      49.409  56.278  39.421  1.00  0.00           C
ATOM   4853  HA  PRO B  44      48.914  56.961  36.568  1.00  0.00           H
ATOM   4854  HB2 PRO B  44      51.613  56.912  37.903  1.00  0.00           H
ATOM   4855  HB3 PRO B  44      50.765  58.266  36.977  1.00  0.00           H
ATOM   4856  HG2 PRO B  44      50.804  58.000  39.763  1.00  0.00           H
ATOM   4857  HG3 PRO B  44      49.278  58.370  39.002  1.00  0.00           H
ATOM   4858  HD2 PRO B  44      50.115  55.617  39.924  1.00  0.00           H
ATOM   4859  HD3 PRO B  44      48.550  56.458  40.068  1.00  0.00           H
ATOM   4860  N   ASP B  45      50.901  54.271  36.414  1.00  0.00           N
ATOM   4861  CA  ASP B  45      51.706  53.264  35.721  1.00  0.00           C
ATOM   4862  C   ASP B  45      50.913  52.066  35.173  1.00  0.00           C
ATOM   4863  O   ASP B  45      51.449  51.189  34.504  1.00  0.00           O
ATOM   4864  CB  ASP B  45      52.664  52.703  36.729  1.00  0.00           C
ATOM   4865  CG  ASP B  45      52.095  51.893  37.838  1.00  0.00           C
ATOM   4866  OD1 ASP B  45      50.906  52.123  38.224  1.00  0.00           O
ATOM   4867  OD2 ASP B  45      52.858  51.074  38.454  1.00  0.00           O
ATOM   4868  H   ASP B  45      50.683  53.951  37.347  1.00  0.00           H
ATOM   4869  HA  ASP B  45      52.305  53.777  34.970  1.00  0.00           H
ATOM   4870  HB2 ASP B  45      53.314  52.022  36.180  1.00  0.00           H
ATOM   4871  HB3 ASP B  45      53.376  53.383  37.198  1.00  0.00           H
ATOM   4872  N   ALA B  46      49.575  52.145  35.207  1.00  0.00           N
ATOM   4873  CA  ALA B  46      48.767  51.312  34.324  1.00  0.00           C
ATOM   4874  C   ALA B  46      48.747  51.776  32.880  1.00  0.00           C
ATOM   4875  O   ALA B  46      48.609  52.983  32.655  1.00  0.00           O
ATOM   4876  CB  ALA B  46      47.351  51.346  34.853  1.00  0.00           C
ATOM   4877  H   ALA B  46      49.106  52.916  35.660  1.00  0.00           H
ATOM   4878  HA  ALA B  46      49.162  50.303  34.439  1.00  0.00           H
ATOM   4879  HB1 ALA B  46      46.772  52.233  34.597  1.00  0.00           H
ATOM   4880  HB2 ALA B  46      47.172  51.251  35.924  1.00  0.00           H
ATOM   4881  HB3 ALA B  46      46.720  50.631  34.326  1.00  0.00           H
ATOM   4882  N   PRO B  47      48.904  50.878  31.868  1.00  0.00           N
ATOM   4883  CA  PRO B  47      48.807  51.267  30.455  1.00  0.00           C
ATOM   4884  C   PRO B  47      47.402  51.695  30.084  1.00  0.00           C
ATOM   4885  O   PRO B  47      46.397  51.361  30.640  1.00  0.00           O
ATOM   4886  CB  PRO B  47      49.285  50.095  29.708  1.00  0.00           C
ATOM   4887  CG  PRO B  47      48.873  48.932  30.610  1.00  0.00           C
ATOM   4888  CD  PRO B  47      49.068  49.455  32.010  1.00  0.00           C
ATOM   4889  HA  PRO B  47      49.406  52.154  30.250  1.00  0.00           H
ATOM   4890  HB2 PRO B  47      48.895  49.970  28.698  1.00  0.00           H
ATOM   4891  HB3 PRO B  47      50.375  50.081  29.712  1.00  0.00           H
ATOM   4892  HG2 PRO B  47      47.821  48.676  30.478  1.00  0.00           H
ATOM   4893  HG3 PRO B  47      49.497  48.069  30.378  1.00  0.00           H
ATOM   4894  HD2 PRO B  47      48.361  49.025  32.719  1.00  0.00           H
ATOM   4895  HD3 PRO B  47      50.076  49.233  32.360  1.00  0.00           H
ATOM   4896  N   VAL B  48      47.314  52.365  28.935  1.00  0.01           N
ATOM   4897  CA  VAL B  48      46.040  52.772  28.313  1.00  0.01           C
ATOM   4898  C   VAL B  48      45.376  51.540  27.704  1.00  0.01           C
ATOM   4899  O   VAL B  48      46.079  50.888  26.914  1.00  0.01           O
ATOM   4900  CB  VAL B  48      46.191  53.939  27.322  1.00  0.01           C
ATOM   4901  CG1 VAL B  48      44.984  54.163  26.358  1.00  0.01           C
ATOM   4902  CG2 VAL B  48      46.674  55.210  27.865  1.00  0.01           C
ATOM   4903  H   VAL B  48      48.159  52.572  28.421  1.00  0.01           H
ATOM   4904  HA  VAL B  48      45.446  53.108  29.163  1.00  0.01           H
ATOM   4905  HB  VAL B  48      46.959  53.578  26.638  1.00  0.01           H
ATOM   4906 HG11 VAL B  48      45.288  54.806  25.533  1.00  0.01           H
ATOM   4907 HG12 VAL B  48      44.672  53.181  26.002  1.00  0.01           H
ATOM   4908 HG13 VAL B  48      44.178  54.608  26.941  1.00  0.01           H
ATOM   4909 HG21 VAL B  48      46.653  55.977  27.091  1.00  0.01           H
ATOM   4910 HG22 VAL B  48      47.710  54.990  28.123  1.00  0.01           H
ATOM   4911 HG23 VAL B  48      46.040  55.534  28.691  1.00  0.01           H
ATOM   4912  N   PRO B  49      44.090  51.217  27.992  1.00  0.00           N
ATOM   4913  CA  PRO B  49      43.415  49.976  27.489  1.00  0.00           C
ATOM   4914  C   PRO B  49      43.298  49.988  25.989  1.00  0.00           C
ATOM   4915  O   PRO B  49      43.394  50.998  25.323  1.00  0.00           O
ATOM   4916  CB  PRO B  49      41.976  49.883  28.131  1.00  0.00           C
ATOM   4917  CG  PRO B  49      41.787  51.300  28.615  1.00  0.00           C
ATOM   4918  CD  PRO B  49      43.203  51.827  28.936  1.00  0.00           C
ATOM   4919  HA  PRO B  49      44.002  49.102  27.771  1.00  0.00           H
ATOM   4920  HB2 PRO B  49      41.280  49.594  27.344  1.00  0.00           H
ATOM   4921  HB3 PRO B  49      41.867  49.168  28.946  1.00  0.00           H
ATOM   4922  HG2 PRO B  49      41.385  51.870  27.777  1.00  0.00           H
ATOM   4923  HG3 PRO B  49      41.177  51.458  29.505  1.00  0.00           H
ATOM   4924  HD2 PRO B  49      43.275  52.902  28.774  1.00  0.00           H
ATOM   4925  HD3 PRO B  49      43.545  51.554  29.935  1.00  0.00           H
ATOM   4926  N   GLN B  50      42.967  48.786  25.477  1.00  0.00           N
ATOM   4927  CA  GLN B  50      42.654  48.549  24.054  1.00  0.00           C
ATOM   4928  C   GLN B  50      41.474  49.329  23.481  1.00  0.00           C
ATOM   4929  O   GLN B  50      41.596  49.880  22.384  1.00  0.00           O
ATOM   4930  CB  GLN B  50      42.490  47.067  23.953  1.00  0.00           C
ATOM   4931  CG  GLN B  50      43.803  46.232  24.189  1.00  0.00           C
ATOM   4932  CD  GLN B  50      44.916  46.596  23.296  1.00  0.00           C
ATOM   4933  NE2 GLN B  50      46.117  46.007  23.415  1.00  0.00           N
ATOM   4934  OE1 GLN B  50      44.779  47.346  22.358  1.00  0.00           O
ATOM   4935  H   GLN B  50      42.997  47.980  26.084  1.00  0.00           H
ATOM   4936  HA  GLN B  50      43.559  48.731  23.474  1.00  0.00           H
ATOM   4937  HB2 GLN B  50      41.715  46.765  24.657  1.00  0.00           H
ATOM   4938  HB3 GLN B  50      42.106  46.892  22.948  1.00  0.00           H
ATOM   4939  HG2 GLN B  50      44.019  46.439  25.237  1.00  0.00           H
ATOM   4940  HG3 GLN B  50      43.511  45.184  24.140  1.00  0.00           H
ATOM   4941 HE21 GLN B  50      46.874  46.452  22.914  1.00  0.00           H
ATOM   4942 HE22 GLN B  50      46.196  45.210  24.030  1.00  0.00           H
ATOM   4943  N   ASP B  51      40.350  49.426  24.220  1.00  0.01           N
ATOM   4944  CA  ASP B  51      39.113  50.129  24.025  1.00  0.01           C
ATOM   4945  C   ASP B  51      38.563  50.549  25.383  1.00  0.01           C
ATOM   4946  O   ASP B  51      38.808  49.921  26.427  1.00  0.01           O
ATOM   4947  CB  ASP B  51      38.182  49.301  23.177  1.00  0.01           C
ATOM   4948  CG  ASP B  51      37.984  47.878  23.590  1.00  0.01           C
ATOM   4949  OD1 ASP B  51      38.757  47.049  23.097  1.00  0.01           O
ATOM   4950  OD2 ASP B  51      37.203  47.631  24.530  1.00  0.01           O
ATOM   4951  H   ASP B  51      40.353  48.928  25.098  1.00  0.01           H
ATOM   4952  HA  ASP B  51      39.283  51.010  23.406  1.00  0.01           H
ATOM   4953  HB2 ASP B  51      37.224  49.815  23.263  1.00  0.01           H
ATOM   4954  HB3 ASP B  51      38.570  49.254  22.159  1.00  0.01           H
ATOM   4955  N   MET B  52      37.667  51.551  25.419  1.00  0.00           N
ATOM   4956  CA  MET B  52      37.118  52.114  26.629  1.00  0.00           C
ATOM   4957  C   MET B  52      35.873  51.367  27.143  1.00  0.00           C
ATOM   4958  O   MET B  52      35.038  51.882  27.837  1.00  0.00           O
ATOM   4959  CB  MET B  52      36.954  53.658  26.447  1.00  0.00           C
ATOM   4960  CG  MET B  52      36.946  54.499  27.709  1.00  0.00           C
ATOM   4961  SD  MET B  52      38.274  55.748  27.782  1.00  0.00           S
ATOM   4962  CE  MET B  52      39.716  54.738  28.016  1.00  0.00           C
ATOM   4963  H   MET B  52      37.476  51.880  24.483  1.00  0.00           H
ATOM   4964  HA  MET B  52      37.881  51.960  27.392  1.00  0.00           H
ATOM   4965  HB2 MET B  52      37.693  54.009  25.727  1.00  0.00           H
ATOM   4966  HB3 MET B  52      36.039  53.755  25.863  1.00  0.00           H
ATOM   4967  HG2 MET B  52      36.029  55.086  27.667  1.00  0.00           H
ATOM   4968  HG3 MET B  52      36.970  53.831  28.570  1.00  0.00           H
ATOM   4969  HE1 MET B  52      40.574  55.410  28.053  1.00  0.00           H
ATOM   4970  HE2 MET B  52      39.714  54.294  29.011  1.00  0.00           H
ATOM   4971  HE3 MET B  52      39.900  53.973  27.262  1.00  0.00           H
ATOM   4972  N   GLU B  53      35.510  50.179  26.581  1.00  0.00           N
ATOM   4973  CA  GLU B  53      34.403  49.352  27.087  1.00  0.00           C
ATOM   4974  C   GLU B  53      34.515  48.870  28.527  1.00  0.00           C
ATOM   4975  O   GLU B  53      35.620  48.541  28.991  1.00  0.00           O
ATOM   4976  CB  GLU B  53      34.202  48.044  26.326  1.00  0.00           C
ATOM   4977  CG  GLU B  53      33.731  48.227  24.865  1.00  0.00           C
ATOM   4978  CD  GLU B  53      32.202  48.459  24.751  1.00  0.00           C
ATOM   4979  OE1 GLU B  53      31.443  48.573  25.764  1.00  0.00           O
ATOM   4980  OE2 GLU B  53      31.716  48.578  23.591  1.00  0.00           O
ATOM   4981  H   GLU B  53      36.096  49.783  25.860  1.00  0.00           H
ATOM   4982  HA  GLU B  53      33.488  49.943  27.049  1.00  0.00           H
ATOM   4983  HB2 GLU B  53      35.100  47.429  26.269  1.00  0.00           H
ATOM   4984  HB3 GLU B  53      33.438  47.494  26.876  1.00  0.00           H
ATOM   4985  HG2 GLU B  53      34.287  49.063  24.442  1.00  0.00           H
ATOM   4986  HG3 GLU B  53      33.998  47.301  24.356  1.00  0.00           H
ATOM   4987  N   LEU B  54      33.435  48.841  29.337  1.00  0.00           N
ATOM   4988  CA  LEU B  54      33.616  48.670  30.794  1.00  0.00           C
ATOM   4989  C   LEU B  54      34.131  47.284  31.154  1.00  0.00           C
ATOM   4990  O   LEU B  54      34.821  47.129  32.144  1.00  0.00           O
ATOM   4991  CB  LEU B  54      32.213  48.951  31.509  1.00  0.00           C
ATOM   4992  CG  LEU B  54      32.077  48.813  33.016  1.00  0.00           C
ATOM   4993  CD1 LEU B  54      32.920  49.870  33.707  1.00  0.00           C
ATOM   4994  CD2 LEU B  54      30.633  49.108  33.458  1.00  0.00           C
ATOM   4995  H   LEU B  54      32.531  48.885  28.889  1.00  0.00           H
ATOM   4996  HA  LEU B  54      34.316  49.408  31.187  1.00  0.00           H
ATOM   4997  HB2 LEU B  54      31.918  49.942  31.164  1.00  0.00           H
ATOM   4998  HB3 LEU B  54      31.578  48.189  31.057  1.00  0.00           H
ATOM   4999  HG  LEU B  54      32.479  47.883  33.416  1.00  0.00           H
ATOM   5000 HD11 LEU B  54      33.976  49.789  33.452  1.00  0.00           H
ATOM   5001 HD12 LEU B  54      32.752  49.838  34.784  1.00  0.00           H
ATOM   5002 HD13 LEU B  54      32.526  50.837  33.392  1.00  0.00           H
ATOM   5003 HD21 LEU B  54      30.418  50.142  33.185  1.00  0.00           H
ATOM   5004 HD22 LEU B  54      29.910  48.502  32.911  1.00  0.00           H
ATOM   5005 HD23 LEU B  54      30.637  49.064  34.547  1.00  0.00           H
ATOM   5006  N   VAL B  55      33.814  46.287  30.303  1.00  0.00           N
ATOM   5007  CA  VAL B  55      34.420  44.905  30.443  1.00  0.00           C
ATOM   5008  C   VAL B  55      35.932  44.986  30.285  1.00  0.00           C
ATOM   5009  O   VAL B  55      36.625  44.380  31.108  1.00  0.00           O
ATOM   5010  CB  VAL B  55      33.725  43.800  29.613  1.00  0.00           C
ATOM   5011  CG1 VAL B  55      34.120  43.858  28.153  1.00  0.00           C
ATOM   5012  CG2 VAL B  55      34.030  42.353  30.068  1.00  0.00           C
ATOM   5013  H   VAL B  55      33.108  46.378  29.586  1.00  0.00           H
ATOM   5014  HA  VAL B  55      34.292  44.628  31.490  1.00  0.00           H
ATOM   5015  HB  VAL B  55      32.648  43.889  29.756  1.00  0.00           H
ATOM   5016 HG11 VAL B  55      33.449  43.168  27.640  1.00  0.00           H
ATOM   5017 HG12 VAL B  55      33.964  44.858  27.749  1.00  0.00           H
ATOM   5018 HG13 VAL B  55      35.127  43.539  27.882  1.00  0.00           H
ATOM   5019 HG21 VAL B  55      33.713  41.727  29.234  1.00  0.00           H
ATOM   5020 HG22 VAL B  55      33.329  42.058  30.849  1.00  0.00           H
ATOM   5021 HG23 VAL B  55      35.101  42.299  30.258  1.00  0.00           H
ATOM   5022  N   THR B  56      36.485  45.678  29.225  1.00  0.01           N
ATOM   5023  CA  THR B  56      37.946  45.888  29.032  1.00  0.01           C
ATOM   5024  C   THR B  56      38.569  46.636  30.249  1.00  0.01           C
ATOM   5025  O   THR B  56      39.602  46.242  30.780  1.00  0.01           O
ATOM   5026  CB  THR B  56      38.130  46.709  27.739  1.00  0.01           C
ATOM   5027  CG2 THR B  56      39.555  46.924  27.437  1.00  0.01           C
ATOM   5028  OG1 THR B  56      37.525  45.970  26.673  1.00  0.01           O
ATOM   5029  H   THR B  56      35.818  45.894  28.498  1.00  0.01           H
ATOM   5030  HA  THR B  56      38.487  44.959  28.851  1.00  0.01           H
ATOM   5031  HB  THR B  56      37.628  47.655  27.943  1.00  0.01           H
ATOM   5032  HG1 THR B  56      36.967  46.593  26.201  1.00  0.01           H
ATOM   5033 HG21 THR B  56      39.881  47.726  28.099  1.00  0.01           H
ATOM   5034 HG22 THR B  56      39.635  47.392  26.456  1.00  0.01           H
ATOM   5035 HG23 THR B  56      40.176  46.030  27.499  1.00  0.01           H
ATOM   5036  N   MET B  57      37.885  47.694  30.746  1.00  0.00           N
ATOM   5037  CA  MET B  57      38.343  48.380  32.022  1.00  0.00           C
ATOM   5038  C   MET B  57      38.251  47.515  33.295  1.00  0.00           C
ATOM   5039  O   MET B  57      39.195  47.561  34.077  1.00  0.00           O
ATOM   5040  CB  MET B  57      37.547  49.730  32.253  1.00  0.00           C
ATOM   5041  CG  MET B  57      37.806  50.745  31.054  1.00  0.00           C
ATOM   5042  SD  MET B  57      37.378  52.427  31.530  1.00  0.00           S
ATOM   5043  CE  MET B  57      35.545  52.289  31.775  1.00  0.00           C
ATOM   5044  H   MET B  57      37.035  47.953  30.266  1.00  0.00           H
ATOM   5045  HA  MET B  57      39.392  48.639  31.876  1.00  0.00           H
ATOM   5046  HB2 MET B  57      36.511  49.397  32.312  1.00  0.00           H
ATOM   5047  HB3 MET B  57      37.812  50.218  33.192  1.00  0.00           H
ATOM   5048  HG2 MET B  57      38.856  50.843  30.778  1.00  0.00           H
ATOM   5049  HG3 MET B  57      37.258  50.429  30.166  1.00  0.00           H
ATOM   5050  HE1 MET B  57      35.294  51.499  32.483  1.00  0.00           H
ATOM   5051  HE2 MET B  57      34.954  53.178  31.995  1.00  0.00           H
ATOM   5052  HE3 MET B  57      35.071  51.910  30.869  1.00  0.00           H
ATOM   5053  N   SER B  58      37.257  46.631  33.414  1.00  0.00           N
ATOM   5054  CA  SER B  58      37.267  45.603  34.427  1.00  0.00           C
ATOM   5055  C   SER B  58      38.326  44.564  34.188  1.00  0.00           C
ATOM   5056  O   SER B  58      38.939  44.112  35.133  1.00  0.00           O
ATOM   5057  CB  SER B  58      35.862  45.018  34.700  1.00  0.00           C
ATOM   5058  OG  SER B  58      35.981  44.546  35.973  1.00  0.00           O
ATOM   5059  H   SER B  58      36.410  46.731  32.873  1.00  0.00           H
ATOM   5060  HA  SER B  58      37.639  46.107  35.318  1.00  0.00           H
ATOM   5061  HB2 SER B  58      35.216  45.895  34.725  1.00  0.00           H
ATOM   5062  HB3 SER B  58      35.609  44.181  34.049  1.00  0.00           H
ATOM   5063  HG  SER B  58      36.648  43.856  36.009  1.00  0.00           H
[truncated: 287,593 more chars]
