# Supplementary material for: Total enzymatic synthesis of cis-α-irone from a simple carbon source
Source: Nat Commun. 2022 Dec 2;13:7421. doi: 10.1038/s41467-022-35232-2 (PMC9715568; doi:10.1038/s41467-022-35232-2)
Supplement: Supplementary file 5 — Supplementary Data 2 [file 41467_2022_35232_MOESM5_ESM.zip › structures_mmgbsa/pMT3_Y200F_S182E/pMT3_1SS_SAH_final_mmgbsa_renum.pdb]

ATOM      1  N   GLN A  10      43.348  17.476  48.529  1.00  0.00           N
ATOM      2  CA  GLN A  10      43.671  17.531  47.064  1.00  0.00           C
ATOM      3  C   GLN A  10      43.741  16.092  46.504  1.00  0.00           C
ATOM      4  O   GLN A  10      44.781  15.415  46.701  1.00  0.00           O
ATOM      5  CB  GLN A  10      44.913  18.413  46.813  1.00  0.00           C
ATOM      6  CG  GLN A  10      45.311  18.475  45.360  1.00  0.00           C
ATOM      7  CD  GLN A  10      44.231  18.914  44.377  1.00  0.00           C
ATOM      8  NE2 GLN A  10      44.512  19.920  43.572  1.00  0.00           N
ATOM      9  OE1 GLN A  10      43.164  18.380  44.325  1.00  0.00           O
ATOM     10  HA  GLN A  10      42.888  17.946  46.429  1.00  0.00           H
ATOM     11  HB2 GLN A  10      44.832  19.437  47.177  1.00  0.00           H
ATOM     12  HB3 GLN A  10      45.669  17.858  47.369  1.00  0.00           H
ATOM     13  HG2 GLN A  10      46.139  19.177  45.256  1.00  0.00           H
ATOM     14  HG3 GLN A  10      45.608  17.486  45.011  1.00  0.00           H
ATOM     15 HE21 GLN A  10      43.723  20.405  43.169  1.00  0.00           H
ATOM     16 HE22 GLN A  10      45.315  20.516  43.716  1.00  0.00           H
ATOM     17  H1  GLN A  10      43.112  18.391  48.886  1.00  0.00           H
ATOM     18  H2  GLN A  10      42.532  16.905  48.696  1.00  0.00           H
ATOM     19  H3  GLN A  10      44.122  17.158  49.094  1.00  0.00           H
ATOM     20  N   GLN A  11      42.638  15.715  45.858  1.00  0.00           N
ATOM     21  CA  GLN A  11      42.602  14.457  45.081  1.00  0.00           C
ATOM     22  C   GLN A  11      42.905  14.673  43.569  1.00  0.00           C
ATOM     23  O   GLN A  11      43.323  13.742  42.840  1.00  0.00           O
ATOM     24  CB  GLN A  11      41.167  13.858  45.251  1.00  0.00           C
ATOM     25  CG  GLN A  11      40.046  14.590  44.485  1.00  0.00           C
ATOM     26  CD  GLN A  11      39.641  16.037  44.943  1.00  0.00           C
ATOM     27  NE2 GLN A  11      38.399  16.234  45.272  1.00  0.00           N
ATOM     28  OE1 GLN A  11      40.399  16.948  44.814  1.00  0.00           O
ATOM     29  H   GLN A  11      41.883  16.383  45.805  1.00  0.00           H
ATOM     30  HA  GLN A  11      43.367  13.741  45.382  1.00  0.00           H
ATOM     31  HB2 GLN A  11      41.200  12.797  45.004  1.00  0.00           H
ATOM     32  HB3 GLN A  11      40.903  13.936  46.305  1.00  0.00           H
ATOM     33  HG2 GLN A  11      40.290  14.650  43.424  1.00  0.00           H
ATOM     34  HG3 GLN A  11      39.217  13.898  44.632  1.00  0.00           H
ATOM     35 HE21 GLN A  11      37.991  17.155  45.346  1.00  0.00           H
ATOM     36 HE22 GLN A  11      37.760  15.454  45.330  1.00  0.00           H
ATOM     37  N   VAL A  12      42.651  15.887  43.057  1.00  0.00           N
ATOM     38  CA  VAL A  12      42.990  16.249  41.599  1.00  0.00           C
ATOM     39  C   VAL A  12      44.501  16.133  41.380  1.00  0.00           C
ATOM     40  O   VAL A  12      45.305  16.418  42.238  1.00  0.00           O
ATOM     41  CB  VAL A  12      42.494  17.632  41.051  1.00  0.00           C
ATOM     42  CG1 VAL A  12      42.473  17.758  39.550  1.00  0.00           C
ATOM     43  CG2 VAL A  12      41.133  18.073  41.524  1.00  0.00           C
ATOM     44  H   VAL A  12      42.430  16.607  43.730  1.00  0.00           H
ATOM     45  HA  VAL A  12      42.398  15.566  40.989  1.00  0.00           H
ATOM     46  HB  VAL A  12      43.212  18.381  41.383  1.00  0.00           H
ATOM     47 HG11 VAL A  12      42.274  18.759  39.166  1.00  0.00           H
ATOM     48 HG12 VAL A  12      43.330  17.281  39.075  1.00  0.00           H
ATOM     49 HG13 VAL A  12      41.646  17.170  39.152  1.00  0.00           H
ATOM     50 HG21 VAL A  12      40.396  17.291  41.340  1.00  0.00           H
ATOM     51 HG22 VAL A  12      40.973  19.020  41.008  1.00  0.00           H
ATOM     52 HG23 VAL A  12      41.126  18.177  42.609  1.00  0.00           H
ATOM     53  N   THR A  13      44.842  15.392  40.307  1.00  0.00           N
ATOM     54  CA  THR A  13      46.150  15.123  39.767  1.00  0.00           C
ATOM     55  C   THR A  13      46.803  16.415  39.105  1.00  0.00           C
ATOM     56  O   THR A  13      46.058  17.261  38.643  1.00  0.00           O
ATOM     57  CB  THR A  13      46.246  13.898  38.856  1.00  0.00           C
ATOM     58  CG2 THR A  13      45.790  12.633  39.563  1.00  0.00           C
ATOM     59  OG1 THR A  13      45.357  14.052  37.710  1.00  0.00           O
ATOM     60  H   THR A  13      44.138  15.061  39.664  1.00  0.00           H
ATOM     61  HA  THR A  13      46.853  14.915  40.574  1.00  0.00           H
ATOM     62  HB  THR A  13      47.274  13.882  38.495  1.00  0.00           H
ATOM     63  HG1 THR A  13      45.939  14.292  36.985  1.00  0.00           H
ATOM     64 HG21 THR A  13      46.342  12.494  40.493  1.00  0.00           H
ATOM     65 HG22 THR A  13      46.017  11.749  38.967  1.00  0.00           H
ATOM     66 HG23 THR A  13      44.732  12.687  39.822  1.00  0.00           H
ATOM     67  N   ALA A  14      48.085  16.395  39.182  1.00  0.00           N
ATOM     68  CA  ALA A  14      48.996  17.474  38.736  1.00  0.00           C
ATOM     69  C   ALA A  14      48.929  17.813  37.229  1.00  0.00           C
ATOM     70  O   ALA A  14      49.140  18.928  36.826  1.00  0.00           O
ATOM     71  CB  ALA A  14      50.405  17.331  39.305  1.00  0.00           C
ATOM     72  H   ALA A  14      48.618  15.659  39.623  1.00  0.00           H
ATOM     73  HA  ALA A  14      48.603  18.397  39.162  1.00  0.00           H
ATOM     74  HB1 ALA A  14      51.072  17.799  38.581  1.00  0.00           H
ATOM     75  HB2 ALA A  14      50.647  16.276  39.180  1.00  0.00           H
ATOM     76  HB3 ALA A  14      50.485  17.751  40.308  1.00  0.00           H
ATOM     77  N   ASP A  15      48.650  16.779  36.409  1.00  0.00           N
ATOM     78  CA  ASP A  15      48.419  16.892  34.944  1.00  0.00           C
ATOM     79  C   ASP A  15      47.026  17.513  34.639  1.00  0.00           C
ATOM     80  O   ASP A  15      46.819  17.978  33.506  1.00  0.00           O
ATOM     81  CB  ASP A  15      48.622  15.568  34.172  1.00  0.00           C
ATOM     82  CG  ASP A  15      48.047  14.354  34.822  1.00  0.00           C
ATOM     83  OD1 ASP A  15      48.555  13.213  34.651  1.00  0.00           O
ATOM     84  OD2 ASP A  15      46.953  14.529  35.522  1.00  0.00           O
ATOM     85  H   ASP A  15      48.618  15.845  36.793  1.00  0.00           H
ATOM     86  HA  ASP A  15      49.164  17.540  34.482  1.00  0.00           H
ATOM     87  HB2 ASP A  15      48.277  15.558  33.138  1.00  0.00           H
ATOM     88  HB3 ASP A  15      49.693  15.381  34.092  1.00  0.00           H
ATOM     89  N   GLU A  16      46.004  17.420  35.494  1.00  0.00           N
ATOM     90  CA  GLU A  16      44.649  17.975  35.181  1.00  0.00           C
ATOM     91  C   GLU A  16      44.581  19.430  35.618  1.00  0.00           C
ATOM     92  O   GLU A  16      44.051  20.312  34.909  1.00  0.00           O
ATOM     93  CB  GLU A  16      43.589  17.237  35.950  1.00  0.00           C
ATOM     94  CG  GLU A  16      42.072  17.665  35.548  1.00  0.00           C
ATOM     95  CD  GLU A  16      40.970  16.839  36.249  1.00  0.00           C
ATOM     96  OE1 GLU A  16      41.219  15.705  36.741  1.00  0.00           O
ATOM     97  OE2 GLU A  16      39.883  17.399  36.309  1.00  0.00           O
ATOM     98  H   GLU A  16      46.252  16.967  36.362  1.00  0.00           H
ATOM     99  HA  GLU A  16      44.402  17.886  34.123  1.00  0.00           H
ATOM    100  HB2 GLU A  16      43.691  16.219  35.575  1.00  0.00           H
ATOM    101  HB3 GLU A  16      43.729  17.196  37.030  1.00  0.00           H
ATOM    102  HG2 GLU A  16      41.852  18.727  35.658  1.00  0.00           H
ATOM    103  HG3 GLU A  16      41.931  17.533  34.475  1.00  0.00           H
ATOM    104  N   VAL A  17      45.209  19.873  36.783  1.00  0.00           N
ATOM    105  CA  VAL A  17      45.509  21.263  37.140  1.00  0.00           C
ATOM    106  C   VAL A  17      46.366  21.837  35.946  1.00  0.00           C
ATOM    107  O   VAL A  17      46.114  22.895  35.361  1.00  0.00           O
ATOM    108  CB  VAL A  17      46.296  21.301  38.424  1.00  0.00           C
ATOM    109  CG1 VAL A  17      46.701  22.701  38.878  1.00  0.00           C
ATOM    110  CG2 VAL A  17      45.608  20.696  39.605  1.00  0.00           C
ATOM    111  H   VAL A  17      45.409  19.149  37.459  1.00  0.00           H
ATOM    112  HA  VAL A  17      44.635  21.913  37.175  1.00  0.00           H
ATOM    113  HB  VAL A  17      47.183  20.687  38.267  1.00  0.00           H
ATOM    114 HG11 VAL A  17      47.403  22.627  39.708  1.00  0.00           H
ATOM    115 HG12 VAL A  17      47.193  23.306  38.116  1.00  0.00           H
ATOM    116 HG13 VAL A  17      45.781  23.203  39.178  1.00  0.00           H
ATOM    117 HG21 VAL A  17      46.226  20.831  40.493  1.00  0.00           H
ATOM    118 HG22 VAL A  17      45.316  19.653  39.485  1.00  0.00           H
ATOM    119 HG23 VAL A  17      44.705  21.305  39.648  1.00  0.00           H
ATOM    120  N   GLY A  18      47.430  21.069  35.629  1.00  0.00           N
ATOM    121  CA  GLY A  18      48.318  21.463  34.525  1.00  0.00           C
ATOM    122  C   GLY A  18      47.501  21.965  33.271  1.00  0.00           C
ATOM    123  O   GLY A  18      47.736  23.051  32.699  1.00  0.00           O
ATOM    124  H   GLY A  18      47.691  20.278  36.200  1.00  0.00           H
ATOM    125  HA2 GLY A  18      48.995  22.293  34.731  1.00  0.00           H
ATOM    126  HA3 GLY A  18      49.017  20.667  34.270  1.00  0.00           H
ATOM    127  N   ASP A  19      46.599  21.143  32.752  1.00  0.00           N
ATOM    128  CA  ASP A  19      45.743  21.406  31.578  1.00  0.00           C
ATOM    129  C   ASP A  19      44.782  22.564  31.792  1.00  0.00           C
ATOM    130  O   ASP A  19      44.367  23.124  30.748  1.00  0.00           O
ATOM    131  CB  ASP A  19      44.938  20.043  31.423  1.00  0.00           C
ATOM    132  CG  ASP A  19      45.509  18.970  30.475  1.00  0.00           C
ATOM    133  OD1 ASP A  19      46.494  19.205  29.797  1.00  0.00           O
ATOM    134  OD2 ASP A  19      44.909  17.942  30.479  1.00  0.00           O
ATOM    135  H   ASP A  19      46.329  20.355  33.324  1.00  0.00           H
ATOM    136  HA  ASP A  19      46.329  21.524  30.667  1.00  0.00           H
ATOM    137  HB2 ASP A  19      44.737  19.545  32.371  1.00  0.00           H
ATOM    138  HB3 ASP A  19      43.962  20.278  30.998  1.00  0.00           H
ATOM    139  N   TRP A  20      44.348  22.922  33.028  1.00  0.00           N
ATOM    140  CA  TRP A  20      43.722  24.201  33.265  1.00  0.00           C
ATOM    141  C   TRP A  20      44.659  25.377  33.127  1.00  0.00           C
ATOM    142  O   TRP A  20      44.204  26.338  32.519  1.00  0.00           O
ATOM    143  CB  TRP A  20      42.946  24.120  34.651  1.00  0.00           C
ATOM    144  CG  TRP A  20      42.072  25.226  35.028  1.00  0.00           C
ATOM    145  CD1 TRP A  20      40.701  25.316  34.981  1.00  0.00           C
ATOM    146  CD2 TRP A  20      42.509  26.516  35.558  1.00  0.00           C
ATOM    147  CE2 TRP A  20      41.452  27.440  35.605  1.00  0.00           C
ATOM    148  CE3 TRP A  20      43.769  27.004  35.962  1.00  0.00           C
ATOM    149  NE1 TRP A  20      40.347  26.594  35.344  1.00  0.00           N
ATOM    150  CZ2 TRP A  20      41.535  28.765  36.005  1.00  0.00           C
ATOM    151  CZ3 TRP A  20      43.918  28.386  36.194  1.00  0.00           C
ATOM    152  CH2 TRP A  20      42.828  29.270  36.258  1.00  0.00           C
ATOM    153  H   TRP A  20      44.630  22.387  33.837  1.00  0.00           H
ATOM    154  HA  TRP A  20      42.923  24.397  32.551  1.00  0.00           H
ATOM    155  HB2 TRP A  20      42.401  23.181  34.555  1.00  0.00           H
ATOM    156  HB3 TRP A  20      43.638  24.115  35.493  1.00  0.00           H
ATOM    157  HD1 TRP A  20      40.048  24.518  34.658  1.00  0.00           H
ATOM    158  HE1 TRP A  20      39.397  26.933  35.294  1.00  0.00           H
ATOM    159  HE3 TRP A  20      44.624  26.346  36.011  1.00  0.00           H
ATOM    160  HZ2 TRP A  20      40.708  29.456  35.940  1.00  0.00           H
ATOM    161  HZ3 TRP A  20      44.916  28.721  36.436  1.00  0.00           H
ATOM    162  HH2 TRP A  20      43.016  30.321  36.416  1.00  0.00           H
ATOM    163  N   TYR A  21      45.988  25.351  33.517  1.00  0.00           N
ATOM    164  CA  TYR A  21      46.928  26.497  33.224  1.00  0.00           C
ATOM    165  C   TYR A  21      47.380  26.473  31.759  1.00  0.00           C
ATOM    166  O   TYR A  21      47.438  27.538  31.190  1.00  0.00           O
ATOM    167  CB  TYR A  21      48.131  26.391  34.209  1.00  0.00           C
ATOM    168  CG  TYR A  21      47.847  26.836  35.612  1.00  0.00           C
ATOM    169  CD1 TYR A  21      47.800  28.224  35.842  1.00  0.00           C
ATOM    170  CD2 TYR A  21      47.524  25.921  36.661  1.00  0.00           C
ATOM    171  CE1 TYR A  21      47.650  28.760  37.150  1.00  0.00           C
ATOM    172  CE2 TYR A  21      47.296  26.439  37.984  1.00  0.00           C
ATOM    173  CZ  TYR A  21      47.284  27.855  38.243  1.00  0.00           C
ATOM    174  OH  TYR A  21      46.889  28.331  39.464  1.00  0.00           O
ATOM    175  H   TYR A  21      46.305  24.510  33.977  1.00  0.00           H
ATOM    176  HA  TYR A  21      46.437  27.434  33.487  1.00  0.00           H
ATOM    177  HB2 TYR A  21      48.386  25.339  34.086  1.00  0.00           H
ATOM    178  HB3 TYR A  21      48.944  27.021  33.846  1.00  0.00           H
ATOM    179  HD1 TYR A  21      47.964  28.886  35.004  1.00  0.00           H
ATOM    180  HD2 TYR A  21      47.603  24.858  36.486  1.00  0.00           H
ATOM    181  HE1 TYR A  21      47.653  29.828  37.311  1.00  0.00           H
ATOM    182  HE2 TYR A  21      46.996  25.809  38.808  1.00  0.00           H
ATOM    183  HH  TYR A  21      46.549  29.220  39.340  1.00  0.00           H
ATOM    184  N   ASP A  22      47.554  25.350  31.182  1.00  0.00           N
ATOM    185  CA  ASP A  22      47.933  25.200  29.780  1.00  0.00           C
ATOM    186  C   ASP A  22      46.849  25.768  28.828  1.00  0.00           C
ATOM    187  O   ASP A  22      47.229  26.064  27.652  1.00  0.00           O
ATOM    188  CB  ASP A  22      48.195  23.755  29.442  1.00  0.00           C
ATOM    189  CG  ASP A  22      49.407  23.134  30.094  1.00  0.00           C
ATOM    190  OD1 ASP A  22      50.313  23.796  30.621  1.00  0.00           O
ATOM    191  OD2 ASP A  22      49.593  21.932  29.811  1.00  0.00           O
ATOM    192  H   ASP A  22      47.742  24.562  31.785  1.00  0.00           H
ATOM    193  HA  ASP A  22      48.877  25.734  29.671  1.00  0.00           H
ATOM    194  HB2 ASP A  22      47.299  23.162  29.624  1.00  0.00           H
ATOM    195  HB3 ASP A  22      48.496  23.704  28.396  1.00  0.00           H
ATOM    196  N   LYS A  23      45.588  25.980  29.301  1.00  0.00           N
ATOM    197  CA  LYS A  23      44.452  26.464  28.468  1.00  0.00           C
ATOM    198  C   LYS A  23      43.886  27.745  29.049  1.00  0.00           C
ATOM    199  O   LYS A  23      43.979  28.810  28.404  1.00  0.00           O
ATOM    200  CB  LYS A  23      43.388  25.378  28.323  1.00  0.00           C
ATOM    201  CG  LYS A  23      42.528  25.579  27.054  1.00  0.00           C
ATOM    202  CD  LYS A  23      41.720  24.306  26.660  1.00  0.00           C
ATOM    203  CE  LYS A  23      40.558  23.871  27.534  1.00  0.00           C
ATOM    204  NZ  LYS A  23      39.941  22.658  27.060  1.00  0.00           N
ATOM    205  H   LYS A  23      45.503  25.826  30.296  1.00  0.00           H
ATOM    206  HA  LYS A  23      44.766  26.758  27.467  1.00  0.00           H
ATOM    207  HB2 LYS A  23      43.857  24.435  28.040  1.00  0.00           H
ATOM    208  HB3 LYS A  23      42.651  25.181  29.102  1.00  0.00           H
ATOM    209  HG2 LYS A  23      41.903  26.471  27.087  1.00  0.00           H
ATOM    210  HG3 LYS A  23      43.185  25.789  26.210  1.00  0.00           H
ATOM    211  HD2 LYS A  23      41.334  24.452  25.652  1.00  0.00           H
ATOM    212  HD3 LYS A  23      42.472  23.518  26.613  1.00  0.00           H
ATOM    213  HE2 LYS A  23      41.022  23.723  28.509  1.00  0.00           H
ATOM    214  HE3 LYS A  23      39.838  24.688  27.557  1.00  0.00           H
ATOM    215  HZ1 LYS A  23      39.634  22.824  26.112  1.00  0.00           H
ATOM    216  HZ2 LYS A  23      39.190  22.365  27.669  1.00  0.00           H
ATOM    217  HZ3 LYS A  23      40.561  21.866  26.968  1.00  0.00           H
ATOM    218  N   PHE A  24      43.368  27.705  30.309  1.00  0.00           N
ATOM    219  CA  PHE A  24      42.600  28.848  30.835  1.00  0.00           C
ATOM    220  C   PHE A  24      43.417  29.885  31.588  1.00  0.00           C
ATOM    221  O   PHE A  24      42.946  30.987  31.632  1.00  0.00           O
ATOM    222  CB  PHE A  24      41.489  28.291  31.797  1.00  0.00           C
ATOM    223  CG  PHE A  24      40.310  27.489  31.074  1.00  0.00           C
ATOM    224  CD1 PHE A  24      39.190  28.224  30.636  1.00  0.00           C
ATOM    225  CD2 PHE A  24      40.394  26.100  30.849  1.00  0.00           C
ATOM    226  CE1 PHE A  24      38.098  27.526  30.025  1.00  0.00           C
ATOM    227  CE2 PHE A  24      39.320  25.400  30.288  1.00  0.00           C
ATOM    228  CZ  PHE A  24      38.223  26.141  29.859  1.00  0.00           C
ATOM    229  H   PHE A  24      43.479  26.820  30.783  1.00  0.00           H
ATOM    230  HA  PHE A  24      42.130  29.335  29.980  1.00  0.00           H
ATOM    231  HB2 PHE A  24      41.905  27.639  32.564  1.00  0.00           H
ATOM    232  HB3 PHE A  24      40.964  29.100  32.305  1.00  0.00           H
ATOM    233  HD1 PHE A  24      39.124  29.302  30.613  1.00  0.00           H
ATOM    234  HD2 PHE A  24      41.239  25.489  31.129  1.00  0.00           H
ATOM    235  HE1 PHE A  24      37.185  28.067  29.825  1.00  0.00           H
ATOM    236  HE2 PHE A  24      39.371  24.327  30.179  1.00  0.00           H
ATOM    237  HZ  PHE A  24      37.384  25.573  29.486  1.00  0.00           H
ATOM    238  N   GLY A  25      44.636  29.512  32.077  1.00  0.00           N
ATOM    239  CA  GLY A  25      45.617  30.497  32.648  1.00  0.00           C
ATOM    240  C   GLY A  25      46.223  31.464  31.551  1.00  0.00           C
ATOM    241  O   GLY A  25      46.906  32.452  31.990  1.00  0.00           O
ATOM    242  H   GLY A  25      44.906  28.546  31.960  1.00  0.00           H
ATOM    243  HA2 GLY A  25      45.053  31.082  33.375  1.00  0.00           H
ATOM    244  HA3 GLY A  25      46.394  30.015  33.242  1.00  0.00           H
ATOM    245  N   GLU A  26      45.907  31.288  30.283  1.00  0.00           N
ATOM    246  CA  GLU A  26      46.146  32.312  29.240  1.00  0.00           C
ATOM    247  C   GLU A  26      45.454  33.674  29.414  1.00  0.00           C
ATOM    248  O   GLU A  26      45.989  34.765  29.040  1.00  0.00           O
ATOM    249  CB  GLU A  26      45.681  31.631  27.912  1.00  0.00           C
ATOM    250  CG  GLU A  26      45.632  32.525  26.640  1.00  0.00           C
ATOM    251  CD  GLU A  26      47.024  32.737  26.100  1.00  0.00           C
ATOM    252  OE1 GLU A  26      47.370  32.562  24.910  1.00  0.00           O
ATOM    253  OE2 GLU A  26      47.986  32.902  26.963  1.00  0.00           O
ATOM    254  H   GLU A  26      45.123  30.670  30.125  1.00  0.00           H
ATOM    255  HA  GLU A  26      47.227  32.433  29.177  1.00  0.00           H
ATOM    256  HB2 GLU A  26      46.288  30.771  27.628  1.00  0.00           H
ATOM    257  HB3 GLU A  26      44.616  31.425  28.016  1.00  0.00           H
ATOM    258  HG2 GLU A  26      45.016  31.930  25.967  1.00  0.00           H
ATOM    259  HG3 GLU A  26      45.199  33.474  26.957  1.00  0.00           H
ATOM    260  N   VAL A  27      44.328  33.657  30.148  1.00  0.00           N
ATOM    261  CA  VAL A  27      43.582  34.822  30.543  1.00  0.00           C
ATOM    262  C   VAL A  27      44.468  35.887  31.131  1.00  0.00           C
ATOM    263  O   VAL A  27      44.189  37.035  30.819  1.00  0.00           O
ATOM    264  CB  VAL A  27      42.325  34.451  31.462  1.00  0.00           C
ATOM    265  CG1 VAL A  27      42.484  34.771  32.940  1.00  0.00           C
ATOM    266  CG2 VAL A  27      40.925  34.941  31.042  1.00  0.00           C
ATOM    267  H   VAL A  27      43.967  32.741  30.372  1.00  0.00           H
ATOM    268  HA  VAL A  27      43.213  35.316  29.644  1.00  0.00           H
ATOM    269  HB  VAL A  27      42.208  33.367  31.459  1.00  0.00           H
ATOM    270 HG11 VAL A  27      41.558  34.601  33.490  1.00  0.00           H
ATOM    271 HG12 VAL A  27      43.211  34.101  33.399  1.00  0.00           H
ATOM    272 HG13 VAL A  27      42.724  35.821  33.104  1.00  0.00           H
ATOM    273 HG21 VAL A  27      40.134  34.532  31.672  1.00  0.00           H
ATOM    274 HG22 VAL A  27      40.730  34.438  30.095  1.00  0.00           H
ATOM    275 HG23 VAL A  27      40.831  36.023  30.949  1.00  0.00           H
ATOM    276  N   TYR A  28      45.425  35.581  31.985  1.00  0.00           N
ATOM    277  CA  TYR A  28      46.335  36.498  32.501  1.00  0.00           C
ATOM    278  C   TYR A  28      47.311  37.199  31.581  1.00  0.00           C
ATOM    279  O   TYR A  28      47.536  38.376  31.657  1.00  0.00           O
ATOM    280  CB  TYR A  28      47.011  35.773  33.623  1.00  0.00           C
ATOM    281  CG  TYR A  28      46.244  34.821  34.537  1.00  0.00           C
ATOM    282  CD1 TYR A  28      46.680  33.539  34.855  1.00  0.00           C
ATOM    283  CD2 TYR A  28      44.967  35.222  35.025  1.00  0.00           C
ATOM    284  CE1 TYR A  28      45.957  32.766  35.700  1.00  0.00           C
ATOM    285  CE2 TYR A  28      44.203  34.447  35.883  1.00  0.00           C
ATOM    286  CZ  TYR A  28      44.756  33.243  36.222  1.00  0.00           C
ATOM    287  OH  TYR A  28      44.153  32.384  37.147  1.00  0.00           O
ATOM    288  H   TYR A  28      45.562  34.618  32.256  1.00  0.00           H
ATOM    289  HA  TYR A  28      45.750  37.306  32.941  1.00  0.00           H
ATOM    290  HB2 TYR A  28      47.870  35.224  33.239  1.00  0.00           H
ATOM    291  HB3 TYR A  28      47.370  36.600  34.237  1.00  0.00           H
ATOM    292  HD1 TYR A  28      47.635  33.145  34.540  1.00  0.00           H
ATOM    293  HD2 TYR A  28      44.560  36.185  34.752  1.00  0.00           H
ATOM    294  HE1 TYR A  28      46.362  31.830  36.054  1.00  0.00           H
ATOM    295  HE2 TYR A  28      43.228  34.761  36.225  1.00  0.00           H
ATOM    296  HH  TYR A  28      43.864  32.921  37.889  1.00  0.00           H
ATOM    297  N   HID A  29      47.715  36.579  30.472  1.00  0.00           N
ATOM    298  CA  HID A  29      48.467  37.184  29.348  1.00  0.00           C
ATOM    299  C   HID A  29      47.577  38.071  28.473  1.00  0.00           C
ATOM    300  O   HID A  29      48.099  38.986  27.842  1.00  0.00           O
ATOM    301  CB  HID A  29      48.993  36.120  28.454  1.00  0.00           C
ATOM    302  CG  HID A  29      49.647  34.967  29.249  1.00  0.00           C
ATOM    303  CD2 HID A  29      50.476  35.158  30.351  1.00  0.00           C
ATOM    304  ND1 HID A  29      49.808  33.739  28.821  1.00  0.00           N
ATOM    305  CE1 HID A  29      50.665  33.120  29.770  1.00  0.00           C
ATOM    306  NE2 HID A  29      51.105  34.006  30.672  1.00  0.00           N
ATOM    307  H   HID A  29      47.493  35.593  30.469  1.00  0.00           H
ATOM    308  HA  HID A  29      49.235  37.854  29.733  1.00  0.00           H
ATOM    309  HB2 HID A  29      48.259  35.684  27.776  1.00  0.00           H
ATOM    310  HB3 HID A  29      49.739  36.585  27.809  1.00  0.00           H
ATOM    311  HD1 HID A  29      49.401  33.314  27.999  1.00  0.00           H
ATOM    312  HD2 HID A  29      50.542  36.026  30.989  1.00  0.00           H
ATOM    313  HE1 HID A  29      51.034  32.109  29.677  1.00  0.00           H
ATOM    314  N   LEU A  30      46.272  37.841  28.464  1.00  0.00           N
ATOM    315  CA  LEU A  30      45.243  38.663  27.853  1.00  0.00           C
ATOM    316  C   LEU A  30      44.829  39.868  28.686  1.00  0.00           C
ATOM    317  O   LEU A  30      44.542  40.896  28.146  1.00  0.00           O
ATOM    318  CB  LEU A  30      43.987  37.798  27.529  1.00  0.00           C
ATOM    319  CG  LEU A  30      44.292  36.753  26.528  1.00  0.00           C
ATOM    320  CD1 LEU A  30      43.020  35.859  26.278  1.00  0.00           C
ATOM    321  CD2 LEU A  30      44.638  37.323  25.101  1.00  0.00           C
ATOM    322  H   LEU A  30      46.014  36.984  28.933  1.00  0.00           H
ATOM    323  HA  LEU A  30      45.714  38.995  26.928  1.00  0.00           H
ATOM    324  HB2 LEU A  30      43.798  37.416  28.532  1.00  0.00           H
ATOM    325  HB3 LEU A  30      43.235  38.469  27.114  1.00  0.00           H
ATOM    326  HG  LEU A  30      45.103  36.114  26.877  1.00  0.00           H
ATOM    327 HD11 LEU A  30      42.830  35.342  27.218  1.00  0.00           H
ATOM    328 HD12 LEU A  30      43.218  35.150  25.474  1.00  0.00           H
ATOM    329 HD13 LEU A  30      42.134  36.451  26.051  1.00  0.00           H
ATOM    330 HD21 LEU A  30      45.684  37.629  25.137  1.00  0.00           H
ATOM    331 HD22 LEU A  30      44.379  36.646  24.287  1.00  0.00           H
ATOM    332 HD23 LEU A  30      44.021  38.194  24.879  1.00  0.00           H
ATOM    333  N   THR A  31      44.842  39.817  30.018  1.00  0.01           N
ATOM    334  CA  THR A  31      44.076  40.832  30.869  1.00  0.01           C
ATOM    335  C   THR A  31      44.885  41.499  31.973  1.00  0.01           C
ATOM    336  O   THR A  31      44.423  42.513  32.512  1.00  0.01           O
ATOM    337  CB  THR A  31      42.893  40.152  31.432  1.00  0.01           C
ATOM    338  CG2 THR A  31      41.812  39.781  30.438  1.00  0.01           C
ATOM    339  OG1 THR A  31      43.120  38.982  32.211  1.00  0.01           O
ATOM    340  H   THR A  31      45.102  38.930  30.425  1.00  0.01           H
ATOM    341  HA  THR A  31      43.685  41.670  30.292  1.00  0.01           H
ATOM    342  HB  THR A  31      42.329  40.820  32.083  1.00  0.01           H
ATOM    343  HG1 THR A  31      43.450  38.287  31.637  1.00  0.01           H
ATOM    344 HG21 THR A  31      40.933  39.400  30.958  1.00  0.01           H
ATOM    345 HG22 THR A  31      42.200  39.063  29.716  1.00  0.01           H
ATOM    346 HG23 THR A  31      41.333  40.593  29.890  1.00  0.01           H
ATOM    347  N   LEU A  32      46.109  40.969  32.319  1.00  0.00           N
ATOM    348  CA  LEU A  32      46.922  41.425  33.443  1.00  0.00           C
ATOM    349  C   LEU A  32      48.358  41.894  33.063  1.00  0.00           C
ATOM    350  O   LEU A  32      48.777  42.906  33.708  1.00  0.00           O
ATOM    351  CB  LEU A  32      46.899  40.303  34.561  1.00  0.00           C
ATOM    352  CG  LEU A  32      45.480  39.871  35.116  1.00  0.00           C
ATOM    353  CD1 LEU A  32      45.711  38.948  36.321  1.00  0.00           C
ATOM    354  CD2 LEU A  32      44.533  41.031  35.592  1.00  0.00           C
ATOM    355  H   LEU A  32      46.432  40.202  31.746  1.00  0.00           H
ATOM    356  HA  LEU A  32      46.365  42.260  33.869  1.00  0.00           H
ATOM    357  HB2 LEU A  32      47.347  39.378  34.201  1.00  0.00           H
ATOM    358  HB3 LEU A  32      47.443  40.750  35.394  1.00  0.00           H
ATOM    359  HG  LEU A  32      45.012  39.302  34.312  1.00  0.00           H
ATOM    360 HD11 LEU A  32      46.009  39.385  37.274  1.00  0.00           H
ATOM    361 HD12 LEU A  32      46.413  38.169  36.025  1.00  0.00           H
ATOM    362 HD13 LEU A  32      44.843  38.329  36.547  1.00  0.00           H
ATOM    363 HD21 LEU A  32      43.944  41.439  34.770  1.00  0.00           H
ATOM    364 HD22 LEU A  32      43.702  40.719  36.224  1.00  0.00           H
ATOM    365 HD23 LEU A  32      45.013  41.906  36.032  1.00  0.00           H
ATOM    366  N   GLY A  33      49.050  41.154  32.232  1.00  0.00           N
ATOM    367  CA  GLY A  33      50.326  41.715  31.811  1.00  0.00           C
ATOM    368  C   GLY A  33      51.209  40.692  31.201  1.00  0.00           C
ATOM    369  O   GLY A  33      50.682  39.843  30.487  1.00  0.00           O
ATOM    370  H   GLY A  33      48.654  40.327  31.809  1.00  0.00           H
ATOM    371  HA2 GLY A  33      50.190  42.540  31.111  1.00  0.00           H
ATOM    372  HA3 GLY A  33      50.895  41.963  32.707  1.00  0.00           H
ATOM    373  N   GLU A  34      52.540  40.835  31.314  1.00  0.00           N
ATOM    374  CA  GLU A  34      53.493  39.756  31.042  1.00  0.00           C
ATOM    375  C   GLU A  34      53.837  38.811  32.214  1.00  0.00           C
ATOM    376  O   GLU A  34      54.839  38.114  32.274  1.00  0.00           O
ATOM    377  CB  GLU A  34      54.817  40.397  30.627  1.00  0.00           C
ATOM    378  CG  GLU A  34      54.722  41.517  29.519  1.00  0.00           C
ATOM    379  CD  GLU A  34      53.995  41.059  28.248  1.00  0.00           C
ATOM    380  OE1 GLU A  34      53.909  39.858  27.815  1.00  0.00           O
ATOM    381  OE2 GLU A  34      53.357  41.986  27.639  1.00  0.00           O
ATOM    382  H   GLU A  34      52.832  41.588  31.921  1.00  0.00           H
ATOM    383  HA  GLU A  34      53.291  39.150  30.158  1.00  0.00           H
ATOM    384  HB2 GLU A  34      55.270  40.940  31.456  1.00  0.00           H
ATOM    385  HB3 GLU A  34      55.521  39.613  30.347  1.00  0.00           H
ATOM    386  HG2 GLU A  34      54.278  42.415  29.949  1.00  0.00           H
ATOM    387  HG3 GLU A  34      55.774  41.716  29.318  1.00  0.00           H
ATOM    388  N   SER A  35      52.964  38.673  33.238  1.00  0.00           N
ATOM    389  CA  SER A  35      52.950  37.744  34.367  1.00  0.00           C
ATOM    390  C   SER A  35      51.469  37.398  34.645  1.00  0.00           C
ATOM    391  O   SER A  35      50.521  38.009  34.125  1.00  0.00           O
ATOM    392  CB  SER A  35      53.676  38.415  35.524  1.00  0.00           C
ATOM    393  OG  SER A  35      54.031  37.520  36.586  1.00  0.00           O
ATOM    394  H   SER A  35      52.100  39.191  33.171  1.00  0.00           H
ATOM    395  HA  SER A  35      53.541  36.841  34.208  1.00  0.00           H
ATOM    396  HB2 SER A  35      54.630  38.700  35.081  1.00  0.00           H
ATOM    397  HB3 SER A  35      53.233  39.338  35.899  1.00  0.00           H
ATOM    398  HG  SER A  35      54.551  37.980  37.249  1.00  0.00           H
ATOM    399  N   VAL A  36      51.252  36.520  35.604  1.00  0.00           N
ATOM    400  CA  VAL A  36      49.982  35.736  35.872  1.00  0.00           C
ATOM    401  C   VAL A  36      49.248  36.017  37.178  1.00  0.00           C
ATOM    402  O   VAL A  36      48.211  35.422  37.442  1.00  0.00           O
ATOM    403  CB  VAL A  36      50.227  34.202  35.671  1.00  0.00           C
ATOM    404  CG1 VAL A  36      50.698  33.752  34.286  1.00  0.00           C
ATOM    405  CG2 VAL A  36      51.157  33.659  36.771  1.00  0.00           C
ATOM    406  H   VAL A  36      52.075  36.295  36.144  1.00  0.00           H
ATOM    407  HA  VAL A  36      49.287  36.075  35.105  1.00  0.00           H
ATOM    408  HB  VAL A  36      49.291  33.662  35.814  1.00  0.00           H
ATOM    409 HG11 VAL A  36      49.987  34.010  33.501  1.00  0.00           H
ATOM    410 HG12 VAL A  36      51.672  34.177  34.040  1.00  0.00           H
ATOM    411 HG13 VAL A  36      50.838  32.671  34.311  1.00  0.00           H
ATOM    412 HG21 VAL A  36      51.205  32.570  36.767  1.00  0.00           H
ATOM    413 HG22 VAL A  36      50.774  33.867  37.770  1.00  0.00           H
ATOM    414 HG23 VAL A  36      52.168  34.065  36.733  1.00  0.00           H
ATOM    415  N   HID A  37      49.728  37.048  37.871  1.00  0.00           N
ATOM    416  CA  HID A  37      49.296  37.223  39.318  1.00  0.00           C
ATOM    417  C   HID A  37      48.813  38.623  39.727  1.00  0.00           C
ATOM    418  O   HID A  37      48.972  39.615  38.976  1.00  0.00           O
ATOM    419  CB  HID A  37      50.436  36.744  40.271  1.00  0.00           C
ATOM    420  CG  HID A  37      51.641  37.643  40.175  1.00  0.00           C
ATOM    421  CD2 HID A  37      52.833  37.269  39.708  1.00  0.00           C
ATOM    422  ND1 HID A  37      51.703  38.987  40.475  1.00  0.00           N
ATOM    423  CE1 HID A  37      52.973  39.341  40.171  1.00  0.00           C
ATOM    424  NE2 HID A  37      53.693  38.322  39.731  1.00  0.00           N
ATOM    425  H   HID A  37      50.431  37.638  37.450  1.00  0.00           H
ATOM    426  HA  HID A  37      48.413  36.636  39.570  1.00  0.00           H
ATOM    427  HB2 HID A  37      50.152  36.736  41.323  1.00  0.00           H
ATOM    428  HB3 HID A  37      50.698  35.701  40.094  1.00  0.00           H
ATOM    429  HD1 HID A  37      50.962  39.604  40.776  1.00  0.00           H
ATOM    430  HD2 HID A  37      53.125  36.279  39.390  1.00  0.00           H
ATOM    431  HE1 HID A  37      53.355  40.351  40.128  1.00  0.00           H
ATOM    432  N   CYS A  38      48.311  38.735  40.972  1.00  0.00           N
ATOM    433  CA  CYS A  38      47.843  39.930  41.633  1.00  0.00           C
ATOM    434  C   CYS A  38      48.824  41.074  41.519  1.00  0.00           C
ATOM    435  O   CYS A  38      49.992  41.023  41.919  1.00  0.00           O
ATOM    436  CB  CYS A  38      47.659  39.595  43.095  1.00  0.00           C
ATOM    437  SG  CYS A  38      46.996  41.106  43.953  1.00  0.00           S
ATOM    438  H   CYS A  38      48.347  37.900  41.540  1.00  0.00           H
ATOM    439  HA  CYS A  38      46.866  40.214  41.241  1.00  0.00           H
ATOM    440  HB2 CYS A  38      46.910  38.809  43.193  1.00  0.00           H
ATOM    441  HB3 CYS A  38      48.598  39.249  43.527  1.00  0.00           H
ATOM    442  HG  CYS A  38      47.930  42.024  43.689  1.00  0.00           H
ATOM    443  N   GLY A  39      48.489  42.295  40.950  1.00  0.00           N
ATOM    444  CA  GLY A  39      49.272  43.536  41.027  1.00  0.00           C
ATOM    445  C   GLY A  39      49.227  44.294  42.369  1.00  0.00           C
ATOM    446  O   GLY A  39      48.281  44.035  43.113  1.00  0.00           O
ATOM    447  H   GLY A  39      47.518  42.427  40.705  1.00  0.00           H
ATOM    448  HA2 GLY A  39      50.277  43.374  40.637  1.00  0.00           H
ATOM    449  HA3 GLY A  39      48.778  44.282  40.404  1.00  0.00           H
ATOM    450  N   LEU A  40      50.190  45.212  42.655  1.00  0.00           N
ATOM    451  CA  LEU A  40      50.265  46.027  43.919  1.00  0.00           C
ATOM    452  C   LEU A  40      49.538  47.406  43.642  1.00  0.00           C
ATOM    453  O   LEU A  40      50.132  48.432  43.206  1.00  0.00           O
ATOM    454  CB  LEU A  40      51.675  46.098  44.457  1.00  0.00           C
ATOM    455  CG  LEU A  40      51.825  46.768  45.885  1.00  0.00           C
ATOM    456  CD1 LEU A  40      51.398  45.766  46.999  1.00  0.00           C
ATOM    457  CD2 LEU A  40      53.369  47.019  46.005  1.00  0.00           C
ATOM    458  H   LEU A  40      50.925  45.380  41.982  1.00  0.00           H
ATOM    459  HA  LEU A  40      49.703  45.455  44.657  1.00  0.00           H
ATOM    460  HB2 LEU A  40      52.228  45.164  44.362  1.00  0.00           H
ATOM    461  HB3 LEU A  40      52.252  46.652  43.717  1.00  0.00           H
ATOM    462  HG  LEU A  40      51.236  47.676  46.017  1.00  0.00           H
ATOM    463 HD11 LEU A  40      51.885  44.804  46.841  1.00  0.00           H
ATOM    464 HD12 LEU A  40      50.339  45.538  46.875  1.00  0.00           H
ATOM    465 HD13 LEU A  40      51.478  46.147  48.018  1.00  0.00           H
ATOM    466 HD21 LEU A  40      54.007  46.168  45.766  1.00  0.00           H
ATOM    467 HD22 LEU A  40      53.646  47.856  45.363  1.00  0.00           H
ATOM    468 HD23 LEU A  40      53.524  47.338  47.035  1.00  0.00           H
ATOM    469  N   TRP A  41      48.209  47.323  43.575  1.00 -0.02           N
ATOM    470  CA  TRP A  41      47.392  48.475  43.202  1.00 -0.02           C
ATOM    471  C   TRP A  41      47.366  49.624  44.212  1.00 -0.02           C
ATOM    472  O   TRP A  41      46.938  50.761  43.893  1.00 -0.02           O
ATOM    473  CB  TRP A  41      45.936  48.004  42.925  1.00 -0.02           C
ATOM    474  CG  TRP A  41      45.968  47.192  41.693  1.00 -0.02           C
ATOM    475  CD1 TRP A  41      45.941  45.852  41.648  1.00 -0.02           C
ATOM    476  CD2 TRP A  41      46.159  47.643  40.317  1.00 -0.02           C
ATOM    477  CE2 TRP A  41      46.184  46.583  39.401  1.00 -0.02           C
ATOM    478  CE3 TRP A  41      46.392  48.946  39.805  1.00 -0.02           C
ATOM    479  NE1 TRP A  41      46.050  45.499  40.247  1.00 -0.02           N
ATOM    480  CZ2 TRP A  41      46.311  46.796  37.969  1.00 -0.02           C
ATOM    481  CZ3 TRP A  41      46.591  49.227  38.398  1.00 -0.02           C
ATOM    482  CH2 TRP A  41      46.564  48.100  37.480  1.00 -0.02           C
ATOM    483  H   TRP A  41      47.750  46.495  43.926  1.00 -0.02           H
ATOM    484  HA  TRP A  41      47.794  48.927  42.295  1.00 -0.02           H
ATOM    485  HB2 TRP A  41      45.529  47.571  43.838  1.00 -0.02           H
ATOM    486  HB3 TRP A  41      45.374  48.912  42.703  1.00 -0.02           H
ATOM    487  HD1 TRP A  41      45.950  45.174  42.488  1.00 -0.02           H
ATOM    488  HE1 TRP A  41      45.827  44.550  39.983  1.00 -0.02           H
ATOM    489  HE3 TRP A  41      46.298  49.735  40.536  1.00 -0.02           H
ATOM    490  HZ2 TRP A  41      46.201  45.955  37.301  1.00 -0.02           H
ATOM    491  HZ3 TRP A  41      46.584  50.265  38.100  1.00 -0.02           H
ATOM    492  HH2 TRP A  41      46.679  48.291  36.423  1.00 -0.02           H
ATOM    493  N   PHE A  42      47.819  49.386  45.475  1.00 -0.01           N
ATOM    494  CA  PHE A  42      47.925  50.308  46.616  1.00 -0.01           C
ATOM    495  C   PHE A  42      49.387  50.334  47.242  1.00 -0.01           C
ATOM    496  O   PHE A  42      50.028  49.256  47.257  1.00 -0.01           O
ATOM    497  CB  PHE A  42      46.827  49.870  47.625  1.00 -0.01           C
ATOM    498  CG  PHE A  42      45.455  49.812  46.957  1.00 -0.01           C
ATOM    499  CD1 PHE A  42      44.868  50.923  46.385  1.00 -0.01           C
ATOM    500  CD2 PHE A  42      44.681  48.616  46.931  1.00 -0.01           C
ATOM    501  CE1 PHE A  42      43.681  50.809  45.656  1.00 -0.01           C
ATOM    502  CE2 PHE A  42      43.536  48.461  46.102  1.00 -0.01           C
ATOM    503  CZ  PHE A  42      43.023  49.581  45.437  1.00 -0.01           C
ATOM    504  H   PHE A  42      48.152  48.457  45.690  1.00 -0.01           H
ATOM    505  HA  PHE A  42      47.663  51.306  46.267  1.00 -0.01           H
ATOM    506  HB2 PHE A  42      47.095  48.912  48.069  1.00 -0.01           H
ATOM    507  HB3 PHE A  42      46.769  50.558  48.468  1.00 -0.01           H
ATOM    508  HD1 PHE A  42      45.388  51.870  46.417  1.00 -0.01           H
ATOM    509  HD2 PHE A  42      45.098  47.771  47.459  1.00 -0.01           H
ATOM    510  HE1 PHE A  42      43.279  51.680  45.159  1.00 -0.01           H
ATOM    511  HE2 PHE A  42      43.099  47.476  46.022  1.00 -0.01           H
ATOM    512  HZ  PHE A  42      42.124  49.567  44.838  1.00 -0.01           H
ATOM    513  N   PRO A  43      49.840  51.473  47.737  1.00  0.00           N
ATOM    514  CA  PRO A  43      51.126  51.757  48.467  1.00  0.00           C
ATOM    515  C   PRO A  43      51.283  50.770  49.722  1.00  0.00           C
ATOM    516  O   PRO A  43      50.267  50.430  50.391  1.00  0.00           O
ATOM    517  CB  PRO A  43      51.095  53.229  48.916  1.00  0.00           C
ATOM    518  CG  PRO A  43      50.212  53.859  47.803  1.00  0.00           C
ATOM    519  CD  PRO A  43      49.180  52.793  47.585  1.00  0.00           C
ATOM    520  HA  PRO A  43      51.904  51.641  47.713  1.00  0.00           H
ATOM    521  HB2 PRO A  43      50.566  53.207  49.869  1.00  0.00           H
ATOM    522  HB3 PRO A  43      52.093  53.666  48.883  1.00  0.00           H
ATOM    523  HG2 PRO A  43      49.983  54.874  48.125  1.00  0.00           H
ATOM    524  HG3 PRO A  43      50.817  53.964  46.902  1.00  0.00           H
ATOM    525  HD2 PRO A  43      48.360  52.999  48.274  1.00  0.00           H
ATOM    526  HD3 PRO A  43      48.731  52.966  46.607  1.00  0.00           H
ATOM    527  N   PRO A  44      52.509  50.287  50.038  1.00  0.00           N
ATOM    528  CA  PRO A  44      52.906  49.395  51.152  1.00  0.00           C
ATOM    529  C   PRO A  44      52.417  49.942  52.546  1.00  0.00           C
ATOM    530  O   PRO A  44      52.343  49.104  53.416  1.00  0.00           O
ATOM    531  CB  PRO A  44      54.398  49.357  51.060  1.00  0.00           C
ATOM    532  CG  PRO A  44      54.626  49.450  49.558  1.00  0.00           C
ATOM    533  CD  PRO A  44      53.509  50.297  49.046  1.00  0.00           C
ATOM    534  HA  PRO A  44      52.451  48.413  51.027  1.00  0.00           H
ATOM    535  HB2 PRO A  44      54.826  50.296  51.409  1.00  0.00           H
ATOM    536  HB3 PRO A  44      54.847  48.530  51.610  1.00  0.00           H
ATOM    537  HG2 PRO A  44      55.614  49.830  49.296  1.00  0.00           H
ATOM    538  HG3 PRO A  44      54.547  48.463  49.103  1.00  0.00           H
ATOM    539  HD2 PRO A  44      53.836  51.336  49.006  1.00  0.00           H
ATOM    540  HD3 PRO A  44      53.151  50.016  48.056  1.00  0.00           H
ATOM    541  N   ASP A  45      52.132  51.216  52.648  1.00  0.00           N
ATOM    542  CA  ASP A  45      51.826  51.982  53.869  1.00  0.00           C
ATOM    543  C   ASP A  45      50.438  52.698  53.757  1.00  0.00           C
ATOM    544  O   ASP A  45      49.942  53.334  54.677  1.00  0.00           O
ATOM    545  CB  ASP A  45      52.996  52.939  54.058  1.00  0.00           C
ATOM    546  CG  ASP A  45      53.293  53.818  52.830  1.00  0.00           C
ATOM    547  OD1 ASP A  45      52.314  54.203  52.173  1.00  0.00           O
ATOM    548  OD2 ASP A  45      54.476  54.009  52.424  1.00  0.00           O
ATOM    549  H   ASP A  45      52.271  51.842  51.867  1.00  0.00           H
ATOM    550  HA  ASP A  45      51.698  51.308  54.716  1.00  0.00           H
ATOM    551  HB2 ASP A  45      52.639  53.615  54.836  1.00  0.00           H
ATOM    552  HB3 ASP A  45      53.890  52.376  54.326  1.00  0.00           H
ATOM    553  N   ALA A  46      49.718  52.530  52.585  1.00  0.00           N
ATOM    554  CA  ALA A  46      48.292  52.896  52.593  1.00  0.00           C
ATOM    555  C   ALA A  46      47.478  52.079  53.578  1.00  0.00           C
ATOM    556  O   ALA A  46      47.615  50.849  53.623  1.00  0.00           O
ATOM    557  CB  ALA A  46      47.718  52.783  51.161  1.00  0.00           C
ATOM    558  H   ALA A  46      50.181  52.015  51.850  1.00  0.00           H
ATOM    559  HA  ALA A  46      48.221  53.969  52.777  1.00  0.00           H
ATOM    560  HB1 ALA A  46      48.386  53.346  50.508  1.00  0.00           H
ATOM    561  HB2 ALA A  46      46.749  53.280  51.117  1.00  0.00           H
ATOM    562  HB3 ALA A  46      47.606  51.745  50.849  1.00  0.00           H
ATOM    563  N   PRO A  47      46.563  52.705  54.292  1.00  0.00           N
ATOM    564  CA  PRO A  47      45.554  52.106  55.087  1.00  0.00           C
ATOM    565  C   PRO A  47      44.583  51.479  53.993  1.00  0.00           C
ATOM    566  O   PRO A  47      44.576  51.826  52.857  1.00  0.00           O
ATOM    567  CB  PRO A  47      44.922  53.163  55.935  1.00  0.00           C
ATOM    568  CG  PRO A  47      45.000  54.442  55.026  1.00  0.00           C
ATOM    569  CD  PRO A  47      46.266  54.211  54.186  1.00  0.00           C
ATOM    570  HA  PRO A  47      46.024  51.320  55.677  1.00  0.00           H
ATOM    571  HB2 PRO A  47      43.879  52.930  56.151  1.00  0.00           H
ATOM    572  HB3 PRO A  47      45.515  53.262  56.844  1.00  0.00           H
ATOM    573  HG2 PRO A  47      44.096  54.595  54.437  1.00  0.00           H
ATOM    574  HG3 PRO A  47      45.129  55.402  55.525  1.00  0.00           H
ATOM    575  HD2 PRO A  47      46.299  54.578  53.160  1.00  0.00           H
ATOM    576  HD3 PRO A  47      47.122  54.689  54.663  1.00  0.00           H
ATOM    577  N   VAL A  48      43.796  50.494  54.534  1.00  0.00           N
ATOM    578  CA  VAL A  48      42.805  49.619  53.822  1.00  0.00           C
ATOM    579  C   VAL A  48      41.446  50.297  53.771  1.00  0.00           C
ATOM    580  O   VAL A  48      41.013  50.977  54.717  1.00  0.00           O
ATOM    581  CB  VAL A  48      42.801  48.324  54.688  1.00  0.00           C
ATOM    582  CG1 VAL A  48      41.761  47.322  54.166  1.00  0.00           C
ATOM    583  CG2 VAL A  48      44.155  47.494  54.582  1.00  0.00           C
ATOM    584  H   VAL A  48      44.145  50.288  55.460  1.00  0.00           H
ATOM    585  HA  VAL A  48      43.135  49.295  52.835  1.00  0.00           H
ATOM    586  HB  VAL A  48      42.680  48.583  55.740  1.00  0.00           H
ATOM    587 HG11 VAL A  48      42.038  46.967  53.173  1.00  0.00           H
ATOM    588 HG12 VAL A  48      41.634  46.395  54.726  1.00  0.00           H
ATOM    589 HG13 VAL A  48      40.788  47.812  54.127  1.00  0.00           H
ATOM    590 HG21 VAL A  48      44.393  47.406  53.522  1.00  0.00           H
ATOM    591 HG22 VAL A  48      44.076  46.502  55.026  1.00  0.00           H
ATOM    592 HG23 VAL A  48      44.981  47.996  55.085  1.00  0.00           H
ATOM    593  N   PRO A  49      40.705  50.195  52.634  1.00  0.00           N
ATOM    594  CA  PRO A  49      39.401  50.847  52.530  1.00  0.00           C
ATOM    595  C   PRO A  49      38.380  50.207  53.507  1.00  0.00           C
ATOM    596  O   PRO A  49      38.536  49.076  53.985  1.00  0.00           O
ATOM    597  CB  PRO A  49      38.983  50.633  51.071  1.00  0.00           C
ATOM    598  CG  PRO A  49      39.783  49.409  50.596  1.00  0.00           C
ATOM    599  CD  PRO A  49      41.004  49.441  51.446  1.00  0.00           C
ATOM    600  HA  PRO A  49      39.413  51.905  52.790  1.00  0.00           H
ATOM    601  HB2 PRO A  49      37.917  50.404  51.056  1.00  0.00           H
ATOM    602  HB3 PRO A  49      39.264  51.468  50.431  1.00  0.00           H
ATOM    603  HG2 PRO A  49      39.245  48.480  50.781  1.00  0.00           H
ATOM    604  HG3 PRO A  49      40.111  49.471  49.558  1.00  0.00           H
ATOM    605  HD2 PRO A  49      41.203  48.429  51.799  1.00  0.00           H
ATOM    606  HD3 PRO A  49      41.792  49.972  50.912  1.00  0.00           H
ATOM    607  N   GLN A  50      37.259  50.926  53.769  1.00  0.00           N
ATOM    608  CA  GLN A  50      36.182  50.505  54.732  1.00  0.00           C
ATOM    609  C   GLN A  50      35.045  49.700  54.046  1.00  0.00           C
ATOM    610  O   GLN A  50      34.087  49.242  54.710  1.00  0.00           O
ATOM    611  CB  GLN A  50      35.620  51.789  55.404  1.00  0.00           C
ATOM    612  CG  GLN A  50      36.642  52.288  56.464  1.00  0.00           C
ATOM    613  CD  GLN A  50      36.376  53.621  57.011  1.00  0.00           C
ATOM    614  NE2 GLN A  50      37.299  54.498  56.867  1.00  0.00           N
ATOM    615  OE1 GLN A  50      35.360  53.943  57.499  1.00  0.00           O
ATOM    616  H   GLN A  50      37.281  51.854  53.371  1.00  0.00           H
ATOM    617  HA  GLN A  50      36.615  49.829  55.470  1.00  0.00           H
ATOM    618  HB2 GLN A  50      35.432  52.500  54.599  1.00  0.00           H
ATOM    619  HB3 GLN A  50      34.695  51.441  55.864  1.00  0.00           H
ATOM    620  HG2 GLN A  50      36.829  51.545  57.240  1.00  0.00           H
ATOM    621  HG3 GLN A  50      37.612  52.274  55.968  1.00  0.00           H
ATOM    622 HE21 GLN A  50      37.081  55.420  57.217  1.00  0.00           H
ATOM    623 HE22 GLN A  50      38.140  54.308  56.341  1.00  0.00           H
ATOM    624  N   ASP A  51      34.982  49.585  52.730  1.00  0.00           N
ATOM    625  CA  ASP A  51      34.389  48.442  52.044  1.00  0.00           C
ATOM    626  C   ASP A  51      35.203  48.238  50.756  1.00  0.00           C
ATOM    627  O   ASP A  51      35.329  49.198  49.952  1.00  0.00           O
ATOM    628  CB  ASP A  51      32.931  48.648  51.743  1.00  0.00           C
ATOM    629  CG  ASP A  51      32.271  47.347  51.540  1.00  0.00           C
ATOM    630  OD1 ASP A  51      31.058  47.320  51.159  1.00  0.00           O
ATOM    631  OD2 ASP A  51      32.877  46.294  51.924  1.00  0.00           O
ATOM    632  H   ASP A  51      35.786  49.966  52.253  1.00  0.00           H
ATOM    633  HA  ASP A  51      34.668  47.626  52.710  1.00  0.00           H
ATOM    634  HB2 ASP A  51      32.426  49.181  52.548  1.00  0.00           H
ATOM    635  HB3 ASP A  51      32.763  49.283  50.873  1.00  0.00           H
ATOM    636  N   MET A  52      35.355  46.930  50.489  1.00  0.01           N
ATOM    637  CA  MET A  52      35.935  46.431  49.305  1.00  0.01           C
ATOM    638  C   MET A  52      35.135  46.572  47.999  1.00  0.01           C
ATOM    639  O   MET A  52      35.629  46.173  46.964  1.00  0.01           O
ATOM    640  CB  MET A  52      36.457  45.001  49.495  1.00  0.01           C
ATOM    641  CG  MET A  52      37.783  44.527  48.714  1.00  0.01           C
ATOM    642  SD  MET A  52      38.301  42.857  49.126  1.00  0.01           S
ATOM    643  CE  MET A  52      38.924  43.024  50.822  1.00  0.01           C
ATOM    644  H   MET A  52      34.818  46.286  51.053  1.00  0.01           H
ATOM    645  HA  MET A  52      36.820  47.039  49.114  1.00  0.01           H
ATOM    646  HB2 MET A  52      36.774  44.888  50.532  1.00  0.01           H
ATOM    647  HB3 MET A  52      35.622  44.300  49.497  1.00  0.01           H
ATOM    648  HG2 MET A  52      37.607  44.535  47.639  1.00  0.01           H
ATOM    649  HG3 MET A  52      38.602  45.227  48.881  1.00  0.01           H
ATOM    650  HE1 MET A  52      39.862  43.557  50.665  1.00  0.01           H
ATOM    651  HE2 MET A  52      38.237  43.689  51.345  1.00  0.01           H
ATOM    652  HE3 MET A  52      39.179  42.077  51.297  1.00  0.01           H
ATOM    653  N   GLU A  53      33.874  46.930  48.109  1.00  0.00           N
ATOM    654  CA  GLU A  53      33.131  47.334  46.939  1.00  0.00           C
ATOM    655  C   GLU A  53      33.838  48.511  46.191  1.00  0.00           C
ATOM    656  O   GLU A  53      34.291  49.454  46.888  1.00  0.00           O
ATOM    657  CB  GLU A  53      31.750  47.788  47.333  1.00  0.00           C
ATOM    658  CG  GLU A  53      30.749  46.661  47.510  1.00  0.00           C
ATOM    659  CD  GLU A  53      30.188  45.961  46.307  1.00  0.00           C
ATOM    660  OE1 GLU A  53      30.853  45.816  45.252  1.00  0.00           O
ATOM    661  OE2 GLU A  53      29.013  45.468  46.449  1.00  0.00           O
ATOM    662  H   GLU A  53      33.505  47.242  48.996  1.00  0.00           H
ATOM    663  HA  GLU A  53      33.143  46.433  46.325  1.00  0.00           H
ATOM    664  HB2 GLU A  53      31.723  48.485  48.170  1.00  0.00           H
ATOM    665  HB3 GLU A  53      31.337  48.363  46.503  1.00  0.00           H
ATOM    666  HG2 GLU A  53      31.177  45.942  48.208  1.00  0.00           H
ATOM    667  HG3 GLU A  53      29.922  47.108  48.061  1.00  0.00           H
ATOM    668  N   LEU A  54      33.895  48.461  44.855  1.00 -0.02           N
ATOM    669  CA  LEU A  54      34.894  49.252  44.075  1.00 -0.02           C
ATOM    670  C   LEU A  54      34.629  50.741  44.216  1.00 -0.02           C
ATOM    671  O   LEU A  54      35.620  51.522  44.246  1.00 -0.02           O
ATOM    672  CB  LEU A  54      34.897  48.765  42.642  1.00 -0.02           C
ATOM    673  CG  LEU A  54      35.884  49.491  41.637  1.00 -0.02           C
ATOM    674  CD1 LEU A  54      37.405  49.226  41.746  1.00 -0.02           C
ATOM    675  CD2 LEU A  54      35.409  49.154  40.221  1.00 -0.02           C
ATOM    676  H   LEU A  54      33.485  47.696  44.340  1.00 -0.02           H
ATOM    677  HA  LEU A  54      35.923  49.111  44.406  1.00 -0.02           H
ATOM    678  HB2 LEU A  54      35.109  47.697  42.594  1.00 -0.02           H
ATOM    679  HB3 LEU A  54      33.884  48.890  42.260  1.00 -0.02           H
ATOM    680  HG  LEU A  54      35.748  50.571  41.695  1.00 -0.02           H
ATOM    681 HD11 LEU A  54      37.977  49.665  40.929  1.00 -0.02           H
ATOM    682 HD12 LEU A  54      37.583  48.150  41.750  1.00 -0.02           H
ATOM    683 HD13 LEU A  54      37.802  49.630  42.677  1.00 -0.02           H
ATOM    684 HD21 LEU A  54      36.188  49.456  39.520  1.00 -0.02           H
ATOM    685 HD22 LEU A  54      35.214  48.083  40.269  1.00 -0.02           H
ATOM    686 HD23 LEU A  54      34.473  49.673  40.018  1.00 -0.02           H
ATOM    687  N   VAL A  55      33.342  51.169  44.265  1.00 -0.01           N
ATOM    688  CA  VAL A  55      33.025  52.624  44.432  1.00 -0.01           C
ATOM    689  C   VAL A  55      33.444  53.234  45.762  1.00 -0.01           C
ATOM    690  O   VAL A  55      33.718  54.430  45.807  1.00 -0.01           O
ATOM    691  CB  VAL A  55      31.582  52.949  44.083  1.00 -0.01           C
ATOM    692  CG1 VAL A  55      30.575  52.112  44.995  1.00 -0.01           C
ATOM    693  CG2 VAL A  55      31.203  54.421  44.184  1.00 -0.01           C
ATOM    694  H   VAL A  55      32.572  50.530  44.126  1.00 -0.01           H
ATOM    695  HA  VAL A  55      33.538  53.175  43.644  1.00 -0.01           H
ATOM    696  HB  VAL A  55      31.410  52.652  43.049  1.00 -0.01           H
ATOM    697 HG11 VAL A  55      30.790  51.050  44.880  1.00 -0.01           H
ATOM    698 HG12 VAL A  55      30.794  52.307  46.045  1.00 -0.01           H
ATOM    699 HG13 VAL A  55      29.506  52.264  44.844  1.00 -0.01           H
ATOM    700 HG21 VAL A  55      31.738  54.899  43.363  1.00 -0.01           H
ATOM    701 HG22 VAL A  55      31.347  54.716  45.223  1.00 -0.01           H
ATOM    702 HG23 VAL A  55      30.141  54.544  43.972  1.00 -0.01           H
ATOM    703  N   THR A  56      33.614  52.373  46.774  1.00  0.01           N
ATOM    704  CA  THR A  56      34.029  52.728  48.148  1.00  0.01           C
ATOM    705  C   THR A  56      35.516  52.545  48.330  1.00  0.01           C
ATOM    706  O   THR A  56      36.158  53.301  49.078  1.00  0.01           O
ATOM    707  CB  THR A  56      33.243  51.883  49.221  1.00  0.01           C
ATOM    708  CG2 THR A  56      33.676  52.329  50.656  1.00  0.01           C
ATOM    709  OG1 THR A  56      31.888  51.962  49.025  1.00  0.01           O
ATOM    710  H   THR A  56      33.265  51.427  46.715  1.00  0.01           H
ATOM    711  HA  THR A  56      33.729  53.728  48.461  1.00  0.01           H
ATOM    712  HB  THR A  56      33.479  50.826  49.099  1.00  0.01           H
ATOM    713  HG1 THR A  56      31.457  51.142  49.278  1.00  0.01           H
ATOM    714 HG21 THR A  56      33.712  53.418  50.706  1.00  0.01           H
ATOM    715 HG22 THR A  56      34.686  51.989  50.886  1.00  0.01           H
ATOM    716 HG23 THR A  56      32.984  51.990  51.426  1.00  0.01           H
ATOM    717  N   MET A  57      36.160  51.724  47.511  1.00  0.01           N
ATOM    718  CA  MET A  57      37.629  51.767  47.404  1.00  0.01           C
ATOM    719  C   MET A  57      38.099  53.007  46.605  1.00  0.01           C
ATOM    720  O   MET A  57      38.993  53.715  47.050  1.00  0.01           O
ATOM    721  CB  MET A  57      38.187  50.442  46.738  1.00  0.01           C
ATOM    722  CG  MET A  57      37.853  49.074  47.263  1.00  0.01           C
ATOM    723  SD  MET A  57      38.886  47.669  46.653  1.00  0.01           S
ATOM    724  CE  MET A  57      38.101  47.539  44.996  1.00  0.01           C
ATOM    725  H   MET A  57      35.696  51.014  46.964  1.00  0.01           H
ATOM    726  HA  MET A  57      37.936  51.794  48.450  1.00  0.01           H
ATOM    727  HB2 MET A  57      37.936  50.501  45.679  1.00  0.01           H
ATOM    728  HB3 MET A  57      39.272  50.478  46.835  1.00  0.01           H
ATOM    729  HG2 MET A  57      37.922  49.084  48.351  1.00  0.01           H
ATOM    730  HG3 MET A  57      36.841  48.783  46.979  1.00  0.01           H
ATOM    731  HE1 MET A  57      38.440  48.376  44.385  1.00  0.01           H
ATOM    732  HE2 MET A  57      38.582  46.755  44.412  1.00  0.01           H
ATOM    733  HE3 MET A  57      37.054  47.244  45.069  1.00  0.01           H
ATOM    734  N   SER A  58      37.361  53.240  45.527  1.00 -0.04           N
ATOM    735  CA  SER A  58      37.418  54.442  44.724  1.00 -0.04           C
ATOM    736  C   SER A  58      37.100  55.762  45.477  1.00 -0.04           C
ATOM    737  O   SER A  58      37.858  56.736  45.382  1.00 -0.04           O
ATOM    738  CB  SER A  58      36.520  54.217  43.484  1.00 -0.04           C
ATOM    739  OG  SER A  58      36.670  55.375  42.666  1.00 -0.04           O
ATOM    740  H   SER A  58      36.547  52.665  45.362  1.00 -0.04           H
ATOM    741  HA  SER A  58      38.392  54.416  44.236  1.00 -0.04           H
ATOM    742  HB2 SER A  58      36.871  53.372  42.892  1.00 -0.04           H
ATOM    743  HB3 SER A  58      35.473  54.152  43.781  1.00 -0.04           H
ATOM    744  HG  SER A  58      36.067  56.048  42.991  1.00 -0.04           H
ATOM    745  N   SER A  59      36.278  55.680  46.558  1.00  0.03           N
ATOM    746  CA  SER A  59      36.067  56.772  47.495  1.00  0.03           C
ATOM    747  C   SER A  59      37.254  56.934  48.499  1.00  0.03           C
ATOM    748  O   SER A  59      37.643  58.060  48.913  1.00  0.03           O
ATOM    749  CB  SER A  59      34.797  56.512  48.105  1.00  0.03           C
ATOM    750  OG  SER A  59      34.426  57.560  48.914  1.00  0.03           O
ATOM    751  H   SER A  59      35.546  54.988  46.482  1.00  0.03           H
ATOM    752  HA  SER A  59      35.948  57.687  46.915  1.00  0.03           H
ATOM    753  HB2 SER A  59      34.110  56.425  47.263  1.00  0.03           H
ATOM    754  HB3 SER A  59      34.907  55.587  48.670  1.00  0.03           H
ATOM    755  HG  SER A  59      34.561  58.320  48.342  1.00  0.03           H
ATOM    756  N   GLN A  60      38.025  55.882  48.803  1.00  0.01           N
ATOM    757  CA  GLN A  60      39.371  55.977  49.443  1.00  0.01           C
ATOM    758  C   GLN A  60      40.413  56.514  48.497  1.00  0.01           C
ATOM    759  O   GLN A  60      41.164  57.432  48.879  1.00  0.01           O
ATOM    760  CB  GLN A  60      39.767  54.619  49.946  1.00  0.01           C
ATOM    761  CG  GLN A  60      40.809  54.805  51.046  1.00  0.01           C
ATOM    762  CD  GLN A  60      41.614  53.513  51.369  1.00  0.01           C
ATOM    763  NE2 GLN A  60      42.342  53.541  52.424  1.00  0.01           N
ATOM    764  OE1 GLN A  60      41.893  52.773  50.490  1.00  0.01           O
ATOM    765  H   GLN A  60      37.636  54.994  48.520  1.00  0.01           H
ATOM    766  HA  GLN A  60      39.252  56.641  50.300  1.00  0.01           H
ATOM    767  HB2 GLN A  60      38.954  53.997  50.321  1.00  0.01           H
ATOM    768  HB3 GLN A  60      40.242  54.018  49.171  1.00  0.01           H
ATOM    769  HG2 GLN A  60      41.504  55.596  50.761  1.00  0.01           H
ATOM    770  HG3 GLN A  60      40.232  55.075  51.931  1.00  0.01           H
ATOM    771 HE21 GLN A  60      43.060  52.832  52.468  1.00  0.01           H
ATOM    772 HE22 GLN A  60      42.238  54.341  53.032  1.00  0.01           H
ATOM    773  N   ALA A  61      40.415  56.116  47.226  1.00 -0.04           N
ATOM    774  CA  ALA A  61      41.329  56.619  46.181  1.00 -0.04           C
ATOM    775  C   ALA A  61      41.258  58.118  45.979  1.00 -0.04           C
ATOM    776  O   ALA A  61      42.258  58.742  45.764  1.00 -0.04           O
ATOM    777  CB  ALA A  61      41.278  55.945  44.823  1.00 -0.04           C
ATOM    778  H   ALA A  61      39.871  55.275  47.092  1.00 -0.04           H
ATOM    779  HA  ALA A  61      42.360  56.498  46.515  1.00 -0.04           H
ATOM    780  HB1 ALA A  61      41.157  54.863  44.863  1.00 -0.04           H
ATOM    781  HB2 ALA A  61      42.155  56.129  44.202  1.00 -0.04           H
ATOM    782  HB3 ALA A  61      40.429  56.349  44.272  1.00 -0.04           H
ATOM    783  N   GLN A  62      40.041  58.646  45.967  1.00 -0.19           N
ATOM    784  CA  GLN A  62      39.740  60.048  45.901  1.00 -0.19           C
ATOM    785  C   GLN A  62      40.136  60.865  47.138  1.00 -0.19           C
ATOM    786  O   GLN A  62      40.666  61.969  47.055  1.00 -0.19           O
ATOM    787  CB  GLN A  62      38.277  60.397  45.575  1.00 -0.19           C
ATOM    788  CG  GLN A  62      37.727  59.984  44.219  1.00 -0.19           C
ATOM    789  CD  GLN A  62      36.337  60.419  44.064  1.00 -0.19           C
ATOM    790  NE2 GLN A  62      35.870  60.464  42.815  1.00 -0.19           N
ATOM    791  OE1 GLN A  62      35.579  60.697  44.974  1.00 -0.19           O
ATOM    792  H   GLN A  62      39.279  58.018  46.179  1.00 -0.19           H
ATOM    793  HA  GLN A  62      40.264  60.491  45.054  1.00 -0.19           H
ATOM    794  HB2 GLN A  62      37.658  60.100  46.421  1.00 -0.19           H
ATOM    795  HB3 GLN A  62      38.186  61.483  45.613  1.00 -0.19           H
ATOM    796  HG2 GLN A  62      38.395  60.386  43.457  1.00 -0.19           H
ATOM    797  HG3 GLN A  62      37.815  58.901  44.128  1.00 -0.19           H
ATOM    798 HE21 GLN A  62      34.863  60.549  42.801  1.00 -0.19           H
ATOM    799 HE22 GLN A  62      36.408  60.576  41.968  1.00 -0.19           H
ATOM    800  N   ASP A  63      39.932  60.270  48.285  1.00  0.00           N
ATOM    801  CA  ASP A  63      40.378  60.724  49.627  1.00  0.00           C
ATOM    802  C   ASP A  63      41.920  60.898  49.727  1.00  0.00           C
ATOM    803  O   ASP A  63      42.343  61.883  50.294  1.00  0.00           O
ATOM    804  CB  ASP A  63      39.883  59.857  50.776  1.00  0.00           C
ATOM    805  CG  ASP A  63      39.930  60.669  52.110  1.00  0.00           C
ATOM    806  OD1 ASP A  63      39.996  60.107  53.224  1.00  0.00           O
ATOM    807  OD2 ASP A  63      39.752  61.939  52.167  1.00  0.00           O
ATOM    808  H   ASP A  63      39.722  59.284  48.350  1.00  0.00           H
ATOM    809  HA  ASP A  63      39.893  61.682  49.811  1.00  0.00           H
ATOM    810  HB2 ASP A  63      38.883  59.474  50.574  1.00  0.00           H
ATOM    811  HB3 ASP A  63      40.547  59.004  50.921  1.00  0.00           H
ATOM    812  N   ARG A  64      42.630  60.026  49.050  1.00  0.03           N
ATOM    813  CA  ARG A  64      44.093  60.029  48.796  1.00  0.03           C
ATOM    814  C   ARG A  64      44.457  61.175  47.840  1.00  0.03           C
ATOM    815  O   ARG A  64      45.415  61.948  48.127  1.00  0.03           O
ATOM    816  CB  ARG A  64      44.566  58.622  48.283  1.00  0.03           C
ATOM    817  CG  ARG A  64      44.706  57.595  49.412  1.00  0.03           C
ATOM    818  CD  ARG A  64      44.545  56.138  48.858  1.00  0.03           C
ATOM    819  NE  ARG A  64      45.751  55.836  48.075  1.00  0.03           N
ATOM    820  CZ  ARG A  64      45.866  55.291  46.893  1.00  0.03           C
ATOM    821  NH1 ARG A  64      44.897  54.506  46.528  1.00  0.03           N
ATOM    822  NH2 ARG A  64      46.937  55.480  46.145  1.00  0.03           N
ATOM    823  H   ARG A  64      42.063  59.218  48.834  1.00  0.03           H
ATOM    824  HA  ARG A  64      44.629  60.252  49.718  1.00  0.03           H
ATOM    825  HB2 ARG A  64      43.946  58.274  47.457  1.00  0.03           H
ATOM    826  HB3 ARG A  64      45.560  58.736  47.849  1.00  0.03           H
ATOM    827  HG2 ARG A  64      45.658  57.717  49.928  1.00  0.03           H
ATOM    828  HG3 ARG A  64      43.920  57.869  50.117  1.00  0.03           H
ATOM    829  HD2 ARG A  64      44.407  55.410  49.657  1.00  0.03           H
ATOM    830  HD3 ARG A  64      43.623  56.045  48.284  1.00  0.03           H
ATOM    831  HE  ARG A  64      46.571  56.358  48.349  1.00  0.03           H
ATOM    832 HH11 ARG A  64      44.126  54.319  47.152  1.00  0.03           H
ATOM    833 HH12 ARG A  64      44.976  54.022  45.645  1.00  0.03           H
ATOM    834 HH21 ARG A  64      47.374  56.379  46.290  1.00  0.03           H
ATOM    835 HH22 ARG A  64      47.148  54.944  45.316  1.00  0.03           H
ATOM    836  N   TYR A  65      43.710  61.310  46.771  1.00 -0.05           N
ATOM    837  CA  TYR A  65      43.797  62.480  45.844  1.00 -0.05           C
ATOM    838  C   TYR A  65      43.572  63.787  46.531  1.00 -0.05           C
ATOM    839  O   TYR A  65      44.376  64.676  46.322  1.00 -0.05           O
ATOM    840  CB  TYR A  65      42.745  62.243  44.707  1.00 -0.05           C
ATOM    841  CG  TYR A  65      43.030  63.174  43.508  1.00 -0.05           C
ATOM    842  CD1 TYR A  65      43.840  62.831  42.425  1.00 -0.05           C
ATOM    843  CD2 TYR A  65      42.266  64.353  43.465  1.00 -0.05           C
ATOM    844  CE1 TYR A  65      43.801  63.568  41.224  1.00 -0.05           C
ATOM    845  CE2 TYR A  65      42.215  65.047  42.239  1.00 -0.05           C
ATOM    846  CZ  TYR A  65      42.969  64.665  41.118  1.00 -0.05           C
ATOM    847  OH  TYR A  65      42.814  65.238  39.892  1.00 -0.05           O
ATOM    848  H   TYR A  65      42.943  60.661  46.664  1.00 -0.05           H
ATOM    849  HA  TYR A  65      44.816  62.501  45.456  1.00 -0.05           H
ATOM    850  HB2 TYR A  65      42.797  61.197  44.404  1.00 -0.05           H
ATOM    851  HB3 TYR A  65      41.755  62.580  45.015  1.00 -0.05           H
ATOM    852  HD1 TYR A  65      44.480  61.963  42.481  1.00 -0.05           H
ATOM    853  HD2 TYR A  65      41.692  64.731  44.298  1.00 -0.05           H
ATOM    854  HE1 TYR A  65      44.382  63.225  40.380  1.00 -0.05           H
ATOM    855  HE2 TYR A  65      41.643  65.961  42.177  1.00 -0.05           H
ATOM    856  HH  TYR A  65      41.898  65.468  39.716  1.00 -0.05           H
ATOM    857  N   THR A  66      42.647  63.990  47.479  1.00  0.01           N
ATOM    858  CA  THR A  66      42.429  65.326  48.018  1.00  0.01           C
ATOM    859  C   THR A  66      43.456  65.654  49.134  1.00  0.01           C
ATOM    860  O   THR A  66      43.873  66.839  49.336  1.00  0.01           O
ATOM    861  CB  THR A  66      40.954  65.564  48.547  1.00  0.01           C
ATOM    862  CG2 THR A  66      39.800  65.461  47.596  1.00  0.01           C
ATOM    863  OG1 THR A  66      40.817  64.856  49.690  1.00  0.01           O
ATOM    864  H   THR A  66      41.945  63.275  47.608  1.00  0.01           H
ATOM    865  HA  THR A  66      42.619  66.130  47.306  1.00  0.01           H
ATOM    866  HB  THR A  66      41.022  66.608  48.853  1.00  0.01           H
ATOM    867  HG1 THR A  66      40.023  64.325  49.594  1.00  0.01           H
ATOM    868 HG21 THR A  66      39.978  66.139  46.761  1.00  0.01           H
ATOM    869 HG22 THR A  66      38.777  65.653  47.918  1.00  0.01           H
ATOM    870 HG23 THR A  66      39.711  64.455  47.186  1.00  0.01           H
ATOM    871  N   ASP A  67      43.974  64.566  49.836  1.00  0.00           N
ATOM    872  CA  ASP A  67      45.264  64.614  50.646  1.00  0.00           C
ATOM    873  C   ASP A  67      46.423  65.134  49.818  1.00  0.00           C
ATOM    874  O   ASP A  67      47.102  66.063  50.315  1.00  0.00           O
ATOM    875  CB  ASP A  67      45.485  63.216  51.263  1.00  0.00           C
ATOM    876  CG  ASP A  67      44.702  62.884  52.523  1.00  0.00           C
ATOM    877  OD1 ASP A  67      44.863  61.682  52.966  1.00  0.00           O
ATOM    878  OD2 ASP A  67      43.914  63.728  52.979  1.00  0.00           O
ATOM    879  H   ASP A  67      43.554  63.662  49.676  1.00  0.00           H
ATOM    880  HA  ASP A  67      45.100  65.311  51.468  1.00  0.00           H
ATOM    881  HB2 ASP A  67      45.412  62.381  50.566  1.00  0.00           H
ATOM    882  HB3 ASP A  67      46.522  63.198  51.596  1.00  0.00           H
ATOM    883  N   TYR A  68      46.573  64.759  48.552  1.00  0.00           N
ATOM    884  CA  TYR A  68      47.519  65.410  47.635  1.00  0.00           C
ATOM    885  C   TYR A  68      47.250  66.852  47.115  1.00  0.00           C
ATOM    886  O   TYR A  68      48.163  67.603  46.801  1.00  0.00           O
ATOM    887  CB  TYR A  68      47.759  64.393  46.545  1.00  0.00           C
ATOM    888  CG  TYR A  68      48.878  64.656  45.563  1.00  0.00           C
ATOM    889  CD1 TYR A  68      50.111  64.792  46.154  1.00  0.00           C
ATOM    890  CD2 TYR A  68      48.670  64.765  44.194  1.00  0.00           C
ATOM    891  CE1 TYR A  68      51.217  65.003  45.331  1.00  0.00           C
ATOM    892  CE2 TYR A  68      49.787  65.099  43.343  1.00  0.00           C
ATOM    893  CZ  TYR A  68      51.042  65.221  43.924  1.00  0.00           C
ATOM    894  OH  TYR A  68      52.145  65.498  43.152  1.00  0.00           O
ATOM    895  H   TYR A  68      45.948  64.071  48.156  1.00  0.00           H
ATOM    896  HA  TYR A  68      48.485  65.476  48.136  1.00  0.00           H
ATOM    897  HB2 TYR A  68      48.072  63.474  47.040  1.00  0.00           H
ATOM    898  HB3 TYR A  68      46.849  64.130  46.005  1.00  0.00           H
ATOM    899  HD1 TYR A  68      50.311  64.708  47.212  1.00  0.00           H
ATOM    900  HD2 TYR A  68      47.678  64.559  43.819  1.00  0.00           H
ATOM    901  HE1 TYR A  68      52.182  64.990  45.817  1.00  0.00           H
ATOM    902  HE2 TYR A  68      49.585  65.163  42.284  1.00  0.00           H
ATOM    903  HH  TYR A  68      52.805  65.965  43.670  1.00  0.00           H
ATOM    904  N   LEU A  69      45.947  67.259  46.909  1.00 -0.01           N
ATOM    905  CA  LEU A  69      45.652  68.617  46.446  1.00 -0.01           C
ATOM    906  C   LEU A  69      45.864  69.647  47.555  1.00 -0.01           C
ATOM    907  O   LEU A  69      46.442  70.727  47.309  1.00 -0.01           O
ATOM    908  CB  LEU A  69      44.241  68.642  45.867  1.00 -0.01           C
ATOM    909  CG  LEU A  69      44.014  67.680  44.698  1.00 -0.01           C
ATOM    910  CD1 LEU A  69      42.596  68.074  44.145  1.00 -0.01           C
ATOM    911  CD2 LEU A  69      45.182  67.644  43.668  1.00 -0.01           C
ATOM    912  H   LEU A  69      45.265  66.555  47.155  1.00 -0.01           H
ATOM    913  HA  LEU A  69      46.297  68.803  45.588  1.00 -0.01           H
ATOM    914  HB2 LEU A  69      43.509  68.308  46.603  1.00 -0.01           H
ATOM    915  HB3 LEU A  69      44.011  69.682  45.636  1.00 -0.01           H
ATOM    916  HG  LEU A  69      43.773  66.676  45.048  1.00 -0.01           H
ATOM    917 HD11 LEU A  69      41.889  67.905  44.957  1.00 -0.01           H
ATOM    918 HD12 LEU A  69      42.417  67.515  43.227  1.00 -0.01           H
ATOM    919 HD13 LEU A  69      42.603  69.122  43.843  1.00 -0.01           H
ATOM    920 HD21 LEU A  69      45.373  68.673  43.361  1.00 -0.01           H
ATOM    921 HD22 LEU A  69      46.075  67.198  44.108  1.00 -0.01           H
ATOM    922 HD23 LEU A  69      44.868  67.107  42.774  1.00 -0.01           H
ATOM    923  N   ILE A  70      45.497  69.244  48.752  1.00  0.00           N
ATOM    924  CA  ILE A  70      45.859  69.972  49.968  1.00  0.00           C
ATOM    925  C   ILE A  70      47.379  70.005  50.253  1.00  0.00           C
ATOM    926  O   ILE A  70      47.879  71.050  50.651  1.00  0.00           O
ATOM    927  CB  ILE A  70      44.971  69.421  51.130  1.00  0.00           C
ATOM    928  CG1 ILE A  70      43.459  69.715  50.951  1.00  0.00           C
ATOM    929  CG2 ILE A  70      45.420  70.105  52.506  1.00  0.00           C
ATOM    930  CD1 ILE A  70      42.448  68.941  51.909  1.00  0.00           C
ATOM    931  H   ILE A  70      44.965  68.395  48.880  1.00  0.00           H
ATOM    932  HA  ILE A  70      45.518  71.000  49.845  1.00  0.00           H
ATOM    933  HB  ILE A  70      45.183  68.365  51.299  1.00  0.00           H
ATOM    934 HG12 ILE A  70      43.178  70.768  50.961  1.00  0.00           H
ATOM    935 HG13 ILE A  70      43.235  69.441  49.920  1.00  0.00           H
ATOM    936 HG21 ILE A  70      44.894  69.556  53.288  1.00  0.00           H
ATOM    937 HG22 ILE A  70      45.242  71.181  52.524  1.00  0.00           H
ATOM    938 HG23 ILE A  70      46.478  69.982  52.738  1.00  0.00           H
ATOM    939 HD11 ILE A  70      42.633  67.872  52.013  1.00  0.00           H
ATOM    940 HD12 ILE A  70      41.433  69.149  51.572  1.00  0.00           H
ATOM    941 HD13 ILE A  70      42.586  69.376  52.899  1.00  0.00           H
ATOM    942  N   GLU A  71      48.140  68.932  50.016  1.00  0.00           N
ATOM    943  CA  GLU A  71      49.638  69.016  50.034  1.00  0.00           C
ATOM    944  C   GLU A  71      50.241  69.907  48.962  1.00  0.00           C
ATOM    945  O   GLU A  71      51.365  70.362  49.047  1.00  0.00           O
ATOM    946  CB  GLU A  71      50.303  67.593  49.850  1.00  0.00           C
ATOM    947  CG  GLU A  71      51.620  67.395  50.575  1.00  0.00           C
ATOM    948  CD  GLU A  71      51.511  67.732  52.069  1.00  0.00           C
ATOM    949  OE1 GLU A  71      51.038  66.845  52.835  1.00  0.00           O
ATOM    950  OE2 GLU A  71      51.980  68.791  52.447  1.00  0.00           O
ATOM    951  H   GLU A  71      47.636  68.077  49.829  1.00  0.00           H
ATOM    952  HA  GLU A  71      49.959  69.361  51.016  1.00  0.00           H
ATOM    953  HB2 GLU A  71      49.528  66.944  50.258  1.00  0.00           H
ATOM    954  HB3 GLU A  71      50.491  67.405  48.793  1.00  0.00           H
ATOM    955  HG2 GLU A  71      51.941  66.370  50.392  1.00  0.00           H
ATOM    956  HG3 GLU A  71      52.414  68.009  50.150  1.00  0.00           H
ATOM    957  N   THR A  72      49.486  70.075  47.872  1.00  0.01           N
ATOM    958  CA  THR A  72      49.870  70.859  46.704  1.00  0.01           C
ATOM    959  C   THR A  72      49.586  72.313  46.859  1.00  0.01           C
ATOM    960  O   THR A  72      50.472  73.142  46.536  1.00  0.01           O
ATOM    961  CB  THR A  72      49.213  70.278  45.413  1.00  0.01           C
ATOM    962  CG2 THR A  72      49.381  71.168  44.162  1.00  0.01           C
ATOM    963  OG1 THR A  72      49.851  69.111  45.040  1.00  0.01           O
ATOM    964  H   THR A  72      48.641  69.523  47.833  1.00  0.01           H
ATOM    965  HA  THR A  72      50.955  70.894  46.611  1.00  0.01           H
ATOM    966  HB  THR A  72      48.134  70.185  45.532  1.00  0.01           H
ATOM    967  HG1 THR A  72      49.468  68.432  45.599  1.00  0.01           H
ATOM    968 HG21 THR A  72      50.335  71.686  44.067  1.00  0.01           H
ATOM    969 HG22 THR A  72      48.583  71.900  44.286  1.00  0.01           H
ATOM    970 HG23 THR A  72      49.075  70.640  43.258  1.00  0.01           H
ATOM    971  N   LEU A  73      48.397  72.719  47.273  1.00  0.00           N
ATOM    972  CA  LEU A  73      47.936  74.122  47.443  1.00  0.00           C
ATOM    973  C   LEU A  73      48.415  74.764  48.756  1.00  0.00           C
ATOM    974  O   LEU A  73      48.413  75.988  48.919  1.00  0.00           O
ATOM    975  CB  LEU A  73      46.361  74.177  47.317  1.00  0.00           C
ATOM    976  CG  LEU A  73      45.619  75.618  47.499  1.00  0.00           C
ATOM    977  CD1 LEU A  73      46.071  76.726  46.549  1.00  0.00           C
ATOM    978  CD2 LEU A  73      44.127  75.432  47.366  1.00  0.00           C
ATOM    979  H   LEU A  73      47.742  71.959  47.387  1.00  0.00           H
ATOM    980  HA  LEU A  73      48.212  74.791  46.629  1.00  0.00           H
ATOM    981  HB2 LEU A  73      46.195  73.897  46.277  1.00  0.00           H
ATOM    982  HB3 LEU A  73      45.903  73.433  47.969  1.00  0.00           H
ATOM    983  HG  LEU A  73      45.915  75.834  48.526  1.00  0.00           H
ATOM    984 HD11 LEU A  73      45.403  77.566  46.742  1.00  0.00           H
ATOM    985 HD12 LEU A  73      46.123  76.427  45.502  1.00  0.00           H
ATOM    986 HD13 LEU A  73      47.069  77.014  46.879  1.00  0.00           H
ATOM    987 HD21 LEU A  73      43.845  75.159  46.349  1.00  0.00           H
ATOM    988 HD22 LEU A  73      43.913  74.675  48.121  1.00  0.00           H
ATOM    989 HD23 LEU A  73      43.540  76.299  47.667  1.00  0.00           H
ATOM    990  N   ASP A  74      48.686  73.943  49.799  1.00  0.00           N
ATOM    991  CA  ASP A  74      49.215  74.245  51.158  1.00  0.00           C
ATOM    992  C   ASP A  74      48.483  75.387  51.909  1.00  0.00           C
ATOM    993  O   ASP A  74      49.065  76.460  51.928  1.00  0.00           O
ATOM    994  CB  ASP A  74      50.803  74.316  50.939  1.00  0.00           C
ATOM    995  CG  ASP A  74      51.554  74.520  52.262  1.00  0.00           C
ATOM    996  OD1 ASP A  74      52.770  74.867  52.255  1.00  0.00           O
ATOM    997  OD2 ASP A  74      50.902  74.412  53.331  1.00  0.00           O
ATOM    998  H   ASP A  74      48.733  72.974  49.519  1.00  0.00           H
ATOM    999  HA  ASP A  74      49.123  73.385  51.822  1.00  0.00           H
ATOM   1000  HB2 ASP A  74      51.113  73.454  50.348  1.00  0.00           H
ATOM   1001  HB3 ASP A  74      50.921  75.221  50.343  1.00  0.00           H
ATOM   1002  N   PRO A  75      47.184  75.219  52.219  1.00  0.00           N
ATOM   1003  CA  PRO A  75      46.336  76.322  52.761  1.00  0.00           C
ATOM   1004  C   PRO A  75      46.562  76.614  54.242  1.00  0.00           C
ATOM   1005  O   PRO A  75      46.604  75.727  55.125  1.00  0.00           O
ATOM   1006  CB  PRO A  75      44.854  76.042  52.424  1.00  0.00           C
ATOM   1007  CG  PRO A  75      44.925  74.576  51.799  1.00  0.00           C
ATOM   1008  CD  PRO A  75      46.317  74.013  51.940  1.00  0.00           C
ATOM   1009  HA  PRO A  75      46.698  77.193  52.215  1.00  0.00           H
ATOM   1010  HB2 PRO A  75      44.169  76.153  53.265  1.00  0.00           H
ATOM   1011  HB3 PRO A  75      44.430  76.717  51.680  1.00  0.00           H
ATOM   1012  HG2 PRO A  75      44.197  74.024  52.393  1.00  0.00           H
ATOM   1013  HG3 PRO A  75      44.635  74.563  50.748  1.00  0.00           H
ATOM   1014  HD2 PRO A  75      46.379  73.361  52.811  1.00  0.00           H
ATOM   1015  HD3 PRO A  75      46.626  73.446  51.062  1.00  0.00           H
ATOM   1016  N   LYS A  76      46.474  77.908  54.608  1.00  0.00           N
ATOM   1017  CA  LYS A  76      46.783  78.407  56.005  1.00  0.00           C
ATOM   1018  C   LYS A  76      45.495  78.491  56.764  1.00  0.00           C
ATOM   1019  O   LYS A  76      44.481  78.901  56.204  1.00  0.00           O
ATOM   1020  CB  LYS A  76      47.585  79.761  56.076  1.00  0.00           C
ATOM   1021  CG  LYS A  76      48.912  79.738  55.354  1.00  0.00           C
ATOM   1022  CD  LYS A  76      49.847  78.518  55.573  1.00  0.00           C
ATOM   1023  CE  LYS A  76      51.366  78.851  55.363  1.00  0.00           C
ATOM   1024  NZ  LYS A  76      52.172  77.653  55.480  1.00  0.00           N
ATOM   1025  H   LYS A  76      46.039  78.650  54.079  1.00  0.00           H
ATOM   1026  HA  LYS A  76      47.376  77.627  56.482  1.00  0.00           H
ATOM   1027  HB2 LYS A  76      46.851  80.469  55.690  1.00  0.00           H
ATOM   1028  HB3 LYS A  76      47.766  79.988  57.127  1.00  0.00           H
ATOM   1029  HG2 LYS A  76      48.634  79.810  54.303  1.00  0.00           H
ATOM   1030  HG3 LYS A  76      49.426  80.624  55.727  1.00  0.00           H
ATOM   1031  HD2 LYS A  76      49.707  78.134  56.584  1.00  0.00           H
ATOM   1032  HD3 LYS A  76      49.586  77.730  54.867  1.00  0.00           H
ATOM   1033  HE2 LYS A  76      51.486  79.377  54.416  1.00  0.00           H
ATOM   1034  HE3 LYS A  76      51.708  79.552  56.124  1.00  0.00           H
ATOM   1035  HZ1 LYS A  76      52.120  77.308  56.428  1.00  0.00           H
ATOM   1036  HZ2 LYS A  76      53.137  77.867  55.270  1.00  0.00           H
ATOM   1037  HZ3 LYS A  76      51.691  77.025  54.854  1.00  0.00           H
ATOM   1038  N   ALA A  77      45.484  78.133  58.030  1.00  0.00           N
ATOM   1039  CA  ALA A  77      44.183  78.059  58.786  1.00  0.00           C
ATOM   1040  C   ALA A  77      43.507  79.515  58.872  1.00  0.00           C
ATOM   1041  O   ALA A  77      44.199  80.539  58.871  1.00  0.00           O
ATOM   1042  CB  ALA A  77      44.476  77.628  60.193  1.00  0.00           C
ATOM   1043  H   ALA A  77      46.325  77.900  58.539  1.00  0.00           H
ATOM   1044  HA  ALA A  77      43.449  77.326  58.451  1.00  0.00           H
ATOM   1045  HB1 ALA A  77      43.645  77.769  60.884  1.00  0.00           H
ATOM   1046  HB2 ALA A  77      45.300  78.254  60.536  1.00  0.00           H
ATOM   1047  HB3 ALA A  77      44.751  76.575  60.255  1.00  0.00           H
ATOM   1048  N   GLY A  78      42.165  79.619  58.951  1.00  0.00           N
ATOM   1049  CA  GLY A  78      41.503  80.914  58.967  1.00  0.00           C
ATOM   1050  C   GLY A  78      41.352  81.735  57.719  1.00  0.00           C
ATOM   1051  O   GLY A  78      40.627  82.704  57.815  1.00  0.00           O
ATOM   1052  H   GLY A  78      41.585  78.793  58.923  1.00  0.00           H
ATOM   1053  HA2 GLY A  78      40.524  80.792  59.431  1.00  0.00           H
ATOM   1054  HA3 GLY A  78      41.969  81.537  59.730  1.00  0.00           H
ATOM   1055  N   GLN A  79      41.904  81.322  56.580  1.00  0.00           N
ATOM   1056  CA  GLN A  79      41.485  81.861  55.273  1.00  0.00           C
ATOM   1057  C   GLN A  79      40.085  81.543  54.835  1.00  0.00           C
ATOM   1058  O   GLN A  79      39.390  80.671  55.336  1.00  0.00           O
ATOM   1059  CB  GLN A  79      42.590  81.445  54.200  1.00  0.00           C
ATOM   1060  CG  GLN A  79      43.973  82.153  54.408  1.00  0.00           C
ATOM   1061  CD  GLN A  79      45.088  81.580  53.546  1.00  0.00           C
ATOM   1062  NE2 GLN A  79      45.995  82.351  53.011  1.00  0.00           N
ATOM   1063  OE1 GLN A  79      45.224  80.385  53.337  1.00  0.00           O
ATOM   1064  H   GLN A  79      42.515  80.518  56.628  1.00  0.00           H
ATOM   1065  HA  GLN A  79      41.474  82.951  55.280  1.00  0.00           H
ATOM   1066  HB2 GLN A  79      42.680  80.363  54.302  1.00  0.00           H
ATOM   1067  HB3 GLN A  79      42.259  81.621  53.177  1.00  0.00           H
ATOM   1068  HG2 GLN A  79      43.943  83.231  54.244  1.00  0.00           H
ATOM   1069  HG3 GLN A  79      44.225  81.881  55.432  1.00  0.00           H
ATOM   1070 HE21 GLN A  79      46.714  81.745  52.642  1.00  0.00           H
ATOM   1071 HE22 GLN A  79      46.201  83.300  53.288  1.00  0.00           H
ATOM   1072  N   HID A  80      39.593  82.308  53.823  1.00  0.00           N
ATOM   1073  CA  HID A  80      38.466  81.910  52.903  1.00  0.00           C
ATOM   1074  C   HID A  80      38.907  81.320  51.634  1.00  0.00           C
ATOM   1075  O   HID A  80      39.591  81.982  50.835  1.00  0.00           O
ATOM   1076  CB  HID A  80      37.457  83.154  52.855  1.00  0.00           C
ATOM   1077  CG  HID A  80      35.988  82.751  52.697  1.00  0.00           C
ATOM   1078  CD2 HID A  80      35.406  81.535  52.543  1.00  0.00           C
ATOM   1079  ND1 HID A  80      34.942  83.655  52.709  1.00  0.00           N
ATOM   1080  CE1 HID A  80      33.748  82.983  52.792  1.00  0.00           C
ATOM   1081  NE2 HID A  80      34.026  81.693  52.642  1.00  0.00           N
ATOM   1082  H   HID A  80      40.199  83.057  53.522  1.00  0.00           H
ATOM   1083  HA  HID A  80      37.846  81.154  53.384  1.00  0.00           H
ATOM   1084  HB2 HID A  80      37.480  83.721  53.786  1.00  0.00           H
ATOM   1085  HB3 HID A  80      37.768  83.734  51.986  1.00  0.00           H
ATOM   1086  HD1 HID A  80      35.073  84.643  52.872  1.00  0.00           H
ATOM   1087  HD2 HID A  80      35.856  80.563  52.403  1.00  0.00           H
ATOM   1088  HE1 HID A  80      32.786  83.466  52.885  1.00  0.00           H
ATOM   1089  N   LEU A  81      38.558  80.062  51.356  1.00  0.00           N
ATOM   1090  CA  LEU A  81      38.759  79.356  50.064  1.00  0.00           C
ATOM   1091  C   LEU A  81      37.551  79.393  49.117  1.00  0.00           C
ATOM   1092  O   LEU A  81      36.386  79.111  49.520  1.00  0.00           O
ATOM   1093  CB  LEU A  81      39.026  77.868  50.333  1.00  0.00           C
ATOM   1094  CG  LEU A  81      39.488  77.068  49.178  1.00  0.00           C
ATOM   1095  CD1 LEU A  81      40.877  76.442  49.314  1.00  0.00           C
ATOM   1096  CD2 LEU A  81      38.515  75.974  48.791  1.00  0.00           C
ATOM   1097  H   LEU A  81      38.091  79.629  52.139  1.00  0.00           H
ATOM   1098  HA  LEU A  81      39.618  79.721  49.501  1.00  0.00           H
ATOM   1099  HB2 LEU A  81      39.919  77.904  50.956  1.00  0.00           H
ATOM   1100  HB3 LEU A  81      38.251  77.409  50.947  1.00  0.00           H
ATOM   1101  HG  LEU A  81      39.588  77.783  48.361  1.00  0.00           H
ATOM   1102 HD11 LEU A  81      40.920  75.628  48.591  1.00  0.00           H
ATOM   1103 HD12 LEU A  81      41.050  75.923  50.257  1.00  0.00           H
ATOM   1104 HD13 LEU A  81      41.646  77.177  49.078  1.00  0.00           H
ATOM   1105 HD21 LEU A  81      38.358  75.312  49.642  1.00  0.00           H
ATOM   1106 HD22 LEU A  81      37.522  76.310  48.493  1.00  0.00           H
ATOM   1107 HD23 LEU A  81      38.835  75.393  47.926  1.00  0.00           H
ATOM   1108  N   LEU A  82      37.791  79.516  47.791  1.00  0.00           N
ATOM   1109  CA  LEU A  82      36.750  79.259  46.729  1.00  0.00           C
ATOM   1110  C   LEU A  82      36.816  77.828  46.050  1.00  0.00           C
ATOM   1111  O   LEU A  82      37.732  77.599  45.275  1.00  0.00           O
ATOM   1112  CB  LEU A  82      36.819  80.283  45.606  1.00  0.00           C
ATOM   1113  CG  LEU A  82      35.564  80.319  44.669  1.00  0.00           C
ATOM   1114  CD1 LEU A  82      34.334  80.534  45.546  1.00  0.00           C
ATOM   1115  CD2 LEU A  82      35.631  81.553  43.750  1.00  0.00           C
ATOM   1116  H   LEU A  82      38.765  79.677  47.580  1.00  0.00           H
ATOM   1117  HA  LEU A  82      35.813  79.242  47.286  1.00  0.00           H
ATOM   1118  HB2 LEU A  82      37.083  81.200  46.133  1.00  0.00           H
ATOM   1119  HB3 LEU A  82      37.661  80.060  44.950  1.00  0.00           H
ATOM   1120  HG  LEU A  82      35.357  79.433  44.069  1.00  0.00           H
ATOM   1121 HD11 LEU A  82      33.451  80.765  44.949  1.00  0.00           H
ATOM   1122 HD12 LEU A  82      34.422  81.289  46.327  1.00  0.00           H
ATOM   1123 HD13 LEU A  82      33.940  79.602  45.951  1.00  0.00           H
ATOM   1124 HD21 LEU A  82      34.796  81.707  43.066  1.00  0.00           H
ATOM   1125 HD22 LEU A  82      35.679  82.498  44.292  1.00  0.00           H
ATOM   1126 HD23 LEU A  82      36.565  81.549  43.188  1.00  0.00           H
ATOM   1127  N   ASP A  83      35.784  76.966  46.306  1.00 -0.05           N
ATOM   1128  CA  ASP A  83      35.613  75.712  45.638  1.00 -0.05           C
ATOM   1129  C   ASP A  83      34.791  75.932  44.381  1.00 -0.05           C
ATOM   1130  O   ASP A  83      33.534  76.014  44.400  1.00 -0.05           O
ATOM   1131  CB  ASP A  83      35.077  74.639  46.577  1.00 -0.05           C
ATOM   1132  CG  ASP A  83      35.409  73.231  46.047  1.00 -0.05           C
ATOM   1133  OD1 ASP A  83      35.543  72.319  46.923  1.00 -0.05           O
ATOM   1134  OD2 ASP A  83      35.479  73.018  44.837  1.00 -0.05           O
ATOM   1135  H   ASP A  83      35.175  77.186  47.082  1.00 -0.05           H
ATOM   1136  HA  ASP A  83      36.640  75.379  45.485  1.00 -0.05           H
ATOM   1137  HB2 ASP A  83      35.444  74.794  47.592  1.00 -0.05           H
ATOM   1138  HB3 ASP A  83      33.992  74.674  46.676  1.00 -0.05           H
ATOM   1139  N   ILE A  84      35.529  75.994  43.206  1.00 -0.04           N
ATOM   1140  CA  ILE A  84      34.996  76.149  41.911  1.00 -0.04           C
ATOM   1141  C   ILE A  84      34.492  74.800  41.393  1.00 -0.04           C
ATOM   1142  O   ILE A  84      35.278  73.877  41.174  1.00 -0.04           O
ATOM   1143  CB  ILE A  84      36.016  77.032  40.964  1.00 -0.04           C
ATOM   1144  CG1 ILE A  84      36.602  78.371  41.524  1.00 -0.04           C
ATOM   1145  CG2 ILE A  84      35.187  77.343  39.672  1.00 -0.04           C
ATOM   1146  CD1 ILE A  84      37.696  79.061  40.722  1.00 -0.04           C
ATOM   1147  H   ILE A  84      36.507  75.751  43.271  1.00 -0.04           H
ATOM   1148  HA  ILE A  84      34.134  76.793  42.088  1.00 -0.04           H
ATOM   1149  HB  ILE A  84      36.848  76.388  40.682  1.00 -0.04           H
ATOM   1150 HG12 ILE A  84      35.834  79.136  41.640  1.00 -0.04           H
ATOM   1151 HG13 ILE A  84      37.014  78.130  42.504  1.00 -0.04           H
ATOM   1152 HG21 ILE A  84      35.849  77.766  38.917  1.00 -0.04           H
ATOM   1153 HG22 ILE A  84      34.508  78.167  39.892  1.00 -0.04           H
ATOM   1154 HG23 ILE A  84      34.628  76.492  39.283  1.00 -0.04           H
ATOM   1155 HD11 ILE A  84      37.144  79.530  39.907  1.00 -0.04           H
ATOM   1156 HD12 ILE A  84      38.326  78.258  40.338  1.00 -0.04           H
ATOM   1157 HD13 ILE A  84      38.081  79.930  41.256  1.00 -0.04           H
ATOM   1158  N   GLY A  85      33.218  74.668  41.152  1.00 -0.03           N
ATOM   1159  CA  GLY A  85      32.562  73.463  40.724  1.00 -0.03           C
ATOM   1160  C   GLY A  85      32.329  72.479  41.802  1.00 -0.03           C
ATOM   1161  O   GLY A  85      32.706  71.322  41.705  1.00 -0.03           O
ATOM   1162  H   GLY A  85      32.623  75.425  41.456  1.00 -0.03           H
ATOM   1163  HA2 GLY A  85      31.593  73.771  40.332  1.00 -0.03           H
ATOM   1164  HA3 GLY A  85      33.093  73.004  39.890  1.00 -0.03           H
ATOM   1165  N   CYS A  86      31.992  72.910  43.048  1.00 -0.05           N
ATOM   1166  CA  CYS A  86      32.266  72.245  44.278  1.00 -0.05           C
ATOM   1167  C   CYS A  86      31.614  70.868  44.479  1.00 -0.05           C
ATOM   1168  O   CYS A  86      31.943  70.149  45.468  1.00 -0.05           O
ATOM   1169  CB  CYS A  86      31.700  73.070  45.455  1.00 -0.05           C
ATOM   1170  SG  CYS A  86      29.922  73.445  45.273  1.00 -0.05           S
ATOM   1171  H   CYS A  86      31.812  73.895  43.183  1.00 -0.05           H
ATOM   1172  HA  CYS A  86      33.322  71.980  44.329  1.00 -0.05           H
ATOM   1173  HB2 CYS A  86      31.896  72.610  46.424  1.00 -0.05           H
ATOM   1174  HB3 CYS A  86      32.230  74.022  45.489  1.00 -0.05           H
ATOM   1175  HG  CYS A  86      29.226  72.356  45.611  1.00 -0.05           H
ATOM   1176  N   GLY A  87      30.779  70.437  43.558  1.00  0.00           N
ATOM   1177  CA  GLY A  87      29.924  69.319  43.694  1.00  0.00           C
ATOM   1178  C   GLY A  87      28.908  69.400  44.874  1.00  0.00           C
ATOM   1179  O   GLY A  87      28.190  70.346  45.101  1.00  0.00           O
ATOM   1180  H   GLY A  87      30.531  71.181  42.922  1.00  0.00           H
ATOM   1181  HA2 GLY A  87      29.322  69.170  42.797  1.00  0.00           H
ATOM   1182  HA3 GLY A  87      30.584  68.452  43.704  1.00  0.00           H
ATOM   1183  N   THR A  88      28.893  68.303  45.678  1.00  0.03           N
ATOM   1184  CA  THR A  88      28.087  68.112  46.890  1.00  0.03           C
ATOM   1185  C   THR A  88      28.871  68.562  48.163  1.00  0.03           C
ATOM   1186  O   THR A  88      28.460  68.311  49.328  1.00  0.03           O
ATOM   1187  CB  THR A  88      27.575  66.703  47.102  1.00  0.03           C
ATOM   1188  CG2 THR A  88      26.764  66.032  45.957  1.00  0.03           C
ATOM   1189  OG1 THR A  88      28.729  65.865  47.331  1.00  0.03           O
ATOM   1190  H   THR A  88      29.609  67.611  45.511  1.00  0.03           H
ATOM   1191  HA  THR A  88      27.272  68.825  46.762  1.00  0.03           H
ATOM   1192  HB  THR A  88      26.991  66.684  48.022  1.00  0.03           H
ATOM   1193  HG1 THR A  88      29.121  65.618  46.490  1.00  0.03           H
ATOM   1194 HG21 THR A  88      27.365  65.572  45.174  1.00  0.03           H
ATOM   1195 HG22 THR A  88      26.091  66.760  45.503  1.00  0.03           H
ATOM   1196 HG23 THR A  88      26.314  65.220  46.529  1.00  0.03           H
ATOM   1197  N   GLY A  89      30.016  69.262  48.046  1.00  0.01           N
ATOM   1198  CA  GLY A  89      30.606  69.964  49.175  1.00  0.01           C
ATOM   1199  C   GLY A  89      31.510  69.036  50.008  1.00  0.01           C
ATOM   1200  O   GLY A  89      32.155  69.569  50.893  1.00  0.01           O
ATOM   1201  H   GLY A  89      30.323  69.430  47.099  1.00  0.01           H
ATOM   1202  HA2 GLY A  89      31.263  70.791  48.905  1.00  0.01           H
ATOM   1203  HA3 GLY A  89      29.866  70.402  49.845  1.00  0.01           H
ATOM   1204  N   ARG A  90      31.752  67.749  49.615  1.00  0.04           N
ATOM   1205  CA  ARG A  90      32.690  66.849  50.216  1.00  0.04           C
ATOM   1206  C   ARG A  90      34.069  67.477  50.118  1.00  0.04           C
ATOM   1207  O   ARG A  90      34.765  67.577  51.120  1.00  0.04           O
ATOM   1208  CB  ARG A  90      32.536  65.475  49.472  1.00  0.04           C
ATOM   1209  CG  ARG A  90      33.506  64.345  49.905  1.00  0.04           C
ATOM   1210  CD  ARG A  90      33.010  63.567  51.140  1.00  0.04           C
ATOM   1211  NE  ARG A  90      33.721  62.324  51.550  1.00  0.04           N
ATOM   1212  CZ  ARG A  90      33.550  61.649  52.666  1.00  0.04           C
ATOM   1213  NH1 ARG A  90      32.776  62.028  53.686  1.00  0.04           N
ATOM   1214  NH2 ARG A  90      34.204  60.540  52.768  1.00  0.04           N
ATOM   1215  H   ARG A  90      31.216  67.381  48.841  1.00  0.04           H
ATOM   1216  HA  ARG A  90      32.442  66.644  51.257  1.00  0.04           H
ATOM   1217  HB2 ARG A  90      31.544  65.023  49.494  1.00  0.04           H
ATOM   1218  HB3 ARG A  90      32.764  65.621  48.416  1.00  0.04           H
ATOM   1219  HG2 ARG A  90      33.608  63.778  48.980  1.00  0.04           H
ATOM   1220  HG3 ARG A  90      34.520  64.727  50.029  1.00  0.04           H
ATOM   1221  HD2 ARG A  90      33.215  64.182  52.016  1.00  0.04           H
ATOM   1222  HD3 ARG A  90      31.992  63.198  51.013  1.00  0.04           H
ATOM   1223  HE  ARG A  90      34.322  61.918  50.847  1.00  0.04           H
ATOM   1224 HH11 ARG A  90      32.191  62.847  53.776  1.00  0.04           H
ATOM   1225 HH12 ARG A  90      32.769  61.420  54.492  1.00  0.04           H
ATOM   1226 HH21 ARG A  90      34.704  60.018  52.063  1.00  0.04           H
ATOM   1227 HH22 ARG A  90      34.168  60.072  53.663  1.00  0.04           H
ATOM   1228  N   THR A  91      34.552  67.963  48.988  1.00  0.00           N
ATOM   1229  CA  THR A  91      35.875  68.566  48.755  1.00  0.00           C
ATOM   1230  C   THR A  91      36.091  69.784  49.670  1.00  0.00           C
ATOM   1231  O   THR A  91      37.145  69.972  50.305  1.00  0.00           O
ATOM   1232  CB  THR A  91      36.075  68.967  47.284  1.00  0.00           C
ATOM   1233  CG2 THR A  91      36.111  67.788  46.325  1.00  0.00           C
ATOM   1234  OG1 THR A  91      35.073  69.766  46.806  1.00  0.00           O
ATOM   1235  H   THR A  91      33.978  67.972  48.157  1.00  0.00           H
ATOM   1236  HA  THR A  91      36.622  67.819  49.023  1.00  0.00           H
ATOM   1237  HB  THR A  91      37.055  69.430  47.172  1.00  0.00           H
ATOM   1238  HG1 THR A  91      35.305  70.671  47.024  1.00  0.00           H
ATOM   1239 HG21 THR A  91      36.206  68.221  45.329  1.00  0.00           H
ATOM   1240 HG22 THR A  91      35.174  67.248  46.451  1.00  0.00           H
ATOM   1241 HG23 THR A  91      37.011  67.254  46.630  1.00  0.00           H
ATOM   1242  N   ALA A  92      35.044  70.618  49.758  1.00  0.01           N
ATOM   1243  CA  ALA A  92      35.055  71.810  50.660  1.00  0.01           C
ATOM   1244  C   ALA A  92      35.129  71.449  52.155  1.00  0.01           C
ATOM   1245  O   ALA A  92      35.898  72.049  52.864  1.00  0.01           O
ATOM   1246  CB  ALA A  92      33.931  72.668  50.122  1.00  0.01           C
ATOM   1247  H   ALA A  92      34.195  70.394  49.259  1.00  0.01           H
ATOM   1248  HA  ALA A  92      35.997  72.328  50.477  1.00  0.01           H
ATOM   1249  HB1 ALA A  92      34.200  73.186  49.201  1.00  0.01           H
ATOM   1250  HB2 ALA A  92      33.693  73.436  50.858  1.00  0.01           H
ATOM   1251  HB3 ALA A  92      33.070  72.056  49.856  1.00  0.01           H
ATOM   1252  N   LEU A  93      34.351  70.490  52.645  1.00  0.01           N
ATOM   1253  CA  LEU A  93      34.451  69.924  53.941  1.00  0.01           C
ATOM   1254  C   LEU A  93      35.797  69.333  54.213  1.00  0.01           C
ATOM   1255  O   LEU A  93      36.403  69.476  55.262  1.00  0.01           O
ATOM   1256  CB  LEU A  93      33.251  68.812  54.053  1.00  0.01           C
ATOM   1257  CG  LEU A  93      33.210  68.223  55.480  1.00  0.01           C
ATOM   1258  CD1 LEU A  93      32.262  68.834  56.434  1.00  0.01           C
ATOM   1259  CD2 LEU A  93      32.720  66.747  55.314  1.00  0.01           C
ATOM   1260  H   LEU A  93      33.665  70.040  52.056  1.00  0.01           H
ATOM   1261  HA  LEU A  93      34.219  70.687  54.684  1.00  0.01           H
ATOM   1262  HB2 LEU A  93      32.326  69.387  54.009  1.00  0.01           H
ATOM   1263  HB3 LEU A  93      33.334  68.106  53.227  1.00  0.01           H
ATOM   1264  HG  LEU A  93      34.216  68.153  55.893  1.00  0.01           H
ATOM   1265 HD11 LEU A  93      31.280  68.683  55.985  1.00  0.01           H
ATOM   1266 HD12 LEU A  93      32.335  69.916  56.545  1.00  0.01           H
ATOM   1267 HD13 LEU A  93      32.281  68.345  57.408  1.00  0.01           H
ATOM   1268 HD21 LEU A  93      32.707  66.214  56.264  1.00  0.01           H
ATOM   1269 HD22 LEU A  93      31.715  66.629  54.908  1.00  0.01           H
ATOM   1270 HD23 LEU A  93      33.416  66.197  54.680  1.00  0.01           H
ATOM   1271  N   LYS A  94      36.375  68.647  53.215  1.00  0.04           N
ATOM   1272  CA  LYS A  94      37.749  68.081  53.370  1.00  0.04           C
ATOM   1273  C   LYS A  94      38.772  69.144  53.532  1.00  0.04           C
ATOM   1274  O   LYS A  94      39.633  68.976  54.394  1.00  0.04           O
ATOM   1275  CB  LYS A  94      38.061  67.116  52.162  1.00  0.04           C
ATOM   1276  CG  LYS A  94      39.403  66.441  52.254  1.00  0.04           C
ATOM   1277  CD  LYS A  94      39.615  65.572  53.430  1.00  0.04           C
ATOM   1278  CE  LYS A  94      41.067  65.086  53.487  1.00  0.04           C
ATOM   1279  NZ  LYS A  94      41.384  64.112  52.399  1.00  0.04           N
ATOM   1280  H   LYS A  94      35.864  68.436  52.370  1.00  0.04           H
ATOM   1281  HA  LYS A  94      37.797  67.550  54.320  1.00  0.04           H
ATOM   1282  HB2 LYS A  94      37.304  66.337  52.078  1.00  0.04           H
ATOM   1283  HB3 LYS A  94      38.028  67.797  51.312  1.00  0.04           H
ATOM   1284  HG2 LYS A  94      39.433  65.787  51.383  1.00  0.04           H
ATOM   1285  HG3 LYS A  94      40.127  67.254  52.209  1.00  0.04           H
ATOM   1286  HD2 LYS A  94      39.359  66.095  54.351  1.00  0.04           H
ATOM   1287  HD3 LYS A  94      38.956  64.703  53.441  1.00  0.04           H
ATOM   1288  HE2 LYS A  94      41.834  65.859  53.445  1.00  0.04           H
ATOM   1289  HE3 LYS A  94      41.112  64.472  54.386  1.00  0.04           H
ATOM   1290  HZ1 LYS A  94      41.049  64.474  51.518  1.00  0.04           H
ATOM   1291  HZ2 LYS A  94      40.881  63.241  52.490  1.00  0.04           H
ATOM   1292  HZ3 LYS A  94      42.376  63.943  52.311  1.00  0.04           H
ATOM   1293  N   ALA A  95      38.769  70.172  52.769  1.00  0.00           N
ATOM   1294  CA  ALA A  95      39.660  71.312  53.022  1.00  0.00           C
ATOM   1295  C   ALA A  95      39.453  71.954  54.363  1.00  0.00           C
ATOM   1296  O   ALA A  95      40.399  72.181  55.146  1.00  0.00           O
ATOM   1297  CB  ALA A  95      39.409  72.327  51.944  1.00  0.00           C
ATOM   1298  H   ALA A  95      37.997  70.281  52.128  1.00  0.00           H
ATOM   1299  HA  ALA A  95      40.712  71.031  52.981  1.00  0.00           H
ATOM   1300  HB1 ALA A  95      38.340  72.527  51.862  1.00  0.00           H
ATOM   1301  HB2 ALA A  95      39.745  71.872  51.013  1.00  0.00           H
ATOM   1302  HB3 ALA A  95      40.050  73.182  52.159  1.00  0.00           H
ATOM   1303  N   ALA A  96      38.223  72.208  54.694  1.00  0.00           N
ATOM   1304  CA  ALA A  96      37.720  72.837  55.922  1.00  0.00           C
ATOM   1305  C   ALA A  96      38.230  72.026  57.132  1.00  0.00           C
ATOM   1306  O   ALA A  96      38.793  72.600  57.988  1.00  0.00           O
ATOM   1307  CB  ALA A  96      36.184  72.752  55.920  1.00  0.00           C
ATOM   1308  H   ALA A  96      37.493  72.205  53.996  1.00  0.00           H
ATOM   1309  HA  ALA A  96      38.145  73.841  55.927  1.00  0.00           H
ATOM   1310  HB1 ALA A  96      35.777  71.750  55.790  1.00  0.00           H
ATOM   1311  HB2 ALA A  96      35.787  73.357  55.104  1.00  0.00           H
ATOM   1312  HB3 ALA A  96      35.886  73.187  56.874  1.00  0.00           H
ATOM   1313  N   ARG A  97      37.968  70.677  57.091  1.00  0.00           N
ATOM   1314  CA  ARG A  97      38.292  69.810  58.245  1.00  0.00           C
ATOM   1315  C   ARG A  97      39.811  69.598  58.440  1.00  0.00           C
ATOM   1316  O   ARG A  97      40.249  69.492  59.594  1.00  0.00           O
ATOM   1317  CB  ARG A  97      37.554  68.459  58.050  1.00  0.00           C
ATOM   1318  CG  ARG A  97      37.643  67.535  59.287  1.00  0.00           C
ATOM   1319  CD  ARG A  97      36.896  66.181  59.244  1.00  0.00           C
ATOM   1320  NE  ARG A  97      35.425  66.292  59.426  1.00  0.00           N
ATOM   1321  CZ  ARG A  97      34.549  65.614  58.679  1.00  0.00           C
ATOM   1322  NH1 ARG A  97      34.830  64.668  57.879  1.00  0.00           N
ATOM   1323  NH2 ARG A  97      33.269  65.884  58.733  1.00  0.00           N
ATOM   1324  H   ARG A  97      37.413  70.314  56.329  1.00  0.00           H
ATOM   1325  HA  ARG A  97      37.894  70.243  59.162  1.00  0.00           H
ATOM   1326  HB2 ARG A  97      36.491  68.617  57.872  1.00  0.00           H
ATOM   1327  HB3 ARG A  97      37.911  67.922  57.172  1.00  0.00           H
ATOM   1328  HG2 ARG A  97      38.679  67.243  59.460  1.00  0.00           H
ATOM   1329  HG3 ARG A  97      37.197  68.036  60.146  1.00  0.00           H
ATOM   1330  HD2 ARG A  97      37.099  65.657  58.310  1.00  0.00           H
ATOM   1331  HD3 ARG A  97      37.200  65.461  60.004  1.00  0.00           H
ATOM   1332  HE  ARG A  97      35.048  67.004  60.035  1.00  0.00           H
ATOM   1333 HH11 ARG A  97      35.758  64.363  57.621  1.00  0.00           H
ATOM   1334 HH12 ARG A  97      34.049  64.088  57.608  1.00  0.00           H
ATOM   1335 HH21 ARG A  97      32.951  66.306  59.594  1.00  0.00           H
ATOM   1336 HH22 ARG A  97      32.617  65.215  58.348  1.00  0.00           H
ATOM   1337  N   GLN A  98      40.604  69.400  57.348  1.00  0.00           N
ATOM   1338  CA  GLN A  98      41.960  69.036  57.363  1.00  0.00           C
ATOM   1339  C   GLN A  98      42.912  70.244  57.539  1.00  0.00           C
ATOM   1340  O   GLN A  98      44.045  70.122  57.947  1.00  0.00           O
ATOM   1341  CB  GLN A  98      42.353  68.238  56.087  1.00  0.00           C
ATOM   1342  CG  GLN A  98      43.835  67.676  56.190  1.00  0.00           C
ATOM   1343  CD  GLN A  98      44.198  66.678  55.100  1.00  0.00           C
ATOM   1344  NE2 GLN A  98      43.728  65.446  55.173  1.00  0.00           N
ATOM   1345  OE1 GLN A  98      44.699  67.130  54.046  1.00  0.00           O
ATOM   1346  H   GLN A  98      40.104  69.299  56.476  1.00  0.00           H
ATOM   1347  HA  GLN A  98      42.188  68.416  58.230  1.00  0.00           H
ATOM   1348  HB2 GLN A  98      41.677  67.391  55.969  1.00  0.00           H
ATOM   1349  HB3 GLN A  98      42.335  68.869  55.198  1.00  0.00           H
ATOM   1350  HG2 GLN A  98      44.558  68.491  56.227  1.00  0.00           H
ATOM   1351  HG3 GLN A  98      43.970  67.282  57.197  1.00  0.00           H
ATOM   1352 HE21 GLN A  98      44.135  64.860  54.458  1.00  0.00           H
ATOM   1353 HE22 GLN A  98      43.253  65.146  56.012  1.00  0.00           H
ATOM   1354  N   ARG A  99      42.466  71.466  57.271  1.00  0.00           N
ATOM   1355  CA  ARG A  99      43.289  72.739  57.436  1.00  0.00           C
ATOM   1356  C   ARG A  99      42.742  73.905  58.283  1.00  0.00           C
ATOM   1357  O   ARG A  99      43.498  74.748  58.656  1.00  0.00           O
ATOM   1358  CB  ARG A  99      43.685  73.217  56.081  1.00  0.00           C
ATOM   1359  CG  ARG A  99      44.784  72.285  55.368  1.00  0.00           C
ATOM   1360  CD  ARG A  99      46.215  72.406  56.103  1.00  0.00           C
ATOM   1361  NE  ARG A  99      47.216  71.787  55.236  1.00  0.00           N
ATOM   1362  CZ  ARG A  99      48.297  72.310  54.698  1.00  0.00           C
ATOM   1363  NH1 ARG A  99      48.527  73.621  54.678  1.00  0.00           N
ATOM   1364  NH2 ARG A  99      49.151  71.515  54.196  1.00  0.00           N
ATOM   1365  H   ARG A  99      41.500  71.483  56.977  1.00  0.00           H
ATOM   1366  HA  ARG A  99      44.226  72.574  57.968  1.00  0.00           H
ATOM   1367  HB2 ARG A  99      42.733  73.275  55.552  1.00  0.00           H
ATOM   1368  HB3 ARG A  99      44.078  74.232  56.146  1.00  0.00           H
ATOM   1369  HG2 ARG A  99      44.479  71.240  55.303  1.00  0.00           H
ATOM   1370  HG3 ARG A  99      44.848  72.640  54.340  1.00  0.00           H
ATOM   1371  HD2 ARG A  99      46.432  73.469  56.211  1.00  0.00           H
ATOM   1372  HD3 ARG A  99      46.228  71.877  57.056  1.00  0.00           H
ATOM   1373  HE  ARG A  99      47.207  70.777  55.242  1.00  0.00           H
ATOM   1374 HH11 ARG A  99      47.800  74.191  55.088  1.00  0.00           H
ATOM   1375 HH12 ARG A  99      49.309  74.023  54.181  1.00  0.00           H
ATOM   1376 HH21 ARG A  99      49.087  70.508  54.239  1.00  0.00           H
ATOM   1377 HH22 ARG A  99      49.862  72.015  53.681  1.00  0.00           H
ATOM   1378  N   GLY A 100      41.387  73.850  58.556  1.00  0.00           N
ATOM   1379  CA  GLY A 100      40.749  74.811  59.512  1.00  0.00           C
ATOM   1380  C   GLY A 100      40.491  76.231  59.027  1.00  0.00           C
ATOM   1381  O   GLY A 100      40.950  77.255  59.593  1.00  0.00           O
ATOM   1382  H   GLY A 100      40.792  73.110  58.211  1.00  0.00           H
ATOM   1383  HA2 GLY A 100      39.830  74.474  59.991  1.00  0.00           H
ATOM   1384  HA3 GLY A 100      41.479  74.872  60.319  1.00  0.00           H
ATOM   1385  N   ILE A 101      39.702  76.230  57.981  1.00  0.00           N
ATOM   1386  CA  ILE A 101      39.503  77.367  57.052  1.00  0.00           C
ATOM   1387  C   ILE A 101      37.966  77.420  56.822  1.00  0.00           C
ATOM   1388  O   ILE A 101      37.197  76.411  56.925  1.00  0.00           O
ATOM   1389  CB  ILE A 101      40.337  77.301  55.758  1.00  0.00           C
ATOM   1390  CG1 ILE A 101      40.112  75.990  54.915  1.00  0.00           C
ATOM   1391  CG2 ILE A 101      41.830  77.341  56.150  1.00  0.00           C
ATOM   1392  CD1 ILE A 101      40.674  76.235  53.524  1.00  0.00           C
ATOM   1393  H   ILE A 101      39.265  75.367  57.692  1.00  0.00           H
ATOM   1394  HA  ILE A 101      39.769  78.281  57.583  1.00  0.00           H
ATOM   1395  HB  ILE A 101      40.054  78.125  55.103  1.00  0.00           H
ATOM   1396 HG12 ILE A 101      40.496  75.065  55.346  1.00  0.00           H
ATOM   1397 HG13 ILE A 101      39.028  76.006  54.812  1.00  0.00           H
ATOM   1398 HG21 ILE A 101      42.415  77.717  55.311  1.00  0.00           H
ATOM   1399 HG22 ILE A 101      42.098  76.398  56.627  1.00  0.00           H
ATOM   1400 HG23 ILE A 101      41.969  78.149  56.868  1.00  0.00           H
ATOM   1401 HD11 ILE A 101      41.752  76.337  53.648  1.00  0.00           H
ATOM   1402 HD12 ILE A 101      40.312  77.143  53.042  1.00  0.00           H
ATOM   1403 HD13 ILE A 101      40.445  75.306  53.003  1.00  0.00           H
ATOM   1404  N   ALA A 102      37.521  78.621  56.430  1.00  0.00           N
ATOM   1405  CA  ALA A 102      36.180  78.844  55.824  1.00  0.00           C
ATOM   1406  C   ALA A 102      36.195  78.465  54.352  1.00  0.00           C
ATOM   1407  O   ALA A 102      37.185  78.885  53.709  1.00  0.00           O
ATOM   1408  CB  ALA A 102      35.689  80.216  56.082  1.00  0.00           C
ATOM   1409  H   ALA A 102      38.227  79.340  56.356  1.00  0.00           H
ATOM   1410  HA  ALA A 102      35.433  78.216  56.310  1.00  0.00           H
ATOM   1411  HB1 ALA A 102      36.327  80.968  55.618  1.00  0.00           H
ATOM   1412  HB2 ALA A 102      35.538  80.366  57.151  1.00  0.00           H
ATOM   1413  HB3 ALA A 102      34.763  80.251  55.509  1.00  0.00           H
ATOM   1414  N   VAL A 103      35.212  77.750  53.818  1.00  0.00           N
ATOM   1415  CA  VAL A 103      35.044  77.407  52.393  1.00  0.00           C
ATOM   1416  C   VAL A 103      33.693  77.891  51.835  1.00  0.00           C
ATOM   1417  O   VAL A 103      32.629  77.479  52.288  1.00  0.00           O
ATOM   1418  CB  VAL A 103      35.304  75.922  52.077  1.00  0.00           C
ATOM   1419  CG1 VAL A 103      35.436  75.648  50.557  1.00  0.00           C
ATOM   1420  CG2 VAL A 103      36.587  75.365  52.705  1.00  0.00           C
ATOM   1421  H   VAL A 103      34.578  77.313  54.471  1.00  0.00           H
ATOM   1422  HA  VAL A 103      35.849  77.908  51.856  1.00  0.00           H
ATOM   1423  HB  VAL A 103      34.449  75.380  52.483  1.00  0.00           H
ATOM   1424 HG11 VAL A 103      36.239  76.316  50.247  1.00  0.00           H
ATOM   1425 HG12 VAL A 103      35.719  74.605  50.412  1.00  0.00           H
ATOM   1426 HG13 VAL A 103      34.569  75.933  49.960  1.00  0.00           H
ATOM   1427 HG21 VAL A 103      36.860  75.680  53.712  1.00  0.00           H
ATOM   1428 HG22 VAL A 103      37.412  75.700  52.076  1.00  0.00           H
ATOM   1429 HG23 VAL A 103      36.505  74.279  52.729  1.00  0.00           H
ATOM   1430  N   THR A 104      33.815  78.745  50.810  1.00  0.00           N
ATOM   1431  CA  THR A 104      32.760  79.080  49.841  1.00  0.00           C
ATOM   1432  C   THR A 104      32.870  78.065  48.643  1.00  0.00           C
ATOM   1433  O   THR A 104      33.903  78.067  47.997  1.00  0.00           O
ATOM   1434  CB  THR A 104      32.651  80.603  49.466  1.00  0.00           C
ATOM   1435  CG2 THR A 104      31.561  80.852  48.400  1.00  0.00           C
ATOM   1436  OG1 THR A 104      32.330  81.379  50.560  1.00  0.00           O
ATOM   1437  H   THR A 104      34.746  79.106  50.656  1.00  0.00           H
ATOM   1438  HA  THR A 104      31.792  78.948  50.323  1.00  0.00           H
ATOM   1439  HB  THR A 104      33.604  80.869  49.010  1.00  0.00           H
ATOM   1440  HG1 THR A 104      33.039  81.320  51.205  1.00  0.00           H
ATOM   1441 HG21 THR A 104      30.600  80.503  48.778  1.00  0.00           H
ATOM   1442 HG22 THR A 104      31.873  80.359  47.479  1.00  0.00           H
ATOM   1443 HG23 THR A 104      31.535  81.929  48.228  1.00  0.00           H
ATOM   1444  N   GLY A 105      31.750  77.452  48.288  1.00  0.01           N
ATOM   1445  CA  GLY A 105      31.574  76.595  47.083  1.00  0.01           C
ATOM   1446  C   GLY A 105      30.494  77.071  46.110  1.00  0.01           C
ATOM   1447  O   GLY A 105      29.447  77.641  46.577  1.00  0.01           O
ATOM   1448  H   GLY A 105      30.929  77.709  48.818  1.00  0.01           H
ATOM   1449  HA2 GLY A 105      32.534  76.642  46.569  1.00  0.01           H
ATOM   1450  HA3 GLY A 105      31.381  75.551  47.328  1.00  0.01           H
ATOM   1451  N   VAL A 106      30.739  76.811  44.831  1.00 -0.01           N
ATOM   1452  CA  VAL A 106      29.979  77.238  43.595  1.00 -0.01           C
ATOM   1453  C   VAL A 106      29.719  76.120  42.654  1.00 -0.01           C
ATOM   1454  O   VAL A 106      30.617  75.356  42.279  1.00 -0.01           O
ATOM   1455  CB  VAL A 106      30.523  78.474  43.047  1.00 -0.01           C
ATOM   1456  CG1 VAL A 106      31.973  78.267  42.565  1.00 -0.01           C
ATOM   1457  CG2 VAL A 106      29.775  78.932  41.762  1.00 -0.01           C
ATOM   1458  H   VAL A 106      31.606  76.323  44.656  1.00 -0.01           H
ATOM   1459  HA  VAL A 106      28.980  77.461  43.967  1.00 -0.01           H
ATOM   1460  HB  VAL A 106      30.622  79.254  43.802  1.00 -0.01           H
ATOM   1461 HG11 VAL A 106      32.078  77.360  41.971  1.00 -0.01           H
ATOM   1462 HG12 VAL A 106      32.260  79.132  41.966  1.00 -0.01           H
ATOM   1463 HG13 VAL A 106      32.556  78.224  43.485  1.00 -0.01           H
ATOM   1464 HG21 VAL A 106      28.700  78.802  41.891  1.00 -0.01           H
ATOM   1465 HG22 VAL A 106      29.930  78.376  40.838  1.00 -0.01           H
ATOM   1466 HG23 VAL A 106      29.972  79.994  41.618  1.00 -0.01           H
ATOM   1467  N   ALA A 107      28.486  76.005  42.137  1.00 -0.01           N
ATOM   1468  CA  ALA A 107      28.079  75.020  41.128  1.00 -0.01           C
ATOM   1469  C   ALA A 107      26.750  75.305  40.345  1.00 -0.01           C
ATOM   1470  O   ALA A 107      25.815  75.885  40.925  1.00 -0.01           O
ATOM   1471  CB  ALA A 107      28.124  73.621  41.760  1.00 -0.01           C
ATOM   1472  H   ALA A 107      27.814  76.615  42.579  1.00 -0.01           H
ATOM   1473  HA  ALA A 107      28.800  75.034  40.310  1.00 -0.01           H
ATOM   1474  HB1 ALA A 107      28.960  73.571  42.458  1.00 -0.01           H
ATOM   1475  HB2 ALA A 107      28.429  72.971  40.940  1.00 -0.01           H
ATOM   1476  HB3 ALA A 107      27.144  73.385  42.177  1.00 -0.01           H
ATOM   1477  N   VAL A 108      26.584  74.866  39.120  1.00 -0.01           N
ATOM   1478  CA  VAL A 108      25.341  75.006  38.290  1.00 -0.01           C
ATOM   1479  C   VAL A 108      24.169  74.053  38.572  1.00 -0.01           C
ATOM   1480  O   VAL A 108      23.094  74.502  38.357  1.00 -0.01           O
ATOM   1481  CB  VAL A 108      25.598  75.047  36.765  1.00 -0.01           C
ATOM   1482  CG1 VAL A 108      26.551  76.180  36.440  1.00 -0.01           C
ATOM   1483  CG2 VAL A 108      26.143  73.703  36.281  1.00 -0.01           C
ATOM   1484  H   VAL A 108      27.373  74.409  38.685  1.00 -0.01           H
ATOM   1485  HA  VAL A 108      24.988  76.027  38.439  1.00 -0.01           H
ATOM   1486  HB  VAL A 108      24.642  75.203  36.267  1.00 -0.01           H
ATOM   1487 HG11 VAL A 108      27.508  75.916  36.891  1.00 -0.01           H
ATOM   1488 HG12 VAL A 108      26.713  76.323  35.372  1.00 -0.01           H
ATOM   1489 HG13 VAL A 108      26.224  77.106  36.913  1.00 -0.01           H
ATOM   1490 HG21 VAL A 108      26.107  73.760  35.194  1.00 -0.01           H
ATOM   1491 HG22 VAL A 108      25.537  72.929  36.751  1.00 -0.01           H
ATOM   1492 HG23 VAL A 108      27.135  73.406  36.624  1.00 -0.01           H
ATOM   1493  N   SER A 109      24.436  72.855  39.046  1.00 -0.01           N
ATOM   1494  CA  SER A 109      23.424  71.845  39.369  1.00 -0.01           C
ATOM   1495  C   SER A 109      22.783  72.127  40.707  1.00 -0.01           C
ATOM   1496  O   SER A 109      23.406  72.434  41.748  1.00 -0.01           O
ATOM   1497  CB  SER A 109      24.090  70.434  39.234  1.00 -0.01           C
ATOM   1498  OG  SER A 109      23.358  69.429  39.936  1.00 -0.01           O
ATOM   1499  H   SER A 109      25.407  72.672  39.254  1.00 -0.01           H
ATOM   1500  HA  SER A 109      22.676  71.863  38.577  1.00 -0.01           H
ATOM   1501  HB2 SER A 109      24.085  70.195  38.170  1.00 -0.01           H
ATOM   1502  HB3 SER A 109      25.150  70.435  39.489  1.00 -0.01           H
ATOM   1503  HG  SER A 109      22.440  69.447  39.658  1.00 -0.01           H
ATOM   1504  N   LYS A 110      21.439  72.190  40.646  1.00  0.01           N
ATOM   1505  CA  LYS A 110      20.582  72.606  41.820  1.00  0.01           C
ATOM   1506  C   LYS A 110      20.598  71.528  42.877  1.00  0.01           C
ATOM   1507  O   LYS A 110      20.826  71.749  44.083  1.00  0.01           O
ATOM   1508  CB  LYS A 110      19.113  72.888  41.436  1.00  0.01           C
ATOM   1509  CG  LYS A 110      19.052  74.039  40.425  1.00  0.01           C
ATOM   1510  CD  LYS A 110      17.642  74.439  40.197  1.00  0.01           C
ATOM   1511  CE  LYS A 110      17.521  75.401  39.038  1.00  0.01           C
ATOM   1512  NZ  LYS A 110      17.845  74.810  37.777  1.00  0.01           N
ATOM   1513  H   LYS A 110      20.991  71.657  39.915  1.00  0.01           H
ATOM   1514  HA  LYS A 110      21.081  73.483  42.232  1.00  0.01           H
ATOM   1515  HB2 LYS A 110      18.728  71.986  40.960  1.00  0.01           H
ATOM   1516  HB3 LYS A 110      18.507  73.113  42.313  1.00  0.01           H
ATOM   1517  HG2 LYS A 110      19.603  74.913  40.774  1.00  0.01           H
ATOM   1518  HG3 LYS A 110      19.496  73.815  39.455  1.00  0.01           H
ATOM   1519  HD2 LYS A 110      17.045  73.552  39.984  1.00  0.01           H
ATOM   1520  HD3 LYS A 110      17.201  74.866  41.098  1.00  0.01           H
ATOM   1521  HE2 LYS A 110      16.459  75.646  39.062  1.00  0.01           H
ATOM   1522  HE3 LYS A 110      18.172  76.252  39.241  1.00  0.01           H
ATOM   1523  HZ1 LYS A 110      17.892  75.497  37.037  1.00  0.01           H
ATOM   1524  HZ2 LYS A 110      17.209  74.086  37.473  1.00  0.01           H
ATOM   1525  HZ3 LYS A 110      18.725  74.321  37.852  1.00  0.01           H
ATOM   1526  N   GLU A 111      20.594  70.245  42.395  1.00  0.01           N
ATOM   1527  CA  GLU A 111      20.763  68.960  43.156  1.00  0.01           C
ATOM   1528  C   GLU A 111      22.139  68.971  43.778  1.00  0.01           C
ATOM   1529  O   GLU A 111      22.299  68.666  44.951  1.00  0.01           O
ATOM   1530  CB  GLU A 111      20.650  67.753  42.149  1.00  0.01           C
ATOM   1531  CG  GLU A 111      19.236  67.461  41.589  1.00  0.01           C
ATOM   1532  CD  GLU A 111      18.238  67.438  42.755  1.00  0.01           C
ATOM   1533  OE1 GLU A 111      18.442  66.701  43.710  1.00  0.01           O
ATOM   1534  OE2 GLU A 111      17.150  68.074  42.720  1.00  0.01           O
ATOM   1535  H   GLU A 111      20.375  70.131  41.416  1.00  0.01           H
ATOM   1536  HA  GLU A 111      19.981  68.780  43.894  1.00  0.01           H
ATOM   1537  HB2 GLU A 111      21.333  67.949  41.322  1.00  0.01           H
ATOM   1538  HB3 GLU A 111      20.975  66.830  42.629  1.00  0.01           H
ATOM   1539  HG2 GLU A 111      18.999  68.161  40.789  1.00  0.01           H
ATOM   1540  HG3 GLU A 111      19.248  66.490  41.094  1.00  0.01           H
ATOM   1541  N   GLN A 112      23.197  69.238  43.014  1.00 -0.02           N
ATOM   1542  CA  GLN A 112      24.516  69.345  43.624  1.00 -0.02           C
ATOM   1543  C   GLN A 112      24.638  70.374  44.809  1.00 -0.02           C
ATOM   1544  O   GLN A 112      25.028  69.975  45.944  1.00 -0.02           O
ATOM   1545  CB  GLN A 112      25.604  69.813  42.565  1.00 -0.02           C
ATOM   1546  CG  GLN A 112      26.061  68.542  41.917  1.00 -0.02           C
ATOM   1547  CD  GLN A 112      26.881  68.707  40.657  1.00 -0.02           C
ATOM   1548  NE2 GLN A 112      27.066  67.686  39.932  1.00 -0.02           N
ATOM   1549  OE1 GLN A 112      27.347  69.777  40.257  1.00 -0.02           O
ATOM   1550  H   GLN A 112      23.021  69.536  42.065  1.00 -0.02           H
ATOM   1551  HA  GLN A 112      24.877  68.399  44.028  1.00 -0.02           H
ATOM   1552  HB2 GLN A 112      25.112  70.433  41.815  1.00 -0.02           H
ATOM   1553  HB3 GLN A 112      26.501  70.252  43.001  1.00 -0.02           H
ATOM   1554  HG2 GLN A 112      26.658  67.935  42.597  1.00 -0.02           H
ATOM   1555  HG3 GLN A 112      25.203  67.902  41.712  1.00 -0.02           H
ATOM   1556 HE21 GLN A 112      27.404  67.802  38.987  1.00 -0.02           H
ATOM   1557 HE22 GLN A 112      26.730  66.808  40.301  1.00 -0.02           H
ATOM   1558  N   ILE A 113      24.200  71.633  44.637  1.00  0.00           N
ATOM   1559  CA  ILE A 113      24.208  72.634  45.767  1.00  0.00           C
ATOM   1560  C   ILE A 113      23.227  72.323  46.895  1.00  0.00           C
ATOM   1561  O   ILE A 113      23.586  72.510  48.041  1.00  0.00           O
ATOM   1562  CB  ILE A 113      23.921  74.067  45.262  1.00  0.00           C
ATOM   1563  CG1 ILE A 113      25.058  74.611  44.387  1.00  0.00           C
ATOM   1564  CG2 ILE A 113      23.581  75.065  46.349  1.00  0.00           C
ATOM   1565  CD1 ILE A 113      26.391  74.682  45.134  1.00  0.00           C
ATOM   1566  H   ILE A 113      23.760  71.872  43.759  1.00  0.00           H
ATOM   1567  HA  ILE A 113      25.184  72.704  46.246  1.00  0.00           H
ATOM   1568  HB  ILE A 113      23.070  74.035  44.581  1.00  0.00           H
ATOM   1569 HG12 ILE A 113      25.137  73.945  43.528  1.00  0.00           H
ATOM   1570 HG13 ILE A 113      24.734  75.614  44.109  1.00  0.00           H
ATOM   1571 HG21 ILE A 113      23.466  76.047  45.891  1.00  0.00           H
ATOM   1572 HG22 ILE A 113      24.251  75.030  47.208  1.00  0.00           H
ATOM   1573 HG23 ILE A 113      22.640  74.848  46.855  1.00  0.00           H
ATOM   1574 HD11 ILE A 113      26.707  73.640  45.186  1.00  0.00           H
ATOM   1575 HD12 ILE A 113      26.311  75.065  46.152  1.00  0.00           H
ATOM   1576 HD13 ILE A 113      27.092  75.285  44.558  1.00  0.00           H
ATOM   1577  N   ALA A 114      22.007  71.779  46.606  1.00  0.00           N
ATOM   1578  CA  ALA A 114      21.030  71.286  47.524  1.00  0.00           C
ATOM   1579  C   ALA A 114      21.561  70.225  48.469  1.00  0.00           C
ATOM   1580  O   ALA A 114      21.435  70.251  49.737  1.00  0.00           O
ATOM   1581  CB  ALA A 114      19.767  70.823  46.744  1.00  0.00           C
ATOM   1582  H   ALA A 114      21.762  71.560  45.651  1.00  0.00           H
ATOM   1583  HA  ALA A 114      20.731  72.107  48.176  1.00  0.00           H
ATOM   1584  HB1 ALA A 114      19.937  69.879  46.226  1.00  0.00           H
ATOM   1585  HB2 ALA A 114      19.406  71.643  46.122  1.00  0.00           H
ATOM   1586  HB3 ALA A 114      18.950  70.581  47.423  1.00  0.00           H
ATOM   1587  N   ALA A 115      22.225  69.175  47.955  1.00  0.01           N
ATOM   1588  CA  ALA A 115      22.998  68.177  48.805  1.00  0.01           C
ATOM   1589  C   ALA A 115      24.119  68.793  49.639  1.00  0.01           C
ATOM   1590  O   ALA A 115      24.409  68.258  50.731  1.00  0.01           O
ATOM   1591  CB  ALA A 115      23.700  67.198  47.838  1.00  0.01           C
ATOM   1592  H   ALA A 115      22.453  69.187  46.971  1.00  0.01           H
ATOM   1593  HA  ALA A 115      22.249  67.664  49.408  1.00  0.01           H
ATOM   1594  HB1 ALA A 115      23.988  66.390  48.511  1.00  0.01           H
ATOM   1595  HB2 ALA A 115      24.458  67.632  47.185  1.00  0.01           H
ATOM   1596  HB3 ALA A 115      22.991  66.770  47.129  1.00  0.01           H
ATOM   1597  N   ALA A 116      24.779  69.820  49.129  1.00  0.00           N
ATOM   1598  CA  ALA A 116      25.928  70.400  49.865  1.00  0.00           C
ATOM   1599  C   ALA A 116      25.372  71.115  51.107  1.00  0.00           C
ATOM   1600  O   ALA A 116      26.007  71.115  52.177  1.00  0.00           O
ATOM   1601  CB  ALA A 116      26.662  71.375  48.841  1.00  0.00           C
ATOM   1602  H   ALA A 116      24.776  69.974  48.131  1.00  0.00           H
ATOM   1603  HA  ALA A 116      26.685  69.633  50.030  1.00  0.00           H
ATOM   1604  HB1 ALA A 116      27.620  71.624  49.296  1.00  0.00           H
ATOM   1605  HB2 ALA A 116      26.020  72.256  48.819  1.00  0.00           H
ATOM   1606  HB3 ALA A 116      26.830  70.890  47.880  1.00  0.00           H
ATOM   1607  N   ASN A 117      24.247  71.814  50.963  1.00  0.00           N
ATOM   1608  CA  ASN A 117      23.434  72.399  52.025  1.00  0.00           C
ATOM   1609  C   ASN A 117      22.889  71.371  53.024  1.00  0.00           C
ATOM   1610  O   ASN A 117      23.123  71.599  54.183  1.00  0.00           O
ATOM   1611  CB  ASN A 117      22.275  73.262  51.312  1.00  0.00           C
ATOM   1612  CG  ASN A 117      22.836  74.680  50.880  1.00  0.00           C
ATOM   1613  ND2 ASN A 117      23.333  74.738  49.689  1.00  0.00           N
ATOM   1614  OD1 ASN A 117      22.850  75.625  51.644  1.00  0.00           O
ATOM   1615  H   ASN A 117      23.812  71.673  50.062  1.00  0.00           H
ATOM   1616  HA  ASN A 117      23.983  73.147  52.597  1.00  0.00           H
ATOM   1617  HB2 ASN A 117      21.883  72.753  50.431  1.00  0.00           H
ATOM   1618  HB3 ASN A 117      21.472  73.444  52.026  1.00  0.00           H
ATOM   1619 HD21 ASN A 117      23.494  73.924  49.114  1.00  0.00           H
ATOM   1620 HD22 ASN A 117      23.785  75.529  49.253  1.00  0.00           H
ATOM   1621  N   ARG A 118      22.370  70.263  52.557  1.00  0.01           N
ATOM   1622  CA  ARG A 118      21.992  69.171  53.505  1.00  0.01           C
ATOM   1623  C   ARG A 118      23.188  68.649  54.292  1.00  0.01           C
ATOM   1624  O   ARG A 118      23.166  68.573  55.539  1.00  0.01           O
ATOM   1625  CB  ARG A 118      21.312  68.070  52.731  1.00  0.01           C
ATOM   1626  CG  ARG A 118      19.879  68.452  52.361  1.00  0.01           C
ATOM   1627  CD  ARG A 118      19.042  67.318  51.704  1.00  0.01           C
ATOM   1628  NE  ARG A 118      19.722  66.710  50.625  1.00  0.01           N
ATOM   1629  CZ  ARG A 118      19.692  66.803  49.333  1.00  0.01           C
ATOM   1630  NH1 ARG A 118      18.890  67.681  48.805  1.00  0.01           N
ATOM   1631  NH2 ARG A 118      20.311  65.985  48.572  1.00  0.01           N
ATOM   1632  H   ARG A 118      22.156  70.151  51.577  1.00  0.01           H
ATOM   1633  HA  ARG A 118      21.273  69.599  54.204  1.00  0.01           H
ATOM   1634  HB2 ARG A 118      21.894  67.908  51.824  1.00  0.01           H
ATOM   1635  HB3 ARG A 118      21.270  67.147  53.308  1.00  0.01           H
ATOM   1636  HG2 ARG A 118      19.333  68.699  53.271  1.00  0.01           H
ATOM   1637  HG3 ARG A 118      19.829  69.380  51.791  1.00  0.01           H
ATOM   1638  HD2 ARG A 118      18.848  66.534  52.435  1.00  0.01           H
ATOM   1639  HD3 ARG A 118      18.105  67.700  51.297  1.00  0.01           H
ATOM   1640  HE  ARG A 118      20.434  66.024  50.834  1.00  0.01           H
ATOM   1641 HH11 ARG A 118      18.354  68.272  49.424  1.00  0.01           H
ATOM   1642 HH12 ARG A 118      18.575  67.593  47.849  1.00  0.01           H
ATOM   1643 HH21 ARG A 118      20.948  65.315  48.979  1.00  0.01           H
ATOM   1644 HH22 ARG A 118      20.239  65.914  47.567  1.00  0.01           H
ATOM   1645  N   LEU A 119      24.248  68.372  53.585  1.00  0.00           N
ATOM   1646  CA  LEU A 119      25.500  67.948  54.175  1.00  0.00           C
ATOM   1647  C   LEU A 119      25.987  68.954  55.268  1.00  0.00           C
ATOM   1648  O   LEU A 119      26.212  68.552  56.422  1.00  0.00           O
ATOM   1649  CB  LEU A 119      26.592  67.823  53.085  1.00  0.00           C
ATOM   1650  CG  LEU A 119      27.958  67.199  53.549  1.00  0.00           C
ATOM   1651  CD1 LEU A 119      28.889  68.267  54.068  1.00  0.00           C
ATOM   1652  CD2 LEU A 119      27.770  66.095  54.589  1.00  0.00           C
ATOM   1653  H   LEU A 119      24.191  68.562  52.594  1.00  0.00           H
ATOM   1654  HA  LEU A 119      25.315  67.011  54.700  1.00  0.00           H
ATOM   1655  HB2 LEU A 119      26.145  67.193  52.316  1.00  0.00           H
ATOM   1656  HB3 LEU A 119      26.674  68.834  52.686  1.00  0.00           H
ATOM   1657  HG  LEU A 119      28.365  66.667  52.690  1.00  0.00           H
ATOM   1658 HD11 LEU A 119      28.499  68.674  55.001  1.00  0.00           H
ATOM   1659 HD12 LEU A 119      29.069  69.117  53.411  1.00  0.00           H
ATOM   1660 HD13 LEU A 119      29.855  67.781  54.208  1.00  0.00           H
ATOM   1661 HD21 LEU A 119      28.618  65.494  54.918  1.00  0.00           H
ATOM   1662 HD22 LEU A 119      27.292  66.462  55.497  1.00  0.00           H
ATOM   1663 HD23 LEU A 119      27.150  65.325  54.131  1.00  0.00           H
ATOM   1664  N   ALA A 120      26.049  70.227  54.941  1.00  0.00           N
ATOM   1665  CA  ALA A 120      26.562  71.198  55.872  1.00  0.00           C
ATOM   1666  C   ALA A 120      25.654  71.476  57.038  1.00  0.00           C
ATOM   1667  O   ALA A 120      26.196  71.480  58.158  1.00  0.00           O
ATOM   1668  CB  ALA A 120      26.823  72.441  55.007  1.00  0.00           C
ATOM   1669  H   ALA A 120      25.801  70.517  54.006  1.00  0.00           H
ATOM   1670  HA  ALA A 120      27.469  70.923  56.410  1.00  0.00           H
ATOM   1671  HB1 ALA A 120      25.921  72.669  54.439  1.00  0.00           H
ATOM   1672  HB2 ALA A 120      27.638  72.381  54.287  1.00  0.00           H
ATOM   1673  HB3 ALA A 120      27.158  73.224  55.687  1.00  0.00           H
ATOM   1674  N   ALA A 121      24.339  71.272  57.002  1.00  0.00           N
ATOM   1675  CA  ALA A 121      23.452  71.113  58.117  1.00  0.00           C
ATOM   1676  C   ALA A 121      23.712  69.918  59.007  1.00  0.00           C
ATOM   1677  O   ALA A 121      23.894  70.016  60.214  1.00  0.00           O
ATOM   1678  CB  ALA A 121      21.983  71.173  57.753  1.00  0.00           C
ATOM   1679  H   ALA A 121      23.992  71.197  56.056  1.00  0.00           H
ATOM   1680  HA  ALA A 121      23.634  71.984  58.748  1.00  0.00           H
ATOM   1681  HB1 ALA A 121      21.382  71.246  58.659  1.00  0.00           H
ATOM   1682  HB2 ALA A 121      21.558  70.272  57.311  1.00  0.00           H
ATOM   1683  HB3 ALA A 121      21.732  72.003  57.092  1.00  0.00           H
ATOM   1684  N   GLY A 122      23.736  68.708  58.383  1.00  0.00           N
ATOM   1685  CA  GLY A 122      24.030  67.381  58.986  1.00  0.00           C
ATOM   1686  C   GLY A 122      25.242  67.341  59.934  1.00  0.00           C
ATOM   1687  O   GLY A 122      25.053  67.104  61.128  1.00  0.00           O
ATOM   1688  H   GLY A 122      23.758  68.799  57.378  1.00  0.00           H
ATOM   1689  HA2 GLY A 122      23.178  67.063  59.586  1.00  0.00           H
ATOM   1690  HA3 GLY A 122      24.193  66.649  58.196  1.00  0.00           H
ATOM   1691  N   HID A 123      26.376  67.886  59.486  1.00  0.00           N
ATOM   1692  CA  HID A 123      27.567  68.107  60.363  1.00  0.00           C
ATOM   1693  C   HID A 123      27.532  69.466  61.139  1.00  0.00           C
ATOM   1694  O   HID A 123      28.293  69.560  62.098  1.00  0.00           O
ATOM   1695  CB  HID A 123      28.883  67.925  59.646  1.00  0.00           C
ATOM   1696  CG  HID A 123      29.131  66.655  58.977  1.00  0.00           C
ATOM   1697  CD2 HID A 123      29.378  66.559  57.680  1.00  0.00           C
ATOM   1698  ND1 HID A 123      29.104  65.400  59.501  1.00  0.00           N
ATOM   1699  CE1 HID A 123      29.250  64.561  58.529  1.00  0.00           C
ATOM   1700  NE2 HID A 123      29.479  65.210  57.384  1.00  0.00           N
ATOM   1701  H   HID A 123      26.430  68.079  58.496  1.00  0.00           H
ATOM   1702  HA  HID A 123      27.562  67.324  61.121  1.00  0.00           H
ATOM   1703  HB2 HID A 123      28.966  68.721  58.906  1.00  0.00           H
ATOM   1704  HB3 HID A 123      29.644  68.279  60.341  1.00  0.00           H
ATOM   1705  HD1 HID A 123      28.948  65.245  60.487  1.00  0.00           H
ATOM   1706  HD2 HID A 123      29.411  67.431  57.044  1.00  0.00           H
ATOM   1707  HE1 HID A 123      29.230  63.482  58.486  1.00  0.00           H
ATOM   1708  N   GLY A 124      26.696  70.457  60.893  1.00  0.00           N
ATOM   1709  CA  GLY A 124      26.679  71.680  61.780  1.00  0.00           C
ATOM   1710  C   GLY A 124      27.697  72.719  61.609  1.00  0.00           C
ATOM   1711  O   GLY A 124      27.930  73.614  62.416  1.00  0.00           O
ATOM   1712  H   GLY A 124      26.152  70.368  60.047  1.00  0.00           H
ATOM   1713  HA2 GLY A 124      25.668  72.080  61.717  1.00  0.00           H
ATOM   1714  HA3 GLY A 124      26.765  71.377  62.824  1.00  0.00           H
ATOM   1715  N   LEU A 125      28.480  72.578  60.517  1.00  0.00           N
ATOM   1716  CA  LEU A 125      29.530  73.528  60.075  1.00  0.00           C
ATOM   1717  C   LEU A 125      29.037  74.665  59.180  1.00  0.00           C
ATOM   1718  O   LEU A 125      29.686  75.204  58.272  1.00  0.00           O
ATOM   1719  CB  LEU A 125      30.637  72.747  59.405  1.00  0.00           C
ATOM   1720  CG  LEU A 125      31.392  71.765  60.318  1.00  0.00           C
ATOM   1721  CD1 LEU A 125      31.967  70.713  59.376  1.00  0.00           C
ATOM   1722  CD2 LEU A 125      32.517  72.546  61.041  1.00  0.00           C
ATOM   1723  H   LEU A 125      28.307  71.806  59.889  1.00  0.00           H
ATOM   1724  HA  LEU A 125      29.905  73.918  61.021  1.00  0.00           H
ATOM   1725  HB2 LEU A 125      30.093  72.228  58.617  1.00  0.00           H
ATOM   1726  HB3 LEU A 125      31.457  73.340  59.000  1.00  0.00           H
ATOM   1727  HG  LEU A 125      30.627  71.321  60.955  1.00  0.00           H
ATOM   1728 HD11 LEU A 125      31.141  70.079  59.054  1.00  0.00           H
ATOM   1729 HD12 LEU A 125      32.730  70.035  59.757  1.00  0.00           H
ATOM   1730 HD13 LEU A 125      32.407  71.205  58.508  1.00  0.00           H
ATOM   1731 HD21 LEU A 125      32.058  73.301  61.678  1.00  0.00           H
ATOM   1732 HD22 LEU A 125      32.953  71.791  61.695  1.00  0.00           H
ATOM   1733 HD23 LEU A 125      33.333  72.768  60.353  1.00  0.00           H
ATOM   1734  N   THR A 126      27.788  75.102  59.376  1.00  0.00           N
ATOM   1735  CA  THR A 126      27.055  76.050  58.518  1.00  0.00           C
ATOM   1736  C   THR A 126      27.595  77.438  58.526  1.00  0.00           C
ATOM   1737  O   THR A 126      27.346  78.187  57.543  1.00  0.00           O
ATOM   1738  CB  THR A 126      25.592  75.986  58.843  1.00  0.00           C
ATOM   1739  CG2 THR A 126      24.810  74.728  58.478  1.00  0.00           C
ATOM   1740  OG1 THR A 126      25.486  76.100  60.283  1.00  0.00           O
ATOM   1741  H   THR A 126      27.262  74.807  60.186  1.00  0.00           H
ATOM   1742  HA  THR A 126      27.140  75.778  57.465  1.00  0.00           H
ATOM   1743  HB  THR A 126      25.079  76.812  58.350  1.00  0.00           H
ATOM   1744  HG1 THR A 126      25.758  77.014  60.396  1.00  0.00           H
ATOM   1745 HG21 THR A 126      25.371  73.902  58.915  1.00  0.00           H
ATOM   1746 HG22 THR A 126      24.823  74.506  57.411  1.00  0.00           H
ATOM   1747 HG23 THR A 126      23.772  74.842  58.790  1.00  0.00           H
ATOM   1748  N   GLU A 127      28.345  77.860  59.548  1.00  0.00           N
ATOM   1749  CA  GLU A 127      29.009  79.194  59.683  1.00  0.00           C
ATOM   1750  C   GLU A 127      30.461  79.195  59.241  1.00  0.00           C
ATOM   1751  O   GLU A 127      31.166  80.183  59.194  1.00  0.00           O
ATOM   1752  CB  GLU A 127      28.866  79.690  61.107  1.00  0.00           C
ATOM   1753  CG  GLU A 127      27.561  80.313  61.472  1.00  0.00           C
ATOM   1754  CD  GLU A 127      26.284  79.617  60.836  1.00  0.00           C
ATOM   1755  OE1 GLU A 127      25.943  78.442  61.090  1.00  0.00           O
ATOM   1756  OE2 GLU A 127      25.650  80.328  60.000  1.00  0.00           O
ATOM   1757  H   GLU A 127      28.426  77.133  60.245  1.00  0.00           H
ATOM   1758  HA  GLU A 127      28.494  79.937  59.075  1.00  0.00           H
ATOM   1759  HB2 GLU A 127      29.072  78.891  61.820  1.00  0.00           H
ATOM   1760  HB3 GLU A 127      29.650  80.404  61.361  1.00  0.00           H
ATOM   1761  HG2 GLU A 127      27.557  80.236  62.560  1.00  0.00           H
ATOM   1762  HG3 GLU A 127      27.751  81.345  61.177  1.00  0.00           H
ATOM   1763  N   ARG A 128      31.025  78.035  58.772  1.00  0.00           N
ATOM   1764  CA  ARG A 128      32.328  77.702  58.164  1.00  0.00           C
ATOM   1765  C   ARG A 128      32.190  77.313  56.657  1.00  0.00           C
ATOM   1766  O   ARG A 128      33.162  77.301  55.907  1.00  0.00           O
ATOM   1767  CB  ARG A 128      32.986  76.743  59.104  1.00  0.00           C
ATOM   1768  CG  ARG A 128      34.330  76.173  58.498  1.00  0.00           C
ATOM   1769  CD  ARG A 128      35.201  75.340  59.438  1.00  0.00           C
ATOM   1770  NE  ARG A 128      35.998  76.176  60.379  1.00  0.00           N
ATOM   1771  CZ  ARG A 128      37.005  75.793  61.071  1.00  0.00           C
ATOM   1772  NH1 ARG A 128      37.382  74.594  61.424  1.00  0.00           N
ATOM   1773  NH2 ARG A 128      37.844  76.715  61.511  1.00  0.00           N
ATOM   1774  H   ARG A 128      30.428  77.250  58.991  1.00  0.00           H
ATOM   1775  HA  ARG A 128      33.053  78.511  58.257  1.00  0.00           H
ATOM   1776  HB2 ARG A 128      33.192  77.319  60.006  1.00  0.00           H
ATOM   1777  HB3 ARG A 128      32.409  75.861  59.381  1.00  0.00           H
ATOM   1778  HG2 ARG A 128      34.101  75.513  57.661  1.00  0.00           H
ATOM   1779  HG3 ARG A 128      34.894  77.008  58.082  1.00  0.00           H
ATOM   1780  HD2 ARG A 128      34.637  74.554  59.940  1.00  0.00           H
ATOM   1781  HD3 ARG A 128      35.899  74.805  58.794  1.00  0.00           H
ATOM   1782  HE  ARG A 128      35.884  77.171  60.248  1.00  0.00           H
ATOM   1783 HH11 ARG A 128      36.738  73.842  61.224  1.00  0.00           H
ATOM   1784 HH12 ARG A 128      38.274  74.489  61.886  1.00  0.00           H
ATOM   1785 HH21 ARG A 128      37.657  77.697  61.373  1.00  0.00           H
ATOM   1786 HH22 ARG A 128      38.439  76.459  62.287  1.00  0.00           H
ATOM   1787  N   LEU A 129      30.968  76.932  56.208  1.00  0.00           N
ATOM   1788  CA  LEU A 129      30.612  76.454  54.876  1.00  0.00           C
ATOM   1789  C   LEU A 129      29.508  77.326  54.224  1.00  0.00           C
ATOM   1790  O   LEU A 129      28.659  77.867  54.865  1.00  0.00           O
ATOM   1791  CB  LEU A 129      30.060  75.100  55.071  1.00  0.00           C
ATOM   1792  CG  LEU A 129      31.065  74.054  55.590  1.00  0.00           C
ATOM   1793  CD1 LEU A 129      30.596  72.556  55.463  1.00  0.00           C
ATOM   1794  CD2 LEU A 129      32.395  73.997  54.784  1.00  0.00           C
ATOM   1795  H   LEU A 129      30.143  77.020  56.783  1.00  0.00           H
ATOM   1796  HA  LEU A 129      31.515  76.479  54.265  1.00  0.00           H
ATOM   1797  HB2 LEU A 129      29.273  75.244  55.811  1.00  0.00           H
ATOM   1798  HB3 LEU A 129      29.621  74.758  54.134  1.00  0.00           H
ATOM   1799  HG  LEU A 129      31.332  74.324  56.612  1.00  0.00           H
ATOM   1800 HD11 LEU A 129      30.486  72.330  54.402  1.00  0.00           H
ATOM   1801 HD12 LEU A 129      29.696  72.510  56.076  1.00  0.00           H
ATOM   1802 HD13 LEU A 129      31.309  71.862  55.908  1.00  0.00           H
ATOM   1803 HD21 LEU A 129      32.896  73.035  54.896  1.00  0.00           H
ATOM   1804 HD22 LEU A 129      32.193  74.052  53.714  1.00  0.00           H
ATOM   1805 HD23 LEU A 129      33.084  74.813  54.998  1.00  0.00           H
ATOM   1806  N   THR A 130      29.615  77.567  52.907  1.00  0.00           N
ATOM   1807  CA  THR A 130      28.607  78.188  52.058  1.00  0.00           C
ATOM   1808  C   THR A 130      28.516  77.629  50.662  1.00  0.00           C
ATOM   1809  O   THR A 130      29.467  77.594  49.938  1.00  0.00           O
ATOM   1810  CB  THR A 130      28.970  79.665  51.878  1.00  0.00           C
ATOM   1811  CG2 THR A 130      27.964  80.379  50.937  1.00  0.00           C
ATOM   1812  OG1 THR A 130      28.792  80.408  53.060  1.00  0.00           O
ATOM   1813  H   THR A 130      30.445  77.162  52.497  1.00  0.00           H
ATOM   1814  HA  THR A 130      27.648  78.272  52.569  1.00  0.00           H
ATOM   1815  HB  THR A 130      29.956  79.753  51.422  1.00  0.00           H
ATOM   1816  HG1 THR A 130      29.587  80.278  53.581  1.00  0.00           H
ATOM   1817 HG21 THR A 130      26.938  80.298  51.295  1.00  0.00           H
ATOM   1818 HG22 THR A 130      27.988  80.095  49.885  1.00  0.00           H
ATOM   1819 HG23 THR A 130      28.207  81.441  50.934  1.00  0.00           H
ATOM   1820  N   PHE A 131      27.371  77.160  50.220  1.00  0.00           N
ATOM   1821  CA  PHE A 131      27.142  76.488  48.961  1.00  0.00           C
ATOM   1822  C   PHE A 131      25.878  77.118  48.284  1.00  0.00           C
ATOM   1823  O   PHE A 131      24.734  77.003  48.757  1.00  0.00           O
ATOM   1824  CB  PHE A 131      26.840  75.045  49.265  1.00  0.00           C
ATOM   1825  CG  PHE A 131      28.019  74.314  49.903  1.00  0.00           C
ATOM   1826  CD1 PHE A 131      29.194  73.979  49.111  1.00  0.00           C
ATOM   1827  CD2 PHE A 131      27.925  73.763  51.230  1.00  0.00           C
ATOM   1828  CE1 PHE A 131      30.252  73.310  49.688  1.00  0.00           C
ATOM   1829  CE2 PHE A 131      28.956  72.882  51.729  1.00  0.00           C
ATOM   1830  CZ  PHE A 131      30.083  72.639  50.919  1.00  0.00           C
ATOM   1831  H   PHE A 131      26.547  77.308  50.784  1.00  0.00           H
ATOM   1832  HA  PHE A 131      28.021  76.570  48.322  1.00  0.00           H
ATOM   1833  HB2 PHE A 131      25.974  75.068  49.927  1.00  0.00           H
ATOM   1834  HB3 PHE A 131      26.483  74.377  48.482  1.00  0.00           H
ATOM   1835  HD1 PHE A 131      29.352  74.263  48.082  1.00  0.00           H
ATOM   1836  HD2 PHE A 131      27.021  73.823  51.818  1.00  0.00           H
ATOM   1837  HE1 PHE A 131      31.153  73.219  49.099  1.00  0.00           H
ATOM   1838  HE2 PHE A 131      28.767  72.360  52.656  1.00  0.00           H
ATOM   1839  HZ  PHE A 131      30.830  71.986  51.347  1.00  0.00           H
ATOM   1840  N   GLU A 132      26.064  77.725  47.082  1.00  0.00           N
ATOM   1841  CA  GLU A 132      25.107  78.560  46.454  1.00  0.00           C
ATOM   1842  C   GLU A 132      25.203  78.246  44.917  1.00  0.00           C
ATOM   1843  O   GLU A 132      26.309  78.146  44.312  1.00  0.00           O
ATOM   1844  CB  GLU A 132      25.466  80.075  46.796  1.00  0.00           C
ATOM   1845  CG  GLU A 132      25.293  80.387  48.296  1.00  0.00           C
ATOM   1846  CD  GLU A 132      23.882  80.342  48.766  1.00  0.00           C
ATOM   1847  OE1 GLU A 132      23.660  80.178  49.983  1.00  0.00           O
ATOM   1848  OE2 GLU A 132      23.045  80.550  47.874  1.00  0.00           O
ATOM   1849  H   GLU A 132      27.046  77.777  46.851  1.00  0.00           H
ATOM   1850  HA  GLU A 132      24.083  78.344  46.760  1.00  0.00           H
ATOM   1851  HB2 GLU A 132      26.491  80.363  46.565  1.00  0.00           H
ATOM   1852  HB3 GLU A 132      24.751  80.625  46.183  1.00  0.00           H
ATOM   1853  HG2 GLU A 132      25.925  79.680  48.833  1.00  0.00           H
ATOM   1854  HG3 GLU A 132      25.728  81.376  48.443  1.00  0.00           H
ATOM   1855  N   VAL A 133      24.040  78.194  44.163  1.00  0.00           N
ATOM   1856  CA  VAL A 133      24.036  78.027  42.683  1.00  0.00           C
ATOM   1857  C   VAL A 133      24.378  79.286  41.915  1.00  0.00           C
ATOM   1858  O   VAL A 133      23.718  80.312  42.062  1.00  0.00           O
ATOM   1859  CB  VAL A 133      22.613  77.595  42.147  1.00  0.00           C
ATOM   1860  CG1 VAL A 133      22.660  77.254  40.604  1.00  0.00           C
ATOM   1861  CG2 VAL A 133      22.099  76.331  42.807  1.00  0.00           C
ATOM   1862  H   VAL A 133      23.120  78.306  44.565  1.00  0.00           H
ATOM   1863  HA  VAL A 133      24.764  77.233  42.516  1.00  0.00           H
ATOM   1864  HB  VAL A 133      21.893  78.383  42.367  1.00  0.00           H
ATOM   1865 HG11 VAL A 133      23.284  76.415  40.296  1.00  0.00           H
ATOM   1866 HG12 VAL A 133      21.628  77.031  40.331  1.00  0.00           H
ATOM   1867 HG13 VAL A 133      23.061  78.041  39.965  1.00  0.00           H
ATOM   1868 HG21 VAL A 133      21.161  76.033  42.338  1.00  0.00           H
ATOM   1869 HG22 VAL A 133      21.868  76.672  43.816  1.00  0.00           H
ATOM   1870 HG23 VAL A 133      22.796  75.499  42.909  1.00  0.00           H
ATOM   1871  N   ALA A 134      25.481  79.231  41.138  1.00  0.00           N
ATOM   1872  CA  ALA A 134      26.248  80.287  40.436  1.00  0.00           C
ATOM   1873  C   ALA A 134      27.082  79.747  39.272  1.00  0.00           C
ATOM   1874  O   ALA A 134      27.648  78.664  39.247  1.00  0.00           O
ATOM   1875  CB  ALA A 134      27.054  81.147  41.392  1.00  0.00           C
ATOM   1876  H   ALA A 134      25.914  78.323  41.051  1.00  0.00           H
ATOM   1877  HA  ALA A 134      25.519  80.952  39.973  1.00  0.00           H
ATOM   1878  HB1 ALA A 134      26.388  81.963  41.669  1.00  0.00           H
ATOM   1879  HB2 ALA A 134      27.981  81.559  40.992  1.00  0.00           H
ATOM   1880  HB3 ALA A 134      27.152  80.704  42.383  1.00  0.00           H
ATOM   1881  N   ASP A 135      27.317  80.655  38.294  1.00 -0.01           N
ATOM   1882  CA  ASP A 135      28.227  80.461  37.085  1.00 -0.01           C
ATOM   1883  C   ASP A 135      29.566  81.079  37.380  1.00 -0.01           C
ATOM   1884  O   ASP A 135      29.608  82.283  37.478  1.00 -0.01           O
ATOM   1885  CB  ASP A 135      27.493  80.939  35.872  1.00 -0.01           C
ATOM   1886  CG  ASP A 135      28.361  80.933  34.617  1.00 -0.01           C
ATOM   1887  OD1 ASP A 135      29.453  80.365  34.683  1.00 -0.01           O
ATOM   1888  OD2 ASP A 135      27.718  81.287  33.613  1.00 -0.01           O
ATOM   1889  H   ASP A 135      26.915  81.578  38.374  1.00 -0.01           H
ATOM   1890  HA  ASP A 135      28.421  79.391  37.016  1.00 -0.01           H
ATOM   1891  HB2 ASP A 135      26.689  80.205  35.820  1.00 -0.01           H
ATOM   1892  HB3 ASP A 135      27.140  81.959  36.026  1.00 -0.01           H
ATOM   1893  N   ALA A 136      30.705  80.354  37.318  1.00  0.01           N
ATOM   1894  CA  ALA A 136      32.016  80.753  37.558  1.00  0.01           C
ATOM   1895  C   ALA A 136      32.450  81.891  36.611  1.00  0.01           C
ATOM   1896  O   ALA A 136      33.352  82.593  37.033  1.00  0.01           O
ATOM   1897  CB  ALA A 136      32.839  79.474  37.368  1.00  0.01           C
ATOM   1898  H   ALA A 136      30.663  79.370  37.096  1.00  0.01           H
ATOM   1899  HA  ALA A 136      32.077  81.116  38.584  1.00  0.01           H
ATOM   1900  HB1 ALA A 136      32.497  78.704  38.059  1.00  0.01           H
ATOM   1901  HB2 ALA A 136      33.906  79.665  37.481  1.00  0.01           H
ATOM   1902  HB3 ALA A 136      32.566  79.060  36.398  1.00  0.01           H
ATOM   1903  N   MET A 137      31.829  82.177  35.449  1.00  0.00           N
ATOM   1904  CA  MET A 137      32.010  83.331  34.525  1.00  0.00           C
ATOM   1905  C   MET A 137      31.154  84.596  34.896  1.00  0.00           C
ATOM   1906  O   MET A 137      31.196  85.608  34.169  1.00  0.00           O
ATOM   1907  CB  MET A 137      31.730  82.804  33.112  1.00  0.00           C
ATOM   1908  CG  MET A 137      32.827  81.876  32.646  1.00  0.00           C
ATOM   1909  SD  MET A 137      32.416  80.698  31.388  1.00  0.00           S
ATOM   1910  CE  MET A 137      31.330  79.559  32.215  1.00  0.00           C
ATOM   1911  H   MET A 137      31.091  81.542  35.183  1.00  0.00           H
ATOM   1912  HA  MET A 137      33.048  83.653  34.609  1.00  0.00           H
ATOM   1913  HB2 MET A 137      30.801  82.235  33.077  1.00  0.00           H
ATOM   1914  HB3 MET A 137      31.598  83.581  32.360  1.00  0.00           H
ATOM   1915  HG2 MET A 137      33.745  82.413  32.408  1.00  0.00           H
ATOM   1916  HG3 MET A 137      33.162  81.309  33.515  1.00  0.00           H
ATOM   1917  HE1 MET A 137      31.793  78.964  33.003  1.00  0.00           H
ATOM   1918  HE2 MET A 137      30.431  80.071  32.558  1.00  0.00           H
ATOM   1919  HE3 MET A 137      30.989  78.881  31.433  1.00  0.00           H
ATOM   1920  N   ARG A 138      30.189  84.576  35.879  1.00  0.01           N
ATOM   1921  CA  ARG A 138      29.216  85.614  36.220  1.00  0.01           C
ATOM   1922  C   ARG A 138      29.005  85.626  37.767  1.00  0.01           C
ATOM   1923  O   ARG A 138      27.857  85.386  38.262  1.00  0.01           O
ATOM   1924  CB  ARG A 138      27.898  85.340  35.465  1.00  0.01           C
ATOM   1925  CG  ARG A 138      28.116  85.490  34.002  1.00  0.01           C
ATOM   1926  CD  ARG A 138      26.813  85.267  33.281  1.00  0.01           C
ATOM   1927  NE  ARG A 138      26.491  83.842  33.312  1.00  0.01           N
ATOM   1928  CZ  ARG A 138      25.302  83.316  33.243  1.00  0.01           C
ATOM   1929  NH1 ARG A 138      24.162  83.963  33.096  1.00  0.01           N
ATOM   1930  NH2 ARG A 138      25.204  82.061  33.180  1.00  0.01           N
ATOM   1931  H   ARG A 138      30.034  83.734  36.414  1.00  0.01           H
ATOM   1932  HA  ARG A 138      29.600  86.599  35.954  1.00  0.01           H
ATOM   1933  HB2 ARG A 138      27.548  84.312  35.557  1.00  0.01           H
ATOM   1934  HB3 ARG A 138      27.148  86.066  35.778  1.00  0.01           H
ATOM   1935  HG2 ARG A 138      28.489  86.502  33.841  1.00  0.01           H
ATOM   1936  HG3 ARG A 138      28.690  84.674  33.562  1.00  0.01           H
ATOM   1937  HD2 ARG A 138      26.110  85.895  33.828  1.00  0.01           H
ATOM   1938  HD3 ARG A 138      26.740  85.591  32.243  1.00  0.01           H
ATOM   1939  HE  ARG A 138      27.236  83.161  33.323  1.00  0.01           H
ATOM   1940 HH11 ARG A 138      24.174  84.954  32.899  1.00  0.01           H
ATOM   1941 HH12 ARG A 138      23.356  83.369  32.961  1.00  0.01           H
ATOM   1942 HH21 ARG A 138      26.025  81.493  33.331  1.00  0.01           H
ATOM   1943 HH22 ARG A 138      24.360  81.605  32.861  1.00  0.01           H
ATOM   1944  N   LEU A 139      30.077  85.685  38.581  1.00  0.00           N
ATOM   1945  CA  LEU A 139      30.041  85.421  40.027  1.00  0.00           C
ATOM   1946  C   LEU A 139      29.361  86.601  40.735  1.00  0.00           C
ATOM   1947  O   LEU A 139      29.701  87.747  40.503  1.00  0.00           O
ATOM   1948  CB  LEU A 139      31.467  85.147  40.572  1.00  0.00           C
ATOM   1949  CG  LEU A 139      32.042  83.739  40.127  1.00  0.00           C
ATOM   1950  CD1 LEU A 139      33.505  83.473  40.705  1.00  0.00           C
ATOM   1951  CD2 LEU A 139      31.129  82.518  40.569  1.00  0.00           C
ATOM   1952  H   LEU A 139      30.953  85.905  38.128  1.00  0.00           H
ATOM   1953  HA  LEU A 139      29.464  84.512  40.200  1.00  0.00           H
ATOM   1954  HB2 LEU A 139      32.120  85.956  40.244  1.00  0.00           H
ATOM   1955  HB3 LEU A 139      31.431  85.202  41.659  1.00  0.00           H
ATOM   1956  HG  LEU A 139      32.149  83.854  39.049  1.00  0.00           H
ATOM   1957 HD11 LEU A 139      33.491  83.027  41.700  1.00  0.00           H
ATOM   1958 HD12 LEU A 139      33.990  84.446  40.786  1.00  0.00           H
ATOM   1959 HD13 LEU A 139      33.943  82.794  39.974  1.00  0.00           H
ATOM   1960 HD21 LEU A 139      31.840  81.692  40.552  1.00  0.00           H
ATOM   1961 HD22 LEU A 139      30.613  82.785  41.492  1.00  0.00           H
ATOM   1962 HD23 LEU A 139      30.432  82.360  39.747  1.00  0.00           H
ATOM   1963  N   PRO A 140      28.516  86.280  41.756  1.00  0.00           N
ATOM   1964  CA  PRO A 140      27.876  87.326  42.605  1.00  0.00           C
ATOM   1965  C   PRO A 140      28.897  87.893  43.587  1.00  0.00           C
ATOM   1966  O   PRO A 140      28.559  88.796  44.360  1.00  0.00           O
ATOM   1967  CB  PRO A 140      26.772  86.646  43.393  1.00  0.00           C
ATOM   1968  CG  PRO A 140      27.249  85.256  43.549  1.00  0.00           C
ATOM   1969  CD  PRO A 140      28.064  84.976  42.277  1.00  0.00           C
ATOM   1970  HA  PRO A 140      27.513  88.153  41.994  1.00  0.00           H
ATOM   1971  HB2 PRO A 140      26.616  87.076  44.382  1.00  0.00           H
ATOM   1972  HB3 PRO A 140      25.832  86.715  42.845  1.00  0.00           H
ATOM   1973  HG2 PRO A 140      27.900  85.233  44.423  1.00  0.00           H
ATOM   1974  HG3 PRO A 140      26.482  84.525  43.806  1.00  0.00           H
ATOM   1975  HD2 PRO A 140      28.920  84.384  42.600  1.00  0.00           H
ATOM   1976  HD3 PRO A 140      27.531  84.536  41.434  1.00  0.00           H
ATOM   1977  N   TYR A 141      30.098  87.318  43.700  1.00  0.00           N
ATOM   1978  CA  TYR A 141      31.017  87.650  44.696  1.00  0.00           C
ATOM   1979  C   TYR A 141      31.755  88.937  44.258  1.00  0.00           C
ATOM   1980  O   TYR A 141      32.136  88.993  43.073  1.00  0.00           O
ATOM   1981  CB  TYR A 141      31.966  86.460  44.915  1.00  0.00           C
ATOM   1982  CG  TYR A 141      31.287  85.222  45.492  1.00  0.00           C
ATOM   1983  CD1 TYR A 141      30.738  85.331  46.810  1.00  0.00           C
ATOM   1984  CD2 TYR A 141      30.956  84.102  44.736  1.00  0.00           C
ATOM   1985  CE1 TYR A 141      29.915  84.325  47.343  1.00  0.00           C
ATOM   1986  CE2 TYR A 141      30.181  83.053  45.298  1.00  0.00           C
ATOM   1987  CZ  TYR A 141      29.638  83.214  46.578  1.00  0.00           C
ATOM   1988  OH  TYR A 141      28.777  82.268  47.081  1.00  0.00           O
ATOM   1989  H   TYR A 141      30.383  86.729  42.930  1.00  0.00           H
ATOM   1990  HA  TYR A 141      30.538  87.806  45.663  1.00  0.00           H
ATOM   1991  HB2 TYR A 141      32.606  86.286  44.050  1.00  0.00           H
ATOM   1992  HB3 TYR A 141      32.703  86.767  45.658  1.00  0.00           H
ATOM   1993  HD1 TYR A 141      30.857  86.256  47.354  1.00  0.00           H
ATOM   1994  HD2 TYR A 141      31.295  83.940  43.724  1.00  0.00           H
ATOM   1995  HE1 TYR A 141      29.565  84.393  48.362  1.00  0.00           H
ATOM   1996  HE2 TYR A 141      29.878  82.207  44.698  1.00  0.00           H
ATOM   1997  HH  TYR A 141      28.823  81.468  46.552  1.00  0.00           H
ATOM   1998  N   GLU A 142      32.019  89.847  45.219  1.00  0.00           N
ATOM   1999  CA  GLU A 142      32.709  91.093  45.048  1.00  0.00           C
ATOM   2000  C   GLU A 142      34.210  90.812  44.897  1.00  0.00           C
ATOM   2001  O   GLU A 142      34.756  89.711  45.201  1.00  0.00           O
ATOM   2002  CB  GLU A 142      32.360  91.885  46.351  1.00  0.00           C
ATOM   2003  CG  GLU A 142      30.913  92.227  46.516  1.00  0.00           C
ATOM   2004  CD  GLU A 142      30.040  91.350  47.498  1.00  0.00           C
ATOM   2005  OE1 GLU A 142      28.921  91.752  47.860  1.00  0.00           O
ATOM   2006  OE2 GLU A 142      30.498  90.299  47.938  1.00  0.00           O
ATOM   2007  H   GLU A 142      31.737  89.546  46.141  1.00  0.00           H
ATOM   2008  HA  GLU A 142      32.341  91.605  44.159  1.00  0.00           H
ATOM   2009  HB2 GLU A 142      32.704  91.193  47.120  1.00  0.00           H
ATOM   2010  HB3 GLU A 142      32.972  92.787  46.349  1.00  0.00           H
ATOM   2011  HG2 GLU A 142      30.782  93.244  46.885  1.00  0.00           H
ATOM   2012  HG3 GLU A 142      30.458  92.337  45.532  1.00  0.00           H
ATOM   2013  N   ASP A 143      34.936  91.839  44.382  1.00  0.00           N
ATOM   2014  CA  ASP A 143      36.340  91.665  44.082  1.00  0.00           C
ATOM   2015  C   ASP A 143      37.116  91.362  45.403  1.00  0.00           C
ATOM   2016  O   ASP A 143      36.818  91.993  46.443  1.00  0.00           O
ATOM   2017  CB  ASP A 143      36.932  92.817  43.359  1.00  0.00           C
ATOM   2018  CG  ASP A 143      36.116  93.588  42.282  1.00  0.00           C
ATOM   2019  OD1 ASP A 143      36.503  94.726  41.880  1.00  0.00           O
ATOM   2020  OD2 ASP A 143      35.140  92.974  41.723  1.00  0.00           O
ATOM   2021  H   ASP A 143      34.473  92.627  43.952  1.00  0.00           H
ATOM   2022  HA  ASP A 143      36.481  90.830  43.397  1.00  0.00           H
ATOM   2023  HB2 ASP A 143      37.195  93.602  44.067  1.00  0.00           H
ATOM   2024  HB3 ASP A 143      37.987  92.637  43.156  1.00  0.00           H
ATOM   2025  N   GLU A 144      38.223  90.622  45.215  1.00  0.00           N
ATOM   2026  CA  GLU A 144      39.294  90.358  46.196  1.00  0.00           C
ATOM   2027  C   GLU A 144      38.793  89.680  47.448  1.00  0.00           C
ATOM   2028  O   GLU A 144      39.343  89.848  48.558  1.00  0.00           O
ATOM   2029  CB  GLU A 144      40.193  91.643  46.257  1.00  0.00           C
ATOM   2030  CG  GLU A 144      40.937  91.709  44.886  1.00  0.00           C
ATOM   2031  CD  GLU A 144      41.778  93.019  44.678  1.00  0.00           C
ATOM   2032  OE1 GLU A 144      41.636  93.982  45.480  1.00  0.00           O
ATOM   2033  OE2 GLU A 144      42.679  93.055  43.826  1.00  0.00           O
ATOM   2034  H   GLU A 144      38.371  90.327  44.260  1.00  0.00           H
ATOM   2035  HA  GLU A 144      39.864  89.554  45.731  1.00  0.00           H
ATOM   2036  HB2 GLU A 144      39.587  92.526  46.461  1.00  0.00           H
ATOM   2037  HB3 GLU A 144      40.932  91.506  47.047  1.00  0.00           H
ATOM   2038  HG2 GLU A 144      41.695  90.941  44.733  1.00  0.00           H
ATOM   2039  HG3 GLU A 144      40.131  91.666  44.153  1.00  0.00           H
ATOM   2040  N   SER A 145      37.734  88.934  47.293  1.00  0.00           N
ATOM   2041  CA  SER A 145      37.040  88.186  48.457  1.00  0.00           C
ATOM   2042  C   SER A 145      37.749  86.908  49.035  1.00  0.00           C
ATOM   2043  O   SER A 145      37.586  86.638  50.226  1.00  0.00           O
ATOM   2044  CB  SER A 145      35.684  87.597  47.985  1.00  0.00           C
ATOM   2045  OG  SER A 145      34.821  88.650  47.637  1.00  0.00           O
ATOM   2046  H   SER A 145      37.326  88.767  46.384  1.00  0.00           H
ATOM   2047  HA  SER A 145      36.760  88.883  49.247  1.00  0.00           H
ATOM   2048  HB2 SER A 145      35.773  86.939  47.120  1.00  0.00           H
ATOM   2049  HB3 SER A 145      35.231  87.088  48.836  1.00  0.00           H
ATOM   2050  HG  SER A 145      34.931  88.837  46.701  1.00  0.00           H
ATOM   2051  N   PHE A 146      38.541  86.252  48.169  1.00  0.00           N
ATOM   2052  CA  PHE A 146      39.106  84.922  48.516  1.00  0.00           C
ATOM   2053  C   PHE A 146      40.654  85.023  48.545  1.00  0.00           C
ATOM   2054  O   PHE A 146      41.315  85.711  47.786  1.00  0.00           O
ATOM   2055  CB  PHE A 146      38.552  83.787  47.566  1.00  0.00           C
ATOM   2056  CG  PHE A 146      37.045  83.714  47.662  1.00  0.00           C
ATOM   2057  CD1 PHE A 146      36.496  83.249  48.862  1.00  0.00           C
ATOM   2058  CD2 PHE A 146      36.198  84.133  46.620  1.00  0.00           C
ATOM   2059  CE1 PHE A 146      35.106  83.350  49.133  1.00  0.00           C
ATOM   2060  CE2 PHE A 146      34.794  84.219  46.851  1.00  0.00           C
ATOM   2061  CZ  PHE A 146      34.309  83.786  48.061  1.00  0.00           C
ATOM   2062  H   PHE A 146      38.564  86.602  47.222  1.00  0.00           H
ATOM   2063  HA  PHE A 146      38.848  84.648  49.539  1.00  0.00           H
ATOM   2064  HB2 PHE A 146      38.866  84.006  46.545  1.00  0.00           H
ATOM   2065  HB3 PHE A 146      39.252  82.994  47.828  1.00  0.00           H
ATOM   2066  HD1 PHE A 146      37.168  82.916  49.640  1.00  0.00           H
ATOM   2067  HD2 PHE A 146      36.666  84.437  45.695  1.00  0.00           H
ATOM   2068  HE1 PHE A 146      34.583  83.110  50.047  1.00  0.00           H
ATOM   2069  HE2 PHE A 146      34.068  84.583  46.140  1.00  0.00           H
ATOM   2070  HZ  PHE A 146      33.246  83.827  48.248  1.00  0.00           H
ATOM   2071  N   ASP A 147      41.235  84.252  49.474  1.00  0.00           N
ATOM   2072  CA  ASP A 147      42.727  84.192  49.689  1.00  0.00           C
ATOM   2073  C   ASP A 147      43.430  83.061  48.914  1.00  0.00           C
ATOM   2074  O   ASP A 147      44.669  83.159  48.677  1.00  0.00           O
ATOM   2075  CB  ASP A 147      43.080  83.979  51.202  1.00  0.00           C
ATOM   2076  CG  ASP A 147      42.357  84.910  52.228  1.00  0.00           C
ATOM   2077  OD1 ASP A 147      41.235  84.539  52.700  1.00  0.00           O
ATOM   2078  OD2 ASP A 147      42.874  85.998  52.598  1.00  0.00           O
ATOM   2079  H   ASP A 147      40.692  83.556  49.964  1.00  0.00           H
ATOM   2080  HA  ASP A 147      43.166  85.135  49.362  1.00  0.00           H
ATOM   2081  HB2 ASP A 147      42.881  82.939  51.461  1.00  0.00           H
ATOM   2082  HB3 ASP A 147      44.139  84.197  51.340  1.00  0.00           H
ATOM   2083  N   CYS A 148      42.682  81.998  48.765  1.00  0.00           N
ATOM   2084  CA  CYS A 148      43.120  80.814  47.916  1.00  0.00           C
ATOM   2085  C   CYS A 148      41.934  80.112  47.320  1.00  0.00           C
ATOM   2086  O   CYS A 148      40.837  80.295  47.806  1.00  0.00           O
ATOM   2087  CB  CYS A 148      43.913  79.866  48.873  1.00  0.00           C
ATOM   2088  SG  CYS A 148      42.969  79.553  50.396  1.00  0.00           S
ATOM   2089  H   CYS A 148      41.755  81.934  49.161  1.00  0.00           H
ATOM   2090  HA  CYS A 148      43.819  81.140  47.145  1.00  0.00           H
ATOM   2091  HB2 CYS A 148      44.135  78.943  48.337  1.00  0.00           H
ATOM   2092  HB3 CYS A 148      44.890  80.301  49.083  1.00  0.00           H
ATOM   2093  HG  CYS A 148      43.246  80.683  51.051  1.00  0.00           H
ATOM   2094  N   ALA A 149      42.070  79.287  46.297  1.00  0.00           N
ATOM   2095  CA  ALA A 149      41.017  78.647  45.620  1.00  0.00           C
ATOM   2096  C   ALA A 149      41.433  77.328  44.944  1.00  0.00           C
ATOM   2097  O   ALA A 149      42.632  77.053  44.818  1.00  0.00           O
ATOM   2098  CB  ALA A 149      40.491  79.663  44.583  1.00  0.00           C
ATOM   2099  H   ALA A 149      42.984  79.124  45.898  1.00  0.00           H
ATOM   2100  HA  ALA A 149      40.224  78.414  46.330  1.00  0.00           H
ATOM   2101  HB1 ALA A 149      41.238  80.012  43.871  1.00  0.00           H
ATOM   2102  HB2 ALA A 149      39.977  80.495  45.064  1.00  0.00           H
ATOM   2103  HB3 ALA A 149      39.792  79.212  43.878  1.00  0.00           H
ATOM   2104  N   TRP A 150      40.480  76.534  44.485  1.00 -0.02           N
ATOM   2105  CA  TRP A 150      40.730  75.551  43.472  1.00 -0.02           C
ATOM   2106  C   TRP A 150      39.594  75.170  42.495  1.00 -0.02           C
ATOM   2107  O   TRP A 150      38.407  75.157  42.736  1.00 -0.02           O
ATOM   2108  CB  TRP A 150      41.116  74.271  44.263  1.00 -0.02           C
ATOM   2109  CG  TRP A 150      40.245  73.654  45.369  1.00 -0.02           C
ATOM   2110  CD1 TRP A 150      38.909  73.520  45.362  1.00 -0.02           C
ATOM   2111  CD2 TRP A 150      40.710  72.790  46.475  1.00 -0.02           C
ATOM   2112  CE2 TRP A 150      39.580  72.389  47.219  1.00 -0.02           C
ATOM   2113  CE3 TRP A 150      41.984  72.395  46.949  1.00 -0.02           C
ATOM   2114  NE1 TRP A 150      38.509  72.858  46.504  1.00 -0.02           N
ATOM   2115  CZ2 TRP A 150      39.763  71.644  48.372  1.00 -0.02           C
ATOM   2116  CZ3 TRP A 150      42.156  71.687  48.139  1.00 -0.02           C
ATOM   2117  CH2 TRP A 150      41.056  71.277  48.834  1.00 -0.02           C
ATOM   2118  H   TRP A 150      39.514  76.630  44.764  1.00 -0.02           H
ATOM   2119  HA  TRP A 150      41.633  75.773  42.903  1.00 -0.02           H
ATOM   2120  HB2 TRP A 150      41.386  73.518  43.523  1.00 -0.02           H
ATOM   2121  HB3 TRP A 150      42.065  74.426  44.777  1.00 -0.02           H
ATOM   2122  HD1 TRP A 150      38.274  73.850  44.552  1.00 -0.02           H
ATOM   2123  HE1 TRP A 150      37.531  72.730  46.724  1.00 -0.02           H
ATOM   2124  HE3 TRP A 150      42.825  72.611  46.307  1.00 -0.02           H
ATOM   2125  HZ2 TRP A 150      38.920  71.259  48.926  1.00 -0.02           H
ATOM   2126  HZ3 TRP A 150      43.090  71.418  48.610  1.00 -0.02           H
ATOM   2127  HH2 TRP A 150      41.222  70.650  49.697  1.00 -0.02           H
ATOM   2128  N   ALA A 151      40.099  74.708  41.302  1.00 -0.07           N
ATOM   2129  CA  ALA A 151      39.275  74.221  40.152  1.00 -0.07           C
ATOM   2130  C   ALA A 151      39.456  72.768  39.997  1.00 -0.07           C
ATOM   2131  O   ALA A 151      40.345  72.299  39.216  1.00 -0.07           O
ATOM   2132  CB  ALA A 151      39.418  75.026  38.860  1.00 -0.07           C
ATOM   2133  H   ALA A 151      41.101  74.722  41.174  1.00 -0.07           H
ATOM   2134  HA  ALA A 151      38.265  74.490  40.461  1.00 -0.07           H
ATOM   2135  HB1 ALA A 151      38.751  74.564  38.132  1.00 -0.07           H
ATOM   2136  HB2 ALA A 151      40.349  74.859  38.319  1.00 -0.07           H
ATOM   2137  HB3 ALA A 151      39.278  76.069  39.146  1.00 -0.07           H
ATOM   2138  N   ILE A 152      38.693  72.010  40.742  1.00 -0.20           N
ATOM   2139  CA  ILE A 152      38.699  70.563  40.765  1.00 -0.20           C
ATOM   2140  C   ILE A 152      37.804  70.068  39.617  1.00 -0.20           C
ATOM   2141  O   ILE A 152      36.549  69.996  39.803  1.00 -0.20           O
ATOM   2142  CB  ILE A 152      38.329  70.083  42.225  1.00 -0.20           C
ATOM   2143  CG1 ILE A 152      39.534  70.359  43.110  1.00 -0.20           C
ATOM   2144  CG2 ILE A 152      37.926  68.582  42.194  1.00 -0.20           C
ATOM   2145  CD1 ILE A 152      39.313  69.869  44.523  1.00 -0.20           C
ATOM   2146  H   ILE A 152      37.964  72.430  41.300  1.00 -0.20           H
ATOM   2147  HA  ILE A 152      39.711  70.193  40.604  1.00 -0.20           H
ATOM   2148  HB  ILE A 152      37.517  70.716  42.583  1.00 -0.20           H
ATOM   2149 HG12 ILE A 152      40.464  69.947  42.720  1.00 -0.20           H
ATOM   2150 HG13 ILE A 152      39.678  71.438  43.166  1.00 -0.20           H
ATOM   2151 HG21 ILE A 152      38.789  67.957  41.966  1.00 -0.20           H
ATOM   2152 HG22 ILE A 152      37.112  68.368  41.501  1.00 -0.20           H
ATOM   2153 HG23 ILE A 152      37.537  68.353  43.186  1.00 -0.20           H
ATOM   2154 HD11 ILE A 152      39.357  68.781  44.460  1.00 -0.20           H
ATOM   2155 HD12 ILE A 152      38.362  70.284  44.857  1.00 -0.20           H
ATOM   2156 HD13 ILE A 152      40.201  70.258  45.021  1.00 -0.20           H
ATOM   2157  N   GLU A 153      38.384  70.024  38.430  1.00  0.29           N
ATOM   2158  CA  GLU A 153      37.869  69.374  37.222  1.00  0.29           C
ATOM   2159  C   GLU A 153      36.629  70.103  36.607  1.00  0.29           C
ATOM   2160  O   GLU A 153      35.989  69.501  35.746  1.00  0.29           O
ATOM   2161  CB  GLU A 153      37.889  67.833  37.283  1.00  0.29           C
ATOM   2162  CG  GLU A 153      39.340  67.262  37.468  1.00  0.29           C
ATOM   2163  CD  GLU A 153      39.359  65.894  38.144  1.00  0.29           C
ATOM   2164  OE1 GLU A 153      38.614  65.049  37.699  1.00  0.29           O
ATOM   2165  OE2 GLU A 153      40.081  65.761  39.093  1.00  0.29           O
ATOM   2166  H   GLU A 153      39.334  70.366  38.405  1.00  0.29           H
ATOM   2167  HA  GLU A 153      38.665  69.508  36.489  1.00  0.29           H
ATOM   2168  HB2 GLU A 153      37.297  67.504  38.137  1.00  0.29           H
ATOM   2169  HB3 GLU A 153      37.430  67.413  36.388  1.00  0.29           H
ATOM   2170  HG2 GLU A 153      39.869  67.291  36.515  1.00  0.29           H
ATOM   2171  HG3 GLU A 153      39.895  67.971  38.083  1.00  0.29           H
ATOM   2172  N   SER A 154      36.403  71.325  37.033  1.00 -0.10           N
ATOM   2173  CA  SER A 154      35.269  72.177  36.651  1.00 -0.10           C
ATOM   2174  C   SER A 154      35.625  73.129  35.539  1.00 -0.10           C
ATOM   2175  O   SER A 154      34.824  73.262  34.601  1.00 -0.10           O
ATOM   2176  CB  SER A 154      34.738  72.880  37.879  1.00 -0.10           C
ATOM   2177  OG  SER A 154      35.897  73.572  38.506  1.00 -0.10           O
ATOM   2178  H   SER A 154      36.988  71.671  37.780  1.00 -0.10           H
ATOM   2179  HA  SER A 154      34.513  71.449  36.354  1.00 -0.10           H
ATOM   2180  HB2 SER A 154      34.041  73.689  37.663  1.00 -0.10           H
ATOM   2181  HB3 SER A 154      34.348  72.147  38.584  1.00 -0.10           H
ATOM   2182  HG  SER A 154      35.746  73.642  39.451  1.00 -0.10           H
ATOM   2183  N   LEU A 155      36.798  73.790  35.584  1.00 -0.06           N
ATOM   2184  CA  LEU A 155      37.271  74.709  34.501  1.00 -0.06           C
ATOM   2185  C   LEU A 155      37.129  74.051  33.119  1.00 -0.06           C
ATOM   2186  O   LEU A 155      36.967  74.786  32.146  1.00 -0.06           O
ATOM   2187  CB  LEU A 155      38.739  75.206  34.777  1.00 -0.06           C
ATOM   2188  CG  LEU A 155      39.249  76.328  33.837  1.00 -0.06           C
ATOM   2189  CD1 LEU A 155      38.497  77.657  34.158  1.00 -0.06           C
ATOM   2190  CD2 LEU A 155      40.753  76.618  34.109  1.00 -0.06           C
ATOM   2191  H   LEU A 155      37.364  73.670  36.411  1.00 -0.06           H
ATOM   2192  HA  LEU A 155      36.599  75.567  34.489  1.00 -0.06           H
ATOM   2193  HB2 LEU A 155      38.694  75.565  35.805  1.00 -0.06           H
ATOM   2194  HB3 LEU A 155      39.410  74.347  34.817  1.00 -0.06           H
ATOM   2195  HG  LEU A 155      39.114  76.034  32.796  1.00 -0.06           H
ATOM   2196 HD11 LEU A 155      37.424  77.500  34.043  1.00 -0.06           H
ATOM   2197 HD12 LEU A 155      38.860  78.436  33.488  1.00 -0.06           H
ATOM   2198 HD13 LEU A 155      38.775  77.796  35.202  1.00 -0.06           H
ATOM   2199 HD21 LEU A 155      41.105  77.404  33.440  1.00 -0.06           H
ATOM   2200 HD22 LEU A 155      40.777  77.060  35.105  1.00 -0.06           H
ATOM   2201 HD23 LEU A 155      41.459  75.797  33.987  1.00 -0.06           H
ATOM   2202  N   CYS A 156      37.102  72.740  33.006  1.00 -0.39           N
ATOM   2203  CA  CYS A 156      36.914  71.931  31.809  1.00 -0.39           C
ATOM   2204  C   CYS A 156      35.630  72.195  31.001  1.00 -0.39           C
ATOM   2205  O   CYS A 156      35.601  72.052  29.832  1.00 -0.39           O
ATOM   2206  CB  CYS A 156      37.049  70.490  32.281  1.00 -0.39           C
ATOM   2207  SG  CYS A 156      38.725  70.201  33.026  1.00 -0.39           S
ATOM   2208  H   CYS A 156      37.347  72.311  33.887  1.00 -0.39           H
ATOM   2209  HA  CYS A 156      37.774  72.124  31.167  1.00 -0.39           H
ATOM   2210  HB2 CYS A 156      36.322  70.247  33.056  1.00 -0.39           H
ATOM   2211  HB3 CYS A 156      36.912  69.892  31.381  1.00 -0.39           H
ATOM   2212  HG  CYS A 156      39.411  70.264  31.881  1.00 -0.39           H
ATOM   2213  N   HID A 157      34.619  72.672  31.706  1.00 -0.08           N
ATOM   2214  CA  HID A 157      33.288  73.074  31.248  1.00 -0.08           C
ATOM   2215  C   HID A 157      33.317  74.457  30.588  1.00 -0.08           C
ATOM   2216  O   HID A 157      32.498  74.822  29.792  1.00 -0.08           O
ATOM   2217  CB  HID A 157      32.353  72.911  32.405  1.00 -0.08           C
ATOM   2218  CG  HID A 157      32.200  71.544  32.905  1.00 -0.08           C
ATOM   2219  CD2 HID A 157      31.228  70.691  32.549  1.00 -0.08           C
ATOM   2220  ND1 HID A 157      33.071  70.855  33.758  1.00 -0.08           N
ATOM   2221  CE1 HID A 157      32.609  69.649  33.888  1.00 -0.08           C
ATOM   2222  NE2 HID A 157      31.450  69.495  33.216  1.00 -0.08           N
ATOM   2223  H   HID A 157      34.798  72.794  32.692  1.00 -0.08           H
ATOM   2224  HA  HID A 157      32.978  72.306  30.539  1.00 -0.08           H
ATOM   2225  HB2 HID A 157      32.622  73.623  33.186  1.00 -0.08           H
ATOM   2226  HB3 HID A 157      31.340  73.216  32.141  1.00 -0.08           H
ATOM   2227  HD1 HID A 157      33.947  71.160  34.159  1.00 -0.08           H
ATOM   2228  HD2 HID A 157      30.402  70.829  31.867  1.00 -0.08           H
ATOM   2229  HE1 HID A 157      33.072  68.837  34.429  1.00 -0.08           H
ATOM   2230  N   MET A 158      34.248  75.332  31.000  1.00  0.00           N
ATOM   2231  CA  MET A 158      34.104  76.755  30.921  1.00  0.00           C
ATOM   2232  C   MET A 158      34.699  77.377  29.650  1.00  0.00           C
ATOM   2233  O   MET A 158      35.550  76.800  28.919  1.00  0.00           O
ATOM   2234  CB  MET A 158      34.696  77.457  32.145  1.00  0.00           C
ATOM   2235  CG  MET A 158      34.187  76.883  33.513  1.00  0.00           C
ATOM   2236  SD  MET A 158      34.904  77.422  35.115  1.00  0.00           S
ATOM   2237  CE  MET A 158      33.940  76.454  36.261  1.00  0.00           C
ATOM   2238  H   MET A 158      35.115  74.908  31.298  1.00  0.00           H
ATOM   2239  HA  MET A 158      33.016  76.830  30.930  1.00  0.00           H
ATOM   2240  HB2 MET A 158      35.764  77.301  31.992  1.00  0.00           H
ATOM   2241  HB3 MET A 158      34.308  78.474  32.211  1.00  0.00           H
ATOM   2242  HG2 MET A 158      33.101  76.950  33.572  1.00  0.00           H
ATOM   2243  HG3 MET A 158      34.432  75.821  33.486  1.00  0.00           H
ATOM   2244  HE1 MET A 158      34.374  76.338  37.254  1.00  0.00           H
ATOM   2245  HE2 MET A 158      32.950  76.911  36.257  1.00  0.00           H
ATOM   2246  HE3 MET A 158      33.826  75.439  35.880  1.00  0.00           H
ATOM   2247  N   ASP A 159      34.368  78.617  29.367  1.00  0.00           N
ATOM   2248  CA  ASP A 159      35.140  79.507  28.515  1.00  0.00           C
ATOM   2249  C   ASP A 159      36.425  79.939  29.311  1.00  0.00           C
ATOM   2250  O   ASP A 159      36.299  80.849  30.150  1.00  0.00           O
ATOM   2251  CB  ASP A 159      34.296  80.810  28.142  1.00  0.00           C
ATOM   2252  CG  ASP A 159      35.102  81.807  27.343  1.00  0.00           C
ATOM   2253  OD1 ASP A 159      34.925  81.783  26.067  1.00  0.00           O
ATOM   2254  OD2 ASP A 159      36.049  82.489  27.786  1.00  0.00           O
ATOM   2255  H   ASP A 159      33.530  79.018  29.762  1.00  0.00           H
ATOM   2256  HA  ASP A 159      35.363  79.022  27.565  1.00  0.00           H
ATOM   2257  HB2 ASP A 159      33.439  80.575  27.510  1.00  0.00           H
ATOM   2258  HB3 ASP A 159      33.956  81.366  29.015  1.00  0.00           H
ATOM   2259  N   ARG A 160      37.597  79.398  29.104  1.00  0.01           N
ATOM   2260  CA  ARG A 160      38.701  79.583  29.989  1.00  0.01           C
ATOM   2261  C   ARG A 160      39.056  81.053  30.258  1.00  0.01           C
ATOM   2262  O   ARG A 160      39.305  81.424  31.396  1.00  0.01           O
ATOM   2263  CB  ARG A 160      39.887  78.679  29.532  1.00  0.01           C
ATOM   2264  CG  ARG A 160      39.807  77.148  29.839  1.00  0.01           C
ATOM   2265  CD  ARG A 160      38.755  76.280  29.087  1.00  0.01           C
ATOM   2266  NE  ARG A 160      39.063  74.815  29.158  1.00  0.01           N
ATOM   2267  CZ  ARG A 160      38.297  73.874  28.733  1.00  0.01           C
ATOM   2268  NH1 ARG A 160      37.113  74.188  28.256  1.00  0.01           N
ATOM   2269  NH2 ARG A 160      38.512  72.661  28.999  1.00  0.01           N
ATOM   2270  H   ARG A 160      37.699  78.873  28.246  1.00  0.01           H
ATOM   2271  HA  ARG A 160      38.354  79.208  30.951  1.00  0.01           H
ATOM   2272  HB2 ARG A 160      40.021  78.819  28.459  1.00  0.01           H
ATOM   2273  HB3 ARG A 160      40.748  79.034  30.098  1.00  0.01           H
ATOM   2274  HG2 ARG A 160      40.809  76.745  29.691  1.00  0.01           H
ATOM   2275  HG3 ARG A 160      39.641  77.085  30.914  1.00  0.01           H
ATOM   2276  HD2 ARG A 160      37.863  76.529  29.662  1.00  0.01           H
ATOM   2277  HD3 ARG A 160      38.628  76.611  28.056  1.00  0.01           H
ATOM   2278  HE  ARG A 160      39.907  74.480  29.602  1.00  0.01           H
ATOM   2279 HH11 ARG A 160      36.837  75.153  28.369  1.00  0.01           H
ATOM   2280 HH12 ARG A 160      36.540  73.382  28.052  1.00  0.01           H
ATOM   2281 HH21 ARG A 160      39.283  72.461  29.620  1.00  0.01           H
ATOM   2282 HH22 ARG A 160      37.733  72.040  28.833  1.00  0.01           H
ATOM   2283  N   ALA A 161      39.158  81.914  29.240  1.00  0.00           N
ATOM   2284  CA  ALA A 161      39.372  83.342  29.382  1.00  0.00           C
ATOM   2285  C   ALA A 161      38.460  84.040  30.406  1.00  0.00           C
ATOM   2286  O   ALA A 161      38.954  84.606  31.392  1.00  0.00           O
ATOM   2287  CB  ALA A 161      39.519  84.046  27.978  1.00  0.00           C
ATOM   2288  H   ALA A 161      38.795  81.603  28.350  1.00  0.00           H
ATOM   2289  HA  ALA A 161      40.343  83.393  29.875  1.00  0.00           H
ATOM   2290  HB1 ALA A 161      39.758  85.079  28.229  1.00  0.00           H
ATOM   2291  HB2 ALA A 161      38.556  83.933  27.480  1.00  0.00           H
ATOM   2292  HB3 ALA A 161      40.212  83.640  27.241  1.00  0.00           H
ATOM   2293  N   LYS A 162      37.150  83.985  30.214  1.00  0.01           N
ATOM   2294  CA  LYS A 162      36.064  84.608  31.114  1.00  0.01           C
ATOM   2295  C   LYS A 162      36.086  83.968  32.511  1.00  0.01           C
ATOM   2296  O   LYS A 162      35.904  84.679  33.494  1.00  0.01           O
ATOM   2297  CB  LYS A 162      34.762  84.368  30.429  1.00  0.01           C
ATOM   2298  CG  LYS A 162      34.352  85.485  29.432  1.00  0.01           C
ATOM   2299  CD  LYS A 162      33.135  85.112  28.624  1.00  0.01           C
ATOM   2300  CE  LYS A 162      32.519  86.170  27.701  1.00  0.01           C
ATOM   2301  NZ  LYS A 162      31.222  85.641  27.122  1.00  0.01           N
ATOM   2302  H   LYS A 162      36.764  83.518  29.406  1.00  0.01           H
ATOM   2303  HA  LYS A 162      36.220  85.682  31.217  1.00  0.01           H
ATOM   2304  HB2 LYS A 162      34.686  83.390  29.954  1.00  0.01           H
ATOM   2305  HB3 LYS A 162      33.903  84.421  31.098  1.00  0.01           H
ATOM   2306  HG2 LYS A 162      33.993  86.352  29.986  1.00  0.01           H
ATOM   2307  HG3 LYS A 162      35.244  85.774  28.876  1.00  0.01           H
ATOM   2308  HD2 LYS A 162      33.362  84.280  27.957  1.00  0.01           H
ATOM   2309  HD3 LYS A 162      32.367  84.788  29.326  1.00  0.01           H
ATOM   2310  HE2 LYS A 162      32.180  86.992  28.331  1.00  0.01           H
ATOM   2311  HE3 LYS A 162      33.262  86.549  27.000  1.00  0.01           H
ATOM   2312  HZ1 LYS A 162      30.807  86.436  26.657  1.00  0.01           H
ATOM   2313  HZ2 LYS A 162      30.597  85.468  27.896  1.00  0.01           H
ATOM   2314  HZ3 LYS A 162      31.276  84.833  26.517  1.00  0.01           H
ATOM   2315  N   ALA A 163      36.316  82.666  32.649  1.00  0.01           N
ATOM   2316  CA  ALA A 163      36.416  81.968  33.954  1.00  0.01           C
ATOM   2317  C   ALA A 163      37.668  82.394  34.727  1.00  0.01           C
ATOM   2318  O   ALA A 163      37.616  82.868  35.826  1.00  0.01           O
ATOM   2319  CB  ALA A 163      36.419  80.490  33.671  1.00  0.01           C
ATOM   2320  H   ALA A 163      36.381  82.157  31.779  1.00  0.01           H
ATOM   2321  HA  ALA A 163      35.525  82.298  34.489  1.00  0.01           H
ATOM   2322  HB1 ALA A 163      36.297  79.939  34.603  1.00  0.01           H
ATOM   2323  HB2 ALA A 163      37.348  80.273  33.144  1.00  0.01           H
ATOM   2324  HB3 ALA A 163      35.614  80.332  32.954  1.00  0.01           H
ATOM   2325  N   LEU A 164      38.824  82.269  34.116  1.00  0.00           N
ATOM   2326  CA  LEU A 164      40.100  82.711  34.681  1.00  0.00           C
ATOM   2327  C   LEU A 164      40.073  84.184  35.076  1.00  0.00           C
ATOM   2328  O   LEU A 164      40.338  84.514  36.203  1.00  0.00           O
ATOM   2329  CB  LEU A 164      41.268  82.327  33.838  1.00  0.00           C
ATOM   2330  CG  LEU A 164      41.590  80.792  33.749  1.00  0.00           C
ATOM   2331  CD1 LEU A 164      42.445  80.620  32.501  1.00  0.00           C
ATOM   2332  CD2 LEU A 164      42.195  80.218  34.999  1.00  0.00           C
ATOM   2333  H   LEU A 164      38.722  82.037  33.139  1.00  0.00           H
ATOM   2334  HA  LEU A 164      40.233  82.201  35.635  1.00  0.00           H
ATOM   2335  HB2 LEU A 164      41.166  82.674  32.810  1.00  0.00           H
ATOM   2336  HB3 LEU A 164      42.138  82.778  34.315  1.00  0.00           H
ATOM   2337  HG  LEU A 164      40.610  80.344  33.579  1.00  0.00           H
ATOM   2338 HD11 LEU A 164      43.370  81.192  32.564  1.00  0.00           H
ATOM   2339 HD12 LEU A 164      41.930  80.869  31.573  1.00  0.00           H
ATOM   2340 HD13 LEU A 164      42.723  79.567  32.538  1.00  0.00           H
ATOM   2341 HD21 LEU A 164      43.077  80.846  35.124  1.00  0.00           H
ATOM   2342 HD22 LEU A 164      41.491  80.304  35.827  1.00  0.00           H
ATOM   2343 HD23 LEU A 164      42.397  79.153  34.879  1.00  0.00           H
ATOM   2344  N   GLY A 165      39.638  85.046  34.156  1.00  0.00           N
ATOM   2345  CA  GLY A 165      39.378  86.520  34.314  1.00  0.00           C
ATOM   2346  C   GLY A 165      38.441  86.863  35.506  1.00  0.00           C
ATOM   2347  O   GLY A 165      38.864  87.695  36.353  1.00  0.00           O
ATOM   2348  H   GLY A 165      39.184  84.610  33.366  1.00  0.00           H
ATOM   2349  HA2 GLY A 165      40.286  87.120  34.380  1.00  0.00           H
ATOM   2350  HA3 GLY A 165      39.021  86.877  33.348  1.00  0.00           H
ATOM   2351  N   GLU A 166      37.244  86.269  35.620  1.00  0.00           N
ATOM   2352  CA  GLU A 166      36.451  86.349  36.877  1.00  0.00           C
ATOM   2353  C   GLU A 166      37.101  85.754  38.110  1.00  0.00           C
ATOM   2354  O   GLU A 166      37.142  86.414  39.156  1.00  0.00           O
ATOM   2355  CB  GLU A 166      35.179  85.573  36.547  1.00  0.00           C
ATOM   2356  CG  GLU A 166      34.045  85.878  37.557  1.00  0.00           C
ATOM   2357  CD  GLU A 166      33.381  87.257  37.385  1.00  0.00           C
ATOM   2358  OE1 GLU A 166      32.221  87.347  37.781  1.00  0.00           O
ATOM   2359  OE2 GLU A 166      33.997  88.287  37.001  1.00  0.00           O
ATOM   2360  H   GLU A 166      37.015  85.597  34.902  1.00  0.00           H
ATOM   2361  HA  GLU A 166      36.246  87.400  37.077  1.00  0.00           H
ATOM   2362  HB2 GLU A 166      34.840  85.707  35.520  1.00  0.00           H
ATOM   2363  HB3 GLU A 166      35.505  84.535  36.618  1.00  0.00           H
ATOM   2364  HG2 GLU A 166      33.299  85.161  37.217  1.00  0.00           H
ATOM   2365  HG3 GLU A 166      34.269  85.729  38.614  1.00  0.00           H
ATOM   2366  N   ALA A 167      37.642  84.532  38.051  1.00  0.00           N
ATOM   2367  CA  ALA A 167      38.415  83.982  39.165  1.00  0.00           C
ATOM   2368  C   ALA A 167      39.491  84.977  39.670  1.00  0.00           C
ATOM   2369  O   ALA A 167      39.521  85.139  40.902  1.00  0.00           O
ATOM   2370  CB  ALA A 167      38.934  82.548  38.800  1.00  0.00           C
ATOM   2371  H   ALA A 167      37.764  84.193  37.107  1.00  0.00           H
ATOM   2372  HA  ALA A 167      37.666  83.911  39.954  1.00  0.00           H
ATOM   2373  HB1 ALA A 167      39.446  82.123  39.663  1.00  0.00           H
ATOM   2374  HB2 ALA A 167      39.630  82.618  37.965  1.00  0.00           H
ATOM   2375  HB3 ALA A 167      38.101  81.863  38.640  1.00  0.00           H
ATOM   2376  N   TRP A 168      40.189  85.664  38.769  1.00  0.00           N
ATOM   2377  CA  TRP A 168      41.254  86.581  39.185  1.00  0.00           C
ATOM   2378  C   TRP A 168      40.782  87.984  39.750  1.00  0.00           C
ATOM   2379  O   TRP A 168      41.554  88.617  40.492  1.00  0.00           O
ATOM   2380  CB  TRP A 168      42.210  86.809  37.979  1.00  0.00           C
ATOM   2381  CG  TRP A 168      43.464  87.625  38.210  1.00  0.00           C
ATOM   2382  CD1 TRP A 168      44.719  87.135  38.300  1.00  0.00           C
ATOM   2383  CD2 TRP A 168      43.525  89.081  38.177  1.00  0.00           C
ATOM   2384  CE2 TRP A 168      44.890  89.428  38.384  1.00  0.00           C
ATOM   2385  CE3 TRP A 168      42.638  90.181  38.267  1.00  0.00           C
ATOM   2386  NE1 TRP A 168      45.548  88.224  38.429  1.00  0.00           N
ATOM   2387  CZ2 TRP A 168      45.351  90.733  38.646  1.00  0.00           C
ATOM   2388  CZ3 TRP A 168      43.017  91.508  38.611  1.00  0.00           C
ATOM   2389  CH2 TRP A 168      44.431  91.752  38.837  1.00  0.00           C
ATOM   2390  H   TRP A 168      40.126  85.368  37.806  1.00  0.00           H
ATOM   2391  HA  TRP A 168      41.857  86.123  39.969  1.00  0.00           H
ATOM   2392  HB2 TRP A 168      42.438  85.832  37.552  1.00  0.00           H
ATOM   2393  HB3 TRP A 168      41.680  87.303  37.164  1.00  0.00           H
ATOM   2394  HD1 TRP A 168      44.975  86.099  38.131  1.00  0.00           H
ATOM   2395  HE1 TRP A 168      46.550  88.151  38.328  1.00  0.00           H
ATOM   2396  HE3 TRP A 168      41.595  89.966  38.091  1.00  0.00           H
ATOM   2397  HZ2 TRP A 168      46.390  90.930  38.867  1.00  0.00           H
ATOM   2398  HZ3 TRP A 168      42.340  92.348  38.650  1.00  0.00           H
ATOM   2399  HH2 TRP A 168      44.821  92.692  39.197  1.00  0.00           H
ATOM   2400  N   ARG A 169      39.542  88.375  39.478  1.00  0.00           N
ATOM   2401  CA  ARG A 169      38.874  89.464  40.155  1.00  0.00           C
ATOM   2402  C   ARG A 169      38.477  89.039  41.591  1.00  0.00           C
ATOM   2403  O   ARG A 169      38.665  89.855  42.490  1.00  0.00           O
ATOM   2404  CB  ARG A 169      37.680  89.750  39.338  1.00  0.00           C
ATOM   2405  CG  ARG A 169      36.792  90.837  39.919  1.00  0.00           C
ATOM   2406  CD  ARG A 169      35.531  91.022  39.024  1.00  0.00           C
ATOM   2407  NE  ARG A 169      34.482  89.937  39.135  1.00  0.00           N
ATOM   2408  CZ  ARG A 169      33.672  89.824  40.133  1.00  0.00           C
ATOM   2409  NH1 ARG A 169      33.817  90.494  41.215  1.00  0.00           N
ATOM   2410  NH2 ARG A 169      32.633  89.003  40.098  1.00  0.00           N
ATOM   2411  H   ARG A 169      38.970  87.870  38.816  1.00  0.00           H
ATOM   2412  HA  ARG A 169      39.528  90.323  40.308  1.00  0.00           H
ATOM   2413  HB2 ARG A 169      38.056  90.115  38.382  1.00  0.00           H
ATOM   2414  HB3 ARG A 169      37.069  88.851  39.252  1.00  0.00           H
ATOM   2415  HG2 ARG A 169      36.534  90.679  40.966  1.00  0.00           H
ATOM   2416  HG3 ARG A 169      37.380  91.753  39.871  1.00  0.00           H
ATOM   2417  HD2 ARG A 169      35.064  92.001  39.135  1.00  0.00           H
ATOM   2418  HD3 ARG A 169      35.936  91.061  38.013  1.00  0.00           H
ATOM   2419  HE  ARG A 169      34.325  89.296  38.370  1.00  0.00           H
ATOM   2420 HH11 ARG A 169      34.417  91.305  41.258  1.00  0.00           H
ATOM   2421 HH12 ARG A 169      33.085  90.336  41.893  1.00  0.00           H
ATOM   2422 HH21 ARG A 169      32.427  88.498  39.247  1.00  0.00           H
ATOM   2423 HH22 ARG A 169      32.103  88.783  40.929  1.00  0.00           H
ATOM   2424  N   VAL A 170      37.880  87.865  41.806  1.00  0.00           N
ATOM   2425  CA  VAL A 170      37.375  87.541  43.154  1.00  0.00           C
ATOM   2426  C   VAL A 170      38.494  87.108  44.135  1.00  0.00           C
ATOM   2427  O   VAL A 170      38.251  87.008  45.298  1.00  0.00           O
ATOM   2428  CB  VAL A 170      36.376  86.483  43.162  1.00  0.00           C
ATOM   2429  CG1 VAL A 170      35.171  86.920  42.283  1.00  0.00           C
ATOM   2430  CG2 VAL A 170      36.870  85.200  42.544  1.00  0.00           C
ATOM   2431  H   VAL A 170      37.748  87.200  41.057  1.00  0.00           H
ATOM   2432  HA  VAL A 170      36.835  88.408  43.535  1.00  0.00           H
ATOM   2433  HB  VAL A 170      36.003  86.285  44.167  1.00  0.00           H
ATOM   2434 HG11 VAL A 170      34.319  86.306  42.576  1.00  0.00           H
ATOM   2435 HG12 VAL A 170      34.961  87.977  42.449  1.00  0.00           H
ATOM   2436 HG13 VAL A 170      35.386  86.825  41.219  1.00  0.00           H
ATOM   2437 HG21 VAL A 170      37.250  85.345  41.533  1.00  0.00           H
ATOM   2438 HG22 VAL A 170      36.097  84.433  42.492  1.00  0.00           H
ATOM   2439 HG23 VAL A 170      37.663  84.796  43.172  1.00  0.00           H
ATOM   2440  N   LEU A 171      39.730  86.757  43.687  1.00  0.00           N
ATOM   2441  CA  LEU A 171      40.896  86.451  44.523  1.00  0.00           C
ATOM   2442  C   LEU A 171      41.626  87.728  44.949  1.00  0.00           C
ATOM   2443  O   LEU A 171      41.731  88.609  44.101  1.00  0.00           O
ATOM   2444  CB  LEU A 171      41.916  85.624  43.759  1.00  0.00           C
ATOM   2445  CG  LEU A 171      41.472  84.153  43.647  1.00  0.00           C
ATOM   2446  CD1 LEU A 171      42.237  83.474  42.477  1.00  0.00           C
ATOM   2447  CD2 LEU A 171      41.598  83.285  44.924  1.00  0.00           C
ATOM   2448  H   LEU A 171      39.766  86.652  42.683  1.00  0.00           H
ATOM   2449  HA  LEU A 171      40.633  85.909  45.431  1.00  0.00           H
ATOM   2450  HB2 LEU A 171      42.048  86.104  42.789  1.00  0.00           H
ATOM   2451  HB3 LEU A 171      42.866  85.693  44.289  1.00  0.00           H
ATOM   2452  HG  LEU A 171      40.480  84.173  43.197  1.00  0.00           H
ATOM   2453 HD11 LEU A 171      41.950  83.908  41.519  1.00  0.00           H
ATOM   2454 HD12 LEU A 171      41.918  82.432  42.465  1.00  0.00           H
ATOM   2455 HD13 LEU A 171      43.306  83.500  42.686  1.00  0.00           H
ATOM   2456 HD21 LEU A 171      42.658  83.165  45.150  1.00  0.00           H
ATOM   2457 HD22 LEU A 171      40.982  83.685  45.729  1.00  0.00           H
ATOM   2458 HD23 LEU A 171      41.168  82.292  44.793  1.00  0.00           H
ATOM   2459  N   LYS A 172      42.163  87.785  46.161  1.00  0.00           N
ATOM   2460  CA  LYS A 172      43.093  88.850  46.649  1.00  0.00           C
ATOM   2461  C   LYS A 172      44.388  88.956  45.775  1.00  0.00           C
ATOM   2462  O   LYS A 172      44.911  87.964  45.210  1.00  0.00           O
ATOM   2463  CB  LYS A 172      43.393  88.525  48.098  1.00  0.00           C
ATOM   2464  CG  LYS A 172      42.247  89.037  48.942  1.00  0.00           C
ATOM   2465  CD  LYS A 172      42.597  88.589  50.415  1.00  0.00           C
ATOM   2466  CE  LYS A 172      41.348  88.753  51.232  1.00  0.00           C
ATOM   2467  NZ  LYS A 172      41.439  88.491  52.643  1.00  0.00           N
ATOM   2468  H   LYS A 172      41.841  87.187  46.909  1.00  0.00           H
ATOM   2469  HA  LYS A 172      42.597  89.816  46.550  1.00  0.00           H
ATOM   2470  HB2 LYS A 172      43.588  87.462  48.239  1.00  0.00           H
ATOM   2471  HB3 LYS A 172      44.231  89.145  48.417  1.00  0.00           H
ATOM   2472  HG2 LYS A 172      42.208  90.112  48.767  1.00  0.00           H
ATOM   2473  HG3 LYS A 172      41.314  88.551  48.658  1.00  0.00           H
ATOM   2474  HD2 LYS A 172      42.832  87.526  50.365  1.00  0.00           H
ATOM   2475  HD3 LYS A 172      43.428  89.171  50.815  1.00  0.00           H
ATOM   2476  HE2 LYS A 172      41.043  89.795  51.135  1.00  0.00           H
ATOM   2477  HE3 LYS A 172      40.620  88.168  50.670  1.00  0.00           H
ATOM   2478  HZ1 LYS A 172      40.537  88.392  53.086  1.00  0.00           H
ATOM   2479  HZ2 LYS A 172      41.984  89.209  53.100  1.00  0.00           H
ATOM   2480  HZ3 LYS A 172      41.922  87.611  52.752  1.00  0.00           H
ATOM   2481  N   PRO A 173      45.066  90.120  45.789  1.00  0.00           N
ATOM   2482  CA  PRO A 173      46.500  90.123  45.522  1.00  0.00           C
ATOM   2483  C   PRO A 173      47.273  89.155  46.410  1.00  0.00           C
ATOM   2484  O   PRO A 173      47.082  88.971  47.626  1.00  0.00           O
ATOM   2485  CB  PRO A 173      46.926  91.610  45.585  1.00  0.00           C
ATOM   2486  CG  PRO A 173      45.883  92.205  46.547  1.00  0.00           C
ATOM   2487  CD  PRO A 173      44.614  91.396  46.232  1.00  0.00           C
ATOM   2488  HA  PRO A 173      46.500  89.771  44.490  1.00  0.00           H
ATOM   2489  HB2 PRO A 173      47.936  91.693  45.985  1.00  0.00           H
ATOM   2490  HB3 PRO A 173      46.861  92.017  44.575  1.00  0.00           H
ATOM   2491  HG2 PRO A 173      46.395  92.023  47.491  1.00  0.00           H
ATOM   2492  HG3 PRO A 173      45.773  93.287  46.465  1.00  0.00           H
ATOM   2493  HD2 PRO A 173      43.915  91.404  47.069  1.00  0.00           H
ATOM   2494  HD3 PRO A 173      44.179  91.949  45.400  1.00  0.00           H
ATOM   2495  N   GLY A 174      48.155  88.403  45.768  1.00  0.00           N
ATOM   2496  CA  GLY A 174      48.856  87.228  46.349  1.00  0.00           C
ATOM   2497  C   GLY A 174      47.985  85.984  46.517  1.00  0.00           C
ATOM   2498  O   GLY A 174      48.369  85.279  47.411  1.00  0.00           O
ATOM   2499  H   GLY A 174      48.352  88.638  44.806  1.00  0.00           H
ATOM   2500  HA2 GLY A 174      49.688  87.083  45.659  1.00  0.00           H
ATOM   2501  HA3 GLY A 174      49.378  87.323  47.301  1.00  0.00           H
ATOM   2502  N   GLY A 175      46.836  85.834  45.828  1.00  0.00           N
ATOM   2503  CA  GLY A 175      45.945  84.698  46.009  1.00  0.00           C
ATOM   2504  C   GLY A 175      46.133  83.502  45.026  1.00  0.00           C
ATOM   2505  O   GLY A 175      46.233  83.672  43.863  1.00  0.00           O
ATOM   2506  H   GLY A 175      46.547  86.562  45.190  1.00  0.00           H
ATOM   2507  HA2 GLY A 175      46.079  84.223  46.981  1.00  0.00           H
ATOM   2508  HA3 GLY A 175      44.921  85.026  45.830  1.00  0.00           H
ATOM   2509  N   ASP A 176      46.031  82.345  45.650  1.00  0.00           N
ATOM   2510  CA  ASP A 176      46.375  81.012  45.078  1.00  0.00           C
ATOM   2511  C   ASP A 176      45.228  80.355  44.238  1.00  0.00           C
ATOM   2512  O   ASP A 176      44.091  80.521  44.654  1.00  0.00           O
ATOM   2513  CB  ASP A 176      46.717  80.101  46.315  1.00  0.00           C
ATOM   2514  CG  ASP A 176      48.076  80.401  46.946  1.00  0.00           C
ATOM   2515  OD1 ASP A 176      48.343  79.710  47.977  1.00  0.00           O
ATOM   2516  OD2 ASP A 176      48.859  81.273  46.486  1.00  0.00           O
ATOM   2517  H   ASP A 176      45.909  82.458  46.646  1.00  0.00           H
ATOM   2518  HA  ASP A 176      47.182  81.140  44.356  1.00  0.00           H
ATOM   2519  HB2 ASP A 176      45.886  80.056  47.019  1.00  0.00           H
ATOM   2520  HB3 ASP A 176      46.851  79.117  45.866  1.00  0.00           H
ATOM   2521  N   LEU A 177      45.493  79.585  43.214  1.00  0.00           N
ATOM   2522  CA  LEU A 177      44.469  78.689  42.518  1.00  0.00           C
ATOM   2523  C   LEU A 177      45.129  77.395  41.824  1.00  0.00           C
ATOM   2524  O   LEU A 177      45.743  77.405  40.776  1.00  0.00           O
ATOM   2525  CB  LEU A 177      43.767  79.614  41.423  1.00  0.00           C
ATOM   2526  CG  LEU A 177      42.836  78.930  40.435  1.00  0.00           C
ATOM   2527  CD1 LEU A 177      41.510  78.680  41.187  1.00  0.00           C
ATOM   2528  CD2 LEU A 177      42.510  79.778  39.151  1.00  0.00           C
ATOM   2529  H   LEU A 177      46.455  79.554  42.909  1.00  0.00           H
ATOM   2530  HA  LEU A 177      43.769  78.338  43.276  1.00  0.00           H
ATOM   2531  HB2 LEU A 177      43.368  80.526  41.866  1.00  0.00           H
ATOM   2532  HB3 LEU A 177      44.609  79.858  40.774  1.00  0.00           H
ATOM   2533  HG  LEU A 177      43.297  77.977  40.177  1.00  0.00           H
ATOM   2534 HD11 LEU A 177      40.713  78.223  40.600  1.00  0.00           H
ATOM   2535 HD12 LEU A 177      41.281  79.710  41.460  1.00  0.00           H
ATOM   2536 HD13 LEU A 177      41.655  78.153  42.131  1.00  0.00           H
ATOM   2537 HD21 LEU A 177      43.395  79.950  38.537  1.00  0.00           H
ATOM   2538 HD22 LEU A 177      41.806  79.140  38.617  1.00  0.00           H
ATOM   2539 HD23 LEU A 177      41.953  80.688  39.373  1.00  0.00           H
ATOM   2540  N   LEU A 178      44.967  76.266  42.564  1.00 -0.02           N
ATOM   2541  CA  LEU A 178      45.127  74.989  41.973  1.00 -0.02           C
ATOM   2542  C   LEU A 178      43.991  74.724  40.961  1.00 -0.02           C
ATOM   2543  O   LEU A 178      42.889  74.373  41.318  1.00 -0.02           O
ATOM   2544  CB  LEU A 178      45.189  74.020  43.184  1.00 -0.02           C
ATOM   2545  CG  LEU A 178      45.125  72.521  42.832  1.00 -0.02           C
ATOM   2546  CD1 LEU A 178      46.089  71.988  41.695  1.00 -0.02           C
ATOM   2547  CD2 LEU A 178      45.418  71.806  44.155  1.00 -0.02           C
ATOM   2548  H   LEU A 178      44.591  76.288  43.502  1.00 -0.02           H
ATOM   2549  HA  LEU A 178      46.099  75.021  41.481  1.00 -0.02           H
ATOM   2550  HB2 LEU A 178      46.135  74.304  43.644  1.00 -0.02           H
ATOM   2551  HB3 LEU A 178      44.363  74.243  43.860  1.00 -0.02           H
ATOM   2552  HG  LEU A 178      44.093  72.331  42.539  1.00 -0.02           H
ATOM   2553 HD11 LEU A 178      46.141  70.902  41.773  1.00 -0.02           H
ATOM   2554 HD12 LEU A 178      47.118  72.307  41.863  1.00 -0.02           H
ATOM   2555 HD13 LEU A 178      45.663  72.256  40.728  1.00 -0.02           H
ATOM   2556 HD21 LEU A 178      45.113  70.762  44.082  1.00 -0.02           H
ATOM   2557 HD22 LEU A 178      46.475  71.798  44.419  1.00 -0.02           H
ATOM   2558 HD23 LEU A 178      44.810  72.297  44.915  1.00 -0.02           H
ATOM   2559  N   VAL A 179      44.327  74.722  39.693  1.00 -0.03           N
ATOM   2560  CA  VAL A 179      43.536  74.180  38.579  1.00 -0.03           C
ATOM   2561  C   VAL A 179      43.791  72.712  38.307  1.00 -0.03           C
ATOM   2562  O   VAL A 179      44.949  72.301  38.343  1.00 -0.03           O
ATOM   2563  CB  VAL A 179      43.881  75.021  37.269  1.00 -0.03           C
ATOM   2564  CG1 VAL A 179      43.314  74.453  35.959  1.00 -0.03           C
ATOM   2565  CG2 VAL A 179      43.195  76.400  37.587  1.00 -0.03           C
ATOM   2566  H   VAL A 179      45.300  74.972  39.588  1.00 -0.03           H
ATOM   2567  HA  VAL A 179      42.495  74.324  38.868  1.00 -0.03           H
ATOM   2568  HB  VAL A 179      44.950  75.114  37.079  1.00 -0.03           H
ATOM   2569 HG11 VAL A 179      43.857  73.512  35.864  1.00 -0.03           H
ATOM   2570 HG12 VAL A 179      42.240  74.276  36.004  1.00 -0.03           H
ATOM   2571 HG13 VAL A 179      43.667  75.120  35.172  1.00 -0.03           H
ATOM   2572 HG21 VAL A 179      43.329  76.999  36.687  1.00 -0.03           H
ATOM   2573 HG22 VAL A 179      43.857  76.854  38.325  1.00 -0.03           H
ATOM   2574 HG23 VAL A 179      42.138  76.330  37.844  1.00 -0.03           H
ATOM   2575  N   LEU A 180      42.791  71.989  37.933  1.00 -0.09           N
ATOM   2576  CA  LEU A 180      42.950  70.681  37.241  1.00 -0.09           C
ATOM   2577  C   LEU A 180      42.350  70.854  35.801  1.00 -0.09           C
ATOM   2578  O   LEU A 180      41.241  71.424  35.669  1.00 -0.09           O
ATOM   2579  CB  LEU A 180      42.163  69.660  38.090  1.00 -0.09           C
ATOM   2580  CG  LEU A 180      42.636  69.562  39.522  1.00 -0.09           C
ATOM   2581  CD1 LEU A 180      41.895  68.489  40.366  1.00 -0.09           C
ATOM   2582  CD2 LEU A 180      44.114  69.216  39.582  1.00 -0.09           C
ATOM   2583  H   LEU A 180      41.842  72.298  38.086  1.00 -0.09           H
ATOM   2584  HA  LEU A 180      44.005  70.441  37.104  1.00 -0.09           H
ATOM   2585  HB2 LEU A 180      41.106  69.904  37.981  1.00 -0.09           H
ATOM   2586  HB3 LEU A 180      42.302  68.713  37.568  1.00 -0.09           H
ATOM   2587  HG  LEU A 180      42.393  70.449  40.107  1.00 -0.09           H
ATOM   2588 HD11 LEU A 180      42.334  67.517  40.141  1.00 -0.09           H
ATOM   2589 HD12 LEU A 180      40.820  68.471  40.186  1.00 -0.09           H
ATOM   2590 HD13 LEU A 180      41.977  68.678  41.436  1.00 -0.09           H
ATOM   2591 HD21 LEU A 180      44.264  68.375  38.905  1.00 -0.09           H
ATOM   2592 HD22 LEU A 180      44.722  70.044  39.217  1.00 -0.09           H
ATOM   2593 HD23 LEU A 180      44.463  68.915  40.570  1.00 -0.09           H
ATOM   2594  N   GLU A 181      43.079  70.515  34.754  1.00 -0.09           N
ATOM   2595  CA  GLU A 181      42.564  70.774  33.333  1.00 -0.09           C
ATOM   2596  C   GLU A 181      42.961  69.737  32.241  1.00 -0.09           C
ATOM   2597  O   GLU A 181      43.977  69.048  32.435  1.00 -0.09           O
ATOM   2598  CB  GLU A 181      42.977  72.174  32.847  1.00 -0.09           C
ATOM   2599  CG  GLU A 181      41.758  73.031  32.611  1.00 -0.09           C
ATOM   2600  CD  GLU A 181      41.122  72.896  31.204  1.00 -0.09           C
ATOM   2601  OE1 GLU A 181      40.380  71.861  30.995  1.00 -0.09           O
ATOM   2602  OE2 GLU A 181      41.412  73.753  30.310  1.00 -0.09           O
ATOM   2603  H   GLU A 181      44.010  70.149  34.891  1.00 -0.09           H
ATOM   2604  HA  GLU A 181      41.475  70.737  33.370  1.00 -0.09           H
ATOM   2605  HB2 GLU A 181      43.518  72.696  33.637  1.00 -0.09           H
ATOM   2606  HB3 GLU A 181      43.587  72.223  31.945  1.00 -0.09           H
ATOM   2607  HG2 GLU A 181      41.059  72.801  33.416  1.00 -0.09           H
ATOM   2608  HG3 GLU A 181      42.064  74.067  32.761  1.00 -0.09           H
ATOM   2609  N   GLH A 182      42.209  69.590  31.222  1.00 -1.40           N
ATOM   2610  CA  GLH A 182      42.534  68.763  30.025  1.00 -1.40           C
ATOM   2611  C   GLH A 182      43.303  69.466  28.918  1.00 -1.40           C
ATOM   2612  O   GLH A 182      43.298  70.747  28.847  1.00 -1.40           O
ATOM   2613  CB  GLH A 182      41.190  68.200  29.490  1.00 -1.40           C
ATOM   2614  CG  GLH A 182      40.108  69.247  29.054  1.00 -1.40           C
ATOM   2615  CD  GLH A 182      39.044  68.736  28.119  1.00 -1.40           C
ATOM   2616  OE1 GLH A 182      39.012  67.626  27.622  1.00 -1.40           O
ATOM   2617  OE2 GLH A 182      38.081  69.624  27.884  1.00 -1.40           O
ATOM   2618  H   GLH A 182      41.477  70.280  31.135  1.00 -1.40           H
ATOM   2619  HA  GLH A 182      43.099  67.933  30.450  1.00 -1.40           H
ATOM   2620  HB2 GLH A 182      41.373  67.665  28.558  1.00 -1.40           H
ATOM   2621  HB3 GLH A 182      40.803  67.460  30.190  1.00 -1.40           H
ATOM   2622  HG2 GLH A 182      39.608  69.678  29.921  1.00 -1.40           H
ATOM   2623  HG3 GLH A 182      40.590  70.125  28.623  1.00 -1.40           H
ATOM   2624  HE2 GLH A 182      37.500  69.215  27.239  1.00 -1.40           H
ATOM   2625  N   VAL A 183      43.966  68.759  27.995  1.00  0.00           N
ATOM   2626  CA  VAL A 183      44.541  69.254  26.738  1.00  0.00           C
ATOM   2627  C   VAL A 183      44.632  68.116  25.656  1.00  0.00           C
ATOM   2628  O   VAL A 183      44.973  66.997  26.035  1.00  0.00           O
ATOM   2629  CB  VAL A 183      45.862  69.974  26.958  1.00  0.00           C
ATOM   2630  CG1 VAL A 183      46.946  69.235  27.746  1.00  0.00           C
ATOM   2631  CG2 VAL A 183      46.487  70.524  25.669  1.00  0.00           C
ATOM   2632  H   VAL A 183      43.975  67.767  28.186  1.00  0.00           H
ATOM   2633  HA  VAL A 183      43.862  69.997  26.320  1.00  0.00           H
ATOM   2634  HB  VAL A 183      45.586  70.955  27.346  1.00  0.00           H
ATOM   2635 HG11 VAL A 183      46.572  68.875  28.704  1.00  0.00           H
ATOM   2636 HG12 VAL A 183      47.555  68.488  27.236  1.00  0.00           H
ATOM   2637 HG13 VAL A 183      47.598  70.071  28.000  1.00  0.00           H
ATOM   2638 HG21 VAL A 183      45.641  70.910  25.101  1.00  0.00           H
ATOM   2639 HG22 VAL A 183      46.903  69.646  25.174  1.00  0.00           H
ATOM   2640 HG23 VAL A 183      47.245  71.238  25.990  1.00  0.00           H
ATOM   2641  N   VAL A 184      44.290  68.502  24.452  1.00  0.00           N
ATOM   2642  CA  VAL A 184      44.215  67.522  23.301  1.00  0.00           C
ATOM   2643  C   VAL A 184      45.296  67.735  22.273  1.00  0.00           C
ATOM   2644  O   VAL A 184      45.564  68.835  21.798  1.00  0.00           O
ATOM   2645  CB  VAL A 184      42.823  67.629  22.654  1.00  0.00           C
ATOM   2646  CG1 VAL A 184      42.721  66.504  21.659  1.00  0.00           C
ATOM   2647  CG2 VAL A 184      41.563  67.555  23.631  1.00  0.00           C
ATOM   2648  H   VAL A 184      44.161  69.481  24.241  1.00  0.00           H
ATOM   2649  HA  VAL A 184      44.393  66.523  23.697  1.00  0.00           H
ATOM   2650  HB  VAL A 184      42.734  68.552  22.079  1.00  0.00           H
ATOM   2651 HG11 VAL A 184      43.425  66.785  20.875  1.00  0.00           H
ATOM   2652 HG12 VAL A 184      43.040  65.569  22.119  1.00  0.00           H
ATOM   2653 HG13 VAL A 184      41.723  66.488  21.222  1.00  0.00           H
ATOM   2654 HG21 VAL A 184      41.606  68.344  24.382  1.00  0.00           H
ATOM   2655 HG22 VAL A 184      41.444  66.569  24.078  1.00  0.00           H
ATOM   2656 HG23 VAL A 184      40.623  67.785  23.130  1.00  0.00           H
ATOM   2657  N   THR A 185      45.920  66.624  21.780  1.00  0.00           N
ATOM   2658  CA  THR A 185      47.080  66.626  20.924  1.00  0.00           C
ATOM   2659  C   THR A 185      46.838  66.329  19.419  1.00  0.00           C
ATOM   2660  O   THR A 185      47.804  66.241  18.617  1.00  0.00           O
ATOM   2661  CB  THR A 185      48.173  65.739  21.507  1.00  0.00           C
ATOM   2662  CG2 THR A 185      48.566  66.118  23.001  1.00  0.00           C
ATOM   2663  OG1 THR A 185      47.807  64.421  21.517  1.00  0.00           O
ATOM   2664  H   THR A 185      45.678  65.805  22.320  1.00  0.00           H
ATOM   2665  HA  THR A 185      47.491  67.635  20.912  1.00  0.00           H
ATOM   2666  HB  THR A 185      49.055  65.812  20.871  1.00  0.00           H
ATOM   2667  HG1 THR A 185      46.864  64.361  21.684  1.00  0.00           H
ATOM   2668 HG21 THR A 185      47.765  65.922  23.713  1.00  0.00           H
ATOM   2669 HG22 THR A 185      48.916  67.140  23.147  1.00  0.00           H
ATOM   2670 HG23 THR A 185      49.355  65.442  23.328  1.00  0.00           H
ATOM   2671  N   GLU A 186      45.591  66.056  19.082  1.00  0.01           N
ATOM   2672  CA  GLU A 186      45.142  65.861  17.713  1.00  0.01           C
ATOM   2673  C   GLU A 186      43.825  66.625  17.399  1.00  0.01           C
ATOM   2674  O   GLU A 186      43.063  66.916  18.306  1.00  0.01           O
ATOM   2675  CB  GLU A 186      44.994  64.373  17.370  1.00  0.01           C
ATOM   2676  CG  GLU A 186      46.268  63.498  17.603  1.00  0.01           C
ATOM   2677  CD  GLU A 186      47.132  63.521  16.368  1.00  0.01           C
ATOM   2678  OE1 GLU A 186      48.333  63.225  16.541  1.00  0.01           O
ATOM   2679  OE2 GLU A 186      46.723  63.879  15.251  1.00  0.01           O
ATOM   2680  H   GLU A 186      44.896  66.064  19.816  1.00  0.01           H
ATOM   2681  HA  GLU A 186      45.938  66.167  17.034  1.00  0.01           H
ATOM   2682  HB2 GLU A 186      44.247  63.997  18.068  1.00  0.01           H
ATOM   2683  HB3 GLU A 186      44.598  64.288  16.358  1.00  0.01           H
ATOM   2684  HG2 GLU A 186      46.847  63.802  18.475  1.00  0.01           H
ATOM   2685  HG3 GLU A 186      45.993  62.451  17.731  1.00  0.01           H
ATOM   2686  N   GLU A 187      43.475  66.925  16.152  1.00  0.01           N
ATOM   2687  CA  GLU A 187      42.141  67.559  15.787  1.00  0.01           C
ATOM   2688  C   GLU A 187      40.894  66.787  16.160  1.00  0.01           C
ATOM   2689  O   GLU A 187      39.860  67.442  16.162  1.00  0.01           O
ATOM   2690  CB  GLU A 187      42.141  67.789  14.288  1.00  0.01           C
ATOM   2691  CG  GLU A 187      43.158  68.814  13.719  1.00  0.01           C
ATOM   2692  CD  GLU A 187      43.062  70.162  14.371  1.00  0.01           C
ATOM   2693  OE1 GLU A 187      44.151  70.698  14.689  1.00  0.01           O
ATOM   2694  OE2 GLU A 187      41.952  70.742  14.526  1.00  0.01           O
ATOM   2695  H   GLU A 187      44.064  66.540  15.428  1.00  0.01           H
ATOM   2696  HA  GLU A 187      42.015  68.514  16.298  1.00  0.01           H
ATOM   2697  HB2 GLU A 187      42.374  66.856  13.774  1.00  0.01           H
ATOM   2698  HB3 GLU A 187      41.174  68.066  13.868  1.00  0.01           H
ATOM   2699  HG2 GLU A 187      44.113  68.291  13.774  1.00  0.01           H
ATOM   2700  HG3 GLU A 187      42.861  68.944  12.679  1.00  0.01           H
ATOM   2701  N   LEU A 188      40.943  65.460  16.364  1.00  0.00           N
ATOM   2702  CA  LEU A 188      39.784  64.535  16.491  1.00  0.00           C
ATOM   2703  C   LEU A 188      38.924  64.481  15.223  1.00  0.00           C
ATOM   2704  O   LEU A 188      38.797  65.447  14.484  1.00  0.00           O
ATOM   2705  CB  LEU A 188      38.896  64.938  17.704  1.00  0.00           C
ATOM   2706  CG  LEU A 188      39.609  65.162  19.083  1.00  0.00           C
ATOM   2707  CD1 LEU A 188      38.540  65.338  20.059  1.00  0.00           C
ATOM   2708  CD2 LEU A 188      40.351  63.890  19.528  1.00  0.00           C
ATOM   2709  H   LEU A 188      41.809  64.962  16.215  1.00  0.00           H
ATOM   2710  HA  LEU A 188      40.100  63.521  16.738  1.00  0.00           H
ATOM   2711  HB2 LEU A 188      38.318  65.809  17.395  1.00  0.00           H
ATOM   2712  HB3 LEU A 188      38.155  64.150  17.838  1.00  0.00           H
ATOM   2713  HG  LEU A 188      40.245  66.041  19.180  1.00  0.00           H
ATOM   2714 HD11 LEU A 188      37.978  64.407  20.139  1.00  0.00           H
ATOM   2715 HD12 LEU A 188      37.959  66.160  19.641  1.00  0.00           H
ATOM   2716 HD13 LEU A 188      39.007  65.544  21.022  1.00  0.00           H
ATOM   2717 HD21 LEU A 188      39.705  63.054  19.257  1.00  0.00           H
ATOM   2718 HD22 LEU A 188      41.329  63.781  19.059  1.00  0.00           H
ATOM   2719 HD23 LEU A 188      40.495  63.899  20.608  1.00  0.00           H
ATOM   2720  N   THR A 189      38.356  63.259  15.012  1.00  0.00           N
ATOM   2721  CA  THR A 189      37.497  62.977  13.900  1.00  0.00           C
ATOM   2722  C   THR A 189      36.033  63.365  14.313  1.00  0.00           C
ATOM   2723  O   THR A 189      35.717  63.686  15.442  1.00  0.00           O
ATOM   2724  CB  THR A 189      37.662  61.590  13.460  1.00  0.00           C
ATOM   2725  CG2 THR A 189      39.055  61.218  13.054  1.00  0.00           C
ATOM   2726  OG1 THR A 189      37.441  60.685  14.491  1.00  0.00           O
ATOM   2727  H   THR A 189      38.446  62.520  15.694  1.00  0.00           H
ATOM   2728  HA  THR A 189      37.727  63.585  13.024  1.00  0.00           H
ATOM   2729  HB  THR A 189      36.975  61.427  12.629  1.00  0.00           H
ATOM   2730  HG1 THR A 189      38.117  60.832  15.157  1.00  0.00           H
ATOM   2731 HG21 THR A 189      39.752  61.586  13.806  1.00  0.00           H
ATOM   2732 HG22 THR A 189      39.213  61.620  12.053  1.00  0.00           H
ATOM   2733 HG23 THR A 189      39.145  60.132  13.024  1.00  0.00           H
ATOM   2734  N   GLU A 190      35.172  63.507  13.318  1.00  0.01           N
ATOM   2735  CA  GLU A 190      33.806  63.966  13.459  1.00  0.01           C
ATOM   2736  C   GLU A 190      32.972  63.103  14.491  1.00  0.01           C
ATOM   2737  O   GLU A 190      32.371  63.708  15.410  1.00  0.01           O
ATOM   2738  CB  GLU A 190      33.047  64.123  12.113  1.00  0.01           C
ATOM   2739  CG  GLU A 190      33.761  65.032  11.127  1.00  0.01           C
ATOM   2740  CD  GLU A 190      34.688  64.394  10.138  1.00  0.01           C
ATOM   2741  OE1 GLU A 190      35.345  63.393  10.473  1.00  0.01           O
ATOM   2742  OE2 GLU A 190      34.787  64.858   8.992  1.00  0.01           O
ATOM   2743  H   GLU A 190      35.415  63.346  12.351  1.00  0.01           H
ATOM   2744  HA  GLU A 190      33.852  64.967  13.887  1.00  0.01           H
ATOM   2745  HB2 GLU A 190      32.808  63.169  11.643  1.00  0.01           H
ATOM   2746  HB3 GLU A 190      32.134  64.668  12.355  1.00  0.01           H
ATOM   2747  HG2 GLU A 190      32.983  65.492  10.517  1.00  0.01           H
ATOM   2748  HG3 GLU A 190      34.291  65.830  11.647  1.00  0.01           H
ATOM   2749  N   PRO A 191      32.978  61.750  14.423  1.00  0.00           N
ATOM   2750  CA  PRO A 191      32.371  60.955  15.452  1.00  0.00           C
ATOM   2751  C   PRO A 191      33.159  60.971  16.799  1.00  0.00           C
ATOM   2752  O   PRO A 191      32.537  60.932  17.876  1.00  0.00           O
ATOM   2753  CB  PRO A 191      32.307  59.547  14.835  1.00  0.00           C
ATOM   2754  CG  PRO A 191      33.506  59.411  13.927  1.00  0.00           C
ATOM   2755  CD  PRO A 191      33.563  60.851  13.394  1.00  0.00           C
ATOM   2756  HA  PRO A 191      31.369  61.312  15.692  1.00  0.00           H
ATOM   2757  HB2 PRO A 191      32.261  58.765  15.592  1.00  0.00           H
ATOM   2758  HB3 PRO A 191      31.469  59.441  14.145  1.00  0.00           H
ATOM   2759  HG2 PRO A 191      34.389  59.163  14.516  1.00  0.00           H
ATOM   2760  HG3 PRO A 191      33.466  58.674  13.125  1.00  0.00           H
ATOM   2761  HD2 PRO A 191      34.575  61.163  13.137  1.00  0.00           H
ATOM   2762  HD3 PRO A 191      32.934  60.990  12.514  1.00  0.00           H
ATOM   2763  N   GLU A 192      34.465  61.172  16.833  1.00  0.00           N
ATOM   2764  CA  GLU A 192      35.179  61.452  18.097  1.00  0.00           C
ATOM   2765  C   GLU A 192      34.784  62.803  18.690  1.00  0.00           C
ATOM   2766  O   GLU A 192      34.904  63.043  19.921  1.00  0.00           O
ATOM   2767  CB  GLU A 192      36.708  61.540  17.963  1.00  0.00           C
ATOM   2768  CG  GLU A 192      37.484  60.264  18.060  1.00  0.00           C
ATOM   2769  CD  GLU A 192      38.909  60.382  17.583  1.00  0.00           C
ATOM   2770  OE1 GLU A 192      39.230  61.276  16.710  1.00  0.00           O
ATOM   2771  OE2 GLU A 192      39.791  59.641  17.985  1.00  0.00           O
ATOM   2772  H   GLU A 192      34.878  61.430  15.948  1.00  0.00           H
ATOM   2773  HA  GLU A 192      35.010  60.705  18.873  1.00  0.00           H
ATOM   2774  HB2 GLU A 192      36.937  62.037  17.020  1.00  0.00           H
ATOM   2775  HB3 GLU A 192      37.176  62.145  18.740  1.00  0.00           H
ATOM   2776  HG2 GLU A 192      37.455  59.853  19.070  1.00  0.00           H
ATOM   2777  HG3 GLU A 192      37.000  59.544  17.400  1.00  0.00           H
ATOM   2778  N   THR A 193      34.450  63.852  17.880  1.00  0.00           N
ATOM   2779  CA  THR A 193      34.160  65.200  18.366  1.00  0.00           C
ATOM   2780  C   THR A 193      32.731  65.214  18.823  1.00  0.00           C
ATOM   2781  O   THR A 193      32.409  65.872  19.770  1.00  0.00           O
ATOM   2782  CB  THR A 193      34.327  66.234  17.191  1.00  0.00           C
ATOM   2783  CG2 THR A 193      34.060  67.726  17.542  1.00  0.00           C
ATOM   2784  OG1 THR A 193      35.589  66.176  16.662  1.00  0.00           O
ATOM   2785  H   THR A 193      34.391  63.634  16.896  1.00  0.00           H
ATOM   2786  HA  THR A 193      34.730  65.487  19.250  1.00  0.00           H
ATOM   2787  HB  THR A 193      33.641  65.948  16.394  1.00  0.00           H
ATOM   2788  HG1 THR A 193      35.617  65.285  16.307  1.00  0.00           H
ATOM   2789 HG21 THR A 193      32.983  67.831  17.675  1.00  0.00           H
ATOM   2790 HG22 THR A 193      34.384  68.361  16.718  1.00  0.00           H
ATOM   2791 HG23 THR A 193      34.569  68.008  18.464  1.00  0.00           H
ATOM   2792  N   ALA A 194      31.901  64.298  18.266  1.00 -0.01           N
ATOM   2793  CA  ALA A 194      30.518  64.081  18.806  1.00 -0.01           C
ATOM   2794  C   ALA A 194      30.470  63.320  20.151  1.00 -0.01           C
ATOM   2795  O   ALA A 194      29.643  63.710  20.970  1.00 -0.01           O
ATOM   2796  CB  ALA A 194      29.808  63.390  17.686  1.00 -0.01           C
ATOM   2797  H   ALA A 194      32.186  63.732  17.480  1.00 -0.01           H
ATOM   2798  HA  ALA A 194      30.059  65.035  19.066  1.00 -0.01           H
ATOM   2799  HB1 ALA A 194      28.735  63.348  17.871  1.00 -0.01           H
ATOM   2800  HB2 ALA A 194      30.223  62.397  17.510  1.00 -0.01           H
ATOM   2801  HB3 ALA A 194      30.042  63.924  16.765  1.00 -0.01           H
ATOM   2802  N   LEU A 195      31.402  62.447  20.418  1.00 -0.07           N
ATOM   2803  CA  LEU A 195      31.630  61.688  21.614  1.00 -0.07           C
ATOM   2804  C   LEU A 195      32.206  62.624  22.754  1.00 -0.07           C
ATOM   2805  O   LEU A 195      31.865  62.519  23.870  1.00 -0.07           O
ATOM   2806  CB  LEU A 195      32.673  60.599  21.340  1.00 -0.07           C
ATOM   2807  CG  LEU A 195      32.775  59.621  22.460  1.00 -0.07           C
ATOM   2808  CD1 LEU A 195      31.464  58.814  22.576  1.00 -0.07           C
ATOM   2809  CD2 LEU A 195      33.789  58.538  22.132  1.00 -0.07           C
ATOM   2810  H   LEU A 195      32.090  62.216  19.716  1.00 -0.07           H
ATOM   2811  HA  LEU A 195      30.699  61.340  22.061  1.00 -0.07           H
ATOM   2812  HB2 LEU A 195      32.448  60.118  20.389  1.00 -0.07           H
ATOM   2813  HB3 LEU A 195      33.613  61.151  21.342  1.00 -0.07           H
ATOM   2814  HG  LEU A 195      32.940  60.106  23.423  1.00 -0.07           H
ATOM   2815 HD11 LEU A 195      30.760  59.431  23.133  1.00 -0.07           H
ATOM   2816 HD12 LEU A 195      31.503  57.961  23.253  1.00 -0.07           H
ATOM   2817 HD13 LEU A 195      31.135  58.586  21.562  1.00 -0.07           H
ATOM   2818 HD21 LEU A 195      33.856  57.779  22.911  1.00 -0.07           H
ATOM   2819 HD22 LEU A 195      33.628  57.976  21.212  1.00 -0.07           H
ATOM   2820 HD23 LEU A 195      34.772  58.999  22.032  1.00 -0.07           H
ATOM   2821  N   PHE A 196      33.099  63.512  22.282  1.00 -0.25           N
ATOM   2822  CA  PHE A 196      33.626  64.562  23.165  1.00 -0.25           C
ATOM   2823  C   PHE A 196      32.525  65.536  23.593  1.00 -0.25           C
ATOM   2824  O   PHE A 196      32.549  66.042  24.711  1.00 -0.25           O
ATOM   2825  CB  PHE A 196      34.744  65.309  22.434  1.00 -0.25           C
ATOM   2826  CG  PHE A 196      35.444  66.353  23.323  1.00 -0.25           C
ATOM   2827  CD1 PHE A 196      36.617  66.110  24.099  1.00 -0.25           C
ATOM   2828  CD2 PHE A 196      34.887  67.650  23.418  1.00 -0.25           C
ATOM   2829  CE1 PHE A 196      37.067  67.086  24.942  1.00 -0.25           C
ATOM   2830  CE2 PHE A 196      35.340  68.624  24.298  1.00 -0.25           C
ATOM   2831  CZ  PHE A 196      36.447  68.377  25.085  1.00 -0.25           C
ATOM   2832  H   PHE A 196      33.370  63.265  21.341  1.00 -0.25           H
ATOM   2833  HA  PHE A 196      33.904  64.112  24.118  1.00 -0.25           H
ATOM   2834  HB2 PHE A 196      35.477  64.671  21.939  1.00 -0.25           H
ATOM   2835  HB3 PHE A 196      34.343  65.826  21.562  1.00 -0.25           H
ATOM   2836  HD1 PHE A 196      36.995  65.100  24.060  1.00 -0.25           H
ATOM   2837  HD2 PHE A 196      33.955  67.921  22.944  1.00 -0.25           H
ATOM   2838  HE1 PHE A 196      37.900  66.848  25.586  1.00 -0.25           H
ATOM   2839  HE2 PHE A 196      34.821  69.533  24.565  1.00 -0.25           H
ATOM   2840  HZ  PHE A 196      36.825  69.113  25.779  1.00 -0.25           H
ATOM   2841  N   GLU A 197      31.499  65.686  22.765  1.00  0.03           N
ATOM   2842  CA  GLU A 197      30.309  66.577  22.999  1.00  0.03           C
ATOM   2843  C   GLU A 197      29.351  65.946  23.967  1.00  0.03           C
ATOM   2844  O   GLU A 197      28.198  66.360  24.075  1.00  0.03           O
ATOM   2845  CB  GLU A 197      29.686  66.863  21.658  1.00  0.03           C
ATOM   2846  CG  GLU A 197      28.929  68.190  21.635  1.00  0.03           C
ATOM   2847  CD  GLU A 197      27.820  68.189  20.550  1.00  0.03           C
ATOM   2848  OE1 GLU A 197      26.957  67.321  20.662  1.00  0.03           O
ATOM   2849  OE2 GLU A 197      27.848  69.080  19.644  1.00  0.03           O
ATOM   2850  H   GLU A 197      31.664  65.395  21.811  1.00  0.03           H
ATOM   2851  HA  GLU A 197      30.589  67.503  23.501  1.00  0.03           H
ATOM   2852  HB2 GLU A 197      30.459  66.959  20.896  1.00  0.03           H
ATOM   2853  HB3 GLU A 197      29.071  66.065  21.242  1.00  0.03           H
ATOM   2854  HG2 GLU A 197      28.612  68.543  22.616  1.00  0.03           H
ATOM   2855  HG3 GLU A 197      29.659  68.962  21.392  1.00  0.03           H
ATOM   2856  N   THR A 198      29.690  64.816  24.699  1.00 -0.02           N
ATOM   2857  CA  THR A 198      28.698  64.076  25.535  1.00 -0.02           C
ATOM   2858  C   THR A 198      29.217  63.196  26.664  1.00 -0.02           C
ATOM   2859  O   THR A 198      28.535  63.105  27.757  1.00 -0.02           O
ATOM   2860  CB  THR A 198      27.728  63.247  24.625  1.00 -0.02           C
ATOM   2861  CG2 THR A 198      28.278  62.127  23.795  1.00 -0.02           C
ATOM   2862  OG1 THR A 198      26.713  62.629  25.396  1.00 -0.02           O
ATOM   2863  H   THR A 198      30.599  64.386  24.594  1.00 -0.02           H
ATOM   2864  HA  THR A 198      28.022  64.799  25.993  1.00 -0.02           H
ATOM   2865  HB  THR A 198      27.139  63.876  23.957  1.00 -0.02           H
ATOM   2866  HG1 THR A 198      26.384  63.262  26.039  1.00 -0.02           H
ATOM   2867 HG21 THR A 198      28.653  61.319  24.423  1.00 -0.02           H
ATOM   2868 HG22 THR A 198      29.122  62.553  23.253  1.00 -0.02           H
ATOM   2869 HG23 THR A 198      27.526  61.826  23.065  1.00 -0.02           H
ATOM   2870  N   LEU A 199      30.359  62.579  26.486  1.00 -0.15           N
ATOM   2871  CA  LEU A 199      31.063  61.709  27.491  1.00 -0.15           C
ATOM   2872  C   LEU A 199      32.174  62.492  28.239  1.00 -0.15           C
ATOM   2873  O   LEU A 199      32.365  62.452  29.408  1.00 -0.15           O
ATOM   2874  CB  LEU A 199      31.546  60.426  26.818  1.00 -0.15           C
ATOM   2875  CG  LEU A 199      32.531  59.440  27.561  1.00 -0.15           C
ATOM   2876  CD1 LEU A 199      32.335  58.015  26.958  1.00 -0.15           C
ATOM   2877  CD2 LEU A 199      34.021  59.756  27.557  1.00 -0.15           C
ATOM   2878  H   LEU A 199      30.763  62.533  25.561  1.00 -0.15           H
ATOM   2879  HA  LEU A 199      30.448  61.351  28.317  1.00 -0.15           H
ATOM   2880  HB2 LEU A 199      30.632  59.896  26.552  1.00 -0.15           H
ATOM   2881  HB3 LEU A 199      31.916  60.794  25.861  1.00 -0.15           H
ATOM   2882  HG  LEU A 199      32.210  59.263  28.588  1.00 -0.15           H
ATOM   2883 HD11 LEU A 199      31.380  57.593  27.271  1.00 -0.15           H
ATOM   2884 HD12 LEU A 199      33.070  57.443  27.523  1.00 -0.15           H
ATOM   2885 HD13 LEU A 199      32.437  57.983  25.873  1.00 -0.15           H
ATOM   2886 HD21 LEU A 199      34.561  59.093  28.233  1.00 -0.15           H
ATOM   2887 HD22 LEU A 199      34.332  59.686  26.514  1.00 -0.15           H
ATOM   2888 HD23 LEU A 199      34.113  60.701  28.093  1.00 -0.15           H
ATOM   2889  N   PHE A 200      32.941  63.173  27.459  1.00 -2.14           N
ATOM   2890  CA  PHE A 200      33.879  64.260  27.887  1.00 -2.14           C
ATOM   2891  C   PHE A 200      33.150  65.535  28.328  1.00 -2.14           C
ATOM   2892  O   PHE A 200      31.920  65.702  28.248  1.00 -2.14           O
ATOM   2893  CB  PHE A 200      34.983  64.466  26.814  1.00 -2.14           C
ATOM   2894  CG  PHE A 200      35.969  63.338  26.603  1.00 -2.14           C
ATOM   2895  CD1 PHE A 200      37.157  63.189  27.420  1.00 -2.14           C
ATOM   2896  CD2 PHE A 200      35.740  62.397  25.589  1.00 -2.14           C
ATOM   2897  CE1 PHE A 200      37.985  62.064  27.242  1.00 -2.14           C
ATOM   2898  CE2 PHE A 200      36.550  61.302  25.470  1.00 -2.14           C
ATOM   2899  CZ  PHE A 200      37.676  61.139  26.276  1.00 -2.14           C
ATOM   2900  H   PHE A 200      32.459  63.186  26.571  1.00 -2.14           H
ATOM   2901  HA  PHE A 200      34.365  63.829  28.762  1.00 -2.14           H
ATOM   2902  HB2 PHE A 200      34.430  64.771  25.926  1.00 -2.14           H
ATOM   2903  HB3 PHE A 200      35.646  65.300  27.048  1.00 -2.14           H
ATOM   2904  HD1 PHE A 200      37.281  63.835  28.276  1.00 -2.14           H
ATOM   2905  HD2 PHE A 200      34.920  62.515  24.897  1.00 -2.14           H
ATOM   2906  HE1 PHE A 200      38.843  62.010  27.896  1.00 -2.14           H
ATOM   2907  HE2 PHE A 200      36.212  60.557  24.764  1.00 -2.14           H
ATOM   2908  HZ  PHE A 200      38.161  60.174  26.290  1.00 -2.14           H
ATOM   2909  N   ALA A 201      33.856  66.524  28.781  1.00 -1.08           N
ATOM   2910  CA  ALA A 201      33.298  67.883  29.175  1.00 -1.08           C
ATOM   2911  C   ALA A 201      32.630  68.822  28.065  1.00 -1.08           C
ATOM   2912  O   ALA A 201      32.082  69.900  28.364  1.00 -1.08           O
ATOM   2913  CB  ALA A 201      34.349  68.625  29.977  1.00 -1.08           C
ATOM   2914  H   ALA A 201      34.857  66.409  28.858  1.00 -1.08           H
ATOM   2915  HA  ALA A 201      32.479  67.704  29.872  1.00 -1.08           H
ATOM   2916  HB1 ALA A 201      35.171  68.806  29.284  1.00 -1.08           H
ATOM   2917  HB2 ALA A 201      34.631  68.069  30.871  1.00 -1.08           H
ATOM   2918  HB3 ALA A 201      34.017  69.591  30.355  1.00 -1.08           H
ATOM   2919  N   ALA A 202      32.578  68.360  26.841  1.00 -0.03           N
ATOM   2920  CA  ALA A 202      31.861  69.015  25.672  1.00 -0.03           C
ATOM   2921  C   ALA A 202      32.165  70.457  25.340  1.00 -0.03           C
ATOM   2922  O   ALA A 202      31.533  71.051  24.448  1.00 -0.03           O
ATOM   2923  CB  ALA A 202      30.340  68.851  25.823  1.00 -0.03           C
ATOM   2924  H   ALA A 202      32.735  67.377  26.670  1.00 -0.03           H
ATOM   2925  HA  ALA A 202      32.198  68.446  24.806  1.00 -0.03           H
ATOM   2926  HB1 ALA A 202      30.027  69.405  26.707  1.00 -0.03           H
ATOM   2927  HB2 ALA A 202      30.080  67.801  25.960  1.00 -0.03           H
ATOM   2928  HB3 ALA A 202      29.827  69.269  24.957  1.00 -0.03           H
ATOM   2929  N   ASN A 203      33.179  71.014  26.003  1.00 -0.02           N
ATOM   2930  CA  ASN A 203      33.744  72.324  26.003  1.00 -0.02           C
ATOM   2931  C   ASN A 203      35.311  72.329  25.907  1.00 -0.02           C
ATOM   2932  O   ASN A 203      35.940  71.887  26.880  1.00 -0.02           O
ATOM   2933  CB  ASN A 203      33.246  72.993  27.281  1.00 -0.02           C
ATOM   2934  CG  ASN A 203      31.726  73.310  27.270  1.00 -0.02           C
ATOM   2935  ND2 ASN A 203      30.922  72.682  28.050  1.00 -0.02           N
ATOM   2936  OD1 ASN A 203      31.219  74.004  26.399  1.00 -0.02           O
ATOM   2937  H   ASN A 203      33.608  70.444  26.717  1.00 -0.02           H
ATOM   2938  HA  ASN A 203      33.382  72.841  25.115  1.00 -0.02           H
ATOM   2939  HB2 ASN A 203      33.526  72.353  28.118  1.00 -0.02           H
ATOM   2940  HB3 ASN A 203      33.728  73.944  27.510  1.00 -0.02           H
ATOM   2941 HD21 ASN A 203      31.278  71.943  28.639  1.00 -0.02           H
ATOM   2942 HD22 ASN A 203      29.940  72.875  27.915  1.00 -0.02           H
ATOM   2943  N   VAL A 204      35.884  72.657  24.683  1.00  0.00           N
ATOM   2944  CA  VAL A 204      37.248  72.317  24.200  1.00  0.00           C
ATOM   2945  C   VAL A 204      38.330  73.136  24.937  1.00  0.00           C
ATOM   2946  O   VAL A 204      38.070  74.310  25.110  1.00  0.00           O
ATOM   2947  CB  VAL A 204      37.353  72.415  22.654  1.00  0.00           C
ATOM   2948  CG1 VAL A 204      38.656  71.832  22.144  1.00  0.00           C
ATOM   2949  CG2 VAL A 204      36.219  71.628  21.987  1.00  0.00           C
ATOM   2950  H   VAL A 204      35.365  73.248  24.050  1.00  0.00           H
ATOM   2951  HA  VAL A 204      37.362  71.279  24.511  1.00  0.00           H
ATOM   2952  HB  VAL A 204      37.336  73.488  22.461  1.00  0.00           H
ATOM   2953 HG11 VAL A 204      38.660  70.744  22.209  1.00  0.00           H
ATOM   2954 HG12 VAL A 204      38.844  72.065  21.096  1.00  0.00           H
ATOM   2955 HG13 VAL A 204      39.510  72.291  22.642  1.00  0.00           H
ATOM   2956 HG21 VAL A 204      36.357  70.597  22.313  1.00  0.00           H
ATOM   2957 HG22 VAL A 204      36.181  71.785  20.909  1.00  0.00           H
ATOM   2958 HG23 VAL A 204      35.257  72.002  22.335  1.00  0.00           H
ATOM   2959  N   PRO A 205      39.444  72.547  25.337  1.00  0.03           N
ATOM   2960  CA  PRO A 205      40.537  73.346  25.994  1.00  0.03           C
ATOM   2961  C   PRO A 205      41.363  74.136  25.012  1.00  0.03           C
ATOM   2962  O   PRO A 205      41.230  73.962  23.788  1.00  0.03           O
ATOM   2963  CB  PRO A 205      41.454  72.282  26.621  1.00  0.03           C
ATOM   2964  CG  PRO A 205      41.200  70.986  25.882  1.00  0.03           C
ATOM   2965  CD  PRO A 205      39.809  71.088  25.296  1.00  0.03           C
ATOM   2966  HA  PRO A 205      40.094  74.046  26.702  1.00  0.03           H
ATOM   2967  HB2 PRO A 205      42.498  72.595  26.632  1.00  0.03           H
ATOM   2968  HB3 PRO A 205      41.219  72.205  27.683  1.00  0.03           H
ATOM   2969  HG2 PRO A 205      41.968  70.881  25.117  1.00  0.03           H
ATOM   2970  HG3 PRO A 205      41.412  70.094  26.473  1.00  0.03           H
ATOM   2971  HD2 PRO A 205      39.866  70.679  24.287  1.00  0.03           H
ATOM   2972  HD3 PRO A 205      39.136  70.480  25.900  1.00  0.03           H
ATOM   2973  N   PRO A 206      42.143  75.101  25.495  1.00  0.00           N
ATOM   2974  CA  PRO A 206      43.215  75.695  24.753  1.00  0.00           C
ATOM   2975  C   PRO A 206      44.211  74.756  24.131  1.00  0.00           C
ATOM   2976  O   PRO A 206      44.498  73.697  24.643  1.00  0.00           O
ATOM   2977  CB  PRO A 206      43.950  76.538  25.827  1.00  0.00           C
ATOM   2978  CG  PRO A 206      42.869  77.099  26.700  1.00  0.00           C
ATOM   2979  CD  PRO A 206      41.948  75.883  26.679  1.00  0.00           C
ATOM   2980  HA  PRO A 206      42.836  76.298  23.928  1.00  0.00           H
ATOM   2981  HB2 PRO A 206      44.581  75.861  26.403  1.00  0.00           H
ATOM   2982  HB3 PRO A 206      44.584  77.349  25.468  1.00  0.00           H
ATOM   2983  HG2 PRO A 206      43.240  77.314  27.702  1.00  0.00           H
ATOM   2984  HG3 PRO A 206      42.315  77.920  26.245  1.00  0.00           H
ATOM   2985  HD2 PRO A 206      42.146  75.222  27.523  1.00  0.00           H
ATOM   2986  HD3 PRO A 206      40.916  76.235  26.693  1.00  0.00           H
ATOM   2987  N   ARG A 207      44.890  75.219  23.086  1.00  0.00           N
ATOM   2988  CA  ARG A 207      46.105  74.633  22.494  1.00  0.00           C
ATOM   2989  C   ARG A 207      47.322  74.758  23.368  1.00  0.00           C
ATOM   2990  O   ARG A 207      47.495  75.762  24.052  1.00  0.00           O
ATOM   2991  CB  ARG A 207      46.262  75.080  21.055  1.00  0.00           C
ATOM   2992  CG  ARG A 207      45.139  74.850  19.988  1.00  0.00           C
ATOM   2993  CD  ARG A 207      44.586  73.466  19.832  1.00  0.00           C
ATOM   2994  NE  ARG A 207      43.578  73.398  18.734  1.00  0.00           N
ATOM   2995  CZ  ARG A 207      43.532  72.605  17.649  1.00  0.00           C
ATOM   2996  NH1 ARG A 207      44.424  71.680  17.333  1.00  0.00           N
ATOM   2997  NH2 ARG A 207      42.575  72.674  16.790  1.00  0.00           N
ATOM   2998  H   ARG A 207      44.491  75.999  22.584  1.00  0.00           H
ATOM   2999  HA  ARG A 207      45.864  73.571  22.555  1.00  0.00           H
ATOM   3000  HB2 ARG A 207      46.637  76.102  20.992  1.00  0.00           H
ATOM   3001  HB3 ARG A 207      47.112  74.468  20.754  1.00  0.00           H
ATOM   3002  HG2 ARG A 207      44.309  75.543  20.125  1.00  0.00           H
ATOM   3003  HG3 ARG A 207      45.579  74.990  19.000  1.00  0.00           H
ATOM   3004  HD2 ARG A 207      45.415  72.815  19.552  1.00  0.00           H
ATOM   3005  HD3 ARG A 207      44.157  73.226  20.804  1.00  0.00           H
ATOM   3006  HE  ARG A 207      42.914  74.152  18.635  1.00  0.00           H
ATOM   3007 HH11 ARG A 207      45.222  71.728  17.950  1.00  0.00           H
ATOM   3008 HH12 ARG A 207      44.387  71.176  16.459  1.00  0.00           H
ATOM   3009 HH21 ARG A 207      41.894  73.406  16.936  1.00  0.00           H
ATOM   3010 HH22 ARG A 207      42.556  72.073  15.978  1.00  0.00           H
ATOM   3011  N   LEU A 208      48.228  73.788  23.329  1.00  0.00           N
ATOM   3012  CA  LEU A 208      49.473  73.568  24.168  1.00  0.00           C
ATOM   3013  C   LEU A 208      50.348  74.784  24.588  1.00  0.00           C
ATOM   3014  O   LEU A 208      51.175  74.651  25.498  1.00  0.00           O
ATOM   3015  CB  LEU A 208      50.353  72.488  23.409  1.00  0.00           C
ATOM   3016  CG  LEU A 208      51.341  71.764  24.376  1.00  0.00           C
ATOM   3017  CD1 LEU A 208      50.610  70.544  24.977  1.00  0.00           C
ATOM   3018  CD2 LEU A 208      52.519  71.186  23.556  1.00  0.00           C
ATOM   3019  H   LEU A 208      48.015  73.032  22.694  1.00  0.00           H
ATOM   3020  HA  LEU A 208      49.099  73.205  25.126  1.00  0.00           H
ATOM   3021  HB2 LEU A 208      49.642  71.861  22.871  1.00  0.00           H
ATOM   3022  HB3 LEU A 208      50.902  73.043  22.648  1.00  0.00           H
ATOM   3023  HG  LEU A 208      51.995  72.413  24.958  1.00  0.00           H
ATOM   3024 HD11 LEU A 208      50.148  69.832  24.294  1.00  0.00           H
ATOM   3025 HD12 LEU A 208      49.883  70.913  25.701  1.00  0.00           H
ATOM   3026 HD13 LEU A 208      51.361  69.992  25.543  1.00  0.00           H
ATOM   3027 HD21 LEU A 208      53.175  70.564  24.165  1.00  0.00           H
ATOM   3028 HD22 LEU A 208      52.130  70.544  22.766  1.00  0.00           H
ATOM   3029 HD23 LEU A 208      53.102  71.926  23.008  1.00  0.00           H
ATOM   3030  N   GLY A 209      50.323  75.876  23.868  1.00  0.00           N
ATOM   3031  CA  GLY A 209      51.054  77.158  24.116  1.00  0.00           C
ATOM   3032  C   GLY A 209      50.193  78.393  24.204  1.00  0.00           C
ATOM   3033  O   GLY A 209      50.490  79.254  25.056  1.00  0.00           O
ATOM   3034  H   GLY A 209      49.771  75.769  23.029  1.00  0.00           H
ATOM   3035  HA2 GLY A 209      51.669  77.007  25.003  1.00  0.00           H
ATOM   3036  HA3 GLY A 209      51.669  77.238  23.219  1.00  0.00           H
ATOM   3037  N   GLU A 210      49.038  78.390  23.497  1.00  0.01           N
ATOM   3038  CA  GLU A 210      48.103  79.405  23.832  1.00  0.01           C
ATOM   3039  C   GLU A 210      47.460  79.268  25.224  1.00  0.01           C
ATOM   3040  O   GLU A 210      47.035  80.295  25.797  1.00  0.01           O
ATOM   3041  CB  GLU A 210      47.064  79.528  22.672  1.00  0.01           C
ATOM   3042  CG  GLU A 210      45.788  78.755  22.950  1.00  0.01           C
ATOM   3043  CD  GLU A 210      45.035  78.520  21.661  1.00  0.01           C
ATOM   3044  OE1 GLU A 210      44.112  77.656  21.687  1.00  0.01           O
ATOM   3045  OE2 GLU A 210      45.133  79.372  20.747  1.00  0.01           O
ATOM   3046  H   GLU A 210      48.744  77.713  22.808  1.00  0.01           H
ATOM   3047  HA  GLU A 210      48.502  80.415  23.930  1.00  0.01           H
ATOM   3048  HB2 GLU A 210      46.838  80.591  22.588  1.00  0.01           H
ATOM   3049  HB3 GLU A 210      47.618  79.130  21.821  1.00  0.01           H
ATOM   3050  HG2 GLU A 210      45.995  77.748  23.310  1.00  0.01           H
ATOM   3051  HG3 GLU A 210      45.125  79.249  23.661  1.00  0.01           H
ATOM   3052  N   PHE A 211      47.613  78.184  25.910  1.00  0.00           N
ATOM   3053  CA  PHE A 211      47.229  77.945  27.322  1.00  0.00           C
ATOM   3054  C   PHE A 211      47.800  78.980  28.281  1.00  0.00           C
ATOM   3055  O   PHE A 211      47.111  79.510  29.190  1.00  0.00           O
ATOM   3056  CB  PHE A 211      47.446  76.465  27.770  1.00  0.00           C
ATOM   3057  CG  PHE A 211      47.252  76.262  29.246  1.00  0.00           C
ATOM   3058  CD1 PHE A 211      46.012  76.518  29.785  1.00  0.00           C
ATOM   3059  CD2 PHE A 211      48.313  75.924  30.139  1.00  0.00           C
ATOM   3060  CE1 PHE A 211      45.711  76.474  31.161  1.00  0.00           C
ATOM   3061  CE2 PHE A 211      48.094  75.797  31.516  1.00  0.00           C
ATOM   3062  CZ  PHE A 211      46.797  76.123  32.044  1.00  0.00           C
ATOM   3063  H   PHE A 211      47.946  77.383  25.392  1.00  0.00           H
ATOM   3064  HA  PHE A 211      46.179  78.229  27.388  1.00  0.00           H
ATOM   3065  HB2 PHE A 211      46.769  75.767  27.278  1.00  0.00           H
ATOM   3066  HB3 PHE A 211      48.423  76.117  27.433  1.00  0.00           H
ATOM   3067  HD1 PHE A 211      45.268  76.722  29.030  1.00  0.00           H
ATOM   3068  HD2 PHE A 211      49.317  75.680  29.824  1.00  0.00           H
ATOM   3069  HE1 PHE A 211      44.757  76.818  31.531  1.00  0.00           H
ATOM   3070  HE2 PHE A 211      48.840  75.380  32.176  1.00  0.00           H
ATOM   3071  HZ  PHE A 211      46.574  75.943  33.085  1.00  0.00           H
ATOM   3072  N   PHE A 212      49.088  79.283  28.058  1.00  0.00           N
ATOM   3073  CA  PHE A 212      49.859  80.366  28.761  1.00  0.00           C
ATOM   3074  C   PHE A 212      49.752  81.769  28.261  1.00  0.00           C
ATOM   3075  O   PHE A 212      50.003  82.722  28.985  1.00  0.00           O
ATOM   3076  CB  PHE A 212      51.358  80.003  28.783  1.00  0.00           C
ATOM   3077  CG  PHE A 212      51.789  78.603  29.212  1.00  0.00           C
ATOM   3078  CD1 PHE A 212      52.034  78.312  30.558  1.00  0.00           C
ATOM   3079  CD2 PHE A 212      51.779  77.595  28.240  1.00  0.00           C
ATOM   3080  CE1 PHE A 212      52.426  76.959  30.940  1.00  0.00           C
ATOM   3081  CE2 PHE A 212      52.201  76.310  28.606  1.00  0.00           C
ATOM   3082  CZ  PHE A 212      52.491  76.010  29.953  1.00  0.00           C
ATOM   3083  H   PHE A 212      49.523  78.902  27.230  1.00  0.00           H
ATOM   3084  HA  PHE A 212      49.642  80.329  29.829  1.00  0.00           H
ATOM   3085  HB2 PHE A 212      51.613  80.205  27.742  1.00  0.00           H
ATOM   3086  HB3 PHE A 212      51.827  80.709  29.468  1.00  0.00           H
ATOM   3087  HD1 PHE A 212      51.976  78.989  31.397  1.00  0.00           H
ATOM   3088  HD2 PHE A 212      51.563  77.844  27.212  1.00  0.00           H
ATOM   3089  HE1 PHE A 212      52.648  76.621  31.942  1.00  0.00           H
ATOM   3090  HE2 PHE A 212      52.215  75.549  27.840  1.00  0.00           H
ATOM   3091  HZ  PHE A 212      52.743  75.013  30.282  1.00  0.00           H
ATOM   3092  N   ASP A 213      49.284  81.862  27.013  1.00  0.00           N
ATOM   3093  CA  ASP A 213      48.765  83.166  26.526  1.00  0.00           C
ATOM   3094  C   ASP A 213      47.510  83.568  27.274  1.00  0.00           C
ATOM   3095  O   ASP A 213      47.272  84.795  27.472  1.00  0.00           O
ATOM   3096  CB  ASP A 213      48.626  83.279  24.999  1.00  0.00           C
ATOM   3097  CG  ASP A 213      49.939  83.157  24.244  1.00  0.00           C
ATOM   3098  OD1 ASP A 213      51.027  82.989  24.874  1.00  0.00           O
ATOM   3099  OD2 ASP A 213      49.894  83.109  22.993  1.00  0.00           O
ATOM   3100  H   ASP A 213      49.144  81.063  26.411  1.00  0.00           H
ATOM   3101  HA  ASP A 213      49.432  83.947  26.892  1.00  0.00           H
ATOM   3102  HB2 ASP A 213      47.933  82.532  24.612  1.00  0.00           H
ATOM   3103  HB3 ASP A 213      48.181  84.242  24.746  1.00  0.00           H
ATOM   3104  N   ILE A 214      46.759  82.565  27.680  1.00  0.00           N
ATOM   3105  CA  ILE A 214      45.489  82.774  28.256  1.00  0.00           C
ATOM   3106  C   ILE A 214      45.558  83.010  29.766  1.00  0.00           C
ATOM   3107  O   ILE A 214      44.885  83.882  30.261  1.00  0.00           O
ATOM   3108  CB  ILE A 214      44.567  81.642  27.825  1.00  0.00           C
ATOM   3109  CG1 ILE A 214      43.996  81.891  26.381  1.00  0.00           C
ATOM   3110  CG2 ILE A 214      43.417  81.274  28.796  1.00  0.00           C
ATOM   3111  CD1 ILE A 214      43.460  80.580  25.805  1.00  0.00           C
ATOM   3112  H   ILE A 214      46.873  81.673  27.220  1.00  0.00           H
ATOM   3113  HA  ILE A 214      44.986  83.617  27.781  1.00  0.00           H
ATOM   3114  HB  ILE A 214      45.235  80.781  27.784  1.00  0.00           H
ATOM   3115 HG12 ILE A 214      43.246  82.679  26.445  1.00  0.00           H
ATOM   3116 HG13 ILE A 214      44.792  82.245  25.725  1.00  0.00           H
ATOM   3117 HG21 ILE A 214      42.778  82.150  28.911  1.00  0.00           H
ATOM   3118 HG22 ILE A 214      43.810  81.235  29.812  1.00  0.00           H
ATOM   3119 HG23 ILE A 214      42.962  80.339  28.470  1.00  0.00           H
ATOM   3120 HD11 ILE A 214      43.250  80.762  24.751  1.00  0.00           H
ATOM   3121 HD12 ILE A 214      42.560  80.314  26.359  1.00  0.00           H
ATOM   3122 HD13 ILE A 214      44.173  79.756  25.775  1.00  0.00           H
ATOM   3123  N   VAL A 215      46.485  82.267  30.423  1.00  0.00           N
ATOM   3124  CA  VAL A 215      46.866  82.493  31.816  1.00  0.00           C
ATOM   3125  C   VAL A 215      47.374  83.892  31.907  1.00  0.00           C
ATOM   3126  O   VAL A 215      46.915  84.599  32.857  1.00  0.00           O
ATOM   3127  CB  VAL A 215      47.917  81.480  32.429  1.00  0.00           C
ATOM   3128  CG1 VAL A 215      48.396  81.841  33.828  1.00  0.00           C
ATOM   3129  CG2 VAL A 215      47.214  80.117  32.548  1.00  0.00           C
ATOM   3130  H   VAL A 215      46.867  81.513  29.871  1.00  0.00           H
ATOM   3131  HA  VAL A 215      46.032  82.426  32.515  1.00  0.00           H
ATOM   3132  HB  VAL A 215      48.814  81.422  31.812  1.00  0.00           H
ATOM   3133 HG11 VAL A 215      47.530  81.763  34.485  1.00  0.00           H
ATOM   3134 HG12 VAL A 215      49.144  81.168  34.246  1.00  0.00           H
ATOM   3135 HG13 VAL A 215      48.706  82.886  33.844  1.00  0.00           H
ATOM   3136 HG21 VAL A 215      47.079  79.661  31.567  1.00  0.00           H
ATOM   3137 HG22 VAL A 215      46.285  80.204  33.112  1.00  0.00           H
ATOM   3138 HG23 VAL A 215      47.904  79.407  33.003  1.00  0.00           H
ATOM   3139  N   SER A 216      48.285  84.367  31.002  1.00  0.00           N
ATOM   3140  CA  SER A 216      48.786  85.750  30.973  1.00  0.00           C
ATOM   3141  C   SER A 216      47.693  86.746  30.557  1.00  0.00           C
ATOM   3142  O   SER A 216      47.849  87.914  30.810  1.00  0.00           O
ATOM   3143  CB  SER A 216      50.112  85.841  30.162  1.00  0.00           C
ATOM   3144  OG  SER A 216      51.089  84.909  30.537  1.00  0.00           O
ATOM   3145  H   SER A 216      48.793  83.707  30.429  1.00  0.00           H
ATOM   3146  HA  SER A 216      49.047  86.043  31.989  1.00  0.00           H
ATOM   3147  HB2 SER A 216      49.949  85.777  29.086  1.00  0.00           H
ATOM   3148  HB3 SER A 216      50.503  86.833  30.387  1.00  0.00           H
ATOM   3149  HG  SER A 216      51.186  84.201  29.896  1.00  0.00           H
ATOM   3150  N   GLY A 217      46.585  86.254  29.988  1.00  0.00           N
ATOM   3151  CA  GLY A 217      45.432  86.996  29.642  1.00  0.00           C
ATOM   3152  C   GLY A 217      44.606  87.423  30.864  1.00  0.00           C
ATOM   3153  O   GLY A 217      44.210  88.613  30.928  1.00  0.00           O
ATOM   3154  H   GLY A 217      46.673  85.347  29.551  1.00  0.00           H
ATOM   3155  HA2 GLY A 217      45.746  87.861  29.058  1.00  0.00           H
ATOM   3156  HA3 GLY A 217      44.799  86.410  28.976  1.00  0.00           H
ATOM   3157  N   ALA A 218      44.367  86.585  31.894  1.00  0.00           N
ATOM   3158  CA  ALA A 218      43.666  86.984  33.118  1.00  0.00           C
ATOM   3159  C   ALA A 218      44.586  87.817  34.073  1.00  0.00           C
ATOM   3160  O   ALA A 218      44.086  88.344  35.050  1.00  0.00           O
ATOM   3161  CB  ALA A 218      43.190  85.740  33.830  1.00  0.00           C
ATOM   3162  H   ALA A 218      44.732  85.643  31.874  1.00  0.00           H
ATOM   3163  HA  ALA A 218      42.788  87.567  32.840  1.00  0.00           H
ATOM   3164  HB1 ALA A 218      42.220  85.348  33.527  1.00  0.00           H
ATOM   3165  HB2 ALA A 218      43.164  85.784  34.919  1.00  0.00           H
ATOM   3166  HB3 ALA A 218      43.914  84.955  33.610  1.00  0.00           H
ATOM   3167  N   GLY A 219      45.877  87.922  33.772  1.00  0.00           N
ATOM   3168  CA  GLY A 219      46.879  88.558  34.654  1.00  0.00           C
ATOM   3169  C   GLY A 219      47.443  87.613  35.740  1.00  0.00           C
ATOM   3170  O   GLY A 219      47.843  88.066  36.761  1.00  0.00           O
ATOM   3171  H   GLY A 219      46.247  87.535  32.916  1.00  0.00           H
ATOM   3172  HA2 GLY A 219      47.714  88.796  33.994  1.00  0.00           H
ATOM   3173  HA3 GLY A 219      46.477  89.430  35.170  1.00  0.00           H
ATOM   3174  N   PHE A 220      47.169  86.320  35.626  1.00  0.00           N
ATOM   3175  CA  PHE A 220      47.860  85.255  36.462  1.00  0.00           C
ATOM   3176  C   PHE A 220      49.401  85.020  36.028  1.00  0.00           C
ATOM   3177  O   PHE A 220      49.883  85.675  35.078  1.00  0.00           O
ATOM   3178  CB  PHE A 220      46.990  83.966  36.425  1.00  0.00           C
ATOM   3179  CG  PHE A 220      45.725  83.865  37.235  1.00  0.00           C
ATOM   3180  CD1 PHE A 220      45.732  83.755  38.652  1.00  0.00           C
ATOM   3181  CD2 PHE A 220      44.548  83.778  36.550  1.00  0.00           C
ATOM   3182  CE1 PHE A 220      44.560  83.560  39.311  1.00  0.00           C
ATOM   3183  CE2 PHE A 220      43.314  83.494  37.198  1.00  0.00           C
ATOM   3184  CZ  PHE A 220      43.371  83.346  38.584  1.00  0.00           C
ATOM   3185  H   PHE A 220      46.961  85.879  34.741  1.00  0.00           H
ATOM   3186  HA  PHE A 220      47.892  85.549  37.511  1.00  0.00           H
ATOM   3187  HB2 PHE A 220      46.747  83.625  35.418  1.00  0.00           H
ATOM   3188  HB3 PHE A 220      47.697  83.248  36.840  1.00  0.00           H
ATOM   3189  HD1 PHE A 220      46.721  83.759  39.084  1.00  0.00           H
ATOM   3190  HD2 PHE A 220      44.570  83.792  35.470  1.00  0.00           H
ATOM   3191  HE1 PHE A 220      44.596  83.555  40.390  1.00  0.00           H
ATOM   3192  HE2 PHE A 220      42.402  83.417  36.624  1.00  0.00           H
ATOM   3193  HZ  PHE A 220      42.457  83.106  39.108  1.00  0.00           H
ATOM   3194  N   HID A 221      50.042  84.140  36.724  1.00  0.00           N
ATOM   3195  CA  HID A 221      51.385  83.627  36.569  1.00  0.00           C
ATOM   3196  C   HID A 221      51.445  82.205  37.221  1.00  0.00           C
ATOM   3197  O   HID A 221      50.915  81.996  38.281  1.00  0.00           O
ATOM   3198  CB  HID A 221      52.432  84.563  37.203  1.00  0.00           C
ATOM   3199  CG  HID A 221      53.716  83.842  37.359  1.00  0.00           C
ATOM   3200  CD2 HID A 221      54.037  83.017  38.414  1.00  0.00           C
ATOM   3201  ND1 HID A 221      54.617  83.535  36.406  1.00  0.00           N
ATOM   3202  CE1 HID A 221      55.445  82.563  36.805  1.00  0.00           C
ATOM   3203  NE2 HID A 221      55.123  82.274  38.099  1.00  0.00           N
ATOM   3204  H   HID A 221      49.579  83.748  37.531  1.00  0.00           H
ATOM   3205  HA  HID A 221      51.622  83.533  35.509  1.00  0.00           H
ATOM   3206  HB2 HID A 221      52.533  85.425  36.543  1.00  0.00           H
ATOM   3207  HB3 HID A 221      52.034  84.921  38.152  1.00  0.00           H
ATOM   3208  HD1 HID A 221      54.576  83.854  35.449  1.00  0.00           H
ATOM   3209  HD2 HID A 221      53.565  82.933  39.381  1.00  0.00           H
ATOM   3210  HE1 HID A 221      56.224  82.111  36.209  1.00  0.00           H
ATOM   3211  N   THR A 222      51.950  81.178  36.480  1.00  0.00           N
ATOM   3212  CA  THR A 222      51.923  79.794  36.950  1.00  0.00           C
ATOM   3213  C   THR A 222      53.189  79.320  37.733  1.00  0.00           C
ATOM   3214  O   THR A 222      54.278  79.162  37.122  1.00  0.00           O
ATOM   3215  CB  THR A 222      51.568  78.776  35.823  1.00  0.00           C
ATOM   3216  CG2 THR A 222      51.373  77.235  36.184  1.00  0.00           C
ATOM   3217  OG1 THR A 222      50.449  79.166  35.063  1.00  0.00           O
ATOM   3218  H   THR A 222      52.326  81.290  35.549  1.00  0.00           H
ATOM   3219  HA  THR A 222      51.034  79.786  37.580  1.00  0.00           H
ATOM   3220  HB  THR A 222      52.418  78.769  35.141  1.00  0.00           H
ATOM   3221  HG1 THR A 222      50.800  79.892  34.542  1.00  0.00           H
ATOM   3222 HG21 THR A 222      52.300  76.671  36.284  1.00  0.00           H
ATOM   3223 HG22 THR A 222      50.931  76.719  35.332  1.00  0.00           H
ATOM   3224 HG23 THR A 222      50.845  77.059  37.121  1.00  0.00           H
ATOM   3225  N   LEU A 223      53.082  78.952  38.983  1.00  0.00           N
ATOM   3226  CA  LEU A 223      54.161  78.462  39.835  1.00  0.00           C
ATOM   3227  C   LEU A 223      54.718  77.088  39.490  1.00  0.00           C
ATOM   3228  O   LEU A 223      55.920  76.924  39.363  1.00  0.00           O
ATOM   3229  CB  LEU A 223      53.701  78.512  41.294  1.00  0.00           C
ATOM   3230  CG  LEU A 223      53.371  79.915  41.881  1.00  0.00           C
ATOM   3231  CD1 LEU A 223      52.995  79.691  43.381  1.00  0.00           C
ATOM   3232  CD2 LEU A 223      54.570  80.893  41.734  1.00  0.00           C
ATOM   3233  H   LEU A 223      52.143  78.863  39.344  1.00  0.00           H
ATOM   3234  HA  LEU A 223      55.023  79.111  39.679  1.00  0.00           H
ATOM   3235  HB2 LEU A 223      52.745  77.988  41.271  1.00  0.00           H
ATOM   3236  HB3 LEU A 223      54.365  77.989  41.982  1.00  0.00           H
ATOM   3237  HG  LEU A 223      52.458  80.302  41.427  1.00  0.00           H
ATOM   3238 HD11 LEU A 223      52.520  80.605  43.736  1.00  0.00           H
ATOM   3239 HD12 LEU A 223      53.965  79.554  43.857  1.00  0.00           H
ATOM   3240 HD13 LEU A 223      52.342  78.823  43.477  1.00  0.00           H
ATOM   3241 HD21 LEU A 223      55.470  80.426  42.133  1.00  0.00           H
ATOM   3242 HD22 LEU A 223      54.686  81.167  40.685  1.00  0.00           H
ATOM   3243 HD23 LEU A 223      54.339  81.799  42.295  1.00  0.00           H
ATOM   3244  N   SER A 224      53.886  76.118  39.150  1.00  0.00           N
ATOM   3245  CA  SER A 224      54.213  74.675  38.883  1.00  0.00           C
ATOM   3246  C   SER A 224      53.117  73.856  38.048  1.00  0.00           C
ATOM   3247  O   SER A 224      51.936  74.091  38.163  1.00  0.00           O
ATOM   3248  CB  SER A 224      54.261  74.008  40.353  1.00  0.00           C
ATOM   3249  OG  SER A 224      54.681  72.662  40.170  1.00  0.00           O
ATOM   3250  H   SER A 224      52.905  76.358  39.116  1.00  0.00           H
ATOM   3251  HA  SER A 224      55.169  74.459  38.407  1.00  0.00           H
ATOM   3252  HB2 SER A 224      54.833  74.634  41.039  1.00  0.00           H
ATOM   3253  HB3 SER A 224      53.255  74.112  40.759  1.00  0.00           H
ATOM   3254  HG  SER A 224      55.615  72.740  39.964  1.00  0.00           H
ATOM   3255  N   LEU A 225      53.570  72.905  37.188  1.00  0.01           N
ATOM   3256  CA  LEU A 225      52.744  72.003  36.387  1.00  0.01           C
ATOM   3257  C   LEU A 225      53.149  70.531  36.543  1.00  0.01           C
ATOM   3258  O   LEU A 225      54.330  70.275  36.812  1.00  0.01           O
ATOM   3259  CB  LEU A 225      52.943  72.364  34.861  1.00  0.01           C
ATOM   3260  CG  LEU A 225      52.566  73.766  34.465  1.00  0.01           C
ATOM   3261  CD1 LEU A 225      53.779  74.637  34.362  1.00  0.01           C
ATOM   3262  CD2 LEU A 225      51.799  73.918  33.199  1.00  0.01           C
ATOM   3263  H   LEU A 225      54.566  72.764  37.107  1.00  0.01           H
ATOM   3264  HA  LEU A 225      51.692  72.238  36.549  1.00  0.01           H
ATOM   3265  HB2 LEU A 225      53.961  72.070  34.604  1.00  0.01           H
ATOM   3266  HB3 LEU A 225      52.285  71.726  34.271  1.00  0.01           H
ATOM   3267  HG  LEU A 225      52.000  74.154  35.311  1.00  0.01           H
ATOM   3268 HD11 LEU A 225      54.382  74.274  33.531  1.00  0.01           H
ATOM   3269 HD12 LEU A 225      54.359  74.647  35.285  1.00  0.01           H
ATOM   3270 HD13 LEU A 225      53.392  75.608  34.053  1.00  0.01           H
ATOM   3271 HD21 LEU A 225      52.410  73.527  32.386  1.00  0.01           H
ATOM   3272 HD22 LEU A 225      50.874  73.342  33.228  1.00  0.01           H
ATOM   3273 HD23 LEU A 225      51.593  74.967  32.987  1.00  0.01           H
ATOM   3274  N   LYS A 226      52.252  69.574  36.248  1.00  0.01           N
ATOM   3275  CA  LYS A 226      52.408  68.120  36.511  1.00  0.01           C
ATOM   3276  C   LYS A 226      51.373  67.376  35.692  1.00  0.01           C
ATOM   3277  O   LYS A 226      50.236  67.829  35.790  1.00  0.01           O
ATOM   3278  CB  LYS A 226      52.339  67.676  37.997  1.00  0.01           C
ATOM   3279  CG  LYS A 226      52.218  66.184  38.213  1.00  0.01           C
ATOM   3280  CD  LYS A 226      52.170  65.890  39.724  1.00  0.01           C
ATOM   3281  CE  LYS A 226      51.842  64.443  40.062  1.00  0.01           C
ATOM   3282  NZ  LYS A 226      53.031  63.514  39.902  1.00  0.01           N
ATOM   3283  H   LYS A 226      51.320  69.958  36.188  1.00  0.01           H
ATOM   3284  HA  LYS A 226      53.371  67.827  36.092  1.00  0.01           H
ATOM   3285  HB2 LYS A 226      53.224  68.096  38.475  1.00  0.01           H
ATOM   3286  HB3 LYS A 226      51.497  68.255  38.376  1.00  0.01           H
ATOM   3287  HG2 LYS A 226      51.386  65.691  37.710  1.00  0.01           H
ATOM   3288  HG3 LYS A 226      53.113  65.664  37.870  1.00  0.01           H
ATOM   3289  HD2 LYS A 226      53.112  66.138  40.212  1.00  0.01           H
ATOM   3290  HD3 LYS A 226      51.417  66.538  40.172  1.00  0.01           H
ATOM   3291  HE2 LYS A 226      51.508  64.370  41.097  1.00  0.01           H
ATOM   3292  HE3 LYS A 226      50.996  64.191  39.422  1.00  0.01           H
ATOM   3293  HZ1 LYS A 226      53.797  63.725  40.525  1.00  0.01           H
ATOM   3294  HZ2 LYS A 226      53.375  63.528  38.953  1.00  0.01           H
ATOM   3295  HZ3 LYS A 226      52.683  62.575  40.031  1.00  0.01           H
ATOM   3296  N   ASP A 227      51.603  66.241  35.117  1.00  0.00           N
ATOM   3297  CA  ASP A 227      50.729  65.517  34.207  1.00  0.00           C
ATOM   3298  C   ASP A 227      49.889  64.557  35.102  1.00  0.00           C
ATOM   3299  O   ASP A 227      50.427  63.922  35.996  1.00  0.00           O
ATOM   3300  CB  ASP A 227      51.620  64.733  33.237  1.00  0.00           C
ATOM   3301  CG  ASP A 227      50.919  63.654  32.453  1.00  0.00           C
ATOM   3302  OD1 ASP A 227      49.751  63.904  32.014  1.00  0.00           O
ATOM   3303  OD2 ASP A 227      51.439  62.532  32.274  1.00  0.00           O
ATOM   3304  H   ASP A 227      52.583  65.996  35.113  1.00  0.00           H
ATOM   3305  HA  ASP A 227      50.015  66.175  33.711  1.00  0.00           H
ATOM   3306  HB2 ASP A 227      52.050  65.468  32.557  1.00  0.00           H
ATOM   3307  HB3 ASP A 227      52.388  64.269  33.855  1.00  0.00           H
ATOM   3308  N   LEU A 228      48.611  64.409  34.826  1.00 -0.03           N
ATOM   3309  CA  LEU A 228      47.631  63.654  35.497  1.00 -0.03           C
ATOM   3310  C   LEU A 228      46.959  62.529  34.579  1.00 -0.03           C
ATOM   3311  O   LEU A 228      46.071  61.805  35.024  1.00 -0.03           O
ATOM   3312  CB  LEU A 228      46.605  64.572  36.124  1.00 -0.03           C
ATOM   3313  CG  LEU A 228      46.960  65.514  37.227  1.00 -0.03           C
ATOM   3314  CD1 LEU A 228      45.645  66.166  37.709  1.00 -0.03           C
ATOM   3315  CD2 LEU A 228      47.759  64.904  38.381  1.00 -0.03           C
ATOM   3316  H   LEU A 228      48.256  65.032  34.115  1.00 -0.03           H
ATOM   3317  HA  LEU A 228      48.053  63.042  36.294  1.00 -0.03           H
ATOM   3318  HB2 LEU A 228      46.093  65.145  35.351  1.00 -0.03           H
ATOM   3319  HB3 LEU A 228      45.744  63.986  36.446  1.00 -0.03           H
ATOM   3320  HG  LEU A 228      47.554  66.308  36.774  1.00 -0.03           H
ATOM   3321 HD11 LEU A 228      45.126  65.427  38.320  1.00 -0.03           H
ATOM   3322 HD12 LEU A 228      44.998  66.561  36.925  1.00 -0.03           H
ATOM   3323 HD13 LEU A 228      45.888  67.025  38.334  1.00 -0.03           H
ATOM   3324 HD21 LEU A 228      47.234  64.076  38.857  1.00 -0.03           H
ATOM   3325 HD22 LEU A 228      48.680  64.438  38.031  1.00 -0.03           H
ATOM   3326 HD23 LEU A 228      47.844  65.643  39.177  1.00 -0.03           H
ATOM   3327  N   SER A 229      47.418  62.381  33.323  1.00 -0.03           N
ATOM   3328  CA  SER A 229      46.693  61.594  32.326  1.00 -0.03           C
ATOM   3329  C   SER A 229      46.372  60.204  32.838  1.00 -0.03           C
ATOM   3330  O   SER A 229      45.259  59.684  32.673  1.00 -0.03           O
ATOM   3331  CB  SER A 229      47.453  61.656  31.002  1.00 -0.03           C
ATOM   3332  OG  SER A 229      47.780  62.962  30.568  1.00 -0.03           O
ATOM   3333  H   SER A 229      48.239  62.912  33.070  1.00 -0.03           H
ATOM   3334  HA  SER A 229      45.758  62.098  32.079  1.00 -0.03           H
ATOM   3335  HB2 SER A 229      48.345  61.037  31.096  1.00 -0.03           H
ATOM   3336  HB3 SER A 229      46.873  61.249  30.174  1.00 -0.03           H
ATOM   3337  HG  SER A 229      48.524  63.327  31.053  1.00 -0.03           H
ATOM   3338  N   ALA A 230      47.390  59.519  33.335  1.00 -0.05           N
ATOM   3339  CA  ALA A 230      47.313  58.169  33.854  1.00 -0.05           C
ATOM   3340  C   ALA A 230      46.489  58.045  35.117  1.00 -0.05           C
ATOM   3341  O   ALA A 230      45.734  57.114  35.310  1.00 -0.05           O
ATOM   3342  CB  ALA A 230      48.732  57.528  33.891  1.00 -0.05           C
ATOM   3343  H   ALA A 230      48.214  60.037  33.605  1.00 -0.05           H
ATOM   3344  HA  ALA A 230      46.739  57.582  33.137  1.00 -0.05           H
ATOM   3345  HB1 ALA A 230      49.143  57.474  32.883  1.00 -0.05           H
ATOM   3346  HB2 ALA A 230      48.729  56.552  34.375  1.00 -0.05           H
ATOM   3347  HB3 ALA A 230      49.474  58.098  34.451  1.00 -0.05           H
ATOM   3348  N   ASN A 231      46.575  58.972  36.069  1.00 -0.10           N
ATOM   3349  CA  ASN A 231      45.513  58.993  37.127  1.00 -0.10           C
ATOM   3350  C   ASN A 231      44.058  59.142  36.593  1.00 -0.10           C
ATOM   3351  O   ASN A 231      43.206  58.510  37.120  1.00 -0.10           O
ATOM   3352  CB  ASN A 231      45.798  60.064  38.183  1.00 -0.10           C
ATOM   3353  CG  ASN A 231      46.762  59.640  39.213  1.00 -0.10           C
ATOM   3354  ND2 ASN A 231      48.019  60.096  39.044  1.00 -0.10           N
ATOM   3355  OD1 ASN A 231      46.478  58.869  40.095  1.00 -0.10           O
ATOM   3356  H   ASN A 231      47.359  59.607  36.122  1.00 -0.10           H
ATOM   3357  HA  ASN A 231      45.533  57.980  37.529  1.00 -0.10           H
ATOM   3358  HB2 ASN A 231      46.217  60.904  37.630  1.00 -0.10           H
ATOM   3359  HB3 ASN A 231      44.864  60.455  38.586  1.00 -0.10           H
ATOM   3360 HD21 ASN A 231      48.268  60.788  38.352  1.00 -0.10           H
ATOM   3361 HD22 ASN A 231      48.660  59.805  39.769  1.00 -0.10           H
ATOM   3362  N   LEU A 232      43.841  59.959  35.550  1.00 -1.49           N
ATOM   3363  CA  LEU A 232      42.540  59.952  34.863  1.00 -1.49           C
ATOM   3364  C   LEU A 232      42.148  58.659  34.121  1.00 -1.49           C
ATOM   3365  O   LEU A 232      41.093  58.074  34.416  1.00 -1.49           O
ATOM   3366  CB  LEU A 232      42.472  61.157  33.961  1.00 -1.49           C
ATOM   3367  CG  LEU A 232      41.097  61.331  33.193  1.00 -1.49           C
ATOM   3368  CD1 LEU A 232      39.912  61.667  34.112  1.00 -1.49           C
ATOM   3369  CD2 LEU A 232      41.307  62.502  32.193  1.00 -1.49           C
ATOM   3370  H   LEU A 232      44.597  60.508  35.165  1.00 -1.49           H
ATOM   3371  HA  LEU A 232      41.843  59.981  35.700  1.00 -1.49           H
ATOM   3372  HB2 LEU A 232      42.627  62.028  34.598  1.00 -1.49           H
ATOM   3373  HB3 LEU A 232      43.195  61.139  33.145  1.00 -1.49           H
ATOM   3374  HG  LEU A 232      40.861  60.443  32.607  1.00 -1.49           H
ATOM   3375 HD11 LEU A 232      39.808  60.829  34.802  1.00 -1.49           H
ATOM   3376 HD12 LEU A 232      39.020  61.676  33.485  1.00 -1.49           H
ATOM   3377 HD13 LEU A 232      40.107  62.652  34.537  1.00 -1.49           H
ATOM   3378 HD21 LEU A 232      41.990  62.184  31.405  1.00 -1.49           H
ATOM   3379 HD22 LEU A 232      40.340  62.625  31.704  1.00 -1.49           H
ATOM   3380 HD23 LEU A 232      41.714  63.363  32.724  1.00 -1.49           H
ATOM   3381  N   ALA A 233      43.085  58.100  33.344  1.00 -0.06           N
ATOM   3382  CA  ALA A 233      42.829  56.810  32.638  1.00 -0.06           C
ATOM   3383  C   ALA A 233      42.387  55.695  33.665  1.00 -0.06           C
ATOM   3384  O   ALA A 233      41.526  54.864  33.411  1.00 -0.06           O
ATOM   3385  CB  ALA A 233      44.141  56.314  32.068  1.00 -0.06           C
ATOM   3386  H   ALA A 233      43.979  58.561  33.257  1.00 -0.06           H
ATOM   3387  HA  ALA A 233      42.009  56.972  31.938  1.00 -0.06           H
ATOM   3388  HB1 ALA A 233      44.033  55.231  32.009  1.00 -0.06           H
ATOM   3389  HB2 ALA A 233      44.991  56.691  32.637  1.00 -0.06           H
ATOM   3390  HB3 ALA A 233      44.242  56.766  31.082  1.00 -0.06           H
ATOM   3391  N   MET A 234      42.980  55.673  34.851  1.00 -0.12           N
ATOM   3392  CA  MET A 234      42.638  54.671  35.891  1.00 -0.12           C
ATOM   3393  C   MET A 234      41.208  54.937  36.440  1.00 -0.12           C
ATOM   3394  O   MET A 234      40.412  54.015  36.566  1.00 -0.12           O
ATOM   3395  CB  MET A 234      43.647  54.671  37.111  1.00 -0.12           C
ATOM   3396  CG  MET A 234      44.892  53.907  36.883  1.00 -0.12           C
ATOM   3397  SD  MET A 234      44.683  52.122  37.077  1.00 -0.12           S
ATOM   3398  CE  MET A 234      44.357  51.917  38.838  1.00 -0.12           C
ATOM   3399  H   MET A 234      43.757  56.293  35.029  1.00 -0.12           H
ATOM   3400  HA  MET A 234      42.596  53.658  35.490  1.00 -0.12           H
ATOM   3401  HB2 MET A 234      43.805  55.707  37.408  1.00 -0.12           H
ATOM   3402  HB3 MET A 234      43.082  54.257  37.946  1.00 -0.12           H
ATOM   3403  HG2 MET A 234      45.311  54.051  35.887  1.00 -0.12           H
ATOM   3404  HG3 MET A 234      45.639  54.170  37.632  1.00 -0.12           H
ATOM   3405  HE1 MET A 234      43.346  52.233  39.094  1.00 -0.12           H
ATOM   3406  HE2 MET A 234      44.416  50.851  39.057  1.00 -0.12           H
ATOM   3407  HE3 MET A 234      45.192  52.312  39.418  1.00 -0.12           H
ATOM   3408  N   THR A 235      40.880  56.197  36.616  1.00 -0.67           N
ATOM   3409  CA  THR A 235      39.484  56.617  37.037  1.00 -0.67           C
ATOM   3410  C   THR A 235      38.428  56.357  35.941  1.00 -0.67           C
ATOM   3411  O   THR A 235      37.331  55.823  36.206  1.00 -0.67           O
ATOM   3412  CB  THR A 235      39.530  58.160  37.426  1.00 -0.67           C
ATOM   3413  CG2 THR A 235      38.287  58.659  38.087  1.00 -0.67           C
ATOM   3414  OG1 THR A 235      40.568  58.415  38.344  1.00 -0.67           O
ATOM   3415  H   THR A 235      41.609  56.838  36.339  1.00 -0.67           H
ATOM   3416  HA  THR A 235      39.206  55.939  37.843  1.00 -0.67           H
ATOM   3417  HB  THR A 235      39.684  58.803  36.559  1.00 -0.67           H
ATOM   3418  HG1 THR A 235      41.337  58.621  37.807  1.00 -0.67           H
ATOM   3419 HG21 THR A 235      37.357  58.349  37.610  1.00 -0.67           H
ATOM   3420 HG22 THR A 235      38.268  59.745  38.172  1.00 -0.67           H
ATOM   3421 HG23 THR A 235      38.289  58.155  39.054  1.00 -0.67           H
ATOM   3422  N   MET A 236      38.710  56.708  34.661  1.00 -1.12           N
ATOM   3423  CA  MET A 236      37.761  56.542  33.561  1.00 -1.12           C
ATOM   3424  C   MET A 236      37.589  54.979  33.380  1.00 -1.12           C
ATOM   3425  O   MET A 236      36.504  54.602  32.890  1.00 -1.12           O
ATOM   3426  CB  MET A 236      38.361  57.236  32.269  1.00 -1.12           C
ATOM   3427  CG  MET A 236      38.046  58.706  32.141  1.00 -1.12           C
ATOM   3428  SD  MET A 236      38.508  59.550  30.577  1.00 -1.12           S
ATOM   3429  CE  MET A 236      37.115  58.955  29.609  1.00 -1.12           C
ATOM   3430  H   MET A 236      39.563  57.227  34.508  1.00 -1.12           H
ATOM   3431  HA  MET A 236      36.858  57.026  33.932  1.00 -1.12           H
ATOM   3432  HB2 MET A 236      39.444  57.125  32.211  1.00 -1.12           H
ATOM   3433  HB3 MET A 236      38.000  56.613  31.450  1.00 -1.12           H
ATOM   3434  HG2 MET A 236      36.984  58.732  32.385  1.00 -1.12           H
ATOM   3435  HG3 MET A 236      38.633  59.208  32.910  1.00 -1.12           H
ATOM   3436  HE1 MET A 236      37.043  57.871  29.689  1.00 -1.12           H
ATOM   3437  HE2 MET A 236      36.245  59.524  29.936  1.00 -1.12           H
ATOM   3438  HE3 MET A 236      37.310  59.229  28.572  1.00 -1.12           H
ATOM   3439  N   ASN A 237      38.547  54.091  33.705  1.00  0.00           N
ATOM   3440  CA  ASN A 237      38.332  52.663  33.750  1.00  0.00           C
ATOM   3441  C   ASN A 237      37.371  52.242  34.858  1.00  0.00           C
ATOM   3442  O   ASN A 237      36.552  51.348  34.597  1.00  0.00           O
ATOM   3443  CB  ASN A 237      39.696  51.868  33.834  1.00  0.00           C
ATOM   3444  CG  ASN A 237      40.425  51.614  32.529  1.00  0.00           C
ATOM   3445  ND2 ASN A 237      41.578  52.198  32.404  1.00  0.00           N
ATOM   3446  OD1 ASN A 237      39.945  50.900  31.621  1.00  0.00           O
ATOM   3447  H   ASN A 237      39.342  54.584  34.086  1.00  0.00           H
ATOM   3448  HA  ASN A 237      37.901  52.419  32.780  1.00  0.00           H
ATOM   3449  HB2 ASN A 237      40.313  52.293  34.625  1.00  0.00           H
ATOM   3450  HB3 ASN A 237      39.398  50.892  34.216  1.00  0.00           H
ATOM   3451 HD21 ASN A 237      41.949  52.844  33.085  1.00  0.00           H
ATOM   3452 HD22 ASN A 237      42.095  52.089  31.543  1.00  0.00           H
ATOM   3453  N   VAL A 238      37.445  52.857  36.076  1.00 -0.15           N
ATOM   3454  CA  VAL A 238      36.516  52.512  37.194  1.00 -0.15           C
ATOM   3455  C   VAL A 238      35.070  52.782  36.771  1.00 -0.15           C
ATOM   3456  O   VAL A 238      34.198  51.948  36.968  1.00 -0.15           O
ATOM   3457  CB  VAL A 238      36.986  53.254  38.437  1.00 -0.15           C
ATOM   3458  CG1 VAL A 238      35.945  53.257  39.572  1.00 -0.15           C
ATOM   3459  CG2 VAL A 238      38.297  52.554  38.891  1.00 -0.15           C
ATOM   3460  H   VAL A 238      38.113  53.574  36.320  1.00 -0.15           H
ATOM   3461  HA  VAL A 238      36.573  51.448  37.422  1.00 -0.15           H
ATOM   3462  HB  VAL A 238      37.221  54.305  38.267  1.00 -0.15           H
ATOM   3463 HG11 VAL A 238      36.372  53.537  40.535  1.00 -0.15           H
ATOM   3464 HG12 VAL A 238      35.195  54.032  39.407  1.00 -0.15           H
ATOM   3465 HG13 VAL A 238      35.564  52.236  39.543  1.00 -0.15           H
ATOM   3466 HG21 VAL A 238      38.152  51.474  38.903  1.00 -0.15           H
ATOM   3467 HG22 VAL A 238      38.533  52.826  39.920  1.00 -0.15           H
ATOM   3468 HG23 VAL A 238      39.158  52.758  38.254  1.00 -0.15           H
ATOM   3469  N   PHE A 239      34.829  53.998  36.256  1.00 -0.23           N
ATOM   3470  CA  PHE A 239      33.546  54.404  35.645  1.00 -0.23           C
ATOM   3471  C   PHE A 239      33.140  53.317  34.544  1.00 -0.23           C
ATOM   3472  O   PHE A 239      32.026  52.765  34.590  1.00 -0.23           O
ATOM   3473  CB  PHE A 239      33.562  55.751  35.003  1.00 -0.23           C
ATOM   3474  CG  PHE A 239      32.324  56.219  34.304  1.00 -0.23           C
ATOM   3475  CD1 PHE A 239      31.205  56.590  35.090  1.00 -0.23           C
ATOM   3476  CD2 PHE A 239      32.212  56.378  32.894  1.00 -0.23           C
ATOM   3477  CE1 PHE A 239      30.033  57.129  34.469  1.00 -0.23           C
ATOM   3478  CE2 PHE A 239      31.082  56.915  32.309  1.00 -0.23           C
ATOM   3479  CZ  PHE A 239      29.959  57.254  33.109  1.00 -0.23           C
ATOM   3480  H   PHE A 239      35.553  54.694  36.364  1.00 -0.23           H
ATOM   3481  HA  PHE A 239      32.700  54.437  36.332  1.00 -0.23           H
ATOM   3482  HB2 PHE A 239      33.702  56.465  35.815  1.00 -0.23           H
ATOM   3483  HB3 PHE A 239      34.396  55.792  34.303  1.00 -0.23           H
ATOM   3484  HD1 PHE A 239      31.237  56.402  36.153  1.00 -0.23           H
ATOM   3485  HD2 PHE A 239      33.097  56.058  32.364  1.00 -0.23           H
ATOM   3486  HE1 PHE A 239      29.188  57.343  35.106  1.00 -0.23           H
ATOM   3487  HE2 PHE A 239      30.983  57.091  31.248  1.00 -0.23           H
ATOM   3488  HZ  PHE A 239      29.025  57.587  32.681  1.00 -0.23           H
ATOM   3489  N   ALA A 240      34.031  52.953  33.599  1.00  0.00           N
ATOM   3490  CA  ALA A 240      33.672  51.952  32.570  1.00  0.00           C
ATOM   3491  C   ALA A 240      33.227  50.533  33.011  1.00  0.00           C
ATOM   3492  O   ALA A 240      32.210  50.021  32.590  1.00  0.00           O
ATOM   3493  CB  ALA A 240      34.833  51.843  31.557  1.00  0.00           C
ATOM   3494  H   ALA A 240      34.979  53.301  33.577  1.00  0.00           H
ATOM   3495  HA  ALA A 240      32.699  52.243  32.172  1.00  0.00           H
ATOM   3496  HB1 ALA A 240      35.759  51.556  32.057  1.00  0.00           H
ATOM   3497  HB2 ALA A 240      34.909  52.802  31.044  1.00  0.00           H
ATOM   3498  HB3 ALA A 240      34.653  51.205  30.691  1.00  0.00           H
ATOM   3499  N   LEU A 241      33.877  49.998  33.985  1.00  0.01           N
ATOM   3500  CA  LEU A 241      33.307  48.784  34.660  1.00  0.01           C
ATOM   3501  C   LEU A 241      32.000  49.115  35.446  1.00  0.01           C
ATOM   3502  O   LEU A 241      30.994  48.332  35.415  1.00  0.01           O
ATOM   3503  CB  LEU A 241      34.380  48.146  35.567  1.00  0.01           C
ATOM   3504  CG  LEU A 241      34.017  46.849  36.221  1.00  0.01           C
ATOM   3505  CD1 LEU A 241      33.886  45.621  35.280  1.00  0.01           C
ATOM   3506  CD2 LEU A 241      35.062  46.484  37.177  1.00  0.01           C
ATOM   3507  H   LEU A 241      34.573  50.540  34.476  1.00  0.01           H
ATOM   3508  HA  LEU A 241      33.053  48.022  33.922  1.00  0.01           H
ATOM   3509  HB2 LEU A 241      35.234  47.961  34.915  1.00  0.01           H
ATOM   3510  HB3 LEU A 241      34.632  48.862  36.349  1.00  0.01           H
ATOM   3511  HG  LEU A 241      33.086  46.975  36.773  1.00  0.01           H
ATOM   3512 HD11 LEU A 241      33.576  44.788  35.911  1.00  0.01           H
ATOM   3513 HD12 LEU A 241      34.834  45.337  34.824  1.00  0.01           H
ATOM   3514 HD13 LEU A 241      33.065  45.816  34.590  1.00  0.01           H
ATOM   3515 HD21 LEU A 241      34.847  45.490  37.570  1.00  0.01           H
ATOM   3516 HD22 LEU A 241      36.023  46.311  36.694  1.00  0.01           H
ATOM   3517 HD23 LEU A 241      35.233  47.293  37.887  1.00  0.01           H
ATOM   3518  N   GLY A 242      31.972  50.279  36.059  1.00 -0.01           N
ATOM   3519  CA  GLY A 242      30.772  50.575  36.792  1.00 -0.01           C
ATOM   3520  C   GLY A 242      29.492  50.584  35.984  1.00 -0.01           C
ATOM   3521  O   GLY A 242      28.575  49.981  36.492  1.00 -0.01           O
ATOM   3522  H   GLY A 242      32.530  51.051  35.722  1.00 -0.01           H
ATOM   3523  HA2 GLY A 242      30.633  49.833  37.578  1.00 -0.01           H
ATOM   3524  HA3 GLY A 242      30.955  51.561  37.218  1.00 -0.01           H
ATOM   3525  N   VAL A 243      29.513  51.128  34.771  1.00 -0.01           N
ATOM   3526  CA  VAL A 243      28.431  51.339  33.775  1.00 -0.01           C
ATOM   3527  C   VAL A 243      28.026  50.014  33.098  1.00 -0.01           C
ATOM   3528  O   VAL A 243      26.857  49.632  33.239  1.00 -0.01           O
ATOM   3529  CB  VAL A 243      28.846  52.455  32.761  1.00 -0.01           C
ATOM   3530  CG1 VAL A 243      27.848  52.593  31.560  1.00 -0.01           C
ATOM   3531  CG2 VAL A 243      28.980  53.830  33.428  1.00 -0.01           C
ATOM   3532  H   VAL A 243      30.425  51.485  34.526  1.00 -0.01           H
ATOM   3533  HA  VAL A 243      27.529  51.736  34.241  1.00 -0.01           H
ATOM   3534  HB  VAL A 243      29.769  52.229  32.227  1.00 -0.01           H
ATOM   3535 HG11 VAL A 243      26.807  52.675  31.870  1.00 -0.01           H
ATOM   3536 HG12 VAL A 243      28.167  53.406  30.908  1.00 -0.01           H
ATOM   3537 HG13 VAL A 243      27.929  51.693  30.951  1.00 -0.01           H
ATOM   3538 HG21 VAL A 243      27.992  54.291  33.443  1.00 -0.01           H
ATOM   3539 HG22 VAL A 243      29.531  54.515  32.783  1.00 -0.01           H
ATOM   3540 HG23 VAL A 243      29.293  53.888  34.470  1.00 -0.01           H
ATOM   3541  N   TYR A 244      28.978  49.213  32.665  1.00  0.01           N
ATOM   3542  CA  TYR A 244      28.880  47.768  32.432  1.00  0.01           C
ATOM   3543  C   TYR A 244      28.212  46.863  33.551  1.00  0.01           C
ATOM   3544  O   TYR A 244      27.293  46.190  33.213  1.00  0.01           O
ATOM   3545  CB  TYR A 244      30.252  47.145  32.094  1.00  0.01           C
ATOM   3546  CG  TYR A 244      30.686  47.279  30.572  1.00  0.01           C
ATOM   3547  CD1 TYR A 244      32.004  47.724  30.376  1.00  0.01           C
ATOM   3548  CD2 TYR A 244      29.950  46.798  29.500  1.00  0.01           C
ATOM   3549  CE1 TYR A 244      32.498  47.776  29.079  1.00  0.01           C
ATOM   3550  CE2 TYR A 244      30.429  46.872  28.199  1.00  0.01           C
ATOM   3551  CZ  TYR A 244      31.729  47.428  27.952  1.00  0.01           C
ATOM   3552  OH  TYR A 244      32.240  47.475  26.698  1.00  0.01           O
ATOM   3553  H   TYR A 244      29.932  49.529  32.767  1.00  0.01           H
ATOM   3554  HA  TYR A 244      28.328  47.577  31.512  1.00  0.01           H
ATOM   3555  HB2 TYR A 244      30.969  47.508  32.830  1.00  0.01           H
ATOM   3556  HB3 TYR A 244      30.216  46.091  32.371  1.00  0.01           H
ATOM   3557  HD1 TYR A 244      32.624  48.012  31.212  1.00  0.01           H
ATOM   3558  HD2 TYR A 244      29.018  46.298  29.718  1.00  0.01           H
ATOM   3559  HE1 TYR A 244      33.486  48.148  28.849  1.00  0.01           H
ATOM   3560  HE2 TYR A 244      29.801  46.547  27.382  1.00  0.01           H
ATOM   3561  HH  TYR A 244      31.755  46.895  26.108  1.00  0.01           H
ATOM   3562  N   SER A 245      28.809  46.891  34.726  1.00  0.01           N
ATOM   3563  CA  SER A 245      28.318  46.031  35.757  1.00  0.01           C
ATOM   3564  C   SER A 245      26.973  46.433  36.513  1.00  0.01           C
ATOM   3565  O   SER A 245      26.222  45.531  36.966  1.00  0.01           O
ATOM   3566  CB  SER A 245      29.391  45.759  36.892  1.00  0.01           C
ATOM   3567  OG  SER A 245      29.754  46.920  37.612  1.00  0.01           O
ATOM   3568  H   SER A 245      29.529  47.559  34.963  1.00  0.01           H
ATOM   3569  HA  SER A 245      28.179  45.031  35.346  1.00  0.01           H
ATOM   3570  HB2 SER A 245      29.054  45.003  37.602  1.00  0.01           H
ATOM   3571  HB3 SER A 245      30.317  45.385  36.455  1.00  0.01           H
ATOM   3572  HG  SER A 245      30.464  47.348  37.128  1.00  0.01           H
ATOM   3573  N   ARG A 246      26.582  47.741  36.557  1.00  0.02           N
ATOM   3574  CA  ARG A 246      25.244  48.349  36.983  1.00  0.02           C
ATOM   3575  C   ARG A 246      24.275  48.704  35.842  1.00  0.02           C
ATOM   3576  O   ARG A 246      23.275  49.356  36.179  1.00  0.02           O
ATOM   3577  CB  ARG A 246      25.653  49.663  37.783  1.00  0.02           C
ATOM   3578  CG  ARG A 246      26.503  49.323  38.942  1.00  0.02           C
ATOM   3579  CD  ARG A 246      26.782  50.669  39.622  1.00  0.02           C
ATOM   3580  NE  ARG A 246      27.731  50.518  40.749  1.00  0.02           N
ATOM   3581  CZ  ARG A 246      27.453  50.310  42.074  1.00  0.02           C
ATOM   3582  NH1 ARG A 246      26.333  50.132  42.681  1.00  0.02           N
ATOM   3583  NH2 ARG A 246      28.515  50.399  42.829  1.00  0.02           N
ATOM   3584  H   ARG A 246      27.237  48.445  36.250  1.00  0.02           H
ATOM   3585  HA  ARG A 246      24.815  47.539  37.574  1.00  0.02           H
ATOM   3586  HB2 ARG A 246      26.154  50.346  37.097  1.00  0.02           H
ATOM   3587  HB3 ARG A 246      24.726  50.107  38.146  1.00  0.02           H
ATOM   3588  HG2 ARG A 246      26.073  48.647  39.681  1.00  0.02           H
ATOM   3589  HG3 ARG A 246      27.443  48.997  38.496  1.00  0.02           H
ATOM   3590  HD2 ARG A 246      27.097  51.505  38.997  1.00  0.02           H
ATOM   3591  HD3 ARG A 246      25.859  51.001  40.098  1.00  0.02           H
ATOM   3592  HE  ARG A 246      28.688  50.484  40.428  1.00  0.02           H
ATOM   3593 HH11 ARG A 246      25.426  50.075  42.239  1.00  0.02           H
ATOM   3594 HH12 ARG A 246      26.352  50.295  43.678  1.00  0.02           H
ATOM   3595 HH21 ARG A 246      29.325  50.809  42.387  1.00  0.02           H
ATOM   3596 HH22 ARG A 246      28.418  50.176  43.810  1.00  0.02           H
ATOM   3597  N   ARG A 247      24.495  48.304  34.571  1.00  0.01           N
ATOM   3598  CA  ARG A 247      23.571  48.474  33.456  1.00  0.01           C
ATOM   3599  C   ARG A 247      22.043  48.113  33.683  1.00  0.01           C
ATOM   3600  O   ARG A 247      21.267  48.974  33.230  1.00  0.01           O
ATOM   3601  CB  ARG A 247      24.168  47.682  32.226  1.00  0.01           C
ATOM   3602  CG  ARG A 247      24.038  46.185  32.197  1.00  0.01           C
ATOM   3603  CD  ARG A 247      24.875  45.487  31.170  1.00  0.01           C
ATOM   3604  NE  ARG A 247      24.745  44.023  31.305  1.00  0.01           N
ATOM   3605  CZ  ARG A 247      25.379  43.266  32.168  1.00  0.01           C
ATOM   3606  NH1 ARG A 247      26.150  43.710  33.142  1.00  0.01           N
ATOM   3607  NH2 ARG A 247      25.170  41.987  32.113  1.00  0.01           N
ATOM   3608  H   ARG A 247      25.358  47.813  34.385  1.00  0.01           H
ATOM   3609  HA  ARG A 247      23.539  49.546  33.258  1.00  0.01           H
ATOM   3610  HB2 ARG A 247      23.682  48.013  31.309  1.00  0.01           H
ATOM   3611  HB3 ARG A 247      25.175  48.084  32.112  1.00  0.01           H
ATOM   3612  HG2 ARG A 247      24.452  45.907  33.166  1.00  0.01           H
ATOM   3613  HG3 ARG A 247      22.994  45.894  32.085  1.00  0.01           H
ATOM   3614  HD2 ARG A 247      24.562  45.791  30.171  1.00  0.01           H
ATOM   3615  HD3 ARG A 247      25.922  45.744  31.333  1.00  0.01           H
ATOM   3616  HE  ARG A 247      24.136  43.569  30.639  1.00  0.01           H
ATOM   3617 HH11 ARG A 247      26.334  44.703  33.177  1.00  0.01           H
ATOM   3618 HH12 ARG A 247      26.494  43.123  33.888  1.00  0.01           H
ATOM   3619 HH21 ARG A 247      24.570  41.668  31.366  1.00  0.01           H
ATOM   3620 HH22 ARG A 247      25.541  41.410  32.855  1.00  0.01           H
ATOM   3621  N   ALA A 248      21.669  47.056  34.353  1.00  0.00           N
ATOM   3622  CA  ALA A 248      20.305  46.628  34.746  1.00  0.00           C
ATOM   3623  C   ALA A 248      19.526  47.506  35.758  1.00  0.00           C
ATOM   3624  O   ALA A 248      18.311  47.350  35.796  1.00  0.00           O
ATOM   3625  CB  ALA A 248      20.442  45.242  35.259  1.00  0.00           C
ATOM   3626  H   ALA A 248      22.439  46.467  34.637  1.00  0.00           H
ATOM   3627  HA  ALA A 248      19.773  46.568  33.797  1.00  0.00           H
ATOM   3628  HB1 ALA A 248      21.104  44.672  34.608  1.00  0.00           H
ATOM   3629  HB2 ALA A 248      19.458  44.775  35.207  1.00  0.00           H
ATOM   3630  HB3 ALA A 248      20.803  45.307  36.286  1.00  0.00           H
ATOM   3631  N   GLU A 249      20.188  48.401  36.498  1.00  0.00           N
ATOM   3632  CA  GLU A 249      19.536  49.373  37.395  1.00  0.00           C
ATOM   3633  C   GLU A 249      19.666  50.727  36.762  1.00  0.00           C
ATOM   3634  O   GLU A 249      18.718  51.440  36.832  1.00  0.00           O
ATOM   3635  CB  GLU A 249      20.211  49.386  38.708  1.00  0.00           C
ATOM   3636  CG  GLU A 249      19.499  50.182  39.733  1.00  0.00           C
ATOM   3637  CD  GLU A 249      20.087  49.848  41.118  1.00  0.00           C
ATOM   3638  OE1 GLU A 249      20.887  50.678  41.579  1.00  0.00           O
ATOM   3639  OE2 GLU A 249      19.687  48.862  41.814  1.00  0.00           O
ATOM   3640  H   GLU A 249      21.176  48.454  36.298  1.00  0.00           H
ATOM   3641  HA  GLU A 249      18.520  48.999  37.525  1.00  0.00           H
ATOM   3642  HB2 GLU A 249      20.357  48.364  39.060  1.00  0.00           H
ATOM   3643  HB3 GLU A 249      21.220  49.782  38.597  1.00  0.00           H
ATOM   3644  HG2 GLU A 249      19.531  51.247  39.501  1.00  0.00           H
ATOM   3645  HG3 GLU A 249      18.441  49.921  39.769  1.00  0.00           H
ATOM   3646  N   PHE A 250      20.781  50.987  36.055  1.00  0.00           N
ATOM   3647  CA  PHE A 250      20.944  52.212  35.257  1.00  0.00           C
ATOM   3648  C   PHE A 250      19.898  52.382  34.241  1.00  0.00           C
ATOM   3649  O   PHE A 250      19.498  53.558  34.012  1.00  0.00           O
ATOM   3650  CB  PHE A 250      22.319  52.142  34.636  1.00  0.00           C
ATOM   3651  CG  PHE A 250      23.502  52.518  35.517  1.00  0.00           C
ATOM   3652  CD1 PHE A 250      23.356  52.712  36.876  1.00  0.00           C
ATOM   3653  CD2 PHE A 250      24.723  52.877  34.866  1.00  0.00           C
ATOM   3654  CE1 PHE A 250      24.436  53.131  37.662  1.00  0.00           C
ATOM   3655  CE2 PHE A 250      25.852  53.267  35.685  1.00  0.00           C
ATOM   3656  CZ  PHE A 250      25.689  53.345  37.089  1.00  0.00           C
ATOM   3657  H   PHE A 250      21.606  50.411  36.141  1.00  0.00           H
ATOM   3658  HA  PHE A 250      20.808  52.971  36.026  1.00  0.00           H
ATOM   3659  HB2 PHE A 250      22.340  51.179  34.125  1.00  0.00           H
ATOM   3660  HB3 PHE A 250      22.344  52.834  33.793  1.00  0.00           H
ATOM   3661  HD1 PHE A 250      22.414  52.524  37.371  1.00  0.00           H
ATOM   3662  HD2 PHE A 250      24.980  52.828  33.818  1.00  0.00           H
ATOM   3663  HE1 PHE A 250      24.371  53.083  38.739  1.00  0.00           H
ATOM   3664  HE2 PHE A 250      26.754  53.539  35.157  1.00  0.00           H
ATOM   3665  HZ  PHE A 250      26.593  53.529  37.652  1.00  0.00           H
ATOM   3666  N   THR A 251      19.289  51.345  33.608  1.00  0.00           N
ATOM   3667  CA  THR A 251      18.121  51.632  32.714  1.00  0.00           C
ATOM   3668  C   THR A 251      16.832  52.183  33.454  1.00  0.00           C
ATOM   3669  O   THR A 251      16.078  52.822  32.791  1.00  0.00           O
ATOM   3670  CB  THR A 251      17.825  50.343  31.900  1.00  0.00           C
ATOM   3671  CG2 THR A 251      18.898  50.046  30.802  1.00  0.00           C
ATOM   3672  OG1 THR A 251      17.769  49.190  32.755  1.00  0.00           O
ATOM   3673  H   THR A 251      19.551  50.382  33.758  1.00  0.00           H
ATOM   3674  HA  THR A 251      18.348  52.422  31.998  1.00  0.00           H
ATOM   3675  HB  THR A 251      16.843  50.503  31.454  1.00  0.00           H
ATOM   3676  HG1 THR A 251      16.884  49.135  33.121  1.00  0.00           H
ATOM   3677 HG21 THR A 251      19.027  50.847  30.075  1.00  0.00           H
ATOM   3678 HG22 THR A 251      18.527  49.167  30.274  1.00  0.00           H
ATOM   3679 HG23 THR A 251      19.814  49.690  31.274  1.00  0.00           H
ATOM   3680  N   GLU A 252      16.700  51.927  34.778  1.00  0.00           N
ATOM   3681  CA  GLU A 252      15.602  52.307  35.614  1.00  0.00           C
ATOM   3682  C   GLU A 252      15.860  53.710  36.155  1.00  0.00           C
ATOM   3683  O   GLU A 252      14.880  54.497  36.220  1.00  0.00           O
ATOM   3684  CB  GLU A 252      15.361  51.227  36.602  1.00  0.00           C
ATOM   3685  CG  GLU A 252      15.547  49.785  36.306  1.00  0.00           C
ATOM   3686  CD  GLU A 252      14.880  49.237  35.081  1.00  0.00           C
ATOM   3687  OE1 GLU A 252      13.683  48.921  35.269  1.00  0.00           O
ATOM   3688  OE2 GLU A 252      15.448  49.030  33.954  1.00  0.00           O
ATOM   3689  H   GLU A 252      17.403  51.371  35.245  1.00  0.00           H
ATOM   3690  HA  GLU A 252      14.751  52.303  34.933  1.00  0.00           H
ATOM   3691  HB2 GLU A 252      15.859  51.455  37.545  1.00  0.00           H
ATOM   3692  HB3 GLU A 252      14.290  51.322  36.783  1.00  0.00           H
ATOM   3693  HG2 GLU A 252      16.599  49.581  36.109  1.00  0.00           H
ATOM   3694  HG3 GLU A 252      15.286  49.158  37.159  1.00  0.00           H
ATOM   3695  N   ARG A 253      17.148  54.085  36.359  1.00  0.01           N
ATOM   3696  CA  ARG A 253      17.473  55.387  36.877  1.00  0.01           C
ATOM   3697  C   ARG A 253      17.543  56.489  35.795  1.00  0.01           C
ATOM   3698  O   ARG A 253      17.125  57.590  36.022  1.00  0.01           O
ATOM   3699  CB  ARG A 253      18.730  55.437  37.750  1.00  0.01           C
ATOM   3700  CG  ARG A 253      18.657  54.553  39.013  1.00  0.01           C
ATOM   3701  CD  ARG A 253      20.073  54.556  39.607  1.00  0.01           C
ATOM   3702  NE  ARG A 253      20.282  53.725  40.818  1.00  0.01           N
ATOM   3703  CZ  ARG A 253      20.020  54.094  41.983  1.00  0.01           C
ATOM   3704  NH1 ARG A 253      19.663  55.294  42.353  1.00  0.01           N
ATOM   3705  NH2 ARG A 253      20.138  53.264  42.951  1.00  0.01           N
ATOM   3706  H   ARG A 253      17.862  53.382  36.238  1.00  0.01           H
ATOM   3707  HA  ARG A 253      16.710  55.603  37.624  1.00  0.01           H
ATOM   3708  HB2 ARG A 253      19.497  55.082  37.061  1.00  0.01           H
ATOM   3709  HB3 ARG A 253      18.941  56.450  38.093  1.00  0.01           H
ATOM   3710  HG2 ARG A 253      17.975  55.118  39.649  1.00  0.01           H
ATOM   3711  HG3 ARG A 253      18.277  53.583  38.691  1.00  0.01           H
ATOM   3712  HD2 ARG A 253      20.613  54.025  38.823  1.00  0.01           H
ATOM   3713  HD3 ARG A 253      20.464  55.552  39.813  1.00  0.01           H
ATOM   3714  HE  ARG A 253      20.617  52.780  40.695  1.00  0.01           H
ATOM   3715 HH11 ARG A 253      19.365  55.995  41.689  1.00  0.01           H
ATOM   3716 HH12 ARG A 253      19.353  55.381  43.310  1.00  0.01           H
ATOM   3717 HH21 ARG A 253      20.581  52.374  42.773  1.00  0.01           H
ATOM   3718 HH22 ARG A 253      19.984  53.579  43.899  1.00  0.01           H
ATOM   3719  N   PHE A 254      18.171  56.252  34.606  1.00  0.01           N
ATOM   3720  CA  PHE A 254      18.583  57.222  33.621  1.00  0.01           C
ATOM   3721  C   PHE A 254      17.881  57.140  32.213  1.00  0.01           C
ATOM   3722  O   PHE A 254      18.121  58.011  31.324  1.00  0.01           O
ATOM   3723  CB  PHE A 254      20.079  57.263  33.611  1.00  0.01           C
ATOM   3724  CG  PHE A 254      20.657  57.500  34.924  1.00  0.01           C
ATOM   3725  CD1 PHE A 254      20.528  58.765  35.609  1.00  0.01           C
ATOM   3726  CD2 PHE A 254      21.283  56.385  35.543  1.00  0.01           C
ATOM   3727  CE1 PHE A 254      21.139  58.856  36.862  1.00  0.01           C
ATOM   3728  CE2 PHE A 254      21.917  56.517  36.812  1.00  0.01           C
ATOM   3729  CZ  PHE A 254      21.866  57.757  37.445  1.00  0.01           C
ATOM   3730  H   PHE A 254      18.537  55.313  34.534  1.00  0.01           H
ATOM   3731  HA  PHE A 254      18.321  58.202  34.021  1.00  0.01           H
ATOM   3732  HB2 PHE A 254      20.555  56.348  33.258  1.00  0.01           H
ATOM   3733  HB3 PHE A 254      20.411  57.966  32.846  1.00  0.01           H
ATOM   3734  HD1 PHE A 254      19.971  59.573  35.158  1.00  0.01           H
ATOM   3735  HD2 PHE A 254      21.352  55.492  34.940  1.00  0.01           H
ATOM   3736  HE1 PHE A 254      21.143  59.823  37.343  1.00  0.01           H
ATOM   3737  HE2 PHE A 254      22.495  55.634  37.040  1.00  0.01           H
ATOM   3738  HZ  PHE A 254      22.394  57.819  38.386  1.00  0.01           H
ATOM   3739  N   GLY A 255      17.017  56.117  31.970  1.00  0.00           N
ATOM   3740  CA  GLY A 255      16.410  55.878  30.674  1.00  0.00           C
ATOM   3741  C   GLY A 255      17.418  55.006  29.888  1.00  0.00           C
ATOM   3742  O   GLY A 255      18.659  55.270  29.866  1.00  0.00           O
ATOM   3743  H   GLY A 255      16.683  55.487  32.685  1.00  0.00           H
ATOM   3744  HA2 GLY A 255      15.396  55.484  30.744  1.00  0.00           H
ATOM   3745  HA3 GLY A 255      16.343  56.800  30.096  1.00  0.00           H
ATOM   3746  N   ALA A 256      16.858  54.012  29.180  1.00  0.00           N
ATOM   3747  CA  ALA A 256      17.727  53.144  28.327  1.00  0.00           C
ATOM   3748  C   ALA A 256      18.494  53.792  27.204  1.00  0.00           C
ATOM   3749  O   ALA A 256      19.699  53.482  27.104  1.00  0.00           O
ATOM   3750  CB  ALA A 256      16.776  52.079  27.814  1.00  0.00           C
ATOM   3751  H   ALA A 256      15.878  53.769  29.186  1.00  0.00           H
ATOM   3752  HA  ALA A 256      18.529  52.674  28.897  1.00  0.00           H
ATOM   3753  HB1 ALA A 256      16.015  52.414  27.109  1.00  0.00           H
ATOM   3754  HB2 ALA A 256      16.219  51.681  28.663  1.00  0.00           H
ATOM   3755  HB3 ALA A 256      17.383  51.282  27.384  1.00  0.00           H
ATOM   3756  N   GLU A 257      17.952  54.759  26.388  1.00  0.00           N
ATOM   3757  CA  GLU A 257      18.708  55.403  25.311  1.00  0.00           C
ATOM   3758  C   GLU A 257      20.018  56.126  25.828  1.00  0.00           C
ATOM   3759  O   GLU A 257      20.988  56.268  25.115  1.00  0.00           O
ATOM   3760  CB  GLU A 257      17.845  56.386  24.542  1.00  0.00           C
ATOM   3761  CG  GLU A 257      16.844  55.839  23.543  1.00  0.00           C
ATOM   3762  CD  GLU A 257      15.879  54.916  24.195  1.00  0.00           C
ATOM   3763  OE1 GLU A 257      14.999  55.438  24.896  1.00  0.00           O
ATOM   3764  OE2 GLU A 257      16.051  53.664  24.004  1.00  0.00           O
ATOM   3765  H   GLU A 257      16.961  54.936  26.470  1.00  0.00           H
ATOM   3766  HA  GLU A 257      19.050  54.647  24.604  1.00  0.00           H
ATOM   3767  HB2 GLU A 257      17.289  57.046  25.208  1.00  0.00           H
ATOM   3768  HB3 GLU A 257      18.457  57.155  24.070  1.00  0.00           H
ATOM   3769  HG2 GLU A 257      16.271  56.637  23.071  1.00  0.00           H
ATOM   3770  HG3 GLU A 257      17.392  55.290  22.777  1.00  0.00           H
ATOM   3771  N   PHE A 258      20.067  56.520  27.126  1.00  0.01           N
ATOM   3772  CA  PHE A 258      21.291  57.138  27.673  1.00  0.01           C
ATOM   3773  C   PHE A 258      22.316  56.074  28.085  1.00  0.01           C
ATOM   3774  O   PHE A 258      23.473  56.225  27.827  1.00  0.01           O
ATOM   3775  CB  PHE A 258      20.787  57.928  28.915  1.00  0.01           C
ATOM   3776  CG  PHE A 258      21.872  58.283  29.879  1.00  0.01           C
ATOM   3777  CD1 PHE A 258      22.642  59.413  29.536  1.00  0.01           C
ATOM   3778  CD2 PHE A 258      22.096  57.512  31.010  1.00  0.01           C
ATOM   3779  CE1 PHE A 258      23.768  59.651  30.331  1.00  0.01           C
ATOM   3780  CE2 PHE A 258      23.259  57.775  31.790  1.00  0.01           C
ATOM   3781  CZ  PHE A 258      24.150  58.819  31.382  1.00  0.01           C
ATOM   3782  H   PHE A 258      19.329  56.320  27.786  1.00  0.01           H
ATOM   3783  HA  PHE A 258      21.760  57.844  26.988  1.00  0.01           H
ATOM   3784  HB2 PHE A 258      20.198  58.821  28.710  1.00  0.01           H
ATOM   3785  HB3 PHE A 258      20.107  57.347  29.538  1.00  0.01           H
ATOM   3786  HD1 PHE A 258      22.424  60.039  28.683  1.00  0.01           H
ATOM   3787  HD2 PHE A 258      21.496  56.634  31.202  1.00  0.01           H
ATOM   3788  HE1 PHE A 258      24.325  60.570  30.227  1.00  0.01           H
ATOM   3789  HE2 PHE A 258      23.475  57.078  32.586  1.00  0.01           H
ATOM   3790  HZ  PHE A 258      25.045  59.131  31.900  1.00  0.01           H
ATOM   3791  N   VAL A 259      21.848  54.939  28.637  1.00  0.00           N
ATOM   3792  CA  VAL A 259      22.742  53.783  29.056  1.00  0.00           C
ATOM   3793  C   VAL A 259      23.339  53.161  27.867  1.00  0.00           C
ATOM   3794  O   VAL A 259      24.560  52.864  27.897  1.00  0.00           O
ATOM   3795  CB  VAL A 259      21.974  52.780  29.994  1.00  0.00           C
ATOM   3796  CG1 VAL A 259      22.942  51.784  30.608  1.00  0.00           C
ATOM   3797  CG2 VAL A 259      21.163  53.311  31.102  1.00  0.00           C
ATOM   3798  H   VAL A 259      20.863  54.951  28.860  1.00  0.00           H
ATOM   3799  HA  VAL A 259      23.591  54.205  29.594  1.00  0.00           H
ATOM   3800  HB  VAL A 259      21.305  52.227  29.335  1.00  0.00           H
ATOM   3801 HG11 VAL A 259      23.446  52.258  31.450  1.00  0.00           H
ATOM   3802 HG12 VAL A 259      22.285  51.009  31.002  1.00  0.00           H
ATOM   3803 HG13 VAL A 259      23.640  51.380  29.875  1.00  0.00           H
ATOM   3804 HG21 VAL A 259      21.800  54.060  31.574  1.00  0.00           H
ATOM   3805 HG22 VAL A 259      21.008  52.493  31.805  1.00  0.00           H
ATOM   3806 HG23 VAL A 259      20.215  53.759  30.805  1.00  0.00           H
ATOM   3807  N   ASP A 260      22.591  52.974  26.822  1.00  0.00           N
ATOM   3808  CA  ASP A 260      23.008  52.429  25.478  1.00  0.00           C
ATOM   3809  C   ASP A 260      24.101  53.374  24.909  1.00  0.00           C
ATOM   3810  O   ASP A 260      25.139  52.939  24.396  1.00  0.00           O
ATOM   3811  CB  ASP A 260      21.845  52.391  24.470  1.00  0.00           C
ATOM   3812  CG  ASP A 260      22.252  51.691  23.174  1.00  0.00           C
ATOM   3813  OD1 ASP A 260      22.973  50.680  23.218  1.00  0.00           O
ATOM   3814  OD2 ASP A 260      21.690  51.973  22.067  1.00  0.00           O
ATOM   3815  H   ASP A 260      21.640  53.283  26.963  1.00  0.00           H
ATOM   3816  HA  ASP A 260      23.449  51.440  25.604  1.00  0.00           H
ATOM   3817  HB2 ASP A 260      21.030  51.795  24.880  1.00  0.00           H
ATOM   3818  HB3 ASP A 260      21.523  53.418  24.296  1.00  0.00           H
ATOM   3819  N   GLY A 261      23.931  54.629  25.137  1.00  0.00           N
ATOM   3820  CA  GLY A 261      24.731  55.707  24.538  1.00  0.00           C
ATOM   3821  C   GLY A 261      26.079  55.770  25.150  1.00  0.00           C
ATOM   3822  O   GLY A 261      27.061  55.816  24.366  1.00  0.00           O
ATOM   3823  H   GLY A 261      23.195  54.957  25.746  1.00  0.00           H
ATOM   3824  HA2 GLY A 261      24.918  55.549  23.476  1.00  0.00           H
ATOM   3825  HA3 GLY A 261      24.162  56.636  24.585  1.00  0.00           H
ATOM   3826  N   LEU A 262      26.206  55.500  26.451  1.00 -0.02           N
ATOM   3827  CA  LEU A 262      27.502  55.357  27.115  1.00 -0.02           C
ATOM   3828  C   LEU A 262      28.163  54.013  26.786  1.00 -0.02           C
ATOM   3829  O   LEU A 262      29.247  53.939  26.255  1.00 -0.02           O
ATOM   3830  CB  LEU A 262      27.350  55.515  28.665  1.00 -0.02           C
ATOM   3831  CG  LEU A 262      26.925  56.909  29.072  1.00 -0.02           C
ATOM   3832  CD1 LEU A 262      26.880  57.036  30.601  1.00 -0.02           C
ATOM   3833  CD2 LEU A 262      27.982  57.968  28.647  1.00 -0.02           C
ATOM   3834  H   LEU A 262      25.365  55.402  27.002  1.00 -0.02           H
ATOM   3835  HA  LEU A 262      28.237  56.062  26.726  1.00 -0.02           H
ATOM   3836  HB2 LEU A 262      26.594  54.836  29.060  1.00 -0.02           H
ATOM   3837  HB3 LEU A 262      28.249  55.154  29.164  1.00 -0.02           H
ATOM   3838  HG  LEU A 262      25.902  57.134  28.769  1.00 -0.02           H
ATOM   3839 HD11 LEU A 262      27.738  56.611  31.123  1.00 -0.02           H
ATOM   3840 HD12 LEU A 262      25.998  56.545  31.012  1.00 -0.02           H
ATOM   3841 HD13 LEU A 262      26.761  58.072  30.918  1.00 -0.02           H
ATOM   3842 HD21 LEU A 262      27.760  58.890  29.184  1.00 -0.02           H
ATOM   3843 HD22 LEU A 262      29.004  57.622  28.803  1.00 -0.02           H
ATOM   3844 HD23 LEU A 262      27.815  58.159  27.587  1.00 -0.02           H
ATOM   3845  N   LEU A 263      27.344  52.917  26.917  1.00  0.01           N
ATOM   3846  CA  LEU A 263      27.774  51.568  26.608  1.00  0.01           C
ATOM   3847  C   LEU A 263      28.394  51.373  25.161  1.00  0.01           C
ATOM   3848  O   LEU A 263      29.376  50.693  24.951  1.00  0.01           O
ATOM   3849  CB  LEU A 263      26.685  50.565  26.839  1.00  0.01           C
ATOM   3850  CG  LEU A 263      26.233  50.060  28.236  1.00  0.01           C
ATOM   3851  CD1 LEU A 263      24.889  49.430  28.111  1.00  0.01           C
ATOM   3852  CD2 LEU A 263      27.232  48.954  28.687  1.00  0.01           C
ATOM   3853  H   LEU A 263      26.445  52.997  27.370  1.00  0.01           H
ATOM   3854  HA  LEU A 263      28.481  51.243  27.371  1.00  0.01           H
ATOM   3855  HB2 LEU A 263      25.796  50.993  26.377  1.00  0.01           H
ATOM   3856  HB3 LEU A 263      26.836  49.712  26.178  1.00  0.01           H
ATOM   3857  HG  LEU A 263      26.328  50.836  28.996  1.00  0.01           H
ATOM   3858 HD11 LEU A 263      24.159  50.169  27.780  1.00  0.01           H
ATOM   3859 HD12 LEU A 263      24.597  49.137  29.120  1.00  0.01           H
ATOM   3860 HD13 LEU A 263      24.908  48.511  27.526  1.00  0.01           H
ATOM   3861 HD21 LEU A 263      27.093  48.759  29.750  1.00  0.01           H
ATOM   3862 HD22 LEU A 263      27.229  48.013  28.138  1.00  0.01           H
ATOM   3863 HD23 LEU A 263      28.214  49.383  28.484  1.00  0.01           H
ATOM   3864  N   ALA A 264      27.859  52.195  24.221  1.00  0.01           N
ATOM   3865  CA  ALA A 264      28.229  52.139  22.791  1.00  0.01           C
ATOM   3866  C   ALA A 264      29.677  52.756  22.602  1.00  0.01           C
ATOM   3867  O   ALA A 264      30.320  52.554  21.547  1.00  0.01           O
ATOM   3868  CB  ALA A 264      27.122  52.819  21.974  1.00  0.01           C
ATOM   3869  H   ALA A 264      27.176  52.882  24.507  1.00  0.01           H
ATOM   3870  HA  ALA A 264      28.235  51.108  22.436  1.00  0.01           H
ATOM   3871  HB1 ALA A 264      27.399  52.749  20.922  1.00  0.01           H
ATOM   3872  HB2 ALA A 264      27.005  53.822  22.385  1.00  0.01           H
ATOM   3873  HB3 ALA A 264      26.133  52.382  22.112  1.00  0.01           H
ATOM   3874  N   GLY A 265      30.123  53.542  23.547  1.00  0.00           N
ATOM   3875  CA  GLY A 265      31.309  54.383  23.391  1.00  0.00           C
ATOM   3876  C   GLY A 265      32.521  53.996  24.254  1.00  0.00           C
ATOM   3877  O   GLY A 265      33.606  54.562  24.098  1.00  0.00           O
ATOM   3878  H   GLY A 265      29.638  53.570  24.433  1.00  0.00           H
ATOM   3879  HA2 GLY A 265      31.587  54.310  22.340  1.00  0.00           H
ATOM   3880  HA3 GLY A 265      31.103  55.381  23.779  1.00  0.00           H
ATOM   3881  N   LEU A 266      32.357  53.095  25.181  1.00 -0.02           N
ATOM   3882  CA  LEU A 266      33.326  53.023  26.346  1.00 -0.02           C
ATOM   3883  C   LEU A 266      34.797  52.782  25.899  1.00 -0.02           C
ATOM   3884  O   LEU A 266      35.719  53.426  26.397  1.00 -0.02           O
ATOM   3885  CB  LEU A 266      32.917  52.002  27.515  1.00 -0.02           C
ATOM   3886  CG  LEU A 266      31.590  52.335  28.199  1.00 -0.02           C
ATOM   3887  CD1 LEU A 266      31.149  51.240  29.211  1.00 -0.02           C
ATOM   3888  CD2 LEU A 266      31.542  53.652  29.069  1.00 -0.02           C
ATOM   3889  H   LEU A 266      31.457  52.641  25.235  1.00 -0.02           H
ATOM   3890  HA  LEU A 266      33.370  53.998  26.832  1.00 -0.02           H
ATOM   3891  HB2 LEU A 266      32.852  50.976  27.153  1.00 -0.02           H
ATOM   3892  HB3 LEU A 266      33.666  51.996  28.308  1.00 -0.02           H
ATOM   3893  HG  LEU A 266      30.768  52.408  27.487  1.00 -0.02           H
ATOM   3894 HD11 LEU A 266      31.724  51.287  30.135  1.00 -0.02           H
ATOM   3895 HD12 LEU A 266      31.402  50.276  28.770  1.00 -0.02           H
ATOM   3896 HD13 LEU A 266      30.086  51.348  29.427  1.00 -0.02           H
ATOM   3897 HD21 LEU A 266      32.392  53.777  29.741  1.00 -0.02           H
ATOM   3898 HD22 LEU A 266      31.624  54.477  28.362  1.00 -0.02           H
ATOM   3899 HD23 LEU A 266      30.611  53.750  29.626  1.00 -0.02           H
ATOM   3900  N   GLY A 267      34.927  51.885  24.938  1.00  0.00           N
ATOM   3901  CA  GLY A 267      36.232  51.529  24.425  1.00  0.00           C
ATOM   3902  C   GLY A 267      36.882  52.538  23.470  1.00  0.00           C
ATOM   3903  O   GLY A 267      38.042  52.988  23.750  1.00  0.00           O
ATOM   3904  H   GLY A 267      34.084  51.403  24.660  1.00  0.00           H
ATOM   3905  HA2 GLY A 267      36.950  51.412  25.236  1.00  0.00           H
ATOM   3906  HA3 GLY A 267      36.219  50.613  23.834  1.00  0.00           H
ATOM   3907  N   SER A 268      36.067  53.053  22.563  1.00  0.00           N
ATOM   3908  CA  SER A 268      36.480  54.178  21.733  1.00  0.00           C
ATOM   3909  C   SER A 268      36.890  55.382  22.623  1.00  0.00           C
ATOM   3910  O   SER A 268      37.778  56.183  22.232  1.00  0.00           O
ATOM   3911  CB  SER A 268      35.433  54.604  20.799  1.00  0.00           C
ATOM   3912  OG  SER A 268      35.770  55.865  20.216  1.00  0.00           O
ATOM   3913  H   SER A 268      35.120  52.733  22.415  1.00  0.00           H
ATOM   3914  HA  SER A 268      37.330  53.871  21.124  1.00  0.00           H
ATOM   3915  HB2 SER A 268      35.238  53.804  20.085  1.00  0.00           H
ATOM   3916  HB3 SER A 268      34.477  54.786  21.289  1.00  0.00           H
ATOM   3917  HG  SER A 268      35.099  56.167  19.600  1.00  0.00           H
ATOM   3918  N   ALA A 269      36.306  55.582  23.826  1.00 -0.07           N
ATOM   3919  CA  ALA A 269      36.550  56.694  24.665  1.00 -0.07           C
ATOM   3920  C   ALA A 269      37.857  56.644  25.483  1.00 -0.07           C
ATOM   3921  O   ALA A 269      38.553  57.620  25.668  1.00 -0.07           O
ATOM   3922  CB  ALA A 269      35.374  56.991  25.630  1.00 -0.07           C
ATOM   3923  H   ALA A 269      35.479  55.028  23.999  1.00 -0.07           H
ATOM   3924  HA  ALA A 269      36.708  57.567  24.031  1.00 -0.07           H
ATOM   3925  HB1 ALA A 269      35.224  56.095  26.231  1.00 -0.07           H
ATOM   3926  HB2 ALA A 269      34.452  57.191  25.084  1.00 -0.07           H
ATOM   3927  HB3 ALA A 269      35.545  57.808  26.331  1.00 -0.07           H
ATOM   3928  N   GLN A 270      38.162  55.439  25.826  1.00 -0.03           N
ATOM   3929  CA  GLN A 270      39.443  55.081  26.468  1.00 -0.03           C
ATOM   3930  C   GLN A 270      40.567  55.237  25.431  1.00 -0.03           C
ATOM   3931  O   GLN A 270      41.553  55.866  25.760  1.00 -0.03           O
ATOM   3932  CB  GLN A 270      39.291  53.716  27.172  1.00 -0.03           C
ATOM   3933  CG  GLN A 270      40.470  53.550  28.157  1.00 -0.03           C
ATOM   3934  CD  GLN A 270      40.381  54.262  29.553  1.00 -0.03           C
ATOM   3935  NE2 GLN A 270      41.442  54.400  30.310  1.00 -0.03           N
ATOM   3936  OE1 GLN A 270      39.343  54.732  30.005  1.00 -0.03           O
ATOM   3937  H   GLN A 270      37.611  54.709  25.397  1.00 -0.03           H
ATOM   3938  HA  GLN A 270      39.778  55.756  27.255  1.00 -0.03           H
ATOM   3939  HB2 GLN A 270      38.331  53.723  27.687  1.00 -0.03           H
ATOM   3940  HB3 GLN A 270      39.365  52.915  26.436  1.00 -0.03           H
ATOM   3941  HG2 GLN A 270      40.460  52.502  28.455  1.00 -0.03           H
ATOM   3942  HG3 GLN A 270      41.456  53.718  27.724  1.00 -0.03           H
ATOM   3943 HE21 GLN A 270      41.224  54.333  31.293  1.00 -0.03           H
ATOM   3944 HE22 GLN A 270      42.304  53.993  29.976  1.00 -0.03           H
ATOM   3945  N   GLU A 271      40.358  54.731  24.204  1.00  0.00           N
ATOM   3946  CA  GLU A 271      41.251  54.842  23.069  1.00  0.00           C
ATOM   3947  C   GLU A 271      41.464  56.346  22.790  1.00  0.00           C
ATOM   3948  O   GLU A 271      42.628  56.666  22.542  1.00  0.00           O
ATOM   3949  CB  GLU A 271      40.774  54.079  21.843  1.00  0.00           C
ATOM   3950  CG  GLU A 271      40.817  52.516  21.970  1.00  0.00           C
ATOM   3951  CD  GLU A 271      42.160  51.937  22.532  1.00  0.00           C
ATOM   3952  OE1 GLU A 271      42.090  50.927  23.331  1.00  0.00           O
ATOM   3953  OE2 GLU A 271      43.276  52.468  22.261  1.00  0.00           O
ATOM   3954  H   GLU A 271      39.470  54.261  24.106  1.00  0.00           H
ATOM   3955  HA  GLU A 271      42.206  54.374  23.311  1.00  0.00           H
ATOM   3956  HB2 GLU A 271      39.731  54.308  21.622  1.00  0.00           H
ATOM   3957  HB3 GLU A 271      41.258  54.448  20.939  1.00  0.00           H
ATOM   3958  HG2 GLU A 271      40.028  52.216  22.659  1.00  0.00           H
ATOM   3959  HG3 GLU A 271      40.521  52.169  20.980  1.00  0.00           H
ATOM   3960  N   THR A 272      40.504  57.273  23.009  1.00 -0.02           N
ATOM   3961  CA  THR A 272      40.669  58.728  22.649  1.00 -0.02           C
ATOM   3962  C   THR A 272      41.275  59.485  23.875  1.00 -0.02           C
ATOM   3963  O   THR A 272      42.055  60.370  23.595  1.00 -0.02           O
ATOM   3964  CB  THR A 272      39.241  59.312  22.300  1.00 -0.02           C
ATOM   3965  CG2 THR A 272      39.316  60.788  22.004  1.00 -0.02           C
ATOM   3966  OG1 THR A 272      38.785  58.504  21.193  1.00 -0.02           O
ATOM   3967  H   THR A 272      39.579  56.885  23.125  1.00 -0.02           H
ATOM   3968  HA  THR A 272      41.318  58.899  21.791  1.00 -0.02           H
ATOM   3969  HB  THR A 272      38.534  59.088  23.099  1.00 -0.02           H
ATOM   3970  HG1 THR A 272      38.487  57.703  21.630  1.00 -0.02           H
ATOM   3971 HG21 THR A 272      39.796  61.314  22.830  1.00 -0.02           H
ATOM   3972 HG22 THR A 272      38.381  61.211  21.638  1.00 -0.02           H
ATOM   3973 HG23 THR A 272      40.076  60.992  21.250  1.00 -0.02           H
ATOM   3974  N   LEU A 273      41.072  59.102  25.160  1.00 -0.33           N
ATOM   3975  CA  LEU A 273      42.079  59.419  26.143  1.00 -0.33           C
ATOM   3976  C   LEU A 273      43.531  58.919  25.806  1.00 -0.33           C
ATOM   3977  O   LEU A 273      44.552  59.541  26.023  1.00 -0.33           O
ATOM   3978  CB  LEU A 273      41.670  58.935  27.521  1.00 -0.33           C
ATOM   3979  CG  LEU A 273      42.742  59.133  28.623  1.00 -0.33           C
ATOM   3980  CD1 LEU A 273      42.764  60.688  28.797  1.00 -0.33           C
ATOM   3981  CD2 LEU A 273      42.279  58.557  29.942  1.00 -0.33           C
ATOM   3982  H   LEU A 273      40.296  58.507  25.413  1.00 -0.33           H
ATOM   3983  HA  LEU A 273      42.118  60.505  26.232  1.00 -0.33           H
ATOM   3984  HB2 LEU A 273      40.697  59.274  27.875  1.00 -0.33           H
ATOM   3985  HB3 LEU A 273      41.524  57.863  27.390  1.00 -0.33           H
ATOM   3986  HG  LEU A 273      43.764  58.813  28.421  1.00 -0.33           H
ATOM   3987 HD11 LEU A 273      43.226  61.122  27.911  1.00 -0.33           H
ATOM   3988 HD12 LEU A 273      43.471  60.944  29.587  1.00 -0.33           H
ATOM   3989 HD13 LEU A 273      41.732  61.032  28.879  1.00 -0.33           H
ATOM   3990 HD21 LEU A 273      43.101  58.533  30.658  1.00 -0.33           H
ATOM   3991 HD22 LEU A 273      41.505  59.155  30.423  1.00 -0.33           H
ATOM   3992 HD23 LEU A 273      41.888  57.551  29.793  1.00 -0.33           H
ATOM   3993  N   ILE A 274      43.695  57.650  25.403  1.00  0.01           N
ATOM   3994  CA  ILE A 274      45.031  56.985  25.367  1.00  0.01           C
ATOM   3995  C   ILE A 274      45.804  57.592  24.304  1.00  0.01           C
ATOM   3996  O   ILE A 274      47.025  57.902  24.381  1.00  0.01           O
ATOM   3997  CB  ILE A 274      44.944  55.435  25.154  1.00  0.01           C
ATOM   3998  CG1 ILE A 274      44.600  54.874  26.525  1.00  0.01           C
ATOM   3999  CG2 ILE A 274      46.032  54.668  24.529  1.00  0.01           C
ATOM   4000  CD1 ILE A 274      44.386  53.338  26.596  1.00  0.01           C
ATOM   4001  H   ILE A 274      42.872  57.109  25.179  1.00  0.01           H
ATOM   4002  HA  ILE A 274      45.468  57.214  26.339  1.00  0.01           H
ATOM   4003  HB  ILE A 274      44.134  55.179  24.471  1.00  0.01           H
ATOM   4004 HG12 ILE A 274      45.428  55.053  27.211  1.00  0.01           H
ATOM   4005 HG13 ILE A 274      43.782  55.403  27.015  1.00  0.01           H
ATOM   4006 HG21 ILE A 274      46.862  54.398  25.182  1.00  0.01           H
ATOM   4007 HG22 ILE A 274      46.480  55.351  23.808  1.00  0.01           H
ATOM   4008 HG23 ILE A 274      45.564  53.789  24.085  1.00  0.01           H
ATOM   4009 HD11 ILE A 274      43.625  52.941  25.923  1.00  0.01           H
ATOM   4010 HD12 ILE A 274      44.014  53.184  27.609  1.00  0.01           H
ATOM   4011 HD13 ILE A 274      45.341  52.812  26.610  1.00  0.01           H
ATOM   4012  N   ARG A 275      45.203  57.704  23.155  1.00  0.02           N
ATOM   4013  CA  ARG A 275      45.820  58.047  21.821  1.00  0.02           C
ATOM   4014  C   ARG A 275      45.887  59.517  21.615  1.00  0.02           C
ATOM   4015  O   ARG A 275      46.921  60.023  21.190  1.00  0.02           O
ATOM   4016  CB  ARG A 275      45.184  57.286  20.629  1.00  0.02           C
ATOM   4017  CG  ARG A 275      45.285  55.754  20.880  1.00  0.02           C
ATOM   4018  CD  ARG A 275      44.742  55.032  19.695  1.00  0.02           C
ATOM   4019  NE  ARG A 275      44.266  53.712  20.020  1.00  0.02           N
ATOM   4020  CZ  ARG A 275      44.233  52.712  19.181  1.00  0.02           C
ATOM   4021  NH1 ARG A 275      44.477  52.783  17.871  1.00  0.02           N
ATOM   4022  NH2 ARG A 275      43.775  51.581  19.600  1.00  0.02           N
ATOM   4023  H   ARG A 275      44.286  57.289  23.074  1.00  0.02           H
ATOM   4024  HA  ARG A 275      46.863  57.737  21.757  1.00  0.02           H
ATOM   4025  HB2 ARG A 275      44.194  57.655  20.360  1.00  0.02           H
ATOM   4026  HB3 ARG A 275      45.877  57.533  19.825  1.00  0.02           H
ATOM   4027  HG2 ARG A 275      46.267  55.363  21.146  1.00  0.02           H
ATOM   4028  HG3 ARG A 275      44.675  55.437  21.726  1.00  0.02           H
ATOM   4029  HD2 ARG A 275      44.013  55.625  19.143  1.00  0.02           H
ATOM   4030  HD3 ARG A 275      45.679  54.983  19.140  1.00  0.02           H
ATOM   4031  HE  ARG A 275      43.882  53.407  20.903  1.00  0.02           H
ATOM   4032 HH11 ARG A 275      45.062  53.505  17.476  1.00  0.02           H
ATOM   4033 HH12 ARG A 275      44.382  51.897  17.394  1.00  0.02           H
ATOM   4034 HH21 ARG A 275      43.752  51.384  20.591  1.00  0.02           H
ATOM   4035 HH22 ARG A 275      43.687  50.773  19.000  1.00  0.02           H
ATOM   4036  N   LYS A 276      44.924  60.303  22.011  1.00  0.02           N
ATOM   4037  CA  LYS A 276      44.840  61.707  21.503  1.00  0.02           C
ATOM   4038  C   LYS A 276      44.888  62.881  22.509  1.00  0.02           C
ATOM   4039  O   LYS A 276      45.487  63.910  22.216  1.00  0.02           O
ATOM   4040  CB  LYS A 276      43.608  61.836  20.584  1.00  0.02           C
ATOM   4041  CG  LYS A 276      43.723  60.809  19.355  1.00  0.02           C
ATOM   4042  CD  LYS A 276      42.805  61.192  18.203  1.00  0.02           C
ATOM   4043  CE  LYS A 276      42.798  60.161  17.114  1.00  0.02           C
ATOM   4044  NZ  LYS A 276      42.077  60.598  15.970  1.00  0.02           N
ATOM   4045  H   LYS A 276      44.160  59.854  22.495  1.00  0.02           H
ATOM   4046  HA  LYS A 276      45.690  61.886  20.845  1.00  0.02           H
ATOM   4047  HB2 LYS A 276      42.702  61.729  21.180  1.00  0.02           H
ATOM   4048  HB3 LYS A 276      43.612  62.895  20.327  1.00  0.02           H
ATOM   4049  HG2 LYS A 276      44.754  60.823  19.004  1.00  0.02           H
ATOM   4050  HG3 LYS A 276      43.489  59.813  19.731  1.00  0.02           H
ATOM   4051  HD2 LYS A 276      41.829  61.252  18.684  1.00  0.02           H
ATOM   4052  HD3 LYS A 276      43.107  62.072  17.635  1.00  0.02           H
ATOM   4053  HE2 LYS A 276      43.860  60.051  16.894  1.00  0.02           H
ATOM   4054  HE3 LYS A 276      42.396  59.194  17.415  1.00  0.02           H
ATOM   4055  HZ1 LYS A 276      42.339  60.064  15.154  1.00  0.02           H
ATOM   4056  HZ2 LYS A 276      42.211  61.595  15.883  1.00  0.02           H
ATOM   4057  HZ3 LYS A 276      41.093  60.494  16.175  1.00  0.02           H
ATOM   4058  N   THR A 277      44.521  62.594  23.752  1.00 -0.04           N
ATOM   4059  CA  THR A 277      44.183  63.468  24.877  1.00 -0.04           C
ATOM   4060  C   THR A 277      45.130  63.274  26.098  1.00 -0.04           C
ATOM   4061  O   THR A 277      45.805  62.238  26.139  1.00 -0.04           O
ATOM   4062  CB  THR A 277      42.723  63.359  25.414  1.00 -0.04           C
ATOM   4063  CG2 THR A 277      42.262  64.518  26.274  1.00 -0.04           C
ATOM   4064  OG1 THR A 277      41.920  63.264  24.310  1.00 -0.04           O
ATOM   4065  H   THR A 277      44.258  61.628  23.885  1.00 -0.04           H
ATOM   4066  HA  THR A 277      44.186  64.496  24.516  1.00 -0.04           H
ATOM   4067  HB  THR A 277      42.735  62.438  25.997  1.00 -0.04           H
ATOM   4068  HG1 THR A 277      42.116  62.422  23.892  1.00 -0.04           H
ATOM   4069 HG21 THR A 277      42.338  65.426  25.676  1.00 -0.04           H
ATOM   4070 HG22 THR A 277      42.766  64.631  27.234  1.00 -0.04           H
ATOM   4071 HG23 THR A 277      41.245  64.269  26.576  1.00 -0.04           H
ATOM   4072  N   ARG A 278      45.225  64.277  26.981  1.00 -0.01           N
ATOM   4073  CA  ARG A 278      46.140  64.497  28.064  1.00 -0.01           C
ATOM   4074  C   ARG A 278      45.430  65.328  29.157  1.00 -0.01           C
ATOM   4075  O   ARG A 278      44.527  66.146  28.919  1.00 -0.01           O
ATOM   4076  CB  ARG A 278      47.332  65.261  27.488  1.00 -0.01           C
ATOM   4077  CG  ARG A 278      48.351  64.568  26.616  1.00 -0.01           C
ATOM   4078  CD  ARG A 278      48.839  63.304  27.292  1.00 -0.01           C
ATOM   4079  NE  ARG A 278      49.876  62.682  26.380  1.00 -0.01           N
ATOM   4080  CZ  ARG A 278      51.104  63.153  26.065  1.00 -0.01           C
ATOM   4081  NH1 ARG A 278      51.681  64.211  26.523  1.00 -0.01           N
ATOM   4082  NH2 ARG A 278      51.876  62.439  25.330  1.00 -0.01           N
ATOM   4083  H   ARG A 278      44.463  64.939  26.978  1.00 -0.01           H
ATOM   4084  HA  ARG A 278      46.307  63.583  28.633  1.00 -0.01           H
ATOM   4085  HB2 ARG A 278      46.980  66.125  26.923  1.00 -0.01           H
ATOM   4086  HB3 ARG A 278      47.822  65.734  28.339  1.00 -0.01           H
ATOM   4087  HG2 ARG A 278      47.840  64.256  25.705  1.00 -0.01           H
ATOM   4088  HG3 ARG A 278      49.184  65.217  26.345  1.00 -0.01           H
ATOM   4089  HD2 ARG A 278      49.244  63.529  28.278  1.00 -0.01           H
ATOM   4090  HD3 ARG A 278      48.087  62.517  27.350  1.00 -0.01           H
ATOM   4091  HE  ARG A 278      49.630  61.796  25.963  1.00 -0.01           H
ATOM   4092 HH11 ARG A 278      51.278  64.606  27.361  1.00 -0.01           H
ATOM   4093 HH12 ARG A 278      52.562  64.517  26.137  1.00 -0.01           H
ATOM   4094 HH21 ARG A 278      51.464  61.608  24.931  1.00 -0.01           H
ATOM   4095 HH22 ARG A 278      52.823  62.774  25.226  1.00 -0.01           H
ATOM   4096  N   PHE A 279      45.809  65.211  30.422  1.00 -0.15           N
ATOM   4097  CA  PHE A 279      45.171  65.866  31.566  1.00 -0.15           C
ATOM   4098  C   PHE A 279      46.168  66.174  32.703  1.00 -0.15           C
ATOM   4099  O   PHE A 279      47.127  65.411  32.804  1.00 -0.15           O
ATOM   4100  CB  PHE A 279      44.056  64.892  31.983  1.00 -0.15           C
ATOM   4101  CG  PHE A 279      43.341  65.382  33.243  1.00 -0.15           C
ATOM   4102  CD1 PHE A 279      42.560  66.504  33.379  1.00 -0.15           C
ATOM   4103  CD2 PHE A 279      43.631  64.660  34.402  1.00 -0.15           C
ATOM   4104  CE1 PHE A 279      42.059  66.922  34.596  1.00 -0.15           C
ATOM   4105  CE2 PHE A 279      43.205  65.067  35.669  1.00 -0.15           C
ATOM   4106  CZ  PHE A 279      42.271  66.130  35.756  1.00 -0.15           C
ATOM   4107  H   PHE A 279      46.506  64.603  30.828  1.00 -0.15           H
ATOM   4108  HA  PHE A 279      44.727  66.798  31.216  1.00 -0.15           H
ATOM   4109  HB2 PHE A 279      43.304  64.732  31.210  1.00 -0.15           H
ATOM   4110  HB3 PHE A 279      44.501  63.966  32.349  1.00 -0.15           H
ATOM   4111  HD1 PHE A 279      42.240  67.145  32.571  1.00 -0.15           H
ATOM   4112  HD2 PHE A 279      44.259  63.781  34.386  1.00 -0.15           H
ATOM   4113  HE1 PHE A 279      41.365  67.745  34.675  1.00 -0.15           H
ATOM   4114  HE2 PHE A 279      43.473  64.584  36.597  1.00 -0.15           H
ATOM   4115  HZ  PHE A 279      41.930  66.515  36.705  1.00 -0.15           H
ATOM   4116  N   PHE A 280      46.128  67.357  33.367  1.00 -0.01           N
ATOM   4117  CA  PHE A 280      47.165  67.949  34.171  1.00 -0.01           C
ATOM   4118  C   PHE A 280      46.642  68.735  35.438  1.00 -0.01           C
ATOM   4119  O   PHE A 280      45.545  69.286  35.343  1.00 -0.01           O
ATOM   4120  CB  PHE A 280      47.997  68.857  33.237  1.00 -0.01           C
ATOM   4121  CG  PHE A 280      47.355  70.129  32.820  1.00 -0.01           C
ATOM   4122  CD1 PHE A 280      47.685  71.347  33.505  1.00 -0.01           C
ATOM   4123  CD2 PHE A 280      46.639  70.142  31.628  1.00 -0.01           C
ATOM   4124  CE1 PHE A 280      47.135  72.532  33.060  1.00 -0.01           C
ATOM   4125  CE2 PHE A 280      46.066  71.356  31.121  1.00 -0.01           C
ATOM   4126  CZ  PHE A 280      46.317  72.527  31.883  1.00 -0.01           C
ATOM   4127  H   PHE A 280      45.298  67.931  33.345  1.00 -0.01           H
ATOM   4128  HA  PHE A 280      47.843  67.181  34.543  1.00 -0.01           H
ATOM   4129  HB2 PHE A 280      48.912  69.019  33.806  1.00 -0.01           H
ATOM   4130  HB3 PHE A 280      48.263  68.214  32.398  1.00 -0.01           H
ATOM   4131  HD1 PHE A 280      48.380  71.350  34.332  1.00 -0.01           H
ATOM   4132  HD2 PHE A 280      46.313  69.231  31.149  1.00 -0.01           H
ATOM   4133  HE1 PHE A 280      47.230  73.445  33.629  1.00 -0.01           H
ATOM   4134  HE2 PHE A 280      45.486  71.346  30.211  1.00 -0.01           H
ATOM   4135  HZ  PHE A 280      45.775  73.431  31.649  1.00 -0.01           H
ATOM   4136  N   MET A 281      47.497  68.914  36.464  1.00  0.01           N
ATOM   4137  CA  MET A 281      47.479  70.092  37.332  1.00  0.01           C
ATOM   4138  C   MET A 281      48.383  71.264  36.968  1.00  0.01           C
ATOM   4139  O   MET A 281      49.416  71.076  36.356  1.00  0.01           O
ATOM   4140  CB  MET A 281      47.647  69.634  38.845  1.00  0.01           C
ATOM   4141  CG  MET A 281      49.109  69.330  39.130  1.00  0.01           C
ATOM   4142  SD  MET A 281      49.647  69.036  40.849  1.00  0.01           S
ATOM   4143  CE  MET A 281      48.333  68.076  41.713  1.00  0.01           C
ATOM   4144  H   MET A 281      48.394  68.453  36.516  1.00  0.01           H
ATOM   4145  HA  MET A 281      46.491  70.548  37.269  1.00  0.01           H
ATOM   4146  HB2 MET A 281      47.388  70.458  39.509  1.00  0.01           H
ATOM   4147  HB3 MET A 281      47.065  68.779  39.191  1.00  0.01           H
ATOM   4148  HG2 MET A 281      49.382  68.418  38.599  1.00  0.01           H
ATOM   4149  HG3 MET A 281      49.763  70.077  38.680  1.00  0.01           H
ATOM   4150  HE1 MET A 281      48.771  67.784  42.667  1.00  0.01           H
ATOM   4151  HE2 MET A 281      47.440  68.673  41.897  1.00  0.01           H
ATOM   4152  HE3 MET A 281      48.126  67.214  41.079  1.00  0.01           H
ATOM   4153  N   ALA A 282      47.947  72.425  37.393  1.00  0.00           N
ATOM   4154  CA  ALA A 282      48.738  73.679  37.303  1.00  0.00           C
ATOM   4155  C   ALA A 282      48.386  74.667  38.459  1.00  0.00           C
ATOM   4156  O   ALA A 282      47.225  74.973  38.691  1.00  0.00           O
ATOM   4157  CB  ALA A 282      48.654  74.350  35.871  1.00  0.00           C
ATOM   4158  H   ALA A 282      47.133  72.431  37.991  1.00  0.00           H
ATOM   4159  HA  ALA A 282      49.764  73.349  37.460  1.00  0.00           H
ATOM   4160  HB1 ALA A 282      47.623  74.679  35.745  1.00  0.00           H
ATOM   4161  HB2 ALA A 282      48.863  73.624  35.084  1.00  0.00           H
ATOM   4162  HB3 ALA A 282      49.437  75.101  35.767  1.00  0.00           H
ATOM   4163  N   THR A 283      49.462  75.124  39.127  1.00  0.00           N
ATOM   4164  CA  THR A 283      49.185  76.030  40.327  1.00  0.00           C
ATOM   4165  C   THR A 283      49.430  77.430  39.925  1.00  0.00           C
ATOM   4166  O   THR A 283      50.564  77.796  39.689  1.00  0.00           O
ATOM   4167  CB  THR A 283      50.055  75.620  41.585  1.00  0.00           C
ATOM   4168  CG2 THR A 283      49.694  76.322  42.842  1.00  0.00           C
ATOM   4169  OG1 THR A 283      49.774  74.321  41.860  1.00  0.00           O
ATOM   4170  H   THR A 283      50.392  74.910  38.797  1.00  0.00           H
ATOM   4171  HA  THR A 283      48.139  76.035  40.634  1.00  0.00           H
ATOM   4172  HB  THR A 283      51.114  75.798  41.400  1.00  0.00           H
ATOM   4173  HG1 THR A 283      50.060  73.736  41.155  1.00  0.00           H
ATOM   4174 HG21 THR A 283      48.607  76.248  42.852  1.00  0.00           H
ATOM   4175 HG22 THR A 283      49.973  77.375  42.871  1.00  0.00           H
ATOM   4176 HG23 THR A 283      50.271  75.879  43.653  1.00  0.00           H
ATOM   4177  N   LEU A 284      48.375  78.199  39.738  1.00  0.00           N
ATOM   4178  CA  LEU A 284      48.354  79.605  39.339  1.00  0.00           C
ATOM   4179  C   LEU A 284      48.346  80.475  40.628  1.00  0.00           C
ATOM   4180  O   LEU A 284      47.780  80.141  41.700  1.00  0.00           O
ATOM   4181  CB  LEU A 284      47.030  79.950  38.583  1.00  0.00           C
ATOM   4182  CG  LEU A 284      46.975  79.513  37.038  1.00  0.00           C
ATOM   4183  CD1 LEU A 284      47.237  78.038  36.662  1.00  0.00           C
ATOM   4184  CD2 LEU A 284      45.589  79.844  36.379  1.00  0.00           C
ATOM   4185  H   LEU A 284      47.506  77.745  39.980  1.00  0.00           H
ATOM   4186  HA  LEU A 284      49.243  79.663  38.710  1.00  0.00           H
ATOM   4187  HB2 LEU A 284      46.154  79.649  39.157  1.00  0.00           H
ATOM   4188  HB3 LEU A 284      47.120  81.034  38.510  1.00  0.00           H
ATOM   4189  HG  LEU A 284      47.647  80.101  36.412  1.00  0.00           H
ATOM   4190 HD11 LEU A 284      46.937  77.825  35.636  1.00  0.00           H
ATOM   4191 HD12 LEU A 284      46.620  77.333  37.221  1.00  0.00           H
ATOM   4192 HD13 LEU A 284      48.284  77.778  36.817  1.00  0.00           H
ATOM   4193 HD21 LEU A 284      45.385  80.909  36.495  1.00  0.00           H
ATOM   4194 HD22 LEU A 284      45.453  79.632  35.319  1.00  0.00           H
ATOM   4195 HD23 LEU A 284      44.828  79.309  36.949  1.00  0.00           H
ATOM   4196  N   ARG A 285      49.036  81.672  40.517  1.00  0.00           N
ATOM   4197  CA  ARG A 285      48.946  82.718  41.582  1.00  0.00           C
ATOM   4198  C   ARG A 285      48.636  84.081  41.053  1.00  0.00           C
ATOM   4199  O   ARG A 285      49.165  84.420  39.979  1.00  0.00           O
ATOM   4200  CB  ARG A 285      50.142  82.652  42.501  1.00  0.00           C
ATOM   4201  CG  ARG A 285      50.249  83.601  43.744  1.00  0.00           C
ATOM   4202  CD  ARG A 285      51.419  83.395  44.608  1.00  0.00           C
ATOM   4203  NE  ARG A 285      51.495  84.315  45.667  1.00  0.00           N
ATOM   4204  CZ  ARG A 285      51.263  84.078  46.970  1.00  0.00           C
ATOM   4205  NH1 ARG A 285      50.778  82.970  47.381  1.00  0.00           N
ATOM   4206  NH2 ARG A 285      51.666  84.911  47.844  1.00  0.00           N
ATOM   4207  H   ARG A 285      49.566  81.874  39.682  1.00  0.00           H
ATOM   4208  HA  ARG A 285      48.050  82.512  42.168  1.00  0.00           H
ATOM   4209  HB2 ARG A 285      50.219  81.621  42.847  1.00  0.00           H
ATOM   4210  HB3 ARG A 285      51.079  82.832  41.976  1.00  0.00           H
ATOM   4211  HG2 ARG A 285      50.300  84.617  43.354  1.00  0.00           H
ATOM   4212  HG3 ARG A 285      49.374  83.561  44.393  1.00  0.00           H
ATOM   4213  HD2 ARG A 285      51.364  82.410  45.072  1.00  0.00           H
ATOM   4214  HD3 ARG A 285      52.329  83.484  44.015  1.00  0.00           H
ATOM   4215  HE  ARG A 285      52.047  85.145  45.501  1.00  0.00           H
ATOM   4216 HH11 ARG A 285      50.313  82.321  46.763  1.00  0.00           H
ATOM   4217 HH12 ARG A 285      50.631  82.784  48.363  1.00  0.00           H
ATOM   4218 HH21 ARG A 285      52.193  85.710  47.522  1.00  0.00           H
ATOM   4219 HH22 ARG A 285      51.447  84.745  48.816  1.00  0.00           H
ATOM   4220  N   LYS A 286      47.849  84.798  41.790  1.00  0.00           N
ATOM   4221  CA  LYS A 286      47.547  86.214  41.458  1.00  0.00           C
ATOM   4222  C   LYS A 286      48.738  87.163  41.992  1.00  0.00           C
ATOM   4223  O   LYS A 286      49.097  86.989  43.153  1.00  0.00           O
ATOM   4224  CB  LYS A 286      46.110  86.531  41.893  1.00  0.00           C
ATOM   4225  CG  LYS A 286      45.883  88.024  41.849  1.00  0.00           C
ATOM   4226  CD  LYS A 286      44.393  88.384  42.075  1.00  0.00           C
ATOM   4227  CE  LYS A 286      44.206  89.886  42.147  1.00  0.00           C
ATOM   4228  NZ  LYS A 286      42.763  90.242  42.236  1.00  0.00           N
ATOM   4229  H   LYS A 286      47.494  84.346  42.621  1.00  0.00           H
ATOM   4230  HA  LYS A 286      47.562  86.357  40.377  1.00  0.00           H
ATOM   4231  HB2 LYS A 286      45.462  86.043  41.165  1.00  0.00           H
ATOM   4232  HB3 LYS A 286      45.884  86.256  42.923  1.00  0.00           H
ATOM   4233  HG2 LYS A 286      46.563  88.480  42.569  1.00  0.00           H
ATOM   4234  HG3 LYS A 286      46.107  88.352  40.834  1.00  0.00           H
ATOM   4235  HD2 LYS A 286      43.799  88.051  41.224  1.00  0.00           H
ATOM   4236  HD3 LYS A 286      43.927  87.958  42.963  1.00  0.00           H
ATOM   4237  HE2 LYS A 286      44.770  90.145  43.043  1.00  0.00           H
ATOM   4238  HE3 LYS A 286      44.565  90.343  41.225  1.00  0.00           H
ATOM   4239  HZ1 LYS A 286      42.577  91.193  42.521  1.00  0.00           H
ATOM   4240  HZ2 LYS A 286      42.253  89.630  42.857  1.00  0.00           H
ATOM   4241  HZ3 LYS A 286      42.339  90.155  41.323  1.00  0.00           H
ATOM   4242  N   PRO A 287      49.270  88.042  41.175  1.00  0.00           N
ATOM   4243  CA  PRO A 287      50.225  89.122  41.544  1.00  0.00           C
ATOM   4244  C   PRO A 287      49.999  89.729  42.884  1.00  0.00           C
ATOM   4245  O   PRO A 287      48.863  89.952  43.209  1.00  0.00           O
ATOM   4246  CB  PRO A 287      50.078  90.091  40.406  1.00  0.00           C
ATOM   4247  CG  PRO A 287      50.021  89.171  39.187  1.00  0.00           C
ATOM   4248  CD  PRO A 287      48.932  88.278  39.753  1.00  0.00           C
ATOM   4249  HA  PRO A 287      51.184  88.605  41.567  1.00  0.00           H
ATOM   4250  HB2 PRO A 287      49.198  90.725  40.509  1.00  0.00           H
ATOM   4251  HB3 PRO A 287      50.911  90.793  40.456  1.00  0.00           H
ATOM   4252  HG2 PRO A 287      49.534  89.648  38.337  1.00  0.00           H
ATOM   4253  HG3 PRO A 287      50.922  88.679  38.821  1.00  0.00           H
ATOM   4254  HD2 PRO A 287      48.005  88.851  39.762  1.00  0.00           H
ATOM   4255  HD3 PRO A 287      48.827  87.397  39.122  1.00  0.00           H
ATOM   4256  N   ALA A 288      51.114  90.075  43.565  1.00  0.00           N
ATOM   4257  CA  ALA A 288      51.077  90.968  44.692  1.00  0.00           C
ATOM   4258  C   ALA A 288      50.655  92.370  44.218  1.00  0.00           C
ATOM   4259  O   ALA A 288      50.764  92.770  43.021  1.00  0.00           O
ATOM   4260  CB  ALA A 288      52.467  90.929  45.361  1.00  0.00           C
ATOM   4261  H   ALA A 288      52.026  89.902  43.166  1.00  0.00           H
ATOM   4262  HA  ALA A 288      50.256  90.726  45.367  1.00  0.00           H
ATOM   4263  HB1 ALA A 288      53.206  91.318  44.661  1.00  0.00           H
ATOM   4264  HB2 ALA A 288      52.721  89.922  45.694  1.00  0.00           H
ATOM   4265  HB3 ALA A 288      52.278  91.608  46.192  1.00  0.00           H
ATOM   4266  N   VAL A 289      50.319  93.172  45.261  1.00  0.00           N
ATOM   4267  CA  VAL A 289      50.338  94.639  45.195  1.00  0.00           C
ATOM   4268  C   VAL A 289      51.735  95.178  45.340  1.00  0.00           C
ATOM   4269  O   VAL A 289      52.472  94.598  46.107  1.00  0.00           O
ATOM   4270  CB  VAL A 289      49.551  95.273  46.425  1.00  0.00           C
ATOM   4271  CG1 VAL A 289      48.143  95.591  46.084  1.00  0.00           C
ATOM   4272  CG2 VAL A 289      49.593  94.410  47.774  1.00  0.00           C
ATOM   4273  H   VAL A 289      50.258  92.731  46.167  1.00  0.00           H
ATOM   4274  HA  VAL A 289      49.846  94.853  44.246  1.00  0.00           H
ATOM   4275  HB  VAL A 289      49.946  96.271  46.618  1.00  0.00           H
ATOM   4276 HG11 VAL A 289      47.698  94.714  45.615  1.00  0.00           H
ATOM   4277 HG12 VAL A 289      47.517  95.925  46.911  1.00  0.00           H
ATOM   4278 HG13 VAL A 289      48.159  96.315  45.269  1.00  0.00           H
ATOM   4279 HG21 VAL A 289      50.644  94.260  48.022  1.00  0.00           H
ATOM   4280 HG22 VAL A 289      49.157  93.423  47.620  1.00  0.00           H
ATOM   4281 HG23 VAL A 289      49.087  94.955  48.571  1.00  0.00           H
ATOM   4282  N   LEU A 290      52.026  96.235  44.611  1.00  0.00           N
ATOM   4283  CA  LEU A 290      53.211  97.112  44.599  1.00  0.00           C
ATOM   4284  C   LEU A 290      53.232  98.052  45.767  1.00  0.00           C
ATOM   4285  O   LEU A 290      52.163  98.485  46.195  1.00  0.00           O
ATOM   4286  CB  LEU A 290      53.245  97.957  43.275  1.00  0.00           C
ATOM   4287  CG  LEU A 290      53.133  97.184  41.964  1.00  0.00           C
ATOM   4288  CD1 LEU A 290      53.156  98.080  40.745  1.00  0.00           C
ATOM   4289  CD2 LEU A 290      54.418  96.302  41.817  1.00  0.00           C
ATOM   4290  OXT LEU A 290      54.369  98.417  46.291  1.00  0.00           O
ATOM   4291  H   LEU A 290      51.211  96.579  44.124  1.00  0.00           H
ATOM   4292  HA  LEU A 290      54.099  96.493  44.727  1.00  0.00           H
ATOM   4293  HB2 LEU A 290      52.486  98.737  43.340  1.00  0.00           H
ATOM   4294  HB3 LEU A 290      54.180  98.514  43.339  1.00  0.00           H
ATOM   4295  HG  LEU A 290      52.236  96.565  41.991  1.00  0.00           H
ATOM   4296 HD11 LEU A 290      52.616  98.985  41.021  1.00  0.00           H
ATOM   4297 HD12 LEU A 290      52.724  97.565  39.887  1.00  0.00           H
ATOM   4298 HD13 LEU A 290      54.139  98.435  40.437  1.00  0.00           H
ATOM   4299 HD21 LEU A 290      55.229  97.026  41.733  1.00  0.00           H
ATOM   4300 HD22 LEU A 290      54.637  95.733  42.721  1.00  0.00           H
ATOM   4301 HD23 LEU A 290      54.328  95.764  40.873  1.00  0.00           H
TER    4302      LEU A 290 
ATOM   4303  N   GLN B   9      35.831  77.889  22.517  1.00  0.06           N
ATOM   4304  CA  GLN B   9      36.026  76.880  23.620  1.00  0.06           C
ATOM   4305  C   GLN B   9      34.709  76.418  24.196  1.00  0.06           C
ATOM   4306  O   GLN B   9      34.394  75.217  24.132  1.00  0.06           O
ATOM   4307  CB  GLN B   9      36.827  77.527  24.704  1.00  0.06           C
ATOM   4308  CG  GLN B   9      38.304  77.698  24.328  1.00  0.06           C
ATOM   4309  CD  GLN B   9      38.972  78.589  25.367  1.00  0.06           C
ATOM   4310  NE2 GLN B   9      40.008  79.231  24.998  1.00  0.06           N
ATOM   4311  OE1 GLN B   9      38.428  78.900  26.440  1.00  0.06           O
ATOM   4312  HA  GLN B   9      36.608  76.034  23.255  1.00  0.06           H
ATOM   4313  HB2 GLN B   9      36.344  78.456  25.007  1.00  0.06           H
ATOM   4314  HB3 GLN B   9      36.837  76.885  25.585  1.00  0.06           H
ATOM   4315  HG2 GLN B   9      38.856  76.774  24.498  1.00  0.06           H
ATOM   4316  HG3 GLN B   9      38.368  78.148  23.337  1.00  0.06           H
ATOM   4317 HE21 GLN B   9      40.381  79.907  25.648  1.00  0.06           H
ATOM   4318 HE22 GLN B   9      40.619  78.915  24.259  1.00  0.06           H
ATOM   4319  H1  GLN B   9      35.060  78.514  22.709  1.00  0.06           H
ATOM   4320  H2  GLN B   9      36.679  78.419  22.378  1.00  0.06           H
ATOM   4321  H3  GLN B   9      35.632  77.369  21.675  1.00  0.06           H
ATOM   4322  N   GLN B  10      33.800  77.363  24.651  1.00  0.02           N
ATOM   4323  CA  GLN B  10      32.558  77.025  25.295  1.00  0.02           C
ATOM   4324  C   GLN B  10      31.534  76.707  24.214  1.00  0.02           C
ATOM   4325  O   GLN B  10      31.070  77.595  23.467  1.00  0.02           O
ATOM   4326  CB  GLN B  10      32.081  78.157  26.208  1.00  0.02           C
ATOM   4327  CG  GLN B  10      30.956  77.685  27.128  1.00  0.02           C
ATOM   4328  CD  GLN B  10      30.474  78.762  28.177  1.00  0.02           C
ATOM   4329  NE2 GLN B  10      29.945  78.332  29.330  1.00  0.02           N
ATOM   4330  OE1 GLN B  10      30.645  79.943  28.032  1.00  0.02           O
ATOM   4331  H   GLN B  10      34.009  78.338  24.813  1.00  0.02           H
ATOM   4332  HA  GLN B  10      32.681  76.184  25.977  1.00  0.02           H
ATOM   4333  HB2 GLN B  10      32.933  78.497  26.796  1.00  0.02           H
ATOM   4334  HB3 GLN B  10      31.668  78.952  25.588  1.00  0.02           H
ATOM   4335  HG2 GLN B  10      30.061  77.468  26.545  1.00  0.02           H
ATOM   4336  HG3 GLN B  10      31.269  76.792  27.671  1.00  0.02           H
ATOM   4337 HE21 GLN B  10      29.669  79.070  29.961  1.00  0.02           H
ATOM   4338 HE22 GLN B  10      29.967  77.338  29.509  1.00  0.02           H
ATOM   4339  N   GLN B  11      31.155  75.463  24.129  1.00  0.04           N
ATOM   4340  CA  GLN B  11      30.112  74.984  23.259  1.00  0.04           C
ATOM   4341  C   GLN B  11      28.672  75.155  23.801  1.00  0.04           C
ATOM   4342  O   GLN B  11      27.844  75.779  23.141  1.00  0.04           O
ATOM   4343  CB  GLN B  11      30.345  73.601  22.746  1.00  0.04           C
ATOM   4344  CG  GLN B  11      31.774  73.603  22.161  1.00  0.04           C
ATOM   4345  CD  GLN B  11      31.982  72.430  21.210  1.00  0.04           C
ATOM   4346  NE2 GLN B  11      31.421  71.303  21.643  1.00  0.04           N
ATOM   4347  OE1 GLN B  11      32.689  72.452  20.174  1.00  0.04           O
ATOM   4348  H   GLN B  11      31.446  74.879  24.900  1.00  0.04           H
ATOM   4349  HA  GLN B  11      30.104  75.645  22.392  1.00  0.04           H
ATOM   4350  HB2 GLN B  11      30.305  72.777  23.458  1.00  0.04           H
ATOM   4351  HB3 GLN B  11      29.700  73.468  21.878  1.00  0.04           H
ATOM   4352  HG2 GLN B  11      31.928  74.527  21.604  1.00  0.04           H
ATOM   4353  HG3 GLN B  11      32.564  73.438  22.894  1.00  0.04           H
ATOM   4354 HE21 GLN B  11      31.588  70.463  21.107  1.00  0.04           H
ATOM   4355 HE22 GLN B  11      30.993  71.189  22.551  1.00  0.04           H
ATOM   4356  N   VAL B  12      28.496  74.577  24.944  1.00 -0.01           N
ATOM   4357  CA  VAL B  12      27.240  74.557  25.688  1.00 -0.01           C
ATOM   4358  C   VAL B  12      27.354  75.390  26.973  1.00 -0.01           C
ATOM   4359  O   VAL B  12      28.441  75.475  27.562  1.00 -0.01           O
ATOM   4360  CB  VAL B  12      26.823  73.104  26.060  1.00 -0.01           C
ATOM   4361  CG1 VAL B  12      26.676  72.266  24.734  1.00 -0.01           C
ATOM   4362  CG2 VAL B  12      27.836  72.308  26.890  1.00 -0.01           C
ATOM   4363  H   VAL B  12      29.338  74.256  25.399  1.00 -0.01           H
ATOM   4364  HA  VAL B  12      26.454  75.012  25.085  1.00 -0.01           H
ATOM   4365  HB  VAL B  12      25.836  73.170  26.518  1.00 -0.01           H
ATOM   4366 HG11 VAL B  12      27.548  72.295  24.080  1.00 -0.01           H
ATOM   4367 HG12 VAL B  12      26.428  71.217  24.895  1.00 -0.01           H
ATOM   4368 HG13 VAL B  12      25.882  72.778  24.191  1.00 -0.01           H
ATOM   4369 HG21 VAL B  12      27.501  71.288  27.076  1.00 -0.01           H
ATOM   4370 HG22 VAL B  12      28.024  72.641  27.911  1.00 -0.01           H
ATOM   4371 HG23 VAL B  12      28.871  72.320  26.548  1.00 -0.01           H
ATOM   4372  N   THR B  13      26.255  76.036  27.313  1.00  0.00           N
ATOM   4373  CA  THR B  13      26.090  77.091  28.341  1.00  0.00           C
ATOM   4374  C   THR B  13      25.932  76.549  29.808  1.00  0.00           C
ATOM   4375  O   THR B  13      25.739  75.344  30.036  1.00  0.00           O
ATOM   4376  CB  THR B  13      24.958  78.116  28.095  1.00  0.00           C
ATOM   4377  CG2 THR B  13      25.127  78.586  26.618  1.00  0.00           C
ATOM   4378  OG1 THR B  13      23.710  77.593  28.235  1.00  0.00           O
ATOM   4379  H   THR B  13      25.447  75.901  26.723  1.00  0.00           H
ATOM   4380  HA  THR B  13      27.016  77.665  28.349  1.00  0.00           H
ATOM   4381  HB  THR B  13      25.042  78.968  28.769  1.00  0.00           H
ATOM   4382  HG1 THR B  13      23.627  76.896  27.580  1.00  0.00           H
ATOM   4383 HG21 THR B  13      26.142  78.914  26.396  1.00  0.00           H
ATOM   4384 HG22 THR B  13      24.523  79.486  26.502  1.00  0.00           H
ATOM   4385 HG23 THR B  13      24.803  77.915  25.822  1.00  0.00           H
ATOM   4386  N   ALA B  14      26.016  77.410  30.753  1.00  0.00           N
ATOM   4387  CA  ALA B  14      25.935  77.056  32.190  1.00  0.00           C
ATOM   4388  C   ALA B  14      24.497  76.574  32.619  1.00  0.00           C
ATOM   4389  O   ALA B  14      24.401  75.879  33.567  1.00  0.00           O
ATOM   4390  CB  ALA B  14      26.362  78.297  33.011  1.00  0.00           C
ATOM   4391  H   ALA B  14      26.365  78.330  30.525  1.00  0.00           H
ATOM   4392  HA  ALA B  14      26.536  76.163  32.366  1.00  0.00           H
ATOM   4393  HB1 ALA B  14      25.580  79.035  32.833  1.00  0.00           H
ATOM   4394  HB2 ALA B  14      27.368  78.634  32.761  1.00  0.00           H
ATOM   4395  HB3 ALA B  14      26.255  78.087  34.075  1.00  0.00           H
ATOM   4396  N   ASP B  15      23.513  76.930  31.823  1.00  0.00           N
ATOM   4397  CA  ASP B  15      22.186  76.565  32.089  1.00  0.00           C
ATOM   4398  C   ASP B  15      21.964  75.109  31.695  1.00  0.00           C
ATOM   4399  O   ASP B  15      21.116  74.355  32.240  1.00  0.00           O
ATOM   4400  CB  ASP B  15      21.245  77.468  31.228  1.00  0.00           C
ATOM   4401  CG  ASP B  15      20.948  78.903  31.636  1.00  0.00           C
ATOM   4402  OD1 ASP B  15      20.324  79.713  30.867  1.00  0.00           O
ATOM   4403  OD2 ASP B  15      21.430  79.247  32.737  1.00  0.00           O
ATOM   4404  H   ASP B  15      23.655  77.492  30.996  1.00  0.00           H
ATOM   4405  HA  ASP B  15      21.882  76.610  33.135  1.00  0.00           H
ATOM   4406  HB2 ASP B  15      21.431  77.405  30.156  1.00  0.00           H
ATOM   4407  HB3 ASP B  15      20.321  76.927  31.431  1.00  0.00           H
ATOM   4408  N   GLU B  16      22.644  74.712  30.578  1.00  0.00           N
ATOM   4409  CA  GLU B  16      22.552  73.422  29.948  1.00  0.00           C
ATOM   4410  C   GLU B  16      23.353  72.397  30.710  1.00  0.00           C
ATOM   4411  O   GLU B  16      22.811  71.277  30.901  1.00  0.00           O
ATOM   4412  CB  GLU B  16      23.030  73.559  28.473  1.00  0.00           C
ATOM   4413  CG  GLU B  16      22.132  74.337  27.534  1.00  0.00           C
ATOM   4414  CD  GLU B  16      22.979  74.730  26.283  1.00  0.00           C
ATOM   4415  OE1 GLU B  16      23.727  75.704  26.339  1.00  0.00           O
ATOM   4416  OE2 GLU B  16      22.933  74.076  25.176  1.00  0.00           O
ATOM   4417  H   GLU B  16      23.188  75.388  30.059  1.00  0.00           H
ATOM   4418  HA  GLU B  16      21.519  73.076  29.913  1.00  0.00           H
ATOM   4419  HB2 GLU B  16      24.024  74.007  28.471  1.00  0.00           H
ATOM   4420  HB3 GLU B  16      23.248  72.548  28.128  1.00  0.00           H
ATOM   4421  HG2 GLU B  16      21.324  73.713  27.150  1.00  0.00           H
ATOM   4422  HG3 GLU B  16      21.662  75.234  27.938  1.00  0.00           H
ATOM   4423  N   VAL B  17      24.603  72.625  31.237  1.00 -0.03           N
ATOM   4424  CA  VAL B  17      25.349  71.756  32.155  1.00 -0.03           C
ATOM   4425  C   VAL B  17      24.589  71.636  33.490  1.00 -0.03           C
ATOM   4426  O   VAL B  17      24.769  70.687  34.248  1.00 -0.03           O
ATOM   4427  CB  VAL B  17      26.818  72.283  32.224  1.00 -0.03           C
ATOM   4428  CG1 VAL B  17      27.791  71.456  33.205  1.00 -0.03           C
ATOM   4429  CG2 VAL B  17      27.346  72.501  30.756  1.00 -0.03           C
ATOM   4430  H   VAL B  17      25.023  73.529  31.077  1.00 -0.03           H
ATOM   4431  HA  VAL B  17      25.288  70.759  31.718  1.00 -0.03           H
ATOM   4432  HB  VAL B  17      26.681  73.262  32.683  1.00 -0.03           H
ATOM   4433 HG11 VAL B  17      28.736  71.989  33.309  1.00 -0.03           H
ATOM   4434 HG12 VAL B  17      27.301  71.344  34.173  1.00 -0.03           H
ATOM   4435 HG13 VAL B  17      28.090  70.509  32.756  1.00 -0.03           H
ATOM   4436 HG21 VAL B  17      27.007  71.679  30.124  1.00 -0.03           H
ATOM   4437 HG22 VAL B  17      28.436  72.492  30.771  1.00 -0.03           H
ATOM   4438 HG23 VAL B  17      26.870  73.371  30.304  1.00 -0.03           H
ATOM   4439  N   GLY B  18      23.774  72.630  33.859  1.00  0.01           N
ATOM   4440  CA  GLY B  18      23.031  72.612  35.136  1.00  0.01           C
ATOM   4441  C   GLY B  18      21.986  71.473  35.100  1.00  0.01           C
ATOM   4442  O   GLY B  18      22.009  70.487  35.918  1.00  0.01           O
ATOM   4443  H   GLY B  18      23.494  73.231  33.097  1.00  0.01           H
ATOM   4444  HA2 GLY B  18      23.636  72.361  36.007  1.00  0.01           H
ATOM   4445  HA3 GLY B  18      22.597  73.593  35.331  1.00  0.01           H
ATOM   4446  N   ASP B  19      21.064  71.512  34.104  1.00  0.00           N
ATOM   4447  CA  ASP B  19      20.073  70.441  33.802  1.00  0.00           C
ATOM   4448  C   ASP B  19      20.801  69.120  33.398  1.00  0.00           C
ATOM   4449  O   ASP B  19      20.068  68.114  33.506  1.00  0.00           O
ATOM   4450  CB  ASP B  19      19.025  70.990  32.809  1.00  0.00           C
ATOM   4451  CG  ASP B  19      18.201  72.174  33.241  1.00  0.00           C
ATOM   4452  OD1 ASP B  19      17.884  72.129  34.446  1.00  0.00           O
ATOM   4453  OD2 ASP B  19      17.771  73.080  32.450  1.00  0.00           O
ATOM   4454  H   ASP B  19      21.033  72.357  33.551  1.00  0.00           H
ATOM   4455  HA  ASP B  19      19.504  70.328  34.725  1.00  0.00           H
ATOM   4456  HB2 ASP B  19      19.532  71.365  31.920  1.00  0.00           H
ATOM   4457  HB3 ASP B  19      18.349  70.166  32.584  1.00  0.00           H
ATOM   4458  N   TRP B  20      22.064  69.056  33.042  1.00 -0.04           N
ATOM   4459  CA  TRP B  20      22.749  67.788  32.655  1.00 -0.04           C
ATOM   4460  C   TRP B  20      23.146  67.045  33.915  1.00 -0.04           C
ATOM   4461  O   TRP B  20      22.718  65.842  34.091  1.00 -0.04           O
ATOM   4462  CB  TRP B  20      23.873  68.110  31.662  1.00 -0.04           C
ATOM   4463  CG  TRP B  20      24.632  66.973  31.082  1.00 -0.04           C
ATOM   4464  CD1 TRP B  20      24.257  66.234  29.979  1.00 -0.04           C
ATOM   4465  CD2 TRP B  20      25.715  66.211  31.680  1.00 -0.04           C
ATOM   4466  CE2 TRP B  20      26.027  65.142  30.767  1.00 -0.04           C
ATOM   4467  CE3 TRP B  20      26.501  66.288  32.895  1.00 -0.04           C
ATOM   4468  NE1 TRP B  20      25.132  65.252  29.723  1.00 -0.04           N
ATOM   4469  CZ2 TRP B  20      27.136  64.356  31.031  1.00 -0.04           C
ATOM   4470  CZ3 TRP B  20      27.522  65.375  33.217  1.00 -0.04           C
ATOM   4471  CH2 TRP B  20      27.927  64.532  32.163  1.00 -0.04           C
ATOM   4472  H   TRP B  20      22.524  69.926  32.815  1.00 -0.04           H
ATOM   4473  HA  TRP B  20      22.118  67.095  32.098  1.00 -0.04           H
ATOM   4474  HB2 TRP B  20      23.352  68.648  30.870  1.00 -0.04           H
ATOM   4475  HB3 TRP B  20      24.557  68.805  32.151  1.00 -0.04           H
ATOM   4476  HD1 TRP B  20      23.299  66.370  29.500  1.00 -0.04           H
ATOM   4477  HE1 TRP B  20      25.204  64.670  28.900  1.00 -0.04           H
ATOM   4478  HE3 TRP B  20      26.134  66.940  33.674  1.00 -0.04           H
ATOM   4479  HZ2 TRP B  20      27.458  63.658  30.272  1.00 -0.04           H
ATOM   4480  HZ3 TRP B  20      28.037  65.397  34.165  1.00 -0.04           H
ATOM   4481  HH2 TRP B  20      28.781  63.889  32.313  1.00 -0.04           H
ATOM   4482  N   TYR B  21      23.863  67.678  34.859  1.00  0.01           N
ATOM   4483  CA  TYR B  21      24.181  67.095  36.218  1.00  0.01           C
ATOM   4484  C   TYR B  21      22.932  66.901  37.121  1.00  0.01           C
ATOM   4485  O   TYR B  21      22.857  65.930  37.893  1.00  0.01           O
ATOM   4486  CB  TYR B  21      25.316  67.978  36.998  1.00  0.01           C
ATOM   4487  CG  TYR B  21      26.698  67.725  36.380  1.00  0.01           C
ATOM   4488  CD1 TYR B  21      27.467  66.567  36.697  1.00  0.01           C
ATOM   4489  CD2 TYR B  21      27.268  68.764  35.658  1.00  0.01           C
ATOM   4490  CE1 TYR B  21      28.835  66.512  36.378  1.00  0.01           C
ATOM   4491  CE2 TYR B  21      28.649  68.711  35.248  1.00  0.01           C
ATOM   4492  CZ  TYR B  21      29.342  67.564  35.540  1.00  0.01           C
ATOM   4493  OH  TYR B  21      30.598  67.447  35.029  1.00  0.01           O
ATOM   4494  H   TYR B  21      24.221  68.583  34.589  1.00  0.01           H
ATOM   4495  HA  TYR B  21      24.479  66.058  36.067  1.00  0.01           H
ATOM   4496  HB2 TYR B  21      24.948  69.004  36.972  1.00  0.01           H
ATOM   4497  HB3 TYR B  21      25.295  67.704  38.053  1.00  0.01           H
ATOM   4498  HD1 TYR B  21      27.019  65.725  37.204  1.00  0.01           H
ATOM   4499  HD2 TYR B  21      26.651  69.630  35.468  1.00  0.01           H
ATOM   4500  HE1 TYR B  21      29.447  65.674  36.679  1.00  0.01           H
ATOM   4501  HE2 TYR B  21      29.057  69.557  34.716  1.00  0.01           H
ATOM   4502  HH  TYR B  21      30.563  67.979  34.230  1.00  0.01           H
ATOM   4503  N   ASP B  22      21.860  67.697  36.911  1.00  0.03           N
ATOM   4504  CA  ASP B  22      20.553  67.471  37.574  1.00  0.03           C
ATOM   4505  C   ASP B  22      19.709  66.381  37.000  1.00  0.03           C
ATOM   4506  O   ASP B  22      18.810  65.870  37.711  1.00  0.03           O
ATOM   4507  CB  ASP B  22      19.759  68.759  37.408  1.00  0.03           C
ATOM   4508  CG  ASP B  22      20.091  69.903  38.342  1.00  0.03           C
ATOM   4509  OD1 ASP B  22      20.825  69.705  39.352  1.00  0.03           O
ATOM   4510  OD2 ASP B  22      19.645  71.093  38.091  1.00  0.03           O
ATOM   4511  H   ASP B  22      21.950  68.577  36.424  1.00  0.03           H
ATOM   4512  HA  ASP B  22      20.734  67.151  38.600  1.00  0.03           H
ATOM   4513  HB2 ASP B  22      19.685  69.180  36.406  1.00  0.03           H
ATOM   4514  HB3 ASP B  22      18.722  68.550  37.669  1.00  0.03           H
ATOM   4515  N   LYS B  23      19.870  66.119  35.727  1.00  0.00           N
ATOM   4516  CA  LYS B  23      19.303  64.885  35.157  1.00  0.00           C
ATOM   4517  C   LYS B  23      20.087  63.617  35.536  1.00  0.00           C
ATOM   4518  O   LYS B  23      19.579  62.681  36.163  1.00  0.00           O
ATOM   4519  CB  LYS B  23      19.058  65.055  33.669  1.00  0.00           C
ATOM   4520  CG  LYS B  23      18.037  64.003  33.098  1.00  0.00           C
ATOM   4521  CD  LYS B  23      16.601  64.346  33.141  1.00  0.00           C
ATOM   4522  CE  LYS B  23      15.751  63.172  32.539  1.00  0.00           C
ATOM   4523  NZ  LYS B  23      14.258  63.543  32.535  1.00  0.00           N
ATOM   4524  H   LYS B  23      20.364  66.753  35.115  1.00  0.00           H
ATOM   4525  HA  LYS B  23      18.297  64.765  35.559  1.00  0.00           H
ATOM   4526  HB2 LYS B  23      18.657  66.056  33.512  1.00  0.00           H
ATOM   4527  HB3 LYS B  23      20.006  64.966  33.139  1.00  0.00           H
ATOM   4528  HG2 LYS B  23      18.224  63.834  32.037  1.00  0.00           H
ATOM   4529  HG3 LYS B  23      18.282  63.018  33.496  1.00  0.00           H
ATOM   4530  HD2 LYS B  23      16.344  64.364  34.200  1.00  0.00           H
ATOM   4531  HD3 LYS B  23      16.460  65.198  32.475  1.00  0.00           H
ATOM   4532  HE2 LYS B  23      16.113  62.928  31.540  1.00  0.00           H
ATOM   4533  HE3 LYS B  23      15.947  62.308  33.175  1.00  0.00           H
ATOM   4534  HZ1 LYS B  23      13.591  62.793  32.649  1.00  0.00           H
ATOM   4535  HZ2 LYS B  23      14.067  63.998  31.655  1.00  0.00           H
ATOM   4536  HZ3 LYS B  23      14.065  64.222  33.257  1.00  0.00           H
ATOM   4537  N   PHE B  24      21.346  63.589  35.098  1.00 -0.02           N
ATOM   4538  CA  PHE B  24      22.157  62.388  34.987  1.00 -0.02           C
ATOM   4539  C   PHE B  24      23.246  62.343  36.044  1.00 -0.02           C
ATOM   4540  O   PHE B  24      23.658  61.218  36.345  1.00 -0.02           O
ATOM   4541  CB  PHE B  24      22.742  62.309  33.607  1.00 -0.02           C
ATOM   4542  CG  PHE B  24      21.772  62.302  32.472  1.00 -0.02           C
ATOM   4543  CD1 PHE B  24      20.968  61.183  32.216  1.00 -0.02           C
ATOM   4544  CD2 PHE B  24      21.680  63.457  31.719  1.00 -0.02           C
ATOM   4545  CE1 PHE B  24      19.971  61.289  31.215  1.00 -0.02           C
ATOM   4546  CE2 PHE B  24      20.765  63.513  30.644  1.00 -0.02           C
ATOM   4547  CZ  PHE B  24      19.912  62.427  30.330  1.00 -0.02           C
ATOM   4548  H   PHE B  24      21.741  64.443  34.731  1.00 -0.02           H
ATOM   4549  HA  PHE B  24      21.558  61.482  35.084  1.00 -0.02           H
ATOM   4550  HB2 PHE B  24      23.440  63.118  33.391  1.00 -0.02           H
ATOM   4551  HB3 PHE B  24      23.208  61.327  33.529  1.00 -0.02           H
ATOM   4552  HD1 PHE B  24      21.105  60.345  32.884  1.00 -0.02           H
ATOM   4553  HD2 PHE B  24      22.309  64.296  31.975  1.00 -0.02           H
ATOM   4554  HE1 PHE B  24      19.308  60.466  30.993  1.00 -0.02           H
ATOM   4555  HE2 PHE B  24      20.794  64.363  29.978  1.00 -0.02           H
ATOM   4556  HZ  PHE B  24      19.092  62.511  29.632  1.00 -0.02           H
ATOM   4557  N   GLY B  25      23.670  63.382  36.793  1.00  0.01           N
ATOM   4558  CA  GLY B  25      24.794  63.453  37.752  1.00  0.01           C
ATOM   4559  C   GLY B  25      25.115  62.234  38.621  1.00  0.01           C
ATOM   4560  O   GLY B  25      26.288  61.825  38.794  1.00  0.01           O
ATOM   4561  H   GLY B  25      23.152  64.247  36.726  1.00  0.01           H
ATOM   4562  HA2 GLY B  25      25.681  63.691  37.165  1.00  0.01           H
ATOM   4563  HA3 GLY B  25      24.748  64.330  38.397  1.00  0.01           H
ATOM   4564  N   GLU B  26      24.144  61.638  39.225  1.00 -0.01           N
ATOM   4565  CA  GLU B  26      24.340  60.519  40.171  1.00 -0.01           C
ATOM   4566  C   GLU B  26      24.940  59.344  39.523  1.00 -0.01           C
ATOM   4567  O   GLU B  26      25.505  58.514  40.224  1.00 -0.01           O
ATOM   4568  CB  GLU B  26      22.947  60.197  40.811  1.00 -0.01           C
ATOM   4569  CG  GLU B  26      22.389  61.329  41.645  1.00 -0.01           C
ATOM   4570  CD  GLU B  26      23.305  61.608  42.844  1.00 -0.01           C
ATOM   4571  OE1 GLU B  26      23.986  62.663  42.841  1.00 -0.01           O
ATOM   4572  OE2 GLU B  26      23.214  60.849  43.841  1.00 -0.01           O
ATOM   4573  H   GLU B  26      23.217  62.016  39.093  1.00 -0.01           H
ATOM   4574  HA  GLU B  26      25.039  60.899  40.916  1.00 -0.01           H
ATOM   4575  HB2 GLU B  26      22.286  59.902  39.996  1.00 -0.01           H
ATOM   4576  HB3 GLU B  26      23.080  59.357  41.493  1.00 -0.01           H
ATOM   4577  HG2 GLU B  26      22.318  62.270  41.100  1.00 -0.01           H
ATOM   4578  HG3 GLU B  26      21.390  61.051  41.982  1.00 -0.01           H
ATOM   4579  N   VAL B  27      24.934  59.146  38.207  1.00 -0.17           N
ATOM   4580  CA  VAL B  27      25.592  58.036  37.429  1.00 -0.17           C
ATOM   4581  C   VAL B  27      27.052  57.997  37.694  1.00 -0.17           C
ATOM   4582  O   VAL B  27      27.680  56.929  37.687  1.00 -0.17           O
ATOM   4583  CB  VAL B  27      25.275  58.132  35.944  1.00 -0.17           C
ATOM   4584  CG1 VAL B  27      25.911  59.312  35.239  1.00 -0.17           C
ATOM   4585  CG2 VAL B  27      25.680  56.779  35.261  1.00 -0.17           C
ATOM   4586  H   VAL B  27      24.552  59.921  37.685  1.00 -0.17           H
ATOM   4587  HA  VAL B  27      25.265  57.047  37.750  1.00 -0.17           H
ATOM   4588  HB  VAL B  27      24.198  58.296  35.906  1.00 -0.17           H
ATOM   4589 HG11 VAL B  27      25.593  59.231  34.200  1.00 -0.17           H
ATOM   4590 HG12 VAL B  27      25.700  60.264  35.727  1.00 -0.17           H
ATOM   4591 HG13 VAL B  27      26.984  59.122  35.265  1.00 -0.17           H
ATOM   4592 HG21 VAL B  27      26.742  56.555  35.363  1.00 -0.17           H
ATOM   4593 HG22 VAL B  27      25.413  56.804  34.204  1.00 -0.17           H
ATOM   4594 HG23 VAL B  27      25.325  55.854  35.714  1.00 -0.17           H
ATOM   4595  N   TYR B  28      27.739  59.078  38.087  1.00 -0.61           N
ATOM   4596  CA  TYR B  28      29.113  59.218  38.653  1.00 -0.61           C
ATOM   4597  C   TYR B  28      29.267  58.922  40.095  1.00 -0.61           C
ATOM   4598  O   TYR B  28      30.144  58.184  40.523  1.00 -0.61           O
ATOM   4599  CB  TYR B  28      29.696  60.542  38.241  1.00 -0.61           C
ATOM   4600  CG  TYR B  28      29.709  60.741  36.688  1.00 -0.61           C
ATOM   4601  CD1 TYR B  28      30.744  60.070  36.028  1.00 -0.61           C
ATOM   4602  CD2 TYR B  28      28.800  61.606  36.048  1.00 -0.61           C
ATOM   4603  CE1 TYR B  28      30.865  60.269  34.649  1.00 -0.61           C
ATOM   4604  CE2 TYR B  28      28.800  61.648  34.637  1.00 -0.61           C
ATOM   4605  CZ  TYR B  28      29.897  61.001  33.970  1.00 -0.61           C
ATOM   4606  OH  TYR B  28      29.925  61.125  32.629  1.00 -0.61           O
ATOM   4607  H   TYR B  28      27.274  59.963  37.948  1.00 -0.61           H
ATOM   4608  HA  TYR B  28      29.817  58.543  38.166  1.00 -0.61           H
ATOM   4609  HB2 TYR B  28      29.194  61.320  38.816  1.00 -0.61           H
ATOM   4610  HB3 TYR B  28      30.755  60.552  38.499  1.00 -0.61           H
ATOM   4611  HD1 TYR B  28      31.468  59.451  36.537  1.00 -0.61           H
ATOM   4612  HD2 TYR B  28      27.988  61.995  36.644  1.00 -0.61           H
ATOM   4613  HE1 TYR B  28      31.680  59.819  34.102  1.00 -0.61           H
ATOM   4614  HE2 TYR B  28      27.972  62.088  34.101  1.00 -0.61           H
ATOM   4615  HH  TYR B  28      30.774  60.837  32.284  1.00 -0.61           H
ATOM   4616  N   HID B  29      28.349  59.381  40.902  1.00  0.10           N
ATOM   4617  CA  HID B  29      28.398  59.109  42.406  1.00  0.10           C
ATOM   4618  C   HID B  29      28.132  57.635  42.732  1.00  0.10           C
ATOM   4619  O   HID B  29      28.650  57.184  43.778  1.00  0.10           O
ATOM   4620  CB  HID B  29      27.329  60.018  42.941  1.00  0.10           C
ATOM   4621  CG  HID B  29      27.732  61.473  42.871  1.00  0.10           C
ATOM   4622  CD2 HID B  29      28.957  61.979  43.116  1.00  0.10           C
ATOM   4623  ND1 HID B  29      26.816  62.516  42.818  1.00  0.10           N
ATOM   4624  CE1 HID B  29      27.503  63.631  43.120  1.00  0.10           C
ATOM   4625  NE2 HID B  29      28.836  63.353  43.316  1.00  0.10           N
ATOM   4626  H   HID B  29      27.870  60.218  40.605  1.00  0.10           H
ATOM   4627  HA  HID B  29      29.341  59.451  42.832  1.00  0.10           H
ATOM   4628  HB2 HID B  29      26.474  59.936  42.270  1.00  0.10           H
ATOM   4629  HB3 HID B  29      27.032  59.813  43.969  1.00  0.10           H
ATOM   4630  HD1 HID B  29      25.808  62.513  42.762  1.00  0.10           H
ATOM   4631  HD2 HID B  29      29.850  61.415  43.341  1.00  0.10           H
ATOM   4632  HE1 HID B  29      27.096  64.632  43.145  1.00  0.10           H
ATOM   4633  N   LEU B  30      27.495  56.845  41.787  1.00  0.00           N
ATOM   4634  CA  LEU B  30      27.288  55.398  41.900  1.00  0.00           C
ATOM   4635  C   LEU B  30      28.429  54.561  41.357  1.00  0.00           C
ATOM   4636  O   LEU B  30      28.424  53.367  41.494  1.00  0.00           O
ATOM   4637  CB  LEU B  30      26.045  55.002  41.082  1.00  0.00           C
ATOM   4638  CG  LEU B  30      24.727  55.457  41.737  1.00  0.00           C
ATOM   4639  CD1 LEU B  30      23.553  54.956  40.958  1.00  0.00           C
ATOM   4640  CD2 LEU B  30      24.541  54.803  43.154  1.00  0.00           C
ATOM   4641  H   LEU B  30      27.007  57.360  41.069  1.00  0.00           H
ATOM   4642  HA  LEU B  30      27.095  55.138  42.941  1.00  0.00           H
ATOM   4643  HB2 LEU B  30      25.925  55.415  40.080  1.00  0.00           H
ATOM   4644  HB3 LEU B  30      25.996  53.914  41.067  1.00  0.00           H
ATOM   4645  HG  LEU B  30      24.659  56.542  41.817  1.00  0.00           H
ATOM   4646 HD11 LEU B  30      22.632  55.318  41.415  1.00  0.00           H
ATOM   4647 HD12 LEU B  30      23.485  53.870  41.025  1.00  0.00           H
ATOM   4648 HD13 LEU B  30      23.583  55.314  39.929  1.00  0.00           H
ATOM   4649 HD21 LEU B  30      24.882  53.767  43.146  1.00  0.00           H
ATOM   4650 HD22 LEU B  30      25.079  55.300  43.961  1.00  0.00           H
ATOM   4651 HD23 LEU B  30      23.486  54.735  43.416  1.00  0.00           H
ATOM   4652  N   THR B  31      29.459  55.172  40.846  1.00 -0.10           N
ATOM   4653  CA  THR B  31      30.675  54.528  40.292  1.00 -0.10           C
ATOM   4654  C   THR B  31      32.057  55.040  40.806  1.00 -0.10           C
ATOM   4655  O   THR B  31      32.959  54.223  40.826  1.00 -0.10           O
ATOM   4656  CB  THR B  31      30.625  54.576  38.805  1.00 -0.10           C
ATOM   4657  CG2 THR B  31      29.508  53.720  38.257  1.00 -0.10           C
ATOM   4658  OG1 THR B  31      30.377  55.893  38.393  1.00 -0.10           O
ATOM   4659  H   THR B  31      29.403  56.180  40.808  1.00 -0.10           H
ATOM   4660  HA  THR B  31      30.714  53.485  40.606  1.00 -0.10           H
ATOM   4661  HB  THR B  31      31.560  54.188  38.402  1.00 -0.10           H
ATOM   4662  HG1 THR B  31      29.421  55.962  38.329  1.00 -0.10           H
ATOM   4663 HG21 THR B  31      29.739  52.706  38.583  1.00 -0.10           H
ATOM   4664 HG22 THR B  31      29.589  53.878  37.181  1.00 -0.10           H
ATOM   4665 HG23 THR B  31      28.582  54.024  38.744  1.00 -0.10           H
ATOM   4666  N   LEU B  32      32.175  56.310  41.317  1.00 -0.45           N
ATOM   4667  CA  LEU B  32      33.431  56.849  41.822  1.00 -0.45           C
ATOM   4668  C   LEU B  32      33.509  57.079  43.316  1.00 -0.45           C
ATOM   4669  O   LEU B  32      34.592  56.832  43.945  1.00 -0.45           O
ATOM   4670  CB  LEU B  32      33.642  58.181  41.072  1.00 -0.45           C
ATOM   4671  CG  LEU B  32      33.602  58.077  39.515  1.00 -0.45           C
ATOM   4672  CD1 LEU B  32      33.833  59.451  38.837  1.00 -0.45           C
ATOM   4673  CD2 LEU B  32      34.726  57.229  38.960  1.00 -0.45           C
ATOM   4674  H   LEU B  32      31.382  56.935  41.287  1.00 -0.45           H
ATOM   4675  HA  LEU B  32      34.266  56.197  41.565  1.00 -0.45           H
ATOM   4676  HB2 LEU B  32      32.842  58.831  41.428  1.00 -0.45           H
ATOM   4677  HB3 LEU B  32      34.606  58.637  41.295  1.00 -0.45           H
ATOM   4678  HG  LEU B  32      32.647  57.686  39.163  1.00 -0.45           H
ATOM   4679 HD11 LEU B  32      33.157  60.222  39.208  1.00 -0.45           H
ATOM   4680 HD12 LEU B  32      33.631  59.375  37.769  1.00 -0.45           H
ATOM   4681 HD13 LEU B  32      34.842  59.844  38.965  1.00 -0.45           H
ATOM   4682 HD21 LEU B  32      35.649  57.610  39.397  1.00 -0.45           H
ATOM   4683 HD22 LEU B  32      34.573  56.173  39.182  1.00 -0.45           H
ATOM   4684 HD23 LEU B  32      34.873  57.390  37.892  1.00 -0.45           H
ATOM   4685  N   GLY B  33      32.420  57.503  43.991  1.00  0.02           N
ATOM   4686  CA  GLY B  33      32.546  57.937  45.405  1.00  0.02           C
ATOM   4687  C   GLY B  33      31.618  59.114  45.715  1.00  0.02           C
ATOM   4688  O   GLY B  33      30.600  59.274  45.016  1.00  0.02           O
ATOM   4689  H   GLY B  33      31.576  57.853  43.560  1.00  0.02           H
ATOM   4690  HA2 GLY B  33      32.412  57.139  46.135  1.00  0.02           H
ATOM   4691  HA3 GLY B  33      33.568  58.297  45.524  1.00  0.02           H
ATOM   4692  N   GLU B  34      31.978  59.907  46.764  1.00 -0.01           N
ATOM   4693  CA  GLU B  34      31.247  61.140  47.193  1.00 -0.01           C
ATOM   4694  C   GLU B  34      31.484  62.401  46.258  1.00 -0.01           C
ATOM   4695  O   GLU B  34      30.833  63.440  46.447  1.00 -0.01           O
ATOM   4696  CB  GLU B  34      31.727  61.431  48.642  1.00 -0.01           C
ATOM   4697  CG  GLU B  34      31.105  60.465  49.651  1.00 -0.01           C
ATOM   4698  CD  GLU B  34      29.519  60.430  49.525  1.00 -0.01           C
ATOM   4699  OE1 GLU B  34      28.760  61.256  49.991  1.00 -0.01           O
ATOM   4700  OE2 GLU B  34      29.086  59.464  48.839  1.00 -0.01           O
ATOM   4701  H   GLU B  34      32.852  59.753  47.247  1.00 -0.01           H
ATOM   4702  HA  GLU B  34      30.167  61.038  47.095  1.00 -0.01           H
ATOM   4703  HB2 GLU B  34      32.794  61.244  48.760  1.00 -0.01           H
ATOM   4704  HB3 GLU B  34      31.570  62.486  48.865  1.00 -0.01           H
ATOM   4705  HG2 GLU B  34      31.414  59.453  49.392  1.00 -0.01           H
ATOM   4706  HG3 GLU B  34      31.479  60.724  50.641  1.00 -0.01           H
ATOM   4707  N   SER B  35      32.312  62.177  45.215  1.00 -0.26           N
ATOM   4708  CA  SER B  35      32.723  63.149  44.317  1.00 -0.26           C
ATOM   4709  C   SER B  35      32.773  62.608  42.875  1.00 -0.26           C
ATOM   4710  O   SER B  35      32.771  61.387  42.605  1.00 -0.26           O
ATOM   4711  CB  SER B  35      34.117  63.698  44.749  1.00 -0.26           C
ATOM   4712  OG  SER B  35      33.887  64.675  45.752  1.00 -0.26           O
ATOM   4713  H   SER B  35      32.847  61.328  45.102  1.00 -0.26           H
ATOM   4714  HA  SER B  35      32.087  64.034  44.362  1.00 -0.26           H
ATOM   4715  HB2 SER B  35      34.791  62.964  45.190  1.00 -0.26           H
ATOM   4716  HB3 SER B  35      34.686  64.188  43.959  1.00 -0.26           H
ATOM   4717  HG  SER B  35      33.645  65.472  45.275  1.00 -0.26           H
ATOM   4718  N   VAL B  36      32.991  63.461  41.902  1.00 -0.53           N
ATOM   4719  CA  VAL B  36      32.990  63.244  40.460  1.00 -0.53           C
ATOM   4720  C   VAL B  36      34.439  63.315  39.938  1.00 -0.53           C
ATOM   4721  O   VAL B  36      34.729  62.774  38.853  1.00 -0.53           O
ATOM   4722  CB  VAL B  36      32.010  64.127  39.743  1.00 -0.53           C
ATOM   4723  CG1 VAL B  36      31.880  63.836  38.284  1.00 -0.53           C
ATOM   4724  CG2 VAL B  36      30.554  64.003  40.225  1.00 -0.53           C
ATOM   4725  H   VAL B  36      33.008  64.437  42.161  1.00 -0.53           H
ATOM   4726  HA  VAL B  36      32.639  62.226  40.291  1.00 -0.53           H
ATOM   4727  HB  VAL B  36      32.298  65.178  39.783  1.00 -0.53           H
ATOM   4728 HG11 VAL B  36      31.532  62.813  38.136  1.00 -0.53           H
ATOM   4729 HG12 VAL B  36      31.157  64.574  37.936  1.00 -0.53           H
ATOM   4730 HG13 VAL B  36      32.919  63.947  37.975  1.00 -0.53           H
ATOM   4731 HG21 VAL B  36      29.800  64.615  39.730  1.00 -0.53           H
ATOM   4732 HG22 VAL B  36      30.442  64.347  41.253  1.00 -0.53           H
ATOM   4733 HG23 VAL B  36      30.292  62.949  40.129  1.00 -0.53           H
ATOM   4734  N   HID B  37      35.382  63.893  40.681  1.00 -0.74           N
ATOM   4735  CA  HID B  37      36.759  64.155  40.265  1.00 -0.74           C
ATOM   4736  C   HID B  37      37.707  62.920  40.277  1.00 -0.74           C
ATOM   4737  O   HID B  37      37.296  61.793  40.636  1.00 -0.74           O
ATOM   4738  CB  HID B  37      37.328  65.306  41.078  1.00 -0.74           C
ATOM   4739  CG  HID B  37      37.726  64.977  42.507  1.00 -0.74           C
ATOM   4740  CD2 HID B  37      37.118  65.562  43.607  1.00 -0.74           C
ATOM   4741  ND1 HID B  37      38.655  64.070  42.977  1.00 -0.74           N
ATOM   4742  CE1 HID B  37      38.613  64.049  44.294  1.00 -0.74           C
ATOM   4743  NE2 HID B  37      37.781  65.006  44.710  1.00 -0.74           N
ATOM   4744  H   HID B  37      35.079  64.400  41.500  1.00 -0.74           H
ATOM   4745  HA  HID B  37      36.683  64.442  39.216  1.00 -0.74           H
ATOM   4746  HB2 HID B  37      38.170  65.753  40.549  1.00 -0.74           H
ATOM   4747  HB3 HID B  37      36.664  66.165  40.974  1.00 -0.74           H
ATOM   4748  HD1 HID B  37      39.204  63.427  42.426  1.00 -0.74           H
ATOM   4749  HD2 HID B  37      36.430  66.393  43.563  1.00 -0.74           H
ATOM   4750  HE1 HID B  37      39.243  63.508  44.985  1.00 -0.74           H
ATOM   4751  N   CYS B  38      38.966  63.099  39.906  1.00 -0.60           N
ATOM   4752  CA  CYS B  38      39.870  61.981  39.808  1.00 -0.60           C
ATOM   4753  C   CYS B  38      40.300  61.258  41.116  1.00 -0.60           C
ATOM   4754  O   CYS B  38      40.213  61.843  42.196  1.00 -0.60           O
ATOM   4755  CB  CYS B  38      41.124  62.442  39.133  1.00 -0.60           C
ATOM   4756  SG  CYS B  38      40.840  62.537  37.371  1.00 -0.60           S
ATOM   4757  H   CYS B  38      39.397  63.993  39.720  1.00 -0.60           H
ATOM   4758  HA  CYS B  38      39.339  61.283  39.160  1.00 -0.60           H
ATOM   4759  HB2 CYS B  38      41.393  63.437  39.486  1.00 -0.60           H
ATOM   4760  HB3 CYS B  38      41.894  61.692  39.316  1.00 -0.60           H
ATOM   4761  HG  CYS B  38      40.199  63.704  37.481  1.00 -0.60           H
ATOM   4762  N   GLY B  39      40.695  59.988  41.045  1.00  0.03           N
ATOM   4763  CA  GLY B  39      41.393  59.191  42.131  1.00  0.03           C
ATOM   4764  C   GLY B  39      42.916  59.306  42.053  1.00  0.03           C
ATOM   4765  O   GLY B  39      43.415  59.501  40.982  1.00  0.03           O
ATOM   4766  H   GLY B  39      40.800  59.567  40.133  1.00  0.03           H
ATOM   4767  HA2 GLY B  39      41.138  59.571  43.121  1.00  0.03           H
ATOM   4768  HA3 GLY B  39      41.008  58.172  42.110  1.00  0.03           H
ATOM   4769  N   LEU B  40      43.696  59.078  43.085  1.00  0.03           N
ATOM   4770  CA  LEU B  40      45.146  58.901  43.115  1.00  0.03           C
ATOM   4771  C   LEU B  40      45.647  57.466  42.894  1.00  0.03           C
ATOM   4772  O   LEU B  40      46.304  56.855  43.679  1.00  0.03           O
ATOM   4773  CB  LEU B  40      45.679  59.585  44.375  1.00  0.03           C
ATOM   4774  CG  LEU B  40      47.174  60.027  44.443  1.00  0.03           C
ATOM   4775  CD1 LEU B  40      47.691  60.903  43.293  1.00  0.03           C
ATOM   4776  CD2 LEU B  40      47.411  60.865  45.693  1.00  0.03           C
ATOM   4777  H   LEU B  40      43.211  58.842  43.939  1.00  0.03           H
ATOM   4778  HA  LEU B  40      45.429  59.555  42.290  1.00  0.03           H
ATOM   4779  HB2 LEU B  40      45.096  60.475  44.615  1.00  0.03           H
ATOM   4780  HB3 LEU B  40      45.484  58.904  45.203  1.00  0.03           H
ATOM   4781  HG  LEU B  40      47.757  59.107  44.448  1.00  0.03           H
ATOM   4782 HD11 LEU B  40      47.447  61.952  43.460  1.00  0.03           H
ATOM   4783 HD12 LEU B  40      47.304  60.632  42.310  1.00  0.03           H
ATOM   4784 HD13 LEU B  40      48.780  60.868  43.304  1.00  0.03           H
ATOM   4785 HD21 LEU B  40      48.464  61.142  45.757  1.00  0.03           H
ATOM   4786 HD22 LEU B  40      46.825  61.783  45.656  1.00  0.03           H
ATOM   4787 HD23 LEU B  40      47.053  60.294  46.549  1.00  0.03           H
ATOM   4788  N   TRP B  41      45.348  56.849  41.748  1.00  0.02           N
ATOM   4789  CA  TRP B  41      45.836  55.507  41.377  1.00  0.02           C
ATOM   4790  C   TRP B  41      47.363  55.455  41.123  1.00  0.02           C
ATOM   4791  O   TRP B  41      48.018  54.395  41.275  1.00  0.02           O
ATOM   4792  CB  TRP B  41      44.965  55.237  40.171  1.00  0.02           C
ATOM   4793  CG  TRP B  41      43.476  55.446  40.321  1.00  0.02           C
ATOM   4794  CD1 TRP B  41      42.727  56.357  39.743  1.00  0.02           C
ATOM   4795  CD2 TRP B  41      42.610  54.651  41.157  1.00  0.02           C
ATOM   4796  CE2 TRP B  41      41.320  55.203  41.103  1.00  0.02           C
ATOM   4797  CE3 TRP B  41      42.880  53.457  41.863  1.00  0.02           C
ATOM   4798  NE1 TRP B  41      41.412  56.259  40.213  1.00  0.02           N
ATOM   4799  CZ2 TRP B  41      40.257  54.694  41.850  1.00  0.02           C
ATOM   4800  CZ3 TRP B  41      41.777  52.997  42.684  1.00  0.02           C
ATOM   4801  CH2 TRP B  41      40.521  53.567  42.614  1.00  0.02           C
ATOM   4802  H   TRP B  41      44.948  57.452  41.043  1.00  0.02           H
ATOM   4803  HA  TRP B  41      45.683  54.814  42.204  1.00  0.02           H
ATOM   4804  HB2 TRP B  41      45.451  55.682  39.302  1.00  0.02           H
ATOM   4805  HB3 TRP B  41      45.085  54.183  39.922  1.00  0.02           H
ATOM   4806  HD1 TRP B  41      43.105  57.101  39.057  1.00  0.02           H
ATOM   4807  HE1 TRP B  41      40.648  56.845  39.907  1.00  0.02           H
ATOM   4808  HE3 TRP B  41      43.802  52.894  41.851  1.00  0.02           H
ATOM   4809  HZ2 TRP B  41      39.230  55.021  41.776  1.00  0.02           H
ATOM   4810  HZ3 TRP B  41      41.861  52.081  43.248  1.00  0.02           H
ATOM   4811  HH2 TRP B  41      39.790  53.071  43.236  1.00  0.02           H
ATOM   4812  N   PHE B  42      47.917  56.569  40.723  1.00 -0.01           N
ATOM   4813  CA  PHE B  42      49.335  56.802  40.562  1.00 -0.01           C
ATOM   4814  C   PHE B  42      49.811  57.884  41.546  1.00 -0.01           C
ATOM   4815  O   PHE B  42      49.809  59.073  41.219  1.00 -0.01           O
ATOM   4816  CB  PHE B  42      49.732  57.124  39.127  1.00 -0.01           C
ATOM   4817  CG  PHE B  42      49.476  55.959  38.153  1.00 -0.01           C
ATOM   4818  CD1 PHE B  42      48.220  55.870  37.437  1.00 -0.01           C
ATOM   4819  CD2 PHE B  42      50.534  55.074  37.888  1.00 -0.01           C
ATOM   4820  CE1 PHE B  42      48.105  54.835  36.432  1.00 -0.01           C
ATOM   4821  CE2 PHE B  42      50.364  54.105  36.913  1.00 -0.01           C
ATOM   4822  CZ  PHE B  42      49.174  54.033  36.100  1.00 -0.01           C
ATOM   4823  H   PHE B  42      47.291  57.313  40.450  1.00 -0.01           H
ATOM   4824  HA  PHE B  42      49.890  55.918  40.878  1.00 -0.01           H
ATOM   4825  HB2 PHE B  42      49.369  58.092  38.782  1.00 -0.01           H
ATOM   4826  HB3 PHE B  42      50.807  57.274  39.029  1.00 -0.01           H
ATOM   4827  HD1 PHE B  42      47.402  56.563  37.573  1.00 -0.01           H
ATOM   4828  HD2 PHE B  42      51.472  55.169  38.414  1.00 -0.01           H
ATOM   4829  HE1 PHE B  42      47.219  54.810  35.814  1.00 -0.01           H
ATOM   4830  HE2 PHE B  42      51.221  53.478  36.718  1.00 -0.01           H
ATOM   4831  HZ  PHE B  42      49.018  53.308  35.315  1.00 -0.01           H
ATOM   4832  N   PRO B  43      50.416  57.479  42.689  1.00  0.00           N
ATOM   4833  CA  PRO B  43      51.221  58.292  43.575  1.00  0.00           C
ATOM   4834  C   PRO B  43      52.489  58.827  42.896  1.00  0.00           C
ATOM   4835  O   PRO B  43      52.986  58.254  41.915  1.00  0.00           O
ATOM   4836  CB  PRO B  43      51.401  57.442  44.808  1.00  0.00           C
ATOM   4837  CG  PRO B  43      50.290  56.453  44.813  1.00  0.00           C
ATOM   4838  CD  PRO B  43      50.219  56.173  43.343  1.00  0.00           C
ATOM   4839  HA  PRO B  43      50.573  59.117  43.871  1.00  0.00           H
ATOM   4840  HB2 PRO B  43      52.344  56.900  44.739  1.00  0.00           H
ATOM   4841  HB3 PRO B  43      51.314  58.039  45.716  1.00  0.00           H
ATOM   4842  HG2 PRO B  43      50.649  55.638  45.442  1.00  0.00           H
ATOM   4843  HG3 PRO B  43      49.320  56.831  45.136  1.00  0.00           H
ATOM   4844  HD2 PRO B  43      50.975  55.577  42.833  1.00  0.00           H
ATOM   4845  HD3 PRO B  43      49.246  55.789  43.036  1.00  0.00           H
ATOM   4846  N   PRO B  44      53.127  59.927  43.326  1.00  0.00           N
ATOM   4847  CA  PRO B  44      54.451  60.429  42.940  1.00  0.00           C
ATOM   4848  C   PRO B  44      55.613  59.464  43.170  1.00  0.00           C
ATOM   4849  O   PRO B  44      56.673  59.577  42.578  1.00  0.00           O
ATOM   4850  CB  PRO B  44      54.628  61.699  43.682  1.00  0.00           C
ATOM   4851  CG  PRO B  44      53.263  62.161  44.088  1.00  0.00           C
ATOM   4852  CD  PRO B  44      52.589  60.816  44.356  1.00  0.00           C
ATOM   4853  HA  PRO B  44      54.464  60.577  41.860  1.00  0.00           H
ATOM   4854  HB2 PRO B  44      55.298  61.586  44.534  1.00  0.00           H
ATOM   4855  HB3 PRO B  44      55.006  62.480  43.021  1.00  0.00           H
ATOM   4856  HG2 PRO B  44      53.255  62.796  44.974  1.00  0.00           H
ATOM   4857  HG3 PRO B  44      52.742  62.758  43.339  1.00  0.00           H
ATOM   4858  HD2 PRO B  44      52.901  60.475  45.343  1.00  0.00           H
ATOM   4859  HD3 PRO B  44      51.536  60.992  44.139  1.00  0.00           H
ATOM   4860  N   ASP B  45      55.452  58.443  43.973  1.00  0.00           N
ATOM   4861  CA  ASP B  45      56.307  57.225  44.171  1.00  0.00           C
ATOM   4862  C   ASP B  45      56.085  56.072  43.206  1.00  0.00           C
ATOM   4863  O   ASP B  45      56.675  54.986  43.326  1.00  0.00           O
ATOM   4864  CB  ASP B  45      56.320  56.637  45.559  1.00  0.00           C
ATOM   4865  CG  ASP B  45      56.516  57.589  46.732  1.00  0.00           C
ATOM   4866  OD1 ASP B  45      55.546  57.846  47.491  1.00  0.00           O
ATOM   4867  OD2 ASP B  45      57.687  58.119  46.933  1.00  0.00           O
ATOM   4868  H   ASP B  45      54.595  58.404  44.505  1.00  0.00           H
ATOM   4869  HA  ASP B  45      57.327  57.490  43.891  1.00  0.00           H
ATOM   4870  HB2 ASP B  45      55.393  56.089  45.721  1.00  0.00           H
ATOM   4871  HB3 ASP B  45      57.054  55.836  45.643  1.00  0.00           H
ATOM   4872  N   ALA B  46      55.144  56.282  42.305  1.00  0.00           N
ATOM   4873  CA  ALA B  46      54.728  55.324  41.261  1.00  0.00           C
ATOM   4874  C   ALA B  46      54.910  55.830  39.829  1.00  0.00           C
ATOM   4875  O   ALA B  46      53.966  56.135  39.162  1.00  0.00           O
ATOM   4876  CB  ALA B  46      53.340  54.728  41.445  1.00  0.00           C
ATOM   4877  H   ALA B  46      54.543  57.071  42.494  1.00  0.00           H
ATOM   4878  HA  ALA B  46      55.394  54.461  41.270  1.00  0.00           H
ATOM   4879  HB1 ALA B  46      53.135  53.994  40.666  1.00  0.00           H
ATOM   4880  HB2 ALA B  46      52.530  55.456  41.398  1.00  0.00           H
ATOM   4881  HB3 ALA B  46      53.261  54.172  42.379  1.00  0.00           H
ATOM   4882  N   PRO B  47      56.186  55.918  39.322  1.00  0.00           N
ATOM   4883  CA  PRO B  47      56.404  56.252  37.961  1.00  0.00           C
ATOM   4884  C   PRO B  47      55.617  55.487  36.926  1.00  0.00           C
ATOM   4885  O   PRO B  47      55.413  54.266  37.005  1.00  0.00           O
ATOM   4886  CB  PRO B  47      57.857  55.957  37.732  1.00  0.00           C
ATOM   4887  CG  PRO B  47      58.445  56.407  39.060  1.00  0.00           C
ATOM   4888  CD  PRO B  47      57.439  55.840  40.073  1.00  0.00           C
ATOM   4889  HA  PRO B  47      56.169  57.297  37.762  1.00  0.00           H
ATOM   4890  HB2 PRO B  47      58.061  54.910  37.508  1.00  0.00           H
ATOM   4891  HB3 PRO B  47      58.194  56.587  36.908  1.00  0.00           H
ATOM   4892  HG2 PRO B  47      59.453  56.044  39.256  1.00  0.00           H
ATOM   4893  HG3 PRO B  47      58.303  57.485  39.146  1.00  0.00           H
ATOM   4894  HD2 PRO B  47      57.721  54.829  40.365  1.00  0.00           H
ATOM   4895  HD3 PRO B  47      57.349  56.515  40.924  1.00  0.00           H
ATOM   4896  N   VAL B  48      55.146  56.284  35.959  1.00  0.01           N
ATOM   4897  CA  VAL B  48      54.179  55.768  35.006  1.00  0.01           C
ATOM   4898  C   VAL B  48      54.782  54.897  33.979  1.00  0.01           C
ATOM   4899  O   VAL B  48      55.948  55.041  33.712  1.00  0.01           O
ATOM   4900  CB  VAL B  48      53.396  56.902  34.371  1.00  0.01           C
ATOM   4901  CG1 VAL B  48      52.466  57.486  35.502  1.00  0.01           C
ATOM   4902  CG2 VAL B  48      54.241  58.014  33.832  1.00  0.01           C
ATOM   4903  H   VAL B  48      55.294  57.283  35.951  1.00  0.01           H
ATOM   4904  HA  VAL B  48      53.461  55.158  35.554  1.00  0.01           H
ATOM   4905  HB  VAL B  48      52.780  56.539  33.549  1.00  0.01           H
ATOM   4906 HG11 VAL B  48      51.988  56.646  36.007  1.00  0.01           H
ATOM   4907 HG12 VAL B  48      52.948  58.096  36.266  1.00  0.01           H
ATOM   4908 HG13 VAL B  48      51.773  58.134  34.965  1.00  0.01           H
ATOM   4909 HG21 VAL B  48      54.434  57.817  32.777  1.00  0.01           H
ATOM   4910 HG22 VAL B  48      55.230  58.047  34.288  1.00  0.01           H
ATOM   4911 HG23 VAL B  48      53.659  58.935  33.864  1.00  0.01           H
ATOM   4912  N   PRO B  49      54.026  53.945  33.391  1.00  0.00           N
ATOM   4913  CA  PRO B  49      54.516  53.291  32.193  1.00  0.00           C
ATOM   4914  C   PRO B  49      54.493  54.335  31.002  1.00  0.00           C
ATOM   4915  O   PRO B  49      53.773  55.314  31.171  1.00  0.00           O
ATOM   4916  CB  PRO B  49      53.512  52.192  31.967  1.00  0.00           C
ATOM   4917  CG  PRO B  49      52.138  52.664  32.487  1.00  0.00           C
ATOM   4918  CD  PRO B  49      52.676  53.518  33.678  1.00  0.00           C
ATOM   4919  HA  PRO B  49      55.476  52.834  32.433  1.00  0.00           H
ATOM   4920  HB2 PRO B  49      53.460  51.959  30.904  1.00  0.00           H
ATOM   4921  HB3 PRO B  49      53.838  51.291  32.487  1.00  0.00           H
ATOM   4922  HG2 PRO B  49      51.608  53.347  31.824  1.00  0.00           H
ATOM   4923  HG3 PRO B  49      51.559  51.781  32.760  1.00  0.00           H
ATOM   4924  HD2 PRO B  49      51.984  54.360  33.665  1.00  0.00           H
ATOM   4925  HD3 PRO B  49      52.717  53.003  34.637  1.00  0.00           H
ATOM   4926  N   GLN B  50      55.149  54.072  29.856  1.00  0.00           N
ATOM   4927  CA  GLN B  50      54.922  54.741  28.542  1.00  0.00           C
ATOM   4928  C   GLN B  50      53.432  54.838  28.168  1.00  0.00           C
ATOM   4929  O   GLN B  50      52.872  55.941  27.991  1.00  0.00           O
ATOM   4930  CB  GLN B  50      55.730  54.116  27.343  1.00  0.00           C
ATOM   4931  CG  GLN B  50      57.169  54.549  27.224  1.00  0.00           C
ATOM   4932  CD  GLN B  50      58.023  53.910  26.088  1.00  0.00           C
ATOM   4933  NE2 GLN B  50      57.499  53.190  25.172  1.00  0.00           N
ATOM   4934  OE1 GLN B  50      59.217  54.257  25.956  1.00  0.00           O
ATOM   4935  H   GLN B  50      55.549  53.158  29.703  1.00  0.00           H
ATOM   4936  HA  GLN B  50      55.214  55.783  28.672  1.00  0.00           H
ATOM   4937  HB2 GLN B  50      55.722  53.038  27.500  1.00  0.00           H
ATOM   4938  HB3 GLN B  50      55.161  54.205  26.418  1.00  0.00           H
ATOM   4939  HG2 GLN B  50      57.193  55.632  27.101  1.00  0.00           H
ATOM   4940  HG3 GLN B  50      57.638  54.322  28.182  1.00  0.00           H
ATOM   4941 HE21 GLN B  50      58.137  52.998  24.413  1.00  0.00           H
ATOM   4942 HE22 GLN B  50      56.531  52.927  25.051  1.00  0.00           H
ATOM   4943  N   ASP B  51      52.701  53.684  27.935  1.00  0.01           N
ATOM   4944  CA  ASP B  51      51.360  53.610  27.389  1.00  0.01           C
ATOM   4945  C   ASP B  51      50.322  53.655  28.558  1.00  0.01           C
ATOM   4946  O   ASP B  51      50.413  52.829  29.424  1.00  0.01           O
ATOM   4947  CB  ASP B  51      51.336  52.330  26.548  1.00  0.01           C
ATOM   4948  CG  ASP B  51      52.313  52.273  25.346  1.00  0.01           C
ATOM   4949  OD1 ASP B  51      52.216  53.248  24.497  1.00  0.01           O
ATOM   4950  OD2 ASP B  51      53.049  51.249  25.219  1.00  0.01           O
ATOM   4951  H   ASP B  51      53.230  52.846  28.130  1.00  0.01           H
ATOM   4952  HA  ASP B  51      51.233  54.490  26.758  1.00  0.01           H
ATOM   4953  HB2 ASP B  51      51.560  51.474  27.184  1.00  0.01           H
ATOM   4954  HB3 ASP B  51      50.352  52.291  26.082  1.00  0.01           H
ATOM   4955  N   MET B  52      49.301  54.495  28.564  1.00 -0.01           N
ATOM   4956  CA  MET B  52      48.112  54.316  29.372  1.00 -0.01           C
ATOM   4957  C   MET B  52      47.158  53.103  28.991  1.00 -0.01           C
ATOM   4958  O   MET B  52      45.987  53.105  29.383  1.00 -0.01           O
ATOM   4959  CB  MET B  52      47.394  55.703  29.408  1.00 -0.01           C
ATOM   4960  CG  MET B  52      48.222  56.924  29.658  1.00 -0.01           C
ATOM   4961  SD  MET B  52      47.208  58.375  30.142  1.00 -0.01           S
ATOM   4962  CE  MET B  52      46.477  58.702  28.489  1.00 -0.01           C
ATOM   4963  H   MET B  52      49.196  55.241  27.891  1.00 -0.01           H
ATOM   4964  HA  MET B  52      48.349  54.096  30.413  1.00 -0.01           H
ATOM   4965  HB2 MET B  52      46.907  55.813  28.439  1.00 -0.01           H
ATOM   4966  HB3 MET B  52      46.608  55.636  30.160  1.00 -0.01           H
ATOM   4967  HG2 MET B  52      48.966  56.784  30.442  1.00 -0.01           H
ATOM   4968  HG3 MET B  52      48.815  57.128  28.767  1.00 -0.01           H
ATOM   4969  HE1 MET B  52      45.935  59.648  28.464  1.00 -0.01           H
ATOM   4970  HE2 MET B  52      47.289  58.837  27.776  1.00 -0.01           H
ATOM   4971  HE3 MET B  52      45.746  57.925  28.265  1.00 -0.01           H
ATOM   4972  N   GLU B  53      47.645  52.043  28.365  1.00  0.00           N
ATOM   4973  CA  GLU B  53      46.781  50.804  28.342  1.00  0.00           C
ATOM   4974  C   GLU B  53      46.630  50.118  29.714  1.00  0.00           C
ATOM   4975  O   GLU B  53      47.515  50.005  30.511  1.00  0.00           O
ATOM   4976  CB  GLU B  53      47.446  49.822  27.305  1.00  0.00           C
ATOM   4977  CG  GLU B  53      47.304  50.269  25.913  1.00  0.00           C
ATOM   4978  CD  GLU B  53      45.922  50.086  25.357  1.00  0.00           C
ATOM   4979  OE1 GLU B  53      45.754  50.137  24.122  1.00  0.00           O
ATOM   4980  OE2 GLU B  53      44.928  49.867  26.063  1.00  0.00           O
ATOM   4981  H   GLU B  53      48.654  52.009  28.354  1.00  0.00           H
ATOM   4982  HA  GLU B  53      45.791  51.022  27.941  1.00  0.00           H
ATOM   4983  HB2 GLU B  53      48.456  49.487  27.543  1.00  0.00           H
ATOM   4984  HB3 GLU B  53      46.883  48.890  27.364  1.00  0.00           H
ATOM   4985  HG2 GLU B  53      47.644  51.288  25.729  1.00  0.00           H
ATOM   4986  HG3 GLU B  53      47.966  49.627  25.331  1.00  0.00           H
ATOM   4987  N   LEU B  54      45.409  49.669  29.978  1.00  0.00           N
ATOM   4988  CA  LEU B  54      45.118  48.953  31.240  1.00  0.00           C
ATOM   4989  C   LEU B  54      45.984  47.734  31.567  1.00  0.00           C
ATOM   4990  O   LEU B  54      46.465  47.554  32.729  1.00  0.00           O
ATOM   4991  CB  LEU B  54      43.665  48.814  31.445  1.00  0.00           C
ATOM   4992  CG  LEU B  54      43.354  48.196  32.808  1.00  0.00           C
ATOM   4993  CD1 LEU B  54      43.690  49.060  34.037  1.00  0.00           C
ATOM   4994  CD2 LEU B  54      41.873  47.815  32.791  1.00  0.00           C
ATOM   4995  H   LEU B  54      44.643  49.785  29.331  1.00  0.00           H
ATOM   4996  HA  LEU B  54      45.468  49.668  31.985  1.00  0.00           H
ATOM   4997  HB2 LEU B  54      43.264  49.827  31.461  1.00  0.00           H
ATOM   4998  HB3 LEU B  54      43.309  48.163  30.647  1.00  0.00           H
ATOM   4999  HG  LEU B  54      43.953  47.311  33.023  1.00  0.00           H
ATOM   5000 HD11 LEU B  54      43.192  50.014  33.864  1.00  0.00           H
ATOM   5001 HD12 LEU B  54      44.774  49.097  34.147  1.00  0.00           H
ATOM   5002 HD13 LEU B  54      43.293  48.586  34.934  1.00  0.00           H
ATOM   5003 HD21 LEU B  54      41.662  47.220  31.902  1.00  0.00           H
ATOM   5004 HD22 LEU B  54      41.648  47.233  33.684  1.00  0.00           H
ATOM   5005 HD23 LEU B  54      41.366  48.780  32.751  1.00  0.00           H
ATOM   5006  N   VAL B  55      46.340  46.910  30.539  1.00  0.00           N
ATOM   5007  CA  VAL B  55      47.158  45.712  30.794  1.00  0.00           C
ATOM   5008  C   VAL B  55      48.681  46.048  30.986  1.00  0.00           C
ATOM   5009  O   VAL B  55      49.355  45.400  31.804  1.00  0.00           O
ATOM   5010  CB  VAL B  55      46.994  44.748  29.620  1.00  0.00           C
ATOM   5011  CG1 VAL B  55      47.628  43.376  29.758  1.00  0.00           C
ATOM   5012  CG2 VAL B  55      45.496  44.449  29.453  1.00  0.00           C
ATOM   5013  H   VAL B  55      45.862  47.060  29.662  1.00  0.00           H
ATOM   5014  HA  VAL B  55      46.773  45.234  31.695  1.00  0.00           H
ATOM   5015  HB  VAL B  55      47.400  45.306  28.777  1.00  0.00           H
ATOM   5016 HG11 VAL B  55      47.283  42.876  30.663  1.00  0.00           H
ATOM   5017 HG12 VAL B  55      47.678  42.784  28.844  1.00  0.00           H
ATOM   5018 HG13 VAL B  55      48.675  43.650  29.891  1.00  0.00           H
ATOM   5019 HG21 VAL B  55      45.026  44.140  30.387  1.00  0.00           H
ATOM   5020 HG22 VAL B  55      45.386  43.664  28.705  1.00  0.00           H
ATOM   5021 HG23 VAL B  55      44.949  45.269  28.987  1.00  0.00           H
ATOM   5022  N   THR B  56      49.137  47.203  30.374  1.00  0.01           N
ATOM   5023  CA  THR B  56      50.445  47.804  30.752  1.00  0.01           C
ATOM   5024  C   THR B  56      50.401  48.514  32.112  1.00  0.01           C
ATOM   5025  O   THR B  56      51.286  48.317  32.933  1.00  0.01           O
ATOM   5026  CB  THR B  56      50.858  48.762  29.638  1.00  0.01           C
ATOM   5027  CG2 THR B  56      52.137  49.631  29.976  1.00  0.01           C
ATOM   5028  OG1 THR B  56      51.216  47.924  28.576  1.00  0.01           O
ATOM   5029  H   THR B  56      48.559  47.630  29.664  1.00  0.01           H
ATOM   5030  HA  THR B  56      51.248  47.068  30.730  1.00  0.01           H
ATOM   5031  HB  THR B  56      50.117  49.530  29.416  1.00  0.01           H
ATOM   5032  HG1 THR B  56      50.493  47.372  28.272  1.00  0.01           H
ATOM   5033 HG21 THR B  56      52.347  50.182  29.059  1.00  0.01           H
ATOM   5034 HG22 THR B  56      53.002  49.012  30.212  1.00  0.01           H
ATOM   5035 HG23 THR B  56      51.962  50.254  30.853  1.00  0.01           H
ATOM   5036  N   MET B  57      49.382  49.324  32.412  1.00  0.01           N
ATOM   5037  CA  MET B  57      49.215  49.885  33.839  1.00  0.01           C
ATOM   5038  C   MET B  57      49.279  48.793  34.994  1.00  0.01           C
ATOM   5039  O   MET B  57      49.906  49.000  36.071  1.00  0.01           O
ATOM   5040  CB  MET B  57      47.995  50.812  33.916  1.00  0.01           C
ATOM   5041  CG  MET B  57      48.043  51.983  33.027  1.00  0.01           C
ATOM   5042  SD  MET B  57      46.743  53.150  33.339  1.00  0.01           S
ATOM   5043  CE  MET B  57      45.153  52.320  33.214  1.00  0.01           C
ATOM   5044  H   MET B  57      48.697  49.524  31.697  1.00  0.01           H
ATOM   5045  HA  MET B  57      50.023  50.600  33.996  1.00  0.01           H
ATOM   5046  HB2 MET B  57      47.115  50.222  33.659  1.00  0.01           H
ATOM   5047  HB3 MET B  57      47.881  51.053  34.973  1.00  0.01           H
ATOM   5048  HG2 MET B  57      49.022  52.459  33.076  1.00  0.01           H
ATOM   5049  HG3 MET B  57      47.920  51.716  31.978  1.00  0.01           H
ATOM   5050  HE1 MET B  57      44.409  53.113  33.147  1.00  0.01           H
ATOM   5051  HE2 MET B  57      45.112  51.703  32.316  1.00  0.01           H
ATOM   5052  HE3 MET B  57      45.017  51.695  34.097  1.00  0.01           H
ATOM   5053  N   SER B  58      48.778  47.606  34.636  1.00  0.01           N
ATOM   5054  CA  SER B  58      48.801  46.388  35.465  1.00  0.01           C
ATOM   5055  C   SER B  58      50.127  45.582  35.380  1.00  0.01           C
ATOM   5056  O   SER B  58      50.559  44.907  36.313  1.00  0.01           O
ATOM   5057  CB  SER B  58      47.745  45.461  34.876  1.00  0.01           C
ATOM   5058  OG  SER B  58      47.697  44.198  35.629  1.00  0.01           O
ATOM   5059  H   SER B  58      48.196  47.546  33.813  1.00  0.01           H
ATOM   5060  HA  SER B  58      48.536  46.516  36.514  1.00  0.01           H
ATOM   5061  HB2 SER B  58      46.749  45.891  34.982  1.00  0.01           H
ATOM   5062  HB3 SER B  58      47.908  45.173  33.837  1.00  0.01           H
ATOM   5063  HG  SER B  58      48.273  43.646  35.096  1.00  0.01           H
[truncated: 287,621 more chars]
