# Supplementary material for: Total enzymatic synthesis of cis-α-irone from a simple carbon source
Source: Nat Commun. 2022 Dec 2;13:7421. doi: 10.1038/s41467-022-35232-2 (PMC9715568; doi:10.1038/s41467-022-35232-2)
Supplement: Supplementary file 5 — Supplementary Data 2 [file 41467_2022_35232_MOESM5_ESM.zip › structures_mmgbsa/pMT3_Y200F_S182E/pMT3_1SS_SAH_ini_mmgbsa_renum.pdb]

ATOM      1  N   GLN A  10      25.794  23.487  56.118  1.00  0.00           N
ATOM      2  CA  GLN A  10      25.901  23.280  54.665  1.00  0.00           C
ATOM      3  C   GLN A  10      24.525  23.547  54.117  1.00  0.00           C
ATOM      4  O   GLN A  10      23.499  23.549  54.794  1.00  0.00           O
ATOM      5  CB  GLN A  10      26.398  21.886  54.326  1.00  0.00           C
ATOM      6  CG  GLN A  10      27.943  21.808  54.239  1.00  0.00           C
ATOM      7  CD  GLN A  10      28.431  20.486  53.745  1.00  0.00           C
ATOM      8  NE2 GLN A  10      29.496  20.058  54.318  1.00  0.00           N
ATOM      9  OE1 GLN A  10      27.915  19.803  52.849  1.00  0.00           O
ATOM     10  HA  GLN A  10      26.619  23.924  54.158  1.00  0.00           H
ATOM     11  HB2 GLN A  10      25.956  21.122  54.966  1.00  0.00           H
ATOM     12  HB3 GLN A  10      26.178  21.666  53.281  1.00  0.00           H
ATOM     13  HG2 GLN A  10      28.202  22.660  53.610  1.00  0.00           H
ATOM     14  HG3 GLN A  10      28.367  22.018  55.221  1.00  0.00           H
ATOM     15 HE21 GLN A  10      29.735  19.089  54.158  1.00  0.00           H
ATOM     16 HE22 GLN A  10      29.998  20.615  54.995  1.00  0.00           H
ATOM     17  H1  GLN A  10      25.217  24.278  56.368  1.00  0.00           H
ATOM     18  H2  GLN A  10      25.462  22.583  56.425  1.00  0.00           H
ATOM     19  H3  GLN A  10      26.743  23.620  56.437  1.00  0.00           H
ATOM     20  N   GLN A  11      24.437  23.832  52.817  1.00  0.00           N
ATOM     21  CA  GLN A  11      23.157  24.172  52.126  1.00  0.00           C
ATOM     22  C   GLN A  11      23.059  23.772  50.642  1.00  0.00           C
ATOM     23  O   GLN A  11      21.923  23.827  50.061  1.00  0.00           O
ATOM     24  CB  GLN A  11      22.904  25.571  52.456  1.00  0.00           C
ATOM     25  CG  GLN A  11      21.519  26.056  52.023  1.00  0.00           C
ATOM     26  CD  GLN A  11      21.255  27.413  52.594  1.00  0.00           C
ATOM     27  NE2 GLN A  11      20.271  28.081  52.058  1.00  0.00           N
ATOM     28  OE1 GLN A  11      21.834  27.808  53.611  1.00  0.00           O
ATOM     29  H   GLN A  11      25.283  23.742  52.273  1.00  0.00           H
ATOM     30  HA  GLN A  11      22.394  23.514  52.543  1.00  0.00           H
ATOM     31  HB2 GLN A  11      23.076  25.679  53.527  1.00  0.00           H
ATOM     32  HB3 GLN A  11      23.597  26.175  51.870  1.00  0.00           H
ATOM     33  HG2 GLN A  11      21.621  26.192  50.946  1.00  0.00           H
ATOM     34  HG3 GLN A  11      20.722  25.339  52.216  1.00  0.00           H
ATOM     35 HE21 GLN A  11      19.826  28.860  52.522  1.00  0.00           H
ATOM     36 HE22 GLN A  11      19.809  27.739  51.227  1.00  0.00           H
ATOM     37  N   VAL A  12      24.065  23.382  49.854  1.00  0.00           N
ATOM     38  CA  VAL A  12      24.022  23.118  48.403  1.00  0.00           C
ATOM     39  C   VAL A  12      25.069  22.070  48.043  1.00  0.00           C
ATOM     40  O   VAL A  12      26.145  22.064  48.524  1.00  0.00           O
ATOM     41  CB  VAL A  12      24.245  24.347  47.464  1.00  0.00           C
ATOM     42  CG1 VAL A  12      23.077  25.352  47.531  1.00  0.00           C
ATOM     43  CG2 VAL A  12      25.394  25.293  47.887  1.00  0.00           C
ATOM     44  H   VAL A  12      25.002  23.378  50.232  1.00  0.00           H
ATOM     45  HA  VAL A  12      23.060  22.615  48.304  1.00  0.00           H
ATOM     46  HB  VAL A  12      24.415  24.094  46.417  1.00  0.00           H
ATOM     47 HG11 VAL A  12      22.201  24.739  47.319  1.00  0.00           H
ATOM     48 HG12 VAL A  12      23.008  25.796  48.523  1.00  0.00           H
ATOM     49 HG13 VAL A  12      23.153  26.020  46.673  1.00  0.00           H
ATOM     50 HG21 VAL A  12      25.434  25.494  48.958  1.00  0.00           H
ATOM     51 HG22 VAL A  12      25.356  26.302  47.476  1.00  0.00           H
ATOM     52 HG23 VAL A  12      26.338  24.891  47.519  1.00  0.00           H
ATOM     53  N   THR A  13      24.682  21.226  47.063  1.00  0.00           N
ATOM     54  CA  THR A  13      25.595  20.275  46.476  1.00  0.00           C
ATOM     55  C   THR A  13      26.464  20.881  45.406  1.00  0.00           C
ATOM     56  O   THR A  13      26.148  21.910  44.791  1.00  0.00           O
ATOM     57  CB  THR A  13      24.872  19.053  45.876  1.00  0.00           C
ATOM     58  CG2 THR A  13      24.272  18.085  46.934  1.00  0.00           C
ATOM     59  OG1 THR A  13      23.893  19.535  44.957  1.00  0.00           O
ATOM     60  H   THR A  13      23.753  21.324  46.678  1.00  0.00           H
ATOM     61  HA  THR A  13      26.104  19.930  47.376  1.00  0.00           H
ATOM     62  HB  THR A  13      25.589  18.443  45.327  1.00  0.00           H
ATOM     63  HG1 THR A  13      23.208  19.937  45.495  1.00  0.00           H
ATOM     64 HG21 THR A  13      25.137  17.612  47.400  1.00  0.00           H
ATOM     65 HG22 THR A  13      23.680  17.311  46.448  1.00  0.00           H
ATOM     66 HG23 THR A  13      23.696  18.658  47.660  1.00  0.00           H
ATOM     67  N   ALA A  14      27.628  20.340  45.224  1.00  0.00           N
ATOM     68  CA  ALA A  14      28.492  20.603  43.983  1.00  0.00           C
ATOM     69  C   ALA A  14      27.731  20.422  42.665  1.00  0.00           C
ATOM     70  O   ALA A  14      27.900  21.188  41.695  1.00  0.00           O
ATOM     71  CB  ALA A  14      29.675  19.620  44.102  1.00  0.00           C
ATOM     72  H   ALA A  14      27.977  19.674  45.898  1.00  0.00           H
ATOM     73  HA  ALA A  14      28.840  21.633  44.067  1.00  0.00           H
ATOM     74  HB1 ALA A  14      30.128  19.453  43.124  1.00  0.00           H
ATOM     75  HB2 ALA A  14      29.389  18.632  44.460  1.00  0.00           H
ATOM     76  HB3 ALA A  14      30.285  20.166  44.822  1.00  0.00           H
ATOM     77  N   ASP A  15      26.874  19.378  42.620  1.00  0.00           N
ATOM     78  CA  ASP A  15      25.823  19.136  41.624  1.00  0.00           C
ATOM     79  C   ASP A  15      24.804  20.363  41.378  1.00  0.00           C
ATOM     80  O   ASP A  15      24.377  20.545  40.184  1.00  0.00           O
ATOM     81  CB  ASP A  15      25.073  17.847  41.913  1.00  0.00           C
ATOM     82  CG  ASP A  15      25.950  16.591  41.754  1.00  0.00           C
ATOM     83  OD1 ASP A  15      27.018  16.600  41.051  1.00  0.00           O
ATOM     84  OD2 ASP A  15      25.657  15.646  42.540  1.00  0.00           O
ATOM     85  H   ASP A  15      26.838  18.799  43.446  1.00  0.00           H
ATOM     86  HA  ASP A  15      26.428  18.979  40.731  1.00  0.00           H
ATOM     87  HB2 ASP A  15      24.602  17.989  42.885  1.00  0.00           H
ATOM     88  HB3 ASP A  15      24.266  17.753  41.187  1.00  0.00           H
ATOM     89  N   GLU A  16      24.532  21.188  42.327  1.00  0.00           N
ATOM     90  CA  GLU A  16      23.564  22.334  42.202  1.00  0.00           C
ATOM     91  C   GLU A  16      24.344  23.545  41.772  1.00  0.00           C
ATOM     92  O   GLU A  16      23.903  24.261  40.884  1.00  0.00           O
ATOM     93  CB  GLU A  16      22.889  22.480  43.577  1.00  0.00           C
ATOM     94  CG  GLU A  16      21.746  21.536  43.793  1.00  0.00           C
ATOM     95  CD  GLU A  16      21.151  21.505  45.196  1.00  0.00           C
ATOM     96  OE1 GLU A  16      21.884  21.021  46.083  1.00  0.00           O
ATOM     97  OE2 GLU A  16      19.930  21.758  45.485  1.00  0.00           O
ATOM     98  H   GLU A  16      24.815  20.869  43.242  1.00  0.00           H
ATOM     99  HA  GLU A  16      22.819  22.194  41.419  1.00  0.00           H
ATOM    100  HB2 GLU A  16      23.618  22.460  44.387  1.00  0.00           H
ATOM    101  HB3 GLU A  16      22.438  23.463  43.710  1.00  0.00           H
ATOM    102  HG2 GLU A  16      20.934  21.767  43.102  1.00  0.00           H
ATOM    103  HG3 GLU A  16      21.983  20.490  43.599  1.00  0.00           H
ATOM    104  N   VAL A  17      25.432  23.811  42.479  1.00  0.00           N
ATOM    105  CA  VAL A  17      26.417  24.899  42.097  1.00  0.00           C
ATOM    106  C   VAL A  17      27.050  24.755  40.674  1.00  0.00           C
ATOM    107  O   VAL A  17      27.278  25.775  40.001  1.00  0.00           O
ATOM    108  CB  VAL A  17      27.589  24.868  43.175  1.00  0.00           C
ATOM    109  CG1 VAL A  17      28.521  26.063  43.078  1.00  0.00           C
ATOM    110  CG2 VAL A  17      26.997  25.041  44.569  1.00  0.00           C
ATOM    111  H   VAL A  17      25.729  23.197  43.223  1.00  0.00           H
ATOM    112  HA  VAL A  17      25.958  25.886  42.038  1.00  0.00           H
ATOM    113  HB  VAL A  17      28.168  23.944  43.171  1.00  0.00           H
ATOM    114 HG11 VAL A  17      29.281  26.043  43.859  1.00  0.00           H
ATOM    115 HG12 VAL A  17      29.107  26.193  42.168  1.00  0.00           H
ATOM    116 HG13 VAL A  17      27.963  26.998  43.137  1.00  0.00           H
ATOM    117 HG21 VAL A  17      27.754  24.626  45.234  1.00  0.00           H
ATOM    118 HG22 VAL A  17      26.117  24.415  44.723  1.00  0.00           H
ATOM    119 HG23 VAL A  17      26.709  26.080  44.726  1.00  0.00           H
ATOM    120  N   GLY A  18      27.108  23.519  40.178  1.00  0.00           N
ATOM    121  CA  GLY A  18      27.509  23.213  38.760  1.00  0.00           C
ATOM    122  C   GLY A  18      26.481  23.864  37.806  1.00  0.00           C
ATOM    123  O   GLY A  18      26.850  24.645  36.936  1.00  0.00           O
ATOM    124  H   GLY A  18      26.908  22.766  40.821  1.00  0.00           H
ATOM    125  HA2 GLY A  18      28.477  23.657  38.524  1.00  0.00           H
ATOM    126  HA3 GLY A  18      27.507  22.130  38.638  1.00  0.00           H
ATOM    127  N   ASP A  19      25.177  23.594  37.996  1.00  0.00           N
ATOM    128  CA  ASP A  19      24.063  24.016  37.102  1.00  0.00           C
ATOM    129  C   ASP A  19      23.986  25.555  37.016  1.00  0.00           C
ATOM    130  O   ASP A  19      23.853  26.190  35.935  1.00  0.00           O
ATOM    131  CB  ASP A  19      22.673  23.524  37.653  1.00  0.00           C
ATOM    132  CG  ASP A  19      22.554  22.010  37.780  1.00  0.00           C
ATOM    133  OD1 ASP A  19      23.247  21.262  37.114  1.00  0.00           O
ATOM    134  OD2 ASP A  19      21.734  21.518  38.581  1.00  0.00           O
ATOM    135  H   ASP A  19      24.815  23.146  38.826  1.00  0.00           H
ATOM    136  HA  ASP A  19      24.229  23.522  36.144  1.00  0.00           H
ATOM    137  HB2 ASP A  19      22.598  23.965  38.647  1.00  0.00           H
ATOM    138  HB3 ASP A  19      21.854  23.884  37.031  1.00  0.00           H
ATOM    139  N   TRP A  20      24.149  26.125  38.183  1.00  0.00           N
ATOM    140  CA  TRP A  20      24.386  27.529  38.400  1.00  0.00           C
ATOM    141  C   TRP A  20      25.510  28.132  37.633  1.00  0.00           C
ATOM    142  O   TRP A  20      25.325  29.094  36.866  1.00  0.00           O
ATOM    143  CB  TRP A  20      24.297  27.968  39.872  1.00  0.00           C
ATOM    144  CG  TRP A  20      24.106  29.444  40.119  1.00  0.00           C
ATOM    145  CD1 TRP A  20      22.841  29.918  40.317  1.00  0.00           C
ATOM    146  CD2 TRP A  20      24.992  30.602  39.864  1.00  0.00           C
ATOM    147  CE2 TRP A  20      24.161  31.750  40.011  1.00  0.00           C
ATOM    148  CE3 TRP A  20      26.348  30.795  39.572  1.00  0.00           C
ATOM    149  NE1 TRP A  20      22.893  31.297  40.344  1.00  0.00           N
ATOM    150  CZ2 TRP A  20      24.702  33.028  39.880  1.00  0.00           C
ATOM    151  CZ3 TRP A  20      26.843  32.086  39.390  1.00  0.00           C
ATOM    152  CH2 TRP A  20      26.060  33.241  39.477  1.00  0.00           C
ATOM    153  H   TRP A  20      24.145  25.491  38.970  1.00  0.00           H
ATOM    154  HA  TRP A  20      23.465  27.977  38.025  1.00  0.00           H
ATOM    155  HB2 TRP A  20      23.487  27.433  40.368  1.00  0.00           H
ATOM    156  HB3 TRP A  20      25.254  27.631  40.270  1.00  0.00           H
ATOM    157  HD1 TRP A  20      21.953  29.312  40.414  1.00  0.00           H
ATOM    158  HE1 TRP A  20      22.116  31.879  40.621  1.00  0.00           H
ATOM    159  HE3 TRP A  20      27.096  30.016  39.599  1.00  0.00           H
ATOM    160  HZ2 TRP A  20      24.077  33.887  40.077  1.00  0.00           H
ATOM    161  HZ3 TRP A  20      27.868  32.159  39.060  1.00  0.00           H
ATOM    162  HH2 TRP A  20      26.385  34.232  39.198  1.00  0.00           H
ATOM    163  N   TYR A  21      26.734  27.594  37.839  1.00  0.00           N
ATOM    164  CA  TYR A  21      27.858  28.169  37.075  1.00  0.00           C
ATOM    165  C   TYR A  21      27.714  27.758  35.531  1.00  0.00           C
ATOM    166  O   TYR A  21      28.339  28.408  34.743  1.00  0.00           O
ATOM    167  CB  TYR A  21      29.275  27.802  37.584  1.00  0.00           C
ATOM    168  CG  TYR A  21      29.816  28.773  38.608  1.00  0.00           C
ATOM    169  CD1 TYR A  21      29.320  28.659  39.943  1.00  0.00           C
ATOM    170  CD2 TYR A  21      30.544  29.929  38.237  1.00  0.00           C
ATOM    171  CE1 TYR A  21      29.696  29.607  40.876  1.00  0.00           C
ATOM    172  CE2 TYR A  21      30.867  30.910  39.205  1.00  0.00           C
ATOM    173  CZ  TYR A  21      30.487  30.704  40.544  1.00  0.00           C
ATOM    174  OH  TYR A  21      30.893  31.632  41.435  1.00  0.00           O
ATOM    175  H   TYR A  21      26.922  26.851  38.496  1.00  0.00           H
ATOM    176  HA  TYR A  21      27.774  29.251  37.175  1.00  0.00           H
ATOM    177  HB2 TYR A  21      29.253  26.819  38.055  1.00  0.00           H
ATOM    178  HB3 TYR A  21      29.960  27.869  36.739  1.00  0.00           H
ATOM    179  HD1 TYR A  21      28.703  27.824  40.240  1.00  0.00           H
ATOM    180  HD2 TYR A  21      30.811  30.130  37.210  1.00  0.00           H
ATOM    181  HE1 TYR A  21      29.336  29.628  41.893  1.00  0.00           H
ATOM    182  HE2 TYR A  21      31.475  31.757  38.925  1.00  0.00           H
ATOM    183  HH  TYR A  21      30.752  31.379  42.350  1.00  0.00           H
ATOM    184  N   ASP A  22      26.890  26.737  35.209  1.00  0.00           N
ATOM    185  CA  ASP A  22      26.598  26.564  33.741  1.00  0.00           C
ATOM    186  C   ASP A  22      25.754  27.592  33.157  1.00  0.00           C
ATOM    187  O   ASP A  22      25.996  28.155  32.079  1.00  0.00           O
ATOM    188  CB  ASP A  22      25.819  25.223  33.460  1.00  0.00           C
ATOM    189  CG  ASP A  22      26.636  23.942  33.769  1.00  0.00           C
ATOM    190  OD1 ASP A  22      27.886  23.826  33.913  1.00  0.00           O
ATOM    191  OD2 ASP A  22      25.951  22.875  33.815  1.00  0.00           O
ATOM    192  H   ASP A  22      26.476  26.147  35.916  1.00  0.00           H
ATOM    193  HA  ASP A  22      27.574  26.576  33.257  1.00  0.00           H
ATOM    194  HB2 ASP A  22      24.904  25.168  34.049  1.00  0.00           H
ATOM    195  HB3 ASP A  22      25.646  25.153  32.386  1.00  0.00           H
ATOM    196  N   LYS A  23      24.634  27.845  33.764  1.00  0.00           N
ATOM    197  CA  LYS A  23      23.540  28.706  33.273  1.00  0.00           C
ATOM    198  C   LYS A  23      23.943  30.155  33.437  1.00  0.00           C
ATOM    199  O   LYS A  23      23.527  30.916  32.578  1.00  0.00           O
ATOM    200  CB  LYS A  23      22.254  28.343  34.070  1.00  0.00           C
ATOM    201  CG  LYS A  23      21.593  27.103  33.519  1.00  0.00           C
ATOM    202  CD  LYS A  23      20.369  26.758  34.310  1.00  0.00           C
ATOM    203  CE  LYS A  23      20.173  25.210  34.233  1.00  0.00           C
ATOM    204  NZ  LYS A  23      20.282  24.704  32.853  1.00  0.00           N
ATOM    205  H   LYS A  23      24.441  27.287  34.583  1.00  0.00           H
ATOM    206  HA  LYS A  23      23.250  28.553  32.233  1.00  0.00           H
ATOM    207  HB2 LYS A  23      22.542  28.289  35.120  1.00  0.00           H
ATOM    208  HB3 LYS A  23      21.555  29.162  33.901  1.00  0.00           H
ATOM    209  HG2 LYS A  23      21.325  27.197  32.467  1.00  0.00           H
ATOM    210  HG3 LYS A  23      22.274  26.267  33.678  1.00  0.00           H
ATOM    211  HD2 LYS A  23      20.445  27.011  35.368  1.00  0.00           H
ATOM    212  HD3 LYS A  23      19.559  27.295  33.816  1.00  0.00           H
ATOM    213  HE2 LYS A  23      20.918  24.699  34.844  1.00  0.00           H
ATOM    214  HE3 LYS A  23      19.155  24.956  34.526  1.00  0.00           H
ATOM    215  HZ1 LYS A  23      20.012  23.741  32.991  1.00  0.00           H
ATOM    216  HZ2 LYS A  23      21.193  24.497  32.469  1.00  0.00           H
ATOM    217  HZ3 LYS A  23      19.634  25.147  32.217  1.00  0.00           H
ATOM    218  N   PHE A  24      24.633  30.566  34.493  1.00  0.00           N
ATOM    219  CA  PHE A  24      24.980  31.979  34.736  1.00  0.00           C
ATOM    220  C   PHE A  24      26.476  32.297  34.831  1.00  0.00           C
ATOM    221  O   PHE A  24      26.639  33.520  34.775  1.00  0.00           O
ATOM    222  CB  PHE A  24      24.269  32.511  35.976  1.00  0.00           C
ATOM    223  CG  PHE A  24      22.822  32.105  35.965  1.00  0.00           C
ATOM    224  CD1 PHE A  24      21.959  32.722  35.068  1.00  0.00           C
ATOM    225  CD2 PHE A  24      22.373  31.009  36.728  1.00  0.00           C
ATOM    226  CE1 PHE A  24      20.669  32.242  35.003  1.00  0.00           C
ATOM    227  CE2 PHE A  24      21.009  30.656  36.768  1.00  0.00           C
ATOM    228  CZ  PHE A  24      20.137  31.273  35.856  1.00  0.00           C
ATOM    229  H   PHE A  24      24.735  29.956  35.292  1.00  0.00           H
ATOM    230  HA  PHE A  24      24.521  32.481  33.884  1.00  0.00           H
ATOM    231  HB2 PHE A  24      24.754  32.115  36.868  1.00  0.00           H
ATOM    232  HB3 PHE A  24      24.326  33.599  36.003  1.00  0.00           H
ATOM    233  HD1 PHE A  24      22.218  33.585  34.472  1.00  0.00           H
ATOM    234  HD2 PHE A  24      23.029  30.480  37.404  1.00  0.00           H
ATOM    235  HE1 PHE A  24      20.068  32.606  34.183  1.00  0.00           H
ATOM    236  HE2 PHE A  24      20.690  29.882  37.450  1.00  0.00           H
ATOM    237  HZ  PHE A  24      19.127  30.907  35.966  1.00  0.00           H
ATOM    238  N   GLY A  25      27.437  31.329  34.925  1.00  0.00           N
ATOM    239  CA  GLY A  25      28.806  31.631  35.117  1.00  0.00           C
ATOM    240  C   GLY A  25      29.417  32.701  34.219  1.00  0.00           C
ATOM    241  O   GLY A  25      30.361  33.426  34.667  1.00  0.00           O
ATOM    242  H   GLY A  25      27.126  30.393  34.711  1.00  0.00           H
ATOM    243  HA2 GLY A  25      28.910  32.048  36.119  1.00  0.00           H
ATOM    244  HA3 GLY A  25      29.429  30.740  35.186  1.00  0.00           H
ATOM    245  N   GLU A  26      28.909  32.926  32.981  1.00  0.00           N
ATOM    246  CA  GLU A  26      29.405  33.936  32.088  1.00  0.00           C
ATOM    247  C   GLU A  26      29.173  35.381  32.566  1.00  0.00           C
ATOM    248  O   GLU A  26      29.949  36.264  32.157  1.00  0.00           O
ATOM    249  CB  GLU A  26      28.722  33.706  30.697  1.00  0.00           C
ATOM    250  CG  GLU A  26      29.102  34.566  29.506  1.00  0.00           C
ATOM    251  CD  GLU A  26      28.846  33.819  28.222  1.00  0.00           C
ATOM    252  OE1 GLU A  26      27.642  33.771  27.880  1.00  0.00           O
ATOM    253  OE2 GLU A  26      29.790  33.287  27.598  1.00  0.00           O
ATOM    254  H   GLU A  26      28.318  32.245  32.525  1.00  0.00           H
ATOM    255  HA  GLU A  26      30.484  33.798  32.028  1.00  0.00           H
ATOM    256  HB2 GLU A  26      28.889  32.646  30.504  1.00  0.00           H
ATOM    257  HB3 GLU A  26      27.638  33.815  30.741  1.00  0.00           H
ATOM    258  HG2 GLU A  26      28.589  35.528  29.527  1.00  0.00           H
ATOM    259  HG3 GLU A  26      30.177  34.740  29.543  1.00  0.00           H
ATOM    260  N   VAL A  27      28.183  35.694  33.465  1.00  0.00           N
ATOM    261  CA  VAL A  27      27.808  36.951  33.938  1.00  0.00           C
ATOM    262  C   VAL A  27      28.922  37.850  34.444  1.00  0.00           C
ATOM    263  O   VAL A  27      28.762  39.042  34.395  1.00  0.00           O
ATOM    264  CB  VAL A  27      26.755  36.691  35.025  1.00  0.00           C
ATOM    265  CG1 VAL A  27      27.288  36.198  36.377  1.00  0.00           C
ATOM    266  CG2 VAL A  27      25.995  37.999  35.324  1.00  0.00           C
ATOM    267  H   VAL A  27      27.637  34.895  33.754  1.00  0.00           H
ATOM    268  HA  VAL A  27      27.354  37.484  33.103  1.00  0.00           H
ATOM    269  HB  VAL A  27      26.029  35.989  34.614  1.00  0.00           H
ATOM    270 HG11 VAL A  27      27.997  36.912  36.797  1.00  0.00           H
ATOM    271 HG12 VAL A  27      26.461  35.997  37.057  1.00  0.00           H
ATOM    272 HG13 VAL A  27      27.875  35.316  36.119  1.00  0.00           H
ATOM    273 HG21 VAL A  27      25.503  38.239  34.381  1.00  0.00           H
ATOM    274 HG22 VAL A  27      26.616  38.831  35.658  1.00  0.00           H
ATOM    275 HG23 VAL A  27      25.255  37.833  36.107  1.00  0.00           H
ATOM    276  N   TYR A  28      30.020  37.226  34.926  1.00  0.00           N
ATOM    277  CA  TYR A  28      31.172  37.960  35.448  1.00  0.00           C
ATOM    278  C   TYR A  28      32.050  38.555  34.330  1.00  0.00           C
ATOM    279  O   TYR A  28      32.345  39.779  34.282  1.00  0.00           O
ATOM    280  CB  TYR A  28      31.945  37.029  36.385  1.00  0.00           C
ATOM    281  CG  TYR A  28      31.101  36.589  37.564  1.00  0.00           C
ATOM    282  CD1 TYR A  28      30.653  37.494  38.583  1.00  0.00           C
ATOM    283  CD2 TYR A  28      30.736  35.222  37.654  1.00  0.00           C
ATOM    284  CE1 TYR A  28      29.858  36.983  39.581  1.00  0.00           C
ATOM    285  CE2 TYR A  28      29.981  34.761  38.733  1.00  0.00           C
ATOM    286  CZ  TYR A  28      29.499  35.620  39.668  1.00  0.00           C
ATOM    287  OH  TYR A  28      28.654  35.118  40.593  1.00  0.00           O
ATOM    288  H   TYR A  28      29.972  36.218  34.978  1.00  0.00           H
ATOM    289  HA  TYR A  28      30.873  38.829  36.034  1.00  0.00           H
ATOM    290  HB2 TYR A  28      32.281  36.123  35.880  1.00  0.00           H
ATOM    291  HB3 TYR A  28      32.779  37.648  36.713  1.00  0.00           H
ATOM    292  HD1 TYR A  28      30.803  38.556  38.461  1.00  0.00           H
ATOM    293  HD2 TYR A  28      31.035  34.438  36.973  1.00  0.00           H
ATOM    294  HE1 TYR A  28      29.431  37.647  40.319  1.00  0.00           H
ATOM    295  HE2 TYR A  28      29.722  33.713  38.773  1.00  0.00           H
ATOM    296  HH  TYR A  28      28.559  34.190  40.364  1.00  0.00           H
ATOM    297  N   HID A  29      32.148  37.756  33.247  1.00  0.00           N
ATOM    298  CA  HID A  29      32.923  38.131  32.086  1.00  0.00           C
ATOM    299  C   HID A  29      32.196  39.231  31.258  1.00  0.00           C
ATOM    300  O   HID A  29      32.915  40.088  30.791  1.00  0.00           O
ATOM    301  CB  HID A  29      33.370  36.786  31.266  1.00  0.00           C
ATOM    302  CG  HID A  29      34.007  35.821  32.196  1.00  0.00           C
ATOM    303  CD2 HID A  29      33.781  34.448  32.327  1.00  0.00           C
ATOM    304  ND1 HID A  29      34.916  36.160  33.153  1.00  0.00           N
ATOM    305  CE1 HID A  29      35.318  35.038  33.786  1.00  0.00           C
ATOM    306  NE2 HID A  29      34.716  33.958  33.288  1.00  0.00           N
ATOM    307  H   HID A  29      31.714  36.844  33.256  1.00  0.00           H
ATOM    308  HA  HID A  29      33.809  38.576  32.539  1.00  0.00           H
ATOM    309  HB2 HID A  29      32.556  36.378  30.667  1.00  0.00           H
ATOM    310  HB3 HID A  29      34.137  37.096  30.556  1.00  0.00           H
ATOM    311  HD1 HID A  29      35.261  37.085  33.364  1.00  0.00           H
ATOM    312  HD2 HID A  29      33.238  33.849  31.611  1.00  0.00           H
ATOM    313  HE1 HID A  29      35.996  34.984  34.624  1.00  0.00           H
ATOM    314  N   LEU A  30      30.892  39.251  31.228  1.00  0.00           N
ATOM    315  CA  LEU A  30      30.097  40.301  30.552  1.00  0.00           C
ATOM    316  C   LEU A  30      30.166  41.636  31.240  1.00  0.00           C
ATOM    317  O   LEU A  30      29.630  42.528  30.631  1.00  0.00           O
ATOM    318  CB  LEU A  30      28.669  39.799  30.410  1.00  0.00           C
ATOM    319  CG  LEU A  30      28.541  38.568  29.578  1.00  0.00           C
ATOM    320  CD1 LEU A  30      27.076  38.091  29.780  1.00  0.00           C
ATOM    321  CD2 LEU A  30      28.931  38.720  28.103  1.00  0.00           C
ATOM    322  H   LEU A  30      30.468  38.462  31.694  1.00  0.00           H
ATOM    323  HA  LEU A  30      30.544  40.557  29.592  1.00  0.00           H
ATOM    324  HB2 LEU A  30      28.116  39.771  31.349  1.00  0.00           H
ATOM    325  HB3 LEU A  30      28.211  40.525  29.737  1.00  0.00           H
ATOM    326  HG  LEU A  30      29.144  37.810  30.078  1.00  0.00           H
ATOM    327 HD11 LEU A  30      26.954  37.113  29.313  1.00  0.00           H
ATOM    328 HD12 LEU A  30      26.331  38.741  29.320  1.00  0.00           H
ATOM    329 HD13 LEU A  30      26.749  37.985  30.814  1.00  0.00           H
ATOM    330 HD21 LEU A  30      29.044  37.728  27.666  1.00  0.00           H
ATOM    331 HD22 LEU A  30      28.294  39.405  27.543  1.00  0.00           H
ATOM    332 HD23 LEU A  30      29.906  39.202  28.038  1.00  0.00           H
ATOM    333  N   THR A  31      30.655  41.674  32.436  1.00  0.01           N
ATOM    334  CA  THR A  31      30.388  42.775  33.357  1.00  0.01           C
ATOM    335  C   THR A  31      31.659  43.340  34.019  1.00  0.01           C
ATOM    336  O   THR A  31      31.939  44.501  33.793  1.00  0.01           O
ATOM    337  CB  THR A  31      29.286  42.513  34.397  1.00  0.01           C
ATOM    338  CG2 THR A  31      27.873  42.241  33.828  1.00  0.01           C
ATOM    339  OG1 THR A  31      29.558  41.456  35.315  1.00  0.01           O
ATOM    340  H   THR A  31      31.191  40.906  32.812  1.00  0.01           H
ATOM    341  HA  THR A  31      29.981  43.560  32.719  1.00  0.01           H
ATOM    342  HB  THR A  31      29.164  43.443  34.953  1.00  0.01           H
ATOM    343  HG1 THR A  31      28.914  40.751  35.212  1.00  0.01           H
ATOM    344 HG21 THR A  31      27.402  43.094  33.340  1.00  0.01           H
ATOM    345 HG22 THR A  31      27.289  41.976  34.709  1.00  0.01           H
ATOM    346 HG23 THR A  31      27.874  41.430  33.100  1.00  0.01           H
ATOM    347  N   LEU A  32      32.491  42.488  34.612  1.00  0.00           N
ATOM    348  CA  LEU A  32      33.785  42.858  35.211  1.00  0.00           C
ATOM    349  C   LEU A  32      34.986  42.450  34.360  1.00  0.00           C
ATOM    350  O   LEU A  32      36.103  42.743  34.745  1.00  0.00           O
ATOM    351  CB  LEU A  32      33.867  42.168  36.588  1.00  0.00           C
ATOM    352  CG  LEU A  32      32.744  42.702  37.491  1.00  0.00           C
ATOM    353  CD1 LEU A  32      32.660  41.884  38.793  1.00  0.00           C
ATOM    354  CD2 LEU A  32      33.007  44.169  37.905  1.00  0.00           C
ATOM    355  H   LEU A  32      32.230  41.517  34.710  1.00  0.00           H
ATOM    356  HA  LEU A  32      33.711  43.939  35.336  1.00  0.00           H
ATOM    357  HB2 LEU A  32      33.742  41.091  36.477  1.00  0.00           H
ATOM    358  HB3 LEU A  32      34.808  42.382  37.096  1.00  0.00           H
ATOM    359  HG  LEU A  32      31.787  42.658  36.972  1.00  0.00           H
ATOM    360 HD11 LEU A  32      32.393  40.860  38.531  1.00  0.00           H
ATOM    361 HD12 LEU A  32      31.909  42.332  39.444  1.00  0.00           H
ATOM    362 HD13 LEU A  32      33.610  41.835  39.324  1.00  0.00           H
ATOM    363 HD21 LEU A  32      33.964  44.302  38.409  1.00  0.00           H
ATOM    364 HD22 LEU A  32      33.170  44.801  37.032  1.00  0.00           H
ATOM    365 HD23 LEU A  32      32.236  44.521  38.590  1.00  0.00           H
ATOM    366  N   GLY A  33      34.833  41.605  33.330  1.00  0.00           N
ATOM    367  CA  GLY A  33      35.895  41.035  32.539  1.00  0.00           C
ATOM    368  C   GLY A  33      36.361  39.615  32.873  1.00  0.00           C
ATOM    369  O   GLY A  33      35.803  38.919  33.710  1.00  0.00           O
ATOM    370  H   GLY A  33      33.937  41.181  33.135  1.00  0.00           H
ATOM    371  HA2 GLY A  33      35.678  41.033  31.470  1.00  0.00           H
ATOM    372  HA3 GLY A  33      36.804  41.635  32.594  1.00  0.00           H
ATOM    373  N   GLU A  34      37.393  39.119  32.116  1.00  0.00           N
ATOM    374  CA  GLU A  34      37.808  37.726  31.904  1.00  0.00           C
ATOM    375  C   GLU A  34      38.221  36.881  33.171  1.00  0.00           C
ATOM    376  O   GLU A  34      38.879  35.842  33.099  1.00  0.00           O
ATOM    377  CB  GLU A  34      38.898  37.793  30.792  1.00  0.00           C
ATOM    378  CG  GLU A  34      38.484  38.489  29.488  1.00  0.00           C
ATOM    379  CD  GLU A  34      38.965  37.906  28.169  1.00  0.00           C
ATOM    380  OE1 GLU A  34      40.078  37.374  28.127  1.00  0.00           O
ATOM    381  OE2 GLU A  34      38.178  37.804  27.179  1.00  0.00           O
ATOM    382  H   GLU A  34      37.801  39.745  31.436  1.00  0.00           H
ATOM    383  HA  GLU A  34      36.912  37.209  31.558  1.00  0.00           H
ATOM    384  HB2 GLU A  34      39.770  38.307  31.197  1.00  0.00           H
ATOM    385  HB3 GLU A  34      39.263  36.779  30.626  1.00  0.00           H
ATOM    386  HG2 GLU A  34      37.399  38.435  29.403  1.00  0.00           H
ATOM    387  HG3 GLU A  34      38.766  39.542  29.485  1.00  0.00           H
ATOM    388  N   SER A  35      37.956  37.371  34.417  1.00  0.00           N
ATOM    389  CA  SER A  35      38.151  36.512  35.638  1.00  0.00           C
ATOM    390  C   SER A  35      37.053  36.809  36.666  1.00  0.00           C
ATOM    391  O   SER A  35      36.143  37.544  36.277  1.00  0.00           O
ATOM    392  CB  SER A  35      39.589  36.746  36.134  1.00  0.00           C
ATOM    393  OG  SER A  35      39.962  35.747  37.027  1.00  0.00           O
ATOM    394  H   SER A  35      37.401  38.215  34.418  1.00  0.00           H
ATOM    395  HA  SER A  35      38.065  35.456  35.382  1.00  0.00           H
ATOM    396  HB2 SER A  35      40.385  36.774  35.390  1.00  0.00           H
ATOM    397  HB3 SER A  35      39.529  37.739  36.579  1.00  0.00           H
ATOM    398  HG  SER A  35      40.869  35.993  37.220  1.00  0.00           H
ATOM    399  N   VAL A  36      37.059  36.127  37.783  1.00  0.00           N
ATOM    400  CA  VAL A  36      36.036  36.156  38.807  1.00  0.00           C
ATOM    401  C   VAL A  36      36.633  36.645  40.124  1.00  0.00           C
ATOM    402  O   VAL A  36      36.535  35.954  41.154  1.00  0.00           O
ATOM    403  CB  VAL A  36      35.357  34.726  38.901  1.00  0.00           C
ATOM    404  CG1 VAL A  36      33.942  34.802  39.522  1.00  0.00           C
ATOM    405  CG2 VAL A  36      35.229  34.105  37.470  1.00  0.00           C
ATOM    406  H   VAL A  36      37.861  35.537  37.949  1.00  0.00           H
ATOM    407  HA  VAL A  36      35.256  36.819  38.433  1.00  0.00           H
ATOM    408  HB  VAL A  36      35.927  33.975  39.449  1.00  0.00           H
ATOM    409 HG11 VAL A  36      34.119  35.362  40.440  1.00  0.00           H
ATOM    410 HG12 VAL A  36      33.262  35.274  38.812  1.00  0.00           H
ATOM    411 HG13 VAL A  36      33.657  33.761  39.674  1.00  0.00           H
ATOM    412 HG21 VAL A  36      36.169  33.937  36.945  1.00  0.00           H
ATOM    413 HG22 VAL A  36      34.613  34.743  36.836  1.00  0.00           H
ATOM    414 HG23 VAL A  36      34.766  33.118  37.445  1.00  0.00           H
ATOM    415  N   HID A  37      37.312  37.777  40.133  1.00  0.00           N
ATOM    416  CA  HID A  37      37.618  38.453  41.307  1.00  0.00           C
ATOM    417  C   HID A  37      37.411  39.982  41.228  1.00  0.00           C
ATOM    418  O   HID A  37      37.132  40.544  40.217  1.00  0.00           O
ATOM    419  CB  HID A  37      39.016  38.047  41.745  1.00  0.00           C
ATOM    420  CG  HID A  37      40.189  38.197  40.811  1.00  0.00           C
ATOM    421  CD2 HID A  37      41.065  37.206  40.430  1.00  0.00           C
ATOM    422  ND1 HID A  37      40.623  39.398  40.183  1.00  0.00           N
ATOM    423  CE1 HID A  37      41.561  39.003  39.238  1.00  0.00           C
ATOM    424  NE2 HID A  37      41.870  37.729  39.392  1.00  0.00           N
ATOM    425  H   HID A  37      37.368  38.339  39.295  1.00  0.00           H
ATOM    426  HA  HID A  37      36.943  38.080  42.077  1.00  0.00           H
ATOM    427  HB2 HID A  37      39.265  38.434  42.733  1.00  0.00           H
ATOM    428  HB3 HID A  37      38.943  36.978  41.945  1.00  0.00           H
ATOM    429  HD1 HID A  37      40.169  40.291  40.054  1.00  0.00           H
ATOM    430  HD2 HID A  37      41.131  36.175  40.744  1.00  0.00           H
ATOM    431  HE1 HID A  37      42.016  39.481  38.384  1.00  0.00           H
ATOM    432  N   CYS A  38      37.595  40.628  42.354  1.00  0.00           N
ATOM    433  CA  CYS A  38      37.758  42.086  42.406  1.00  0.00           C
ATOM    434  C   CYS A  38      38.762  42.620  41.368  1.00  0.00           C
ATOM    435  O   CYS A  38      39.698  41.931  40.982  1.00  0.00           O
ATOM    436  CB  CYS A  38      38.310  42.554  43.786  1.00  0.00           C
ATOM    437  SG  CYS A  38      37.100  42.178  45.102  1.00  0.00           S
ATOM    438  H   CYS A  38      37.723  40.087  43.197  1.00  0.00           H
ATOM    439  HA  CYS A  38      36.772  42.510  42.215  1.00  0.00           H
ATOM    440  HB2 CYS A  38      39.234  42.067  44.097  1.00  0.00           H
ATOM    441  HB3 CYS A  38      38.334  43.641  43.863  1.00  0.00           H
ATOM    442  HG  CYS A  38      36.994  40.900  44.727  1.00  0.00           H
ATOM    443  N   GLY A  39      38.582  43.892  40.973  1.00  0.00           N
ATOM    444  CA  GLY A  39      39.497  44.672  40.116  1.00  0.00           C
ATOM    445  C   GLY A  39      40.216  45.607  41.119  1.00  0.00           C
ATOM    446  O   GLY A  39      39.724  45.894  42.220  1.00  0.00           O
ATOM    447  H   GLY A  39      37.700  44.320  41.215  1.00  0.00           H
ATOM    448  HA2 GLY A  39      40.143  44.030  39.516  1.00  0.00           H
ATOM    449  HA3 GLY A  39      39.010  45.331  39.398  1.00  0.00           H
ATOM    450  N   LEU A  40      41.434  46.085  40.790  1.00  0.00           N
ATOM    451  CA  LEU A  40      42.225  46.966  41.713  1.00  0.00           C
ATOM    452  C   LEU A  40      41.886  48.421  41.493  1.00  0.00           C
ATOM    453  O   LEU A  40      42.661  49.154  40.862  1.00  0.00           O
ATOM    454  CB  LEU A  40      43.676  46.582  41.611  1.00  0.00           C
ATOM    455  CG  LEU A  40      44.614  47.061  42.713  1.00  0.00           C
ATOM    456  CD1 LEU A  40      44.379  46.367  44.086  1.00  0.00           C
ATOM    457  CD2 LEU A  40      46.091  46.788  42.306  1.00  0.00           C
ATOM    458  H   LEU A  40      41.811  45.844  39.885  1.00  0.00           H
ATOM    459  HA  LEU A  40      41.972  46.793  42.760  1.00  0.00           H
ATOM    460  HB2 LEU A  40      43.686  45.502  41.465  1.00  0.00           H
ATOM    461  HB3 LEU A  40      44.055  46.963  40.663  1.00  0.00           H
ATOM    462  HG  LEU A  40      44.540  48.139  42.863  1.00  0.00           H
ATOM    463 HD11 LEU A  40      43.303  46.281  44.239  1.00  0.00           H
ATOM    464 HD12 LEU A  40      44.958  46.745  44.929  1.00  0.00           H
ATOM    465 HD13 LEU A  40      44.621  45.304  44.071  1.00  0.00           H
ATOM    466 HD21 LEU A  40      46.242  45.720  42.155  1.00  0.00           H
ATOM    467 HD22 LEU A  40      46.357  47.337  41.403  1.00  0.00           H
ATOM    468 HD23 LEU A  40      46.803  47.148  43.049  1.00  0.00           H
ATOM    469  N   TRP A  41      40.733  48.893  42.049  1.00 -0.02           N
ATOM    470  CA  TRP A  41      40.260  50.245  42.052  1.00 -0.02           C
ATOM    471  C   TRP A  41      40.945  51.064  43.052  1.00 -0.02           C
ATOM    472  O   TRP A  41      41.116  52.292  42.897  1.00 -0.02           O
ATOM    473  CB  TRP A  41      38.705  50.326  42.204  1.00 -0.02           C
ATOM    474  CG  TRP A  41      37.966  49.235  41.520  1.00 -0.02           C
ATOM    475  CD1 TRP A  41      37.593  48.100  42.072  1.00 -0.02           C
ATOM    476  CD2 TRP A  41      37.406  49.186  40.149  1.00 -0.02           C
ATOM    477  CE2 TRP A  41      36.731  47.929  39.953  1.00 -0.02           C
ATOM    478  CE3 TRP A  41      37.542  50.087  39.015  1.00 -0.02           C
ATOM    479  NE1 TRP A  41      36.841  47.310  41.197  1.00 -0.02           N
ATOM    480  CZ2 TRP A  41      36.127  47.660  38.755  1.00 -0.02           C
ATOM    481  CZ3 TRP A  41      37.021  49.733  37.764  1.00 -0.02           C
ATOM    482  CH2 TRP A  41      36.294  48.510  37.607  1.00 -0.02           C
ATOM    483  H   TRP A  41      40.122  48.201  42.457  1.00 -0.02           H
ATOM    484  HA  TRP A  41      40.528  50.689  41.093  1.00 -0.02           H
ATOM    485  HB2 TRP A  41      38.491  50.316  43.272  1.00 -0.02           H
ATOM    486  HB3 TRP A  41      38.357  51.234  41.711  1.00 -0.02           H
ATOM    487  HD1 TRP A  41      37.767  47.780  43.089  1.00 -0.02           H
ATOM    488  HE1 TRP A  41      36.575  46.354  41.389  1.00 -0.02           H
ATOM    489  HE3 TRP A  41      38.176  50.947  39.172  1.00 -0.02           H
ATOM    490  HZ2 TRP A  41      35.629  46.704  38.679  1.00 -0.02           H
ATOM    491  HZ3 TRP A  41      37.125  50.481  36.992  1.00 -0.02           H
ATOM    492  HH2 TRP A  41      35.932  48.220  36.632  1.00 -0.02           H
ATOM    493  N   PHE A  42      41.324  50.465  44.209  1.00 -0.01           N
ATOM    494  CA  PHE A  42      42.094  51.123  45.256  1.00 -0.01           C
ATOM    495  C   PHE A  42      43.477  50.379  45.185  1.00 -0.01           C
ATOM    496  O   PHE A  42      43.464  49.145  45.304  1.00 -0.01           O
ATOM    497  CB  PHE A  42      41.476  50.873  46.702  1.00 -0.01           C
ATOM    498  CG  PHE A  42      40.459  51.803  47.161  1.00 -0.01           C
ATOM    499  CD1 PHE A  42      39.275  51.803  46.428  1.00 -0.01           C
ATOM    500  CD2 PHE A  42      40.729  52.736  48.257  1.00 -0.01           C
ATOM    501  CE1 PHE A  42      38.315  52.740  46.758  1.00 -0.01           C
ATOM    502  CE2 PHE A  42      39.727  53.764  48.456  1.00 -0.01           C
ATOM    503  CZ  PHE A  42      38.539  53.693  47.712  1.00 -0.01           C
ATOM    504  H   PHE A  42      41.109  49.505  44.439  1.00 -0.01           H
ATOM    505  HA  PHE A  42      42.158  52.202  45.120  1.00 -0.01           H
ATOM    506  HB2 PHE A  42      41.287  49.807  46.826  1.00 -0.01           H
ATOM    507  HB3 PHE A  42      42.238  50.897  47.482  1.00 -0.01           H
ATOM    508  HD1 PHE A  42      39.133  51.058  45.659  1.00 -0.01           H
ATOM    509  HD2 PHE A  42      41.702  52.807  48.723  1.00 -0.01           H
ATOM    510  HE1 PHE A  42      37.387  52.644  46.215  1.00 -0.01           H
ATOM    511  HE2 PHE A  42      39.853  54.362  49.346  1.00 -0.01           H
ATOM    512  HZ  PHE A  42      37.736  54.410  47.795  1.00 -0.01           H
ATOM    513  N   PRO A  43      44.574  51.144  45.192  1.00  0.00           N
ATOM    514  CA  PRO A  43      45.808  50.512  45.243  1.00  0.00           C
ATOM    515  C   PRO A  43      46.225  49.937  46.647  1.00  0.00           C
ATOM    516  O   PRO A  43      45.538  50.116  47.635  1.00  0.00           O
ATOM    517  CB  PRO A  43      46.837  51.566  44.776  1.00  0.00           C
ATOM    518  CG  PRO A  43      46.194  52.894  45.165  1.00  0.00           C
ATOM    519  CD  PRO A  43      44.725  52.574  45.224  1.00  0.00           C
ATOM    520  HA  PRO A  43      45.866  49.738  44.478  1.00  0.00           H
ATOM    521  HB2 PRO A  43      47.802  51.567  45.282  1.00  0.00           H
ATOM    522  HB3 PRO A  43      46.906  51.279  43.727  1.00  0.00           H
ATOM    523  HG2 PRO A  43      46.541  53.133  46.170  1.00  0.00           H
ATOM    524  HG3 PRO A  43      46.393  53.726  44.489  1.00  0.00           H
ATOM    525  HD2 PRO A  43      44.277  53.032  46.105  1.00  0.00           H
ATOM    526  HD3 PRO A  43      44.199  53.036  44.388  1.00  0.00           H
ATOM    527  N   PRO A  44      47.297  49.140  46.763  1.00  0.00           N
ATOM    528  CA  PRO A  44      47.611  48.336  47.974  1.00  0.00           C
ATOM    529  C   PRO A  44      47.810  49.158  49.270  1.00  0.00           C
ATOM    530  O   PRO A  44      47.284  48.741  50.276  1.00  0.00           O
ATOM    531  CB  PRO A  44      48.789  47.403  47.624  1.00  0.00           C
ATOM    532  CG  PRO A  44      48.616  47.218  46.101  1.00  0.00           C
ATOM    533  CD  PRO A  44      48.129  48.641  45.715  1.00  0.00           C
ATOM    534  HA  PRO A  44      46.789  47.629  48.081  1.00  0.00           H
ATOM    535  HB2 PRO A  44      49.744  47.873  47.859  1.00  0.00           H
ATOM    536  HB3 PRO A  44      48.720  46.448  48.145  1.00  0.00           H
ATOM    537  HG2 PRO A  44      49.547  46.877  45.648  1.00  0.00           H
ATOM    538  HG3 PRO A  44      47.792  46.528  45.919  1.00  0.00           H
ATOM    539  HD2 PRO A  44      49.016  49.273  45.765  1.00  0.00           H
ATOM    540  HD3 PRO A  44      47.690  48.754  44.724  1.00  0.00           H
ATOM    541  N   ASP A  45      48.471  50.354  49.317  1.00  0.00           N
ATOM    542  CA  ASP A  45      48.585  51.188  50.481  1.00  0.00           C
ATOM    543  C   ASP A  45      47.558  52.321  50.620  1.00  0.00           C
ATOM    544  O   ASP A  45      47.666  53.069  51.616  1.00  0.00           O
ATOM    545  CB  ASP A  45      50.006  51.798  50.601  1.00  0.00           C
ATOM    546  CG  ASP A  45      50.523  52.659  49.525  1.00  0.00           C
ATOM    547  OD1 ASP A  45      49.772  52.971  48.522  1.00  0.00           O
ATOM    548  OD2 ASP A  45      51.767  52.967  49.550  1.00  0.00           O
ATOM    549  H   ASP A  45      49.025  50.724  48.558  1.00  0.00           H
ATOM    550  HA  ASP A  45      48.413  50.511  51.318  1.00  0.00           H
ATOM    551  HB2 ASP A  45      50.122  52.421  51.488  1.00  0.00           H
ATOM    552  HB3 ASP A  45      50.711  50.969  50.654  1.00  0.00           H
ATOM    553  N   ALA A  46      46.566  52.457  49.706  1.00  0.00           N
ATOM    554  CA  ALA A  46      45.463  53.406  49.855  1.00  0.00           C
ATOM    555  C   ALA A  46      44.598  52.958  51.037  1.00  0.00           C
ATOM    556  O   ALA A  46      44.435  51.751  51.265  1.00  0.00           O
ATOM    557  CB  ALA A  46      44.739  53.490  48.524  1.00  0.00           C
ATOM    558  H   ALA A  46      46.483  51.751  48.988  1.00  0.00           H
ATOM    559  HA  ALA A  46      45.790  54.434  50.007  1.00  0.00           H
ATOM    560  HB1 ALA A  46      43.757  53.889  48.781  1.00  0.00           H
ATOM    561  HB2 ALA A  46      44.691  52.477  48.125  1.00  0.00           H
ATOM    562  HB3 ALA A  46      45.215  54.108  47.763  1.00  0.00           H
ATOM    563  N   PRO A  47      44.063  53.967  51.734  1.00  0.00           N
ATOM    564  CA  PRO A  47      43.478  53.627  53.016  1.00  0.00           C
ATOM    565  C   PRO A  47      42.095  53.005  52.787  1.00  0.00           C
ATOM    566  O   PRO A  47      41.339  53.417  51.988  1.00  0.00           O
ATOM    567  CB  PRO A  47      43.638  54.872  53.853  1.00  0.00           C
ATOM    568  CG  PRO A  47      43.686  55.951  52.839  1.00  0.00           C
ATOM    569  CD  PRO A  47      44.489  55.337  51.749  1.00  0.00           C
ATOM    570  HA  PRO A  47      44.047  52.886  53.577  1.00  0.00           H
ATOM    571  HB2 PRO A  47      42.740  54.984  54.462  1.00  0.00           H
ATOM    572  HB3 PRO A  47      44.520  54.809  54.490  1.00  0.00           H
ATOM    573  HG2 PRO A  47      42.656  56.208  52.592  1.00  0.00           H
ATOM    574  HG3 PRO A  47      44.218  56.756  53.346  1.00  0.00           H
ATOM    575  HD2 PRO A  47      44.472  55.798  50.761  1.00  0.00           H
ATOM    576  HD3 PRO A  47      45.532  55.300  52.064  1.00  0.00           H
ATOM    577  N   VAL A  48      41.781  52.061  53.683  1.00  0.00           N
ATOM    578  CA  VAL A  48      40.453  51.579  53.850  1.00  0.00           C
ATOM    579  C   VAL A  48      39.517  52.675  54.483  1.00  0.00           C
ATOM    580  O   VAL A  48      39.970  53.160  55.522  1.00  0.00           O
ATOM    581  CB  VAL A  48      40.377  50.255  54.693  1.00  0.00           C
ATOM    582  CG1 VAL A  48      39.046  49.675  54.541  1.00  0.00           C
ATOM    583  CG2 VAL A  48      41.364  49.209  54.057  1.00  0.00           C
ATOM    584  H   VAL A  48      42.481  51.777  54.353  1.00  0.00           H
ATOM    585  HA  VAL A  48      40.036  51.457  52.850  1.00  0.00           H
ATOM    586  HB  VAL A  48      40.660  50.401  55.735  1.00  0.00           H
ATOM    587 HG11 VAL A  48      38.210  50.293  54.869  1.00  0.00           H
ATOM    588 HG12 VAL A  48      38.774  49.479  53.504  1.00  0.00           H
ATOM    589 HG13 VAL A  48      39.015  48.722  55.069  1.00  0.00           H
ATOM    590 HG21 VAL A  48      41.432  49.257  52.970  1.00  0.00           H
ATOM    591 HG22 VAL A  48      41.013  48.203  54.286  1.00  0.00           H
ATOM    592 HG23 VAL A  48      42.378  49.478  54.355  1.00  0.00           H
ATOM    593  N   PRO A  49      38.414  53.064  53.916  1.00  0.00           N
ATOM    594  CA  PRO A  49      37.631  54.236  54.402  1.00  0.00           C
ATOM    595  C   PRO A  49      36.828  53.855  55.666  1.00  0.00           C
ATOM    596  O   PRO A  49      36.623  52.689  56.031  1.00  0.00           O
ATOM    597  CB  PRO A  49      36.734  54.722  53.220  1.00  0.00           C
ATOM    598  CG  PRO A  49      36.554  53.433  52.425  1.00  0.00           C
ATOM    599  CD  PRO A  49      37.819  52.627  52.689  1.00  0.00           C
ATOM    600  HA  PRO A  49      38.316  55.017  54.732  1.00  0.00           H
ATOM    601  HB2 PRO A  49      35.742  55.015  53.566  1.00  0.00           H
ATOM    602  HB3 PRO A  49      37.161  55.522  52.615  1.00  0.00           H
ATOM    603  HG2 PRO A  49      35.653  52.908  52.745  1.00  0.00           H
ATOM    604  HG3 PRO A  49      36.531  53.608  51.350  1.00  0.00           H
ATOM    605  HD2 PRO A  49      37.686  51.565  52.892  1.00  0.00           H
ATOM    606  HD3 PRO A  49      38.461  52.599  51.809  1.00  0.00           H
ATOM    607  N   GLN A  50      36.268  54.875  56.273  1.00  0.00           N
ATOM    608  CA  GLN A  50      35.363  54.790  57.425  1.00  0.00           C
ATOM    609  C   GLN A  50      33.985  54.267  56.957  1.00  0.00           C
ATOM    610  O   GLN A  50      33.314  53.623  57.713  1.00  0.00           O
ATOM    611  CB  GLN A  50      35.243  56.122  58.063  1.00  0.00           C
ATOM    612  CG  GLN A  50      36.431  56.567  58.970  1.00  0.00           C
ATOM    613  CD  GLN A  50      36.501  55.556  60.075  1.00  0.00           C
ATOM    614  NE2 GLN A  50      37.494  54.688  60.072  1.00  0.00           N
ATOM    615  OE1 GLN A  50      35.671  55.440  60.973  1.00  0.00           O
ATOM    616  H   GLN A  50      36.697  55.759  56.039  1.00  0.00           H
ATOM    617  HA  GLN A  50      35.786  54.076  58.131  1.00  0.00           H
ATOM    618  HB2 GLN A  50      35.079  56.834  57.254  1.00  0.00           H
ATOM    619  HB3 GLN A  50      34.303  56.038  58.609  1.00  0.00           H
ATOM    620  HG2 GLN A  50      37.360  56.493  58.405  1.00  0.00           H
ATOM    621  HG3 GLN A  50      36.265  57.603  59.263  1.00  0.00           H
ATOM    622 HE21 GLN A  50      37.414  53.894  60.690  1.00  0.00           H
ATOM    623 HE22 GLN A  50      38.194  54.725  59.344  1.00  0.00           H
ATOM    624  N   ASP A  51      33.587  54.529  55.712  1.00  0.00           N
ATOM    625  CA  ASP A  51      32.317  54.098  55.059  1.00  0.00           C
ATOM    626  C   ASP A  51      32.604  53.553  53.662  1.00  0.00           C
ATOM    627  O   ASP A  51      33.390  54.121  52.945  1.00  0.00           O
ATOM    628  CB  ASP A  51      31.375  55.300  54.857  1.00  0.00           C
ATOM    629  CG  ASP A  51      31.146  55.939  56.193  1.00  0.00           C
ATOM    630  OD1 ASP A  51      31.709  57.047  56.484  1.00  0.00           O
ATOM    631  OD2 ASP A  51      30.300  55.361  56.951  1.00  0.00           O
ATOM    632  H   ASP A  51      34.255  55.090  55.203  1.00  0.00           H
ATOM    633  HA  ASP A  51      31.902  53.383  55.770  1.00  0.00           H
ATOM    634  HB2 ASP A  51      31.675  56.023  54.099  1.00  0.00           H
ATOM    635  HB3 ASP A  51      30.441  54.904  54.457  1.00  0.00           H
ATOM    636  N   MET A  52      31.824  52.562  53.254  1.00  0.01           N
ATOM    637  CA  MET A  52      31.789  52.018  51.875  1.00  0.01           C
ATOM    638  C   MET A  52      30.747  52.705  50.950  1.00  0.01           C
ATOM    639  O   MET A  52      30.323  52.156  49.942  1.00  0.01           O
ATOM    640  CB  MET A  52      31.514  50.494  52.078  1.00  0.01           C
ATOM    641  CG  MET A  52      32.526  49.690  52.833  1.00  0.01           C
ATOM    642  SD  MET A  52      34.183  49.737  52.104  1.00  0.01           S
ATOM    643  CE  MET A  52      35.136  49.647  53.627  1.00  0.01           C
ATOM    644  H   MET A  52      31.289  52.154  54.006  1.00  0.01           H
ATOM    645  HA  MET A  52      32.736  52.055  51.338  1.00  0.01           H
ATOM    646  HB2 MET A  52      30.557  50.238  52.532  1.00  0.01           H
ATOM    647  HB3 MET A  52      31.423  50.061  51.082  1.00  0.01           H
ATOM    648  HG2 MET A  52      32.602  50.049  53.859  1.00  0.01           H
ATOM    649  HG3 MET A  52      32.162  48.663  52.836  1.00  0.01           H
ATOM    650  HE1 MET A  52      34.804  48.668  53.971  1.00  0.01           H
ATOM    651  HE2 MET A  52      36.200  49.515  53.431  1.00  0.01           H
ATOM    652  HE3 MET A  52      34.788  50.469  54.254  1.00  0.01           H
ATOM    653  N   GLU A  53      30.257  53.895  51.359  1.00  0.00           N
ATOM    654  CA  GLU A  53      29.370  54.643  50.509  1.00  0.00           C
ATOM    655  C   GLU A  53      30.121  55.172  49.336  1.00  0.00           C
ATOM    656  O   GLU A  53      31.259  55.679  49.492  1.00  0.00           O
ATOM    657  CB  GLU A  53      28.826  55.806  51.359  1.00  0.00           C
ATOM    658  CG  GLU A  53      27.986  55.385  52.633  1.00  0.00           C
ATOM    659  CD  GLU A  53      26.529  55.016  52.240  1.00  0.00           C
ATOM    660  OE1 GLU A  53      26.086  55.190  51.060  1.00  0.00           O
ATOM    661  OE2 GLU A  53      25.785  54.697  53.150  1.00  0.00           O
ATOM    662  H   GLU A  53      30.712  54.275  52.176  1.00  0.00           H
ATOM    663  HA  GLU A  53      28.593  53.980  50.129  1.00  0.00           H
ATOM    664  HB2 GLU A  53      29.554  56.545  51.695  1.00  0.00           H
ATOM    665  HB3 GLU A  53      28.160  56.362  50.700  1.00  0.00           H
ATOM    666  HG2 GLU A  53      28.454  54.621  53.254  1.00  0.00           H
ATOM    667  HG3 GLU A  53      27.963  56.257  53.288  1.00  0.00           H
ATOM    668  N   LEU A  54      29.602  55.002  48.119  1.00 -0.02           N
ATOM    669  CA  LEU A  54      30.149  55.230  46.844  1.00 -0.02           C
ATOM    670  C   LEU A  54      30.559  56.702  46.711  1.00 -0.02           C
ATOM    671  O   LEU A  54      31.630  57.089  46.228  1.00 -0.02           O
ATOM    672  CB  LEU A  54      29.208  54.817  45.757  1.00 -0.02           C
ATOM    673  CG  LEU A  54      29.868  55.092  44.410  1.00 -0.02           C
ATOM    674  CD1 LEU A  54      31.099  54.226  44.059  1.00 -0.02           C
ATOM    675  CD2 LEU A  54      28.775  54.993  43.390  1.00 -0.02           C
ATOM    676  H   LEU A  54      28.797  54.393  48.088  1.00 -0.02           H
ATOM    677  HA  LEU A  54      31.096  54.701  46.954  1.00 -0.02           H
ATOM    678  HB2 LEU A  54      29.083  53.740  45.868  1.00 -0.02           H
ATOM    679  HB3 LEU A  54      28.284  55.394  45.749  1.00 -0.02           H
ATOM    680  HG  LEU A  54      30.149  56.143  44.357  1.00 -0.02           H
ATOM    681 HD11 LEU A  54      31.868  54.289  44.830  1.00 -0.02           H
ATOM    682 HD12 LEU A  54      31.558  54.576  43.135  1.00 -0.02           H
ATOM    683 HD13 LEU A  54      30.795  53.187  43.926  1.00 -0.02           H
ATOM    684 HD21 LEU A  54      28.427  53.960  43.400  1.00 -0.02           H
ATOM    685 HD22 LEU A  54      27.988  55.735  43.525  1.00 -0.02           H
ATOM    686 HD23 LEU A  54      29.186  55.065  42.383  1.00 -0.02           H
ATOM    687  N   VAL A  55      29.771  57.644  47.267  1.00 -0.01           N
ATOM    688  CA  VAL A  55      30.174  59.032  47.485  1.00 -0.01           C
ATOM    689  C   VAL A  55      31.340  59.237  48.467  1.00 -0.01           C
ATOM    690  O   VAL A  55      32.169  60.077  48.133  1.00 -0.01           O
ATOM    691  CB  VAL A  55      29.000  60.012  47.663  1.00 -0.01           C
ATOM    692  CG1 VAL A  55      28.570  60.113  49.116  1.00 -0.01           C
ATOM    693  CG2 VAL A  55      29.422  61.425  47.080  1.00 -0.01           C
ATOM    694  H   VAL A  55      28.868  57.340  47.601  1.00 -0.01           H
ATOM    695  HA  VAL A  55      30.542  59.329  46.503  1.00 -0.01           H
ATOM    696  HB  VAL A  55      28.147  59.644  47.093  1.00 -0.01           H
ATOM    697 HG11 VAL A  55      29.363  60.566  49.710  1.00 -0.01           H
ATOM    698 HG12 VAL A  55      27.691  60.758  49.108  1.00 -0.01           H
ATOM    699 HG13 VAL A  55      28.298  59.170  49.592  1.00 -0.01           H
ATOM    700 HG21 VAL A  55      29.869  61.358  46.088  1.00 -0.01           H
ATOM    701 HG22 VAL A  55      30.165  61.940  47.689  1.00 -0.01           H
ATOM    702 HG23 VAL A  55      28.556  62.083  47.008  1.00 -0.01           H
ATOM    703  N   THR A  56      31.468  58.526  49.578  1.00  0.01           N
ATOM    704  CA  THR A  56      32.703  58.600  50.383  1.00  0.01           C
ATOM    705  C   THR A  56      33.818  58.120  49.499  1.00  0.01           C
ATOM    706  O   THR A  56      34.838  58.793  49.466  1.00  0.01           O
ATOM    707  CB  THR A  56      32.540  57.896  51.755  1.00  0.01           C
ATOM    708  CG2 THR A  56      33.797  57.429  52.469  1.00  0.01           C
ATOM    709  OG1 THR A  56      31.964  58.695  52.757  1.00  0.01           O
ATOM    710  H   THR A  56      30.965  57.651  49.572  1.00  0.01           H
ATOM    711  HA  THR A  56      33.006  59.607  50.667  1.00  0.01           H
ATOM    712  HB  THR A  56      32.003  56.955  51.637  1.00  0.01           H
ATOM    713  HG1 THR A  56      31.020  58.769  52.604  1.00  0.01           H
ATOM    714 HG21 THR A  56      34.114  56.533  51.935  1.00  0.01           H
ATOM    715 HG22 THR A  56      33.513  57.162  53.487  1.00  0.01           H
ATOM    716 HG23 THR A  56      34.637  58.123  52.512  1.00  0.01           H
ATOM    717  N   MET A  57      33.661  56.994  48.720  1.00  0.01           N
ATOM    718  CA  MET A  57      34.798  56.387  47.993  1.00  0.01           C
ATOM    719  C   MET A  57      35.247  57.160  46.738  1.00  0.01           C
ATOM    720  O   MET A  57      36.489  57.211  46.542  1.00  0.01           O
ATOM    721  CB  MET A  57      34.348  55.011  47.452  1.00  0.01           C
ATOM    722  CG  MET A  57      34.115  53.992  48.500  1.00  0.01           C
ATOM    723  SD  MET A  57      33.957  52.275  47.969  1.00  0.01           S
ATOM    724  CE  MET A  57      32.389  52.239  47.080  1.00  0.01           C
ATOM    725  H   MET A  57      32.748  56.565  48.653  1.00  0.01           H
ATOM    726  HA  MET A  57      35.665  56.260  48.642  1.00  0.01           H
ATOM    727  HB2 MET A  57      33.452  54.990  46.832  1.00  0.01           H
ATOM    728  HB3 MET A  57      35.109  54.550  46.822  1.00  0.01           H
ATOM    729  HG2 MET A  57      34.960  54.120  49.176  1.00  0.01           H
ATOM    730  HG3 MET A  57      33.257  54.316  49.090  1.00  0.01           H
ATOM    731  HE1 MET A  57      31.540  52.619  47.647  1.00  0.01           H
ATOM    732  HE2 MET A  57      32.434  52.641  46.068  1.00  0.01           H
ATOM    733  HE3 MET A  57      32.095  51.195  46.968  1.00  0.01           H
ATOM    734  N   SER A  58      34.297  57.775  45.983  1.00 -0.04           N
ATOM    735  CA  SER A  58      34.586  58.578  44.889  1.00 -0.04           C
ATOM    736  C   SER A  58      35.249  59.888  45.345  1.00 -0.04           C
ATOM    737  O   SER A  58      36.154  60.360  44.695  1.00 -0.04           O
ATOM    738  CB  SER A  58      33.313  58.877  44.064  1.00 -0.04           C
ATOM    739  OG  SER A  58      33.635  59.670  42.964  1.00 -0.04           O
ATOM    740  H   SER A  58      33.345  57.496  46.170  1.00 -0.04           H
ATOM    741  HA  SER A  58      35.276  58.162  44.155  1.00 -0.04           H
ATOM    742  HB2 SER A  58      32.764  57.993  43.741  1.00 -0.04           H
ATOM    743  HB3 SER A  58      32.615  59.439  44.685  1.00 -0.04           H
ATOM    744  HG  SER A  58      33.655  60.577  43.278  1.00 -0.04           H
ATOM    745  N   SER A  59      34.909  60.461  46.494  1.00  0.03           N
ATOM    746  CA  SER A  59      35.660  61.547  47.102  1.00  0.03           C
ATOM    747  C   SER A  59      37.092  61.196  47.617  1.00  0.03           C
ATOM    748  O   SER A  59      38.014  62.070  47.527  1.00  0.03           O
ATOM    749  CB  SER A  59      34.866  62.129  48.302  1.00  0.03           C
ATOM    750  OG  SER A  59      35.324  63.455  48.597  1.00  0.03           O
ATOM    751  H   SER A  59      34.008  60.222  46.883  1.00  0.03           H
ATOM    752  HA  SER A  59      35.792  62.400  46.437  1.00  0.03           H
ATOM    753  HB2 SER A  59      33.851  62.230  47.918  1.00  0.03           H
ATOM    754  HB3 SER A  59      34.983  61.434  49.134  1.00  0.03           H
ATOM    755  HG  SER A  59      35.850  63.407  49.398  1.00  0.03           H
ATOM    756  N   GLN A  60      37.275  59.924  47.987  1.00  0.01           N
ATOM    757  CA  GLN A  60      38.727  59.479  48.106  1.00  0.01           C
ATOM    758  C   GLN A  60      39.468  59.258  46.799  1.00  0.01           C
ATOM    759  O   GLN A  60      40.676  59.594  46.760  1.00  0.01           O
ATOM    760  CB  GLN A  60      38.781  58.229  49.016  1.00  0.01           C
ATOM    761  CG  GLN A  60      39.989  58.227  50.093  1.00  0.01           C
ATOM    762  CD  GLN A  60      40.506  56.816  50.452  1.00  0.01           C
ATOM    763  NE2 GLN A  60      40.050  56.096  51.471  1.00  0.01           N
ATOM    764  OE1 GLN A  60      41.345  56.283  49.689  1.00  0.01           O
ATOM    765  H   GLN A  60      36.524  59.304  48.252  1.00  0.01           H
ATOM    766  HA  GLN A  60      39.228  60.318  48.589  1.00  0.01           H
ATOM    767  HB2 GLN A  60      37.855  58.128  49.581  1.00  0.01           H
ATOM    768  HB3 GLN A  60      38.900  57.309  48.444  1.00  0.01           H
ATOM    769  HG2 GLN A  60      40.873  58.676  49.640  1.00  0.01           H
ATOM    770  HG3 GLN A  60      39.754  58.705  51.044  1.00  0.01           H
ATOM    771 HE21 GLN A  60      40.637  55.305  51.694  1.00  0.01           H
ATOM    772 HE22 GLN A  60      39.592  56.544  52.252  1.00  0.01           H
ATOM    773  N   ALA A  61      38.806  58.837  45.710  1.00 -0.04           N
ATOM    774  CA  ALA A  61      39.399  58.714  44.443  1.00 -0.04           C
ATOM    775  C   ALA A  61      39.728  60.072  43.900  1.00 -0.04           C
ATOM    776  O   ALA A  61      40.792  60.254  43.275  1.00 -0.04           O
ATOM    777  CB  ALA A  61      38.539  57.822  43.569  1.00 -0.04           C
ATOM    778  H   ALA A  61      37.827  58.616  45.824  1.00 -0.04           H
ATOM    779  HA  ALA A  61      40.311  58.176  44.704  1.00 -0.04           H
ATOM    780  HB1 ALA A  61      38.559  56.834  44.029  1.00 -0.04           H
ATOM    781  HB2 ALA A  61      38.878  57.938  42.539  1.00 -0.04           H
ATOM    782  HB3 ALA A  61      37.557  58.293  43.610  1.00 -0.04           H
ATOM    783  N   GLN A  62      38.852  61.044  44.217  1.00 -0.19           N
ATOM    784  CA  GLN A  62      39.063  62.464  43.890  1.00 -0.19           C
ATOM    785  C   GLN A  62      40.318  63.007  44.656  1.00 -0.19           C
ATOM    786  O   GLN A  62      41.326  63.382  44.075  1.00 -0.19           O
ATOM    787  CB  GLN A  62      37.888  63.335  44.247  1.00 -0.19           C
ATOM    788  CG  GLN A  62      36.776  63.376  43.235  1.00 -0.19           C
ATOM    789  CD  GLN A  62      35.617  64.352  43.618  1.00 -0.19           C
ATOM    790  NE2 GLN A  62      34.995  64.977  42.690  1.00 -0.19           N
ATOM    791  OE1 GLN A  62      35.253  64.469  44.792  1.00 -0.19           O
ATOM    792  H   GLN A  62      37.921  60.807  44.528  1.00 -0.19           H
ATOM    793  HA  GLN A  62      39.243  62.550  42.818  1.00 -0.19           H
ATOM    794  HB2 GLN A  62      37.380  63.023  45.159  1.00 -0.19           H
ATOM    795  HB3 GLN A  62      38.113  64.369  44.508  1.00 -0.19           H
ATOM    796  HG2 GLN A  62      37.221  63.545  42.254  1.00 -0.19           H
ATOM    797  HG3 GLN A  62      36.324  62.387  43.156  1.00 -0.19           H
ATOM    798 HE21 GLN A  62      34.250  65.558  43.048  1.00 -0.19           H
ATOM    799 HE22 GLN A  62      35.222  64.982  41.706  1.00 -0.19           H
ATOM    800  N   ASP A  63      40.347  62.759  45.968  1.00  0.00           N
ATOM    801  CA  ASP A  63      41.553  63.044  46.773  1.00  0.00           C
ATOM    802  C   ASP A  63      42.818  62.455  46.158  1.00  0.00           C
ATOM    803  O   ASP A  63      43.865  63.107  46.189  1.00  0.00           O
ATOM    804  CB  ASP A  63      41.458  62.580  48.284  1.00  0.00           C
ATOM    805  CG  ASP A  63      40.262  63.193  48.956  1.00  0.00           C
ATOM    806  OD1 ASP A  63      39.651  64.199  48.451  1.00  0.00           O
ATOM    807  OD2 ASP A  63      39.953  62.937  50.094  1.00  0.00           O
ATOM    808  H   ASP A  63      39.499  62.517  46.460  1.00  0.00           H
ATOM    809  HA  ASP A  63      41.664  64.128  46.799  1.00  0.00           H
ATOM    810  HB2 ASP A  63      41.457  61.491  48.259  1.00  0.00           H
ATOM    811  HB3 ASP A  63      42.393  62.779  48.808  1.00  0.00           H
ATOM    812  N   ARG A  64      42.761  61.269  45.585  1.00  0.03           N
ATOM    813  CA  ARG A  64      43.974  60.553  45.066  1.00  0.03           C
ATOM    814  C   ARG A  64      44.422  61.070  43.681  1.00  0.03           C
ATOM    815  O   ARG A  64      45.636  60.926  43.424  1.00  0.03           O
ATOM    816  CB  ARG A  64      43.704  59.011  45.013  1.00  0.03           C
ATOM    817  CG  ARG A  64      44.947  58.082  45.342  1.00  0.03           C
ATOM    818  CD  ARG A  64      44.738  56.588  45.084  1.00  0.03           C
ATOM    819  NE  ARG A  64      43.385  56.178  45.396  1.00  0.03           N
ATOM    820  CZ  ARG A  64      42.711  56.236  46.540  1.00  0.03           C
ATOM    821  NH1 ARG A  64      43.265  56.539  47.653  1.00  0.03           N
ATOM    822  NH2 ARG A  64      41.458  55.943  46.558  1.00  0.03           N
ATOM    823  H   ARG A  64      41.878  60.788  45.680  1.00  0.03           H
ATOM    824  HA  ARG A  64      44.724  60.696  45.844  1.00  0.03           H
ATOM    825  HB2 ARG A  64      42.998  58.819  45.820  1.00  0.03           H
ATOM    826  HB3 ARG A  64      43.278  58.759  44.042  1.00  0.03           H
ATOM    827  HG2 ARG A  64      45.721  58.444  44.665  1.00  0.03           H
ATOM    828  HG3 ARG A  64      45.373  58.252  46.332  1.00  0.03           H
ATOM    829  HD2 ARG A  64      44.987  56.352  44.049  1.00  0.03           H
ATOM    830  HD3 ARG A  64      45.434  55.989  45.671  1.00  0.03           H
ATOM    831  HE  ARG A  64      42.899  55.802  44.594  1.00  0.03           H
ATOM    832 HH11 ARG A  64      44.247  56.775  47.653  1.00  0.03           H
ATOM    833 HH12 ARG A  64      42.754  56.416  48.516  1.00  0.03           H
ATOM    834 HH21 ARG A  64      41.008  55.544  45.746  1.00  0.03           H
ATOM    835 HH22 ARG A  64      41.002  55.996  47.458  1.00  0.03           H
ATOM    836  N   TYR A  65      43.473  61.568  42.868  1.00 -0.05           N
ATOM    837  CA  TYR A  65      43.590  62.362  41.649  1.00 -0.05           C
ATOM    838  C   TYR A  65      44.243  63.685  42.028  1.00 -0.05           C
ATOM    839  O   TYR A  65      45.319  63.895  41.504  1.00 -0.05           O
ATOM    840  CB  TYR A  65      42.230  62.488  41.010  1.00 -0.05           C
ATOM    841  CG  TYR A  65      42.236  63.175  39.638  1.00 -0.05           C
ATOM    842  CD1 TYR A  65      42.547  62.439  38.483  1.00 -0.05           C
ATOM    843  CD2 TYR A  65      42.047  64.608  39.576  1.00 -0.05           C
ATOM    844  CE1 TYR A  65      42.386  63.005  37.238  1.00 -0.05           C
ATOM    845  CE2 TYR A  65      42.003  65.161  38.305  1.00 -0.05           C
ATOM    846  CZ  TYR A  65      42.040  64.370  37.116  1.00 -0.05           C
ATOM    847  OH  TYR A  65      41.632  64.843  35.870  1.00 -0.05           O
ATOM    848  H   TYR A  65      42.543  61.489  43.255  1.00 -0.05           H
ATOM    849  HA  TYR A  65      44.279  61.874  40.959  1.00 -0.05           H
ATOM    850  HB2 TYR A  65      41.874  61.494  40.741  1.00 -0.05           H
ATOM    851  HB3 TYR A  65      41.609  62.990  41.752  1.00 -0.05           H
ATOM    852  HD1 TYR A  65      42.756  61.380  38.505  1.00 -0.05           H
ATOM    853  HD2 TYR A  65      41.965  65.254  40.438  1.00 -0.05           H
ATOM    854  HE1 TYR A  65      42.420  62.406  36.340  1.00 -0.05           H
ATOM    855  HE2 TYR A  65      41.808  66.210  38.136  1.00 -0.05           H
ATOM    856  HH  TYR A  65      40.898  65.450  35.996  1.00 -0.05           H
ATOM    857  N   THR A  66      43.724  64.510  42.907  1.00  0.01           N
ATOM    858  CA  THR A  66      44.428  65.759  43.316  1.00  0.01           C
ATOM    859  C   THR A  66      45.818  65.483  43.896  1.00  0.01           C
ATOM    860  O   THR A  66      46.755  66.212  43.556  1.00  0.01           O
ATOM    861  CB  THR A  66      43.518  66.705  44.157  1.00  0.01           C
ATOM    862  CG2 THR A  66      44.194  67.565  45.233  1.00  0.01           C
ATOM    863  OG1 THR A  66      42.777  67.659  43.357  1.00  0.01           O
ATOM    864  H   THR A  66      42.970  64.134  43.463  1.00  0.01           H
ATOM    865  HA  THR A  66      44.633  66.365  42.434  1.00  0.01           H
ATOM    866  HB  THR A  66      42.799  66.037  44.632  1.00  0.01           H
ATOM    867  HG1 THR A  66      41.948  67.304  43.028  1.00  0.01           H
ATOM    868 HG21 THR A  66      43.363  68.078  45.717  1.00  0.01           H
ATOM    869 HG22 THR A  66      44.829  68.312  44.756  1.00  0.01           H
ATOM    870 HG23 THR A  66      44.691  66.947  45.981  1.00  0.01           H
ATOM    871  N   ASP A  67      46.058  64.358  44.652  1.00  0.00           N
ATOM    872  CA  ASP A  67      47.390  63.952  45.170  1.00  0.00           C
ATOM    873  C   ASP A  67      48.379  63.624  44.022  1.00  0.00           C
ATOM    874  O   ASP A  67      49.584  63.723  44.133  1.00  0.00           O
ATOM    875  CB  ASP A  67      47.165  62.708  46.096  1.00  0.00           C
ATOM    876  CG  ASP A  67      46.628  63.157  47.499  1.00  0.00           C
ATOM    877  OD1 ASP A  67      46.879  64.321  47.919  1.00  0.00           O
ATOM    878  OD2 ASP A  67      46.085  62.219  48.149  1.00  0.00           O
ATOM    879  H   ASP A  67      45.258  63.811  44.936  1.00  0.00           H
ATOM    880  HA  ASP A  67      47.917  64.742  45.705  1.00  0.00           H
ATOM    881  HB2 ASP A  67      46.511  62.033  45.543  1.00  0.00           H
ATOM    882  HB3 ASP A  67      48.111  62.186  46.239  1.00  0.00           H
ATOM    883  N   TYR A  68      47.831  63.369  42.803  1.00  0.00           N
ATOM    884  CA  TYR A  68      48.661  63.028  41.656  1.00  0.00           C
ATOM    885  C   TYR A  68      48.903  64.267  40.766  1.00  0.00           C
ATOM    886  O   TYR A  68      49.994  64.338  40.127  1.00  0.00           O
ATOM    887  CB  TYR A  68      48.047  61.739  41.002  1.00  0.00           C
ATOM    888  CG  TYR A  68      48.613  61.699  39.573  1.00  0.00           C
ATOM    889  CD1 TYR A  68      49.897  61.218  39.234  1.00  0.00           C
ATOM    890  CD2 TYR A  68      47.768  62.070  38.573  1.00  0.00           C
ATOM    891  CE1 TYR A  68      50.278  61.025  37.879  1.00  0.00           C
ATOM    892  CE2 TYR A  68      48.046  61.830  37.223  1.00  0.00           C
ATOM    893  CZ  TYR A  68      49.321  61.314  36.828  1.00  0.00           C
ATOM    894  OH  TYR A  68      49.630  61.236  35.469  1.00  0.00           O
ATOM    895  H   TYR A  68      46.828  63.255  42.760  1.00  0.00           H
ATOM    896  HA  TYR A  68      49.640  62.671  41.975  1.00  0.00           H
ATOM    897  HB2 TYR A  68      48.285  60.834  41.560  1.00  0.00           H
ATOM    898  HB3 TYR A  68      46.960  61.812  41.024  1.00  0.00           H
ATOM    899  HD1 TYR A  68      50.601  61.094  40.043  1.00  0.00           H
ATOM    900  HD2 TYR A  68      46.773  62.419  38.807  1.00  0.00           H
ATOM    901  HE1 TYR A  68      51.290  60.798  37.578  1.00  0.00           H
ATOM    902  HE2 TYR A  68      47.374  62.048  36.405  1.00  0.00           H
ATOM    903  HH  TYR A  68      50.561  61.062  35.312  1.00  0.00           H
ATOM    904  N   LEU A  69      48.003  65.309  40.780  1.00 -0.01           N
ATOM    905  CA  LEU A  69      48.325  66.681  40.276  1.00 -0.01           C
ATOM    906  C   LEU A  69      49.408  67.338  41.203  1.00 -0.01           C
ATOM    907  O   LEU A  69      50.309  68.008  40.696  1.00 -0.01           O
ATOM    908  CB  LEU A  69      47.039  67.557  40.236  1.00 -0.01           C
ATOM    909  CG  LEU A  69      45.710  67.082  39.584  1.00 -0.01           C
ATOM    910  CD1 LEU A  69      44.820  68.245  39.428  1.00 -0.01           C
ATOM    911  CD2 LEU A  69      45.932  66.458  38.183  1.00 -0.01           C
ATOM    912  H   LEU A  69      47.196  65.212  41.378  1.00 -0.01           H
ATOM    913  HA  LEU A  69      48.537  66.731  39.208  1.00 -0.01           H
ATOM    914  HB2 LEU A  69      46.819  67.818  41.271  1.00 -0.01           H
ATOM    915  HB3 LEU A  69      47.421  68.457  39.755  1.00 -0.01           H
ATOM    916  HG  LEU A  69      45.193  66.409  40.268  1.00 -0.01           H
ATOM    917 HD11 LEU A  69      43.911  67.939  38.910  1.00 -0.01           H
ATOM    918 HD12 LEU A  69      45.418  68.902  38.796  1.00 -0.01           H
ATOM    919 HD13 LEU A  69      44.557  68.742  40.362  1.00 -0.01           H
ATOM    920 HD21 LEU A  69      46.260  67.161  37.417  1.00 -0.01           H
ATOM    921 HD22 LEU A  69      46.697  65.688  38.278  1.00 -0.01           H
ATOM    922 HD23 LEU A  69      45.012  65.993  37.828  1.00 -0.01           H
ATOM    923  N   ILE A  70      49.299  67.212  42.530  1.00  0.00           N
ATOM    924  CA  ILE A  70      50.376  67.718  43.391  1.00  0.00           C
ATOM    925  C   ILE A  70      51.743  67.027  43.032  1.00  0.00           C
ATOM    926  O   ILE A  70      52.755  67.776  42.870  1.00  0.00           O
ATOM    927  CB  ILE A  70      50.007  67.499  44.872  1.00  0.00           C
ATOM    928  CG1 ILE A  70      48.710  68.292  45.263  1.00  0.00           C
ATOM    929  CG2 ILE A  70      51.112  67.953  45.865  1.00  0.00           C
ATOM    930  CD1 ILE A  70      47.996  67.890  46.570  1.00  0.00           C
ATOM    931  H   ILE A  70      48.561  66.637  42.909  1.00  0.00           H
ATOM    932  HA  ILE A  70      50.440  68.768  43.106  1.00  0.00           H
ATOM    933  HB  ILE A  70      49.748  66.466  45.102  1.00  0.00           H
ATOM    934 HG12 ILE A  70      48.926  69.360  45.227  1.00  0.00           H
ATOM    935 HG13 ILE A  70      47.938  67.985  44.559  1.00  0.00           H
ATOM    936 HG21 ILE A  70      51.909  67.224  45.715  1.00  0.00           H
ATOM    937 HG22 ILE A  70      50.783  67.988  46.904  1.00  0.00           H
ATOM    938 HG23 ILE A  70      51.348  69.001  45.685  1.00  0.00           H
ATOM    939 HD11 ILE A  70      47.985  66.824  46.798  1.00  0.00           H
ATOM    940 HD12 ILE A  70      46.994  68.313  46.493  1.00  0.00           H
ATOM    941 HD13 ILE A  70      48.517  68.293  47.438  1.00  0.00           H
ATOM    942  N   GLU A  71      51.747  65.727  42.719  1.00  0.00           N
ATOM    943  CA  GLU A  71      52.946  64.938  42.257  1.00  0.00           C
ATOM    944  C   GLU A  71      53.374  65.278  40.779  1.00  0.00           C
ATOM    945  O   GLU A  71      54.590  65.269  40.466  1.00  0.00           O
ATOM    946  CB  GLU A  71      52.692  63.444  42.401  1.00  0.00           C
ATOM    947  CG  GLU A  71      54.019  62.666  42.434  1.00  0.00           C
ATOM    948  CD  GLU A  71      53.898  61.163  42.571  1.00  0.00           C
ATOM    949  OE1 GLU A  71      52.843  60.600  42.959  1.00  0.00           O
ATOM    950  OE2 GLU A  71      54.887  60.537  42.307  1.00  0.00           O
ATOM    951  H   GLU A  71      50.882  65.292  43.007  1.00  0.00           H
ATOM    952  HA  GLU A  71      53.851  65.117  42.837  1.00  0.00           H
ATOM    953  HB2 GLU A  71      52.164  63.338  43.349  1.00  0.00           H
ATOM    954  HB3 GLU A  71      52.107  63.052  41.568  1.00  0.00           H
ATOM    955  HG2 GLU A  71      54.526  62.845  41.485  1.00  0.00           H
ATOM    956  HG3 GLU A  71      54.546  62.941  43.348  1.00  0.00           H
ATOM    957  N   THR A  72      52.442  65.625  39.822  1.00  0.01           N
ATOM    958  CA  THR A  72      52.870  66.056  38.429  1.00  0.01           C
ATOM    959  C   THR A  72      53.469  67.495  38.404  1.00  0.01           C
ATOM    960  O   THR A  72      54.488  67.722  37.759  1.00  0.01           O
ATOM    961  CB  THR A  72      51.774  65.880  37.406  1.00  0.01           C
ATOM    962  CG2 THR A  72      52.182  66.137  35.942  1.00  0.01           C
ATOM    963  OG1 THR A  72      51.280  64.586  37.341  1.00  0.01           O
ATOM    964  H   THR A  72      51.495  65.530  40.159  1.00  0.01           H
ATOM    965  HA  THR A  72      53.694  65.428  38.092  1.00  0.01           H
ATOM    966  HB  THR A  72      51.005  66.628  37.601  1.00  0.01           H
ATOM    967  HG1 THR A  72      50.906  64.338  38.190  1.00  0.01           H
ATOM    968 HG21 THR A  72      52.994  65.506  35.581  1.00  0.01           H
ATOM    969 HG22 THR A  72      52.666  67.103  35.800  1.00  0.01           H
ATOM    970 HG23 THR A  72      51.282  66.149  35.327  1.00  0.01           H
ATOM    971  N   LEU A  73      52.818  68.523  39.035  1.00  0.00           N
ATOM    972  CA  LEU A  73      53.232  69.964  39.004  1.00  0.00           C
ATOM    973  C   LEU A  73      54.324  70.192  40.041  1.00  0.00           C
ATOM    974  O   LEU A  73      55.134  71.143  39.791  1.00  0.00           O
ATOM    975  CB  LEU A  73      52.037  70.824  39.324  1.00  0.00           C
ATOM    976  CG  LEU A  73      52.210  72.382  39.215  1.00  0.00           C
ATOM    977  CD1 LEU A  73      52.752  72.745  37.795  1.00  0.00           C
ATOM    978  CD2 LEU A  73      50.888  73.123  39.591  1.00  0.00           C
ATOM    979  H   LEU A  73      52.181  68.286  39.782  1.00  0.00           H
ATOM    980  HA  LEU A  73      53.595  70.147  37.992  1.00  0.00           H
ATOM    981  HB2 LEU A  73      51.299  70.657  38.539  1.00  0.00           H
ATOM    982  HB3 LEU A  73      51.545  70.624  40.276  1.00  0.00           H
ATOM    983  HG  LEU A  73      52.937  72.752  39.937  1.00  0.00           H
ATOM    984 HD11 LEU A  73      53.801  72.470  37.692  1.00  0.00           H
ATOM    985 HD12 LEU A  73      52.632  73.813  37.614  1.00  0.00           H
ATOM    986 HD13 LEU A  73      52.113  72.365  36.998  1.00  0.00           H
ATOM    987 HD21 LEU A  73      50.107  72.751  38.929  1.00  0.00           H
ATOM    988 HD22 LEU A  73      50.585  72.773  40.578  1.00  0.00           H
ATOM    989 HD23 LEU A  73      50.807  74.209  39.555  1.00  0.00           H
ATOM    990  N   ASP A  74      54.450  69.379  41.110  1.00  0.00           N
ATOM    991  CA  ASP A  74      55.473  69.518  42.224  1.00  0.00           C
ATOM    992  C   ASP A  74      55.647  71.034  42.682  1.00  0.00           C
ATOM    993  O   ASP A  74      56.841  71.451  42.778  1.00  0.00           O
ATOM    994  CB  ASP A  74      56.824  69.023  41.638  1.00  0.00           C
ATOM    995  CG  ASP A  74      57.839  68.940  42.695  1.00  0.00           C
ATOM    996  OD1 ASP A  74      57.488  68.731  43.875  1.00  0.00           O
ATOM    997  OD2 ASP A  74      59.056  68.839  42.453  1.00  0.00           O
ATOM    998  H   ASP A  74      53.812  68.607  41.237  1.00  0.00           H
ATOM    999  HA  ASP A  74      55.121  68.908  43.055  1.00  0.00           H
ATOM   1000  HB2 ASP A  74      56.726  68.033  41.193  1.00  0.00           H
ATOM   1001  HB3 ASP A  74      57.178  69.677  40.841  1.00  0.00           H
ATOM   1002  N   PRO A  75      54.609  71.899  42.922  1.00  0.00           N
ATOM   1003  CA  PRO A  75      54.776  73.261  43.411  1.00  0.00           C
ATOM   1004  C   PRO A  75      55.490  73.372  44.773  1.00  0.00           C
ATOM   1005  O   PRO A  75      55.217  72.513  45.663  1.00  0.00           O
ATOM   1006  CB  PRO A  75      53.327  73.827  43.615  1.00  0.00           C
ATOM   1007  CG  PRO A  75      52.452  72.568  43.710  1.00  0.00           C
ATOM   1008  CD  PRO A  75      53.176  71.545  42.877  1.00  0.00           C
ATOM   1009  HA  PRO A  75      55.306  73.768  42.605  1.00  0.00           H
ATOM   1010  HB2 PRO A  75      53.280  74.526  44.449  1.00  0.00           H
ATOM   1011  HB3 PRO A  75      53.125  74.299  42.653  1.00  0.00           H
ATOM   1012  HG2 PRO A  75      52.271  72.245  44.735  1.00  0.00           H
ATOM   1013  HG3 PRO A  75      51.419  72.621  43.366  1.00  0.00           H
ATOM   1014  HD2 PRO A  75      52.941  70.567  43.295  1.00  0.00           H
ATOM   1015  HD3 PRO A  75      52.853  71.637  41.840  1.00  0.00           H
ATOM   1016  N   LYS A  76      56.366  74.345  44.978  1.00  0.00           N
ATOM   1017  CA  LYS A  76      57.432  74.452  46.011  1.00  0.00           C
ATOM   1018  C   LYS A  76      57.116  75.485  47.110  1.00  0.00           C
ATOM   1019  O   LYS A  76      56.536  76.530  46.865  1.00  0.00           O
ATOM   1020  CB  LYS A  76      58.722  74.997  45.357  1.00  0.00           C
ATOM   1021  CG  LYS A  76      59.189  74.131  44.284  1.00  0.00           C
ATOM   1022  CD  LYS A  76      59.558  72.622  44.489  1.00  0.00           C
ATOM   1023  CE  LYS A  76      60.189  71.816  43.376  1.00  0.00           C
ATOM   1024  NZ  LYS A  76      59.370  71.918  42.114  1.00  0.00           N
ATOM   1025  H   LYS A  76      56.429  75.099  44.309  1.00  0.00           H
ATOM   1026  HA  LYS A  76      57.576  73.463  46.447  1.00  0.00           H
ATOM   1027  HB2 LYS A  76      58.584  76.036  45.059  1.00  0.00           H
ATOM   1028  HB3 LYS A  76      59.482  75.031  46.138  1.00  0.00           H
ATOM   1029  HG2 LYS A  76      58.485  74.200  43.455  1.00  0.00           H
ATOM   1030  HG3 LYS A  76      60.051  74.627  43.836  1.00  0.00           H
ATOM   1031  HD2 LYS A  76      60.160  72.568  45.397  1.00  0.00           H
ATOM   1032  HD3 LYS A  76      58.634  72.102  44.742  1.00  0.00           H
ATOM   1033  HE2 LYS A  76      61.203  72.203  43.274  1.00  0.00           H
ATOM   1034  HE3 LYS A  76      60.355  70.796  43.725  1.00  0.00           H
ATOM   1035  HZ1 LYS A  76      58.381  71.734  42.201  1.00  0.00           H
ATOM   1036  HZ2 LYS A  76      59.793  71.338  41.404  1.00  0.00           H
ATOM   1037  HZ3 LYS A  76      59.228  72.859  41.776  1.00  0.00           H
ATOM   1038  N   ALA A  77      57.477  75.195  48.348  1.00  0.00           N
ATOM   1039  CA  ALA A  77      57.068  75.984  49.510  1.00  0.00           C
ATOM   1040  C   ALA A  77      57.394  77.438  49.317  1.00  0.00           C
ATOM   1041  O   ALA A  77      58.558  77.701  48.980  1.00  0.00           O
ATOM   1042  CB  ALA A  77      57.682  75.371  50.735  1.00  0.00           C
ATOM   1043  H   ALA A  77      57.998  74.342  48.490  1.00  0.00           H
ATOM   1044  HA  ALA A  77      55.984  75.933  49.603  1.00  0.00           H
ATOM   1045  HB1 ALA A  77      58.728  75.667  50.824  1.00  0.00           H
ATOM   1046  HB2 ALA A  77      57.602  74.315  50.477  1.00  0.00           H
ATOM   1047  HB3 ALA A  77      57.082  75.616  51.611  1.00  0.00           H
ATOM   1048  N   GLY A  78      56.429  78.320  49.517  1.00  0.00           N
ATOM   1049  CA  GLY A  78      56.698  79.736  49.385  1.00  0.00           C
ATOM   1050  C   GLY A  78      56.505  80.280  47.999  1.00  0.00           C
ATOM   1051  O   GLY A  78      56.770  81.466  47.710  1.00  0.00           O
ATOM   1052  H   GLY A  78      55.486  78.025  49.729  1.00  0.00           H
ATOM   1053  HA2 GLY A  78      55.912  80.217  49.967  1.00  0.00           H
ATOM   1054  HA3 GLY A  78      57.700  79.988  49.731  1.00  0.00           H
ATOM   1055  N   GLN A  79      55.860  79.518  47.145  1.00  0.00           N
ATOM   1056  CA  GLN A  79      55.141  80.056  45.963  1.00  0.00           C
ATOM   1057  C   GLN A  79      53.686  80.492  46.295  1.00  0.00           C
ATOM   1058  O   GLN A  79      53.074  80.074  47.252  1.00  0.00           O
ATOM   1059  CB  GLN A  79      55.088  79.008  44.783  1.00  0.00           C
ATOM   1060  CG  GLN A  79      56.484  78.676  44.175  1.00  0.00           C
ATOM   1061  CD  GLN A  79      56.394  77.597  43.109  1.00  0.00           C
ATOM   1062  NE2 GLN A  79      56.969  77.817  41.984  1.00  0.00           N
ATOM   1063  OE1 GLN A  79      55.744  76.564  43.302  1.00  0.00           O
ATOM   1064  H   GLN A  79      55.794  78.537  47.377  1.00  0.00           H
ATOM   1065  HA  GLN A  79      55.740  80.870  45.556  1.00  0.00           H
ATOM   1066  HB2 GLN A  79      54.686  78.096  45.223  1.00  0.00           H
ATOM   1067  HB3 GLN A  79      54.413  79.357  44.002  1.00  0.00           H
ATOM   1068  HG2 GLN A  79      56.987  79.573  43.817  1.00  0.00           H
ATOM   1069  HG3 GLN A  79      57.148  78.317  44.961  1.00  0.00           H
ATOM   1070 HE21 GLN A  79      56.995  77.120  41.253  1.00  0.00           H
ATOM   1071 HE22 GLN A  79      57.703  78.509  41.927  1.00  0.00           H
ATOM   1072  N   HID A  80      53.126  81.321  45.426  1.00  0.00           N
ATOM   1073  CA  HID A  80      51.648  81.520  45.325  1.00  0.00           C
ATOM   1074  C   HID A  80      51.133  80.979  43.985  1.00  0.00           C
ATOM   1075  O   HID A  80      51.552  81.410  42.909  1.00  0.00           O
ATOM   1076  CB  HID A  80      51.297  82.978  45.524  1.00  0.00           C
ATOM   1077  CG  HID A  80      49.940  83.233  46.188  1.00  0.00           C
ATOM   1078  CD2 HID A  80      48.796  82.495  46.108  1.00  0.00           C
ATOM   1079  ND1 HID A  80      49.696  84.255  47.051  1.00  0.00           N
ATOM   1080  CE1 HID A  80      48.412  84.179  47.408  1.00  0.00           C
ATOM   1081  NE2 HID A  80      47.820  83.151  46.823  1.00  0.00           N
ATOM   1082  H   HID A  80      53.743  81.631  44.690  1.00  0.00           H
ATOM   1083  HA  HID A  80      51.251  80.928  46.150  1.00  0.00           H
ATOM   1084  HB2 HID A  80      52.037  83.396  46.207  1.00  0.00           H
ATOM   1085  HB3 HID A  80      51.254  83.532  44.587  1.00  0.00           H
ATOM   1086  HD1 HID A  80      50.298  85.003  47.365  1.00  0.00           H
ATOM   1087  HD2 HID A  80      48.526  81.661  45.477  1.00  0.00           H
ATOM   1088  HE1 HID A  80      48.050  84.818  48.200  1.00  0.00           H
ATOM   1089  N   LEU A  81      50.205  80.085  44.057  1.00  0.00           N
ATOM   1090  CA  LEU A  81      49.562  79.330  42.954  1.00  0.00           C
ATOM   1091  C   LEU A  81      48.225  80.020  42.671  1.00  0.00           C
ATOM   1092  O   LEU A  81      47.604  80.664  43.546  1.00  0.00           O
ATOM   1093  CB  LEU A  81      49.439  77.863  43.447  1.00  0.00           C
ATOM   1094  CG  LEU A  81      48.575  76.891  42.662  1.00  0.00           C
ATOM   1095  CD1 LEU A  81      49.166  76.418  41.339  1.00  0.00           C
ATOM   1096  CD2 LEU A  81      48.062  75.628  43.483  1.00  0.00           C
ATOM   1097  H   LEU A  81      49.975  79.769  44.988  1.00  0.00           H
ATOM   1098  HA  LEU A  81      50.190  79.330  42.063  1.00  0.00           H
ATOM   1099  HB2 LEU A  81      50.481  77.546  43.485  1.00  0.00           H
ATOM   1100  HB3 LEU A  81      49.095  77.921  44.480  1.00  0.00           H
ATOM   1101  HG  LEU A  81      47.697  77.498  42.440  1.00  0.00           H
ATOM   1102 HD11 LEU A  81      49.512  77.258  40.737  1.00  0.00           H
ATOM   1103 HD12 LEU A  81      48.402  75.815  40.849  1.00  0.00           H
ATOM   1104 HD13 LEU A  81      50.022  75.785  41.574  1.00  0.00           H
ATOM   1105 HD21 LEU A  81      48.919  74.966  43.605  1.00  0.00           H
ATOM   1106 HD22 LEU A  81      47.671  75.964  44.443  1.00  0.00           H
ATOM   1107 HD23 LEU A  81      47.241  75.184  42.918  1.00  0.00           H
ATOM   1108  N   LEU A  82      47.794  79.906  41.442  1.00  0.00           N
ATOM   1109  CA  LEU A  82      46.413  80.245  40.961  1.00  0.00           C
ATOM   1110  C   LEU A  82      45.610  79.025  40.600  1.00  0.00           C
ATOM   1111  O   LEU A  82      45.934  78.195  39.741  1.00  0.00           O
ATOM   1112  CB  LEU A  82      46.606  81.304  39.831  1.00  0.00           C
ATOM   1113  CG  LEU A  82      45.329  81.580  39.038  1.00  0.00           C
ATOM   1114  CD1 LEU A  82      44.274  82.317  39.887  1.00  0.00           C
ATOM   1115  CD2 LEU A  82      45.674  82.506  37.959  1.00  0.00           C
ATOM   1116  H   LEU A  82      48.339  79.195  40.976  1.00  0.00           H
ATOM   1117  HA  LEU A  82      45.868  80.826  41.705  1.00  0.00           H
ATOM   1118  HB2 LEU A  82      47.010  82.206  40.292  1.00  0.00           H
ATOM   1119  HB3 LEU A  82      47.467  81.092  39.197  1.00  0.00           H
ATOM   1120  HG  LEU A  82      44.876  80.710  38.564  1.00  0.00           H
ATOM   1121 HD11 LEU A  82      43.746  81.587  40.501  1.00  0.00           H
ATOM   1122 HD12 LEU A  82      43.490  82.641  39.202  1.00  0.00           H
ATOM   1123 HD13 LEU A  82      44.658  83.129  40.504  1.00  0.00           H
ATOM   1124 HD21 LEU A  82      45.837  83.545  38.244  1.00  0.00           H
ATOM   1125 HD22 LEU A  82      46.588  82.096  37.529  1.00  0.00           H
ATOM   1126 HD23 LEU A  82      45.026  82.542  37.083  1.00  0.00           H
ATOM   1127  N   ASP A  83      44.407  78.879  41.135  1.00 -0.05           N
ATOM   1128  CA  ASP A  83      43.519  77.703  40.829  1.00 -0.05           C
ATOM   1129  C   ASP A  83      42.284  78.019  39.980  1.00 -0.05           C
ATOM   1130  O   ASP A  83      41.263  78.587  40.424  1.00 -0.05           O
ATOM   1131  CB  ASP A  83      43.249  76.923  42.191  1.00 -0.05           C
ATOM   1132  CG  ASP A  83      42.474  75.630  42.149  1.00 -0.05           C
ATOM   1133  OD1 ASP A  83      42.343  75.107  41.018  1.00 -0.05           O
ATOM   1134  OD2 ASP A  83      42.121  75.152  43.263  1.00 -0.05           O
ATOM   1135  H   ASP A  83      44.107  79.553  41.825  1.00 -0.05           H
ATOM   1136  HA  ASP A  83      44.143  77.009  40.266  1.00 -0.05           H
ATOM   1137  HB2 ASP A  83      44.229  76.767  42.643  1.00 -0.05           H
ATOM   1138  HB3 ASP A  83      42.645  77.585  42.811  1.00 -0.05           H
ATOM   1139  N   ILE A  84      42.394  77.764  38.672  1.00 -0.04           N
ATOM   1140  CA  ILE A  84      41.390  78.250  37.643  1.00 -0.04           C
ATOM   1141  C   ILE A  84      40.181  77.314  37.522  1.00 -0.04           C
ATOM   1142  O   ILE A  84      40.190  76.236  36.952  1.00 -0.04           O
ATOM   1143  CB  ILE A  84      42.082  78.519  36.329  1.00 -0.04           C
ATOM   1144  CG1 ILE A  84      42.998  79.753  36.319  1.00 -0.04           C
ATOM   1145  CG2 ILE A  84      41.099  78.622  35.162  1.00 -0.04           C
ATOM   1146  CD1 ILE A  84      43.777  80.063  35.026  1.00 -0.04           C
ATOM   1147  H   ILE A  84      43.220  77.289  38.339  1.00 -0.04           H
ATOM   1148  HA  ILE A  84      41.044  79.214  38.017  1.00 -0.04           H
ATOM   1149  HB  ILE A  84      42.752  77.680  36.143  1.00 -0.04           H
ATOM   1150 HG12 ILE A  84      42.503  80.683  36.597  1.00 -0.04           H
ATOM   1151 HG13 ILE A  84      43.803  79.607  37.039  1.00 -0.04           H
ATOM   1152 HG21 ILE A  84      40.712  77.633  34.916  1.00 -0.04           H
ATOM   1153 HG22 ILE A  84      41.410  79.082  34.224  1.00 -0.04           H
ATOM   1154 HG23 ILE A  84      40.185  79.147  35.439  1.00 -0.04           H
ATOM   1155 HD11 ILE A  84      44.110  79.168  34.501  1.00 -0.04           H
ATOM   1156 HD12 ILE A  84      44.707  80.599  35.213  1.00 -0.04           H
ATOM   1157 HD13 ILE A  84      43.109  80.640  34.387  1.00 -0.04           H
ATOM   1158  N   GLY A  85      39.147  77.805  38.240  1.00 -0.03           N
ATOM   1159  CA  GLY A  85      37.922  77.075  38.545  1.00 -0.03           C
ATOM   1160  C   GLY A  85      38.132  76.212  39.766  1.00 -0.03           C
ATOM   1161  O   GLY A  85      38.131  74.980  39.632  1.00 -0.03           O
ATOM   1162  H   GLY A  85      39.238  78.735  38.624  1.00 -0.03           H
ATOM   1163  HA2 GLY A  85      37.148  77.821  38.729  1.00 -0.03           H
ATOM   1164  HA3 GLY A  85      37.733  76.415  37.698  1.00 -0.03           H
ATOM   1165  N   CYS A  86      38.366  76.852  40.908  1.00 -0.05           N
ATOM   1166  CA  CYS A  86      38.650  76.186  42.208  1.00 -0.05           C
ATOM   1167  C   CYS A  86      37.440  75.323  42.794  1.00 -0.05           C
ATOM   1168  O   CYS A  86      37.640  74.443  43.637  1.00 -0.05           O
ATOM   1169  CB  CYS A  86      38.911  77.302  43.261  1.00 -0.05           C
ATOM   1170  SG  CYS A  86      37.466  78.264  43.832  1.00 -0.05           S
ATOM   1171  H   CYS A  86      38.460  77.856  40.848  1.00 -0.05           H
ATOM   1172  HA  CYS A  86      39.557  75.587  42.136  1.00 -0.05           H
ATOM   1173  HB2 CYS A  86      39.405  76.915  44.153  1.00 -0.05           H
ATOM   1174  HB3 CYS A  86      39.626  77.999  42.823  1.00 -0.05           H
ATOM   1175  HG  CYS A  86      37.166  77.749  45.028  1.00 -0.05           H
ATOM   1176  N   GLY A  87      36.166  75.532  42.319  1.00  0.00           N
ATOM   1177  CA  GLY A  87      35.000  74.874  42.895  1.00  0.00           C
ATOM   1178  C   GLY A  87      34.878  75.080  44.425  1.00  0.00           C
ATOM   1179  O   GLY A  87      34.850  76.219  44.948  1.00  0.00           O
ATOM   1180  H   GLY A  87      36.049  76.182  41.555  1.00  0.00           H
ATOM   1181  HA2 GLY A  87      34.129  75.383  42.483  1.00  0.00           H
ATOM   1182  HA3 GLY A  87      35.100  73.796  42.769  1.00  0.00           H
ATOM   1183  N   THR A  88      34.895  73.968  45.125  1.00  0.03           N
ATOM   1184  CA  THR A  88      34.850  73.976  46.625  1.00  0.03           C
ATOM   1185  C   THR A  88      36.171  74.195  47.270  1.00  0.03           C
ATOM   1186  O   THR A  88      36.270  74.111  48.450  1.00  0.03           O
ATOM   1187  CB  THR A  88      34.200  72.609  47.041  1.00  0.03           C
ATOM   1188  CG2 THR A  88      32.795  72.358  46.586  1.00  0.03           C
ATOM   1189  OG1 THR A  88      35.096  71.674  46.610  1.00  0.03           O
ATOM   1190  H   THR A  88      35.162  73.100  44.683  1.00  0.03           H
ATOM   1191  HA  THR A  88      34.276  74.875  46.849  1.00  0.03           H
ATOM   1192  HB  THR A  88      34.227  72.616  48.131  1.00  0.03           H
ATOM   1193  HG1 THR A  88      34.819  70.775  46.799  1.00  0.03           H
ATOM   1194 HG21 THR A  88      32.767  72.339  45.496  1.00  0.03           H
ATOM   1195 HG22 THR A  88      32.072  73.047  47.023  1.00  0.03           H
ATOM   1196 HG23 THR A  88      32.536  71.413  47.063  1.00  0.03           H
ATOM   1197  N   GLY A  89      37.219  74.440  46.470  1.00  0.01           N
ATOM   1198  CA  GLY A  89      38.565  74.871  46.927  1.00  0.01           C
ATOM   1199  C   GLY A  89      39.328  73.738  47.685  1.00  0.01           C
ATOM   1200  O   GLY A  89      40.452  74.026  48.089  1.00  0.01           O
ATOM   1201  H   GLY A  89      37.174  74.369  45.464  1.00  0.01           H
ATOM   1202  HA2 GLY A  89      39.225  75.148  46.105  1.00  0.01           H
ATOM   1203  HA3 GLY A  89      38.432  75.632  47.696  1.00  0.01           H
ATOM   1204  N   ARG A  90      38.840  72.455  47.648  1.00  0.04           N
ATOM   1205  CA  ARG A  90      39.525  71.235  48.109  1.00  0.04           C
ATOM   1206  C   ARG A  90      40.773  70.886  47.302  1.00  0.04           C
ATOM   1207  O   ARG A  90      41.765  70.494  47.897  1.00  0.04           O
ATOM   1208  CB  ARG A  90      38.576  70.069  48.287  1.00  0.04           C
ATOM   1209  CG  ARG A  90      39.261  68.910  49.014  1.00  0.04           C
ATOM   1210  CD  ARG A  90      38.366  67.735  49.011  1.00  0.04           C
ATOM   1211  NE  ARG A  90      38.863  66.608  49.739  1.00  0.04           N
ATOM   1212  CZ  ARG A  90      39.096  66.497  51.024  1.00  0.04           C
ATOM   1213  NH1 ARG A  90      38.899  67.471  51.931  1.00  0.04           N
ATOM   1214  NH2 ARG A  90      39.418  65.367  51.580  1.00  0.04           N
ATOM   1215  H   ARG A  90      37.878  72.316  47.374  1.00  0.04           H
ATOM   1216  HA  ARG A  90      39.925  71.395  49.110  1.00  0.04           H
ATOM   1217  HB2 ARG A  90      37.673  70.334  48.837  1.00  0.04           H
ATOM   1218  HB3 ARG A  90      38.210  69.750  47.311  1.00  0.04           H
ATOM   1219  HG2 ARG A  90      40.261  68.669  48.652  1.00  0.04           H
ATOM   1220  HG3 ARG A  90      39.360  69.123  50.078  1.00  0.04           H
ATOM   1221  HD2 ARG A  90      37.403  67.945  49.477  1.00  0.04           H
ATOM   1222  HD3 ARG A  90      38.151  67.434  47.986  1.00  0.04           H
ATOM   1223  HE  ARG A  90      38.898  65.770  49.177  1.00  0.04           H
ATOM   1224 HH11 ARG A  90      38.320  68.245  51.637  1.00  0.04           H
ATOM   1225 HH12 ARG A  90      39.171  67.431  52.903  1.00  0.04           H
ATOM   1226 HH21 ARG A  90      39.474  64.505  51.057  1.00  0.04           H
ATOM   1227 HH22 ARG A  90      39.593  65.274  52.570  1.00  0.04           H
ATOM   1228  N   THR A  91      40.722  71.026  45.957  1.00  0.00           N
ATOM   1229  CA  THR A  91      41.877  71.095  45.071  1.00  0.00           C
ATOM   1230  C   THR A  91      43.050  72.025  45.612  1.00  0.00           C
ATOM   1231  O   THR A  91      44.137  71.512  45.958  1.00  0.00           O
ATOM   1232  CB  THR A  91      41.437  71.611  43.645  1.00  0.00           C
ATOM   1233  CG2 THR A  91      42.485  71.411  42.568  1.00  0.00           C
ATOM   1234  OG1 THR A  91      40.224  71.052  43.171  1.00  0.00           O
ATOM   1235  H   THR A  91      39.835  71.421  45.677  1.00  0.00           H
ATOM   1236  HA  THR A  91      42.371  70.131  44.955  1.00  0.00           H
ATOM   1237  HB  THR A  91      41.225  72.671  43.792  1.00  0.00           H
ATOM   1238  HG1 THR A  91      39.694  70.656  43.867  1.00  0.00           H
ATOM   1239 HG21 THR A  91      42.526  70.382  42.212  1.00  0.00           H
ATOM   1240 HG22 THR A  91      43.520  71.564  42.875  1.00  0.00           H
ATOM   1241 HG23 THR A  91      42.257  72.179  41.829  1.00  0.00           H
ATOM   1242  N   ALA A  92      42.739  73.367  45.856  1.00  0.01           N
ATOM   1243  CA  ALA A  92      43.696  74.284  46.525  1.00  0.01           C
ATOM   1244  C   ALA A  92      44.043  73.880  47.947  1.00  0.01           C
ATOM   1245  O   ALA A  92      45.120  74.242  48.421  1.00  0.01           O
ATOM   1246  CB  ALA A  92      43.023  75.684  46.598  1.00  0.01           C
ATOM   1247  H   ALA A  92      41.906  73.749  45.431  1.00  0.01           H
ATOM   1248  HA  ALA A  92      44.576  74.313  45.883  1.00  0.01           H
ATOM   1249  HB1 ALA A  92      42.140  75.646  47.235  1.00  0.01           H
ATOM   1250  HB2 ALA A  92      42.657  75.820  45.580  1.00  0.01           H
ATOM   1251  HB3 ALA A  92      43.760  76.419  46.921  1.00  0.01           H
ATOM   1252  N   LEU A  93      43.215  73.198  48.732  1.00  0.01           N
ATOM   1253  CA  LEU A  93      43.488  72.785  50.085  1.00  0.01           C
ATOM   1254  C   LEU A  93      44.566  71.762  50.264  1.00  0.01           C
ATOM   1255  O   LEU A  93      45.593  71.995  50.903  1.00  0.01           O
ATOM   1256  CB  LEU A  93      42.207  72.243  50.792  1.00  0.01           C
ATOM   1257  CG  LEU A  93      42.310  71.770  52.271  1.00  0.01           C
ATOM   1258  CD1 LEU A  93      42.562  72.895  53.283  1.00  0.01           C
ATOM   1259  CD2 LEU A  93      40.959  71.064  52.660  1.00  0.01           C
ATOM   1260  H   LEU A  93      42.298  73.011  48.352  1.00  0.01           H
ATOM   1261  HA  LEU A  93      43.809  73.677  50.625  1.00  0.01           H
ATOM   1262  HB2 LEU A  93      41.374  72.943  50.743  1.00  0.01           H
ATOM   1263  HB3 LEU A  93      41.809  71.405  50.220  1.00  0.01           H
ATOM   1264  HG  LEU A  93      43.142  71.067  52.249  1.00  0.01           H
ATOM   1265 HD11 LEU A  93      42.976  73.791  52.821  1.00  0.01           H
ATOM   1266 HD12 LEU A  93      43.226  72.365  53.965  1.00  0.01           H
ATOM   1267 HD13 LEU A  93      41.752  73.143  53.970  1.00  0.01           H
ATOM   1268 HD21 LEU A  93      40.185  71.831  52.648  1.00  0.01           H
ATOM   1269 HD22 LEU A  93      40.690  70.341  51.889  1.00  0.01           H
ATOM   1270 HD23 LEU A  93      40.956  70.504  53.595  1.00  0.01           H
ATOM   1271  N   LYS A  94      44.535  70.682  49.582  1.00  0.04           N
ATOM   1272  CA  LYS A  94      45.541  69.593  49.476  1.00  0.04           C
ATOM   1273  C   LYS A  94      46.870  70.147  49.031  1.00  0.04           C
ATOM   1274  O   LYS A  94      47.809  69.934  49.770  1.00  0.04           O
ATOM   1275  CB  LYS A  94      45.010  68.398  48.690  1.00  0.04           C
ATOM   1276  CG  LYS A  94      43.731  67.851  49.410  1.00  0.04           C
ATOM   1277  CD  LYS A  94      43.247  66.586  48.716  1.00  0.04           C
ATOM   1278  CE  LYS A  94      44.265  65.517  48.272  1.00  0.04           C
ATOM   1279  NZ  LYS A  94      44.515  64.569  49.410  1.00  0.04           N
ATOM   1280  H   LYS A  94      43.686  70.552  49.051  1.00  0.04           H
ATOM   1281  HA  LYS A  94      45.707  69.291  50.510  1.00  0.04           H
ATOM   1282  HB2 LYS A  94      44.827  68.648  47.645  1.00  0.04           H
ATOM   1283  HB3 LYS A  94      45.748  67.598  48.646  1.00  0.04           H
ATOM   1284  HG2 LYS A  94      44.068  67.588  50.413  1.00  0.04           H
ATOM   1285  HG3 LYS A  94      42.950  68.597  49.560  1.00  0.04           H
ATOM   1286  HD2 LYS A  94      42.516  66.090  49.356  1.00  0.04           H
ATOM   1287  HD3 LYS A  94      42.693  67.120  47.944  1.00  0.04           H
ATOM   1288  HE2 LYS A  94      43.703  64.937  47.539  1.00  0.04           H
ATOM   1289  HE3 LYS A  94      45.169  65.912  47.810  1.00  0.04           H
ATOM   1290  HZ1 LYS A  94      45.148  65.048  50.035  1.00  0.04           H
ATOM   1291  HZ2 LYS A  94      44.996  63.766  49.032  1.00  0.04           H
ATOM   1292  HZ3 LYS A  94      43.712  64.196  49.896  1.00  0.04           H
ATOM   1293  N   ALA A  95      46.882  70.857  47.940  1.00  0.00           N
ATOM   1294  CA  ALA A  95      47.989  71.669  47.521  1.00  0.00           C
ATOM   1295  C   ALA A  95      48.520  72.458  48.718  1.00  0.00           C
ATOM   1296  O   ALA A  95      49.695  72.295  49.040  1.00  0.00           O
ATOM   1297  CB  ALA A  95      47.521  72.634  46.493  1.00  0.00           C
ATOM   1298  H   ALA A  95      46.094  70.873  47.308  1.00  0.00           H
ATOM   1299  HA  ALA A  95      48.729  70.998  47.083  1.00  0.00           H
ATOM   1300  HB1 ALA A  95      48.399  73.061  46.007  1.00  0.00           H
ATOM   1301  HB2 ALA A  95      46.957  73.433  46.974  1.00  0.00           H
ATOM   1302  HB3 ALA A  95      47.061  72.197  45.607  1.00  0.00           H
ATOM   1303  N   ALA A  96      47.804  73.289  49.463  1.00  0.00           N
ATOM   1304  CA  ALA A  96      48.389  74.206  50.378  1.00  0.00           C
ATOM   1305  C   ALA A  96      49.035  73.419  51.581  1.00  0.00           C
ATOM   1306  O   ALA A  96      50.173  73.737  51.821  1.00  0.00           O
ATOM   1307  CB  ALA A  96      47.338  75.293  50.752  1.00  0.00           C
ATOM   1308  H   ALA A  96      46.826  73.430  49.251  1.00  0.00           H
ATOM   1309  HA  ALA A  96      49.206  74.770  49.927  1.00  0.00           H
ATOM   1310  HB1 ALA A  96      47.134  75.936  49.896  1.00  0.00           H
ATOM   1311  HB2 ALA A  96      47.808  75.906  51.522  1.00  0.00           H
ATOM   1312  HB3 ALA A  96      46.446  74.784  51.117  1.00  0.00           H
ATOM   1313  N   ARG A  97      48.214  72.509  52.178  1.00  0.00           N
ATOM   1314  CA  ARG A  97      48.738  71.824  53.368  1.00  0.00           C
ATOM   1315  C   ARG A  97      49.825  70.792  53.143  1.00  0.00           C
ATOM   1316  O   ARG A  97      50.747  70.837  53.846  1.00  0.00           O
ATOM   1317  CB  ARG A  97      47.607  71.051  54.089  1.00  0.00           C
ATOM   1318  CG  ARG A  97      46.565  71.976  54.744  1.00  0.00           C
ATOM   1319  CD  ARG A  97      45.703  71.277  55.747  1.00  0.00           C
ATOM   1320  NE  ARG A  97      44.777  70.303  55.083  1.00  0.00           N
ATOM   1321  CZ  ARG A  97      43.960  69.533  55.738  1.00  0.00           C
ATOM   1322  NH1 ARG A  97      44.073  69.411  57.070  1.00  0.00           N
ATOM   1323  NH2 ARG A  97      42.977  68.855  55.178  1.00  0.00           N
ATOM   1324  H   ARG A  97      47.302  72.355  51.771  1.00  0.00           H
ATOM   1325  HA  ARG A  97      49.053  72.613  54.051  1.00  0.00           H
ATOM   1326  HB2 ARG A  97      47.055  70.471  53.349  1.00  0.00           H
ATOM   1327  HB3 ARG A  97      48.006  70.433  54.893  1.00  0.00           H
ATOM   1328  HG2 ARG A  97      47.044  72.791  55.286  1.00  0.00           H
ATOM   1329  HG3 ARG A  97      45.940  72.453  53.988  1.00  0.00           H
ATOM   1330  HD2 ARG A  97      46.255  70.803  56.559  1.00  0.00           H
ATOM   1331  HD3 ARG A  97      45.148  72.032  56.302  1.00  0.00           H
ATOM   1332  HE  ARG A  97      44.602  70.259  54.090  1.00  0.00           H
ATOM   1333 HH11 ARG A  97      44.949  69.660  57.506  1.00  0.00           H
ATOM   1334 HH12 ARG A  97      43.431  68.763  57.504  1.00  0.00           H
ATOM   1335 HH21 ARG A  97      43.002  68.633  54.193  1.00  0.00           H
ATOM   1336 HH22 ARG A  97      42.365  68.269  55.727  1.00  0.00           H
ATOM   1337  N   GLN A  98      49.898  70.119  51.997  1.00  0.00           N
ATOM   1338  CA  GLN A  98      51.000  69.195  51.798  1.00  0.00           C
ATOM   1339  C   GLN A  98      52.291  69.948  51.239  1.00  0.00           C
ATOM   1340  O   GLN A  98      53.355  69.339  51.377  1.00  0.00           O
ATOM   1341  CB  GLN A  98      50.595  68.169  50.742  1.00  0.00           C
ATOM   1342  CG  GLN A  98      49.469  67.255  51.107  1.00  0.00           C
ATOM   1343  CD  GLN A  98      48.947  66.381  49.911  1.00  0.00           C
ATOM   1344  NE2 GLN A  98      47.626  66.317  49.693  1.00  0.00           N
ATOM   1345  OE1 GLN A  98      49.718  65.925  49.092  1.00  0.00           O
ATOM   1346  H   GLN A  98      49.103  70.123  51.374  1.00  0.00           H
ATOM   1347  HA  GLN A  98      51.385  68.751  52.716  1.00  0.00           H
ATOM   1348  HB2 GLN A  98      50.216  68.738  49.893  1.00  0.00           H
ATOM   1349  HB3 GLN A  98      51.445  67.513  50.556  1.00  0.00           H
ATOM   1350  HG2 GLN A  98      49.731  66.579  51.921  1.00  0.00           H
ATOM   1351  HG3 GLN A  98      48.609  67.831  51.450  1.00  0.00           H
ATOM   1352 HE21 GLN A  98      47.346  65.827  48.856  1.00  0.00           H
ATOM   1353 HE22 GLN A  98      46.971  66.761  50.321  1.00  0.00           H
ATOM   1354  N   ARG A  99      52.231  71.131  50.581  1.00  0.00           N
ATOM   1355  CA  ARG A  99      53.371  71.848  49.909  1.00  0.00           C
ATOM   1356  C   ARG A  99      53.871  73.126  50.517  1.00  0.00           C
ATOM   1357  O   ARG A  99      54.930  73.575  50.011  1.00  0.00           O
ATOM   1358  CB  ARG A  99      53.187  71.872  48.323  1.00  0.00           C
ATOM   1359  CG  ARG A  99      53.087  70.524  47.598  1.00  0.00           C
ATOM   1360  CD  ARG A  99      54.026  69.389  48.102  1.00  0.00           C
ATOM   1361  NE  ARG A  99      54.381  68.331  47.087  1.00  0.00           N
ATOM   1362  CZ  ARG A  99      55.318  68.447  46.185  1.00  0.00           C
ATOM   1363  NH1 ARG A  99      56.087  69.514  45.962  1.00  0.00           N
ATOM   1364  NH2 ARG A  99      55.461  67.494  45.325  1.00  0.00           N
ATOM   1365  H   ARG A  99      51.323  71.510  50.353  1.00  0.00           H
ATOM   1366  HA  ARG A  99      54.235  71.199  50.054  1.00  0.00           H
ATOM   1367  HB2 ARG A  99      52.351  72.527  48.079  1.00  0.00           H
ATOM   1368  HB3 ARG A  99      54.010  72.439  47.890  1.00  0.00           H
ATOM   1369  HG2 ARG A  99      52.119  70.046  47.752  1.00  0.00           H
ATOM   1370  HG3 ARG A  99      53.184  70.781  46.543  1.00  0.00           H
ATOM   1371  HD2 ARG A  99      54.976  69.835  48.397  1.00  0.00           H
ATOM   1372  HD3 ARG A  99      53.553  68.934  48.972  1.00  0.00           H
ATOM   1373  HE  ARG A  99      53.849  67.478  47.178  1.00  0.00           H
ATOM   1374 HH11 ARG A  99      56.115  70.186  46.715  1.00  0.00           H
ATOM   1375 HH12 ARG A  99      56.800  69.385  45.258  1.00  0.00           H
ATOM   1376 HH21 ARG A  99      54.858  66.696  45.463  1.00  0.00           H
ATOM   1377 HH22 ARG A  99      56.124  67.567  44.567  1.00  0.00           H
ATOM   1378  N   GLY A 100      53.259  73.748  51.535  1.00  0.00           N
ATOM   1379  CA  GLY A 100      53.798  75.034  52.068  1.00  0.00           C
ATOM   1380  C   GLY A 100      53.641  76.225  51.162  1.00  0.00           C
ATOM   1381  O   GLY A 100      54.345  77.229  51.356  1.00  0.00           O
ATOM   1382  H   GLY A 100      52.377  73.332  51.796  1.00  0.00           H
ATOM   1383  HA2 GLY A 100      53.350  75.322  53.019  1.00  0.00           H
ATOM   1384  HA3 GLY A 100      54.858  74.974  52.311  1.00  0.00           H
ATOM   1385  N   ILE A 101      52.725  76.110  50.131  1.00  0.00           N
ATOM   1386  CA  ILE A 101      52.341  77.165  49.227  1.00  0.00           C
ATOM   1387  C   ILE A 101      51.147  77.993  49.780  1.00  0.00           C
ATOM   1388  O   ILE A 101      50.336  77.548  50.612  1.00  0.00           O
ATOM   1389  CB  ILE A 101      52.064  76.594  47.724  1.00  0.00           C
ATOM   1390  CG1 ILE A 101      50.770  75.698  47.618  1.00  0.00           C
ATOM   1391  CG2 ILE A 101      53.340  75.860  47.397  1.00  0.00           C
ATOM   1392  CD1 ILE A 101      50.692  75.030  46.287  1.00  0.00           C
ATOM   1393  H   ILE A 101      52.170  75.269  50.058  1.00  0.00           H
ATOM   1394  HA  ILE A 101      53.206  77.818  49.119  1.00  0.00           H
ATOM   1395  HB  ILE A 101      51.932  77.455  47.069  1.00  0.00           H
ATOM   1396 HG12 ILE A 101      50.762  74.938  48.399  1.00  0.00           H
ATOM   1397 HG13 ILE A 101      49.924  76.360  47.804  1.00  0.00           H
ATOM   1398 HG21 ILE A 101      54.236  76.319  47.813  1.00  0.00           H
ATOM   1399 HG22 ILE A 101      53.448  76.026  46.325  1.00  0.00           H
ATOM   1400 HG23 ILE A 101      53.227  74.855  47.805  1.00  0.00           H
ATOM   1401 HD11 ILE A 101      51.389  74.203  46.151  1.00  0.00           H
ATOM   1402 HD12 ILE A 101      50.819  75.774  45.501  1.00  0.00           H
ATOM   1403 HD13 ILE A 101      49.654  74.716  46.173  1.00  0.00           H
ATOM   1404  N   ALA A 102      50.992  79.210  49.206  1.00  0.00           N
ATOM   1405  CA  ALA A 102      49.782  80.009  49.183  1.00  0.00           C
ATOM   1406  C   ALA A 102      48.972  79.677  47.821  1.00  0.00           C
ATOM   1407  O   ALA A 102      49.607  79.357  46.809  1.00  0.00           O
ATOM   1408  CB  ALA A 102      50.007  81.518  49.536  1.00  0.00           C
ATOM   1409  H   ALA A 102      51.752  79.434  48.580  1.00  0.00           H
ATOM   1410  HA  ALA A 102      49.150  79.739  50.028  1.00  0.00           H
ATOM   1411  HB1 ALA A 102      49.082  82.084  49.648  1.00  0.00           H
ATOM   1412  HB2 ALA A 102      50.653  82.017  48.814  1.00  0.00           H
ATOM   1413  HB3 ALA A 102      50.538  81.403  50.481  1.00  0.00           H
ATOM   1414  N   VAL A 103      47.594  79.705  47.822  1.00  0.00           N
ATOM   1415  CA  VAL A 103      46.742  79.538  46.581  1.00  0.00           C
ATOM   1416  C   VAL A 103      45.597  80.547  46.637  1.00  0.00           C
ATOM   1417  O   VAL A 103      44.894  80.683  47.650  1.00  0.00           O
ATOM   1418  CB  VAL A 103      46.073  78.142  46.440  1.00  0.00           C
ATOM   1419  CG1 VAL A 103      45.742  77.964  44.968  1.00  0.00           C
ATOM   1420  CG2 VAL A 103      46.908  76.935  46.912  1.00  0.00           C
ATOM   1421  H   VAL A 103      47.154  80.075  48.652  1.00  0.00           H
ATOM   1422  HA  VAL A 103      47.390  79.693  45.718  1.00  0.00           H
ATOM   1423  HB  VAL A 103      45.186  78.110  47.074  1.00  0.00           H
ATOM   1424 HG11 VAL A 103      46.527  78.311  44.296  1.00  0.00           H
ATOM   1425 HG12 VAL A 103      45.600  76.911  44.722  1.00  0.00           H
ATOM   1426 HG13 VAL A 103      44.779  78.442  44.787  1.00  0.00           H
ATOM   1427 HG21 VAL A 103      47.040  76.990  47.992  1.00  0.00           H
ATOM   1428 HG22 VAL A 103      47.863  76.974  46.388  1.00  0.00           H
ATOM   1429 HG23 VAL A 103      46.370  75.992  46.815  1.00  0.00           H
ATOM   1430  N   THR A 104      45.569  81.274  45.533  1.00  0.00           N
ATOM   1431  CA  THR A 104      44.454  82.044  45.014  1.00  0.00           C
ATOM   1432  C   THR A 104      43.599  81.078  44.183  1.00  0.00           C
ATOM   1433  O   THR A 104      44.108  80.490  43.239  1.00  0.00           O
ATOM   1434  CB  THR A 104      44.955  83.258  44.244  1.00  0.00           C
ATOM   1435  CG2 THR A 104      43.704  83.981  43.644  1.00  0.00           C
ATOM   1436  OG1 THR A 104      45.491  84.196  45.212  1.00  0.00           O
ATOM   1437  H   THR A 104      46.316  81.173  44.861  1.00  0.00           H
ATOM   1438  HA  THR A 104      43.905  82.368  45.898  1.00  0.00           H
ATOM   1439  HB  THR A 104      45.660  82.973  43.463  1.00  0.00           H
ATOM   1440  HG1 THR A 104      46.222  83.765  45.660  1.00  0.00           H
ATOM   1441 HG21 THR A 104      42.981  84.271  44.406  1.00  0.00           H
ATOM   1442 HG22 THR A 104      43.313  83.322  42.869  1.00  0.00           H
ATOM   1443 HG23 THR A 104      43.983  84.836  43.028  1.00  0.00           H
ATOM   1444  N   GLY A 105      42.322  80.854  44.465  1.00  0.01           N
ATOM   1445  CA  GLY A 105      41.473  80.125  43.538  1.00  0.01           C
ATOM   1446  C   GLY A 105      40.393  81.114  43.146  1.00  0.01           C
ATOM   1447  O   GLY A 105      40.185  82.179  43.746  1.00  0.01           O
ATOM   1448  H   GLY A 105      41.958  81.365  45.256  1.00  0.01           H
ATOM   1449  HA2 GLY A 105      42.037  79.842  42.649  1.00  0.01           H
ATOM   1450  HA3 GLY A 105      40.951  79.281  43.989  1.00  0.01           H
ATOM   1451  N   VAL A 106      39.772  80.808  42.026  1.00 -0.01           N
ATOM   1452  CA  VAL A 106      38.723  81.587  41.329  1.00 -0.01           C
ATOM   1453  C   VAL A 106      37.711  80.615  40.644  1.00 -0.01           C
ATOM   1454  O   VAL A 106      38.048  79.496  40.211  1.00 -0.01           O
ATOM   1455  CB  VAL A 106      39.362  82.623  40.363  1.00 -0.01           C
ATOM   1456  CG1 VAL A 106      40.043  83.818  41.018  1.00 -0.01           C
ATOM   1457  CG2 VAL A 106      40.495  82.025  39.397  1.00 -0.01           C
ATOM   1458  H   VAL A 106      39.923  79.937  41.539  1.00 -0.01           H
ATOM   1459  HA  VAL A 106      38.188  82.155  42.089  1.00 -0.01           H
ATOM   1460  HB  VAL A 106      38.598  82.954  39.659  1.00 -0.01           H
ATOM   1461 HG11 VAL A 106      40.743  83.458  41.772  1.00 -0.01           H
ATOM   1462 HG12 VAL A 106      40.752  84.262  40.319  1.00 -0.01           H
ATOM   1463 HG13 VAL A 106      39.361  84.615  41.314  1.00 -0.01           H
ATOM   1464 HG21 VAL A 106      40.985  82.726  38.722  1.00 -0.01           H
ATOM   1465 HG22 VAL A 106      39.983  81.253  38.823  1.00 -0.01           H
ATOM   1466 HG23 VAL A 106      41.317  81.622  39.989  1.00 -0.01           H
ATOM   1467  N   ALA A 107      36.431  80.935  40.633  1.00 -0.01           N
ATOM   1468  CA  ALA A 107      35.278  80.209  39.940  1.00 -0.01           C
ATOM   1469  C   ALA A 107      34.223  81.329  39.648  1.00 -0.01           C
ATOM   1470  O   ALA A 107      34.012  82.229  40.414  1.00 -0.01           O
ATOM   1471  CB  ALA A 107      34.705  79.077  40.799  1.00 -0.01           C
ATOM   1472  H   ALA A 107      36.158  81.856  40.947  1.00 -0.01           H
ATOM   1473  HA  ALA A 107      35.708  79.776  39.037  1.00 -0.01           H
ATOM   1474  HB1 ALA A 107      34.497  79.400  41.819  1.00 -0.01           H
ATOM   1475  HB2 ALA A 107      35.385  78.226  40.769  1.00 -0.01           H
ATOM   1476  HB3 ALA A 107      33.835  78.684  40.273  1.00 -0.01           H
ATOM   1477  N   VAL A 108      33.393  81.269  38.608  1.00 -0.01           N
ATOM   1478  CA  VAL A 108      32.242  82.182  38.271  1.00 -0.01           C
ATOM   1479  C   VAL A 108      31.042  82.001  39.204  1.00 -0.01           C
ATOM   1480  O   VAL A 108      30.100  82.767  39.109  1.00 -0.01           O
ATOM   1481  CB  VAL A 108      31.705  82.184  36.806  1.00 -0.01           C
ATOM   1482  CG1 VAL A 108      32.792  82.890  35.881  1.00 -0.01           C
ATOM   1483  CG2 VAL A 108      31.433  80.762  36.247  1.00 -0.01           C
ATOM   1484  H   VAL A 108      33.667  80.584  37.918  1.00 -0.01           H
ATOM   1485  HA  VAL A 108      32.501  83.218  38.490  1.00 -0.01           H
ATOM   1486  HB  VAL A 108      30.767  82.731  36.711  1.00 -0.01           H
ATOM   1487 HG11 VAL A 108      33.776  82.533  36.185  1.00 -0.01           H
ATOM   1488 HG12 VAL A 108      32.600  82.727  34.821  1.00 -0.01           H
ATOM   1489 HG13 VAL A 108      32.906  83.959  36.059  1.00 -0.01           H
ATOM   1490 HG21 VAL A 108      30.813  80.721  35.351  1.00 -0.01           H
ATOM   1491 HG22 VAL A 108      30.859  80.122  36.918  1.00 -0.01           H
ATOM   1492 HG23 VAL A 108      32.350  80.309  35.871  1.00 -0.01           H
ATOM   1493  N   SER A 109      31.102  80.931  39.938  1.00 -0.01           N
ATOM   1494  CA  SER A 109      29.970  80.430  40.700  1.00 -0.01           C
ATOM   1495  C   SER A 109      30.033  81.021  42.104  1.00 -0.01           C
ATOM   1496  O   SER A 109      30.933  80.724  42.912  1.00 -0.01           O
ATOM   1497  CB  SER A 109      29.907  78.934  40.707  1.00 -0.01           C
ATOM   1498  OG  SER A 109      28.973  78.495  41.673  1.00 -0.01           O
ATOM   1499  H   SER A 109      31.951  80.385  39.925  1.00 -0.01           H
ATOM   1500  HA  SER A 109      29.008  80.709  40.269  1.00 -0.01           H
ATOM   1501  HB2 SER A 109      29.710  78.481  39.735  1.00 -0.01           H
ATOM   1502  HB3 SER A 109      30.829  78.418  40.974  1.00 -0.01           H
ATOM   1503  HG  SER A 109      28.127  78.941  41.591  1.00 -0.01           H
ATOM   1504  N   LYS A 110      28.998  81.822  42.454  1.00  0.01           N
ATOM   1505  CA  LYS A 110      28.949  82.497  43.813  1.00  0.01           C
ATOM   1506  C   LYS A 110      28.649  81.465  44.910  1.00  0.01           C
ATOM   1507  O   LYS A 110      28.991  81.671  46.058  1.00  0.01           O
ATOM   1508  CB  LYS A 110      27.923  83.635  43.801  1.00  0.01           C
ATOM   1509  CG  LYS A 110      28.132  84.627  42.618  1.00  0.01           C
ATOM   1510  CD  LYS A 110      27.223  85.882  42.656  1.00  0.01           C
ATOM   1511  CE  LYS A 110      27.525  86.677  41.392  1.00  0.01           C
ATOM   1512  NZ  LYS A 110      26.883  87.985  41.660  1.00  0.01           N
ATOM   1513  H   LYS A 110      28.181  81.728  41.867  1.00  0.01           H
ATOM   1514  HA  LYS A 110      29.904  82.977  44.026  1.00  0.01           H
ATOM   1515  HB2 LYS A 110      26.927  83.236  43.609  1.00  0.01           H
ATOM   1516  HB3 LYS A 110      27.729  84.017  44.803  1.00  0.01           H
ATOM   1517  HG2 LYS A 110      29.178  84.917  42.718  1.00  0.01           H
ATOM   1518  HG3 LYS A 110      28.018  84.084  41.680  1.00  0.01           H
ATOM   1519  HD2 LYS A 110      26.190  85.561  42.527  1.00  0.01           H
ATOM   1520  HD3 LYS A 110      27.338  86.458  43.574  1.00  0.01           H
ATOM   1521  HE2 LYS A 110      28.596  86.840  41.268  1.00  0.01           H
ATOM   1522  HE3 LYS A 110      27.189  86.248  40.449  1.00  0.01           H
ATOM   1523  HZ1 LYS A 110      27.363  88.496  42.387  1.00  0.01           H
ATOM   1524  HZ2 LYS A 110      25.927  87.904  41.974  1.00  0.01           H
ATOM   1525  HZ3 LYS A 110      27.004  88.661  40.919  1.00  0.01           H
ATOM   1526  N   GLU A 111      28.074  80.315  44.585  1.00  0.01           N
ATOM   1527  CA  GLU A 111      27.757  79.180  45.391  1.00  0.01           C
ATOM   1528  C   GLU A 111      29.032  78.336  45.659  1.00  0.01           C
ATOM   1529  O   GLU A 111      29.219  77.889  46.744  1.00  0.01           O
ATOM   1530  CB  GLU A 111      26.605  78.316  44.725  1.00  0.01           C
ATOM   1531  CG  GLU A 111      25.238  79.017  44.853  1.00  0.01           C
ATOM   1532  CD  GLU A 111      24.628  78.967  46.267  1.00  0.01           C
ATOM   1533  OE1 GLU A 111      25.045  78.044  47.019  1.00  0.01           O
ATOM   1534  OE2 GLU A 111      23.780  79.839  46.600  1.00  0.01           O
ATOM   1535  H   GLU A 111      27.604  80.382  43.693  1.00  0.01           H
ATOM   1536  HA  GLU A 111      27.312  79.453  46.347  1.00  0.01           H
ATOM   1537  HB2 GLU A 111      26.872  78.158  43.680  1.00  0.01           H
ATOM   1538  HB3 GLU A 111      26.486  77.338  45.191  1.00  0.01           H
ATOM   1539  HG2 GLU A 111      25.315  80.042  44.491  1.00  0.01           H
ATOM   1540  HG3 GLU A 111      24.566  78.603  44.102  1.00  0.01           H
ATOM   1541  N   GLN A 112      29.840  78.047  44.630  1.00 -0.02           N
ATOM   1542  CA  GLN A 112      31.056  77.297  44.860  1.00 -0.02           C
ATOM   1543  C   GLN A 112      32.007  78.120  45.666  1.00 -0.02           C
ATOM   1544  O   GLN A 112      32.474  77.624  46.707  1.00 -0.02           O
ATOM   1545  CB  GLN A 112      31.575  76.903  43.440  1.00 -0.02           C
ATOM   1546  CG  GLN A 112      30.727  75.754  42.866  1.00 -0.02           C
ATOM   1547  CD  GLN A 112      31.371  75.378  41.519  1.00 -0.02           C
ATOM   1548  NE2 GLN A 112      30.820  74.372  40.831  1.00 -0.02           N
ATOM   1549  OE1 GLN A 112      32.316  75.993  41.091  1.00 -0.02           O
ATOM   1550  H   GLN A 112      29.533  78.188  43.678  1.00 -0.02           H
ATOM   1551  HA  GLN A 112      30.883  76.427  45.494  1.00 -0.02           H
ATOM   1552  HB2 GLN A 112      31.441  77.768  42.791  1.00 -0.02           H
ATOM   1553  HB3 GLN A 112      32.606  76.560  43.526  1.00 -0.02           H
ATOM   1554  HG2 GLN A 112      30.708  74.823  43.433  1.00 -0.02           H
ATOM   1555  HG3 GLN A 112      29.705  76.109  42.734  1.00 -0.02           H
ATOM   1556 HE21 GLN A 112      31.127  74.235  39.879  1.00 -0.02           H
ATOM   1557 HE22 GLN A 112      29.977  73.962  41.206  1.00 -0.02           H
ATOM   1558  N   ILE A 113      32.273  79.341  45.261  1.00  0.00           N
ATOM   1559  CA  ILE A 113      33.166  80.234  46.002  1.00  0.00           C
ATOM   1560  C   ILE A 113      32.778  80.410  47.533  1.00  0.00           C
ATOM   1561  O   ILE A 113      33.686  80.491  48.363  1.00  0.00           O
ATOM   1562  CB  ILE A 113      33.306  81.595  45.329  1.00  0.00           C
ATOM   1563  CG1 ILE A 113      33.935  81.660  43.967  1.00  0.00           C
ATOM   1564  CG2 ILE A 113      33.968  82.684  46.165  1.00  0.00           C
ATOM   1565  CD1 ILE A 113      35.421  81.201  43.895  1.00  0.00           C
ATOM   1566  H   ILE A 113      31.816  79.685  44.429  1.00  0.00           H
ATOM   1567  HA  ILE A 113      34.197  79.881  46.026  1.00  0.00           H
ATOM   1568  HB  ILE A 113      32.277  81.924  45.185  1.00  0.00           H
ATOM   1569 HG12 ILE A 113      33.475  80.932  43.299  1.00  0.00           H
ATOM   1570 HG13 ILE A 113      33.804  82.647  43.523  1.00  0.00           H
ATOM   1571 HG21 ILE A 113      33.357  82.911  47.039  1.00  0.00           H
ATOM   1572 HG22 ILE A 113      33.994  83.661  45.683  1.00  0.00           H
ATOM   1573 HG23 ILE A 113      34.992  82.382  46.384  1.00  0.00           H
ATOM   1574 HD11 ILE A 113      36.113  81.866  44.410  1.00  0.00           H
ATOM   1575 HD12 ILE A 113      35.671  81.213  42.834  1.00  0.00           H
ATOM   1576 HD13 ILE A 113      35.479  80.173  44.254  1.00  0.00           H
ATOM   1577  N   ALA A 114      31.528  80.479  47.906  1.00  0.00           N
ATOM   1578  CA  ALA A 114      31.066  80.363  49.306  1.00  0.00           C
ATOM   1579  C   ALA A 114      31.524  79.094  49.978  1.00  0.00           C
ATOM   1580  O   ALA A 114      32.042  79.120  51.113  1.00  0.00           O
ATOM   1581  CB  ALA A 114      29.508  80.528  49.358  1.00  0.00           C
ATOM   1582  H   ALA A 114      30.811  80.404  47.199  1.00  0.00           H
ATOM   1583  HA  ALA A 114      31.538  81.169  49.868  1.00  0.00           H
ATOM   1584  HB1 ALA A 114      29.091  80.694  50.351  1.00  0.00           H
ATOM   1585  HB2 ALA A 114      28.925  79.697  48.962  1.00  0.00           H
ATOM   1586  HB3 ALA A 114      29.243  81.504  48.950  1.00  0.00           H
ATOM   1587  N   ALA A 115      31.453  77.974  49.241  1.00  0.01           N
ATOM   1588  CA  ALA A 115      31.737  76.646  49.763  1.00  0.01           C
ATOM   1589  C   ALA A 115      33.261  76.603  50.095  1.00  0.01           C
ATOM   1590  O   ALA A 115      33.715  76.038  51.125  1.00  0.01           O
ATOM   1591  CB  ALA A 115      31.149  75.415  49.035  1.00  0.01           C
ATOM   1592  H   ALA A 115      31.156  78.015  48.277  1.00  0.01           H
ATOM   1593  HA  ALA A 115      31.236  76.603  50.730  1.00  0.01           H
ATOM   1594  HB1 ALA A 115      31.527  75.347  48.015  1.00  0.01           H
ATOM   1595  HB2 ALA A 115      30.082  75.588  48.894  1.00  0.01           H
ATOM   1596  HB3 ALA A 115      31.263  74.497  49.611  1.00  0.01           H
ATOM   1597  N   ALA A 116      34.030  77.238  49.224  1.00  0.00           N
ATOM   1598  CA  ALA A 116      35.470  77.363  49.243  1.00  0.00           C
ATOM   1599  C   ALA A 116      35.966  78.304  50.427  1.00  0.00           C
ATOM   1600  O   ALA A 116      36.955  78.036  51.137  1.00  0.00           O
ATOM   1601  CB  ALA A 116      35.952  77.763  47.865  1.00  0.00           C
ATOM   1602  H   ALA A 116      33.633  77.669  48.401  1.00  0.00           H
ATOM   1603  HA  ALA A 116      35.907  76.380  49.418  1.00  0.00           H
ATOM   1604  HB1 ALA A 116      35.392  77.165  47.146  1.00  0.00           H
ATOM   1605  HB2 ALA A 116      37.023  77.595  47.751  1.00  0.00           H
ATOM   1606  HB3 ALA A 116      35.609  78.796  47.798  1.00  0.00           H
ATOM   1607  N   ASN A 117      35.191  79.373  50.685  1.00  0.00           N
ATOM   1608  CA  ASN A 117      35.537  80.254  51.864  1.00  0.00           C
ATOM   1609  C   ASN A 117      35.191  79.604  53.231  1.00  0.00           C
ATOM   1610  O   ASN A 117      35.833  79.843  54.216  1.00  0.00           O
ATOM   1611  CB  ASN A 117      34.806  81.572  51.651  1.00  0.00           C
ATOM   1612  CG  ASN A 117      35.623  82.437  50.689  1.00  0.00           C
ATOM   1613  ND2 ASN A 117      35.225  82.531  49.401  1.00  0.00           N
ATOM   1614  OD1 ASN A 117      36.651  82.964  51.061  1.00  0.00           O
ATOM   1615  H   ASN A 117      34.317  79.488  50.193  1.00  0.00           H
ATOM   1616  HA  ASN A 117      36.608  80.457  51.887  1.00  0.00           H
ATOM   1617  HB2 ASN A 117      33.760  81.471  51.359  1.00  0.00           H
ATOM   1618  HB3 ASN A 117      34.852  82.216  52.529  1.00  0.00           H
ATOM   1619 HD21 ASN A 117      34.374  82.121  49.043  1.00  0.00           H
ATOM   1620 HD22 ASN A 117      35.697  83.203  48.812  1.00  0.00           H
ATOM   1621  N   ARG A 118      34.154  78.748  53.193  1.00  0.01           N
ATOM   1622  CA  ARG A 118      33.654  77.903  54.307  1.00  0.01           C
ATOM   1623  C   ARG A 118      34.709  76.821  54.622  1.00  0.01           C
ATOM   1624  O   ARG A 118      35.025  76.698  55.847  1.00  0.01           O
ATOM   1625  CB  ARG A 118      32.301  77.187  53.984  1.00  0.01           C
ATOM   1626  CG  ARG A 118      31.062  78.043  54.156  1.00  0.01           C
ATOM   1627  CD  ARG A 118      29.967  77.524  53.201  1.00  0.01           C
ATOM   1628  NE  ARG A 118      28.811  78.346  53.472  1.00  0.01           N
ATOM   1629  CZ  ARG A 118      28.009  78.839  52.516  1.00  0.01           C
ATOM   1630  NH1 ARG A 118      27.947  78.264  51.322  1.00  0.01           N
ATOM   1631  NH2 ARG A 118      27.242  79.835  52.661  1.00  0.01           N
ATOM   1632  H   ARG A 118      33.630  78.827  52.333  1.00  0.01           H
ATOM   1633  HA  ARG A 118      33.461  78.460  55.224  1.00  0.01           H
ATOM   1634  HB2 ARG A 118      32.315  76.780  52.973  1.00  0.01           H
ATOM   1635  HB3 ARG A 118      32.197  76.330  54.650  1.00  0.01           H
ATOM   1636  HG2 ARG A 118      30.787  78.100  55.209  1.00  0.01           H
ATOM   1637  HG3 ARG A 118      31.385  79.036  53.844  1.00  0.01           H
ATOM   1638  HD2 ARG A 118      30.280  77.563  52.158  1.00  0.01           H
ATOM   1639  HD3 ARG A 118      29.683  76.506  53.470  1.00  0.01           H
ATOM   1640  HE  ARG A 118      28.481  78.613  54.388  1.00  0.01           H
ATOM   1641 HH11 ARG A 118      28.364  77.357  51.168  1.00  0.01           H
ATOM   1642 HH12 ARG A 118      27.464  78.701  50.550  1.00  0.01           H
ATOM   1643 HH21 ARG A 118      27.521  80.420  53.436  1.00  0.01           H
ATOM   1644 HH22 ARG A 118      26.699  80.166  51.876  1.00  0.01           H
ATOM   1645  N   LEU A 119      35.479  76.301  53.639  1.00  0.00           N
ATOM   1646  CA  LEU A 119      36.603  75.384  53.736  1.00  0.00           C
ATOM   1647  C   LEU A 119      37.780  76.083  54.399  1.00  0.00           C
ATOM   1648  O   LEU A 119      38.300  75.633  55.410  1.00  0.00           O
ATOM   1649  CB  LEU A 119      36.902  74.772  52.342  1.00  0.00           C
ATOM   1650  CG  LEU A 119      38.298  74.088  52.205  1.00  0.00           C
ATOM   1651  CD1 LEU A 119      38.214  72.948  51.150  1.00  0.00           C
ATOM   1652  CD2 LEU A 119      39.335  75.020  51.525  1.00  0.00           C
ATOM   1653  H   LEU A 119      35.061  76.419  52.727  1.00  0.00           H
ATOM   1654  HA  LEU A 119      36.414  74.529  54.385  1.00  0.00           H
ATOM   1655  HB2 LEU A 119      36.133  74.064  52.035  1.00  0.00           H
ATOM   1656  HB3 LEU A 119      36.968  75.654  51.704  1.00  0.00           H
ATOM   1657  HG  LEU A 119      38.717  73.670  53.120  1.00  0.00           H
ATOM   1658 HD11 LEU A 119      37.841  72.091  51.711  1.00  0.00           H
ATOM   1659 HD12 LEU A 119      39.183  72.711  50.710  1.00  0.00           H
ATOM   1660 HD13 LEU A 119      37.481  73.186  50.378  1.00  0.00           H
ATOM   1661 HD21 LEU A 119      38.958  75.257  50.531  1.00  0.00           H
ATOM   1662 HD22 LEU A 119      39.454  75.911  52.142  1.00  0.00           H
ATOM   1663 HD23 LEU A 119      40.334  74.599  51.406  1.00  0.00           H
ATOM   1664  N   ALA A 120      38.216  77.310  53.946  1.00  0.00           N
ATOM   1665  CA  ALA A 120      39.263  78.205  54.584  1.00  0.00           C
ATOM   1666  C   ALA A 120      39.024  78.592  56.041  1.00  0.00           C
ATOM   1667  O   ALA A 120      40.028  78.543  56.805  1.00  0.00           O
ATOM   1668  CB  ALA A 120      39.545  79.433  53.699  1.00  0.00           C
ATOM   1669  H   ALA A 120      37.711  77.640  53.136  1.00  0.00           H
ATOM   1670  HA  ALA A 120      40.215  77.673  54.599  1.00  0.00           H
ATOM   1671  HB1 ALA A 120      39.655  79.241  52.631  1.00  0.00           H
ATOM   1672  HB2 ALA A 120      40.556  79.765  53.935  1.00  0.00           H
ATOM   1673  HB3 ALA A 120      38.750  80.160  53.866  1.00  0.00           H
ATOM   1674  N   ALA A 121      37.789  78.794  56.470  1.00  0.00           N
ATOM   1675  CA  ALA A 121      37.440  78.944  57.864  1.00  0.00           C
ATOM   1676  C   ALA A 121      37.274  77.665  58.671  1.00  0.00           C
ATOM   1677  O   ALA A 121      37.631  77.617  59.815  1.00  0.00           O
ATOM   1678  CB  ALA A 121      36.110  79.662  57.868  1.00  0.00           C
ATOM   1679  H   ALA A 121      37.076  78.960  55.775  1.00  0.00           H
ATOM   1680  HA  ALA A 121      38.259  79.502  58.317  1.00  0.00           H
ATOM   1681  HB1 ALA A 121      35.567  79.579  58.810  1.00  0.00           H
ATOM   1682  HB2 ALA A 121      35.451  79.130  57.181  1.00  0.00           H
ATOM   1683  HB3 ALA A 121      36.263  80.717  57.641  1.00  0.00           H
ATOM   1684  N   GLY A 122      36.715  76.611  57.988  1.00  0.00           N
ATOM   1685  CA  GLY A 122      36.574  75.200  58.556  1.00  0.00           C
ATOM   1686  C   GLY A 122      37.871  74.415  58.733  1.00  0.00           C
ATOM   1687  O   GLY A 122      37.934  73.404  59.475  1.00  0.00           O
ATOM   1688  H   GLY A 122      36.362  76.742  57.051  1.00  0.00           H
ATOM   1689  HA2 GLY A 122      36.114  75.338  59.534  1.00  0.00           H
ATOM   1690  HA3 GLY A 122      35.824  74.715  57.931  1.00  0.00           H
ATOM   1691  N   HID A 123      38.952  74.889  58.171  1.00  0.00           N
ATOM   1692  CA  HID A 123      40.275  74.451  58.480  1.00  0.00           C
ATOM   1693  C   HID A 123      41.129  75.447  59.230  1.00  0.00           C
ATOM   1694  O   HID A 123      42.130  75.059  59.812  1.00  0.00           O
ATOM   1695  CB  HID A 123      40.951  74.044  57.184  1.00  0.00           C
ATOM   1696  CG  HID A 123      40.273  72.863  56.516  1.00  0.00           C
ATOM   1697  CD2 HID A 123      40.438  71.535  56.715  1.00  0.00           C
ATOM   1698  ND1 HID A 123      39.171  72.974  55.681  1.00  0.00           N
ATOM   1699  CE1 HID A 123      38.624  71.789  55.485  1.00  0.00           C
ATOM   1700  NE2 HID A 123      39.369  70.888  56.132  1.00  0.00           N
ATOM   1701  H   HID A 123      38.857  75.497  57.369  1.00  0.00           H
ATOM   1702  HA  HID A 123      40.220  73.648  59.216  1.00  0.00           H
ATOM   1703  HB2 HID A 123      41.088  74.876  56.493  1.00  0.00           H
ATOM   1704  HB3 HID A 123      41.944  73.710  57.484  1.00  0.00           H
ATOM   1705  HD1 HID A 123      38.853  73.901  55.439  1.00  0.00           H
ATOM   1706  HD2 HID A 123      41.221  71.189  57.373  1.00  0.00           H
ATOM   1707  HE1 HID A 123      37.664  71.555  55.048  1.00  0.00           H
ATOM   1708  N   GLY A 124      40.730  76.763  59.293  1.00  0.00           N
ATOM   1709  CA  GLY A 124      41.583  77.880  59.674  1.00  0.00           C
ATOM   1710  C   GLY A 124      42.883  78.002  58.848  1.00  0.00           C
ATOM   1711  O   GLY A 124      43.989  77.718  59.294  1.00  0.00           O
ATOM   1712  H   GLY A 124      39.899  77.011  58.774  1.00  0.00           H
ATOM   1713  HA2 GLY A 124      41.100  78.856  59.644  1.00  0.00           H
ATOM   1714  HA3 GLY A 124      41.766  77.711  60.735  1.00  0.00           H
ATOM   1715  N   LEU A 125      42.743  78.438  57.580  1.00  0.00           N
ATOM   1716  CA  LEU A 125      43.835  78.669  56.643  1.00  0.00           C
ATOM   1717  C   LEU A 125      43.696  79.935  55.783  1.00  0.00           C
ATOM   1718  O   LEU A 125      44.336  80.112  54.692  1.00  0.00           O
ATOM   1719  CB  LEU A 125      43.999  77.431  55.760  1.00  0.00           C
ATOM   1720  CG  LEU A 125      44.629  76.246  56.418  1.00  0.00           C
ATOM   1721  CD1 LEU A 125      44.518  74.949  55.592  1.00  0.00           C
ATOM   1722  CD2 LEU A 125      46.158  76.322  56.664  1.00  0.00           C
ATOM   1723  H   LEU A 125      41.821  78.765  57.331  1.00  0.00           H
ATOM   1724  HA  LEU A 125      44.752  78.811  57.215  1.00  0.00           H
ATOM   1725  HB2 LEU A 125      43.058  77.029  55.385  1.00  0.00           H
ATOM   1726  HB3 LEU A 125      44.677  77.728  54.960  1.00  0.00           H
ATOM   1727  HG  LEU A 125      44.178  76.101  57.400  1.00  0.00           H
ATOM   1728 HD11 LEU A 125      43.490  74.622  55.439  1.00  0.00           H
ATOM   1729 HD12 LEU A 125      45.088  74.157  56.078  1.00  0.00           H
ATOM   1730 HD13 LEU A 125      44.886  75.138  54.583  1.00  0.00           H
ATOM   1731 HD21 LEU A 125      46.692  76.325  55.714  1.00  0.00           H
ATOM   1732 HD22 LEU A 125      46.400  77.276  57.132  1.00  0.00           H
ATOM   1733 HD23 LEU A 125      46.548  75.697  57.468  1.00  0.00           H
ATOM   1734  N   THR A 126      42.853  80.880  56.275  1.00  0.00           N
ATOM   1735  CA  THR A 126      42.484  82.082  55.402  1.00  0.00           C
ATOM   1736  C   THR A 126      43.699  82.942  54.949  1.00  0.00           C
ATOM   1737  O   THR A 126      43.487  83.709  54.057  1.00  0.00           O
ATOM   1738  CB  THR A 126      41.418  82.994  56.056  1.00  0.00           C
ATOM   1739  CG2 THR A 126      40.196  82.227  56.555  1.00  0.00           C
ATOM   1740  OG1 THR A 126      41.951  83.741  57.084  1.00  0.00           O
ATOM   1741  H   THR A 126      42.616  80.906  57.256  1.00  0.00           H
ATOM   1742  HA  THR A 126      42.071  81.795  54.435  1.00  0.00           H
ATOM   1743  HB  THR A 126      41.041  83.747  55.364  1.00  0.00           H
ATOM   1744  HG1 THR A 126      41.975  83.129  57.822  1.00  0.00           H
ATOM   1745 HG21 THR A 126      39.785  81.924  55.592  1.00  0.00           H
ATOM   1746 HG22 THR A 126      39.568  82.848  57.194  1.00  0.00           H
ATOM   1747 HG23 THR A 126      40.500  81.264  56.966  1.00  0.00           H
ATOM   1748  N   GLU A 127      44.934  82.981  55.580  1.00  0.00           N
ATOM   1749  CA  GLU A 127      46.098  83.830  55.226  1.00  0.00           C
ATOM   1750  C   GLU A 127      46.785  83.229  53.999  1.00  0.00           C
ATOM   1751  O   GLU A 127      47.485  83.972  53.258  1.00  0.00           O
ATOM   1752  CB  GLU A 127      47.126  83.947  56.347  1.00  0.00           C
ATOM   1753  CG  GLU A 127      46.568  84.809  57.438  1.00  0.00           C
ATOM   1754  CD  GLU A 127      47.435  85.137  58.612  1.00  0.00           C
ATOM   1755  OE1 GLU A 127      48.233  84.279  59.089  1.00  0.00           O
ATOM   1756  OE2 GLU A 127      47.266  86.277  59.105  1.00  0.00           O
ATOM   1757  H   GLU A 127      45.057  82.277  56.293  1.00  0.00           H
ATOM   1758  HA  GLU A 127      45.762  84.824  54.929  1.00  0.00           H
ATOM   1759  HB2 GLU A 127      47.295  82.909  56.634  1.00  0.00           H
ATOM   1760  HB3 GLU A 127      48.070  84.435  56.103  1.00  0.00           H
ATOM   1761  HG2 GLU A 127      46.311  85.754  56.958  1.00  0.00           H
ATOM   1762  HG3 GLU A 127      45.668  84.325  57.814  1.00  0.00           H
ATOM   1763  N   ARG A 128      46.616  81.882  53.829  1.00  0.00           N
ATOM   1764  CA  ARG A 128      47.143  81.076  52.646  1.00  0.00           C
ATOM   1765  C   ARG A 128      46.106  80.580  51.656  1.00  0.00           C
ATOM   1766  O   ARG A 128      46.528  80.205  50.597  1.00  0.00           O
ATOM   1767  CB  ARG A 128      48.019  79.859  53.045  1.00  0.00           C
ATOM   1768  CG  ARG A 128      49.348  80.380  53.733  1.00  0.00           C
ATOM   1769  CD  ARG A 128      50.419  79.300  53.736  1.00  0.00           C
ATOM   1770  NE  ARG A 128      50.121  78.151  54.630  1.00  0.00           N
ATOM   1771  CZ  ARG A 128      50.321  76.888  54.369  1.00  0.00           C
ATOM   1772  NH1 ARG A 128      50.481  76.314  53.225  1.00  0.00           N
ATOM   1773  NH2 ARG A 128      50.288  76.061  55.395  1.00  0.00           N
ATOM   1774  H   ARG A 128      46.051  81.411  54.522  1.00  0.00           H
ATOM   1775  HA  ARG A 128      47.791  81.803  52.158  1.00  0.00           H
ATOM   1776  HB2 ARG A 128      47.537  79.168  53.735  1.00  0.00           H
ATOM   1777  HB3 ARG A 128      48.310  79.264  52.179  1.00  0.00           H
ATOM   1778  HG2 ARG A 128      49.818  81.158  53.133  1.00  0.00           H
ATOM   1779  HG3 ARG A 128      49.043  80.690  54.733  1.00  0.00           H
ATOM   1780  HD2 ARG A 128      50.466  79.026  52.682  1.00  0.00           H
ATOM   1781  HD3 ARG A 128      51.397  79.588  54.121  1.00  0.00           H
ATOM   1782  HE  ARG A 128      49.589  78.353  55.464  1.00  0.00           H
ATOM   1783 HH11 ARG A 128      50.411  76.808  52.347  1.00  0.00           H
ATOM   1784 HH12 ARG A 128      50.761  75.343  53.218  1.00  0.00           H
ATOM   1785 HH21 ARG A 128      50.123  76.386  56.337  1.00  0.00           H
ATOM   1786 HH22 ARG A 128      50.617  75.135  55.162  1.00  0.00           H
ATOM   1787  N   LEU A 129      44.822  80.851  51.845  1.00  0.00           N
ATOM   1788  CA  LEU A 129      43.742  80.510  50.846  1.00  0.00           C
ATOM   1789  C   LEU A 129      42.838  81.662  50.513  1.00  0.00           C
ATOM   1790  O   LEU A 129      42.298  82.279  51.369  1.00  0.00           O
ATOM   1791  CB  LEU A 129      42.879  79.317  51.418  1.00  0.00           C
ATOM   1792  CG  LEU A 129      43.601  78.014  51.511  1.00  0.00           C
ATOM   1793  CD1 LEU A 129      42.582  76.911  51.951  1.00  0.00           C
ATOM   1794  CD2 LEU A 129      44.166  77.554  50.221  1.00  0.00           C
ATOM   1795  H   LEU A 129      44.627  81.379  52.685  1.00  0.00           H
ATOM   1796  HA  LEU A 129      44.082  80.064  49.912  1.00  0.00           H
ATOM   1797  HB2 LEU A 129      42.424  79.700  52.331  1.00  0.00           H
ATOM   1798  HB3 LEU A 129      42.088  79.225  50.674  1.00  0.00           H
ATOM   1799  HG  LEU A 129      44.347  78.119  52.300  1.00  0.00           H
ATOM   1800 HD11 LEU A 129      41.876  77.298  52.685  1.00  0.00           H
ATOM   1801 HD12 LEU A 129      43.247  76.164  52.384  1.00  0.00           H
ATOM   1802 HD13 LEU A 129      41.992  76.613  51.084  1.00  0.00           H
ATOM   1803 HD21 LEU A 129      43.380  77.695  49.479  1.00  0.00           H
ATOM   1804 HD22 LEU A 129      45.040  78.122  49.900  1.00  0.00           H
ATOM   1805 HD23 LEU A 129      44.415  76.493  50.217  1.00  0.00           H
ATOM   1806  N   THR A 130      42.809  82.189  49.263  1.00  0.00           N
ATOM   1807  CA  THR A 130      41.865  83.195  48.878  1.00  0.00           C
ATOM   1808  C   THR A 130      40.989  82.663  47.728  1.00  0.00           C
ATOM   1809  O   THR A 130      41.519  82.090  46.825  1.00  0.00           O
ATOM   1810  CB  THR A 130      42.571  84.509  48.524  1.00  0.00           C
ATOM   1811  CG2 THR A 130      41.837  85.503  47.597  1.00  0.00           C
ATOM   1812  OG1 THR A 130      43.102  85.132  49.713  1.00  0.00           O
ATOM   1813  H   THR A 130      43.443  81.795  48.582  1.00  0.00           H
ATOM   1814  HA  THR A 130      41.192  83.384  49.714  1.00  0.00           H
ATOM   1815  HB  THR A 130      43.429  84.190  47.931  1.00  0.00           H
ATOM   1816  HG1 THR A 130      43.964  85.503  49.508  1.00  0.00           H
ATOM   1817 HG21 THR A 130      40.842  85.808  47.920  1.00  0.00           H
ATOM   1818 HG22 THR A 130      41.757  84.962  46.654  1.00  0.00           H
ATOM   1819 HG23 THR A 130      42.516  86.323  47.359  1.00  0.00           H
ATOM   1820  N   PHE A 131      39.654  82.801  47.741  1.00  0.00           N
ATOM   1821  CA  PHE A 131      38.708  82.437  46.684  1.00  0.00           C
ATOM   1822  C   PHE A 131      37.803  83.604  46.245  1.00  0.00           C
ATOM   1823  O   PHE A 131      36.907  84.080  46.954  1.00  0.00           O
ATOM   1824  CB  PHE A 131      37.960  81.205  47.199  1.00  0.00           C
ATOM   1825  CG  PHE A 131      38.682  79.864  47.588  1.00  0.00           C
ATOM   1826  CD1 PHE A 131      39.419  79.250  46.548  1.00  0.00           C
ATOM   1827  CD2 PHE A 131      38.779  79.418  48.867  1.00  0.00           C
ATOM   1828  CE1 PHE A 131      40.133  78.048  46.911  1.00  0.00           C
ATOM   1829  CE2 PHE A 131      39.533  78.316  49.228  1.00  0.00           C
ATOM   1830  CZ  PHE A 131      40.146  77.604  48.229  1.00  0.00           C
ATOM   1831  H   PHE A 131      39.250  83.273  48.538  1.00  0.00           H
ATOM   1832  HA  PHE A 131      39.213  82.048  45.800  1.00  0.00           H
ATOM   1833  HB2 PHE A 131      37.488  81.554  48.117  1.00  0.00           H
ATOM   1834  HB3 PHE A 131      37.283  80.855  46.419  1.00  0.00           H
ATOM   1835  HD1 PHE A 131      39.488  79.786  45.613  1.00  0.00           H
ATOM   1836  HD2 PHE A 131      38.276  79.915  49.683  1.00  0.00           H
ATOM   1837  HE1 PHE A 131      40.639  77.491  46.137  1.00  0.00           H
ATOM   1838  HE2 PHE A 131      39.361  77.878  50.200  1.00  0.00           H
ATOM   1839  HZ  PHE A 131      40.507  76.631  48.526  1.00  0.00           H
ATOM   1840  N   GLU A 132      38.071  84.092  45.022  1.00  0.00           N
ATOM   1841  CA  GLU A 132      37.159  85.139  44.493  1.00  0.00           C
ATOM   1842  C   GLU A 132      36.327  84.639  43.302  1.00  0.00           C
ATOM   1843  O   GLU A 132      36.825  83.873  42.460  1.00  0.00           O
ATOM   1844  CB  GLU A 132      37.849  86.444  44.184  1.00  0.00           C
ATOM   1845  CG  GLU A 132      38.619  87.066  45.354  1.00  0.00           C
ATOM   1846  CD  GLU A 132      38.766  88.628  45.406  1.00  0.00           C
ATOM   1847  OE1 GLU A 132      39.374  89.092  44.447  1.00  0.00           O
ATOM   1848  OE2 GLU A 132      38.033  89.358  46.181  1.00  0.00           O
ATOM   1849  H   GLU A 132      38.842  83.676  44.518  1.00  0.00           H
ATOM   1850  HA  GLU A 132      36.387  85.431  45.204  1.00  0.00           H
ATOM   1851  HB2 GLU A 132      38.403  86.256  43.264  1.00  0.00           H
ATOM   1852  HB3 GLU A 132      37.082  87.114  43.796  1.00  0.00           H
ATOM   1853  HG2 GLU A 132      38.030  86.763  46.220  1.00  0.00           H
ATOM   1854  HG3 GLU A 132      39.550  86.502  45.424  1.00  0.00           H
ATOM   1855  N   VAL A 133      35.127  85.243  43.205  1.00  0.00           N
ATOM   1856  CA  VAL A 133      34.204  85.388  42.027  1.00  0.00           C
ATOM   1857  C   VAL A 133      34.919  86.192  40.859  1.00  0.00           C
ATOM   1858  O   VAL A 133      34.724  87.441  40.696  1.00  0.00           O
ATOM   1859  CB  VAL A 133      32.837  85.963  42.354  1.00  0.00           C
ATOM   1860  CG1 VAL A 133      31.947  85.918  41.135  1.00  0.00           C
ATOM   1861  CG2 VAL A 133      32.122  85.147  43.428  1.00  0.00           C
ATOM   1862  H   VAL A 133      34.880  85.819  43.997  1.00  0.00           H
ATOM   1863  HA  VAL A 133      34.065  84.390  41.612  1.00  0.00           H
ATOM   1864  HB  VAL A 133      32.986  87.021  42.568  1.00  0.00           H
ATOM   1865 HG11 VAL A 133      32.251  86.572  40.318  1.00  0.00           H
ATOM   1866 HG12 VAL A 133      32.014  84.903  40.741  1.00  0.00           H
ATOM   1867 HG13 VAL A 133      30.939  86.241  41.393  1.00  0.00           H
ATOM   1868 HG21 VAL A 133      32.714  85.060  44.339  1.00  0.00           H
ATOM   1869 HG22 VAL A 133      32.150  84.087  43.177  1.00  0.00           H
ATOM   1870 HG23 VAL A 133      31.152  85.561  43.705  1.00  0.00           H
ATOM   1871  N   ALA A 134      35.636  85.486  40.088  1.00  0.00           N
ATOM   1872  CA  ALA A 134      36.353  86.144  38.933  1.00  0.00           C
ATOM   1873  C   ALA A 134      36.223  85.307  37.686  1.00  0.00           C
ATOM   1874  O   ALA A 134      36.077  84.078  37.756  1.00  0.00           O
ATOM   1875  CB  ALA A 134      37.782  86.345  39.486  1.00  0.00           C
ATOM   1876  H   ALA A 134      35.756  84.504  40.293  1.00  0.00           H
ATOM   1877  HA  ALA A 134      35.965  87.122  38.649  1.00  0.00           H
ATOM   1878  HB1 ALA A 134      38.301  85.387  39.504  1.00  0.00           H
ATOM   1879  HB2 ALA A 134      37.682  86.764  40.488  1.00  0.00           H
ATOM   1880  HB3 ALA A 134      38.299  87.038  38.823  1.00  0.00           H
ATOM   1881  N   ASP A 135      36.272  85.918  36.521  1.00 -0.01           N
ATOM   1882  CA  ASP A 135      36.465  85.323  35.214  1.00 -0.01           C
ATOM   1883  C   ASP A 135      37.956  85.216  35.051  1.00 -0.01           C
ATOM   1884  O   ASP A 135      38.604  86.271  35.116  1.00 -0.01           O
ATOM   1885  CB  ASP A 135      35.765  86.103  34.014  1.00 -0.01           C
ATOM   1886  CG  ASP A 135      35.934  85.592  32.605  1.00 -0.01           C
ATOM   1887  OD1 ASP A 135      36.533  84.509  32.437  1.00 -0.01           O
ATOM   1888  OD2 ASP A 135      35.412  86.214  31.617  1.00 -0.01           O
ATOM   1889  H   ASP A 135      36.454  86.909  36.600  1.00 -0.01           H
ATOM   1890  HA  ASP A 135      36.034  84.325  35.301  1.00 -0.01           H
ATOM   1891  HB2 ASP A 135      34.697  86.237  34.185  1.00 -0.01           H
ATOM   1892  HB3 ASP A 135      36.133  87.120  33.874  1.00 -0.01           H
ATOM   1893  N   ALA A 136      38.420  83.994  34.846  1.00  0.01           N
ATOM   1894  CA  ALA A 136      39.810  83.674  34.607  1.00  0.01           C
ATOM   1895  C   ALA A 136      40.264  84.354  33.286  1.00  0.01           C
ATOM   1896  O   ALA A 136      41.388  84.787  33.285  1.00  0.01           O
ATOM   1897  CB  ALA A 136      39.945  82.155  34.482  1.00  0.01           C
ATOM   1898  H   ALA A 136      37.692  83.296  34.792  1.00  0.01           H
ATOM   1899  HA  ALA A 136      40.328  84.207  35.405  1.00  0.01           H
ATOM   1900  HB1 ALA A 136      39.130  81.723  33.901  1.00  0.01           H
ATOM   1901  HB2 ALA A 136      39.887  81.711  35.476  1.00  0.01           H
ATOM   1902  HB3 ALA A 136      40.847  81.954  33.904  1.00  0.01           H
ATOM   1903  N   MET A 137      39.390  84.548  32.313  1.00  0.00           N
ATOM   1904  CA  MET A 137      39.724  84.982  30.967  1.00  0.00           C
ATOM   1905  C   MET A 137      39.969  86.511  30.926  1.00  0.00           C
ATOM   1906  O   MET A 137      40.463  87.144  29.956  1.00  0.00           O
ATOM   1907  CB  MET A 137      38.692  84.468  29.937  1.00  0.00           C
ATOM   1908  CG  MET A 137      38.503  82.980  30.092  1.00  0.00           C
ATOM   1909  SD  MET A 137      37.771  82.229  28.626  1.00  0.00           S
ATOM   1910  CE  MET A 137      36.077  82.885  28.514  1.00  0.00           C
ATOM   1911  H   MET A 137      38.405  84.462  32.519  1.00  0.00           H
ATOM   1912  HA  MET A 137      40.669  84.510  30.696  1.00  0.00           H
ATOM   1913  HB2 MET A 137      37.754  84.991  30.124  1.00  0.00           H
ATOM   1914  HB3 MET A 137      39.015  84.742  28.932  1.00  0.00           H
ATOM   1915  HG2 MET A 137      39.482  82.526  30.243  1.00  0.00           H
ATOM   1916  HG3 MET A 137      37.901  82.812  30.985  1.00  0.00           H
ATOM   1917  HE1 MET A 137      36.097  83.971  28.428  1.00  0.00           H
ATOM   1918  HE2 MET A 137      35.564  82.497  27.634  1.00  0.00           H
ATOM   1919  HE3 MET A 137      35.517  82.609  29.407  1.00  0.00           H
ATOM   1920  N   ARG A 138      39.525  87.104  32.042  1.00  0.01           N
ATOM   1921  CA  ARG A 138      39.461  88.601  32.193  1.00  0.01           C
ATOM   1922  C   ARG A 138      39.757  89.118  33.605  1.00  0.01           C
ATOM   1923  O   ARG A 138      39.045  89.893  34.171  1.00  0.01           O
ATOM   1924  CB  ARG A 138      38.176  89.279  31.624  1.00  0.01           C
ATOM   1925  CG  ARG A 138      37.714  88.732  30.260  1.00  0.01           C
ATOM   1926  CD  ARG A 138      36.608  89.598  29.601  1.00  0.01           C
ATOM   1927  NE  ARG A 138      35.334  89.521  30.325  1.00  0.01           N
ATOM   1928  CZ  ARG A 138      34.892  90.303  31.288  1.00  0.01           C
ATOM   1929  NH1 ARG A 138      35.496  91.392  31.701  1.00  0.01           N
ATOM   1930  NH2 ARG A 138      33.782  89.925  31.912  1.00  0.01           N
ATOM   1931  H   ARG A 138      39.078  86.534  32.745  1.00  0.01           H
ATOM   1932  HA  ARG A 138      40.307  89.030  31.656  1.00  0.01           H
ATOM   1933  HB2 ARG A 138      37.382  89.164  32.361  1.00  0.01           H
ATOM   1934  HB3 ARG A 138      38.513  90.313  31.556  1.00  0.01           H
ATOM   1935  HG2 ARG A 138      38.526  88.820  29.538  1.00  0.01           H
ATOM   1936  HG3 ARG A 138      37.301  87.723  30.290  1.00  0.01           H
ATOM   1937  HD2 ARG A 138      36.930  90.638  29.535  1.00  0.01           H
ATOM   1938  HD3 ARG A 138      36.605  89.150  28.608  1.00  0.01           H
ATOM   1939  HE  ARG A 138      34.829  88.703  30.016  1.00  0.01           H
ATOM   1940 HH11 ARG A 138      36.263  91.743  31.145  1.00  0.01           H
ATOM   1941 HH12 ARG A 138      35.152  91.786  32.565  1.00  0.01           H
ATOM   1942 HH21 ARG A 138      33.219  89.133  31.635  1.00  0.01           H
ATOM   1943 HH22 ARG A 138      33.308  90.610  32.483  1.00  0.01           H
ATOM   1944  N   LEU A 139      40.741  88.533  34.280  1.00  0.00           N
ATOM   1945  CA  LEU A 139      41.057  88.903  35.721  1.00  0.00           C
ATOM   1946  C   LEU A 139      41.455  90.360  35.952  1.00  0.00           C
ATOM   1947  O   LEU A 139      42.095  90.884  35.046  1.00  0.00           O
ATOM   1948  CB  LEU A 139      42.189  87.985  36.369  1.00  0.00           C
ATOM   1949  CG  LEU A 139      41.891  86.438  36.405  1.00  0.00           C
ATOM   1950  CD1 LEU A 139      43.285  85.819  36.560  1.00  0.00           C
ATOM   1951  CD2 LEU A 139      41.017  86.025  37.610  1.00  0.00           C
ATOM   1952  H   LEU A 139      41.279  87.764  33.907  1.00  0.00           H
ATOM   1953  HA  LEU A 139      40.126  88.733  36.260  1.00  0.00           H
ATOM   1954  HB2 LEU A 139      43.116  88.105  35.807  1.00  0.00           H
ATOM   1955  HB3 LEU A 139      42.390  88.375  37.367  1.00  0.00           H
ATOM   1956  HG  LEU A 139      41.431  86.038  35.501  1.00  0.00           H
ATOM   1957 HD11 LEU A 139      43.915  86.056  35.702  1.00  0.00           H
ATOM   1958 HD12 LEU A 139      43.199  84.733  36.552  1.00  0.00           H
ATOM   1959 HD13 LEU A 139      43.692  86.047  37.545  1.00  0.00           H
ATOM   1960 HD21 LEU A 139      41.490  86.111  38.588  1.00  0.00           H
ATOM   1961 HD22 LEU A 139      40.079  86.580  37.612  1.00  0.00           H
ATOM   1962 HD23 LEU A 139      40.947  84.956  37.407  1.00  0.00           H
ATOM   1963  N   PRO A 140      41.079  90.972  37.124  1.00  0.00           N
ATOM   1964  CA  PRO A 140      41.424  92.342  37.515  1.00  0.00           C
ATOM   1965  C   PRO A 140      42.836  92.363  38.128  1.00  0.00           C
ATOM   1966  O   PRO A 140      43.340  93.504  38.365  1.00  0.00           O
ATOM   1967  CB  PRO A 140      40.346  92.787  38.474  1.00  0.00           C
ATOM   1968  CG  PRO A 140      40.096  91.485  39.235  1.00  0.00           C
ATOM   1969  CD  PRO A 140      40.201  90.447  38.148  1.00  0.00           C
ATOM   1970  HA  PRO A 140      41.459  92.913  36.587  1.00  0.00           H
ATOM   1971  HB2 PRO A 140      40.618  93.624  39.117  1.00  0.00           H
ATOM   1972  HB3 PRO A 140      39.522  93.160  37.866  1.00  0.00           H
ATOM   1973  HG2 PRO A 140      40.882  91.337  39.975  1.00  0.00           H
ATOM   1974  HG3 PRO A 140      39.125  91.302  39.695  1.00  0.00           H
ATOM   1975  HD2 PRO A 140      40.686  89.633  38.685  1.00  0.00           H
ATOM   1976  HD3 PRO A 140      39.287  90.066  37.692  1.00  0.00           H
ATOM   1977  N   TYR A 141      43.485  91.170  38.397  1.00  0.00           N
ATOM   1978  CA  TYR A 141      44.716  91.169  39.158  1.00  0.00           C
ATOM   1979  C   TYR A 141      45.825  91.667  38.252  1.00  0.00           C
ATOM   1980  O   TYR A 141      45.808  91.584  37.051  1.00  0.00           O
ATOM   1981  CB  TYR A 141      44.995  89.767  39.835  1.00  0.00           C
ATOM   1982  CG  TYR A 141      43.835  89.186  40.645  1.00  0.00           C
ATOM   1983  CD1 TYR A 141      43.438  89.856  41.809  1.00  0.00           C
ATOM   1984  CD2 TYR A 141      43.260  87.988  40.253  1.00  0.00           C
ATOM   1985  CE1 TYR A 141      42.433  89.335  42.564  1.00  0.00           C
ATOM   1986  CE2 TYR A 141      42.283  87.446  41.056  1.00  0.00           C
ATOM   1987  CZ  TYR A 141      41.826  88.104  42.191  1.00  0.00           C
ATOM   1988  OH  TYR A 141      40.933  87.486  43.003  1.00  0.00           O
ATOM   1989  H   TYR A 141      42.971  90.324  38.195  1.00  0.00           H
ATOM   1990  HA  TYR A 141      44.626  91.936  39.927  1.00  0.00           H
ATOM   1991  HB2 TYR A 141      45.370  89.001  39.156  1.00  0.00           H
ATOM   1992  HB3 TYR A 141      45.761  89.852  40.605  1.00  0.00           H
ATOM   1993  HD1 TYR A 141      43.816  90.834  42.070  1.00  0.00           H
ATOM   1994  HD2 TYR A 141      43.525  87.486  39.334  1.00  0.00           H
ATOM   1995  HE1 TYR A 141      42.107  89.725  43.517  1.00  0.00           H
ATOM   1996  HE2 TYR A 141      41.897  86.476  40.779  1.00  0.00           H
ATOM   1997  HH  TYR A 141      40.271  88.038  43.425  1.00  0.00           H
ATOM   1998  N   GLU A 142      46.906  92.099  38.903  1.00  0.00           N
ATOM   1999  CA  GLU A 142      48.058  92.674  38.165  1.00  0.00           C
ATOM   2000  C   GLU A 142      48.922  91.631  37.410  1.00  0.00           C
ATOM   2001  O   GLU A 142      48.894  90.447  37.743  1.00  0.00           O
ATOM   2002  CB  GLU A 142      48.942  93.434  39.155  1.00  0.00           C
ATOM   2003  CG  GLU A 142      48.294  94.756  39.687  1.00  0.00           C
ATOM   2004  CD  GLU A 142      49.282  95.598  40.543  1.00  0.00           C
ATOM   2005  OE1 GLU A 142      49.880  96.558  40.064  1.00  0.00           O
ATOM   2006  OE2 GLU A 142      49.489  95.371  41.771  1.00  0.00           O
ATOM   2007  H   GLU A 142      46.910  92.091  39.913  1.00  0.00           H
ATOM   2008  HA  GLU A 142      47.644  93.368  37.434  1.00  0.00           H
ATOM   2009  HB2 GLU A 142      49.215  92.786  39.989  1.00  0.00           H
ATOM   2010  HB3 GLU A 142      49.900  93.570  38.653  1.00  0.00           H
ATOM   2011  HG2 GLU A 142      48.046  95.374  38.824  1.00  0.00           H
ATOM   2012  HG3 GLU A 142      47.330  94.603  40.173  1.00  0.00           H
ATOM   2013  N   ASP A 143      49.636  92.115  36.412  1.00  0.00           N
ATOM   2014  CA  ASP A 143      50.546  91.236  35.572  1.00  0.00           C
ATOM   2015  C   ASP A 143      51.564  90.446  36.451  1.00  0.00           C
ATOM   2016  O   ASP A 143      52.145  91.049  37.387  1.00  0.00           O
ATOM   2017  CB  ASP A 143      51.410  91.987  34.540  1.00  0.00           C
ATOM   2018  CG  ASP A 143      50.497  92.897  33.646  1.00  0.00           C
ATOM   2019  OD1 ASP A 143      49.279  92.745  33.566  1.00  0.00           O
ATOM   2020  OD2 ASP A 143      51.093  93.647  32.854  1.00  0.00           O
ATOM   2021  H   ASP A 143      49.624  93.096  36.170  1.00  0.00           H
ATOM   2022  HA  ASP A 143      49.874  90.492  35.146  1.00  0.00           H
ATOM   2023  HB2 ASP A 143      52.219  92.528  35.031  1.00  0.00           H
ATOM   2024  HB3 ASP A 143      51.931  91.302  33.871  1.00  0.00           H
ATOM   2025  N   GLU A 144      51.949  89.196  36.096  1.00  0.00           N
ATOM   2026  CA  GLU A 144      53.011  88.458  36.824  1.00  0.00           C
ATOM   2027  C   GLU A 144      52.570  88.115  38.257  1.00  0.00           C
ATOM   2028  O   GLU A 144      53.479  87.787  39.095  1.00  0.00           O
ATOM   2029  CB  GLU A 144      54.435  89.065  36.744  1.00  0.00           C
ATOM   2030  CG  GLU A 144      55.045  89.313  35.276  1.00  0.00           C
ATOM   2031  CD  GLU A 144      56.389  90.011  35.442  1.00  0.00           C
ATOM   2032  OE1 GLU A 144      57.168  89.757  36.380  1.00  0.00           O
ATOM   2033  OE2 GLU A 144      56.626  91.009  34.728  1.00  0.00           O
ATOM   2034  H   GLU A 144      51.599  88.828  35.223  1.00  0.00           H
ATOM   2035  HA  GLU A 144      53.141  87.509  36.304  1.00  0.00           H
ATOM   2036  HB2 GLU A 144      54.417  90.032  37.245  1.00  0.00           H
ATOM   2037  HB3 GLU A 144      55.079  88.396  37.315  1.00  0.00           H
ATOM   2038  HG2 GLU A 144      55.238  88.381  34.743  1.00  0.00           H
ATOM   2039  HG3 GLU A 144      54.328  89.949  34.758  1.00  0.00           H
ATOM   2040  N   SER A 145      51.288  88.112  38.672  1.00  0.00           N
ATOM   2041  CA  SER A 145      50.893  87.942  40.039  1.00  0.00           C
ATOM   2042  C   SER A 145      51.162  86.498  40.565  1.00  0.00           C
ATOM   2043  O   SER A 145      51.163  86.374  41.763  1.00  0.00           O
ATOM   2044  CB  SER A 145      49.466  88.403  40.379  1.00  0.00           C
ATOM   2045  OG  SER A 145      49.270  89.834  40.344  1.00  0.00           O
ATOM   2046  H   SER A 145      50.597  88.503  38.047  1.00  0.00           H
ATOM   2047  HA  SER A 145      51.572  88.492  40.691  1.00  0.00           H
ATOM   2048  HB2 SER A 145      48.818  87.860  39.691  1.00  0.00           H
ATOM   2049  HB3 SER A 145      49.257  88.248  41.437  1.00  0.00           H
ATOM   2050  HG  SER A 145      49.019  90.106  39.458  1.00  0.00           H
ATOM   2051  N   PHE A 146      51.369  85.470  39.751  1.00  0.00           N
ATOM   2052  CA  PHE A 146      51.516  84.049  40.265  1.00  0.00           C
ATOM   2053  C   PHE A 146      52.750  83.301  39.657  1.00  0.00           C
ATOM   2054  O   PHE A 146      53.039  83.282  38.466  1.00  0.00           O
ATOM   2055  CB  PHE A 146      50.229  83.326  40.060  1.00  0.00           C
ATOM   2056  CG  PHE A 146      48.957  84.059  40.412  1.00  0.00           C
ATOM   2057  CD1 PHE A 146      48.465  84.082  41.748  1.00  0.00           C
ATOM   2058  CD2 PHE A 146      48.282  84.938  39.520  1.00  0.00           C
ATOM   2059  CE1 PHE A 146      47.412  84.936  42.105  1.00  0.00           C
ATOM   2060  CE2 PHE A 146      47.174  85.760  39.872  1.00  0.00           C
ATOM   2061  CZ  PHE A 146      46.680  85.721  41.178  1.00  0.00           C
ATOM   2062  H   PHE A 146      51.230  85.667  38.770  1.00  0.00           H
ATOM   2063  HA  PHE A 146      51.642  84.091  41.347  1.00  0.00           H
ATOM   2064  HB2 PHE A 146      50.042  82.944  39.057  1.00  0.00           H
ATOM   2065  HB3 PHE A 146      50.287  82.429  40.678  1.00  0.00           H
ATOM   2066  HD1 PHE A 146      48.912  83.501  42.541  1.00  0.00           H
ATOM   2067  HD2 PHE A 146      48.785  85.104  38.579  1.00  0.00           H
ATOM   2068  HE1 PHE A 146      47.158  84.912  43.154  1.00  0.00           H
ATOM   2069  HE2 PHE A 146      46.756  86.495  39.201  1.00  0.00           H
ATOM   2070  HZ  PHE A 146      45.803  86.277  41.474  1.00  0.00           H
ATOM   2071  N   ASP A 147      53.590  82.601  40.500  1.00  0.00           N
ATOM   2072  CA  ASP A 147      54.815  81.839  40.118  1.00  0.00           C
ATOM   2073  C   ASP A 147      54.478  80.500  39.349  1.00  0.00           C
ATOM   2074  O   ASP A 147      55.231  79.977  38.523  1.00  0.00           O
ATOM   2075  CB  ASP A 147      55.794  81.542  41.226  1.00  0.00           C
ATOM   2076  CG  ASP A 147      55.631  82.377  42.528  1.00  0.00           C
ATOM   2077  OD1 ASP A 147      56.395  83.371  42.727  1.00  0.00           O
ATOM   2078  OD2 ASP A 147      54.721  82.111  43.343  1.00  0.00           O
ATOM   2079  H   ASP A 147      53.260  82.411  41.435  1.00  0.00           H
ATOM   2080  HA  ASP A 147      55.395  82.403  39.388  1.00  0.00           H
ATOM   2081  HB2 ASP A 147      55.578  80.503  41.476  1.00  0.00           H
ATOM   2082  HB3 ASP A 147      56.801  81.648  40.822  1.00  0.00           H
ATOM   2083  N   CYS A 148      53.266  80.115  39.597  1.00  0.00           N
ATOM   2084  CA  CYS A 148      52.627  78.886  39.097  1.00  0.00           C
ATOM   2085  C   CYS A 148      51.073  78.888  39.080  1.00  0.00           C
ATOM   2086  O   CYS A 148      50.381  79.565  39.898  1.00  0.00           O
ATOM   2087  CB  CYS A 148      53.323  77.698  39.869  1.00  0.00           C
ATOM   2088  SG  CYS A 148      52.684  77.735  41.533  1.00  0.00           S
ATOM   2089  H   CYS A 148      52.670  80.752  40.107  1.00  0.00           H
ATOM   2090  HA  CYS A 148      52.896  78.870  38.041  1.00  0.00           H
ATOM   2091  HB2 CYS A 148      53.171  76.779  39.304  1.00  0.00           H
ATOM   2092  HB3 CYS A 148      54.412  77.686  39.831  1.00  0.00           H
ATOM   2093  HG  CYS A 148      53.373  78.771  42.019  1.00  0.00           H
ATOM   2094  N   ALA A 149      50.474  78.157  38.194  1.00  0.00           N
ATOM   2095  CA  ALA A 149      49.011  78.038  38.120  1.00  0.00           C
ATOM   2096  C   ALA A 149      48.646  76.578  37.848  1.00  0.00           C
ATOM   2097  O   ALA A 149      49.388  75.684  37.409  1.00  0.00           O
ATOM   2098  CB  ALA A 149      48.493  79.016  37.057  1.00  0.00           C
ATOM   2099  H   ALA A 149      51.065  77.715  37.504  1.00  0.00           H
ATOM   2100  HA  ALA A 149      48.470  78.361  39.010  1.00  0.00           H
ATOM   2101  HB1 ALA A 149      48.625  80.008  37.490  1.00  0.00           H
ATOM   2102  HB2 ALA A 149      47.474  78.878  36.694  1.00  0.00           H
ATOM   2103  HB3 ALA A 149      49.114  78.895  36.170  1.00  0.00           H
ATOM   2104  N   TRP A 150      47.355  76.266  37.977  1.00 -0.02           N
ATOM   2105  CA  TRP A 150      46.741  75.066  37.439  1.00 -0.02           C
ATOM   2106  C   TRP A 150      45.292  75.352  37.045  1.00 -0.02           C
ATOM   2107  O   TRP A 150      44.718  76.373  37.497  1.00 -0.02           O
ATOM   2108  CB  TRP A 150      47.055  73.818  38.308  1.00 -0.02           C
ATOM   2109  CG  TRP A 150      46.488  73.710  39.685  1.00 -0.02           C
ATOM   2110  CD1 TRP A 150      45.474  74.391  40.235  1.00 -0.02           C
ATOM   2111  CD2 TRP A 150      46.829  72.651  40.672  1.00 -0.02           C
ATOM   2112  CE2 TRP A 150      46.039  72.885  41.806  1.00 -0.02           C
ATOM   2113  CE3 TRP A 150      47.726  71.553  40.711  1.00 -0.02           C
ATOM   2114  NE1 TRP A 150      45.228  73.928  41.482  1.00 -0.02           N
ATOM   2115  CZ2 TRP A 150      46.061  72.068  42.947  1.00 -0.02           C
ATOM   2116  CZ3 TRP A 150      47.768  70.698  41.799  1.00 -0.02           C
ATOM   2117  CH2 TRP A 150      46.891  70.957  42.907  1.00 -0.02           C
ATOM   2118  H   TRP A 150      46.777  76.820  38.594  1.00 -0.02           H
ATOM   2119  HA  TRP A 150      47.247  74.874  36.493  1.00 -0.02           H
ATOM   2120  HB2 TRP A 150      46.799  72.924  37.739  1.00 -0.02           H
ATOM   2121  HB3 TRP A 150      48.133  73.788  38.468  1.00 -0.02           H
ATOM   2122  HD1 TRP A 150      44.975  75.159  39.662  1.00 -0.02           H
ATOM   2123  HE1 TRP A 150      44.388  74.284  41.917  1.00 -0.02           H
ATOM   2124  HE3 TRP A 150      48.281  71.258  39.833  1.00 -0.02           H
ATOM   2125  HZ2 TRP A 150      45.567  72.297  43.880  1.00 -0.02           H
ATOM   2126  HZ3 TRP A 150      48.378  69.807  41.756  1.00 -0.02           H
ATOM   2127  HH2 TRP A 150      46.870  70.176  43.653  1.00 -0.02           H
ATOM   2128  N   ALA A 151      44.737  74.479  36.200  1.00 -0.07           N
ATOM   2129  CA  ALA A 151      43.343  74.482  35.684  1.00 -0.07           C
ATOM   2130  C   ALA A 151      42.631  73.088  35.826  1.00 -0.07           C
ATOM   2131  O   ALA A 151      42.917  72.230  34.950  1.00 -0.07           O
ATOM   2132  CB  ALA A 151      43.439  75.217  34.296  1.00 -0.07           C
ATOM   2133  H   ALA A 151      45.376  73.866  35.713  1.00 -0.07           H
ATOM   2134  HA  ALA A 151      42.752  75.186  36.271  1.00 -0.07           H
ATOM   2135  HB1 ALA A 151      44.082  76.087  34.425  1.00 -0.07           H
ATOM   2136  HB2 ALA A 151      42.464  75.491  33.893  1.00 -0.07           H
ATOM   2137  HB3 ALA A 151      43.920  74.601  33.536  1.00 -0.07           H
ATOM   2138  N   ILE A 152      41.775  72.964  36.765  1.00 -0.20           N
ATOM   2139  CA  ILE A 152      41.112  71.714  36.985  1.00 -0.20           C
ATOM   2140  C   ILE A 152      39.779  71.694  36.258  1.00 -0.20           C
ATOM   2141  O   ILE A 152      38.767  72.178  36.812  1.00 -0.20           O
ATOM   2142  CB  ILE A 152      41.087  71.216  38.455  1.00 -0.20           C
ATOM   2143  CG1 ILE A 152      42.465  70.739  39.048  1.00 -0.20           C
ATOM   2144  CG2 ILE A 152      40.171  70.033  38.692  1.00 -0.20           C
ATOM   2145  CD1 ILE A 152      43.569  71.808  39.032  1.00 -0.20           C
ATOM   2146  H   ILE A 152      41.586  73.729  37.396  1.00 -0.20           H
ATOM   2147  HA  ILE A 152      41.786  70.994  36.522  1.00 -0.20           H
ATOM   2148  HB  ILE A 152      40.599  71.946  39.102  1.00 -0.20           H
ATOM   2149 HG12 ILE A 152      42.390  70.453  40.097  1.00 -0.20           H
ATOM   2150 HG13 ILE A 152      42.913  69.883  38.543  1.00 -0.20           H
ATOM   2151 HG21 ILE A 152      39.136  70.362  38.598  1.00 -0.20           H
ATOM   2152 HG22 ILE A 152      40.270  69.647  39.707  1.00 -0.20           H
ATOM   2153 HG23 ILE A 152      40.308  69.313  37.886  1.00 -0.20           H
ATOM   2154 HD11 ILE A 152      44.303  71.430  39.743  1.00 -0.20           H
ATOM   2155 HD12 ILE A 152      43.064  72.724  39.339  1.00 -0.20           H
ATOM   2156 HD13 ILE A 152      44.046  71.909  38.057  1.00 -0.20           H
ATOM   2157  N   GLU A 153      39.760  71.112  35.022  1.00  0.29           N
ATOM   2158  CA  GLU A 153      38.574  70.669  34.227  1.00  0.29           C
ATOM   2159  C   GLU A 153      37.472  71.732  33.854  1.00  0.29           C
ATOM   2160  O   GLU A 153      36.733  71.547  32.926  1.00  0.29           O
ATOM   2161  CB  GLU A 153      37.986  69.398  34.884  1.00  0.29           C
ATOM   2162  CG  GLU A 153      39.017  68.291  35.087  1.00  0.29           C
ATOM   2163  CD  GLU A 153      38.624  67.169  36.001  1.00  0.29           C
ATOM   2164  OE1 GLU A 153      37.428  67.123  36.340  1.00  0.29           O
ATOM   2165  OE2 GLU A 153      39.431  66.294  36.409  1.00  0.29           O
ATOM   2166  H   GLU A 153      40.668  70.810  34.699  1.00  0.29           H
ATOM   2167  HA  GLU A 153      38.954  70.241  33.299  1.00  0.29           H
ATOM   2168  HB2 GLU A 153      37.529  69.622  35.848  1.00  0.29           H
ATOM   2169  HB3 GLU A 153      37.142  69.061  34.283  1.00  0.29           H
ATOM   2170  HG2 GLU A 153      39.292  67.914  34.102  1.00  0.29           H
ATOM   2171  HG3 GLU A 153      39.893  68.721  35.573  1.00  0.29           H
ATOM   2172  N   SER A 154      37.675  72.943  34.355  1.00 -0.10           N
ATOM   2173  CA  SER A 154      37.054  74.274  34.130  1.00 -0.10           C
ATOM   2174  C   SER A 154      37.152  74.789  32.723  1.00 -0.10           C
ATOM   2175  O   SER A 154      36.210  75.424  32.241  1.00 -0.10           O
ATOM   2176  CB  SER A 154      37.781  75.218  35.044  1.00 -0.10           C
ATOM   2177  OG  SER A 154      39.188  75.222  34.811  1.00 -0.10           O
ATOM   2178  H   SER A 154      38.496  73.013  34.939  1.00 -0.10           H
ATOM   2179  HA  SER A 154      35.996  74.171  34.371  1.00 -0.10           H
ATOM   2180  HB2 SER A 154      37.353  76.184  34.777  1.00 -0.10           H
ATOM   2181  HB3 SER A 154      37.575  75.034  36.098  1.00 -0.10           H
ATOM   2182  HG  SER A 154      39.548  75.586  35.622  1.00 -0.10           H
ATOM   2183  N   LEU A 155      38.238  74.397  32.008  1.00 -0.06           N
ATOM   2184  CA  LEU A 155      38.300  74.583  30.576  1.00 -0.06           C
ATOM   2185  C   LEU A 155      37.014  74.087  29.897  1.00 -0.06           C
ATOM   2186  O   LEU A 155      36.764  74.637  28.821  1.00 -0.06           O
ATOM   2187  CB  LEU A 155      39.488  73.819  29.929  1.00 -0.06           C
ATOM   2188  CG  LEU A 155      40.930  74.416  30.057  1.00 -0.06           C
ATOM   2189  CD1 LEU A 155      41.702  73.624  28.968  1.00 -0.06           C
ATOM   2190  CD2 LEU A 155      41.037  75.914  29.741  1.00 -0.06           C
ATOM   2191  H   LEU A 155      38.903  73.837  32.521  1.00 -0.06           H
ATOM   2192  HA  LEU A 155      38.455  75.618  30.273  1.00 -0.06           H
ATOM   2193  HB2 LEU A 155      39.524  72.822  30.368  1.00 -0.06           H
ATOM   2194  HB3 LEU A 155      39.215  73.673  28.883  1.00 -0.06           H
ATOM   2195  HG  LEU A 155      41.425  74.270  31.017  1.00 -0.06           H
ATOM   2196 HD11 LEU A 155      41.751  72.549  29.140  1.00 -0.06           H
ATOM   2197 HD12 LEU A 155      42.769  73.845  28.965  1.00 -0.06           H
ATOM   2198 HD13 LEU A 155      41.205  73.781  28.010  1.00 -0.06           H
ATOM   2199 HD21 LEU A 155      40.479  76.004  28.809  1.00 -0.06           H
ATOM   2200 HD22 LEU A 155      40.521  76.488  30.512  1.00 -0.06           H
ATOM   2201 HD23 LEU A 155      42.080  76.198  29.605  1.00 -0.06           H
ATOM   2202  N   CYS A 156      36.261  73.071  30.305  1.00 -0.39           N
ATOM   2203  CA  CYS A 156      35.018  72.670  29.538  1.00 -0.39           C
ATOM   2204  C   CYS A 156      33.852  73.642  29.791  1.00 -0.39           C
ATOM   2205  O   CYS A 156      32.654  73.339  29.613  1.00 -0.39           O
ATOM   2206  CB  CYS A 156      34.624  71.240  29.893  1.00 -0.39           C
ATOM   2207  SG  CYS A 156      33.926  71.007  31.581  1.00 -0.39           S
ATOM   2208  H   CYS A 156      36.537  72.466  31.066  1.00 -0.39           H
ATOM   2209  HA  CYS A 156      35.229  72.622  28.470  1.00 -0.39           H
ATOM   2210  HB2 CYS A 156      33.878  70.825  29.215  1.00 -0.39           H
ATOM   2211  HB3 CYS A 156      35.521  70.621  29.930  1.00 -0.39           H
ATOM   2212  HG  CYS A 156      34.983  70.838  32.379  1.00 -0.39           H
ATOM   2213  N   HID A 157      34.176  74.933  30.089  1.00 -0.08           N
ATOM   2214  CA  HID A 157      33.279  76.059  30.208  1.00 -0.08           C
ATOM   2215  C   HID A 157      33.817  77.319  29.577  1.00 -0.08           C
ATOM   2216  O   HID A 157      32.999  78.270  29.402  1.00 -0.08           O
ATOM   2217  CB  HID A 157      32.968  76.364  31.594  1.00 -0.08           C
ATOM   2218  CG  HID A 157      32.623  75.231  32.472  1.00 -0.08           C
ATOM   2219  CD2 HID A 157      33.293  74.800  33.607  1.00 -0.08           C
ATOM   2220  ND1 HID A 157      31.906  74.178  32.099  1.00 -0.08           N
ATOM   2221  CE1 HID A 157      32.161  73.128  32.873  1.00 -0.08           C
ATOM   2222  NE2 HID A 157      32.959  73.520  33.892  1.00 -0.08           N
ATOM   2223  H   HID A 157      35.074  74.978  30.548  1.00 -0.08           H
ATOM   2224  HA  HID A 157      32.324  75.830  29.733  1.00 -0.08           H
ATOM   2225  HB2 HID A 157      33.710  77.002  32.074  1.00 -0.08           H
ATOM   2226  HB3 HID A 157      32.089  77.008  31.589  1.00 -0.08           H
ATOM   2227  HD1 HID A 157      31.562  74.238  31.151  1.00 -0.08           H
ATOM   2228  HD2 HID A 157      34.151  75.326  34.000  1.00 -0.08           H
ATOM   2229  HE1 HID A 157      31.805  72.115  32.756  1.00 -0.08           H
ATOM   2230  N   MET A 158      35.127  77.301  29.143  1.00  0.00           N
ATOM   2231  CA  MET A 158      35.821  78.503  28.790  1.00  0.00           C
ATOM   2232  C   MET A 158      36.110  78.641  27.265  1.00  0.00           C
ATOM   2233  O   MET A 158      35.902  77.717  26.537  1.00  0.00           O
ATOM   2234  CB  MET A 158      37.158  78.514  29.551  1.00  0.00           C
ATOM   2235  CG  MET A 158      36.984  79.253  30.827  1.00  0.00           C
ATOM   2236  SD  MET A 158      38.516  79.237  31.864  1.00  0.00           S
ATOM   2237  CE  MET A 158      37.891  78.099  33.215  1.00  0.00           C
ATOM   2238  H   MET A 158      35.677  76.490  28.901  1.00  0.00           H
ATOM   2239  HA  MET A 158      35.310  79.412  29.109  1.00  0.00           H
ATOM   2240  HB2 MET A 158      37.549  77.516  29.750  1.00  0.00           H
ATOM   2241  HB3 MET A 158      37.911  79.045  28.969  1.00  0.00           H
ATOM   2242  HG2 MET A 158      36.786  80.311  30.655  1.00  0.00           H
ATOM   2243  HG3 MET A 158      36.140  78.868  31.400  1.00  0.00           H
ATOM   2244  HE1 MET A 158      36.922  78.428  33.588  1.00  0.00           H
ATOM   2245  HE2 MET A 158      37.997  77.132  32.724  1.00  0.00           H
ATOM   2246  HE3 MET A 158      38.584  78.113  34.056  1.00  0.00           H
ATOM   2247  N   ASP A 159      36.604  79.731  26.802  1.00  0.00           N
ATOM   2248  CA  ASP A 159      37.275  79.747  25.499  1.00  0.00           C
ATOM   2249  C   ASP A 159      38.746  79.373  25.729  1.00  0.00           C
ATOM   2250  O   ASP A 159      39.539  80.027  26.373  1.00  0.00           O
ATOM   2251  CB  ASP A 159      37.041  81.075  24.789  1.00  0.00           C
ATOM   2252  CG  ASP A 159      37.755  81.201  23.402  1.00  0.00           C
ATOM   2253  OD1 ASP A 159      38.890  80.682  23.169  1.00  0.00           O
ATOM   2254  OD2 ASP A 159      37.274  81.848  22.474  1.00  0.00           O
ATOM   2255  H   ASP A 159      36.929  80.445  27.438  1.00  0.00           H
ATOM   2256  HA  ASP A 159      36.863  79.105  24.721  1.00  0.00           H
ATOM   2257  HB2 ASP A 159      35.982  81.207  24.565  1.00  0.00           H
ATOM   2258  HB3 ASP A 159      37.328  81.868  25.479  1.00  0.00           H
ATOM   2259  N   ARG A 160      39.120  78.220  25.195  1.00  0.01           N
ATOM   2260  CA  ARG A 160      40.481  77.607  25.331  1.00  0.01           C
ATOM   2261  C   ARG A 160      41.596  78.609  24.955  1.00  0.01           C
ATOM   2262  O   ARG A 160      42.458  78.888  25.811  1.00  0.01           O
ATOM   2263  CB  ARG A 160      40.529  76.394  24.468  1.00  0.01           C
ATOM   2264  CG  ARG A 160      40.087  75.078  25.204  1.00  0.01           C
ATOM   2265  CD  ARG A 160      38.547  75.024  25.411  1.00  0.01           C
ATOM   2266  NE  ARG A 160      38.223  73.632  25.913  1.00  0.01           N
ATOM   2267  CZ  ARG A 160      37.137  73.040  26.139  1.00  0.01           C
ATOM   2268  NH1 ARG A 160      36.044  73.587  25.731  1.00  0.01           N
ATOM   2269  NH2 ARG A 160      37.114  71.992  26.865  1.00  0.01           N
ATOM   2270  H   ARG A 160      38.430  77.781  24.602  1.00  0.01           H
ATOM   2271  HA  ARG A 160      40.698  77.282  26.349  1.00  0.01           H
ATOM   2272  HB2 ARG A 160      39.955  76.519  23.550  1.00  0.01           H
ATOM   2273  HB3 ARG A 160      41.550  76.233  24.123  1.00  0.01           H
ATOM   2274  HG2 ARG A 160      40.266  74.223  24.552  1.00  0.01           H
ATOM   2275  HG3 ARG A 160      40.605  74.867  26.140  1.00  0.01           H
ATOM   2276  HD2 ARG A 160      38.244  75.800  26.114  1.00  0.01           H
ATOM   2277  HD3 ARG A 160      38.067  75.207  24.450  1.00  0.01           H
ATOM   2278  HE  ARG A 160      38.937  72.945  26.108  1.00  0.01           H
ATOM   2279 HH11 ARG A 160      36.164  74.525  25.377  1.00  0.01           H
ATOM   2280 HH12 ARG A 160      35.144  73.154  25.882  1.00  0.01           H
ATOM   2281 HH21 ARG A 160      37.939  71.477  27.137  1.00  0.01           H
ATOM   2282 HH22 ARG A 160      36.173  71.638  26.957  1.00  0.01           H
ATOM   2283  N   ALA A 161      41.547  79.242  23.810  1.00  0.00           N
ATOM   2284  CA  ALA A 161      42.608  80.214  23.509  1.00  0.00           C
ATOM   2285  C   ALA A 161      42.597  81.419  24.537  1.00  0.00           C
ATOM   2286  O   ALA A 161      43.724  81.820  24.850  1.00  0.00           O
ATOM   2287  CB  ALA A 161      42.514  80.751  22.079  1.00  0.00           C
ATOM   2288  H   ALA A 161      40.881  78.958  23.106  1.00  0.00           H
ATOM   2289  HA  ALA A 161      43.609  79.813  23.666  1.00  0.00           H
ATOM   2290  HB1 ALA A 161      42.729  79.878  21.462  1.00  0.00           H
ATOM   2291  HB2 ALA A 161      43.223  81.522  21.778  1.00  0.00           H
ATOM   2292  HB3 ALA A 161      41.510  81.118  21.863  1.00  0.00           H
ATOM   2293  N   LYS A 162      41.419  81.949  24.967  1.00  0.01           N
ATOM   2294  CA  LYS A 162      41.283  83.044  25.880  1.00  0.01           C
ATOM   2295  C   LYS A 162      41.682  82.683  27.339  1.00  0.01           C
ATOM   2296  O   LYS A 162      42.223  83.483  28.058  1.00  0.01           O
ATOM   2297  CB  LYS A 162      39.889  83.632  25.821  1.00  0.01           C
ATOM   2298  CG  LYS A 162      39.419  84.280  24.418  1.00  0.01           C
ATOM   2299  CD  LYS A 162      38.107  84.971  24.511  1.00  0.01           C
ATOM   2300  CE  LYS A 162      37.819  85.732  23.209  1.00  0.01           C
ATOM   2301  NZ  LYS A 162      36.538  86.433  23.256  1.00  0.01           N
ATOM   2302  H   LYS A 162      40.598  81.509  24.576  1.00  0.01           H
ATOM   2303  HA  LYS A 162      41.978  83.861  25.690  1.00  0.01           H
ATOM   2304  HB2 LYS A 162      39.213  82.822  26.096  1.00  0.01           H
ATOM   2305  HB3 LYS A 162      39.818  84.378  26.612  1.00  0.01           H
ATOM   2306  HG2 LYS A 162      40.121  84.964  23.942  1.00  0.01           H
ATOM   2307  HG3 LYS A 162      39.381  83.385  23.797  1.00  0.01           H
ATOM   2308  HD2 LYS A 162      37.292  84.321  24.830  1.00  0.01           H
ATOM   2309  HD3 LYS A 162      38.232  85.683  25.327  1.00  0.01           H
ATOM   2310  HE2 LYS A 162      38.586  86.496  23.080  1.00  0.01           H
ATOM   2311  HE3 LYS A 162      37.713  85.075  22.346  1.00  0.01           H
ATOM   2312  HZ1 LYS A 162      36.716  87.237  22.672  1.00  0.01           H
ATOM   2313  HZ2 LYS A 162      36.503  86.770  24.208  1.00  0.01           H
ATOM   2314  HZ3 LYS A 162      35.710  85.957  22.926  1.00  0.01           H
ATOM   2315  N   ALA A 163      41.381  81.420  27.827  1.00  0.01           N
ATOM   2316  CA  ALA A 163      41.868  80.920  29.157  1.00  0.01           C
ATOM   2317  C   ALA A 163      43.373  80.891  29.153  1.00  0.01           C
ATOM   2318  O   ALA A 163      43.979  81.476  30.044  1.00  0.01           O
ATOM   2319  CB  ALA A 163      41.181  79.537  29.471  1.00  0.01           C
ATOM   2320  H   ALA A 163      40.941  80.711  27.259  1.00  0.01           H
ATOM   2321  HA  ALA A 163      41.526  81.666  29.874  1.00  0.01           H
ATOM   2322  HB1 ALA A 163      40.093  79.511  29.417  1.00  0.01           H
ATOM   2323  HB2 ALA A 163      41.351  79.256  30.511  1.00  0.01           H
ATOM   2324  HB3 ALA A 163      41.611  78.842  28.750  1.00  0.01           H
ATOM   2325  N   LEU A 164      43.978  80.414  28.055  1.00  0.00           N
ATOM   2326  CA  LEU A 164      45.454  80.492  27.794  1.00  0.00           C
ATOM   2327  C   LEU A 164      46.031  81.881  27.747  1.00  0.00           C
ATOM   2328  O   LEU A 164      47.262  81.968  28.006  1.00  0.00           O
ATOM   2329  CB  LEU A 164      45.810  79.543  26.601  1.00  0.00           C
ATOM   2330  CG  LEU A 164      45.558  78.058  26.983  1.00  0.00           C
ATOM   2331  CD1 LEU A 164      45.582  77.292  25.688  1.00  0.00           C
ATOM   2332  CD2 LEU A 164      46.810  77.609  27.820  1.00  0.00           C
ATOM   2333  H   LEU A 164      43.360  80.004  27.369  1.00  0.00           H
ATOM   2334  HA  LEU A 164      45.868  80.040  28.695  1.00  0.00           H
ATOM   2335  HB2 LEU A 164      45.154  79.863  25.792  1.00  0.00           H
ATOM   2336  HB3 LEU A 164      46.835  79.742  26.290  1.00  0.00           H
ATOM   2337  HG  LEU A 164      44.630  77.894  27.530  1.00  0.00           H
ATOM   2338 HD11 LEU A 164      44.750  77.553  25.033  1.00  0.00           H
ATOM   2339 HD12 LEU A 164      45.533  76.216  25.853  1.00  0.00           H
ATOM   2340 HD13 LEU A 164      46.511  77.548  25.179  1.00  0.00           H
ATOM   2341 HD21 LEU A 164      47.696  77.608  27.184  1.00  0.00           H
ATOM   2342 HD22 LEU A 164      46.849  78.332  28.634  1.00  0.00           H
ATOM   2343 HD23 LEU A 164      46.666  76.640  28.298  1.00  0.00           H
ATOM   2344  N   GLY A 165      45.291  82.919  27.278  1.00  0.00           N
ATOM   2345  CA  GLY A 165      45.910  84.275  27.170  1.00  0.00           C
ATOM   2346  C   GLY A 165      46.019  85.029  28.473  1.00  0.00           C
ATOM   2347  O   GLY A 165      46.953  85.843  28.625  1.00  0.00           O
ATOM   2348  H   GLY A 165      44.368  82.680  26.946  1.00  0.00           H
ATOM   2349  HA2 GLY A 165      46.917  84.213  26.759  1.00  0.00           H
ATOM   2350  HA3 GLY A 165      45.270  84.944  26.595  1.00  0.00           H
ATOM   2351  N   GLU A 166      45.114  84.784  29.381  1.00  0.00           N
ATOM   2352  CA  GLU A 166      45.209  85.382  30.716  1.00  0.00           C
ATOM   2353  C   GLU A 166      46.056  84.660  31.696  1.00  0.00           C
ATOM   2354  O   GLU A 166      46.715  85.337  32.504  1.00  0.00           O
ATOM   2355  CB  GLU A 166      43.778  85.669  31.309  1.00  0.00           C
ATOM   2356  CG  GLU A 166      43.825  86.777  32.366  1.00  0.00           C
ATOM   2357  CD  GLU A 166      43.875  88.233  31.888  1.00  0.00           C
ATOM   2358  OE1 GLU A 166      44.286  88.538  30.745  1.00  0.00           O
ATOM   2359  OE2 GLU A 166      43.410  89.143  32.647  1.00  0.00           O
ATOM   2360  H   GLU A 166      44.497  83.985  29.338  1.00  0.00           H
ATOM   2361  HA  GLU A 166      45.487  86.432  30.626  1.00  0.00           H
ATOM   2362  HB2 GLU A 166      43.090  85.918  30.502  1.00  0.00           H
ATOM   2363  HB3 GLU A 166      43.450  84.742  31.779  1.00  0.00           H
ATOM   2364  HG2 GLU A 166      42.983  86.738  33.057  1.00  0.00           H
ATOM   2365  HG3 GLU A 166      44.613  86.493  33.063  1.00  0.00           H
ATOM   2366  N   ALA A 167      46.066  83.318  31.643  1.00  0.00           N
ATOM   2367  CA  ALA A 167      47.008  82.504  32.408  1.00  0.00           C
ATOM   2368  C   ALA A 167      48.402  83.090  32.089  1.00  0.00           C
ATOM   2369  O   ALA A 167      49.132  83.463  32.993  1.00  0.00           O
ATOM   2370  CB  ALA A 167      46.892  81.091  32.005  1.00  0.00           C
ATOM   2371  H   ALA A 167      45.695  82.892  30.806  1.00  0.00           H
ATOM   2372  HA  ALA A 167      46.800  82.612  33.473  1.00  0.00           H
ATOM   2373  HB1 ALA A 167      46.716  81.037  30.931  1.00  0.00           H
ATOM   2374  HB2 ALA A 167      46.038  80.640  32.512  1.00  0.00           H
ATOM   2375  HB3 ALA A 167      47.796  80.550  32.285  1.00  0.00           H
ATOM   2376  N   TRP A 168      48.736  83.418  30.835  1.00  0.00           N
ATOM   2377  CA  TRP A 168      50.055  83.938  30.429  1.00  0.00           C
ATOM   2378  C   TRP A 168      50.342  85.251  31.061  1.00  0.00           C
ATOM   2379  O   TRP A 168      51.424  85.470  31.599  1.00  0.00           O
ATOM   2380  CB  TRP A 168      50.104  84.167  28.925  1.00  0.00           C
ATOM   2381  CG  TRP A 168      51.500  83.995  28.387  1.00  0.00           C
ATOM   2382  CD1 TRP A 168      51.943  82.914  27.656  1.00  0.00           C
ATOM   2383  CD2 TRP A 168      52.537  85.018  28.315  1.00  0.00           C
ATOM   2384  CE2 TRP A 168      53.601  84.469  27.518  1.00  0.00           C
ATOM   2385  CE3 TRP A 168      52.712  86.306  28.811  1.00  0.00           C
ATOM   2386  NE1 TRP A 168      53.175  83.169  27.092  1.00  0.00           N
ATOM   2387  CZ2 TRP A 168      54.738  85.148  27.258  1.00  0.00           C
ATOM   2388  CZ3 TRP A 168      53.888  87.020  28.629  1.00  0.00           C
ATOM   2389  CH2 TRP A 168      54.870  86.456  27.828  1.00  0.00           C
ATOM   2390  H   TRP A 168      48.080  83.177  30.105  1.00  0.00           H
ATOM   2391  HA  TRP A 168      50.856  83.232  30.647  1.00  0.00           H
ATOM   2392  HB2 TRP A 168      49.509  83.363  28.492  1.00  0.00           H
ATOM   2393  HB3 TRP A 168      49.729  85.138  28.599  1.00  0.00           H
ATOM   2394  HD1 TRP A 168      51.263  82.102  27.443  1.00  0.00           H
ATOM   2395  HE1 TRP A 168      53.638  82.594  26.403  1.00  0.00           H
ATOM   2396  HE3 TRP A 168      51.847  86.715  29.312  1.00  0.00           H
ATOM   2397  HZ2 TRP A 168      55.514  84.722  26.640  1.00  0.00           H
ATOM   2398  HZ3 TRP A 168      54.036  87.994  29.072  1.00  0.00           H
ATOM   2399  HH2 TRP A 168      55.761  87.036  27.637  1.00  0.00           H
ATOM   2400  N   ARG A 169      49.354  86.127  31.140  1.00  0.00           N
ATOM   2401  CA  ARG A 169      49.478  87.459  31.682  1.00  0.00           C
ATOM   2402  C   ARG A 169      49.719  87.522  33.202  1.00  0.00           C
ATOM   2403  O   ARG A 169      50.517  88.350  33.684  1.00  0.00           O
ATOM   2404  CB  ARG A 169      48.266  88.348  31.390  1.00  0.00           C
ATOM   2405  CG  ARG A 169      48.467  89.809  31.838  1.00  0.00           C
ATOM   2406  CD  ARG A 169      47.210  90.653  31.558  1.00  0.00           C
ATOM   2407  NE  ARG A 169      46.094  90.307  32.496  1.00  0.00           N
ATOM   2408  CZ  ARG A 169      46.026  90.682  33.778  1.00  0.00           C
ATOM   2409  NH1 ARG A 169      46.964  91.369  34.405  1.00  0.00           N
ATOM   2410  NH2 ARG A 169      44.980  90.463  34.452  1.00  0.00           N
ATOM   2411  H   ARG A 169      48.478  85.780  30.775  1.00  0.00           H
ATOM   2412  HA  ARG A 169      50.383  87.975  31.361  1.00  0.00           H
ATOM   2413  HB2 ARG A 169      48.241  88.461  30.306  1.00  0.00           H
ATOM   2414  HB3 ARG A 169      47.443  87.833  31.886  1.00  0.00           H
ATOM   2415  HG2 ARG A 169      48.550  89.747  32.924  1.00  0.00           H
ATOM   2416  HG3 ARG A 169      49.362  90.252  31.400  1.00  0.00           H
ATOM   2417  HD2 ARG A 169      47.537  91.689  31.651  1.00  0.00           H
ATOM   2418  HD3 ARG A 169      46.922  90.412  30.535  1.00  0.00           H
ATOM   2419  HE  ARG A 169      45.364  89.744  32.083  1.00  0.00           H
ATOM   2420 HH11 ARG A 169      47.711  91.754  33.845  1.00  0.00           H
ATOM   2421 HH12 ARG A 169      46.918  91.546  35.398  1.00  0.00           H
ATOM   2422 HH21 ARG A 169      44.214  89.912  34.092  1.00  0.00           H
ATOM   2423 HH22 ARG A 169      44.916  90.833  35.389  1.00  0.00           H
ATOM   2424  N   VAL A 170      48.956  86.692  33.965  1.00  0.00           N
ATOM   2425  CA  VAL A 170      49.095  86.680  35.442  1.00  0.00           C
ATOM   2426  C   VAL A 170      50.253  85.799  35.934  1.00  0.00           C
ATOM   2427  O   VAL A 170      50.511  85.799  37.107  1.00  0.00           O
ATOM   2428  CB  VAL A 170      47.623  86.591  36.049  1.00  0.00           C
ATOM   2429  CG1 VAL A 170      46.807  87.720  35.402  1.00  0.00           C
ATOM   2430  CG2 VAL A 170      46.889  85.260  36.019  1.00  0.00           C
ATOM   2431  H   VAL A 170      48.371  85.999  33.520  1.00  0.00           H
ATOM   2432  HA  VAL A 170      49.436  87.664  35.763  1.00  0.00           H
ATOM   2433  HB  VAL A 170      47.634  86.753  37.127  1.00  0.00           H
ATOM   2434 HG11 VAL A 170      45.847  87.788  35.913  1.00  0.00           H
ATOM   2435 HG12 VAL A 170      47.524  88.541  35.439  1.00  0.00           H
ATOM   2436 HG13 VAL A 170      46.560  87.470  34.370  1.00  0.00           H
ATOM   2437 HG21 VAL A 170      46.837  84.876  35.000  1.00  0.00           H
ATOM   2438 HG22 VAL A 170      45.804  85.281  36.116  1.00  0.00           H
ATOM   2439 HG23 VAL A 170      47.308  84.507  36.686  1.00  0.00           H
ATOM   2440  N   LEU A 171      51.026  85.120  35.034  1.00  0.00           N
ATOM   2441  CA  LEU A 171      52.109  84.257  35.345  1.00  0.00           C
ATOM   2442  C   LEU A 171      53.433  85.014  35.246  1.00  0.00           C
ATOM   2443  O   LEU A 171      53.628  85.886  34.432  1.00  0.00           O
ATOM   2444  CB  LEU A 171      52.173  83.060  34.401  1.00  0.00           C
ATOM   2445  CG  LEU A 171      51.168  81.981  34.871  1.00  0.00           C
ATOM   2446  CD1 LEU A 171      50.981  80.989  33.762  1.00  0.00           C
ATOM   2447  CD2 LEU A 171      51.637  81.133  36.066  1.00  0.00           C
ATOM   2448  H   LEU A 171      50.807  85.200  34.051  1.00  0.00           H
ATOM   2449  HA  LEU A 171      51.859  83.973  36.368  1.00  0.00           H
ATOM   2450  HB2 LEU A 171      51.782  83.412  33.446  1.00  0.00           H
ATOM   2451  HB3 LEU A 171      53.176  82.636  34.367  1.00  0.00           H
ATOM   2452  HG  LEU A 171      50.238  82.507  35.084  1.00  0.00           H
ATOM   2453 HD11 LEU A 171      50.105  80.357  33.902  1.00  0.00           H
ATOM   2454 HD12 LEU A 171      51.848  80.332  33.826  1.00  0.00           H
ATOM   2455 HD13 LEU A 171      51.054  81.426  32.766  1.00  0.00           H
ATOM   2456 HD21 LEU A 171      52.714  81.129  36.233  1.00  0.00           H
ATOM   2457 HD22 LEU A 171      51.210  81.737  36.866  1.00  0.00           H
ATOM   2458 HD23 LEU A 171      51.259  80.111  36.099  1.00  0.00           H
ATOM   2459  N   LYS A 172      54.343  84.744  36.167  1.00  0.00           N
ATOM   2460  CA  LYS A 172      55.777  85.132  36.207  1.00  0.00           C
ATOM   2461  C   LYS A 172      56.592  84.530  34.997  1.00  0.00           C
ATOM   2462  O   LYS A 172      56.294  83.403  34.549  1.00  0.00           O
ATOM   2463  CB  LYS A 172      56.417  84.759  37.573  1.00  0.00           C
ATOM   2464  CG  LYS A 172      55.798  85.599  38.659  1.00  0.00           C
ATOM   2465  CD  LYS A 172      56.566  85.466  39.899  1.00  0.00           C
ATOM   2466  CE  LYS A 172      55.896  86.307  40.934  1.00  0.00           C
ATOM   2467  NZ  LYS A 172      56.561  86.206  42.234  1.00  0.00           N
ATOM   2468  H   LYS A 172      54.039  84.102  36.885  1.00  0.00           H
ATOM   2469  HA  LYS A 172      55.797  86.219  36.120  1.00  0.00           H
ATOM   2470  HB2 LYS A 172      56.266  83.695  37.755  1.00  0.00           H
ATOM   2471  HB3 LYS A 172      57.495  84.903  37.505  1.00  0.00           H
ATOM   2472  HG2 LYS A 172      55.793  86.649  38.365  1.00  0.00           H
ATOM   2473  HG3 LYS A 172      54.809  85.170  38.820  1.00  0.00           H
ATOM   2474  HD2 LYS A 172      56.648  84.433  40.239  1.00  0.00           H
ATOM   2475  HD3 LYS A 172      57.519  85.944  39.670  1.00  0.00           H
ATOM   2476  HE2 LYS A 172      55.793  87.299  40.494  1.00  0.00           H
ATOM   2477  HE3 LYS A 172      54.871  85.939  40.879  1.00  0.00           H
ATOM   2478  HZ1 LYS A 172      57.393  86.766  42.349  1.00  0.00           H
ATOM   2479  HZ2 LYS A 172      56.729  85.275  42.589  1.00  0.00           H
ATOM   2480  HZ3 LYS A 172      55.888  86.544  42.906  1.00  0.00           H
ATOM   2481  N   PRO A 173      57.616  85.255  34.571  1.00  0.00           N
ATOM   2482  CA  PRO A 173      58.484  84.712  33.501  1.00  0.00           C
ATOM   2483  C   PRO A 173      59.075  83.379  33.997  1.00  0.00           C
ATOM   2484  O   PRO A 173      59.376  83.175  35.176  1.00  0.00           O
ATOM   2485  CB  PRO A 173      59.491  85.807  33.157  1.00  0.00           C
ATOM   2486  CG  PRO A 173      59.502  86.659  34.376  1.00  0.00           C
ATOM   2487  CD  PRO A 173      58.036  86.577  34.878  1.00  0.00           C
ATOM   2488  HA  PRO A 173      57.935  84.397  32.614  1.00  0.00           H
ATOM   2489  HB2 PRO A 173      60.515  85.493  32.951  1.00  0.00           H
ATOM   2490  HB3 PRO A 173      59.100  86.428  32.351  1.00  0.00           H
ATOM   2491  HG2 PRO A 173      60.192  86.213  35.092  1.00  0.00           H
ATOM   2492  HG3 PRO A 173      59.870  87.648  34.102  1.00  0.00           H
ATOM   2493  HD2 PRO A 173      57.963  86.779  35.947  1.00  0.00           H
ATOM   2494  HD3 PRO A 173      57.413  87.191  34.228  1.00  0.00           H
ATOM   2495  N   GLY A 174      59.033  82.361  33.102  1.00  0.00           N
ATOM   2496  CA  GLY A 174      59.453  80.979  33.404  1.00  0.00           C
ATOM   2497  C   GLY A 174      58.552  80.012  34.213  1.00  0.00           C
ATOM   2498  O   GLY A 174      58.878  78.837  34.483  1.00  0.00           O
ATOM   2499  H   GLY A 174      58.659  82.467  32.170  1.00  0.00           H
ATOM   2500  HA2 GLY A 174      59.663  80.406  32.501  1.00  0.00           H
ATOM   2501  HA3 GLY A 174      60.433  81.043  33.878  1.00  0.00           H
ATOM   2502  N   GLY A 175      57.375  80.483  34.608  1.00  0.00           N
ATOM   2503  CA  GLY A 175      56.421  79.753  35.476  1.00  0.00           C
ATOM   2504  C   GLY A 175      55.843  78.523  34.813  1.00  0.00           C
ATOM   2505  O   GLY A 175      55.413  78.520  33.638  1.00  0.00           O
ATOM   2506  H   GLY A 175      57.248  81.468  34.422  1.00  0.00           H
ATOM   2507  HA2 GLY A 175      56.817  79.383  36.421  1.00  0.00           H
ATOM   2508  HA3 GLY A 175      55.549  80.366  35.702  1.00  0.00           H
ATOM   2509  N   ASP A 176      55.590  77.483  35.684  1.00  0.00           N
ATOM   2510  CA  ASP A 176      54.970  76.220  35.248  1.00  0.00           C
ATOM   2511  C   ASP A 176      53.445  76.322  35.307  1.00  0.00           C
ATOM   2512  O   ASP A 176      52.917  76.970  36.209  1.00  0.00           O
ATOM   2513  CB  ASP A 176      55.416  75.105  36.145  1.00  0.00           C
ATOM   2514  CG  ASP A 176      56.843  75.031  36.702  1.00  0.00           C
ATOM   2515  OD1 ASP A 176      57.418  76.090  37.061  1.00  0.00           O
ATOM   2516  OD2 ASP A 176      57.444  74.000  36.856  1.00  0.00           O
ATOM   2517  H   ASP A 176      56.084  77.551  36.562  1.00  0.00           H
ATOM   2518  HA  ASP A 176      55.227  76.013  34.209  1.00  0.00           H
ATOM   2519  HB2 ASP A 176      54.810  75.129  37.051  1.00  0.00           H
ATOM   2520  HB3 ASP A 176      55.204  74.156  35.653  1.00  0.00           H
ATOM   2521  N   LEU A 177      52.762  75.660  34.316  1.00  0.00           N
ATOM   2522  CA  LEU A 177      51.312  75.620  34.365  1.00  0.00           C
ATOM   2523  C   LEU A 177      50.952  74.089  34.240  1.00  0.00           C
ATOM   2524  O   LEU A 177      51.598  73.295  33.597  1.00  0.00           O
ATOM   2525  CB  LEU A 177      50.803  76.389  33.116  1.00  0.00           C
ATOM   2526  CG  LEU A 177      49.333  76.197  32.687  1.00  0.00           C
ATOM   2527  CD1 LEU A 177      48.457  76.676  33.826  1.00  0.00           C
ATOM   2528  CD2 LEU A 177      48.885  76.999  31.496  1.00  0.00           C
ATOM   2529  H   LEU A 177      53.289  75.162  33.613  1.00  0.00           H
ATOM   2530  HA  LEU A 177      50.870  75.966  35.300  1.00  0.00           H
ATOM   2531  HB2 LEU A 177      51.077  77.444  33.099  1.00  0.00           H
ATOM   2532  HB3 LEU A 177      51.260  75.922  32.243  1.00  0.00           H
ATOM   2533  HG  LEU A 177      49.266  75.137  32.443  1.00  0.00           H
ATOM   2534 HD11 LEU A 177      48.405  77.748  34.014  1.00  0.00           H
ATOM   2535 HD12 LEU A 177      48.792  76.213  34.754  1.00  0.00           H
ATOM   2536 HD13 LEU A 177      47.434  76.370  33.607  1.00  0.00           H
ATOM   2537 HD21 LEU A 177      49.188  78.039  31.621  1.00  0.00           H
ATOM   2538 HD22 LEU A 177      49.268  76.545  30.582  1.00  0.00           H
ATOM   2539 HD23 LEU A 177      47.798  76.958  31.433  1.00  0.00           H
ATOM   2540  N   LEU A 178      49.842  73.594  34.840  1.00 -0.02           N
ATOM   2541  CA  LEU A 178      49.233  72.266  34.732  1.00 -0.02           C
ATOM   2542  C   LEU A 178      47.768  72.374  34.278  1.00 -0.02           C
ATOM   2543  O   LEU A 178      46.905  72.891  34.910  1.00 -0.02           O
ATOM   2544  CB  LEU A 178      49.391  71.400  36.027  1.00 -0.02           C
ATOM   2545  CG  LEU A 178      49.002  69.947  35.769  1.00 -0.02           C
ATOM   2546  CD1 LEU A 178      50.176  69.264  35.079  1.00 -0.02           C
ATOM   2547  CD2 LEU A 178      48.584  69.260  37.064  1.00 -0.02           C
ATOM   2548  H   LEU A 178      49.376  74.133  35.555  1.00 -0.02           H
ATOM   2549  HA  LEU A 178      49.735  71.672  33.968  1.00 -0.02           H
ATOM   2550  HB2 LEU A 178      50.423  71.471  36.372  1.00 -0.02           H
ATOM   2551  HB3 LEU A 178      48.788  71.759  36.862  1.00 -0.02           H
ATOM   2552  HG  LEU A 178      48.128  69.947  35.118  1.00 -0.02           H
ATOM   2553 HD11 LEU A 178      50.478  69.797  34.178  1.00 -0.02           H
ATOM   2554 HD12 LEU A 178      50.093  68.188  34.926  1.00 -0.02           H
ATOM   2555 HD13 LEU A 178      50.983  69.397  35.800  1.00 -0.02           H
ATOM   2556 HD21 LEU A 178      49.235  69.430  37.922  1.00 -0.02           H
ATOM   2557 HD22 LEU A 178      47.625  69.712  37.316  1.00 -0.02           H
ATOM   2558 HD23 LEU A 178      48.434  68.203  36.842  1.00 -0.02           H
ATOM   2559  N   VAL A 179      47.427  71.629  33.230  1.00 -0.03           N
ATOM   2560  CA  VAL A 179      46.159  71.713  32.512  1.00 -0.03           C
ATOM   2561  C   VAL A 179      45.488  70.368  32.398  1.00 -0.03           C
ATOM   2562  O   VAL A 179      46.126  69.387  32.107  1.00 -0.03           O
ATOM   2563  CB  VAL A 179      46.324  72.233  31.037  1.00 -0.03           C
ATOM   2564  CG1 VAL A 179      45.003  72.277  30.264  1.00 -0.03           C
ATOM   2565  CG2 VAL A 179      47.083  73.483  30.908  1.00 -0.03           C
ATOM   2566  H   VAL A 179      48.261  71.272  32.786  1.00 -0.03           H
ATOM   2567  HA  VAL A 179      45.434  72.277  33.099  1.00 -0.03           H
ATOM   2568  HB  VAL A 179      46.866  71.436  30.528  1.00 -0.03           H
ATOM   2569 HG11 VAL A 179      44.157  72.688  30.816  1.00 -0.03           H
ATOM   2570 HG12 VAL A 179      45.142  72.863  29.355  1.00 -0.03           H
ATOM   2571 HG13 VAL A 179      44.678  71.265  30.025  1.00 -0.03           H
ATOM   2572 HG21 VAL A 179      47.214  73.699  29.848  1.00 -0.03           H
ATOM   2573 HG22 VAL A 179      48.064  73.438  31.381  1.00 -0.03           H
ATOM   2574 HG23 VAL A 179      46.474  74.321  31.247  1.00 -0.03           H
ATOM   2575  N   LEU A 180      44.198  70.355  32.492  1.00 -0.09           N
ATOM   2576  CA  LEU A 180      43.324  69.193  32.118  1.00 -0.09           C
ATOM   2577  C   LEU A 180      42.331  69.574  31.005  1.00 -0.09           C
ATOM   2578  O   LEU A 180      41.718  70.638  31.068  1.00 -0.09           O
ATOM   2579  CB  LEU A 180      42.708  68.701  33.488  1.00 -0.09           C
ATOM   2580  CG  LEU A 180      43.660  68.351  34.678  1.00 -0.09           C
ATOM   2581  CD1 LEU A 180      42.764  67.963  35.839  1.00 -0.09           C
ATOM   2582  CD2 LEU A 180      44.491  67.178  34.304  1.00 -0.09           C
ATOM   2583  H   LEU A 180      43.709  71.221  32.666  1.00 -0.09           H
ATOM   2584  HA  LEU A 180      43.987  68.410  31.750  1.00 -0.09           H
ATOM   2585  HB2 LEU A 180      41.908  69.375  33.793  1.00 -0.09           H
ATOM   2586  HB3 LEU A 180      42.186  67.758  33.329  1.00 -0.09           H
ATOM   2587  HG  LEU A 180      44.249  69.192  35.045  1.00 -0.09           H
ATOM   2588 HD11 LEU A 180      43.495  67.536  36.525  1.00 -0.09           H
ATOM   2589 HD12 LEU A 180      41.997  67.249  35.540  1.00 -0.09           H
ATOM   2590 HD13 LEU A 180      42.247  68.821  36.270  1.00 -0.09           H
ATOM   2591 HD21 LEU A 180      43.896  66.268  34.238  1.00 -0.09           H
ATOM   2592 HD22 LEU A 180      45.102  67.341  33.416  1.00 -0.09           H
ATOM   2593 HD23 LEU A 180      45.225  67.019  35.094  1.00 -0.09           H
ATOM   2594  N   GLU A 181      42.227  68.752  29.990  1.00 -0.09           N
ATOM   2595  CA  GLU A 181      41.339  68.995  28.845  1.00 -0.09           C
ATOM   2596  C   GLU A 181      40.496  67.813  28.209  1.00 -0.09           C
ATOM   2597  O   GLU A 181      41.004  66.714  28.067  1.00 -0.09           O
ATOM   2598  CB  GLU A 181      42.220  69.683  27.731  1.00 -0.09           C
ATOM   2599  CG  GLU A 181      41.472  69.940  26.385  1.00 -0.09           C
ATOM   2600  CD  GLU A 181      40.276  70.860  26.476  1.00 -0.09           C
ATOM   2601  OE1 GLU A 181      39.440  70.837  27.400  1.00 -0.09           O
ATOM   2602  OE2 GLU A 181      40.081  71.688  25.557  1.00 -0.09           O
ATOM   2603  H   GLU A 181      42.873  67.979  29.907  1.00 -0.09           H
ATOM   2604  HA  GLU A 181      40.599  69.772  29.037  1.00 -0.09           H
ATOM   2605  HB2 GLU A 181      42.550  70.584  28.248  1.00 -0.09           H
ATOM   2606  HB3 GLU A 181      43.176  69.190  27.551  1.00 -0.09           H
ATOM   2607  HG2 GLU A 181      42.119  70.224  25.555  1.00 -0.09           H
ATOM   2608  HG3 GLU A 181      41.084  68.994  26.008  1.00 -0.09           H
ATOM   2609  N   GLH A 182      39.289  68.097  27.780  1.00 -1.40           N
ATOM   2610  CA  GLH A 182      38.445  67.144  27.022  1.00 -1.40           C
ATOM   2611  C   GLH A 182      38.160  67.655  25.597  1.00 -1.40           C
ATOM   2612  O   GLH A 182      38.022  68.819  25.445  1.00 -1.40           O
ATOM   2613  CB  GLH A 182      37.064  66.970  27.752  1.00 -1.40           C
ATOM   2614  CG  GLH A 182      36.157  68.186  28.069  1.00 -1.40           C
ATOM   2615  CD  GLH A 182      35.273  68.735  26.914  1.00 -1.40           C
ATOM   2616  OE1 GLH A 182      35.055  69.957  26.711  1.00 -1.40           O
ATOM   2617  OE2 GLH A 182      34.750  67.798  26.123  1.00 -1.40           O
ATOM   2618  H   GLH A 182      39.051  69.063  27.608  1.00 -1.40           H
ATOM   2619  HA  GLH A 182      38.966  66.191  26.941  1.00 -1.40           H
ATOM   2620  HB2 GLH A 182      36.548  66.237  27.131  1.00 -1.40           H
ATOM   2621  HB3 GLH A 182      37.167  66.436  28.696  1.00 -1.40           H
ATOM   2622  HG2 GLH A 182      35.464  67.757  28.793  1.00 -1.40           H
ATOM   2623  HG3 GLH A 182      36.778  68.983  28.478  1.00 -1.40           H
ATOM   2624  HE2 GLH A 182      34.400  68.233  25.342  1.00 -1.40           H
ATOM   2625  N   VAL A 183      38.108  66.778  24.578  1.00  0.00           N
ATOM   2626  CA  VAL A 183      38.437  67.158  23.185  1.00  0.00           C
ATOM   2627  C   VAL A 183      37.811  66.184  22.205  1.00  0.00           C
ATOM   2628  O   VAL A 183      37.420  65.084  22.642  1.00  0.00           O
ATOM   2629  CB  VAL A 183      39.988  67.200  23.109  1.00  0.00           C
ATOM   2630  CG1 VAL A 183      40.639  65.792  23.406  1.00  0.00           C
ATOM   2631  CG2 VAL A 183      40.593  67.673  21.756  1.00  0.00           C
ATOM   2632  H   VAL A 183      38.232  65.791  24.750  1.00  0.00           H
ATOM   2633  HA  VAL A 183      38.098  68.156  22.908  1.00  0.00           H
ATOM   2634  HB  VAL A 183      40.378  67.871  23.875  1.00  0.00           H
ATOM   2635 HG11 VAL A 183      40.210  64.975  22.826  1.00  0.00           H
ATOM   2636 HG12 VAL A 183      41.696  65.913  23.168  1.00  0.00           H
ATOM   2637 HG13 VAL A 183      40.536  65.589  24.472  1.00  0.00           H
ATOM   2638 HG21 VAL A 183      41.614  68.054  21.777  1.00  0.00           H
ATOM   2639 HG22 VAL A 183      40.032  68.537  21.401  1.00  0.00           H
ATOM   2640 HG23 VAL A 183      40.449  66.803  21.116  1.00  0.00           H
ATOM   2641  N   VAL A 184      37.628  66.636  20.917  1.00  0.00           N
ATOM   2642  CA  VAL A 184      36.927  65.756  19.957  1.00  0.00           C
ATOM   2643  C   VAL A 184      37.907  64.938  19.082  1.00  0.00           C
ATOM   2644  O   VAL A 184      38.771  65.545  18.455  1.00  0.00           O
ATOM   2645  CB  VAL A 184      36.076  66.612  19.044  1.00  0.00           C
ATOM   2646  CG1 VAL A 184      35.496  65.867  17.870  1.00  0.00           C
ATOM   2647  CG2 VAL A 184      34.901  67.151  19.868  1.00  0.00           C
ATOM   2648  H   VAL A 184      38.072  67.473  20.567  1.00  0.00           H
ATOM   2649  HA  VAL A 184      36.279  65.031  20.450  1.00  0.00           H
ATOM   2650  HB  VAL A 184      36.562  67.550  18.774  1.00  0.00           H
ATOM   2651 HG11 VAL A 184      36.254  65.768  17.093  1.00  0.00           H
ATOM   2652 HG12 VAL A 184      35.242  64.854  18.183  1.00  0.00           H
ATOM   2653 HG13 VAL A 184      34.692  66.414  17.379  1.00  0.00           H
ATOM   2654 HG21 VAL A 184      34.350  66.352  20.364  1.00  0.00           H
ATOM   2655 HG22 VAL A 184      34.243  67.718  19.208  1.00  0.00           H
ATOM   2656 HG23 VAL A 184      35.303  67.898  20.553  1.00  0.00           H
ATOM   2657  N   THR A 185      37.715  63.609  18.960  1.00  0.00           N
ATOM   2658  CA  THR A 185      38.486  62.650  18.139  1.00  0.00           C
ATOM   2659  C   THR A 185      37.742  62.157  16.907  1.00  0.00           C
ATOM   2660  O   THR A 185      38.395  61.851  15.947  1.00  0.00           O
ATOM   2661  CB  THR A 185      38.911  61.377  19.004  1.00  0.00           C
ATOM   2662  CG2 THR A 185      39.889  61.661  20.258  1.00  0.00           C
ATOM   2663  OG1 THR A 185      37.785  60.780  19.585  1.00  0.00           O
ATOM   2664  H   THR A 185      37.035  63.226  19.601  1.00  0.00           H
ATOM   2665  HA  THR A 185      39.387  63.170  17.813  1.00  0.00           H
ATOM   2666  HB  THR A 185      39.466  60.764  18.294  1.00  0.00           H
ATOM   2667  HG1 THR A 185      38.044  59.879  19.791  1.00  0.00           H
ATOM   2668 HG21 THR A 185      39.430  62.502  20.779  1.00  0.00           H
ATOM   2669 HG22 THR A 185      40.906  61.784  19.885  1.00  0.00           H
ATOM   2670 HG23 THR A 185      39.926  60.812  20.939  1.00  0.00           H
ATOM   2671  N   GLU A 186      36.446  62.327  16.784  1.00  0.01           N
ATOM   2672  CA  GLU A 186      35.671  62.393  15.552  1.00  0.01           C
ATOM   2673  C   GLU A 186      35.242  63.777  15.146  1.00  0.01           C
ATOM   2674  O   GLU A 186      36.026  64.436  14.428  1.00  0.01           O
ATOM   2675  CB  GLU A 186      34.528  61.374  15.680  1.00  0.01           C
ATOM   2676  CG  GLU A 186      33.759  61.194  14.360  1.00  0.01           C
ATOM   2677  CD  GLU A 186      34.664  60.657  13.237  1.00  0.01           C
ATOM   2678  OE1 GLU A 186      35.275  61.476  12.525  1.00  0.01           O
ATOM   2679  OE2 GLU A 186      34.657  59.458  13.092  1.00  0.01           O
ATOM   2680  H   GLU A 186      36.049  62.796  17.586  1.00  0.01           H
ATOM   2681  HA  GLU A 186      36.277  62.104  14.693  1.00  0.01           H
ATOM   2682  HB2 GLU A 186      34.961  60.439  16.036  1.00  0.01           H
ATOM   2683  HB3 GLU A 186      33.806  61.650  16.449  1.00  0.01           H
ATOM   2684  HG2 GLU A 186      32.933  60.520  14.587  1.00  0.01           H
ATOM   2685  HG3 GLU A 186      33.250  62.090  14.006  1.00  0.01           H
ATOM   2686  N   GLU A 187      34.064  64.265  15.538  1.00  0.01           N
ATOM   2687  CA  GLU A 187      33.444  65.496  14.970  1.00  0.01           C
ATOM   2688  C   GLU A 187      32.320  66.022  15.848  1.00  0.01           C
ATOM   2689  O   GLU A 187      32.248  67.241  16.074  1.00  0.01           O
ATOM   2690  CB  GLU A 187      33.013  65.171  13.520  1.00  0.01           C
ATOM   2691  CG  GLU A 187      32.691  66.553  12.825  1.00  0.01           C
ATOM   2692  CD  GLU A 187      32.777  66.392  11.254  1.00  0.01           C
ATOM   2693  OE1 GLU A 187      32.275  65.395  10.632  1.00  0.01           O
ATOM   2694  OE2 GLU A 187      33.495  67.181  10.635  1.00  0.01           O
ATOM   2695  H   GLU A 187      33.570  63.634  16.153  1.00  0.01           H
ATOM   2696  HA  GLU A 187      34.298  66.168  14.877  1.00  0.01           H
ATOM   2697  HB2 GLU A 187      33.778  64.619  12.974  1.00  0.01           H
ATOM   2698  HB3 GLU A 187      32.106  64.587  13.676  1.00  0.01           H
ATOM   2699  HG2 GLU A 187      31.703  66.856  13.172  1.00  0.01           H
ATOM   2700  HG3 GLU A 187      33.387  67.299  13.209  1.00  0.01           H
ATOM   2701  N   LEU A 188      31.427  65.110  16.290  1.00  0.00           N
ATOM   2702  CA  LEU A 188      30.118  65.462  16.835  1.00  0.00           C
ATOM   2703  C   LEU A 188      29.108  66.084  15.908  1.00  0.00           C
ATOM   2704  O   LEU A 188      29.431  66.979  15.137  1.00  0.00           O
ATOM   2705  CB  LEU A 188      30.212  66.296  18.153  1.00  0.00           C
ATOM   2706  CG  LEU A 188      31.158  65.802  19.228  1.00  0.00           C
ATOM   2707  CD1 LEU A 188      31.305  66.764  20.362  1.00  0.00           C
ATOM   2708  CD2 LEU A 188      30.600  64.501  19.883  1.00  0.00           C
ATOM   2709  H   LEU A 188      31.453  64.259  15.746  1.00  0.00           H
ATOM   2710  HA  LEU A 188      29.693  64.521  17.185  1.00  0.00           H
ATOM   2711  HB2 LEU A 188      30.576  67.286  17.878  1.00  0.00           H
ATOM   2712  HB3 LEU A 188      29.226  66.408  18.605  1.00  0.00           H
ATOM   2713  HG  LEU A 188      32.146  65.667  18.786  1.00  0.00           H
ATOM   2714 HD11 LEU A 188      31.991  67.572  20.110  1.00  0.00           H
ATOM   2715 HD12 LEU A 188      31.764  66.278  21.223  1.00  0.00           H
ATOM   2716 HD13 LEU A 188      30.361  67.284  20.525  1.00  0.00           H
ATOM   2717 HD21 LEU A 188      29.620  64.638  20.340  1.00  0.00           H
ATOM   2718 HD22 LEU A 188      30.411  63.627  19.260  1.00  0.00           H
ATOM   2719 HD23 LEU A 188      31.369  64.285  20.624  1.00  0.00           H
ATOM   2720  N   THR A 189      27.919  65.537  16.006  1.00  0.00           N
ATOM   2721  CA  THR A 189      26.726  65.963  15.255  1.00  0.00           C
ATOM   2722  C   THR A 189      25.956  67.111  15.954  1.00  0.00           C
ATOM   2723  O   THR A 189      26.120  67.291  17.194  1.00  0.00           O
ATOM   2724  CB  THR A 189      25.864  64.719  14.970  1.00  0.00           C
ATOM   2725  CG2 THR A 189      26.607  63.649  14.092  1.00  0.00           C
ATOM   2726  OG1 THR A 189      25.471  64.160  16.177  1.00  0.00           O
ATOM   2727  H   THR A 189      27.725  64.978  16.825  1.00  0.00           H
ATOM   2728  HA  THR A 189      27.015  66.336  14.272  1.00  0.00           H
ATOM   2729  HB  THR A 189      25.012  65.004  14.353  1.00  0.00           H
ATOM   2730  HG1 THR A 189      26.222  64.067  16.767  1.00  0.00           H
ATOM   2731 HG21 THR A 189      25.840  62.960  13.740  1.00  0.00           H
ATOM   2732 HG22 THR A 189      27.468  63.285  14.654  1.00  0.00           H
ATOM   2733 HG23 THR A 189      27.043  64.142  13.223  1.00  0.00           H
ATOM   2734  N   GLU A 190      25.149  67.856  15.248  1.00  0.01           N
ATOM   2735  CA  GLU A 190      24.323  68.940  15.923  1.00  0.01           C
ATOM   2736  C   GLU A 190      23.444  68.416  17.047  1.00  0.01           C
ATOM   2737  O   GLU A 190      23.446  69.048  18.102  1.00  0.01           O
ATOM   2738  CB  GLU A 190      23.396  69.777  14.963  1.00  0.01           C
ATOM   2739  CG  GLU A 190      23.276  71.248  15.421  1.00  0.01           C
ATOM   2740  CD  GLU A 190      22.380  72.163  14.465  1.00  0.01           C
ATOM   2741  OE1 GLU A 190      21.182  71.740  14.193  1.00  0.01           O
ATOM   2742  OE2 GLU A 190      22.876  73.252  14.035  1.00  0.01           O
ATOM   2743  H   GLU A 190      24.934  67.744  14.267  1.00  0.01           H
ATOM   2744  HA  GLU A 190      25.051  69.585  16.416  1.00  0.01           H
ATOM   2745  HB2 GLU A 190      23.721  69.882  13.928  1.00  0.01           H
ATOM   2746  HB3 GLU A 190      22.418  69.297  14.940  1.00  0.01           H
ATOM   2747  HG2 GLU A 190      22.799  71.362  16.395  1.00  0.01           H
ATOM   2748  HG3 GLU A 190      24.271  71.666  15.570  1.00  0.01           H
ATOM   2749  N   PRO A 191      22.848  67.203  16.881  1.00  0.00           N
ATOM   2750  CA  PRO A 191      22.169  66.552  18.009  1.00  0.00           C
ATOM   2751  C   PRO A 191      22.997  66.173  19.281  1.00  0.00           C
ATOM   2752  O   PRO A 191      22.387  65.915  20.332  1.00  0.00           O
ATOM   2753  CB  PRO A 191      21.468  65.379  17.416  1.00  0.00           C
ATOM   2754  CG  PRO A 191      21.234  65.753  15.960  1.00  0.00           C
ATOM   2755  CD  PRO A 191      22.538  66.467  15.656  1.00  0.00           C
ATOM   2756  HA  PRO A 191      21.296  67.137  18.296  1.00  0.00           H
ATOM   2757  HB2 PRO A 191      22.122  64.517  17.280  1.00  0.00           H
ATOM   2758  HB3 PRO A 191      20.530  65.138  17.916  1.00  0.00           H
ATOM   2759  HG2 PRO A 191      21.007  65.000  15.205  1.00  0.00           H
ATOM   2760  HG3 PRO A 191      20.481  66.534  15.850  1.00  0.00           H
ATOM   2761  HD2 PRO A 191      23.290  65.714  15.418  1.00  0.00           H
ATOM   2762  HD3 PRO A 191      22.410  67.223  14.881  1.00  0.00           H
ATOM   2763  N   GLU A 192      24.305  66.186  19.229  1.00  0.00           N
ATOM   2764  CA  GLU A 192      25.211  65.777  20.259  1.00  0.00           C
ATOM   2765  C   GLU A 192      25.956  66.901  21.000  1.00  0.00           C
ATOM   2766  O   GLU A 192      26.054  66.827  22.190  1.00  0.00           O
ATOM   2767  CB  GLU A 192      26.405  64.884  19.712  1.00  0.00           C
ATOM   2768  CG  GLU A 192      25.787  63.469  19.392  1.00  0.00           C
ATOM   2769  CD  GLU A 192      26.677  62.544  18.514  1.00  0.00           C
ATOM   2770  OE1 GLU A 192      27.506  63.149  17.737  1.00  0.00           O
ATOM   2771  OE2 GLU A 192      26.735  61.337  18.606  1.00  0.00           O
ATOM   2772  H   GLU A 192      24.655  66.282  18.287  1.00  0.00           H
ATOM   2773  HA  GLU A 192      24.727  65.209  21.053  1.00  0.00           H
ATOM   2774  HB2 GLU A 192      26.744  65.326  18.775  1.00  0.00           H
ATOM   2775  HB3 GLU A 192      27.159  64.736  20.485  1.00  0.00           H
ATOM   2776  HG2 GLU A 192      25.555  62.946  20.320  1.00  0.00           H
ATOM   2777  HG3 GLU A 192      24.814  63.463  18.902  1.00  0.00           H
ATOM   2778  N   THR A 193      26.175  68.053  20.323  1.00  0.00           N
ATOM   2779  CA  THR A 193      26.596  69.284  20.997  1.00  0.00           C
ATOM   2780  C   THR A 193      25.327  69.785  21.754  1.00  0.00           C
ATOM   2781  O   THR A 193      25.449  70.495  22.725  1.00  0.00           O
ATOM   2782  CB  THR A 193      27.089  70.325  19.905  1.00  0.00           C
ATOM   2783  CG2 THR A 193      28.370  69.736  19.284  1.00  0.00           C
ATOM   2784  OG1 THR A 193      26.048  70.541  18.968  1.00  0.00           O
ATOM   2785  H   THR A 193      26.073  68.002  19.320  1.00  0.00           H
ATOM   2786  HA  THR A 193      27.389  69.068  21.713  1.00  0.00           H
ATOM   2787  HB  THR A 193      27.369  71.274  20.362  1.00  0.00           H
ATOM   2788  HG1 THR A 193      26.438  70.966  18.201  1.00  0.00           H
ATOM   2789 HG21 THR A 193      28.953  70.507  18.779  1.00  0.00           H
ATOM   2790 HG22 THR A 193      27.925  69.048  18.564  1.00  0.00           H
ATOM   2791 HG23 THR A 193      28.926  69.262  20.093  1.00  0.00           H
ATOM   2792  N   ALA A 194      24.118  69.530  21.312  1.00 -0.01           N
ATOM   2793  CA  ALA A 194      22.864  69.832  22.123  1.00 -0.01           C
ATOM   2794  C   ALA A 194      22.728  69.128  23.458  1.00 -0.01           C
ATOM   2795  O   ALA A 194      22.568  69.698  24.542  1.00 -0.01           O
ATOM   2796  CB  ALA A 194      21.686  69.343  21.184  1.00 -0.01           C
ATOM   2797  H   ALA A 194      24.002  69.224  20.357  1.00 -0.01           H
ATOM   2798  HA  ALA A 194      22.780  70.905  22.293  1.00 -0.01           H
ATOM   2799  HB1 ALA A 194      21.674  68.264  21.026  1.00 -0.01           H
ATOM   2800  HB2 ALA A 194      21.786  69.699  20.159  1.00 -0.01           H
ATOM   2801  HB3 ALA A 194      20.701  69.632  21.551  1.00 -0.01           H
ATOM   2802  N   LEU A 195      22.863  67.789  23.412  1.00 -0.07           N
ATOM   2803  CA  LEU A 195      23.024  66.921  24.581  1.00 -0.07           C
ATOM   2804  C   LEU A 195      24.112  67.430  25.595  1.00 -0.07           C
ATOM   2805  O   LEU A 195      23.799  67.541  26.744  1.00 -0.07           O
ATOM   2806  CB  LEU A 195      23.328  65.517  24.160  1.00 -0.07           C
ATOM   2807  CG  LEU A 195      22.150  64.720  23.706  1.00 -0.07           C
ATOM   2808  CD1 LEU A 195      22.533  63.506  23.010  1.00 -0.07           C
ATOM   2809  CD2 LEU A 195      21.199  64.407  24.802  1.00 -0.07           C
ATOM   2810  H   LEU A 195      23.186  67.430  22.525  1.00 -0.07           H
ATOM   2811  HA  LEU A 195      22.073  66.954  25.114  1.00 -0.07           H
ATOM   2812  HB2 LEU A 195      24.057  65.473  23.351  1.00 -0.07           H
ATOM   2813  HB3 LEU A 195      23.728  64.897  24.963  1.00 -0.07           H
ATOM   2814  HG  LEU A 195      21.591  65.180  22.891  1.00 -0.07           H
ATOM   2815 HD11 LEU A 195      22.776  63.758  21.978  1.00 -0.07           H
ATOM   2816 HD12 LEU A 195      21.775  62.724  22.975  1.00 -0.07           H
ATOM   2817 HD13 LEU A 195      23.494  63.085  23.306  1.00 -0.07           H
ATOM   2818 HD21 LEU A 195      21.559  63.720  25.568  1.00 -0.07           H
ATOM   2819 HD22 LEU A 195      20.848  65.274  25.363  1.00 -0.07           H
ATOM   2820 HD23 LEU A 195      20.385  63.880  24.304  1.00 -0.07           H
ATOM   2821  N   PHE A 196      25.350  67.829  25.200  1.00 -0.25           N
ATOM   2822  CA  PHE A 196      26.393  68.439  26.146  1.00 -0.25           C
ATOM   2823  C   PHE A 196      25.820  69.799  26.761  1.00 -0.25           C
ATOM   2824  O   PHE A 196      26.085  69.972  27.926  1.00 -0.25           O
ATOM   2825  CB  PHE A 196      27.628  68.577  25.299  1.00 -0.25           C
ATOM   2826  CG  PHE A 196      28.901  68.572  26.144  1.00 -0.25           C
ATOM   2827  CD1 PHE A 196      29.784  67.464  25.915  1.00 -0.25           C
ATOM   2828  CD2 PHE A 196      29.360  69.731  26.751  1.00 -0.25           C
ATOM   2829  CE1 PHE A 196      31.120  67.603  26.338  1.00 -0.25           C
ATOM   2830  CE2 PHE A 196      30.691  69.888  27.158  1.00 -0.25           C
ATOM   2831  CZ  PHE A 196      31.550  68.828  26.912  1.00 -0.25           C
ATOM   2832  H   PHE A 196      25.600  67.857  24.222  1.00 -0.25           H
ATOM   2833  HA  PHE A 196      26.538  67.624  26.856  1.00 -0.25           H
ATOM   2834  HB2 PHE A 196      27.812  67.721  24.650  1.00 -0.25           H
ATOM   2835  HB3 PHE A 196      27.575  69.457  24.658  1.00 -0.25           H
ATOM   2836  HD1 PHE A 196      29.478  66.595  25.352  1.00 -0.25           H
ATOM   2837  HD2 PHE A 196      28.694  70.577  26.845  1.00 -0.25           H
ATOM   2838  HE1 PHE A 196      31.814  66.789  26.187  1.00 -0.25           H
ATOM   2839  HE2 PHE A 196      31.053  70.841  27.514  1.00 -0.25           H
ATOM   2840  HZ  PHE A 196      32.590  69.074  27.066  1.00 -0.25           H
ATOM   2841  N   GLU A 197      24.932  70.542  26.069  1.00  0.03           N
ATOM   2842  CA  GLU A 197      24.211  71.692  26.596  1.00  0.03           C
ATOM   2843  C   GLU A 197      22.995  71.339  27.532  1.00  0.03           C
ATOM   2844  O   GLU A 197      22.602  72.176  28.369  1.00  0.03           O
ATOM   2845  CB  GLU A 197      23.815  72.665  25.448  1.00  0.03           C
ATOM   2846  CG  GLU A 197      23.375  74.066  25.951  1.00  0.03           C
ATOM   2847  CD  GLU A 197      22.984  75.051  24.830  1.00  0.03           C
ATOM   2848  OE1 GLU A 197      23.367  74.740  23.621  1.00  0.03           O
ATOM   2849  OE2 GLU A 197      22.301  76.040  25.141  1.00  0.03           O
ATOM   2850  H   GLU A 197      24.701  70.298  25.116  1.00  0.03           H
ATOM   2851  HA  GLU A 197      24.999  72.086  27.239  1.00  0.03           H
ATOM   2852  HB2 GLU A 197      24.642  72.826  24.756  1.00  0.03           H
ATOM   2853  HB3 GLU A 197      22.939  72.222  24.974  1.00  0.03           H
ATOM   2854  HG2 GLU A 197      22.584  74.000  26.699  1.00  0.03           H
ATOM   2855  HG3 GLU A 197      24.182  74.461  26.567  1.00  0.03           H
ATOM   2856  N   THR A 198      22.424  70.121  27.479  1.00 -0.02           N
ATOM   2857  CA  THR A 198      21.343  69.719  28.361  1.00 -0.02           C
ATOM   2858  C   THR A 198      21.931  69.134  29.675  1.00 -0.02           C
ATOM   2859  O   THR A 198      21.546  69.615  30.737  1.00 -0.02           O
ATOM   2860  CB  THR A 198      20.416  68.684  27.725  1.00 -0.02           C
ATOM   2861  CG2 THR A 198      19.198  68.408  28.592  1.00 -0.02           C
ATOM   2862  OG1 THR A 198      19.938  69.198  26.515  1.00 -0.02           O
ATOM   2863  H   THR A 198      22.846  69.440  26.865  1.00 -0.02           H
ATOM   2864  HA  THR A 198      20.643  70.513  28.619  1.00 -0.02           H
ATOM   2865  HB  THR A 198      20.922  67.762  27.439  1.00 -0.02           H
ATOM   2866  HG1 THR A 198      20.684  69.350  25.930  1.00 -0.02           H
ATOM   2867 HG21 THR A 198      18.579  69.301  28.673  1.00 -0.02           H
ATOM   2868 HG22 THR A 198      19.563  68.059  29.558  1.00 -0.02           H
ATOM   2869 HG23 THR A 198      18.574  67.615  28.179  1.00 -0.02           H
ATOM   2870  N   LEU A 199      22.929  68.219  29.547  1.00 -0.15           N
ATOM   2871  CA  LEU A 199      23.594  67.526  30.662  1.00 -0.15           C
ATOM   2872  C   LEU A 199      24.538  68.323  31.452  1.00 -0.15           C
ATOM   2873  O   LEU A 199      24.498  68.238  32.670  1.00 -0.15           O
ATOM   2874  CB  LEU A 199      24.343  66.323  30.040  1.00 -0.15           C
ATOM   2875  CG  LEU A 199      23.303  65.432  29.341  1.00 -0.15           C
ATOM   2876  CD1 LEU A 199      24.103  64.476  28.400  1.00 -0.15           C
ATOM   2877  CD2 LEU A 199      22.272  64.696  30.229  1.00 -0.15           C
ATOM   2878  H   LEU A 199      23.194  67.927  28.617  1.00 -0.15           H
ATOM   2879  HA  LEU A 199      22.881  67.131  31.385  1.00 -0.15           H
ATOM   2880  HB2 LEU A 199      24.993  66.796  29.304  1.00 -0.15           H
ATOM   2881  HB3 LEU A 199      25.045  65.756  30.652  1.00 -0.15           H
ATOM   2882  HG  LEU A 199      22.682  66.019  28.664  1.00 -0.15           H
ATOM   2883 HD11 LEU A 199      24.610  65.077  27.645  1.00 -0.15           H
ATOM   2884 HD12 LEU A 199      23.457  63.990  27.669  1.00 -0.15           H
ATOM   2885 HD13 LEU A 199      24.682  63.731  28.945  1.00 -0.15           H
ATOM   2886 HD21 LEU A 199      22.811  64.191  31.030  1.00 -0.15           H
ATOM   2887 HD22 LEU A 199      21.490  65.379  30.560  1.00 -0.15           H
ATOM   2888 HD23 LEU A 199      21.639  63.958  29.734  1.00 -0.15           H
ATOM   2889  N   PHE A 200      25.467  69.041  30.839  1.00 -2.14           N
ATOM   2890  CA  PHE A 200      26.606  69.730  31.397  1.00 -2.14           C
ATOM   2891  C   PHE A 200      26.598  71.227  31.007  1.00 -2.14           C
ATOM   2892  O   PHE A 200      25.819  71.631  30.123  1.00 -2.14           O
ATOM   2893  CB  PHE A 200      27.918  69.034  30.758  1.00 -2.14           C
ATOM   2894  CG  PHE A 200      27.909  67.496  30.892  1.00 -2.14           C
ATOM   2895  CD1 PHE A 200      27.909  66.904  32.179  1.00 -2.14           C
ATOM   2896  CD2 PHE A 200      28.026  66.699  29.711  1.00 -2.14           C
ATOM   2897  CE1 PHE A 200      27.725  65.502  32.317  1.00 -2.14           C
ATOM   2898  CE2 PHE A 200      27.925  65.305  29.869  1.00 -2.14           C
ATOM   2899  CZ  PHE A 200      27.732  64.718  31.172  1.00 -2.14           C
ATOM   2900  H   PHE A 200      25.442  68.998  29.830  1.00 -2.14           H
ATOM   2901  HA  PHE A 200      26.650  69.754  32.486  1.00 -2.14           H
ATOM   2902  HB2 PHE A 200      27.953  69.321  29.707  1.00 -2.14           H
ATOM   2903  HB3 PHE A 200      28.790  69.469  31.246  1.00 -2.14           H
ATOM   2904  HD1 PHE A 200      27.937  67.485  33.089  1.00 -2.14           H
ATOM   2905  HD2 PHE A 200      27.990  67.154  28.732  1.00 -2.14           H
ATOM   2906  HE1 PHE A 200      27.592  65.028  33.278  1.00 -2.14           H
ATOM   2907  HE2 PHE A 200      27.914  64.742  28.947  1.00 -2.14           H
ATOM   2908  HZ  PHE A 200      27.712  63.641  31.258  1.00 -2.14           H
ATOM   2909  N   ALA A 201      27.591  71.948  31.488  1.00 -1.08           N
ATOM   2910  CA  ALA A 201      28.033  73.276  31.115  1.00 -1.08           C
ATOM   2911  C   ALA A 201      28.462  73.503  29.629  1.00 -1.08           C
ATOM   2912  O   ALA A 201      29.394  74.275  29.301  1.00 -1.08           O
ATOM   2913  CB  ALA A 201      28.985  73.821  32.224  1.00 -1.08           C
ATOM   2914  H   ALA A 201      28.179  71.547  32.204  1.00 -1.08           H
ATOM   2915  HA  ALA A 201      27.159  73.925  31.151  1.00 -1.08           H
ATOM   2916  HB1 ALA A 201      29.371  74.826  32.052  1.00 -1.08           H
ATOM   2917  HB2 ALA A 201      29.833  73.137  32.266  1.00 -1.08           H
ATOM   2918  HB3 ALA A 201      28.391  73.786  33.138  1.00 -1.08           H
ATOM   2919  N   ALA A 202      27.876  72.867  28.573  1.00 -0.03           N
ATOM   2920  CA  ALA A 202      27.723  73.106  27.088  1.00 -0.03           C
ATOM   2921  C   ALA A 202      28.965  73.327  26.165  1.00 -0.03           C
ATOM   2922  O   ALA A 202      28.867  72.953  25.027  1.00 -0.03           O
ATOM   2923  CB  ALA A 202      26.797  74.323  26.875  1.00 -0.03           C
ATOM   2924  H   ALA A 202      27.116  72.308  28.935  1.00 -0.03           H
ATOM   2925  HA  ALA A 202      27.259  72.227  26.640  1.00 -0.03           H
ATOM   2926  HB1 ALA A 202      26.138  74.016  26.063  1.00 -0.03           H
ATOM   2927  HB2 ALA A 202      27.378  75.210  26.624  1.00 -0.03           H
ATOM   2928  HB3 ALA A 202      26.214  74.628  27.744  1.00 -0.03           H
ATOM   2929  N   ASN A 203      30.116  73.946  26.536  1.00 -0.02           N
ATOM   2930  CA  ASN A 203      31.136  74.577  25.685  1.00 -0.02           C
ATOM   2931  C   ASN A 203      32.155  73.559  25.085  1.00 -0.02           C
ATOM   2932  O   ASN A 203      33.302  73.327  25.565  1.00 -0.02           O
ATOM   2933  CB  ASN A 203      31.872  75.823  26.333  1.00 -0.02           C
ATOM   2934  CG  ASN A 203      30.901  76.985  26.476  1.00 -0.02           C
ATOM   2935  ND2 ASN A 203      31.145  77.975  27.302  1.00 -0.02           N
ATOM   2936  OD1 ASN A 203      29.870  77.008  25.878  1.00 -0.02           O
ATOM   2937  H   ASN A 203      30.324  74.031  27.521  1.00 -0.02           H
ATOM   2938  HA  ASN A 203      30.605  74.922  24.798  1.00 -0.02           H
ATOM   2939  HB2 ASN A 203      32.406  75.661  27.269  1.00 -0.02           H
ATOM   2940  HB3 ASN A 203      32.604  76.213  25.626  1.00 -0.02           H
ATOM   2941 HD21 ASN A 203      32.040  77.980  27.770  1.00 -0.02           H
ATOM   2942 HD22 ASN A 203      30.518  78.756  27.171  1.00 -0.02           H
ATOM   2943  N   VAL A 204      31.654  72.951  24.019  1.00  0.00           N
ATOM   2944  CA  VAL A 204      32.208  71.778  23.338  1.00  0.00           C
ATOM   2945  C   VAL A 204      33.667  72.138  22.681  1.00  0.00           C
ATOM   2946  O   VAL A 204      33.758  73.187  22.019  1.00  0.00           O
ATOM   2947  CB  VAL A 204      31.157  71.123  22.408  1.00  0.00           C
ATOM   2948  CG1 VAL A 204      30.193  70.246  23.139  1.00  0.00           C
ATOM   2949  CG2 VAL A 204      30.426  72.163  21.479  1.00  0.00           C
ATOM   2950  H   VAL A 204      30.752  73.301  23.731  1.00  0.00           H
ATOM   2951  HA  VAL A 204      32.385  71.015  24.095  1.00  0.00           H
ATOM   2952  HB  VAL A 204      31.645  70.487  21.669  1.00  0.00           H
ATOM   2953 HG11 VAL A 204      29.628  69.621  22.448  1.00  0.00           H
ATOM   2954 HG12 VAL A 204      30.867  69.677  23.779  1.00  0.00           H
ATOM   2955 HG13 VAL A 204      29.667  70.942  23.791  1.00  0.00           H
ATOM   2956 HG21 VAL A 204      29.864  72.895  22.059  1.00  0.00           H
ATOM   2957 HG22 VAL A 204      29.735  71.642  20.816  1.00  0.00           H
ATOM   2958 HG23 VAL A 204      30.995  72.782  20.785  1.00  0.00           H
ATOM   2959  N   PRO A 205      34.606  71.232  22.825  1.00  0.03           N
ATOM   2960  CA  PRO A 205      36.017  71.604  22.615  1.00  0.03           C
ATOM   2961  C   PRO A 205      36.519  71.884  21.179  1.00  0.03           C
ATOM   2962  O   PRO A 205      35.731  71.684  20.256  1.00  0.03           O
ATOM   2963  CB  PRO A 205      36.738  70.501  23.429  1.00  0.03           C
ATOM   2964  CG  PRO A 205      35.841  69.284  23.053  1.00  0.03           C
ATOM   2965  CD  PRO A 205      34.446  69.850  23.259  1.00  0.03           C
ATOM   2966  HA  PRO A 205      36.140  72.568  23.109  1.00  0.03           H
ATOM   2967  HB2 PRO A 205      37.783  70.287  23.201  1.00  0.03           H
ATOM   2968  HB3 PRO A 205      36.728  70.778  24.483  1.00  0.03           H
ATOM   2969  HG2 PRO A 205      35.925  68.928  22.027  1.00  0.03           H
ATOM   2970  HG3 PRO A 205      35.898  68.473  23.779  1.00  0.03           H
ATOM   2971  HD2 PRO A 205      33.769  69.271  22.631  1.00  0.03           H
ATOM   2972  HD3 PRO A 205      34.156  69.791  24.308  1.00  0.03           H
ATOM   2973  N   PRO A 206      37.770  72.450  20.998  1.00  0.00           N
ATOM   2974  CA  PRO A 206      38.496  72.165  19.761  1.00  0.00           C
ATOM   2975  C   PRO A 206      38.486  70.612  19.432  1.00  0.00           C
ATOM   2976  O   PRO A 206      38.086  69.739  20.265  1.00  0.00           O
ATOM   2977  CB  PRO A 206      39.894  72.852  19.846  1.00  0.00           C
ATOM   2978  CG  PRO A 206      40.081  72.955  21.375  1.00  0.00           C
ATOM   2979  CD  PRO A 206      38.733  72.817  22.055  1.00  0.00           C
ATOM   2980  HA  PRO A 206      37.969  72.616  18.921  1.00  0.00           H
ATOM   2981  HB2 PRO A 206      40.642  72.185  19.417  1.00  0.00           H
ATOM   2982  HB3 PRO A 206      39.791  73.830  19.376  1.00  0.00           H
ATOM   2983  HG2 PRO A 206      40.663  72.062  21.605  1.00  0.00           H
ATOM   2984  HG3 PRO A 206      40.654  73.847  21.625  1.00  0.00           H
ATOM   2985  HD2 PRO A 206      38.730  72.040  22.820  1.00  0.00           H
ATOM   2986  HD3 PRO A 206      38.621  73.750  22.607  1.00  0.00           H
ATOM   2987  N   ARG A 207      39.050  70.170  18.271  1.00  0.00           N
ATOM   2988  CA  ARG A 207      39.505  68.803  17.965  1.00  0.00           C
ATOM   2989  C   ARG A 207      40.929  68.578  18.450  1.00  0.00           C
ATOM   2990  O   ARG A 207      41.575  69.401  19.113  1.00  0.00           O
ATOM   2991  CB  ARG A 207      39.359  68.645  16.442  1.00  0.00           C
ATOM   2992  CG  ARG A 207      37.961  68.910  15.939  1.00  0.00           C
ATOM   2993  CD  ARG A 207      37.577  68.322  14.547  1.00  0.00           C
ATOM   2994  NE  ARG A 207      36.563  69.149  13.886  1.00  0.00           N
ATOM   2995  CZ  ARG A 207      35.913  68.754  12.790  1.00  0.00           C
ATOM   2996  NH1 ARG A 207      36.093  67.592  12.273  1.00  0.00           N
ATOM   2997  NH2 ARG A 207      34.944  69.492  12.313  1.00  0.00           N
ATOM   2998  H   ARG A 207      39.347  70.886  17.625  1.00  0.00           H
ATOM   2999  HA  ARG A 207      38.849  68.150  18.541  1.00  0.00           H
ATOM   3000  HB2 ARG A 207      40.078  69.334  15.999  1.00  0.00           H
ATOM   3001  HB3 ARG A 207      39.698  67.658  16.125  1.00  0.00           H
ATOM   3002  HG2 ARG A 207      37.334  68.432  16.691  1.00  0.00           H
ATOM   3003  HG3 ARG A 207      37.777  69.985  15.915  1.00  0.00           H
ATOM   3004  HD2 ARG A 207      38.534  68.230  14.033  1.00  0.00           H
ATOM   3005  HD3 ARG A 207      37.218  67.301  14.675  1.00  0.00           H
ATOM   3006  HE  ARG A 207      36.540  70.078  14.281  1.00  0.00           H
ATOM   3007 HH11 ARG A 207      36.777  66.887  12.508  1.00  0.00           H
ATOM   3008 HH12 ARG A 207      35.462  67.292  11.543  1.00  0.00           H
ATOM   3009 HH21 ARG A 207      34.676  70.371  12.733  1.00  0.00           H
ATOM   3010 HH22 ARG A 207      34.407  69.073  11.567  1.00  0.00           H
ATOM   3011  N   LEU A 208      41.377  67.342  18.250  1.00  0.00           N
ATOM   3012  CA  LEU A 208      42.492  66.823  19.006  1.00  0.00           C
ATOM   3013  C   LEU A 208      43.797  67.658  18.731  1.00  0.00           C
ATOM   3014  O   LEU A 208      44.281  68.422  19.632  1.00  0.00           O
ATOM   3015  CB  LEU A 208      42.622  65.333  18.611  1.00  0.00           C
ATOM   3016  CG  LEU A 208      43.712  64.517  19.340  1.00  0.00           C
ATOM   3017  CD1 LEU A 208      45.146  64.500  18.710  1.00  0.00           C
ATOM   3018  CD2 LEU A 208      44.012  64.824  20.795  1.00  0.00           C
ATOM   3019  H   LEU A 208      40.700  66.748  17.793  1.00  0.00           H
ATOM   3020  HA  LEU A 208      42.378  66.860  20.089  1.00  0.00           H
ATOM   3021  HB2 LEU A 208      41.715  64.729  18.596  1.00  0.00           H
ATOM   3022  HB3 LEU A 208      42.863  65.199  17.556  1.00  0.00           H
ATOM   3023  HG  LEU A 208      43.457  63.457  19.349  1.00  0.00           H
ATOM   3024 HD11 LEU A 208      45.151  63.871  17.820  1.00  0.00           H
ATOM   3025 HD12 LEU A 208      45.889  63.945  19.283  1.00  0.00           H
ATOM   3026 HD13 LEU A 208      45.626  65.461  18.523  1.00  0.00           H
ATOM   3027 HD21 LEU A 208      44.416  65.836  20.825  1.00  0.00           H
ATOM   3028 HD22 LEU A 208      43.134  64.904  21.436  1.00  0.00           H
ATOM   3029 HD23 LEU A 208      44.804  64.164  21.146  1.00  0.00           H
ATOM   3030  N   GLY A 209      44.256  67.610  17.480  1.00  0.00           N
ATOM   3031  CA  GLY A 209      45.427  68.396  17.035  1.00  0.00           C
ATOM   3032  C   GLY A 209      45.195  69.939  17.156  1.00  0.00           C
ATOM   3033  O   GLY A 209      46.121  70.692  17.115  1.00  0.00           O
ATOM   3034  H   GLY A 209      43.941  66.816  16.941  1.00  0.00           H
ATOM   3035  HA2 GLY A 209      46.357  68.073  17.504  1.00  0.00           H
ATOM   3036  HA3 GLY A 209      45.652  68.108  16.008  1.00  0.00           H
ATOM   3037  N   GLU A 210      43.935  70.337  17.161  1.00  0.01           N
ATOM   3038  CA  GLU A 210      43.414  71.714  17.248  1.00  0.01           C
ATOM   3039  C   GLU A 210      43.830  72.468  18.621  1.00  0.01           C
ATOM   3040  O   GLU A 210      44.137  73.696  18.585  1.00  0.01           O
ATOM   3041  CB  GLU A 210      41.904  71.821  16.825  1.00  0.01           C
ATOM   3042  CG  GLU A 210      41.436  73.237  16.882  1.00  0.01           C
ATOM   3043  CD  GLU A 210      39.940  73.417  16.631  1.00  0.01           C
ATOM   3044  OE1 GLU A 210      39.248  72.455  16.258  1.00  0.01           O
ATOM   3045  OE2 GLU A 210      39.472  74.562  16.797  1.00  0.01           O
ATOM   3046  H   GLU A 210      43.230  69.614  17.166  1.00  0.01           H
ATOM   3047  HA  GLU A 210      43.958  72.325  16.528  1.00  0.01           H
ATOM   3048  HB2 GLU A 210      41.882  71.451  15.800  1.00  0.01           H
ATOM   3049  HB3 GLU A 210      41.325  71.146  17.454  1.00  0.01           H
ATOM   3050  HG2 GLU A 210      41.710  73.655  17.851  1.00  0.01           H
ATOM   3051  HG3 GLU A 210      42.008  73.735  16.099  1.00  0.01           H
ATOM   3052  N   PHE A 211      43.770  71.718  19.732  1.00  0.00           N
ATOM   3053  CA  PHE A 211      44.118  72.267  21.055  1.00  0.00           C
ATOM   3054  C   PHE A 211      45.614  72.557  21.257  1.00  0.00           C
ATOM   3055  O   PHE A 211      45.991  73.645  21.700  1.00  0.00           O
ATOM   3056  CB  PHE A 211      43.556  71.310  22.163  1.00  0.00           C
ATOM   3057  CG  PHE A 211      43.902  71.787  23.611  1.00  0.00           C
ATOM   3058  CD1 PHE A 211      42.924  72.381  24.422  1.00  0.00           C
ATOM   3059  CD2 PHE A 211      45.194  71.380  24.117  1.00  0.00           C
ATOM   3060  CE1 PHE A 211      43.325  72.894  25.644  1.00  0.00           C
ATOM   3061  CE2 PHE A 211      45.532  71.821  25.375  1.00  0.00           C
ATOM   3062  CZ  PHE A 211      44.624  72.629  26.100  1.00  0.00           C
ATOM   3063  H   PHE A 211      43.355  70.801  19.642  1.00  0.00           H
ATOM   3064  HA  PHE A 211      43.527  73.180  21.120  1.00  0.00           H
ATOM   3065  HB2 PHE A 211      42.477  71.155  22.205  1.00  0.00           H
ATOM   3066  HB3 PHE A 211      43.960  70.301  22.073  1.00  0.00           H
ATOM   3067  HD1 PHE A 211      41.970  72.585  23.960  1.00  0.00           H
ATOM   3068  HD2 PHE A 211      45.811  70.650  23.615  1.00  0.00           H
ATOM   3069  HE1 PHE A 211      42.764  73.544  26.300  1.00  0.00           H
ATOM   3070  HE2 PHE A 211      46.527  71.607  25.738  1.00  0.00           H
ATOM   3071  HZ  PHE A 211      44.995  73.079  27.008  1.00  0.00           H
ATOM   3072  N   PHE A 212      46.463  71.648  20.774  1.00  0.00           N
ATOM   3073  CA  PHE A 212      47.919  71.818  20.760  1.00  0.00           C
ATOM   3074  C   PHE A 212      48.442  72.881  19.738  1.00  0.00           C
ATOM   3075  O   PHE A 212      49.530  73.459  19.876  1.00  0.00           O
ATOM   3076  CB  PHE A 212      48.647  70.510  20.600  1.00  0.00           C
ATOM   3077  CG  PHE A 212      48.249  69.380  21.444  1.00  0.00           C
ATOM   3078  CD1 PHE A 212      48.182  69.496  22.821  1.00  0.00           C
ATOM   3079  CD2 PHE A 212      47.670  68.270  20.815  1.00  0.00           C
ATOM   3080  CE1 PHE A 212      47.703  68.476  23.689  1.00  0.00           C
ATOM   3081  CE2 PHE A 212      47.297  67.138  21.603  1.00  0.00           C
ATOM   3082  CZ  PHE A 212      47.258  67.291  23.042  1.00  0.00           C
ATOM   3083  H   PHE A 212      46.111  70.730  20.542  1.00  0.00           H
ATOM   3084  HA  PHE A 212      48.264  72.158  21.736  1.00  0.00           H
ATOM   3085  HB2 PHE A 212      48.560  70.345  19.526  1.00  0.00           H
ATOM   3086  HB3 PHE A 212      49.711  70.731  20.674  1.00  0.00           H
ATOM   3087  HD1 PHE A 212      48.521  70.419  23.265  1.00  0.00           H
ATOM   3088  HD2 PHE A 212      47.796  68.132  19.751  1.00  0.00           H
ATOM   3089  HE1 PHE A 212      47.705  68.604  24.762  1.00  0.00           H
ATOM   3090  HE2 PHE A 212      47.049  66.227  21.078  1.00  0.00           H
ATOM   3091  HZ  PHE A 212      46.888  66.453  23.616  1.00  0.00           H
ATOM   3092  N   ASP A 213      47.581  73.138  18.767  1.00  0.00           N
ATOM   3093  CA  ASP A 213      47.862  74.350  17.979  1.00  0.00           C
ATOM   3094  C   ASP A 213      47.404  75.645  18.740  1.00  0.00           C
ATOM   3095  O   ASP A 213      48.242  76.600  18.801  1.00  0.00           O
ATOM   3096  CB  ASP A 213      47.246  74.202  16.620  1.00  0.00           C
ATOM   3097  CG  ASP A 213      48.012  73.443  15.573  1.00  0.00           C
ATOM   3098  OD1 ASP A 213      49.148  73.035  15.902  1.00  0.00           O
ATOM   3099  OD2 ASP A 213      47.495  73.305  14.444  1.00  0.00           O
ATOM   3100  H   ASP A 213      46.788  72.546  18.565  1.00  0.00           H
ATOM   3101  HA  ASP A 213      48.942  74.301  17.839  1.00  0.00           H
ATOM   3102  HB2 ASP A 213      46.299  73.675  16.735  1.00  0.00           H
ATOM   3103  HB3 ASP A 213      47.064  75.215  16.260  1.00  0.00           H
ATOM   3104  N   ILE A 214      46.181  75.760  19.320  1.00  0.00           N
ATOM   3105  CA  ILE A 214      45.867  76.909  20.118  1.00  0.00           C
ATOM   3106  C   ILE A 214      46.895  77.209  21.225  1.00  0.00           C
ATOM   3107  O   ILE A 214      47.122  78.402  21.505  1.00  0.00           O
ATOM   3108  CB  ILE A 214      44.429  76.637  20.748  1.00  0.00           C
ATOM   3109  CG1 ILE A 214      43.409  76.940  19.726  1.00  0.00           C
ATOM   3110  CG2 ILE A 214      44.267  77.225  22.204  1.00  0.00           C
ATOM   3111  CD1 ILE A 214      42.023  76.355  19.925  1.00  0.00           C
ATOM   3112  H   ILE A 214      45.531  75.007  19.145  1.00  0.00           H
ATOM   3113  HA  ILE A 214      45.824  77.791  19.479  1.00  0.00           H
ATOM   3114  HB  ILE A 214      44.260  75.595  21.022  1.00  0.00           H
ATOM   3115 HG12 ILE A 214      43.166  78.002  19.765  1.00  0.00           H
ATOM   3116 HG13 ILE A 214      43.778  76.642  18.744  1.00  0.00           H
ATOM   3117 HG21 ILE A 214      44.943  76.646  22.833  1.00  0.00           H
ATOM   3118 HG22 ILE A 214      43.258  77.206  22.617  1.00  0.00           H
ATOM   3119 HG23 ILE A 214      44.604  78.261  22.238  1.00  0.00           H
ATOM   3120 HD11 ILE A 214      42.123  75.270  19.890  1.00  0.00           H
ATOM   3121 HD12 ILE A 214      41.466  76.766  19.083  1.00  0.00           H
ATOM   3122 HD13 ILE A 214      41.649  76.769  20.861  1.00  0.00           H
ATOM   3123  N   VAL A 215      47.499  76.165  21.812  1.00  0.00           N
ATOM   3124  CA  VAL A 215      48.568  76.283  22.781  1.00  0.00           C
ATOM   3125  C   VAL A 215      49.817  77.026  22.229  1.00  0.00           C
ATOM   3126  O   VAL A 215      50.371  77.873  22.903  1.00  0.00           O
ATOM   3127  CB  VAL A 215      48.748  74.922  23.453  1.00  0.00           C
ATOM   3128  CG1 VAL A 215      50.044  74.883  24.303  1.00  0.00           C
ATOM   3129  CG2 VAL A 215      47.665  74.579  24.458  1.00  0.00           C
ATOM   3130  H   VAL A 215      47.141  75.260  21.541  1.00  0.00           H
ATOM   3131  HA  VAL A 215      48.202  77.000  23.516  1.00  0.00           H
ATOM   3132  HB  VAL A 215      48.775  74.132  22.703  1.00  0.00           H
ATOM   3133 HG11 VAL A 215      50.917  75.162  23.711  1.00  0.00           H
ATOM   3134 HG12 VAL A 215      50.101  75.741  24.973  1.00  0.00           H
ATOM   3135 HG13 VAL A 215      50.047  73.985  24.920  1.00  0.00           H
ATOM   3136 HG21 VAL A 215      46.687  74.691  23.990  1.00  0.00           H
ATOM   3137 HG22 VAL A 215      47.653  75.162  25.379  1.00  0.00           H
ATOM   3138 HG23 VAL A 215      47.771  73.563  24.840  1.00  0.00           H
ATOM   3139  N   SER A 216      50.211  76.617  21.033  1.00  0.00           N
ATOM   3140  CA  SER A 216      51.434  77.180  20.490  1.00  0.00           C
ATOM   3141  C   SER A 216      51.192  78.588  20.045  1.00  0.00           C
ATOM   3142  O   SER A 216      52.020  79.478  20.121  1.00  0.00           O
ATOM   3143  CB  SER A 216      52.052  76.282  19.362  1.00  0.00           C
ATOM   3144  OG  SER A 216      53.103  75.395  19.814  1.00  0.00           O
ATOM   3145  H   SER A 216      49.745  75.841  20.586  1.00  0.00           H
ATOM   3146  HA  SER A 216      52.255  77.286  21.198  1.00  0.00           H
ATOM   3147  HB2 SER A 216      51.211  75.746  18.921  1.00  0.00           H
ATOM   3148  HB3 SER A 216      52.354  76.934  18.542  1.00  0.00           H
ATOM   3149  HG  SER A 216      52.646  74.645  20.202  1.00  0.00           H
ATOM   3150  N   GLY A 217      49.919  78.912  19.639  1.00  0.00           N
ATOM   3151  CA  GLY A 217      49.553  80.356  19.398  1.00  0.00           C
ATOM   3152  C   GLY A 217      49.646  81.233  20.698  1.00  0.00           C
ATOM   3153  O   GLY A 217      50.116  82.373  20.726  1.00  0.00           O
ATOM   3154  H   GLY A 217      49.112  78.305  19.655  1.00  0.00           H
ATOM   3155  HA2 GLY A 217      50.271  80.702  18.655  1.00  0.00           H
ATOM   3156  HA3 GLY A 217      48.565  80.450  18.947  1.00  0.00           H
ATOM   3157  N   ALA A 218      49.311  80.605  21.799  1.00  0.00           N
ATOM   3158  CA  ALA A 218      49.418  81.239  23.148  1.00  0.00           C
ATOM   3159  C   ALA A 218      50.891  81.094  23.710  1.00  0.00           C
ATOM   3160  O   ALA A 218      51.161  81.195  24.916  1.00  0.00           O
ATOM   3161  CB  ALA A 218      48.509  80.523  24.101  1.00  0.00           C
ATOM   3162  H   ALA A 218      48.908  79.681  21.734  1.00  0.00           H
ATOM   3163  HA  ALA A 218      49.114  82.284  23.086  1.00  0.00           H
ATOM   3164  HB1 ALA A 218      47.503  80.679  23.710  1.00  0.00           H
ATOM   3165  HB2 ALA A 218      48.595  81.046  25.053  1.00  0.00           H
ATOM   3166  HB3 ALA A 218      48.813  79.481  24.197  1.00  0.00           H
ATOM   3167  N   GLY A 219      51.893  80.760  22.872  1.00  0.00           N
ATOM   3168  CA  GLY A 219      53.336  80.753  23.156  1.00  0.00           C
ATOM   3169  C   GLY A 219      53.912  79.614  24.032  1.00  0.00           C
ATOM   3170  O   GLY A 219      55.109  79.508  24.278  1.00  0.00           O
ATOM   3171  H   GLY A 219      51.653  80.881  21.898  1.00  0.00           H
ATOM   3172  HA2 GLY A 219      53.916  80.781  22.234  1.00  0.00           H
ATOM   3173  HA3 GLY A 219      53.516  81.573  23.851  1.00  0.00           H
ATOM   3174  N   PHE A 220      53.114  78.736  24.663  1.00  0.00           N
ATOM   3175  CA  PHE A 220      53.608  77.893  25.776  1.00  0.00           C
ATOM   3176  C   PHE A 220      54.493  76.771  25.339  1.00  0.00           C
ATOM   3177  O   PHE A 220      54.083  76.144  24.368  1.00  0.00           O
ATOM   3178  CB  PHE A 220      52.366  77.259  26.516  1.00  0.00           C
ATOM   3179  CG  PHE A 220      51.758  78.168  27.565  1.00  0.00           C
ATOM   3180  CD1 PHE A 220      52.454  78.286  28.789  1.00  0.00           C
ATOM   3181  CD2 PHE A 220      50.547  78.852  27.345  1.00  0.00           C
ATOM   3182  CE1 PHE A 220      51.794  78.987  29.816  1.00  0.00           C
ATOM   3183  CE2 PHE A 220      49.970  79.649  28.312  1.00  0.00           C
ATOM   3184  CZ  PHE A 220      50.626  79.714  29.554  1.00  0.00           C
ATOM   3185  H   PHE A 220      52.128  78.728  24.444  1.00  0.00           H
ATOM   3186  HA  PHE A 220      54.167  78.455  26.524  1.00  0.00           H
ATOM   3187  HB2 PHE A 220      51.627  76.939  25.781  1.00  0.00           H
ATOM   3188  HB3 PHE A 220      52.754  76.398  27.060  1.00  0.00           H
ATOM   3189  HD1 PHE A 220      53.380  77.755  28.948  1.00  0.00           H
ATOM   3190  HD2 PHE A 220      50.006  78.802  26.412  1.00  0.00           H
ATOM   3191  HE1 PHE A 220      52.248  79.101  30.790  1.00  0.00           H
ATOM   3192  HE2 PHE A 220      49.074  80.216  28.106  1.00  0.00           H
ATOM   3193  HZ  PHE A 220      50.197  80.399  30.270  1.00  0.00           H
ATOM   3194  N   HID A 221      55.612  76.498  25.988  1.00  0.00           N
ATOM   3195  CA  HID A 221      56.405  75.311  25.827  1.00  0.00           C
ATOM   3196  C   HID A 221      55.687  74.142  26.522  1.00  0.00           C
ATOM   3197  O   HID A 221      55.409  74.207  27.710  1.00  0.00           O
ATOM   3198  CB  HID A 221      57.761  75.403  26.596  1.00  0.00           C
ATOM   3199  CG  HID A 221      58.617  76.537  26.102  1.00  0.00           C
ATOM   3200  CD2 HID A 221      59.117  77.610  26.856  1.00  0.00           C
ATOM   3201  ND1 HID A 221      59.066  76.745  24.807  1.00  0.00           N
ATOM   3202  CE1 HID A 221      59.769  77.922  24.829  1.00  0.00           C
ATOM   3203  NE2 HID A 221      59.748  78.533  26.009  1.00  0.00           N
ATOM   3204  H   HID A 221      55.870  77.232  26.633  1.00  0.00           H
ATOM   3205  HA  HID A 221      56.570  75.069  24.777  1.00  0.00           H
ATOM   3206  HB2 HID A 221      57.542  75.656  27.633  1.00  0.00           H
ATOM   3207  HB3 HID A 221      58.235  74.422  26.562  1.00  0.00           H
ATOM   3208  HD1 HID A 221      59.142  75.991  24.139  1.00  0.00           H
ATOM   3209  HD2 HID A 221      58.874  77.873  27.876  1.00  0.00           H
ATOM   3210  HE1 HID A 221      60.322  78.364  24.013  1.00  0.00           H
ATOM   3211  N   THR A 222      55.400  73.055  25.783  1.00  0.00           N
ATOM   3212  CA  THR A 222      54.851  71.831  26.398  1.00  0.00           C
ATOM   3213  C   THR A 222      55.960  70.979  26.910  1.00  0.00           C
ATOM   3214  O   THR A 222      56.744  70.448  26.142  1.00  0.00           O
ATOM   3215  CB  THR A 222      53.923  71.030  25.416  1.00  0.00           C
ATOM   3216  CG2 THR A 222      53.327  69.783  26.097  1.00  0.00           C
ATOM   3217  OG1 THR A 222      52.888  71.757  24.974  1.00  0.00           O
ATOM   3218  H   THR A 222      55.570  73.122  24.790  1.00  0.00           H
ATOM   3219  HA  THR A 222      54.248  72.073  27.274  1.00  0.00           H
ATOM   3220  HB  THR A 222      54.629  70.721  24.645  1.00  0.00           H
ATOM   3221  HG1 THR A 222      53.353  72.369  24.399  1.00  0.00           H
ATOM   3222 HG21 THR A 222      54.154  69.090  26.255  1.00  0.00           H
ATOM   3223 HG22 THR A 222      52.565  69.275  25.506  1.00  0.00           H
ATOM   3224 HG23 THR A 222      52.901  69.965  27.083  1.00  0.00           H
ATOM   3225  N   LEU A 223      56.078  70.757  28.244  1.00  0.00           N
ATOM   3226  CA  LEU A 223      57.091  69.923  28.927  1.00  0.00           C
ATOM   3227  C   LEU A 223      56.561  68.443  28.865  1.00  0.00           C
ATOM   3228  O   LEU A 223      57.372  67.487  28.712  1.00  0.00           O
ATOM   3229  CB  LEU A 223      57.180  70.345  30.399  1.00  0.00           C
ATOM   3230  CG  LEU A 223      57.400  71.818  30.734  1.00  0.00           C
ATOM   3231  CD1 LEU A 223      57.724  71.878  32.238  1.00  0.00           C
ATOM   3232  CD2 LEU A 223      58.565  72.372  30.004  1.00  0.00           C
ATOM   3233  H   LEU A 223      55.465  71.163  28.937  1.00  0.00           H
ATOM   3234  HA  LEU A 223      58.019  69.855  28.359  1.00  0.00           H
ATOM   3235  HB2 LEU A 223      56.249  70.047  30.881  1.00  0.00           H
ATOM   3236  HB3 LEU A 223      57.984  69.763  30.850  1.00  0.00           H
ATOM   3237  HG  LEU A 223      56.539  72.404  30.411  1.00  0.00           H
ATOM   3238 HD11 LEU A 223      56.818  71.584  32.769  1.00  0.00           H
ATOM   3239 HD12 LEU A 223      57.894  72.927  32.480  1.00  0.00           H
ATOM   3240 HD13 LEU A 223      58.613  71.383  32.628  1.00  0.00           H
ATOM   3241 HD21 LEU A 223      59.460  71.751  29.985  1.00  0.00           H
ATOM   3242 HD22 LEU A 223      58.404  72.570  28.944  1.00  0.00           H
ATOM   3243 HD23 LEU A 223      58.837  73.334  30.440  1.00  0.00           H
ATOM   3244  N   SER A 224      55.226  68.218  28.909  1.00  0.00           N
ATOM   3245  CA  SER A 224      54.630  66.834  28.911  1.00  0.00           C
ATOM   3246  C   SER A 224      53.113  66.805  28.672  1.00  0.00           C
ATOM   3247  O   SER A 224      52.441  67.881  28.795  1.00  0.00           O
ATOM   3248  CB  SER A 224      55.112  66.061  30.123  1.00  0.00           C
ATOM   3249  OG  SER A 224      54.388  66.352  31.305  1.00  0.00           O
ATOM   3250  H   SER A 224      54.534  68.954  28.900  1.00  0.00           H
ATOM   3251  HA  SER A 224      55.060  66.254  28.094  1.00  0.00           H
ATOM   3252  HB2 SER A 224      54.982  64.982  30.034  1.00  0.00           H
ATOM   3253  HB3 SER A 224      56.156  66.319  30.300  1.00  0.00           H
ATOM   3254  HG  SER A 224      54.838  65.745  31.897  1.00  0.00           H
ATOM   3255  N   LEU A 225      52.600  65.571  28.411  1.00  0.01           N
ATOM   3256  CA  LEU A 225      51.259  65.336  27.985  1.00  0.01           C
ATOM   3257  C   LEU A 225      50.806  63.822  28.280  1.00  0.01           C
ATOM   3258  O   LEU A 225      51.634  62.964  28.144  1.00  0.01           O
ATOM   3259  CB  LEU A 225      51.214  65.725  26.465  1.00  0.01           C
ATOM   3260  CG  LEU A 225      50.069  65.062  25.574  1.00  0.01           C
ATOM   3261  CD1 LEU A 225      48.705  65.607  25.888  1.00  0.01           C
ATOM   3262  CD2 LEU A 225      50.408  65.329  24.095  1.00  0.01           C
ATOM   3263  H   LEU A 225      53.264  64.836  28.215  1.00  0.01           H
ATOM   3264  HA  LEU A 225      50.525  65.979  28.470  1.00  0.01           H
ATOM   3265  HB2 LEU A 225      51.077  66.806  26.429  1.00  0.01           H
ATOM   3266  HB3 LEU A 225      52.158  65.593  25.937  1.00  0.01           H
ATOM   3267  HG  LEU A 225      50.019  63.993  25.783  1.00  0.01           H
ATOM   3268 HD11 LEU A 225      48.521  65.678  26.960  1.00  0.01           H
ATOM   3269 HD12 LEU A 225      47.887  65.081  25.395  1.00  0.01           H
ATOM   3270 HD13 LEU A 225      48.666  66.657  25.597  1.00  0.01           H
ATOM   3271 HD21 LEU A 225      50.098  66.319  23.758  1.00  0.01           H
ATOM   3272 HD22 LEU A 225      51.450  65.119  23.854  1.00  0.01           H
ATOM   3273 HD23 LEU A 225      49.784  64.631  23.537  1.00  0.01           H
ATOM   3274  N   LYS A 226      49.562  63.525  28.755  1.00  0.01           N
ATOM   3275  CA  LYS A 226      49.143  62.135  29.113  1.00  0.01           C
ATOM   3276  C   LYS A 226      47.686  61.919  28.994  1.00  0.01           C
ATOM   3277  O   LYS A 226      46.913  62.834  29.295  1.00  0.01           O
ATOM   3278  CB  LYS A 226      49.687  61.880  30.552  1.00  0.01           C
ATOM   3279  CG  LYS A 226      49.620  60.435  30.910  1.00  0.01           C
ATOM   3280  CD  LYS A 226      49.825  60.229  32.423  1.00  0.01           C
ATOM   3281  CE  LYS A 226      49.532  58.919  33.083  1.00  0.01           C
ATOM   3282  NZ  LYS A 226      50.317  57.839  32.483  1.00  0.01           N
ATOM   3283  H   LYS A 226      48.874  64.233  28.968  1.00  0.01           H
ATOM   3284  HA  LYS A 226      49.639  61.416  28.462  1.00  0.01           H
ATOM   3285  HB2 LYS A 226      50.737  62.147  30.669  1.00  0.01           H
ATOM   3286  HB3 LYS A 226      49.147  62.453  31.307  1.00  0.01           H
ATOM   3287  HG2 LYS A 226      48.634  60.049  30.652  1.00  0.01           H
ATOM   3288  HG3 LYS A 226      50.425  59.866  30.444  1.00  0.01           H
ATOM   3289  HD2 LYS A 226      50.797  60.596  32.752  1.00  0.01           H
ATOM   3290  HD3 LYS A 226      49.105  60.856  32.948  1.00  0.01           H
ATOM   3291  HE2 LYS A 226      49.737  59.193  34.118  1.00  0.01           H
ATOM   3292  HE3 LYS A 226      48.498  58.577  33.117  1.00  0.01           H
ATOM   3293  HZ1 LYS A 226      50.206  56.989  33.017  1.00  0.01           H
ATOM   3294  HZ2 LYS A 226      51.289  58.112  32.476  1.00  0.01           H
ATOM   3295  HZ3 LYS A 226      49.986  57.554  31.572  1.00  0.01           H
ATOM   3296  N   ASP A 227      47.268  60.764  28.532  1.00  0.00           N
ATOM   3297  CA  ASP A 227      45.903  60.421  28.482  1.00  0.00           C
ATOM   3298  C   ASP A 227      45.293  60.145  29.847  1.00  0.00           C
ATOM   3299  O   ASP A 227      45.779  59.227  30.502  1.00  0.00           O
ATOM   3300  CB  ASP A 227      45.741  59.257  27.529  1.00  0.00           C
ATOM   3301  CG  ASP A 227      44.370  58.917  26.976  1.00  0.00           C
ATOM   3302  OD1 ASP A 227      44.240  58.656  25.793  1.00  0.00           O
ATOM   3303  OD2 ASP A 227      43.447  58.820  27.815  1.00  0.00           O
ATOM   3304  H   ASP A 227      48.016  60.091  28.443  1.00  0.00           H
ATOM   3305  HA  ASP A 227      45.414  61.313  28.089  1.00  0.00           H
ATOM   3306  HB2 ASP A 227      46.435  59.399  26.701  1.00  0.00           H
ATOM   3307  HB3 ASP A 227      46.216  58.410  28.024  1.00  0.00           H
ATOM   3308  N   LEU A 228      44.106  60.719  30.181  1.00 -0.03           N
ATOM   3309  CA  LEU A 228      43.391  60.378  31.367  1.00 -0.03           C
ATOM   3310  C   LEU A 228      41.963  59.856  31.200  1.00 -0.03           C
ATOM   3311  O   LEU A 228      41.150  59.789  32.091  1.00 -0.03           O
ATOM   3312  CB  LEU A 228      43.478  61.626  32.278  1.00 -0.03           C
ATOM   3313  CG  LEU A 228      44.851  62.070  32.893  1.00 -0.03           C
ATOM   3314  CD1 LEU A 228      44.654  63.254  33.807  1.00 -0.03           C
ATOM   3315  CD2 LEU A 228      45.531  60.949  33.632  1.00 -0.03           C
ATOM   3316  H   LEU A 228      43.903  61.491  29.562  1.00 -0.03           H
ATOM   3317  HA  LEU A 228      43.862  59.553  31.902  1.00 -0.03           H
ATOM   3318  HB2 LEU A 228      43.191  62.421  31.591  1.00 -0.03           H
ATOM   3319  HB3 LEU A 228      42.796  61.525  33.122  1.00 -0.03           H
ATOM   3320  HG  LEU A 228      45.537  62.395  32.111  1.00 -0.03           H
ATOM   3321 HD11 LEU A 228      43.960  63.034  34.618  1.00 -0.03           H
ATOM   3322 HD12 LEU A 228      44.143  64.079  33.310  1.00 -0.03           H
ATOM   3323 HD13 LEU A 228      45.593  63.690  34.147  1.00 -0.03           H
ATOM   3324 HD21 LEU A 228      45.041  60.885  34.604  1.00 -0.03           H
ATOM   3325 HD22 LEU A 228      45.565  60.034  33.040  1.00 -0.03           H
ATOM   3326 HD23 LEU A 228      46.583  61.215  33.739  1.00 -0.03           H
ATOM   3327  N   SER A 229      41.580  59.454  29.947  1.00 -0.03           N
ATOM   3328  CA  SER A 229      40.140  59.292  29.628  1.00 -0.03           C
ATOM   3329  C   SER A 229      39.417  58.240  30.411  1.00 -0.03           C
ATOM   3330  O   SER A 229      38.261  58.463  30.613  1.00 -0.03           O
ATOM   3331  CB  SER A 229      39.991  58.958  28.153  1.00 -0.03           C
ATOM   3332  OG  SER A 229      40.894  59.744  27.401  1.00 -0.03           O
ATOM   3333  H   SER A 229      42.313  59.251  29.283  1.00 -0.03           H
ATOM   3334  HA  SER A 229      39.565  60.194  29.837  1.00 -0.03           H
ATOM   3335  HB2 SER A 229      40.217  57.901  28.011  1.00 -0.03           H
ATOM   3336  HB3 SER A 229      38.982  59.023  27.746  1.00 -0.03           H
ATOM   3337  HG  SER A 229      41.769  59.363  27.506  1.00 -0.03           H
ATOM   3338  N   ALA A 230      40.142  57.241  30.855  1.00 -0.05           N
ATOM   3339  CA  ALA A 230      39.611  56.145  31.651  1.00 -0.05           C
ATOM   3340  C   ALA A 230      39.260  56.616  33.057  1.00 -0.05           C
ATOM   3341  O   ALA A 230      38.436  55.962  33.676  1.00 -0.05           O
ATOM   3342  CB  ALA A 230      40.661  55.029  31.635  1.00 -0.05           C
ATOM   3343  H   ALA A 230      41.118  57.218  30.598  1.00 -0.05           H
ATOM   3344  HA  ALA A 230      38.758  55.754  31.096  1.00 -0.05           H
ATOM   3345  HB1 ALA A 230      40.787  54.783  30.580  1.00 -0.05           H
ATOM   3346  HB2 ALA A 230      40.218  54.239  32.242  1.00 -0.05           H
ATOM   3347  HB3 ALA A 230      41.627  55.379  31.997  1.00 -0.05           H
ATOM   3348  N   ASN A 231      39.742  57.745  33.639  1.00 -0.10           N
ATOM   3349  CA  ASN A 231      39.262  58.388  34.828  1.00 -0.10           C
ATOM   3350  C   ASN A 231      37.974  59.071  34.633  1.00 -0.10           C
ATOM   3351  O   ASN A 231      37.013  58.799  35.359  1.00 -0.10           O
ATOM   3352  CB  ASN A 231      40.401  59.426  35.225  1.00 -0.10           C
ATOM   3353  CG  ASN A 231      41.640  58.622  35.626  1.00 -0.10           C
ATOM   3354  ND2 ASN A 231      42.839  58.954  35.113  1.00 -0.10           N
ATOM   3355  OD1 ASN A 231      41.633  57.716  36.414  1.00 -0.10           O
ATOM   3356  H   ASN A 231      40.389  58.276  33.073  1.00 -0.10           H
ATOM   3357  HA  ASN A 231      39.076  57.628  35.586  1.00 -0.10           H
ATOM   3358  HB2 ASN A 231      40.656  60.039  34.361  1.00 -0.10           H
ATOM   3359  HB3 ASN A 231      40.125  60.024  36.094  1.00 -0.10           H
ATOM   3360 HD21 ASN A 231      42.873  59.708  34.442  1.00 -0.10           H
ATOM   3361 HD22 ASN A 231      43.625  58.465  35.516  1.00 -0.10           H
ATOM   3362  N   LEU A 232      37.866  59.888  33.612  1.00 -1.49           N
ATOM   3363  CA  LEU A 232      36.558  60.514  33.243  1.00 -1.49           C
ATOM   3364  C   LEU A 232      35.513  59.518  32.773  1.00 -1.49           C
ATOM   3365  O   LEU A 232      34.350  59.727  33.057  1.00 -1.49           O
ATOM   3366  CB  LEU A 232      36.858  61.630  32.191  1.00 -1.49           C
ATOM   3367  CG  LEU A 232      35.606  62.336  31.562  1.00 -1.49           C
ATOM   3368  CD1 LEU A 232      34.766  63.088  32.602  1.00 -1.49           C
ATOM   3369  CD2 LEU A 232      35.992  63.310  30.467  1.00 -1.49           C
ATOM   3370  H   LEU A 232      38.688  60.048  33.047  1.00 -1.49           H
ATOM   3371  HA  LEU A 232      36.139  61.097  34.063  1.00 -1.49           H
ATOM   3372  HB2 LEU A 232      37.456  62.388  32.697  1.00 -1.49           H
ATOM   3373  HB3 LEU A 232      37.609  61.337  31.458  1.00 -1.49           H
ATOM   3374  HG  LEU A 232      35.053  61.497  31.142  1.00 -1.49           H
ATOM   3375 HD11 LEU A 232      34.392  62.501  33.441  1.00 -1.49           H
ATOM   3376 HD12 LEU A 232      33.918  63.509  32.062  1.00 -1.49           H
ATOM   3377 HD13 LEU A 232      35.339  63.901  33.049  1.00 -1.49           H
ATOM   3378 HD21 LEU A 232      36.578  64.139  30.866  1.00 -1.49           H
ATOM   3379 HD22 LEU A 232      36.568  62.839  29.670  1.00 -1.49           H
ATOM   3380 HD23 LEU A 232      35.060  63.627  29.998  1.00 -1.49           H
ATOM   3381  N   ALA A 233      35.869  58.446  32.103  1.00 -0.06           N
ATOM   3382  CA  ALA A 233      34.958  57.293  31.863  1.00 -0.06           C
ATOM   3383  C   ALA A 233      34.436  56.591  33.205  1.00 -0.06           C
ATOM   3384  O   ALA A 233      33.215  56.615  33.359  1.00 -0.06           O
ATOM   3385  CB  ALA A 233      35.587  56.231  30.977  1.00 -0.06           C
ATOM   3386  H   ALA A 233      36.841  58.271  31.894  1.00 -0.06           H
ATOM   3387  HA  ALA A 233      34.039  57.743  31.489  1.00 -0.06           H
ATOM   3388  HB1 ALA A 233      34.831  55.447  30.937  1.00 -0.06           H
ATOM   3389  HB2 ALA A 233      36.492  55.804  31.409  1.00 -0.06           H
ATOM   3390  HB3 ALA A 233      35.776  56.550  29.952  1.00 -0.06           H
ATOM   3391  N   MET A 234      35.255  56.165  34.122  1.00 -0.12           N
ATOM   3392  CA  MET A 234      34.780  55.728  35.470  1.00 -0.12           C
ATOM   3393  C   MET A 234      34.064  56.883  36.304  1.00 -0.12           C
ATOM   3394  O   MET A 234      33.112  56.524  36.982  1.00 -0.12           O
ATOM   3395  CB  MET A 234      35.954  55.231  36.240  1.00 -0.12           C
ATOM   3396  CG  MET A 234      36.490  53.938  35.587  1.00 -0.12           C
ATOM   3397  SD  MET A 234      35.258  52.688  35.213  1.00 -0.12           S
ATOM   3398  CE  MET A 234      34.544  52.286  36.858  1.00 -0.12           C
ATOM   3399  H   MET A 234      36.245  56.214  33.927  1.00 -0.12           H
ATOM   3400  HA  MET A 234      34.008  54.964  35.376  1.00 -0.12           H
ATOM   3401  HB2 MET A 234      36.770  55.953  36.233  1.00 -0.12           H
ATOM   3402  HB3 MET A 234      35.753  55.081  37.301  1.00 -0.12           H
ATOM   3403  HG2 MET A 234      37.143  54.212  34.758  1.00 -0.12           H
ATOM   3404  HG3 MET A 234      37.266  53.557  36.251  1.00 -0.12           H
ATOM   3405  HE1 MET A 234      35.344  52.146  37.586  1.00 -0.12           H
ATOM   3406  HE2 MET A 234      33.845  53.066  37.158  1.00 -0.12           H
ATOM   3407  HE3 MET A 234      33.893  51.414  36.926  1.00 -0.12           H
ATOM   3408  N   THR A 235      34.467  58.188  36.319  1.00 -0.67           N
ATOM   3409  CA  THR A 235      33.802  59.218  37.107  1.00 -0.67           C
ATOM   3410  C   THR A 235      32.431  59.602  36.492  1.00 -0.67           C
ATOM   3411  O   THR A 235      31.482  59.853  37.215  1.00 -0.67           O
ATOM   3412  CB  THR A 235      34.752  60.387  37.396  1.00 -0.67           C
ATOM   3413  CG2 THR A 235      34.055  61.469  38.212  1.00 -0.67           C
ATOM   3414  OG1 THR A 235      36.035  59.999  37.994  1.00 -0.67           O
ATOM   3415  H   THR A 235      35.225  58.352  35.671  1.00 -0.67           H
ATOM   3416  HA  THR A 235      33.626  58.711  38.056  1.00 -0.67           H
ATOM   3417  HB  THR A 235      34.967  60.895  36.456  1.00 -0.67           H
ATOM   3418  HG1 THR A 235      36.551  59.717  37.236  1.00 -0.67           H
ATOM   3419 HG21 THR A 235      33.643  61.113  39.157  1.00 -0.67           H
ATOM   3420 HG22 THR A 235      33.137  61.869  37.781  1.00 -0.67           H
ATOM   3421 HG23 THR A 235      34.779  62.229  38.504  1.00 -0.67           H
ATOM   3422  N   MET A 236      32.322  59.713  35.185  1.00 -1.12           N
ATOM   3423  CA  MET A 236      31.033  59.871  34.555  1.00 -1.12           C
ATOM   3424  C   MET A 236      30.104  58.653  34.826  1.00 -1.12           C
ATOM   3425  O   MET A 236      28.916  58.761  35.035  1.00 -1.12           O
ATOM   3426  CB  MET A 236      31.275  59.953  33.044  1.00 -1.12           C
ATOM   3427  CG  MET A 236      29.978  60.276  32.310  1.00 -1.12           C
ATOM   3428  SD  MET A 236      29.263  61.875  32.585  1.00 -1.12           S
ATOM   3429  CE  MET A 236      30.473  62.979  31.863  1.00 -1.12           C
ATOM   3430  H   MET A 236      33.100  59.481  34.585  1.00 -1.12           H
ATOM   3431  HA  MET A 236      30.512  60.786  34.833  1.00 -1.12           H
ATOM   3432  HB2 MET A 236      32.017  60.732  32.866  1.00 -1.12           H
ATOM   3433  HB3 MET A 236      31.710  59.071  32.574  1.00 -1.12           H
ATOM   3434  HG2 MET A 236      30.334  60.306  31.280  1.00 -1.12           H
ATOM   3435  HG3 MET A 236      29.203  59.562  32.586  1.00 -1.12           H
ATOM   3436  HE1 MET A 236      30.384  63.879  32.471  1.00 -1.12           H
ATOM   3437  HE2 MET A 236      31.490  62.588  31.907  1.00 -1.12           H
ATOM   3438  HE3 MET A 236      30.205  63.178  30.826  1.00 -1.12           H
ATOM   3439  N   ASN A 237      30.697  57.417  34.867  1.00  0.00           N
ATOM   3440  CA  ASN A 237      29.906  56.255  35.313  1.00  0.00           C
ATOM   3441  C   ASN A 237      29.362  56.318  36.802  1.00  0.00           C
ATOM   3442  O   ASN A 237      28.308  55.803  37.184  1.00  0.00           O
ATOM   3443  CB  ASN A 237      30.696  54.955  34.947  1.00  0.00           C
ATOM   3444  CG  ASN A 237      30.482  54.438  33.501  1.00  0.00           C
ATOM   3445  ND2 ASN A 237      31.551  54.250  32.709  1.00  0.00           N
ATOM   3446  OD1 ASN A 237      29.393  54.108  33.096  1.00  0.00           O
ATOM   3447  H   ASN A 237      31.632  57.233  34.533  1.00  0.00           H
ATOM   3448  HA  ASN A 237      29.015  56.262  34.684  1.00  0.00           H
ATOM   3449  HB2 ASN A 237      31.746  55.176  35.140  1.00  0.00           H
ATOM   3450  HB3 ASN A 237      30.366  54.165  35.623  1.00  0.00           H
ATOM   3451 HD21 ASN A 237      32.465  54.484  33.070  1.00  0.00           H
ATOM   3452 HD22 ASN A 237      31.447  53.937  31.755  1.00  0.00           H
ATOM   3453  N   VAL A 238      30.174  56.980  37.686  1.00 -0.15           N
ATOM   3454  CA  VAL A 238      29.722  57.228  39.043  1.00 -0.15           C
ATOM   3455  C   VAL A 238      28.570  58.207  39.093  1.00 -0.15           C
ATOM   3456  O   VAL A 238      27.684  57.997  39.952  1.00 -0.15           O
ATOM   3457  CB  VAL A 238      30.904  57.801  39.869  1.00 -0.15           C
ATOM   3458  CG1 VAL A 238      30.492  58.385  41.193  1.00 -0.15           C
ATOM   3459  CG2 VAL A 238      31.949  56.650  40.054  1.00 -0.15           C
ATOM   3460  H   VAL A 238      31.160  57.092  37.498  1.00 -0.15           H
ATOM   3461  HA  VAL A 238      29.433  56.259  39.448  1.00 -0.15           H
ATOM   3462  HB  VAL A 238      31.366  58.581  39.264  1.00 -0.15           H
ATOM   3463 HG11 VAL A 238      30.008  57.662  41.849  1.00 -0.15           H
ATOM   3464 HG12 VAL A 238      31.407  58.587  41.750  1.00 -0.15           H
ATOM   3465 HG13 VAL A 238      29.843  59.260  41.154  1.00 -0.15           H
ATOM   3466 HG21 VAL A 238      32.043  56.011  39.176  1.00 -0.15           H
ATOM   3467 HG22 VAL A 238      31.656  56.086  40.939  1.00 -0.15           H
ATOM   3468 HG23 VAL A 238      32.941  57.047  40.268  1.00 -0.15           H
ATOM   3469  N   PHE A 239      28.473  59.181  38.132  1.00 -0.23           N
ATOM   3470  CA  PHE A 239      27.453  60.225  38.081  1.00 -0.23           C
ATOM   3471  C   PHE A 239      26.056  59.649  37.647  1.00 -0.23           C
ATOM   3472  O   PHE A 239      25.006  60.131  38.141  1.00 -0.23           O
ATOM   3473  CB  PHE A 239      27.924  61.319  37.096  1.00 -0.23           C
ATOM   3474  CG  PHE A 239      27.053  62.605  37.058  1.00 -0.23           C
ATOM   3475  CD1 PHE A 239      27.042  63.357  38.200  1.00 -0.23           C
ATOM   3476  CD2 PHE A 239      26.325  62.994  35.955  1.00 -0.23           C
ATOM   3477  CE1 PHE A 239      26.226  64.464  38.356  1.00 -0.23           C
ATOM   3478  CE2 PHE A 239      25.590  64.188  36.054  1.00 -0.23           C
ATOM   3479  CZ  PHE A 239      25.579  64.894  37.226  1.00 -0.23           C
ATOM   3480  H   PHE A 239      29.220  59.333  37.471  1.00 -0.23           H
ATOM   3481  HA  PHE A 239      27.438  60.600  39.104  1.00 -0.23           H
ATOM   3482  HB2 PHE A 239      28.946  61.616  37.333  1.00 -0.23           H
ATOM   3483  HB3 PHE A 239      27.863  60.791  36.145  1.00 -0.23           H
ATOM   3484  HD1 PHE A 239      27.662  63.041  39.026  1.00 -0.23           H
ATOM   3485  HD2 PHE A 239      26.226  62.389  35.066  1.00 -0.23           H
ATOM   3486  HE1 PHE A 239      26.160  65.085  39.236  1.00 -0.23           H
ATOM   3487  HE2 PHE A 239      25.050  64.499  35.173  1.00 -0.23           H
ATOM   3488  HZ  PHE A 239      25.054  65.832  37.325  1.00 -0.23           H
ATOM   3489  N   ALA A 240      26.118  58.800  36.596  1.00  0.00           N
ATOM   3490  CA  ALA A 240      25.024  57.987  36.153  1.00  0.00           C
ATOM   3491  C   ALA A 240      24.684  57.039  37.338  1.00  0.00           C
ATOM   3492  O   ALA A 240      23.509  57.126  37.730  1.00  0.00           O
ATOM   3493  CB  ALA A 240      25.523  57.149  34.898  1.00  0.00           C
ATOM   3494  H   ALA A 240      27.034  58.721  36.177  1.00  0.00           H
ATOM   3495  HA  ALA A 240      24.143  58.563  35.871  1.00  0.00           H
ATOM   3496  HB1 ALA A 240      25.063  56.163  34.832  1.00  0.00           H
ATOM   3497  HB2 ALA A 240      26.573  56.888  35.027  1.00  0.00           H
ATOM   3498  HB3 ALA A 240      25.296  57.816  34.066  1.00  0.00           H
ATOM   3499  N   LEU A 241      25.588  56.183  37.915  1.00  0.01           N
ATOM   3500  CA  LEU A 241      25.090  55.237  38.962  1.00  0.01           C
ATOM   3501  C   LEU A 241      24.399  55.926  40.118  1.00  0.01           C
ATOM   3502  O   LEU A 241      23.418  55.485  40.676  1.00  0.01           O
ATOM   3503  CB  LEU A 241      26.346  54.459  39.452  1.00  0.01           C
ATOM   3504  CG  LEU A 241      26.140  53.360  40.502  1.00  0.01           C
ATOM   3505  CD1 LEU A 241      25.164  52.254  40.092  1.00  0.01           C
ATOM   3506  CD2 LEU A 241      27.449  52.663  40.784  1.00  0.01           C
ATOM   3507  H   LEU A 241      26.507  56.102  37.502  1.00  0.01           H
ATOM   3508  HA  LEU A 241      24.396  54.556  38.469  1.00  0.01           H
ATOM   3509  HB2 LEU A 241      26.896  54.064  38.598  1.00  0.01           H
ATOM   3510  HB3 LEU A 241      27.003  55.146  39.985  1.00  0.01           H
ATOM   3511  HG  LEU A 241      25.710  53.834  41.384  1.00  0.01           H
ATOM   3512 HD11 LEU A 241      24.318  52.721  39.587  1.00  0.01           H
ATOM   3513 HD12 LEU A 241      24.784  51.733  40.971  1.00  0.01           H
ATOM   3514 HD13 LEU A 241      25.588  51.613  39.319  1.00  0.01           H
ATOM   3515 HD21 LEU A 241      27.650  52.018  39.928  1.00  0.01           H
ATOM   3516 HD22 LEU A 241      28.338  53.288  40.867  1.00  0.01           H
ATOM   3517 HD23 LEU A 241      27.491  52.126  41.731  1.00  0.01           H
ATOM   3518  N   GLY A 242      24.897  57.123  40.431  1.00 -0.01           N
ATOM   3519  CA  GLY A 242      24.406  58.168  41.406  1.00 -0.01           C
ATOM   3520  C   GLY A 242      22.928  58.542  41.222  1.00 -0.01           C
ATOM   3521  O   GLY A 242      22.098  58.229  42.069  1.00 -0.01           O
ATOM   3522  H   GLY A 242      25.732  57.350  39.910  1.00 -0.01           H
ATOM   3523  HA2 GLY A 242      24.445  57.649  42.363  1.00 -0.01           H
ATOM   3524  HA3 GLY A 242      25.024  59.066  41.419  1.00 -0.01           H
ATOM   3525  N   VAL A 243      22.615  59.087  40.039  1.00 -0.01           N
ATOM   3526  CA  VAL A 243      21.273  59.381  39.677  1.00 -0.01           C
ATOM   3527  C   VAL A 243      20.405  58.040  39.620  1.00 -0.01           C
ATOM   3528  O   VAL A 243      19.247  58.055  39.995  1.00 -0.01           O
ATOM   3529  CB  VAL A 243      21.197  60.094  38.319  1.00 -0.01           C
ATOM   3530  CG1 VAL A 243      19.744  60.107  37.809  1.00 -0.01           C
ATOM   3531  CG2 VAL A 243      21.723  61.506  38.373  1.00 -0.01           C
ATOM   3532  H   VAL A 243      23.386  59.415  39.474  1.00 -0.01           H
ATOM   3533  HA  VAL A 243      20.848  60.058  40.418  1.00 -0.01           H
ATOM   3534  HB  VAL A 243      21.785  59.466  37.649  1.00 -0.01           H
ATOM   3535 HG11 VAL A 243      19.686  60.654  36.868  1.00 -0.01           H
ATOM   3536 HG12 VAL A 243      19.391  59.112  37.536  1.00 -0.01           H
ATOM   3537 HG13 VAL A 243      19.087  60.676  38.466  1.00 -0.01           H
ATOM   3538 HG21 VAL A 243      20.984  62.171  38.820  1.00 -0.01           H
ATOM   3539 HG22 VAL A 243      22.068  61.794  37.380  1.00 -0.01           H
ATOM   3540 HG23 VAL A 243      22.543  61.622  39.082  1.00 -0.01           H
ATOM   3541  N   TYR A 244      20.932  56.956  39.049  1.00  0.01           N
ATOM   3542  CA  TYR A 244      20.133  55.720  38.840  1.00  0.01           C
ATOM   3543  C   TYR A 244      19.704  55.009  40.151  1.00  0.01           C
ATOM   3544  O   TYR A 244      18.661  54.336  40.188  1.00  0.01           O
ATOM   3545  CB  TYR A 244      20.839  54.683  37.865  1.00  0.01           C
ATOM   3546  CG  TYR A 244      21.262  55.128  36.420  1.00  0.01           C
ATOM   3547  CD1 TYR A 244      20.845  56.363  35.857  1.00  0.01           C
ATOM   3548  CD2 TYR A 244      21.858  54.135  35.581  1.00  0.01           C
ATOM   3549  CE1 TYR A 244      21.045  56.657  34.467  1.00  0.01           C
ATOM   3550  CE2 TYR A 244      22.158  54.443  34.214  1.00  0.01           C
ATOM   3551  CZ  TYR A 244      21.733  55.673  33.639  1.00  0.01           C
ATOM   3552  OH  TYR A 244      21.946  55.802  32.350  1.00  0.01           O
ATOM   3553  H   TYR A 244      21.802  57.070  38.550  1.00  0.01           H
ATOM   3554  HA  TYR A 244      19.332  56.111  38.213  1.00  0.01           H
ATOM   3555  HB2 TYR A 244      21.702  54.311  38.416  1.00  0.01           H
ATOM   3556  HB3 TYR A 244      20.270  53.768  37.700  1.00  0.01           H
ATOM   3557  HD1 TYR A 244      20.364  57.168  36.392  1.00  0.01           H
ATOM   3558  HD2 TYR A 244      22.233  53.205  35.981  1.00  0.01           H
ATOM   3559  HE1 TYR A 244      20.661  57.567  34.031  1.00  0.01           H
ATOM   3560  HE2 TYR A 244      22.656  53.799  33.504  1.00  0.01           H
ATOM   3561  HH  TYR A 244      21.625  56.662  32.068  1.00  0.01           H
ATOM   3562  N   SER A 245      20.551  55.193  41.230  1.00  0.01           N
ATOM   3563  CA  SER A 245      20.341  54.580  42.543  1.00  0.01           C
ATOM   3564  C   SER A 245      19.918  55.523  43.601  1.00  0.01           C
ATOM   3565  O   SER A 245      19.342  55.032  44.535  1.00  0.01           O
ATOM   3566  CB  SER A 245      21.648  53.956  42.964  1.00  0.01           C
ATOM   3567  OG  SER A 245      22.653  54.998  43.012  1.00  0.01           O
ATOM   3568  H   SER A 245      21.385  55.730  41.040  1.00  0.01           H
ATOM   3569  HA  SER A 245      19.586  53.797  42.609  1.00  0.01           H
ATOM   3570  HB2 SER A 245      21.505  53.422  43.903  1.00  0.01           H
ATOM   3571  HB3 SER A 245      21.971  53.238  42.210  1.00  0.01           H
ATOM   3572  HG  SER A 245      22.986  55.196  42.134  1.00  0.01           H
ATOM   3573  N   ARG A 246      20.042  56.869  43.423  1.00  0.02           N
ATOM   3574  CA  ARG A 246      19.523  57.828  44.427  1.00  0.02           C
ATOM   3575  C   ARG A 246      18.465  58.810  43.882  1.00  0.02           C
ATOM   3576  O   ARG A 246      18.518  59.971  44.307  1.00  0.02           O
ATOM   3577  CB  ARG A 246      20.646  58.504  45.323  1.00  0.02           C
ATOM   3578  CG  ARG A 246      21.207  57.474  46.373  1.00  0.02           C
ATOM   3579  CD  ARG A 246      22.298  58.167  47.231  1.00  0.02           C
ATOM   3580  NE  ARG A 246      23.479  58.551  46.483  1.00  0.02           N
ATOM   3581  CZ  ARG A 246      23.872  59.789  46.314  1.00  0.02           C
ATOM   3582  NH1 ARG A 246      23.160  60.854  46.480  1.00  0.02           N
ATOM   3583  NH2 ARG A 246      25.061  60.040  45.841  1.00  0.02           N
ATOM   3584  H   ARG A 246      20.524  57.177  42.591  1.00  0.02           H
ATOM   3585  HA  ARG A 246      18.867  57.287  45.109  1.00  0.02           H
ATOM   3586  HB2 ARG A 246      21.484  58.809  44.697  1.00  0.02           H
ATOM   3587  HB3 ARG A 246      20.198  59.346  45.851  1.00  0.02           H
ATOM   3588  HG2 ARG A 246      20.460  57.064  47.054  1.00  0.02           H
ATOM   3589  HG3 ARG A 246      21.548  56.632  45.771  1.00  0.02           H
ATOM   3590  HD2 ARG A 246      21.889  59.093  47.635  1.00  0.02           H
ATOM   3591  HD3 ARG A 246      22.538  57.550  48.097  1.00  0.02           H
ATOM   3592  HE  ARG A 246      24.174  57.872  46.206  1.00  0.02           H
ATOM   3593 HH11 ARG A 246      22.290  60.735  46.980  1.00  0.02           H
ATOM   3594 HH12 ARG A 246      23.661  61.725  46.381  1.00  0.02           H
ATOM   3595 HH21 ARG A 246      25.704  59.280  45.669  1.00  0.02           H
ATOM   3596 HH22 ARG A 246      25.215  61.014  45.621  1.00  0.02           H
ATOM   3597  N   ARG A 247      17.709  58.434  42.852  1.00  0.01           N
ATOM   3598  CA  ARG A 247      16.852  59.276  41.988  1.00  0.01           C
ATOM   3599  C   ARG A 247      16.095  60.386  42.755  1.00  0.01           C
ATOM   3600  O   ARG A 247      16.199  61.586  42.436  1.00  0.01           O
ATOM   3601  CB  ARG A 247      15.990  58.459  41.035  1.00  0.01           C
ATOM   3602  CG  ARG A 247      15.353  59.278  39.893  1.00  0.01           C
ATOM   3603  CD  ARG A 247      14.056  58.558  39.456  1.00  0.01           C
ATOM   3604  NE  ARG A 247      14.346  57.339  38.690  1.00  0.01           N
ATOM   3605  CZ  ARG A 247      13.820  56.941  37.534  1.00  0.01           C
ATOM   3606  NH1 ARG A 247      12.729  57.486  37.096  1.00  0.01           N
ATOM   3607  NH2 ARG A 247      14.250  55.845  36.913  1.00  0.01           N
ATOM   3608  H   ARG A 247      17.788  57.463  42.582  1.00  0.01           H
ATOM   3609  HA  ARG A 247      17.529  59.847  41.351  1.00  0.01           H
ATOM   3610  HB2 ARG A 247      16.559  57.614  40.648  1.00  0.01           H
ATOM   3611  HB3 ARG A 247      15.253  58.054  41.728  1.00  0.01           H
ATOM   3612  HG2 ARG A 247      15.009  60.257  40.226  1.00  0.01           H
ATOM   3613  HG3 ARG A 247      16.113  59.350  39.115  1.00  0.01           H
ATOM   3614  HD2 ARG A 247      13.501  58.237  40.338  1.00  0.01           H
ATOM   3615  HD3 ARG A 247      13.506  59.241  38.809  1.00  0.01           H
ATOM   3616  HE  ARG A 247      15.069  56.722  39.031  1.00  0.01           H
ATOM   3617 HH11 ARG A 247      12.343  58.297  37.559  1.00  0.01           H
ATOM   3618 HH12 ARG A 247      12.290  56.911  36.392  1.00  0.01           H
ATOM   3619 HH21 ARG A 247      14.959  55.239  37.300  1.00  0.01           H
ATOM   3620 HH22 ARG A 247      13.695  55.509  36.139  1.00  0.01           H
ATOM   3621  N   ALA A 248      15.421  59.979  43.848  1.00  0.00           N
ATOM   3622  CA  ALA A 248      14.409  60.740  44.612  1.00  0.00           C
ATOM   3623  C   ALA A 248      15.092  61.849  45.479  1.00  0.00           C
ATOM   3624  O   ALA A 248      14.594  62.920  45.655  1.00  0.00           O
ATOM   3625  CB  ALA A 248      13.534  59.767  45.430  1.00  0.00           C
ATOM   3626  H   ALA A 248      15.373  58.989  44.040  1.00  0.00           H
ATOM   3627  HA  ALA A 248      13.868  61.312  43.858  1.00  0.00           H
ATOM   3628  HB1 ALA A 248      12.785  60.262  46.048  1.00  0.00           H
ATOM   3629  HB2 ALA A 248      14.224  59.157  46.014  1.00  0.00           H
ATOM   3630  HB3 ALA A 248      13.036  59.069  44.758  1.00  0.00           H
ATOM   3631  N   GLU A 249      16.429  61.693  45.865  1.00  0.00           N
ATOM   3632  CA  GLU A 249      17.273  62.712  46.467  1.00  0.00           C
ATOM   3633  C   GLU A 249      17.488  63.886  45.505  1.00  0.00           C
ATOM   3634  O   GLU A 249      17.381  65.054  45.966  1.00  0.00           O
ATOM   3635  CB  GLU A 249      18.576  61.975  46.944  1.00  0.00           C
ATOM   3636  CG  GLU A 249      19.480  62.964  47.601  1.00  0.00           C
ATOM   3637  CD  GLU A 249      20.600  62.366  48.393  1.00  0.00           C
ATOM   3638  OE1 GLU A 249      20.943  61.137  48.262  1.00  0.00           O
ATOM   3639  OE2 GLU A 249      21.246  63.131  49.157  1.00  0.00           O
ATOM   3640  H   GLU A 249      16.890  60.906  45.433  1.00  0.00           H
ATOM   3641  HA  GLU A 249      16.712  63.023  47.348  1.00  0.00           H
ATOM   3642  HB2 GLU A 249      18.371  61.103  47.566  1.00  0.00           H
ATOM   3643  HB3 GLU A 249      19.107  61.671  46.042  1.00  0.00           H
ATOM   3644  HG2 GLU A 249      19.803  63.793  46.970  1.00  0.00           H
ATOM   3645  HG3 GLU A 249      18.884  63.399  48.404  1.00  0.00           H
ATOM   3646  N   PHE A 250      17.696  63.639  44.248  1.00  0.00           N
ATOM   3647  CA  PHE A 250      17.849  64.730  43.276  1.00  0.00           C
ATOM   3648  C   PHE A 250      16.487  65.291  42.877  1.00  0.00           C
ATOM   3649  O   PHE A 250      16.389  66.459  42.573  1.00  0.00           O
ATOM   3650  CB  PHE A 250      18.573  64.149  42.086  1.00  0.00           C
ATOM   3651  CG  PHE A 250      19.822  63.371  42.525  1.00  0.00           C
ATOM   3652  CD1 PHE A 250      21.034  63.988  42.778  1.00  0.00           C
ATOM   3653  CD2 PHE A 250      19.723  61.945  42.559  1.00  0.00           C
ATOM   3654  CE1 PHE A 250      22.131  63.180  43.223  1.00  0.00           C
ATOM   3655  CE2 PHE A 250      20.788  61.167  42.903  1.00  0.00           C
ATOM   3656  CZ  PHE A 250      21.996  61.778  43.258  1.00  0.00           C
ATOM   3657  H   PHE A 250      17.883  62.700  43.927  1.00  0.00           H
ATOM   3658  HA  PHE A 250      18.409  65.529  43.760  1.00  0.00           H
ATOM   3659  HB2 PHE A 250      17.946  63.449  41.533  1.00  0.00           H
ATOM   3660  HB3 PHE A 250      18.847  64.982  41.438  1.00  0.00           H
ATOM   3661  HD1 PHE A 250      21.102  65.055  42.628  1.00  0.00           H
ATOM   3662  HD2 PHE A 250      18.840  61.481  42.145  1.00  0.00           H
ATOM   3663  HE1 PHE A 250      23.060  63.692  43.425  1.00  0.00           H
ATOM   3664  HE2 PHE A 250      20.667  60.096  42.844  1.00  0.00           H
ATOM   3665  HZ  PHE A 250      22.836  61.148  43.512  1.00  0.00           H
ATOM   3666  N   THR A 251      15.368  64.486  42.828  1.00  0.00           N
ATOM   3667  CA  THR A 251      14.100  65.073  42.639  1.00  0.00           C
ATOM   3668  C   THR A 251      13.593  66.031  43.774  1.00  0.00           C
ATOM   3669  O   THR A 251      12.878  66.988  43.499  1.00  0.00           O
ATOM   3670  CB  THR A 251      12.982  64.129  42.252  1.00  0.00           C
ATOM   3671  CG2 THR A 251      13.345  63.158  41.110  1.00  0.00           C
ATOM   3672  OG1 THR A 251      12.477  63.495  43.393  1.00  0.00           O
ATOM   3673  H   THR A 251      15.436  63.483  42.917  1.00  0.00           H
ATOM   3674  HA  THR A 251      14.101  65.771  41.803  1.00  0.00           H
ATOM   3675  HB  THR A 251      12.133  64.732  41.931  1.00  0.00           H
ATOM   3676  HG1 THR A 251      11.542  63.375  43.214  1.00  0.00           H
ATOM   3677 HG21 THR A 251      12.462  62.619  40.768  1.00  0.00           H
ATOM   3678 HG22 THR A 251      13.969  62.341  41.472  1.00  0.00           H
ATOM   3679 HG23 THR A 251      13.828  63.796  40.370  1.00  0.00           H
ATOM   3680  N   GLU A 252      14.100  65.859  44.937  1.00  0.00           N
ATOM   3681  CA  GLU A 252      13.836  66.795  46.105  1.00  0.00           C
ATOM   3682  C   GLU A 252      14.631  68.185  46.060  1.00  0.00           C
ATOM   3683  O   GLU A 252      14.049  69.132  46.513  1.00  0.00           O
ATOM   3684  CB  GLU A 252      13.978  66.056  47.448  1.00  0.00           C
ATOM   3685  CG  GLU A 252      13.628  66.820  48.783  1.00  0.00           C
ATOM   3686  CD  GLU A 252      14.771  67.567  49.464  1.00  0.00           C
ATOM   3687  OE1 GLU A 252      15.921  67.591  48.978  1.00  0.00           O
ATOM   3688  OE2 GLU A 252      14.549  68.297  50.432  1.00  0.00           O
ATOM   3689  H   GLU A 252      14.611  64.992  45.019  1.00  0.00           H
ATOM   3690  HA  GLU A 252      12.785  67.079  46.056  1.00  0.00           H
ATOM   3691  HB2 GLU A 252      13.200  65.295  47.506  1.00  0.00           H
ATOM   3692  HB3 GLU A 252      14.887  65.458  47.515  1.00  0.00           H
ATOM   3693  HG2 GLU A 252      12.807  67.467  48.471  1.00  0.00           H
ATOM   3694  HG3 GLU A 252      13.382  66.077  49.542  1.00  0.00           H
ATOM   3695  N   ARG A 253      15.786  68.177  45.409  1.00  0.01           N
ATOM   3696  CA  ARG A 253      16.526  69.425  45.146  1.00  0.01           C
ATOM   3697  C   ARG A 253      16.035  70.264  43.971  1.00  0.01           C
ATOM   3698  O   ARG A 253      15.777  71.487  44.154  1.00  0.01           O
ATOM   3699  CB  ARG A 253      17.980  69.022  44.945  1.00  0.01           C
ATOM   3700  CG  ARG A 253      18.641  68.319  46.139  1.00  0.01           C
ATOM   3701  CD  ARG A 253      18.993  69.314  47.266  1.00  0.01           C
ATOM   3702  NE  ARG A 253      19.664  68.659  48.388  1.00  0.01           N
ATOM   3703  CZ  ARG A 253      20.575  69.181  49.199  1.00  0.01           C
ATOM   3704  NH1 ARG A 253      21.145  70.361  49.020  1.00  0.01           N
ATOM   3705  NH2 ARG A 253      21.074  68.461  50.144  1.00  0.01           N
ATOM   3706  H   ARG A 253      16.108  67.375  44.886  1.00  0.01           H
ATOM   3707  HA  ARG A 253      16.465  70.064  46.027  1.00  0.01           H
ATOM   3708  HB2 ARG A 253      17.950  68.366  44.074  1.00  0.01           H
ATOM   3709  HB3 ARG A 253      18.552  69.909  44.671  1.00  0.01           H
ATOM   3710  HG2 ARG A 253      17.967  67.520  46.445  1.00  0.01           H
ATOM   3711  HG3 ARG A 253      19.582  67.861  45.832  1.00  0.01           H
ATOM   3712  HD2 ARG A 253      19.611  70.124  46.878  1.00  0.01           H
ATOM   3713  HD3 ARG A 253      18.153  69.777  47.784  1.00  0.01           H
ATOM   3714  HE  ARG A 253      19.277  67.752  48.608  1.00  0.01           H
ATOM   3715 HH11 ARG A 253      21.019  70.914  48.184  1.00  0.01           H
ATOM   3716 HH12 ARG A 253      21.828  70.713  49.676  1.00  0.01           H
ATOM   3717 HH21 ARG A 253      20.954  67.461  50.066  1.00  0.01           H
ATOM   3718 HH22 ARG A 253      21.684  68.865  50.840  1.00  0.01           H
ATOM   3719  N   PHE A 254      15.927  69.617  42.783  1.00  0.01           N
ATOM   3720  CA  PHE A 254      15.797  70.326  41.513  1.00  0.01           C
ATOM   3721  C   PHE A 254      14.402  70.124  40.869  1.00  0.01           C
ATOM   3722  O   PHE A 254      14.211  70.429  39.741  1.00  0.01           O
ATOM   3723  CB  PHE A 254      16.875  69.758  40.551  1.00  0.01           C
ATOM   3724  CG  PHE A 254      18.259  69.637  41.098  1.00  0.01           C
ATOM   3725  CD1 PHE A 254      18.941  70.795  41.534  1.00  0.01           C
ATOM   3726  CD2 PHE A 254      18.825  68.315  41.270  1.00  0.01           C
ATOM   3727  CE1 PHE A 254      20.161  70.613  42.219  1.00  0.01           C
ATOM   3728  CE2 PHE A 254      20.061  68.223  41.891  1.00  0.01           C
ATOM   3729  CZ  PHE A 254      20.687  69.370  42.424  1.00  0.01           C
ATOM   3730  H   PHE A 254      16.232  68.654  42.775  1.00  0.01           H
ATOM   3731  HA  PHE A 254      16.084  71.371  41.633  1.00  0.01           H
ATOM   3732  HB2 PHE A 254      16.536  68.770  40.238  1.00  0.01           H
ATOM   3733  HB3 PHE A 254      16.869  70.445  39.705  1.00  0.01           H
ATOM   3734  HD1 PHE A 254      18.633  71.787  41.239  1.00  0.01           H
ATOM   3735  HD2 PHE A 254      18.294  67.474  40.850  1.00  0.01           H
ATOM   3736  HE1 PHE A 254      20.768  71.458  42.510  1.00  0.01           H
ATOM   3737  HE2 PHE A 254      20.492  67.244  42.044  1.00  0.01           H
ATOM   3738  HZ  PHE A 254      21.682  69.338  42.844  1.00  0.01           H
ATOM   3739  N   GLY A 255      13.461  69.489  41.496  1.00  0.00           N
ATOM   3740  CA  GLY A 255      12.307  68.852  40.822  1.00  0.00           C
ATOM   3741  C   GLY A 255      12.654  67.759  39.900  1.00  0.00           C
ATOM   3742  O   GLY A 255      13.767  67.307  39.771  1.00  0.00           O
ATOM   3743  H   GLY A 255      13.787  69.139  42.386  1.00  0.00           H
ATOM   3744  HA2 GLY A 255      11.602  68.530  41.589  1.00  0.00           H
ATOM   3745  HA3 GLY A 255      11.791  69.596  40.216  1.00  0.00           H
ATOM   3746  N   ALA A 256      11.581  67.272  39.316  1.00  0.00           N
ATOM   3747  CA  ALA A 256      11.591  66.042  38.482  1.00  0.00           C
ATOM   3748  C   ALA A 256      12.158  66.156  37.091  1.00  0.00           C
ATOM   3749  O   ALA A 256      12.782  65.238  36.542  1.00  0.00           O
ATOM   3750  CB  ALA A 256      10.206  65.445  38.496  1.00  0.00           C
ATOM   3751  H   ALA A 256      10.727  67.752  39.563  1.00  0.00           H
ATOM   3752  HA  ALA A 256      12.241  65.329  38.990  1.00  0.00           H
ATOM   3753  HB1 ALA A 256       9.627  66.157  37.907  1.00  0.00           H
ATOM   3754  HB2 ALA A 256       9.720  65.255  39.453  1.00  0.00           H
ATOM   3755  HB3 ALA A 256      10.245  64.509  37.939  1.00  0.00           H
ATOM   3756  N   GLU A 257      11.982  67.263  36.406  1.00  0.00           N
ATOM   3757  CA  GLU A 257      11.981  67.311  34.941  1.00  0.00           C
ATOM   3758  C   GLU A 257      13.373  67.482  34.520  1.00  0.00           C
ATOM   3759  O   GLU A 257      13.806  66.776  33.593  1.00  0.00           O
ATOM   3760  CB  GLU A 257      10.981  68.404  34.492  1.00  0.00           C
ATOM   3761  CG  GLU A 257      10.792  68.459  32.998  1.00  0.00           C
ATOM   3762  CD  GLU A 257      11.779  69.308  32.260  1.00  0.00           C
ATOM   3763  OE1 GLU A 257      12.007  70.527  32.639  1.00  0.00           O
ATOM   3764  OE2 GLU A 257      12.494  68.828  31.312  1.00  0.00           O
ATOM   3765  H   GLU A 257      11.443  68.007  36.825  1.00  0.00           H
ATOM   3766  HA  GLU A 257      11.701  66.318  34.589  1.00  0.00           H
ATOM   3767  HB2 GLU A 257      10.056  68.147  35.006  1.00  0.00           H
ATOM   3768  HB3 GLU A 257      11.292  69.384  34.855  1.00  0.00           H
ATOM   3769  HG2 GLU A 257      10.830  67.439  32.615  1.00  0.00           H
ATOM   3770  HG3 GLU A 257       9.786  68.809  32.765  1.00  0.00           H
ATOM   3771  N   PHE A 258      14.189  68.269  35.212  1.00  0.01           N
ATOM   3772  CA  PHE A 258      15.647  68.275  35.088  1.00  0.01           C
ATOM   3773  C   PHE A 258      16.261  66.882  35.227  1.00  0.01           C
ATOM   3774  O   PHE A 258      17.275  66.471  34.602  1.00  0.01           O
ATOM   3775  CB  PHE A 258      16.231  69.262  36.176  1.00  0.01           C
ATOM   3776  CG  PHE A 258      17.710  69.265  36.220  1.00  0.01           C
ATOM   3777  CD1 PHE A 258      18.399  69.789  35.085  1.00  0.01           C
ATOM   3778  CD2 PHE A 258      18.422  68.712  37.242  1.00  0.01           C
ATOM   3779  CE1 PHE A 258      19.815  69.910  35.102  1.00  0.01           C
ATOM   3780  CE2 PHE A 258      19.784  68.743  37.255  1.00  0.01           C
ATOM   3781  CZ  PHE A 258      20.536  69.347  36.202  1.00  0.01           C
ATOM   3782  H   PHE A 258      13.791  68.781  35.987  1.00  0.01           H
ATOM   3783  HA  PHE A 258      15.895  68.716  34.122  1.00  0.01           H
ATOM   3784  HB2 PHE A 258      15.849  70.262  35.973  1.00  0.01           H
ATOM   3785  HB3 PHE A 258      15.884  68.969  37.167  1.00  0.01           H
ATOM   3786  HD1 PHE A 258      17.834  69.997  34.189  1.00  0.01           H
ATOM   3787  HD2 PHE A 258      17.855  68.123  37.948  1.00  0.01           H
ATOM   3788  HE1 PHE A 258      20.305  70.404  34.276  1.00  0.01           H
ATOM   3789  HE2 PHE A 258      20.354  68.161  37.963  1.00  0.01           H
ATOM   3790  HZ  PHE A 258      21.615  69.310  36.175  1.00  0.01           H
ATOM   3791  N   VAL A 259      15.632  66.118  36.087  1.00  0.00           N
ATOM   3792  CA  VAL A 259      16.045  64.729  36.313  1.00  0.00           C
ATOM   3793  C   VAL A 259      15.529  63.857  35.174  1.00  0.00           C
ATOM   3794  O   VAL A 259      16.327  63.023  34.811  1.00  0.00           O
ATOM   3795  CB  VAL A 259      15.676  64.372  37.715  1.00  0.00           C
ATOM   3796  CG1 VAL A 259      16.171  63.007  38.089  1.00  0.00           C
ATOM   3797  CG2 VAL A 259      16.147  65.318  38.805  1.00  0.00           C
ATOM   3798  H   VAL A 259      14.878  66.502  36.638  1.00  0.00           H
ATOM   3799  HA  VAL A 259      17.135  64.731  36.281  1.00  0.00           H
ATOM   3800  HB  VAL A 259      14.587  64.377  37.678  1.00  0.00           H
ATOM   3801 HG11 VAL A 259      15.898  62.250  37.354  1.00  0.00           H
ATOM   3802 HG12 VAL A 259      17.240  63.108  38.277  1.00  0.00           H
ATOM   3803 HG13 VAL A 259      15.667  62.725  39.014  1.00  0.00           H
ATOM   3804 HG21 VAL A 259      17.227  65.383  38.674  1.00  0.00           H
ATOM   3805 HG22 VAL A 259      15.989  64.860  39.781  1.00  0.00           H
ATOM   3806 HG23 VAL A 259      15.737  66.314  38.638  1.00  0.00           H
ATOM   3807  N   ASP A 260      14.357  64.094  34.548  1.00  0.00           N
ATOM   3808  CA  ASP A 260      14.010  63.471  33.288  1.00  0.00           C
ATOM   3809  C   ASP A 260      14.959  63.818  32.101  1.00  0.00           C
ATOM   3810  O   ASP A 260      14.972  63.183  31.021  1.00  0.00           O
ATOM   3811  CB  ASP A 260      12.547  63.799  32.894  1.00  0.00           C
ATOM   3812  CG  ASP A 260      11.654  63.224  33.925  1.00  0.00           C
ATOM   3813  OD1 ASP A 260      11.973  62.219  34.581  1.00  0.00           O
ATOM   3814  OD2 ASP A 260      10.576  63.847  34.099  1.00  0.00           O
ATOM   3815  H   ASP A 260      13.683  64.531  35.160  1.00  0.00           H
ATOM   3816  HA  ASP A 260      14.135  62.398  33.433  1.00  0.00           H
ATOM   3817  HB2 ASP A 260      12.398  64.864  32.715  1.00  0.00           H
ATOM   3818  HB3 ASP A 260      12.491  63.325  31.914  1.00  0.00           H
ATOM   3819  N   GLY A 261      15.675  64.937  32.171  1.00  0.00           N
ATOM   3820  CA  GLY A 261      16.744  65.395  31.263  1.00  0.00           C
ATOM   3821  C   GLY A 261      18.047  64.570  31.408  1.00  0.00           C
ATOM   3822  O   GLY A 261      18.597  64.094  30.421  1.00  0.00           O
ATOM   3823  H   GLY A 261      15.454  65.514  32.970  1.00  0.00           H
ATOM   3824  HA2 GLY A 261      16.356  65.322  30.247  1.00  0.00           H
ATOM   3825  HA3 GLY A 261      16.901  66.445  31.510  1.00  0.00           H
ATOM   3826  N   LEU A 262      18.558  64.473  32.645  1.00 -0.02           N
ATOM   3827  CA  LEU A 262      19.592  63.540  32.964  1.00 -0.02           C
ATOM   3828  C   LEU A 262      19.172  62.116  32.522  1.00 -0.02           C
ATOM   3829  O   LEU A 262      19.958  61.507  31.781  1.00 -0.02           O
ATOM   3830  CB  LEU A 262      19.886  63.473  34.471  1.00 -0.02           C
ATOM   3831  CG  LEU A 262      20.676  64.693  34.884  1.00 -0.02           C
ATOM   3832  CD1 LEU A 262      20.386  65.078  36.350  1.00 -0.02           C
ATOM   3833  CD2 LEU A 262      22.188  64.593  34.690  1.00 -0.02           C
ATOM   3834  H   LEU A 262      18.064  65.013  33.341  1.00 -0.02           H
ATOM   3835  HA  LEU A 262      20.487  63.829  32.413  1.00 -0.02           H
ATOM   3836  HB2 LEU A 262      18.877  63.669  34.834  1.00 -0.02           H
ATOM   3837  HB3 LEU A 262      20.284  62.538  34.865  1.00 -0.02           H
ATOM   3838  HG  LEU A 262      20.428  65.573  34.291  1.00 -0.02           H
ATOM   3839 HD11 LEU A 262      19.315  64.957  36.515  1.00 -0.02           H
ATOM   3840 HD12 LEU A 262      20.596  66.127  36.563  1.00 -0.02           H
ATOM   3841 HD13 LEU A 262      20.906  64.498  37.113  1.00 -0.02           H
ATOM   3842 HD21 LEU A 262      22.530  63.650  35.117  1.00 -0.02           H
ATOM   3843 HD22 LEU A 262      22.524  64.757  33.666  1.00 -0.02           H
ATOM   3844 HD23 LEU A 262      22.678  65.379  35.263  1.00 -0.02           H
ATOM   3845  N   LEU A 263      17.986  61.650  32.931  1.00  0.01           N
ATOM   3846  CA  LEU A 263      17.558  60.336  32.607  1.00  0.01           C
ATOM   3847  C   LEU A 263      17.624  59.999  31.087  1.00  0.01           C
ATOM   3848  O   LEU A 263      18.165  58.989  30.676  1.00  0.01           O
ATOM   3849  CB  LEU A 263      16.237  59.995  33.370  1.00  0.01           C
ATOM   3850  CG  LEU A 263      16.458  59.860  34.874  1.00  0.01           C
ATOM   3851  CD1 LEU A 263      15.186  59.781  35.576  1.00  0.01           C
ATOM   3852  CD2 LEU A 263      17.144  58.547  35.146  1.00  0.01           C
ATOM   3853  H   LEU A 263      17.562  62.019  33.770  1.00  0.01           H
ATOM   3854  HA  LEU A 263      18.259  59.625  33.046  1.00  0.01           H
ATOM   3855  HB2 LEU A 263      15.479  60.758  33.193  1.00  0.01           H
ATOM   3856  HB3 LEU A 263      15.811  59.058  33.009  1.00  0.01           H
ATOM   3857  HG  LEU A 263      16.953  60.748  35.268  1.00  0.01           H
ATOM   3858 HD11 LEU A 263      14.677  60.743  35.519  1.00  0.01           H
ATOM   3859 HD12 LEU A 263      15.402  59.607  36.630  1.00  0.01           H
ATOM   3860 HD13 LEU A 263      14.551  59.044  35.084  1.00  0.01           H
ATOM   3861 HD21 LEU A 263      16.659  57.691  34.676  1.00  0.01           H
ATOM   3862 HD22 LEU A 263      18.198  58.618  34.879  1.00  0.01           H
ATOM   3863 HD23 LEU A 263      17.089  58.299  36.206  1.00  0.01           H
ATOM   3864  N   ALA A 264      17.194  60.908  30.200  1.00  0.01           N
ATOM   3865  CA  ALA A 264      16.998  60.625  28.749  1.00  0.01           C
ATOM   3866  C   ALA A 264      18.330  60.454  27.947  1.00  0.01           C
ATOM   3867  O   ALA A 264      18.279  60.083  26.752  1.00  0.01           O
ATOM   3868  CB  ALA A 264      15.919  61.568  28.065  1.00  0.01           C
ATOM   3869  H   ALA A 264      16.858  61.794  30.552  1.00  0.01           H
ATOM   3870  HA  ALA A 264      16.640  59.604  28.619  1.00  0.01           H
ATOM   3871  HB1 ALA A 264      15.695  61.393  27.013  1.00  0.01           H
ATOM   3872  HB2 ALA A 264      16.317  62.582  28.127  1.00  0.01           H
ATOM   3873  HB3 ALA A 264      15.043  61.447  28.702  1.00  0.01           H
ATOM   3874  N   GLY A 265      19.465  60.887  28.451  1.00  0.00           N
ATOM   3875  CA  GLY A 265      20.630  61.310  27.701  1.00  0.00           C
ATOM   3876  C   GLY A 265      21.993  61.027  28.307  1.00  0.00           C
ATOM   3877  O   GLY A 265      22.973  61.236  27.565  1.00  0.00           O
ATOM   3878  H   GLY A 265      19.449  61.149  29.427  1.00  0.00           H
ATOM   3879  HA2 GLY A 265      20.639  60.793  26.742  1.00  0.00           H
ATOM   3880  HA3 GLY A 265      20.660  62.367  27.434  1.00  0.00           H
ATOM   3881  N   LEU A 266      22.078  60.478  29.491  1.00 -0.02           N
ATOM   3882  CA  LEU A 266      23.363  60.171  30.108  1.00 -0.02           C
ATOM   3883  C   LEU A 266      23.965  58.950  29.405  1.00 -0.02           C
ATOM   3884  O   LEU A 266      25.162  58.861  29.295  1.00 -0.02           O
ATOM   3885  CB  LEU A 266      22.977  59.778  31.564  1.00 -0.02           C
ATOM   3886  CG  LEU A 266      23.110  60.898  32.617  1.00 -0.02           C
ATOM   3887  CD1 LEU A 266      22.483  60.624  34.010  1.00 -0.02           C
ATOM   3888  CD2 LEU A 266      24.580  61.176  32.934  1.00 -0.02           C
ATOM   3889  H   LEU A 266      21.241  60.345  30.040  1.00 -0.02           H
ATOM   3890  HA  LEU A 266      24.062  61.002  30.013  1.00 -0.02           H
ATOM   3891  HB2 LEU A 266      22.002  59.303  31.663  1.00 -0.02           H
ATOM   3892  HB3 LEU A 266      23.792  59.119  31.862  1.00 -0.02           H
ATOM   3893  HG  LEU A 266      22.658  61.772  32.148  1.00 -0.02           H
ATOM   3894 HD11 LEU A 266      21.423  60.521  33.776  1.00 -0.02           H
ATOM   3895 HD12 LEU A 266      22.783  61.334  34.781  1.00 -0.02           H
ATOM   3896 HD13 LEU A 266      22.972  59.739  34.418  1.00 -0.02           H
ATOM   3897 HD21 LEU A 266      24.727  61.969  33.667  1.00 -0.02           H
ATOM   3898 HD22 LEU A 266      25.113  60.319  33.346  1.00 -0.02           H
ATOM   3899 HD23 LEU A 266      25.071  61.396  31.986  1.00 -0.02           H
ATOM   3900  N   GLY A 267      23.178  57.950  28.926  1.00  0.00           N
ATOM   3901  CA  GLY A 267      23.638  56.775  28.194  1.00  0.00           C
ATOM   3902  C   GLY A 267      24.328  57.346  26.925  1.00  0.00           C
ATOM   3903  O   GLY A 267      25.340  56.816  26.499  1.00  0.00           O
ATOM   3904  H   GLY A 267      22.177  58.066  28.989  1.00  0.00           H
ATOM   3905  HA2 GLY A 267      24.327  56.153  28.765  1.00  0.00           H
ATOM   3906  HA3 GLY A 267      22.802  56.141  27.895  1.00  0.00           H
ATOM   3907  N   SER A 268      23.862  58.370  26.199  1.00  0.00           N
ATOM   3908  CA  SER A 268      24.452  59.011  25.046  1.00  0.00           C
ATOM   3909  C   SER A 268      25.732  59.792  25.312  1.00  0.00           C
ATOM   3910  O   SER A 268      26.728  59.663  24.524  1.00  0.00           O
ATOM   3911  CB  SER A 268      23.420  59.992  24.394  1.00  0.00           C
ATOM   3912  OG  SER A 268      24.042  60.585  23.302  1.00  0.00           O
ATOM   3913  H   SER A 268      22.955  58.721  26.470  1.00  0.00           H
ATOM   3914  HA  SER A 268      24.547  58.223  24.299  1.00  0.00           H
ATOM   3915  HB2 SER A 268      22.517  59.437  24.140  1.00  0.00           H
ATOM   3916  HB3 SER A 268      23.231  60.734  25.170  1.00  0.00           H
ATOM   3917  HG  SER A 268      23.499  61.319  23.006  1.00  0.00           H
ATOM   3918  N   ALA A 269      25.866  60.577  26.425  1.00 -0.07           N
ATOM   3919  CA  ALA A 269      27.072  61.115  26.906  1.00 -0.07           C
ATOM   3920  C   ALA A 269      28.094  60.061  27.245  1.00 -0.07           C
ATOM   3921  O   ALA A 269      29.211  60.151  26.722  1.00 -0.07           O
ATOM   3922  CB  ALA A 269      26.757  61.945  28.150  1.00 -0.07           C
ATOM   3923  H   ALA A 269      25.142  60.662  27.125  1.00 -0.07           H
ATOM   3924  HA  ALA A 269      27.492  61.783  26.154  1.00 -0.07           H
ATOM   3925  HB1 ALA A 269      26.295  61.313  28.908  1.00 -0.07           H
ATOM   3926  HB2 ALA A 269      26.153  62.755  27.742  1.00 -0.07           H
ATOM   3927  HB3 ALA A 269      27.725  62.277  28.526  1.00 -0.07           H
ATOM   3928  N   GLN A 270      27.756  59.028  27.968  1.00 -0.03           N
ATOM   3929  CA  GLN A 270      28.707  57.921  28.177  1.00 -0.03           C
ATOM   3930  C   GLN A 270      29.194  57.335  26.848  1.00 -0.03           C
ATOM   3931  O   GLN A 270      30.386  57.004  26.745  1.00 -0.03           O
ATOM   3932  CB  GLN A 270      28.028  56.875  28.984  1.00 -0.03           C
ATOM   3933  CG  GLN A 270      29.041  55.896  29.663  1.00 -0.03           C
ATOM   3934  CD  GLN A 270      30.089  56.518  30.536  1.00 -0.03           C
ATOM   3935  NE2 GLN A 270      31.312  56.064  30.513  1.00 -0.03           N
ATOM   3936  OE1 GLN A 270      29.860  57.410  31.289  1.00 -0.03           O
ATOM   3937  H   GLN A 270      26.848  59.017  28.411  1.00 -0.03           H
ATOM   3938  HA  GLN A 270      29.514  58.436  28.700  1.00 -0.03           H
ATOM   3939  HB2 GLN A 270      27.419  57.341  29.758  1.00 -0.03           H
ATOM   3940  HB3 GLN A 270      27.418  56.334  28.261  1.00 -0.03           H
ATOM   3941  HG2 GLN A 270      28.504  55.172  30.277  1.00 -0.03           H
ATOM   3942  HG3 GLN A 270      29.667  55.394  28.925  1.00 -0.03           H
ATOM   3943 HE21 GLN A 270      31.816  56.472  31.288  1.00 -0.03           H
ATOM   3944 HE22 GLN A 270      31.394  55.160  30.070  1.00 -0.03           H
ATOM   3945  N   GLU A 271      28.351  57.344  25.811  1.00  0.00           N
ATOM   3946  CA  GLU A 271      28.755  56.875  24.494  1.00  0.00           C
ATOM   3947  C   GLU A 271      29.500  57.935  23.660  1.00  0.00           C
ATOM   3948  O   GLU A 271      30.373  57.549  22.874  1.00  0.00           O
ATOM   3949  CB  GLU A 271      27.554  56.186  23.752  1.00  0.00           C
ATOM   3950  CG  GLU A 271      28.017  54.958  22.974  1.00  0.00           C
ATOM   3951  CD  GLU A 271      28.350  53.723  23.877  1.00  0.00           C
ATOM   3952  OE1 GLU A 271      27.323  53.264  24.475  1.00  0.00           O
ATOM   3953  OE2 GLU A 271      29.458  53.141  23.892  1.00  0.00           O
ATOM   3954  H   GLU A 271      27.367  57.508  25.966  1.00  0.00           H
ATOM   3955  HA  GLU A 271      29.381  56.021  24.752  1.00  0.00           H
ATOM   3956  HB2 GLU A 271      26.754  55.912  24.440  1.00  0.00           H
ATOM   3957  HB3 GLU A 271      27.147  56.908  23.044  1.00  0.00           H
ATOM   3958  HG2 GLU A 271      27.232  54.725  22.255  1.00  0.00           H
ATOM   3959  HG3 GLU A 271      28.847  55.371  22.403  1.00  0.00           H
ATOM   3960  N   THR A 272      29.302  59.226  23.916  1.00 -0.02           N
ATOM   3961  CA  THR A 272      30.149  60.276  23.305  1.00 -0.02           C
ATOM   3962  C   THR A 272      31.564  60.268  23.914  1.00 -0.02           C
ATOM   3963  O   THR A 272      32.558  60.514  23.202  1.00 -0.02           O
ATOM   3964  CB  THR A 272      29.479  61.629  23.496  1.00 -0.02           C
ATOM   3965  CG2 THR A 272      30.196  62.730  22.795  1.00 -0.02           C
ATOM   3966  OG1 THR A 272      28.207  61.668  22.871  1.00 -0.02           O
ATOM   3967  H   THR A 272      28.700  59.522  24.671  1.00 -0.02           H
ATOM   3968  HA  THR A 272      30.242  60.100  22.233  1.00 -0.02           H
ATOM   3969  HB  THR A 272      29.322  61.921  24.534  1.00 -0.02           H
ATOM   3970  HG1 THR A 272      27.434  61.513  23.419  1.00 -0.02           H
ATOM   3971 HG21 THR A 272      29.571  63.590  23.038  1.00 -0.02           H
ATOM   3972 HG22 THR A 272      30.127  62.573  21.719  1.00 -0.02           H
ATOM   3973 HG23 THR A 272      31.261  62.878  22.974  1.00 -0.02           H
ATOM   3974  N   LEU A 273      31.737  59.793  25.160  1.00 -0.33           N
ATOM   3975  CA  LEU A 273      33.024  59.465  25.779  1.00 -0.33           C
ATOM   3976  C   LEU A 273      33.731  58.243  25.168  1.00 -0.33           C
ATOM   3977  O   LEU A 273      34.944  58.226  25.099  1.00 -0.33           O
ATOM   3978  CB  LEU A 273      32.974  59.230  27.233  1.00 -0.33           C
ATOM   3979  CG  LEU A 273      32.704  60.440  28.120  1.00 -0.33           C
ATOM   3980  CD1 LEU A 273      32.800  59.947  29.533  1.00 -0.33           C
ATOM   3981  CD2 LEU A 273      33.725  61.537  28.071  1.00 -0.33           C
ATOM   3982  H   LEU A 273      30.869  59.647  25.656  1.00 -0.33           H
ATOM   3983  HA  LEU A 273      33.664  60.328  25.590  1.00 -0.33           H
ATOM   3984  HB2 LEU A 273      32.308  58.410  27.500  1.00 -0.33           H
ATOM   3985  HB3 LEU A 273      33.980  58.875  27.457  1.00 -0.33           H
ATOM   3986  HG  LEU A 273      31.777  60.980  27.924  1.00 -0.33           H
ATOM   3987 HD11 LEU A 273      31.972  59.270  29.744  1.00 -0.33           H
ATOM   3988 HD12 LEU A 273      32.729  60.753  30.263  1.00 -0.33           H
ATOM   3989 HD13 LEU A 273      33.778  59.506  29.727  1.00 -0.33           H
ATOM   3990 HD21 LEU A 273      34.681  61.262  28.517  1.00 -0.33           H
ATOM   3991 HD22 LEU A 273      33.982  62.071  27.157  1.00 -0.33           H
ATOM   3992 HD23 LEU A 273      33.312  62.344  28.676  1.00 -0.33           H
ATOM   3993  N   ILE A 274      32.952  57.202  24.798  1.00  0.01           N
ATOM   3994  CA  ILE A 274      33.516  55.982  24.229  1.00  0.01           C
ATOM   3995  C   ILE A 274      33.860  56.214  22.769  1.00  0.01           C
ATOM   3996  O   ILE A 274      34.848  55.641  22.320  1.00  0.01           O
ATOM   3997  CB  ILE A 274      32.521  54.774  24.406  1.00  0.01           C
ATOM   3998  CG1 ILE A 274      32.441  54.541  25.894  1.00  0.01           C
ATOM   3999  CG2 ILE A 274      33.042  53.556  23.642  1.00  0.01           C
ATOM   4000  CD1 ILE A 274      31.205  53.851  26.432  1.00  0.01           C
ATOM   4001  H   ILE A 274      31.997  57.186  25.126  1.00  0.01           H
ATOM   4002  HA  ILE A 274      34.442  55.735  24.748  1.00  0.01           H
ATOM   4003  HB  ILE A 274      31.515  54.942  24.021  1.00  0.01           H
ATOM   4004 HG12 ILE A 274      33.350  54.002  26.160  1.00  0.01           H
ATOM   4005 HG13 ILE A 274      32.553  55.493  26.415  1.00  0.01           H
ATOM   4006 HG21 ILE A 274      32.905  53.704  22.570  1.00  0.01           H
ATOM   4007 HG22 ILE A 274      32.310  52.771  23.833  1.00  0.01           H
ATOM   4008 HG23 ILE A 274      34.094  53.312  23.790  1.00  0.01           H
ATOM   4009 HD11 ILE A 274      30.303  54.319  26.039  1.00  0.01           H
ATOM   4010 HD12 ILE A 274      31.014  53.894  27.504  1.00  0.01           H
ATOM   4011 HD13 ILE A 274      31.135  52.782  26.233  1.00  0.01           H
ATOM   4012  N   ARG A 275      33.178  57.023  21.966  1.00  0.02           N
ATOM   4013  CA  ARG A 275      33.403  57.073  20.495  1.00  0.02           C
ATOM   4014  C   ARG A 275      34.171  58.252  19.850  1.00  0.02           C
ATOM   4015  O   ARG A 275      35.080  57.974  18.997  1.00  0.02           O
ATOM   4016  CB  ARG A 275      31.975  56.951  19.942  1.00  0.02           C
ATOM   4017  CG  ARG A 275      31.326  55.595  20.145  1.00  0.02           C
ATOM   4018  CD  ARG A 275      29.991  55.442  19.490  1.00  0.02           C
ATOM   4019  NE  ARG A 275      29.283  54.212  19.733  1.00  0.02           N
ATOM   4020  CZ  ARG A 275      28.064  53.826  19.420  1.00  0.02           C
ATOM   4021  NH1 ARG A 275      27.257  54.674  18.859  1.00  0.02           N
ATOM   4022  NH2 ARG A 275      27.608  52.646  19.525  1.00  0.02           N
ATOM   4023  H   ARG A 275      32.259  57.287  22.291  1.00  0.02           H
ATOM   4024  HA  ARG A 275      33.987  56.175  20.293  1.00  0.02           H
ATOM   4025  HB2 ARG A 275      31.270  57.680  20.339  1.00  0.02           H
ATOM   4026  HB3 ARG A 275      32.035  57.127  18.868  1.00  0.02           H
ATOM   4027  HG2 ARG A 275      31.995  54.778  19.874  1.00  0.02           H
ATOM   4028  HG3 ARG A 275      31.149  55.663  21.218  1.00  0.02           H
ATOM   4029  HD2 ARG A 275      29.421  56.268  19.915  1.00  0.02           H
ATOM   4030  HD3 ARG A 275      30.017  55.680  18.426  1.00  0.02           H
ATOM   4031  HE  ARG A 275      29.691  53.550  20.377  1.00  0.02           H
ATOM   4032 HH11 ARG A 275      27.541  55.643  18.839  1.00  0.02           H
ATOM   4033 HH12 ARG A 275      26.375  54.398  18.452  1.00  0.02           H
ATOM   4034 HH21 ARG A 275      28.155  51.975  20.045  1.00  0.02           H
ATOM   4035 HH22 ARG A 275      26.781  52.378  19.011  1.00  0.02           H
ATOM   4036  N   LYS A 276      33.814  59.503  20.275  1.00  0.02           N
ATOM   4037  CA  LYS A 276      34.165  60.738  19.489  1.00  0.02           C
ATOM   4038  C   LYS A 276      34.897  61.762  20.327  1.00  0.02           C
ATOM   4039  O   LYS A 276      35.035  62.906  19.915  1.00  0.02           O
ATOM   4040  CB  LYS A 276      32.817  61.260  18.999  1.00  0.02           C
ATOM   4041  CG  LYS A 276      31.996  60.183  18.177  1.00  0.02           C
ATOM   4042  CD  LYS A 276      30.782  60.941  17.606  1.00  0.02           C
ATOM   4043  CE  LYS A 276      29.834  59.925  16.940  1.00  0.02           C
ATOM   4044  NZ  LYS A 276      28.605  60.635  16.608  1.00  0.02           N
ATOM   4045  H   LYS A 276      33.150  59.516  21.036  1.00  0.02           H
ATOM   4046  HA  LYS A 276      34.732  60.496  18.590  1.00  0.02           H
ATOM   4047  HB2 LYS A 276      32.260  61.640  19.855  1.00  0.02           H
ATOM   4048  HB3 LYS A 276      32.988  62.192  18.461  1.00  0.02           H
ATOM   4049  HG2 LYS A 276      32.611  59.645  17.455  1.00  0.02           H
ATOM   4050  HG3 LYS A 276      31.642  59.437  18.888  1.00  0.02           H
ATOM   4051  HD2 LYS A 276      30.264  61.466  18.408  1.00  0.02           H
ATOM   4052  HD3 LYS A 276      31.072  61.672  16.851  1.00  0.02           H
ATOM   4053  HE2 LYS A 276      30.340  59.566  16.044  1.00  0.02           H
ATOM   4054  HE3 LYS A 276      29.531  59.121  17.611  1.00  0.02           H
ATOM   4055  HZ1 LYS A 276      27.892  60.045  16.204  1.00  0.02           H
ATOM   4056  HZ2 LYS A 276      28.811  61.320  15.895  1.00  0.02           H
ATOM   4057  HZ3 LYS A 276      28.168  61.081  17.402  1.00  0.02           H
ATOM   4058  N   THR A 277      35.511  61.283  21.411  1.00 -0.04           N
ATOM   4059  CA  THR A 277      36.237  62.167  22.307  1.00 -0.04           C
ATOM   4060  C   THR A 277      37.265  61.549  23.198  1.00 -0.04           C
ATOM   4061  O   THR A 277      37.383  60.303  23.220  1.00 -0.04           O
ATOM   4062  CB  THR A 277      35.237  62.929  23.203  1.00 -0.04           C
ATOM   4063  CG2 THR A 277      34.147  63.920  22.611  1.00 -0.04           C
ATOM   4064  OG1 THR A 277      34.692  62.092  24.139  1.00 -0.04           O
ATOM   4065  H   THR A 277      35.613  60.302  21.627  1.00 -0.04           H
ATOM   4066  HA  THR A 277      36.652  63.012  21.758  1.00 -0.04           H
ATOM   4067  HB  THR A 277      35.848  63.608  23.799  1.00 -0.04           H
ATOM   4068  HG1 THR A 277      33.818  61.860  23.818  1.00 -0.04           H
ATOM   4069 HG21 THR A 277      34.653  64.652  21.982  1.00 -0.04           H
ATOM   4070 HG22 THR A 277      33.620  64.444  23.408  1.00 -0.04           H
ATOM   4071 HG23 THR A 277      33.534  63.311  21.947  1.00 -0.04           H
ATOM   4072  N   ARG A 278      38.125  62.212  23.882  1.00 -0.01           N
ATOM   4073  CA  ARG A 278      39.082  61.660  24.848  1.00 -0.01           C
ATOM   4074  C   ARG A 278      39.389  62.788  25.830  1.00 -0.01           C
ATOM   4075  O   ARG A 278      38.928  63.897  25.590  1.00 -0.01           O
ATOM   4076  CB  ARG A 278      40.400  61.292  24.174  1.00 -0.01           C
ATOM   4077  CG  ARG A 278      40.610  59.752  23.808  1.00 -0.01           C
ATOM   4078  CD  ARG A 278      41.942  59.514  23.023  1.00 -0.01           C
ATOM   4079  NE  ARG A 278      42.128  58.206  22.370  1.00 -0.01           N
ATOM   4080  CZ  ARG A 278      42.487  57.013  22.873  1.00 -0.01           C
ATOM   4081  NH1 ARG A 278      42.926  56.852  24.088  1.00 -0.01           N
ATOM   4082  NH2 ARG A 278      42.440  55.939  22.147  1.00 -0.01           N
ATOM   4083  H   ARG A 278      38.034  63.218  23.845  1.00 -0.01           H
ATOM   4084  HA  ARG A 278      38.654  60.842  25.429  1.00 -0.01           H
ATOM   4085  HB2 ARG A 278      40.470  62.063  23.407  1.00 -0.01           H
ATOM   4086  HB3 ARG A 278      41.226  61.680  24.770  1.00 -0.01           H
ATOM   4087  HG2 ARG A 278      40.760  59.125  24.687  1.00 -0.01           H
ATOM   4088  HG3 ARG A 278      39.874  59.250  23.180  1.00 -0.01           H
ATOM   4089  HD2 ARG A 278      41.978  60.226  22.199  1.00 -0.01           H
ATOM   4090  HD3 ARG A 278      42.776  59.750  23.684  1.00 -0.01           H
ATOM   4091  HE  ARG A 278      41.886  58.172  21.390  1.00 -0.01           H
ATOM   4092 HH11 ARG A 278      43.342  57.609  24.611  1.00 -0.01           H
ATOM   4093 HH12 ARG A 278      43.168  55.923  24.402  1.00 -0.01           H
ATOM   4094 HH21 ARG A 278      42.375  55.888  21.140  1.00 -0.01           H
ATOM   4095 HH22 ARG A 278      42.419  55.036  22.598  1.00 -0.01           H
ATOM   4096  N   PHE A 279      40.075  62.561  26.994  1.00 -0.15           N
ATOM   4097  CA  PHE A 279      40.348  63.579  28.012  1.00 -0.15           C
ATOM   4098  C   PHE A 279      41.860  63.401  28.317  1.00 -0.15           C
ATOM   4099  O   PHE A 279      42.378  62.280  28.422  1.00 -0.15           O
ATOM   4100  CB  PHE A 279      39.274  63.413  29.095  1.00 -0.15           C
ATOM   4101  CG  PHE A 279      39.482  64.115  30.399  1.00 -0.15           C
ATOM   4102  CD1 PHE A 279      39.460  65.562  30.571  1.00 -0.15           C
ATOM   4103  CD2 PHE A 279      39.909  63.279  31.518  1.00 -0.15           C
ATOM   4104  CE1 PHE A 279      39.924  66.114  31.749  1.00 -0.15           C
ATOM   4105  CE2 PHE A 279      40.442  63.930  32.672  1.00 -0.15           C
ATOM   4106  CZ  PHE A 279      40.457  65.304  32.810  1.00 -0.15           C
ATOM   4107  H   PHE A 279      40.344  61.612  27.210  1.00 -0.15           H
ATOM   4108  HA  PHE A 279      40.282  64.586  27.600  1.00 -0.15           H
ATOM   4109  HB2 PHE A 279      38.388  63.812  28.601  1.00 -0.15           H
ATOM   4110  HB3 PHE A 279      39.063  62.387  29.398  1.00 -0.15           H
ATOM   4111  HD1 PHE A 279      39.146  66.206  29.763  1.00 -0.15           H
ATOM   4112  HD2 PHE A 279      39.824  62.209  31.401  1.00 -0.15           H
ATOM   4113  HE1 PHE A 279      39.861  67.184  31.876  1.00 -0.15           H
ATOM   4114  HE2 PHE A 279      40.807  63.409  33.545  1.00 -0.15           H
ATOM   4115  HZ  PHE A 279      40.745  65.780  33.736  1.00 -0.15           H
ATOM   4116  N   PHE A 280      42.625  64.522  28.544  1.00 -0.01           N
ATOM   4117  CA  PHE A 280      44.071  64.575  28.725  1.00 -0.01           C
ATOM   4118  C   PHE A 280      44.658  65.569  29.794  1.00 -0.01           C
ATOM   4119  O   PHE A 280      44.049  66.538  30.164  1.00 -0.01           O
ATOM   4120  CB  PHE A 280      44.811  64.647  27.370  1.00 -0.01           C
ATOM   4121  CG  PHE A 280      44.654  65.923  26.584  1.00 -0.01           C
ATOM   4122  CD1 PHE A 280      45.506  67.027  26.869  1.00 -0.01           C
ATOM   4123  CD2 PHE A 280      43.770  66.005  25.507  1.00 -0.01           C
ATOM   4124  CE1 PHE A 280      45.317  68.266  26.236  1.00 -0.01           C
ATOM   4125  CE2 PHE A 280      43.704  67.115  24.753  1.00 -0.01           C
ATOM   4126  CZ  PHE A 280      44.414  68.267  25.120  1.00 -0.01           C
ATOM   4127  H   PHE A 280      42.147  65.403  28.668  1.00 -0.01           H
ATOM   4128  HA  PHE A 280      44.317  63.563  29.046  1.00 -0.01           H
ATOM   4129  HB2 PHE A 280      45.884  64.548  27.537  1.00 -0.01           H
ATOM   4130  HB3 PHE A 280      44.489  63.816  26.743  1.00 -0.01           H
ATOM   4131  HD1 PHE A 280      46.101  67.005  27.769  1.00 -0.01           H
ATOM   4132  HD2 PHE A 280      43.169  65.140  25.268  1.00 -0.01           H
ATOM   4133  HE1 PHE A 280      45.884  69.128  26.557  1.00 -0.01           H
ATOM   4134  HE2 PHE A 280      43.016  67.142  23.921  1.00 -0.01           H
ATOM   4135  HZ  PHE A 280      44.138  69.179  24.611  1.00 -0.01           H
ATOM   4136  N   MET A 281      45.873  65.350  30.227  1.00  0.01           N
ATOM   4137  CA  MET A 281      46.729  66.242  30.950  1.00  0.01           C
ATOM   4138  C   MET A 281      47.872  66.898  30.112  1.00  0.01           C
ATOM   4139  O   MET A 281      48.444  66.161  29.285  1.00  0.01           O
ATOM   4140  CB  MET A 281      47.376  65.520  32.163  1.00  0.01           C
ATOM   4141  CG  MET A 281      47.980  66.375  33.196  1.00  0.01           C
ATOM   4142  SD  MET A 281      48.448  65.451  34.673  1.00  0.01           S
ATOM   4143  CE  MET A 281      49.290  64.067  33.868  1.00  0.01           C
ATOM   4144  H   MET A 281      46.363  64.508  29.960  1.00  0.01           H
ATOM   4145  HA  MET A 281      46.066  67.035  31.293  1.00  0.01           H
ATOM   4146  HB2 MET A 281      46.635  64.923  32.694  1.00  0.01           H
ATOM   4147  HB3 MET A 281      48.155  64.891  31.732  1.00  0.01           H
ATOM   4148  HG2 MET A 281      48.781  66.969  32.756  1.00  0.01           H
ATOM   4149  HG3 MET A 281      47.255  67.113  33.539  1.00  0.01           H
ATOM   4150  HE1 MET A 281      50.046  63.590  34.493  1.00  0.01           H
ATOM   4151  HE2 MET A 281      48.646  63.366  33.337  1.00  0.01           H
ATOM   4152  HE3 MET A 281      49.970  64.480  33.123  1.00  0.01           H
ATOM   4153  N   ALA A 282      48.327  68.109  30.361  1.00  0.00           N
ATOM   4154  CA  ALA A 282      49.481  68.793  29.790  1.00  0.00           C
ATOM   4155  C   ALA A 282      50.133  69.671  30.867  1.00  0.00           C
ATOM   4156  O   ALA A 282      49.508  70.596  31.451  1.00  0.00           O
ATOM   4157  CB  ALA A 282      48.900  69.666  28.657  1.00  0.00           C
ATOM   4158  H   ALA A 282      47.665  68.622  30.925  1.00  0.00           H
ATOM   4159  HA  ALA A 282      50.261  68.098  29.481  1.00  0.00           H
ATOM   4160  HB1 ALA A 282      49.655  70.368  28.304  1.00  0.00           H
ATOM   4161  HB2 ALA A 282      48.109  70.342  28.979  1.00  0.00           H
ATOM   4162  HB3 ALA A 282      48.564  68.936  27.920  1.00  0.00           H
ATOM   4163  N   THR A 283      51.447  69.455  31.122  1.00  0.00           N
ATOM   4164  CA  THR A 283      52.291  70.427  31.837  1.00  0.00           C
ATOM   4165  C   THR A 283      52.985  71.372  30.853  1.00  0.00           C
ATOM   4166  O   THR A 283      53.621  70.936  29.892  1.00  0.00           O
ATOM   4167  CB  THR A 283      53.218  69.618  32.690  1.00  0.00           C
ATOM   4168  CG2 THR A 283      53.879  70.391  33.891  1.00  0.00           C
ATOM   4169  OG1 THR A 283      52.665  68.506  33.332  1.00  0.00           O
ATOM   4170  H   THR A 283      51.781  68.798  30.431  1.00  0.00           H
ATOM   4171  HA  THR A 283      51.695  71.000  32.548  1.00  0.00           H
ATOM   4172  HB  THR A 283      54.033  69.218  32.087  1.00  0.00           H
ATOM   4173  HG1 THR A 283      53.336  68.044  33.840  1.00  0.00           H
ATOM   4174 HG21 THR A 283      53.163  70.956  34.488  1.00  0.00           H
ATOM   4175 HG22 THR A 283      54.586  71.092  33.446  1.00  0.00           H
ATOM   4176 HG23 THR A 283      54.470  69.802  34.592  1.00  0.00           H
ATOM   4177  N   LEU A 284      52.907  72.674  31.048  1.00  0.00           N
ATOM   4178  CA  LEU A 284      53.521  73.767  30.096  1.00  0.00           C
ATOM   4179  C   LEU A 284      54.420  74.669  30.873  1.00  0.00           C
ATOM   4180  O   LEU A 284      54.293  74.812  32.070  1.00  0.00           O
ATOM   4181  CB  LEU A 284      52.397  74.582  29.438  1.00  0.00           C
ATOM   4182  CG  LEU A 284      51.189  73.943  28.788  1.00  0.00           C
ATOM   4183  CD1 LEU A 284      50.285  74.908  28.078  1.00  0.00           C
ATOM   4184  CD2 LEU A 284      51.622  72.953  27.705  1.00  0.00           C
ATOM   4185  H   LEU A 284      52.644  72.914  31.994  1.00  0.00           H
ATOM   4186  HA  LEU A 284      54.102  73.250  29.331  1.00  0.00           H
ATOM   4187  HB2 LEU A 284      52.065  75.310  30.178  1.00  0.00           H
ATOM   4188  HB3 LEU A 284      52.961  75.094  28.658  1.00  0.00           H
ATOM   4189  HG  LEU A 284      50.654  73.471  29.612  1.00  0.00           H
ATOM   4190 HD11 LEU A 284      50.118  75.668  28.842  1.00  0.00           H
ATOM   4191 HD12 LEU A 284      49.338  74.438  27.812  1.00  0.00           H
ATOM   4192 HD13 LEU A 284      50.794  75.391  27.244  1.00  0.00           H
ATOM   4193 HD21 LEU A 284      52.296  73.419  26.986  1.00  0.00           H
ATOM   4194 HD22 LEU A 284      51.855  72.038  28.250  1.00  0.00           H
ATOM   4195 HD23 LEU A 284      50.749  72.657  27.122  1.00  0.00           H
ATOM   4196  N   ARG A 285      55.278  75.407  30.161  1.00  0.00           N
ATOM   4197  CA  ARG A 285      56.154  76.483  30.704  1.00  0.00           C
ATOM   4198  C   ARG A 285      56.006  77.765  29.815  1.00  0.00           C
ATOM   4199  O   ARG A 285      55.904  77.708  28.603  1.00  0.00           O
ATOM   4200  CB  ARG A 285      57.596  75.988  30.841  1.00  0.00           C
ATOM   4201  CG  ARG A 285      58.569  76.956  31.462  1.00  0.00           C
ATOM   4202  CD  ARG A 285      59.950  76.334  31.768  1.00  0.00           C
ATOM   4203  NE  ARG A 285      59.997  75.205  32.780  1.00  0.00           N
ATOM   4204  CZ  ARG A 285      59.514  75.040  33.977  1.00  0.00           C
ATOM   4205  NH1 ARG A 285      58.833  75.942  34.611  1.00  0.00           N
ATOM   4206  NH2 ARG A 285      59.570  73.927  34.583  1.00  0.00           N
ATOM   4207  H   ARG A 285      55.146  75.260  29.171  1.00  0.00           H
ATOM   4208  HA  ARG A 285      55.760  76.813  31.665  1.00  0.00           H
ATOM   4209  HB2 ARG A 285      57.537  75.181  31.571  1.00  0.00           H
ATOM   4210  HB3 ARG A 285      57.962  75.529  29.922  1.00  0.00           H
ATOM   4211  HG2 ARG A 285      58.635  77.867  30.867  1.00  0.00           H
ATOM   4212  HG3 ARG A 285      58.168  77.325  32.406  1.00  0.00           H
ATOM   4213  HD2 ARG A 285      60.375  75.897  30.865  1.00  0.00           H
ATOM   4214  HD3 ARG A 285      60.643  77.057  32.201  1.00  0.00           H
ATOM   4215  HE  ARG A 285      60.611  74.416  32.634  1.00  0.00           H
ATOM   4216 HH11 ARG A 285      58.873  76.902  34.300  1.00  0.00           H
ATOM   4217 HH12 ARG A 285      58.722  75.765  35.599  1.00  0.00           H
ATOM   4218 HH21 ARG A 285      60.129  73.137  34.295  1.00  0.00           H
ATOM   4219 HH22 ARG A 285      58.948  73.819  35.372  1.00  0.00           H
ATOM   4220  N   LYS A 286      55.963  78.885  30.520  1.00  0.00           N
ATOM   4221  CA  LYS A 286      55.887  80.223  29.811  1.00  0.00           C
ATOM   4222  C   LYS A 286      57.309  80.875  29.351  1.00  0.00           C
ATOM   4223  O   LYS A 286      58.122  81.145  30.207  1.00  0.00           O
ATOM   4224  CB  LYS A 286      55.066  81.167  30.821  1.00  0.00           C
ATOM   4225  CG  LYS A 286      55.267  82.658  30.542  1.00  0.00           C
ATOM   4226  CD  LYS A 286      54.396  83.577  31.424  1.00  0.00           C
ATOM   4227  CE  LYS A 286      54.847  84.998  31.055  1.00  0.00           C
ATOM   4228  NZ  LYS A 286      54.247  86.036  31.819  1.00  0.00           N
ATOM   4229  H   LYS A 286      55.753  78.927  31.507  1.00  0.00           H
ATOM   4230  HA  LYS A 286      55.218  80.116  28.957  1.00  0.00           H
ATOM   4231  HB2 LYS A 286      54.015  80.879  30.827  1.00  0.00           H
ATOM   4232  HB3 LYS A 286      55.509  80.983  31.800  1.00  0.00           H
ATOM   4233  HG2 LYS A 286      56.286  82.893  30.849  1.00  0.00           H
ATOM   4234  HG3 LYS A 286      55.224  82.969  29.498  1.00  0.00           H
ATOM   4235  HD2 LYS A 286      53.322  83.408  31.338  1.00  0.00           H
ATOM   4236  HD3 LYS A 286      54.753  83.394  32.438  1.00  0.00           H
ATOM   4237  HE2 LYS A 286      55.932  85.037  31.157  1.00  0.00           H
ATOM   4238  HE3 LYS A 286      54.572  85.259  30.033  1.00  0.00           H
ATOM   4239  HZ1 LYS A 286      54.000  85.734  32.750  1.00  0.00           H
ATOM   4240  HZ2 LYS A 286      53.390  86.338  31.378  1.00  0.00           H
ATOM   4241  HZ3 LYS A 286      54.760  86.905  31.857  1.00  0.00           H
ATOM   4242  N   PRO A 287      57.469  81.120  27.998  1.00  0.00           N
ATOM   4243  CA  PRO A 287      58.748  81.687  27.532  1.00  0.00           C
ATOM   4244  C   PRO A 287      59.176  82.959  28.251  1.00  0.00           C
ATOM   4245  O   PRO A 287      58.341  83.768  28.605  1.00  0.00           O
ATOM   4246  CB  PRO A 287      58.543  81.905  26.090  1.00  0.00           C
ATOM   4247  CG  PRO A 287      57.073  81.899  25.847  1.00  0.00           C
ATOM   4248  CD  PRO A 287      56.555  80.894  26.894  1.00  0.00           C
ATOM   4249  HA  PRO A 287      59.491  80.898  27.651  1.00  0.00           H
ATOM   4250  HB2 PRO A 287      58.893  82.910  25.853  1.00  0.00           H
ATOM   4251  HB3 PRO A 287      59.091  81.216  25.446  1.00  0.00           H
ATOM   4252  HG2 PRO A 287      56.786  82.945  25.955  1.00  0.00           H
ATOM   4253  HG3 PRO A 287      56.850  81.513  24.852  1.00  0.00           H
ATOM   4254  HD2 PRO A 287      55.511  81.112  27.117  1.00  0.00           H
ATOM   4255  HD3 PRO A 287      56.706  79.904  26.461  1.00  0.00           H
ATOM   4256  N   ALA A 288      60.464  83.143  28.405  1.00  0.00           N
ATOM   4257  CA  ALA A 288      61.083  84.279  29.051  1.00  0.00           C
ATOM   4258  C   ALA A 288      62.329  84.636  28.317  1.00  0.00           C
ATOM   4259  O   ALA A 288      62.804  83.925  27.435  1.00  0.00           O
ATOM   4260  CB  ALA A 288      61.539  83.873  30.433  1.00  0.00           C
ATOM   4261  H   ALA A 288      61.100  82.727  27.740  1.00  0.00           H
ATOM   4262  HA  ALA A 288      60.493  85.186  29.181  1.00  0.00           H
ATOM   4263  HB1 ALA A 288      62.252  83.053  30.344  1.00  0.00           H
ATOM   4264  HB2 ALA A 288      60.592  83.581  30.888  1.00  0.00           H
ATOM   4265  HB3 ALA A 288      62.032  84.619  31.057  1.00  0.00           H
ATOM   4266  N   VAL A 289      62.871  85.767  28.540  1.00  0.00           N
ATOM   4267  CA  VAL A 289      63.874  86.357  27.643  1.00  0.00           C
ATOM   4268  C   VAL A 289      65.280  85.629  27.560  1.00  0.00           C
ATOM   4269  O   VAL A 289      65.915  85.234  28.512  1.00  0.00           O
ATOM   4270  CB  VAL A 289      63.990  87.906  27.821  1.00  0.00           C
ATOM   4271  CG1 VAL A 289      62.801  88.780  27.347  1.00  0.00           C
ATOM   4272  CG2 VAL A 289      64.272  88.272  29.275  1.00  0.00           C
ATOM   4273  H   VAL A 289      62.678  86.201  29.432  1.00  0.00           H
ATOM   4274  HA  VAL A 289      63.411  86.330  26.656  1.00  0.00           H
ATOM   4275  HB  VAL A 289      64.868  88.357  27.358  1.00  0.00           H
ATOM   4276 HG11 VAL A 289      62.576  88.414  26.345  1.00  0.00           H
ATOM   4277 HG12 VAL A 289      62.014  88.564  28.069  1.00  0.00           H
ATOM   4278 HG13 VAL A 289      63.086  89.829  27.427  1.00  0.00           H
ATOM   4279 HG21 VAL A 289      65.287  87.987  29.549  1.00  0.00           H
ATOM   4280 HG22 VAL A 289      63.533  87.880  29.974  1.00  0.00           H
ATOM   4281 HG23 VAL A 289      64.154  89.351  29.377  1.00  0.00           H
ATOM   4282  N   LEU A 290      65.820  85.532  26.348  1.00  0.00           N
ATOM   4283  CA  LEU A 290      67.043  84.739  26.017  1.00  0.00           C
ATOM   4284  C   LEU A 290      68.249  85.649  26.512  1.00  0.00           C
ATOM   4285  O   LEU A 290      68.347  86.819  26.029  1.00  0.00           O
ATOM   4286  CB  LEU A 290      66.987  84.247  24.564  1.00  0.00           C
ATOM   4287  CG  LEU A 290      68.124  83.463  23.967  1.00  0.00           C
ATOM   4288  CD1 LEU A 290      69.395  84.269  23.415  1.00  0.00           C
ATOM   4289  CD2 LEU A 290      68.605  82.314  24.910  1.00  0.00           C
ATOM   4290  OXT LEU A 290      69.035  85.254  27.402  1.00  0.00           O
ATOM   4291  H   LEU A 290      65.305  85.996  25.614  1.00  0.00           H
ATOM   4292  HA  LEU A 290      67.089  83.916  26.730  1.00  0.00           H
ATOM   4293  HB2 LEU A 290      66.079  83.655  24.454  1.00  0.00           H
ATOM   4294  HB3 LEU A 290      66.781  85.123  23.948  1.00  0.00           H
ATOM   4295  HG  LEU A 290      67.650  83.080  23.063  1.00  0.00           H
ATOM   4296 HD11 LEU A 290      69.204  85.087  22.721  1.00  0.00           H
ATOM   4297 HD12 LEU A 290      70.218  83.677  23.013  1.00  0.00           H
ATOM   4298 HD13 LEU A 290      69.993  84.671  24.233  1.00  0.00           H
ATOM   4299 HD21 LEU A 290      69.359  82.861  25.475  1.00  0.00           H
ATOM   4300 HD22 LEU A 290      67.893  81.895  25.621  1.00  0.00           H
ATOM   4301 HD23 LEU A 290      68.954  81.508  24.265  1.00  0.00           H
TER    4302      LEU A 290 
ATOM   4303  N   GLN B   9      29.868  84.161  22.030  1.00  0.06           N
ATOM   4304  CA  GLN B   9      30.641  83.355  21.092  1.00  0.06           C
ATOM   4305  C   GLN B   9      30.456  81.845  21.418  1.00  0.06           C
ATOM   4306  O   GLN B   9      29.894  81.131  20.632  1.00  0.06           O
ATOM   4307  CB  GLN B   9      32.135  83.723  20.993  1.00  0.06           C
ATOM   4308  CG  GLN B   9      32.462  85.210  20.929  1.00  0.06           C
ATOM   4309  CD  GLN B   9      32.073  85.850  19.666  1.00  0.06           C
ATOM   4310  NE2 GLN B   9      32.013  87.118  19.495  1.00  0.06           N
ATOM   4311  OE1 GLN B   9      31.850  85.132  18.653  1.00  0.06           O
ATOM   4312  HA  GLN B   9      30.127  83.447  20.136  1.00  0.06           H
ATOM   4313  HB2 GLN B   9      32.687  83.306  21.836  1.00  0.06           H
ATOM   4314  HB3 GLN B   9      32.700  83.276  20.174  1.00  0.06           H
ATOM   4315  HG2 GLN B   9      31.959  85.806  21.690  1.00  0.06           H
ATOM   4316  HG3 GLN B   9      33.531  85.354  21.085  1.00  0.06           H
ATOM   4317 HE21 GLN B   9      31.643  87.406  18.601  1.00  0.06           H
ATOM   4318 HE22 GLN B   9      32.256  87.778  20.220  1.00  0.06           H
ATOM   4319  H1  GLN B   9      30.064  85.147  21.934  1.00  0.06           H
ATOM   4320  H2  GLN B   9      28.882  83.967  21.933  1.00  0.06           H
ATOM   4321  H3  GLN B   9      30.115  83.955  22.987  1.00  0.06           H
ATOM   4322  N   GLN B  10      30.835  81.333  22.608  1.00  0.02           N
ATOM   4323  CA  GLN B  10      30.561  79.944  23.015  1.00  0.02           C
ATOM   4324  C   GLN B  10      29.049  79.779  23.301  1.00  0.02           C
ATOM   4325  O   GLN B  10      28.325  80.795  23.510  1.00  0.02           O
ATOM   4326  CB  GLN B  10      31.467  79.626  24.274  1.00  0.02           C
ATOM   4327  CG  GLN B  10      33.031  79.404  23.970  1.00  0.02           C
ATOM   4328  CD  GLN B  10      33.709  80.434  23.059  1.00  0.02           C
ATOM   4329  NE2 GLN B  10      34.261  80.164  21.861  1.00  0.02           N
ATOM   4330  OE1 GLN B  10      33.794  81.553  23.561  1.00  0.02           O
ATOM   4331  H   GLN B  10      31.217  81.974  23.288  1.00  0.02           H
ATOM   4332  HA  GLN B  10      30.941  79.310  22.213  1.00  0.02           H
ATOM   4333  HB2 GLN B  10      31.252  80.417  24.993  1.00  0.02           H
ATOM   4334  HB3 GLN B  10      31.218  78.629  24.637  1.00  0.02           H
ATOM   4335  HG2 GLN B  10      33.472  79.466  24.965  1.00  0.02           H
ATOM   4336  HG3 GLN B  10      33.262  78.433  23.534  1.00  0.02           H
ATOM   4337 HE21 GLN B  10      34.623  80.931  21.312  1.00  0.02           H
ATOM   4338 HE22 GLN B  10      34.139  79.285  21.378  1.00  0.02           H
ATOM   4339  N   GLN B  11      28.515  78.537  23.366  1.00  0.04           N
ATOM   4340  CA  GLN B  11      27.028  78.303  23.443  1.00  0.04           C
ATOM   4341  C   GLN B  11      26.461  78.494  24.874  1.00  0.04           C
ATOM   4342  O   GLN B  11      25.223  78.629  24.960  1.00  0.04           O
ATOM   4343  CB  GLN B  11      26.646  77.053  22.716  1.00  0.04           C
ATOM   4344  CG  GLN B  11      26.872  75.770  23.442  1.00  0.04           C
ATOM   4345  CD  GLN B  11      26.588  74.534  22.609  1.00  0.04           C
ATOM   4346  NE2 GLN B  11      26.895  73.325  23.032  1.00  0.04           N
ATOM   4347  OE1 GLN B  11      26.150  74.490  21.462  1.00  0.04           O
ATOM   4348  H   GLN B  11      29.157  77.758  23.325  1.00  0.04           H
ATOM   4349  HA  GLN B  11      26.519  79.012  22.791  1.00  0.04           H
ATOM   4350  HB2 GLN B  11      25.576  77.232  22.603  1.00  0.04           H
ATOM   4351  HB3 GLN B  11      27.127  76.992  21.740  1.00  0.04           H
ATOM   4352  HG2 GLN B  11      27.873  75.784  23.875  1.00  0.04           H
ATOM   4353  HG3 GLN B  11      26.187  75.767  24.290  1.00  0.04           H
ATOM   4354 HE21 GLN B  11      26.740  72.567  22.383  1.00  0.04           H
ATOM   4355 HE22 GLN B  11      27.520  73.241  23.821  1.00  0.04           H
ATOM   4356  N   VAL B  12      27.271  78.591  25.906  1.00 -0.01           N
ATOM   4357  CA  VAL B  12      26.903  79.258  27.132  1.00 -0.01           C
ATOM   4358  C   VAL B  12      27.885  80.367  27.580  1.00 -0.01           C
ATOM   4359  O   VAL B  12      29.099  80.113  27.664  1.00 -0.01           O
ATOM   4360  CB  VAL B  12      26.596  78.320  28.312  1.00 -0.01           C
ATOM   4361  CG1 VAL B  12      25.369  77.446  27.949  1.00 -0.01           C
ATOM   4362  CG2 VAL B  12      27.786  77.446  28.573  1.00 -0.01           C
ATOM   4363  H   VAL B  12      28.242  78.350  25.771  1.00 -0.01           H
ATOM   4364  HA  VAL B  12      25.970  79.774  26.907  1.00 -0.01           H
ATOM   4365  HB  VAL B  12      26.436  78.906  29.217  1.00 -0.01           H
ATOM   4366 HG11 VAL B  12      24.491  78.089  27.893  1.00 -0.01           H
ATOM   4367 HG12 VAL B  12      25.517  77.005  26.963  1.00 -0.01           H
ATOM   4368 HG13 VAL B  12      25.184  76.640  28.659  1.00 -0.01           H
ATOM   4369 HG21 VAL B  12      27.965  76.864  27.669  1.00 -0.01           H
ATOM   4370 HG22 VAL B  12      27.600  76.720  29.364  1.00 -0.01           H
ATOM   4371 HG23 VAL B  12      28.733  77.852  28.931  1.00 -0.01           H
ATOM   4372  N   THR B  13      27.441  81.583  27.908  1.00  0.00           N
ATOM   4373  CA  THR B  13      28.333  82.689  28.398  1.00  0.00           C
ATOM   4374  C   THR B  13      28.843  82.426  29.815  1.00  0.00           C
ATOM   4375  O   THR B  13      28.206  81.727  30.608  1.00  0.00           O
ATOM   4376  CB  THR B  13      27.585  84.082  28.387  1.00  0.00           C
ATOM   4377  CG2 THR B  13      27.168  84.488  27.015  1.00  0.00           C
ATOM   4378  OG1 THR B  13      26.442  84.188  29.142  1.00  0.00           O
ATOM   4379  H   THR B  13      26.443  81.738  27.926  1.00  0.00           H
ATOM   4380  HA  THR B  13      29.149  82.956  27.726  1.00  0.00           H
ATOM   4381  HB  THR B  13      28.348  84.769  28.752  1.00  0.00           H
ATOM   4382  HG1 THR B  13      26.053  83.344  28.903  1.00  0.00           H
ATOM   4383 HG21 THR B  13      26.737  85.488  26.953  1.00  0.00           H
ATOM   4384 HG22 THR B  13      26.406  83.759  26.739  1.00  0.00           H
ATOM   4385 HG23 THR B  13      28.049  84.352  26.388  1.00  0.00           H
ATOM   4386  N   ALA B  14      29.896  83.130  30.243  1.00  0.00           N
ATOM   4387  CA  ALA B  14      30.511  82.955  31.537  1.00  0.00           C
ATOM   4388  C   ALA B  14      29.512  83.376  32.623  1.00  0.00           C
ATOM   4389  O   ALA B  14      29.548  82.741  33.710  1.00  0.00           O
ATOM   4390  CB  ALA B  14      31.786  83.878  31.593  1.00  0.00           C
ATOM   4391  H   ALA B  14      30.359  83.645  29.508  1.00  0.00           H
ATOM   4392  HA  ALA B  14      30.919  81.948  31.625  1.00  0.00           H
ATOM   4393  HB1 ALA B  14      32.516  83.634  30.821  1.00  0.00           H
ATOM   4394  HB2 ALA B  14      32.326  83.782  32.535  1.00  0.00           H
ATOM   4395  HB3 ALA B  14      31.630  84.937  31.389  1.00  0.00           H
ATOM   4396  N   ASP B  15      28.761  84.445  32.405  1.00  0.00           N
ATOM   4397  CA  ASP B  15      27.643  84.724  33.315  1.00  0.00           C
ATOM   4398  C   ASP B  15      26.619  83.621  33.532  1.00  0.00           C
ATOM   4399  O   ASP B  15      26.329  83.139  34.614  1.00  0.00           O
ATOM   4400  CB  ASP B  15      26.946  86.006  32.876  1.00  0.00           C
ATOM   4401  CG  ASP B  15      27.432  87.297  33.465  1.00  0.00           C
ATOM   4402  OD1 ASP B  15      28.574  87.332  33.942  1.00  0.00           O
ATOM   4403  OD2 ASP B  15      26.720  88.322  33.385  1.00  0.00           O
ATOM   4404  H   ASP B  15      28.826  84.857  31.485  1.00  0.00           H
ATOM   4405  HA  ASP B  15      28.005  85.029  34.296  1.00  0.00           H
ATOM   4406  HB2 ASP B  15      26.915  86.035  31.787  1.00  0.00           H
ATOM   4407  HB3 ASP B  15      25.878  85.834  33.013  1.00  0.00           H
ATOM   4408  N   GLU B  16      26.229  83.039  32.420  1.00  0.00           N
ATOM   4409  CA  GLU B  16      25.347  81.924  32.428  1.00  0.00           C
ATOM   4410  C   GLU B  16      25.874  80.598  33.038  1.00  0.00           C
ATOM   4411  O   GLU B  16      25.069  79.976  33.727  1.00  0.00           O
ATOM   4412  CB  GLU B  16      24.743  81.723  31.014  1.00  0.00           C
ATOM   4413  CG  GLU B  16      23.865  82.817  30.415  1.00  0.00           C
ATOM   4414  CD  GLU B  16      23.586  82.644  28.915  1.00  0.00           C
ATOM   4415  OE1 GLU B  16      24.557  82.300  28.169  1.00  0.00           O
ATOM   4416  OE2 GLU B  16      22.487  83.084  28.473  1.00  0.00           O
ATOM   4417  H   GLU B  16      26.601  83.285  31.513  1.00  0.00           H
ATOM   4418  HA  GLU B  16      24.471  82.182  33.023  1.00  0.00           H
ATOM   4419  HB2 GLU B  16      25.667  81.669  30.438  1.00  0.00           H
ATOM   4420  HB3 GLU B  16      24.165  80.805  30.905  1.00  0.00           H
ATOM   4421  HG2 GLU B  16      22.917  82.832  30.954  1.00  0.00           H
ATOM   4422  HG3 GLU B  16      24.421  83.733  30.617  1.00  0.00           H
ATOM   4423  N   VAL B  17      27.165  80.286  32.895  1.00 -0.03           N
ATOM   4424  CA  VAL B  17      27.878  79.221  33.675  1.00 -0.03           C
ATOM   4425  C   VAL B  17      27.845  79.531  35.181  1.00 -0.03           C
ATOM   4426  O   VAL B  17      27.611  78.563  35.945  1.00 -0.03           O
ATOM   4427  CB  VAL B  17      29.308  79.110  33.177  1.00 -0.03           C
ATOM   4428  CG1 VAL B  17      30.102  78.151  34.036  1.00 -0.03           C
ATOM   4429  CG2 VAL B  17      29.418  78.666  31.712  1.00 -0.03           C
ATOM   4430  H   VAL B  17      27.774  80.842  32.312  1.00 -0.03           H
ATOM   4431  HA  VAL B  17      27.360  78.268  33.563  1.00 -0.03           H
ATOM   4432  HB  VAL B  17      29.872  80.043  33.167  1.00 -0.03           H
ATOM   4433 HG11 VAL B  17      30.332  78.464  35.054  1.00 -0.03           H
ATOM   4434 HG12 VAL B  17      29.651  77.160  33.978  1.00 -0.03           H
ATOM   4435 HG13 VAL B  17      31.059  78.103  33.516  1.00 -0.03           H
ATOM   4436 HG21 VAL B  17      30.418  78.777  31.293  1.00 -0.03           H
ATOM   4437 HG22 VAL B  17      28.754  79.306  31.130  1.00 -0.03           H
ATOM   4438 HG23 VAL B  17      29.042  77.658  31.538  1.00 -0.03           H
ATOM   4439  N   GLY B  18      27.915  80.792  35.644  1.00  0.01           N
ATOM   4440  CA  GLY B  18      27.739  81.287  37.067  1.00  0.01           C
ATOM   4441  C   GLY B  18      26.343  80.932  37.527  1.00  0.01           C
ATOM   4442  O   GLY B  18      26.074  80.141  38.454  1.00  0.01           O
ATOM   4443  H   GLY B  18      27.999  81.496  34.925  1.00  0.01           H
ATOM   4444  HA2 GLY B  18      28.414  80.781  37.756  1.00  0.01           H
ATOM   4445  HA3 GLY B  18      27.775  82.371  37.177  1.00  0.01           H
ATOM   4446  N   ASP B  19      25.341  81.345  36.697  1.00  0.00           N
ATOM   4447  CA  ASP B  19      23.971  80.924  36.947  1.00  0.00           C
ATOM   4448  C   ASP B  19      23.792  79.371  37.031  1.00  0.00           C
ATOM   4449  O   ASP B  19      23.235  78.875  37.994  1.00  0.00           O
ATOM   4450  CB  ASP B  19      23.021  81.506  35.813  1.00  0.00           C
ATOM   4451  CG  ASP B  19      21.597  81.309  36.125  1.00  0.00           C
ATOM   4452  OD1 ASP B  19      21.181  81.732  37.244  1.00  0.00           O
ATOM   4453  OD2 ASP B  19      20.817  80.996  35.195  1.00  0.00           O
ATOM   4454  H   ASP B  19      25.515  81.703  35.768  1.00  0.00           H
ATOM   4455  HA  ASP B  19      23.640  81.409  37.865  1.00  0.00           H
ATOM   4456  HB2 ASP B  19      23.223  82.524  35.481  1.00  0.00           H
ATOM   4457  HB3 ASP B  19      23.089  80.868  34.932  1.00  0.00           H
ATOM   4458  N   TRP B  20      24.151  78.630  36.030  1.00 -0.04           N
ATOM   4459  CA  TRP B  20      23.945  77.104  35.994  1.00 -0.04           C
ATOM   4460  C   TRP B  20      24.541  76.468  37.211  1.00 -0.04           C
ATOM   4461  O   TRP B  20      23.821  75.765  37.936  1.00 -0.04           O
ATOM   4462  CB  TRP B  20      24.532  76.571  34.656  1.00 -0.04           C
ATOM   4463  CG  TRP B  20      23.944  75.236  34.314  1.00 -0.04           C
ATOM   4464  CD1 TRP B  20      22.934  74.970  33.476  1.00 -0.04           C
ATOM   4465  CD2 TRP B  20      24.422  73.943  34.759  1.00 -0.04           C
ATOM   4466  CE2 TRP B  20      23.692  72.975  34.107  1.00 -0.04           C
ATOM   4467  CE3 TRP B  20      25.489  73.559  35.640  1.00 -0.04           C
ATOM   4468  NE1 TRP B  20      22.777  73.622  33.328  1.00 -0.04           N
ATOM   4469  CZ2 TRP B  20      23.886  71.633  34.382  1.00 -0.04           C
ATOM   4470  CZ3 TRP B  20      25.666  72.200  35.932  1.00 -0.04           C
ATOM   4471  CH2 TRP B  20      24.794  71.242  35.311  1.00 -0.04           C
ATOM   4472  H   TRP B  20      24.693  79.090  35.312  1.00 -0.04           H
ATOM   4473  HA  TRP B  20      22.884  76.866  36.068  1.00 -0.04           H
ATOM   4474  HB2 TRP B  20      24.318  77.307  33.881  1.00 -0.04           H
ATOM   4475  HB3 TRP B  20      25.606  76.407  34.744  1.00 -0.04           H
ATOM   4476  HD1 TRP B  20      22.357  75.745  32.993  1.00 -0.04           H
ATOM   4477  HE1 TRP B  20      21.963  73.231  32.875  1.00 -0.04           H
ATOM   4478  HE3 TRP B  20      26.194  74.261  36.060  1.00 -0.04           H
ATOM   4479  HZ2 TRP B  20      23.220  70.940  33.890  1.00 -0.04           H
ATOM   4480  HZ3 TRP B  20      26.325  71.846  36.710  1.00 -0.04           H
ATOM   4481  HH2 TRP B  20      24.896  70.169  35.375  1.00 -0.04           H
ATOM   4482  N   TYR B  21      25.821  76.640  37.483  1.00  0.01           N
ATOM   4483  CA  TYR B  21      26.516  75.959  38.602  1.00  0.01           C
ATOM   4484  C   TYR B  21      25.979  76.500  39.946  1.00  0.01           C
ATOM   4485  O   TYR B  21      25.956  75.762  40.938  1.00  0.01           O
ATOM   4486  CB  TYR B  21      28.017  76.223  38.515  1.00  0.01           C
ATOM   4487  CG  TYR B  21      28.821  75.186  37.827  1.00  0.01           C
ATOM   4488  CD1 TYR B  21      29.047  73.920  38.360  1.00  0.01           C
ATOM   4489  CD2 TYR B  21      29.558  75.600  36.707  1.00  0.01           C
ATOM   4490  CE1 TYR B  21      29.984  73.034  37.760  1.00  0.01           C
ATOM   4491  CE2 TYR B  21      30.409  74.679  36.053  1.00  0.01           C
ATOM   4492  CZ  TYR B  21      30.635  73.367  36.616  1.00  0.01           C
ATOM   4493  OH  TYR B  21      31.550  72.534  36.110  1.00  0.01           O
ATOM   4494  H   TYR B  21      26.284  77.344  36.927  1.00  0.01           H
ATOM   4495  HA  TYR B  21      26.358  74.881  38.635  1.00  0.01           H
ATOM   4496  HB2 TYR B  21      28.171  77.243  38.163  1.00  0.01           H
ATOM   4497  HB3 TYR B  21      28.439  76.335  39.514  1.00  0.01           H
ATOM   4498  HD1 TYR B  21      28.604  73.842  39.342  1.00  0.01           H
ATOM   4499  HD2 TYR B  21      29.598  76.621  36.358  1.00  0.01           H
ATOM   4500  HE1 TYR B  21      30.217  72.070  38.187  1.00  0.01           H
ATOM   4501  HE2 TYR B  21      30.885  74.955  35.123  1.00  0.01           H
ATOM   4502  HH  TYR B  21      32.113  72.924  35.438  1.00  0.01           H
ATOM   4503  N   ASP B  22      25.541  77.774  40.034  1.00  0.03           N
ATOM   4504  CA  ASP B  22      24.654  78.113  41.240  1.00  0.03           C
ATOM   4505  C   ASP B  22      23.285  77.498  41.427  1.00  0.03           C
ATOM   4506  O   ASP B  22      22.817  77.290  42.563  1.00  0.03           O
ATOM   4507  CB  ASP B  22      24.497  79.704  41.351  1.00  0.03           C
ATOM   4508  CG  ASP B  22      25.728  80.537  41.760  1.00  0.03           C
ATOM   4509  OD1 ASP B  22      26.858  80.035  41.792  1.00  0.03           O
ATOM   4510  OD2 ASP B  22      25.558  81.713  42.086  1.00  0.03           O
ATOM   4511  H   ASP B  22      25.566  78.427  39.265  1.00  0.03           H
ATOM   4512  HA  ASP B  22      25.192  77.759  42.120  1.00  0.03           H
ATOM   4513  HB2 ASP B  22      24.082  80.067  40.411  1.00  0.03           H
ATOM   4514  HB3 ASP B  22      23.629  79.920  41.974  1.00  0.03           H
ATOM   4515  N   LYS B  23      22.661  77.105  40.382  1.00  0.00           N
ATOM   4516  CA  LYS B  23      21.386  76.492  40.311  1.00  0.00           C
ATOM   4517  C   LYS B  23      21.399  74.961  40.423  1.00  0.00           C
ATOM   4518  O   LYS B  23      20.519  74.423  41.027  1.00  0.00           O
ATOM   4519  CB  LYS B  23      20.725  76.882  39.015  1.00  0.00           C
ATOM   4520  CG  LYS B  23      20.054  78.246  39.112  1.00  0.00           C
ATOM   4521  CD  LYS B  23      19.709  78.750  37.725  1.00  0.00           C
ATOM   4522  CE  LYS B  23      18.808  79.957  37.852  1.00  0.00           C
ATOM   4523  NZ  LYS B  23      17.341  79.722  37.899  1.00  0.00           N
ATOM   4524  H   LYS B  23      23.103  77.333  39.503  1.00  0.00           H
ATOM   4525  HA  LYS B  23      20.765  76.852  41.131  1.00  0.00           H
ATOM   4526  HB2 LYS B  23      21.394  76.989  38.162  1.00  0.00           H
ATOM   4527  HB3 LYS B  23      19.948  76.151  38.791  1.00  0.00           H
ATOM   4528  HG2 LYS B  23      19.152  78.138  39.714  1.00  0.00           H
ATOM   4529  HG3 LYS B  23      20.704  78.946  39.638  1.00  0.00           H
ATOM   4530  HD2 LYS B  23      20.710  78.998  37.373  1.00  0.00           H
ATOM   4531  HD3 LYS B  23      19.337  78.106  36.928  1.00  0.00           H
ATOM   4532  HE2 LYS B  23      19.151  80.573  38.683  1.00  0.00           H
ATOM   4533  HE3 LYS B  23      19.032  80.583  36.988  1.00  0.00           H
ATOM   4534  HZ1 LYS B  23      17.035  79.260  38.744  1.00  0.00           H
ATOM   4535  HZ2 LYS B  23      16.968  79.160  37.148  1.00  0.00           H
ATOM   4536  HZ3 LYS B  23      16.880  80.607  38.055  1.00  0.00           H
ATOM   4537  N   PHE B  24      22.357  74.279  39.811  1.00 -0.02           N
ATOM   4538  CA  PHE B  24      22.290  72.767  39.761  1.00 -0.02           C
ATOM   4539  C   PHE B  24      23.590  72.135  40.207  1.00 -0.02           C
ATOM   4540  O   PHE B  24      23.616  70.979  40.519  1.00 -0.02           O
ATOM   4541  CB  PHE B  24      21.972  72.346  38.301  1.00 -0.02           C
ATOM   4542  CG  PHE B  24      20.722  72.947  37.656  1.00 -0.02           C
ATOM   4543  CD1 PHE B  24      19.476  72.418  37.734  1.00 -0.02           C
ATOM   4544  CD2 PHE B  24      20.871  74.210  36.954  1.00 -0.02           C
ATOM   4545  CE1 PHE B  24      18.333  73.085  37.290  1.00 -0.02           C
ATOM   4546  CE2 PHE B  24      19.759  74.847  36.356  1.00 -0.02           C
ATOM   4547  CZ  PHE B  24      18.465  74.341  36.694  1.00 -0.02           C
ATOM   4548  H   PHE B  24      23.090  74.757  39.307  1.00 -0.02           H
ATOM   4549  HA  PHE B  24      21.420  72.436  40.327  1.00 -0.02           H
ATOM   4550  HB2 PHE B  24      22.865  72.610  37.735  1.00 -0.02           H
ATOM   4551  HB3 PHE B  24      21.952  71.256  38.317  1.00 -0.02           H
ATOM   4552  HD1 PHE B  24      19.345  71.434  38.159  1.00 -0.02           H
ATOM   4553  HD2 PHE B  24      21.856  74.616  36.774  1.00 -0.02           H
ATOM   4554  HE1 PHE B  24      17.389  72.576  37.417  1.00 -0.02           H
ATOM   4555  HE2 PHE B  24      19.906  75.760  35.799  1.00 -0.02           H
ATOM   4556  HZ  PHE B  24      17.633  74.882  36.266  1.00 -0.02           H
ATOM   4557  N   GLY B  25      24.699  72.890  40.308  1.00  0.01           N
ATOM   4558  CA  GLY B  25      26.088  72.299  40.451  1.00  0.01           C
ATOM   4559  C   GLY B  25      26.246  71.463  41.725  1.00  0.01           C
ATOM   4560  O   GLY B  25      27.136  70.646  41.859  1.00  0.01           O
ATOM   4561  H   GLY B  25      24.643  73.883  40.130  1.00  0.01           H
ATOM   4562  HA2 GLY B  25      26.367  71.691  39.590  1.00  0.01           H
ATOM   4563  HA3 GLY B  25      26.827  73.089  40.589  1.00  0.01           H
ATOM   4564  N   GLU B  26      25.397  71.630  42.796  1.00 -0.01           N
ATOM   4565  CA  GLU B  26      25.167  70.686  43.878  1.00 -0.01           C
ATOM   4566  C   GLU B  26      24.951  69.194  43.457  1.00 -0.01           C
ATOM   4567  O   GLU B  26      25.373  68.291  44.222  1.00 -0.01           O
ATOM   4568  CB  GLU B  26      23.923  71.171  44.664  1.00 -0.01           C
ATOM   4569  CG  GLU B  26      24.154  71.015  46.199  1.00 -0.01           C
ATOM   4570  CD  GLU B  26      24.860  72.296  46.860  1.00 -0.01           C
ATOM   4571  OE1 GLU B  26      26.028  72.561  46.563  1.00 -0.01           O
ATOM   4572  OE2 GLU B  26      24.157  72.934  47.688  1.00 -0.01           O
ATOM   4573  H   GLU B  26      24.888  72.500  42.856  1.00 -0.01           H
ATOM   4574  HA  GLU B  26      26.041  70.743  44.526  1.00 -0.01           H
ATOM   4575  HB2 GLU B  26      23.828  72.249  44.536  1.00 -0.01           H
ATOM   4576  HB3 GLU B  26      22.975  70.698  44.405  1.00 -0.01           H
ATOM   4577  HG2 GLU B  26      23.152  70.861  46.600  1.00 -0.01           H
ATOM   4578  HG3 GLU B  26      24.685  70.096  46.446  1.00 -0.01           H
ATOM   4579  N   VAL B  27      24.421  68.893  42.326  1.00 -0.17           N
ATOM   4580  CA  VAL B  27      24.300  67.471  41.813  1.00 -0.17           C
ATOM   4581  C   VAL B  27      25.601  66.689  41.874  1.00 -0.17           C
ATOM   4582  O   VAL B  27      25.634  65.527  42.191  1.00 -0.17           O
ATOM   4583  CB  VAL B  27      23.610  67.492  40.378  1.00 -0.17           C
ATOM   4584  CG1 VAL B  27      24.561  68.072  39.355  1.00 -0.17           C
ATOM   4585  CG2 VAL B  27      23.079  66.117  39.961  1.00 -0.17           C
ATOM   4586  H   VAL B  27      24.180  69.682  41.744  1.00 -0.17           H
ATOM   4587  HA  VAL B  27      23.543  67.041  42.469  1.00 -0.17           H
ATOM   4588  HB  VAL B  27      22.758  68.171  40.413  1.00 -0.17           H
ATOM   4589 HG11 VAL B  27      25.320  67.314  39.160  1.00 -0.17           H
ATOM   4590 HG12 VAL B  27      24.063  68.265  38.405  1.00 -0.17           H
ATOM   4591 HG13 VAL B  27      24.980  69.017  39.702  1.00 -0.17           H
ATOM   4592 HG21 VAL B  27      22.294  65.783  40.640  1.00 -0.17           H
ATOM   4593 HG22 VAL B  27      23.885  65.384  39.964  1.00 -0.17           H
ATOM   4594 HG23 VAL B  27      22.620  66.284  38.987  1.00 -0.17           H
ATOM   4595  N   TYR B  28      26.655  67.446  41.546  1.00 -0.61           N
ATOM   4596  CA  TYR B  28      27.972  66.928  41.385  1.00 -0.61           C
ATOM   4597  C   TYR B  28      28.567  66.778  42.808  1.00 -0.61           C
ATOM   4598  O   TYR B  28      29.050  65.703  43.080  1.00 -0.61           O
ATOM   4599  CB  TYR B  28      28.866  67.924  40.585  1.00 -0.61           C
ATOM   4600  CG  TYR B  28      28.491  68.134  39.151  1.00 -0.61           C
ATOM   4601  CD1 TYR B  28      28.195  67.003  38.352  1.00 -0.61           C
ATOM   4602  CD2 TYR B  28      28.550  69.429  38.578  1.00 -0.61           C
ATOM   4603  CE1 TYR B  28      27.751  67.193  37.019  1.00 -0.61           C
ATOM   4604  CE2 TYR B  28      28.145  69.621  37.240  1.00 -0.61           C
ATOM   4605  CZ  TYR B  28      27.792  68.491  36.498  1.00 -0.61           C
ATOM   4606  OH  TYR B  28      27.283  68.731  35.218  1.00 -0.61           O
ATOM   4607  H   TYR B  28      26.433  68.350  41.154  1.00 -0.61           H
ATOM   4608  HA  TYR B  28      28.018  65.989  40.834  1.00 -0.61           H
ATOM   4609  HB2 TYR B  28      28.891  68.898  41.074  1.00 -0.61           H
ATOM   4610  HB3 TYR B  28      29.842  67.440  40.602  1.00 -0.61           H
ATOM   4611  HD1 TYR B  28      28.383  66.011  38.734  1.00 -0.61           H
ATOM   4612  HD2 TYR B  28      29.019  70.284  39.043  1.00 -0.61           H
ATOM   4613  HE1 TYR B  28      27.575  66.366  36.347  1.00 -0.61           H
ATOM   4614  HE2 TYR B  28      28.427  70.529  36.727  1.00 -0.61           H
ATOM   4615  HH  TYR B  28      26.586  68.092  35.057  1.00 -0.61           H
ATOM   4616  N   HID B  29      28.561  67.693  43.738  1.00  0.10           N
ATOM   4617  CA  HID B  29      28.811  67.329  45.145  1.00  0.10           C
ATOM   4618  C   HID B  29      27.932  66.314  45.793  1.00  0.10           C
ATOM   4619  O   HID B  29      28.385  65.654  46.772  1.00  0.10           O
ATOM   4620  CB  HID B  29      28.737  68.615  45.960  1.00  0.10           C
ATOM   4621  CG  HID B  29      29.778  69.572  45.400  1.00  0.10           C
ATOM   4622  CD2 HID B  29      29.455  70.733  44.818  1.00  0.10           C
ATOM   4623  ND1 HID B  29      31.032  69.268  44.959  1.00  0.10           N
ATOM   4624  CE1 HID B  29      31.533  70.354  44.341  1.00  0.10           C
ATOM   4625  NE2 HID B  29      30.574  71.236  44.223  1.00  0.10           N
ATOM   4626  H   HID B  29      28.175  68.610  43.564  1.00  0.10           H
ATOM   4627  HA  HID B  29      29.807  66.887  45.161  1.00  0.10           H
ATOM   4628  HB2 HID B  29      27.703  68.933  45.826  1.00  0.10           H
ATOM   4629  HB3 HID B  29      29.062  68.518  46.995  1.00  0.10           H
ATOM   4630  HD1 HID B  29      31.527  68.411  45.160  1.00  0.10           H
ATOM   4631  HD2 HID B  29      28.450  71.119  44.734  1.00  0.10           H
ATOM   4632  HE1 HID B  29      32.570  70.482  44.066  1.00  0.10           H
ATOM   4633  N   LEU B  30      26.744  66.033  45.304  1.00  0.00           N
ATOM   4634  CA  LEU B  30      25.754  65.044  45.738  1.00  0.00           C
ATOM   4635  C   LEU B  30      26.033  63.676  45.028  1.00  0.00           C
ATOM   4636  O   LEU B  30      25.196  62.816  45.323  1.00  0.00           O
ATOM   4637  CB  LEU B  30      24.281  65.380  45.541  1.00  0.00           C
ATOM   4638  CG  LEU B  30      23.709  66.494  46.422  1.00  0.00           C
ATOM   4639  CD1 LEU B  30      22.399  66.952  45.834  1.00  0.00           C
ATOM   4640  CD2 LEU B  30      23.550  65.930  47.813  1.00  0.00           C
ATOM   4641  H   LEU B  30      26.330  66.787  44.774  1.00  0.00           H
ATOM   4642  HA  LEU B  30      26.014  64.865  46.782  1.00  0.00           H
ATOM   4643  HB2 LEU B  30      24.336  65.635  44.483  1.00  0.00           H
ATOM   4644  HB3 LEU B  30      23.696  64.468  45.658  1.00  0.00           H
ATOM   4645  HG  LEU B  30      24.440  67.302  46.443  1.00  0.00           H
ATOM   4646 HD11 LEU B  30      22.598  67.139  44.779  1.00  0.00           H
ATOM   4647 HD12 LEU B  30      22.112  67.916  46.255  1.00  0.00           H
ATOM   4648 HD13 LEU B  30      21.556  66.262  45.890  1.00  0.00           H
ATOM   4649 HD21 LEU B  30      22.930  65.035  47.758  1.00  0.00           H
ATOM   4650 HD22 LEU B  30      24.529  65.616  48.177  1.00  0.00           H
ATOM   4651 HD23 LEU B  30      23.172  66.682  48.507  1.00  0.00           H
ATOM   4652  N   THR B  31      27.102  63.524  44.251  1.00 -0.10           N
ATOM   4653  CA  THR B  31      27.384  62.228  43.585  1.00 -0.10           C
ATOM   4654  C   THR B  31      28.851  61.871  43.345  1.00 -0.10           C
ATOM   4655  O   THR B  31      29.144  60.626  43.372  1.00 -0.10           O
ATOM   4656  CB  THR B  31      26.746  62.203  42.219  1.00 -0.10           C
ATOM   4657  CG2 THR B  31      25.261  61.910  42.272  1.00 -0.10           C
ATOM   4658  OG1 THR B  31      26.932  63.299  41.373  1.00 -0.10           O
ATOM   4659  H   THR B  31      27.571  64.341  43.887  1.00 -0.10           H
ATOM   4660  HA  THR B  31      27.029  61.403  44.203  1.00 -0.10           H
ATOM   4661  HB  THR B  31      27.240  61.395  41.680  1.00 -0.10           H
ATOM   4662  HG1 THR B  31      26.377  64.005  41.712  1.00 -0.10           H
ATOM   4663 HG21 THR B  31      24.927  61.749  41.247  1.00 -0.10           H
ATOM   4664 HG22 THR B  31      24.735  62.730  42.761  1.00 -0.10           H
ATOM   4665 HG23 THR B  31      25.031  60.966  42.767  1.00 -0.10           H
ATOM   4666  N   LEU B  32      29.722  62.841  43.292  1.00 -0.45           N
ATOM   4667  CA  LEU B  32      31.156  62.617  42.998  1.00 -0.45           C
ATOM   4668  C   LEU B  32      32.121  62.766  44.188  1.00 -0.45           C
ATOM   4669  O   LEU B  32      33.084  62.064  44.298  1.00 -0.45           O
ATOM   4670  CB  LEU B  32      31.557  63.568  41.847  1.00 -0.45           C
ATOM   4671  CG  LEU B  32      30.672  63.476  40.640  1.00 -0.45           C
ATOM   4672  CD1 LEU B  32      31.053  64.487  39.497  1.00 -0.45           C
ATOM   4673  CD2 LEU B  32      30.666  62.080  39.871  1.00 -0.45           C
ATOM   4674  H   LEU B  32      29.369  63.765  43.495  1.00 -0.45           H
ATOM   4675  HA  LEU B  32      31.235  61.586  42.653  1.00 -0.45           H
ATOM   4676  HB2 LEU B  32      31.379  64.577  42.219  1.00 -0.45           H
ATOM   4677  HB3 LEU B  32      32.612  63.506  41.577  1.00 -0.45           H
ATOM   4678  HG  LEU B  32      29.657  63.740  40.937  1.00 -0.45           H
ATOM   4679 HD11 LEU B  32      31.107  65.523  39.833  1.00 -0.45           H
ATOM   4680 HD12 LEU B  32      30.320  64.357  38.701  1.00 -0.45           H
ATOM   4681 HD13 LEU B  32      32.057  64.239  39.153  1.00 -0.45           H
ATOM   4682 HD21 LEU B  32      30.955  61.264  40.534  1.00 -0.45           H
ATOM   4683 HD22 LEU B  32      29.636  62.062  39.515  1.00 -0.45           H
ATOM   4684 HD23 LEU B  32      31.209  62.286  38.948  1.00 -0.45           H
ATOM   4685  N   GLY B  33      31.872  63.759  45.068  1.00  0.02           N
ATOM   4686  CA  GLY B  33      32.540  63.888  46.359  1.00  0.02           C
ATOM   4687  C   GLY B  33      32.418  65.291  46.997  1.00  0.02           C
ATOM   4688  O   GLY B  33      31.444  66.010  46.823  1.00  0.02           O
ATOM   4689  H   GLY B  33      31.193  64.483  44.882  1.00  0.02           H
ATOM   4690  HA2 GLY B  33      32.239  63.065  47.008  1.00  0.02           H
ATOM   4691  HA3 GLY B  33      33.608  63.671  46.334  1.00  0.02           H
ATOM   4692  N   GLU B  34      33.537  65.665  47.606  1.00 -0.01           N
ATOM   4693  CA  GLU B  34      33.734  67.078  47.964  1.00 -0.01           C
ATOM   4694  C   GLU B  34      34.391  67.922  46.885  1.00 -0.01           C
ATOM   4695  O   GLU B  34      34.587  69.109  47.172  1.00 -0.01           O
ATOM   4696  CB  GLU B  34      34.609  67.118  49.265  1.00 -0.01           C
ATOM   4697  CG  GLU B  34      33.687  66.690  50.445  1.00 -0.01           C
ATOM   4698  CD  GLU B  34      34.104  67.420  51.712  1.00 -0.01           C
ATOM   4699  OE1 GLU B  34      35.252  67.379  52.162  1.00 -0.01           O
ATOM   4700  OE2 GLU B  34      33.265  68.027  52.360  1.00 -0.01           O
ATOM   4701  H   GLU B  34      34.173  64.904  47.794  1.00 -0.01           H
ATOM   4702  HA  GLU B  34      32.828  67.560  48.333  1.00 -0.01           H
ATOM   4703  HB2 GLU B  34      35.496  66.487  49.214  1.00 -0.01           H
ATOM   4704  HB3 GLU B  34      34.886  68.136  49.540  1.00 -0.01           H
ATOM   4705  HG2 GLU B  34      32.692  67.008  50.134  1.00 -0.01           H
ATOM   4706  HG3 GLU B  34      33.852  65.616  50.528  1.00 -0.01           H
ATOM   4707  N   SER B  35      34.787  67.347  45.776  1.00 -0.26           N
ATOM   4708  CA  SER B  35      35.170  68.085  44.551  1.00 -0.26           C
ATOM   4709  C   SER B  35      34.097  67.795  43.455  1.00 -0.26           C
ATOM   4710  O   SER B  35      33.102  67.057  43.579  1.00 -0.26           O
ATOM   4711  CB  SER B  35      36.585  67.828  44.053  1.00 -0.26           C
ATOM   4712  OG  SER B  35      37.568  67.835  45.064  1.00 -0.26           O
ATOM   4713  H   SER B  35      34.562  66.380  45.593  1.00 -0.26           H
ATOM   4714  HA  SER B  35      35.191  69.163  44.708  1.00 -0.26           H
ATOM   4715  HB2 SER B  35      36.574  66.881  43.514  1.00 -0.26           H
ATOM   4716  HB3 SER B  35      36.827  68.561  43.284  1.00 -0.26           H
ATOM   4717  HG  SER B  35      37.326  67.134  45.674  1.00 -0.26           H
ATOM   4718  N   VAL B  36      34.295  68.561  42.369  1.00 -0.53           N
ATOM   4719  CA  VAL B  36      33.577  68.318  41.157  1.00 -0.53           C
ATOM   4720  C   VAL B  36      34.319  67.392  40.201  1.00 -0.53           C
ATOM   4721  O   VAL B  36      33.661  66.595  39.512  1.00 -0.53           O
ATOM   4722  CB  VAL B  36      33.246  69.735  40.544  1.00 -0.53           C
ATOM   4723  CG1 VAL B  36      32.257  69.672  39.418  1.00 -0.53           C
ATOM   4724  CG2 VAL B  36      32.654  70.794  41.542  1.00 -0.53           C
ATOM   4725  H   VAL B  36      35.117  69.142  42.293  1.00 -0.53           H
ATOM   4726  HA  VAL B  36      32.588  67.888  41.314  1.00 -0.53           H
ATOM   4727  HB  VAL B  36      34.122  70.175  40.067  1.00 -0.53           H
ATOM   4728 HG11 VAL B  36      32.758  69.130  38.615  1.00 -0.53           H
ATOM   4729 HG12 VAL B  36      31.382  69.085  39.696  1.00 -0.53           H
ATOM   4730 HG13 VAL B  36      32.049  70.670  39.031  1.00 -0.53           H
ATOM   4731 HG21 VAL B  36      32.415  71.769  41.116  1.00 -0.53           H
ATOM   4732 HG22 VAL B  36      33.257  71.045  42.415  1.00 -0.53           H
ATOM   4733 HG23 VAL B  36      31.708  70.350  41.850  1.00 -0.53           H
ATOM   4734  N   HID B  37      35.643  67.398  40.299  1.00 -0.74           N
ATOM   4735  CA  HID B  37      36.582  66.738  39.346  1.00 -0.74           C
ATOM   4736  C   HID B  37      36.613  65.198  39.311  1.00 -0.74           C
ATOM   4737  O   HID B  37      35.983  64.588  40.151  1.00 -0.74           O
ATOM   4738  CB  HID B  37      37.925  67.464  39.466  1.00 -0.74           C
ATOM   4739  CG  HID B  37      38.687  67.062  40.762  1.00 -0.74           C
ATOM   4740  CD2 HID B  37      38.897  67.845  41.861  1.00 -0.74           C
ATOM   4741  ND1 HID B  37      39.186  65.802  41.099  1.00 -0.74           N
ATOM   4742  CE1 HID B  37      39.653  65.872  42.348  1.00 -0.74           C
ATOM   4743  NE2 HID B  37      39.579  67.088  42.861  1.00 -0.74           N
ATOM   4744  H   HID B  37      36.068  68.051  40.941  1.00 -0.74           H
ATOM   4745  HA  HID B  37      36.155  67.144  38.430  1.00 -0.74           H
ATOM   4746  HB2 HID B  37      38.668  67.264  38.693  1.00 -0.74           H
ATOM   4747  HB3 HID B  37      37.661  68.513  39.600  1.00 -0.74           H
ATOM   4748  HD1 HID B  37      39.094  64.962  40.546  1.00 -0.74           H
ATOM   4749  HD2 HID B  37      38.611  68.881  41.965  1.00 -0.74           H
ATOM   4750  HE1 HID B  37      40.135  65.082  42.904  1.00 -0.74           H
ATOM   4751  N   CYS B  38      37.285  64.662  38.327  1.00 -0.60           N
ATOM   4752  CA  CYS B  38      37.553  63.265  38.197  1.00 -0.60           C
ATOM   4753  C   CYS B  38      38.242  62.558  39.343  1.00 -0.60           C
ATOM   4754  O   CYS B  38      38.943  63.242  40.099  1.00 -0.60           O
ATOM   4755  CB  CYS B  38      38.331  63.009  36.880  1.00 -0.60           C
ATOM   4756  SG  CYS B  38      37.321  63.576  35.465  1.00 -0.60           S
ATOM   4757  H   CYS B  38      37.735  65.345  37.734  1.00 -0.60           H
ATOM   4758  HA  CYS B  38      36.602  62.749  38.069  1.00 -0.60           H
ATOM   4759  HB2 CYS B  38      39.265  63.570  36.904  1.00 -0.60           H
ATOM   4760  HB3 CYS B  38      38.583  61.963  36.708  1.00 -0.60           H
ATOM   4761  HG  CYS B  38      37.402  64.901  35.609  1.00 -0.60           H
ATOM   4762  N   GLY B  39      38.171  61.254  39.478  1.00  0.03           N
ATOM   4763  CA  GLY B  39      38.889  60.313  40.292  1.00  0.03           C
ATOM   4764  C   GLY B  39      39.898  59.481  39.539  1.00  0.03           C
ATOM   4765  O   GLY B  39      39.650  58.997  38.434  1.00  0.03           O
ATOM   4766  H   GLY B  39      37.584  60.833  38.773  1.00  0.03           H
ATOM   4767  HA2 GLY B  39      39.497  60.931  40.953  1.00  0.03           H
ATOM   4768  HA3 GLY B  39      38.300  59.730  41.000  1.00  0.03           H
ATOM   4769  N   LEU B  40      41.066  59.137  40.205  1.00  0.03           N
ATOM   4770  CA  LEU B  40      42.114  58.293  39.673  1.00  0.03           C
ATOM   4771  C   LEU B  40      41.789  56.799  39.854  1.00  0.03           C
ATOM   4772  O   LEU B  40      42.492  56.100  40.541  1.00  0.03           O
ATOM   4773  CB  LEU B  40      43.399  58.894  40.368  1.00  0.03           C
ATOM   4774  CG  LEU B  40      44.727  58.301  39.827  1.00  0.03           C
ATOM   4775  CD1 LEU B  40      45.195  59.159  38.600  1.00  0.03           C
ATOM   4776  CD2 LEU B  40      45.835  58.384  40.863  1.00  0.03           C
ATOM   4777  H   LEU B  40      41.130  59.400  41.178  1.00  0.03           H
ATOM   4778  HA  LEU B  40      42.206  58.443  38.597  1.00  0.03           H
ATOM   4779  HB2 LEU B  40      43.448  59.971  40.206  1.00  0.03           H
ATOM   4780  HB3 LEU B  40      43.374  58.733  41.446  1.00  0.03           H
ATOM   4781  HG  LEU B  40      44.574  57.271  39.508  1.00  0.03           H
ATOM   4782 HD11 LEU B  40      44.577  59.022  37.713  1.00  0.03           H
ATOM   4783 HD12 LEU B  40      46.185  58.811  38.305  1.00  0.03           H
ATOM   4784 HD13 LEU B  40      45.460  60.148  38.975  1.00  0.03           H
ATOM   4785 HD21 LEU B  40      45.590  59.231  41.505  1.00  0.03           H
ATOM   4786 HD22 LEU B  40      45.844  57.536  41.547  1.00  0.03           H
ATOM   4787 HD23 LEU B  40      46.843  58.544  40.482  1.00  0.03           H
ATOM   4788  N   TRP B  41      40.676  56.363  39.215  1.00  0.02           N
ATOM   4789  CA  TRP B  41      40.348  54.958  39.097  1.00  0.02           C
ATOM   4790  C   TRP B  41      41.421  54.186  38.266  1.00  0.02           C
ATOM   4791  O   TRP B  41      41.564  52.984  38.445  1.00  0.02           O
ATOM   4792  CB  TRP B  41      38.909  54.791  38.509  1.00  0.02           C
ATOM   4793  CG  TRP B  41      37.911  55.710  39.112  1.00  0.02           C
ATOM   4794  CD1 TRP B  41      37.504  56.856  38.533  1.00  0.02           C
ATOM   4795  CD2 TRP B  41      37.344  55.653  40.502  1.00  0.02           C
ATOM   4796  CE2 TRP B  41      36.376  56.675  40.509  1.00  0.02           C
ATOM   4797  CE3 TRP B  41      37.271  54.734  41.547  1.00  0.02           C
ATOM   4798  NE1 TRP B  41      36.514  57.393  39.356  1.00  0.02           N
ATOM   4799  CZ2 TRP B  41      35.515  56.865  41.580  1.00  0.02           C
ATOM   4800  CZ3 TRP B  41      36.411  54.891  42.667  1.00  0.02           C
ATOM   4801  CH2 TRP B  41      35.475  55.971  42.666  1.00  0.02           C
ATOM   4802  H   TRP B  41      40.134  57.069  38.738  1.00  0.02           H
ATOM   4803  HA  TRP B  41      40.254  54.467  40.066  1.00  0.02           H
ATOM   4804  HB2 TRP B  41      38.836  54.816  37.422  1.00  0.02           H
ATOM   4805  HB3 TRP B  41      38.679  53.779  38.840  1.00  0.02           H
ATOM   4806  HD1 TRP B  41      37.870  57.163  37.564  1.00  0.02           H
ATOM   4807  HE1 TRP B  41      35.938  58.203  39.175  1.00  0.02           H
ATOM   4808  HE3 TRP B  41      37.981  53.920  41.577  1.00  0.02           H
ATOM   4809  HZ2 TRP B  41      34.800  57.664  41.709  1.00  0.02           H
ATOM   4810  HZ3 TRP B  41      36.351  54.170  43.468  1.00  0.02           H
ATOM   4811  HH2 TRP B  41      34.712  55.927  43.429  1.00  0.02           H
ATOM   4812  N   PHE B  42      42.209  54.919  37.464  1.00 -0.01           N
ATOM   4813  CA  PHE B  42      43.191  54.489  36.588  1.00 -0.01           C
ATOM   4814  C   PHE B  42      44.536  55.140  36.899  1.00 -0.01           C
ATOM   4815  O   PHE B  42      44.749  56.375  36.588  1.00 -0.01           O
ATOM   4816  CB  PHE B  42      42.745  54.655  35.113  1.00 -0.01           C
ATOM   4817  CG  PHE B  42      42.218  53.410  34.541  1.00 -0.01           C
ATOM   4818  CD1 PHE B  42      40.920  52.995  34.960  1.00 -0.01           C
ATOM   4819  CD2 PHE B  42      42.891  52.718  33.529  1.00 -0.01           C
ATOM   4820  CE1 PHE B  42      40.398  51.872  34.293  1.00 -0.01           C
ATOM   4821  CE2 PHE B  42      42.334  51.613  32.889  1.00 -0.01           C
ATOM   4822  CZ  PHE B  42      41.129  51.203  33.258  1.00 -0.01           C
ATOM   4823  H   PHE B  42      41.967  55.899  37.427  1.00 -0.01           H
ATOM   4824  HA  PHE B  42      43.268  53.429  36.831  1.00 -0.01           H
ATOM   4825  HB2 PHE B  42      42.082  55.507  34.958  1.00 -0.01           H
ATOM   4826  HB3 PHE B  42      43.697  54.839  34.617  1.00 -0.01           H
ATOM   4827  HD1 PHE B  42      40.378  53.541  35.719  1.00 -0.01           H
ATOM   4828  HD2 PHE B  42      43.862  52.988  33.141  1.00 -0.01           H
ATOM   4829  HE1 PHE B  42      39.552  51.357  34.724  1.00 -0.01           H
ATOM   4830  HE2 PHE B  42      42.968  51.139  32.154  1.00 -0.01           H
ATOM   4831  HZ  PHE B  42      40.672  50.351  32.778  1.00 -0.01           H
ATOM   4832  N   PRO B  43      45.454  54.394  37.540  1.00  0.00           N
ATOM   4833  CA  PRO B  43      46.704  54.848  38.100  1.00  0.00           C
ATOM   4834  C   PRO B  43      47.673  55.248  36.998  1.00  0.00           C
ATOM   4835  O   PRO B  43      47.342  54.992  35.821  1.00  0.00           O
ATOM   4836  CB  PRO B  43      47.311  53.810  38.986  1.00  0.00           C
ATOM   4837  CG  PRO B  43      46.694  52.518  38.560  1.00  0.00           C
ATOM   4838  CD  PRO B  43      45.342  52.992  37.912  1.00  0.00           C
ATOM   4839  HA  PRO B  43      46.566  55.797  38.619  1.00  0.00           H
ATOM   4840  HB2 PRO B  43      48.401  53.807  38.967  1.00  0.00           H
ATOM   4841  HB3 PRO B  43      47.034  54.127  39.992  1.00  0.00           H
ATOM   4842  HG2 PRO B  43      47.317  52.124  37.757  1.00  0.00           H
ATOM   4843  HG3 PRO B  43      46.555  51.794  39.363  1.00  0.00           H
ATOM   4844  HD2 PRO B  43      45.080  52.417  37.024  1.00  0.00           H
ATOM   4845  HD3 PRO B  43      44.555  52.941  38.664  1.00  0.00           H
ATOM   4846  N   PRO B  44      48.805  55.955  37.253  1.00  0.00           N
ATOM   4847  CA  PRO B  44      49.777  56.422  36.221  1.00  0.00           C
ATOM   4848  C   PRO B  44      50.394  55.334  35.309  1.00  0.00           C
ATOM   4849  O   PRO B  44      50.529  55.339  34.056  1.00  0.00           O
ATOM   4850  CB  PRO B  44      50.855  57.228  36.964  1.00  0.00           C
ATOM   4851  CG  PRO B  44      50.617  56.960  38.448  1.00  0.00           C
ATOM   4852  CD  PRO B  44      49.115  56.624  38.500  1.00  0.00           C
ATOM   4853  HA  PRO B  44      49.237  57.142  35.606  1.00  0.00           H
ATOM   4854  HB2 PRO B  44      51.897  56.959  36.795  1.00  0.00           H
ATOM   4855  HB3 PRO B  44      50.930  58.250  36.593  1.00  0.00           H
ATOM   4856  HG2 PRO B  44      51.110  56.011  38.659  1.00  0.00           H
ATOM   4857  HG3 PRO B  44      50.935  57.772  39.102  1.00  0.00           H
ATOM   4858  HD2 PRO B  44      48.936  55.933  39.323  1.00  0.00           H
ATOM   4859  HD3 PRO B  44      48.549  57.555  38.464  1.00  0.00           H
ATOM   4860  N   ASP B  45      50.703  54.203  35.912  1.00  0.00           N
ATOM   4861  CA  ASP B  45      51.416  53.085  35.288  1.00  0.00           C
ATOM   4862  C   ASP B  45      50.445  52.272  34.469  1.00  0.00           C
ATOM   4863  O   ASP B  45      50.944  51.467  33.707  1.00  0.00           O
ATOM   4864  CB  ASP B  45      52.087  52.280  36.375  1.00  0.00           C
ATOM   4865  CG  ASP B  45      51.080  51.754  37.386  1.00  0.00           C
ATOM   4866  OD1 ASP B  45      50.564  52.578  38.153  1.00  0.00           O
ATOM   4867  OD2 ASP B  45      50.897  50.554  37.580  1.00  0.00           O
ATOM   4868  H   ASP B  45      50.453  54.110  36.886  1.00  0.00           H
ATOM   4869  HA  ASP B  45      52.134  53.544  34.609  1.00  0.00           H
ATOM   4870  HB2 ASP B  45      52.582  51.408  35.947  1.00  0.00           H
ATOM   4871  HB3 ASP B  45      52.817  52.884  36.913  1.00  0.00           H
ATOM   4872  N   ALA B  46      49.152  52.456  34.644  1.00  0.00           N
ATOM   4873  CA  ALA B  46      48.189  51.799  33.730  1.00  0.00           C
ATOM   4874  C   ALA B  46      48.319  52.261  32.266  1.00  0.00           C
ATOM   4875  O   ALA B  46      48.428  53.436  31.992  1.00  0.00           O
ATOM   4876  CB  ALA B  46      46.767  52.010  34.403  1.00  0.00           C
ATOM   4877  H   ALA B  46      48.802  53.186  35.247  1.00  0.00           H
ATOM   4878  HA  ALA B  46      48.348  50.721  33.712  1.00  0.00           H
ATOM   4879  HB1 ALA B  46      46.540  53.075  34.393  1.00  0.00           H
ATOM   4880  HB2 ALA B  46      46.757  51.601  35.414  1.00  0.00           H
ATOM   4881  HB3 ALA B  46      46.009  51.470  33.836  1.00  0.00           H
ATOM   4882  N   PRO B  47      48.422  51.317  31.249  1.00  0.00           N
ATOM   4883  CA  PRO B  47      48.320  51.649  29.857  1.00  0.00           C
ATOM   4884  C   PRO B  47      46.889  52.037  29.498  1.00  0.00           C
ATOM   4885  O   PRO B  47      45.895  51.564  30.057  1.00  0.00           O
ATOM   4886  CB  PRO B  47      48.632  50.372  29.128  1.00  0.00           C
ATOM   4887  CG  PRO B  47      48.405  49.226  30.048  1.00  0.00           C
ATOM   4888  CD  PRO B  47      48.489  49.854  31.420  1.00  0.00           C
ATOM   4889  HA  PRO B  47      48.938  52.485  29.530  1.00  0.00           H
ATOM   4890  HB2 PRO B  47      48.091  50.236  28.192  1.00  0.00           H
ATOM   4891  HB3 PRO B  47      49.673  50.140  28.902  1.00  0.00           H
ATOM   4892  HG2 PRO B  47      47.410  48.794  29.939  1.00  0.00           H
ATOM   4893  HG3 PRO B  47      49.121  48.413  29.929  1.00  0.00           H
ATOM   4894  HD2 PRO B  47      47.765  49.418  32.108  1.00  0.00           H
ATOM   4895  HD3 PRO B  47      49.514  49.620  31.708  1.00  0.00           H
ATOM   4896  N   VAL B  48      46.739  52.837  28.416  1.00  0.01           N
ATOM   4897  CA  VAL B  48      45.378  53.221  27.863  1.00  0.01           C
ATOM   4898  C   VAL B  48      44.596  52.016  27.345  1.00  0.01           C
ATOM   4899  O   VAL B  48      44.992  51.374  26.335  1.00  0.01           O
ATOM   4900  CB  VAL B  48      45.513  54.202  26.609  1.00  0.01           C
ATOM   4901  CG1 VAL B  48      44.273  54.471  25.731  1.00  0.01           C
ATOM   4902  CG2 VAL B  48      45.983  55.594  27.156  1.00  0.01           C
ATOM   4903  H   VAL B  48      47.552  52.994  27.838  1.00  0.01           H
ATOM   4904  HA  VAL B  48      44.775  53.745  28.604  1.00  0.01           H
ATOM   4905  HB  VAL B  48      46.329  53.748  26.047  1.00  0.01           H
ATOM   4906 HG11 VAL B  48      44.580  55.265  25.051  1.00  0.01           H
ATOM   4907 HG12 VAL B  48      44.002  53.521  25.269  1.00  0.01           H
ATOM   4908 HG13 VAL B  48      43.483  54.778  26.416  1.00  0.01           H
ATOM   4909 HG21 VAL B  48      46.051  56.330  26.355  1.00  0.01           H
ATOM   4910 HG22 VAL B  48      46.980  55.508  27.589  1.00  0.01           H
ATOM   4911 HG23 VAL B  48      45.359  55.842  28.014  1.00  0.01           H
ATOM   4912  N   PRO B  49      43.412  51.642  27.904  1.00  0.00           N
ATOM   4913  CA  PRO B  49      42.653  50.424  27.461  1.00  0.00           C
ATOM   4914  C   PRO B  49      42.190  50.369  25.989  1.00  0.00           C
ATOM   4915  O   PRO B  49      42.056  51.446  25.362  1.00  0.00           O
ATOM   4916  CB  PRO B  49      41.457  50.336  28.472  1.00  0.00           C
ATOM   4917  CG  PRO B  49      41.532  51.597  29.333  1.00  0.00           C
ATOM   4918  CD  PRO B  49      42.899  52.177  29.187  1.00  0.00           C
ATOM   4919  HA  PRO B  49      43.328  49.569  27.485  1.00  0.00           H
ATOM   4920  HB2 PRO B  49      40.534  50.209  27.907  1.00  0.00           H
ATOM   4921  HB3 PRO B  49      41.525  49.448  29.101  1.00  0.00           H
ATOM   4922  HG2 PRO B  49      40.801  52.302  28.938  1.00  0.00           H
ATOM   4923  HG3 PRO B  49      41.250  51.324  30.351  1.00  0.00           H
ATOM   4924  HD2 PRO B  49      42.975  53.262  29.253  1.00  0.00           H
ATOM   4925  HD3 PRO B  49      43.499  51.902  30.054  1.00  0.00           H
ATOM   4926  N   GLN B  50      41.933  49.201  25.406  1.00  0.00           N
ATOM   4927  CA  GLN B  50      41.430  48.955  24.049  1.00  0.00           C
ATOM   4928  C   GLN B  50      40.171  49.738  23.761  1.00  0.00           C
ATOM   4929  O   GLN B  50      40.021  50.209  22.650  1.00  0.00           O
ATOM   4930  CB  GLN B  50      41.199  47.459  23.830  1.00  0.00           C
ATOM   4931  CG  GLN B  50      42.456  46.574  24.082  1.00  0.00           C
ATOM   4932  CD  GLN B  50      43.674  47.011  23.232  1.00  0.00           C
ATOM   4933  NE2 GLN B  50      44.657  47.664  23.811  1.00  0.00           N
ATOM   4934  OE1 GLN B  50      43.663  46.845  21.984  1.00  0.00           O
ATOM   4935  H   GLN B  50      42.071  48.324  25.888  1.00  0.00           H
ATOM   4936  HA  GLN B  50      42.227  49.223  23.356  1.00  0.00           H
ATOM   4937  HB2 GLN B  50      40.389  47.095  24.462  1.00  0.00           H
ATOM   4938  HB3 GLN B  50      40.710  47.385  22.858  1.00  0.00           H
ATOM   4939  HG2 GLN B  50      42.782  46.463  25.116  1.00  0.00           H
ATOM   4940  HG3 GLN B  50      42.305  45.541  23.767  1.00  0.00           H
ATOM   4941 HE21 GLN B  50      45.428  48.058  23.292  1.00  0.00           H
ATOM   4942 HE22 GLN B  50      44.554  47.957  24.772  1.00  0.00           H
ATOM   4943  N   ASP B  51      39.323  50.060  24.729  1.00  0.01           N
ATOM   4944  CA  ASP B  51      38.280  51.132  24.751  1.00  0.01           C
ATOM   4945  C   ASP B  51      37.821  51.518  26.174  1.00  0.01           C
ATOM   4946  O   ASP B  51      37.912  50.738  27.123  1.00  0.01           O
ATOM   4947  CB  ASP B  51      37.139  50.775  23.840  1.00  0.01           C
ATOM   4948  CG  ASP B  51      36.606  49.300  23.920  1.00  0.01           C
ATOM   4949  OD1 ASP B  51      35.719  48.921  23.146  1.00  0.01           O
ATOM   4950  OD2 ASP B  51      37.088  48.502  24.740  1.00  0.01           O
ATOM   4951  H   ASP B  51      39.497  49.671  25.644  1.00  0.01           H
ATOM   4952  HA  ASP B  51      38.700  52.069  24.384  1.00  0.01           H
ATOM   4953  HB2 ASP B  51      36.362  51.450  24.199  1.00  0.01           H
ATOM   4954  HB3 ASP B  51      37.454  51.019  22.826  1.00  0.01           H
ATOM   4955  N   MET B  52      37.193  52.685  26.310  1.00 -0.01           N
ATOM   4956  CA  MET B  52      36.507  53.158  27.460  1.00 -0.01           C
ATOM   4957  C   MET B  52      35.169  52.428  27.760  1.00 -0.01           C
ATOM   4958  O   MET B  52      34.373  52.858  28.627  1.00 -0.01           O
ATOM   4959  CB  MET B  52      36.194  54.670  27.175  1.00 -0.01           C
ATOM   4960  CG  MET B  52      37.511  55.546  27.530  1.00 -0.01           C
ATOM   4961  SD  MET B  52      38.791  55.329  26.215  1.00 -0.01           S
ATOM   4962  CE  MET B  52      39.938  54.127  27.040  1.00 -0.01           C
ATOM   4963  H   MET B  52      37.091  53.237  25.470  1.00 -0.01           H
ATOM   4964  HA  MET B  52      37.198  53.077  28.299  1.00 -0.01           H
ATOM   4965  HB2 MET B  52      35.915  54.824  26.133  1.00 -0.01           H
ATOM   4966  HB3 MET B  52      35.320  55.017  27.726  1.00 -0.01           H
ATOM   4967  HG2 MET B  52      37.275  56.610  27.541  1.00 -0.01           H
ATOM   4968  HG3 MET B  52      37.938  55.210  28.475  1.00 -0.01           H
ATOM   4969  HE1 MET B  52      40.447  53.452  26.352  1.00 -0.01           H
ATOM   4970  HE2 MET B  52      40.724  54.700  27.531  1.00 -0.01           H
ATOM   4971  HE3 MET B  52      39.498  53.465  27.786  1.00 -0.01           H
ATOM   4972  N   GLU B  53      34.900  51.294  27.139  1.00  0.00           N
ATOM   4973  CA  GLU B  53      33.710  50.409  27.503  1.00  0.00           C
ATOM   4974  C   GLU B  53      34.019  49.805  28.909  1.00  0.00           C
ATOM   4975  O   GLU B  53      35.044  49.119  29.147  1.00  0.00           O
ATOM   4976  CB  GLU B  53      33.565  49.246  26.496  1.00  0.00           C
ATOM   4977  CG  GLU B  53      33.090  49.719  25.124  1.00  0.00           C
ATOM   4978  CD  GLU B  53      31.560  49.901  25.042  1.00  0.00           C
ATOM   4979  OE1 GLU B  53      30.836  49.929  26.034  1.00  0.00           O
ATOM   4980  OE2 GLU B  53      31.070  50.048  23.882  1.00  0.00           O
ATOM   4981  H   GLU B  53      35.523  50.931  26.432  1.00  0.00           H
ATOM   4982  HA  GLU B  53      32.766  50.949  27.435  1.00  0.00           H
ATOM   4983  HB2 GLU B  53      34.565  48.829  26.376  1.00  0.00           H
ATOM   4984  HB3 GLU B  53      32.814  48.513  26.789  1.00  0.00           H
ATOM   4985  HG2 GLU B  53      33.519  50.701  24.924  1.00  0.00           H
ATOM   4986  HG3 GLU B  53      33.405  48.923  24.448  1.00  0.00           H
ATOM   4987  N   LEU B  54      33.095  49.928  29.907  1.00  0.00           N
ATOM   4988  CA  LEU B  54      33.266  49.476  31.308  1.00  0.00           C
ATOM   4989  C   LEU B  54      33.576  47.989  31.544  1.00  0.00           C
ATOM   4990  O   LEU B  54      34.453  47.667  32.382  1.00  0.00           O
ATOM   4991  CB  LEU B  54      31.946  49.807  32.114  1.00  0.00           C
ATOM   4992  CG  LEU B  54      31.905  49.455  33.529  1.00  0.00           C
ATOM   4993  CD1 LEU B  54      33.180  49.953  34.193  1.00  0.00           C
ATOM   4994  CD2 LEU B  54      30.657  50.139  34.165  1.00  0.00           C
ATOM   4995  H   LEU B  54      32.256  50.434  29.661  1.00  0.00           H
ATOM   4996  HA  LEU B  54      34.117  50.019  31.717  1.00  0.00           H
ATOM   4997  HB2 LEU B  54      31.857  50.892  32.084  1.00  0.00           H
ATOM   4998  HB3 LEU B  54      31.068  49.347  31.660  1.00  0.00           H
ATOM   4999  HG  LEU B  54      31.697  48.406  33.737  1.00  0.00           H
ATOM   5000 HD11 LEU B  54      34.029  49.284  34.054  1.00  0.00           H
ATOM   5001 HD12 LEU B  54      33.079  50.067  35.273  1.00  0.00           H
ATOM   5002 HD13 LEU B  54      33.407  50.924  33.753  1.00  0.00           H
ATOM   5003 HD21 LEU B  54      30.668  51.219  34.013  1.00  0.00           H
ATOM   5004 HD22 LEU B  54      29.797  49.627  33.731  1.00  0.00           H
ATOM   5005 HD23 LEU B  54      30.714  50.054  35.250  1.00  0.00           H
ATOM   5006  N   VAL B  55      33.170  47.088  30.679  1.00  0.00           N
ATOM   5007  CA  VAL B  55      33.591  45.674  30.756  1.00  0.00           C
ATOM   5008  C   VAL B  55      35.053  45.516  30.409  1.00  0.00           C
ATOM   5009  O   VAL B  55      35.816  44.812  31.065  1.00  0.00           O
ATOM   5010  CB  VAL B  55      32.633  44.705  29.931  1.00  0.00           C
ATOM   5011  CG1 VAL B  55      32.454  45.202  28.438  1.00  0.00           C
ATOM   5012  CG2 VAL B  55      33.074  43.237  30.033  1.00  0.00           C
ATOM   5013  H   VAL B  55      32.538  47.383  29.948  1.00  0.00           H
ATOM   5014  HA  VAL B  55      33.496  45.445  31.817  1.00  0.00           H
ATOM   5015  HB  VAL B  55      31.639  44.741  30.375  1.00  0.00           H
ATOM   5016 HG11 VAL B  55      31.848  44.398  28.020  1.00  0.00           H
ATOM   5017 HG12 VAL B  55      31.951  46.169  28.416  1.00  0.00           H
ATOM   5018 HG13 VAL B  55      33.377  45.348  27.878  1.00  0.00           H
ATOM   5019 HG21 VAL B  55      32.211  42.624  29.774  1.00  0.00           H
ATOM   5020 HG22 VAL B  55      33.286  43.045  31.085  1.00  0.00           H
ATOM   5021 HG23 VAL B  55      33.905  43.044  29.354  1.00  0.00           H
ATOM   5022  N   THR B  56      35.555  46.235  29.380  1.00  0.01           N
ATOM   5023  CA  THR B  56      36.951  46.257  28.953  1.00  0.01           C
ATOM   5024  C   THR B  56      37.895  46.874  30.047  1.00  0.01           C
ATOM   5025  O   THR B  56      38.918  46.260  30.240  1.00  0.01           O
ATOM   5026  CB  THR B  56      37.196  47.165  27.729  1.00  0.01           C
ATOM   5027  CG2 THR B  56      38.687  47.213  27.305  1.00  0.01           C
ATOM   5028  OG1 THR B  56      36.413  46.738  26.642  1.00  0.01           O
ATOM   5029  H   THR B  56      34.963  46.899  28.901  1.00  0.01           H
ATOM   5030  HA  THR B  56      37.252  45.256  28.644  1.00  0.01           H
ATOM   5031  HB  THR B  56      36.895  48.203  27.876  1.00  0.01           H
ATOM   5032  HG1 THR B  56      36.407  47.465  26.015  1.00  0.01           H
ATOM   5033 HG21 THR B  56      39.160  46.248  27.124  1.00  0.01           H
ATOM   5034 HG22 THR B  56      39.283  47.897  27.909  1.00  0.01           H
ATOM   5035 HG23 THR B  56      38.825  47.632  26.308  1.00  0.01           H
ATOM   5036  N   MET B  57      37.460  48.003  30.631  1.00  0.01           N
ATOM   5037  CA  MET B  57      38.248  48.820  31.627  1.00  0.01           C
ATOM   5038  C   MET B  57      38.368  48.101  32.924  1.00  0.01           C
ATOM   5039  O   MET B  57      39.464  48.039  33.516  1.00  0.01           O
ATOM   5040  CB  MET B  57      37.619  50.225  31.914  1.00  0.01           C
ATOM   5041  CG  MET B  57      37.625  51.190  30.733  1.00  0.01           C
ATOM   5042  SD  MET B  57      37.083  52.798  31.312  1.00  0.01           S
ATOM   5043  CE  MET B  57      35.285  52.433  31.502  1.00  0.01           C
ATOM   5044  H   MET B  57      36.646  48.322  30.126  1.00  0.01           H
ATOM   5045  HA  MET B  57      39.257  48.991  31.250  1.00  0.01           H
ATOM   5046  HB2 MET B  57      36.576  50.032  32.166  1.00  0.01           H
ATOM   5047  HB3 MET B  57      38.104  50.589  32.820  1.00  0.01           H
ATOM   5048  HG2 MET B  57      38.648  51.275  30.367  1.00  0.01           H
ATOM   5049  HG3 MET B  57      37.013  50.740  29.952  1.00  0.01           H
ATOM   5050  HE1 MET B  57      34.707  53.351  31.610  1.00  0.01           H
ATOM   5051  HE2 MET B  57      34.844  51.958  30.626  1.00  0.01           H
ATOM   5052  HE3 MET B  57      35.078  51.773  32.345  1.00  0.01           H
ATOM   5053  N   SER B  58      37.287  47.401  33.379  1.00  0.01           N
ATOM   5054  CA  SER B  58      37.207  46.445  34.538  1.00  0.01           C
ATOM   5055  C   SER B  58      38.114  45.139  34.360  1.00  0.01           C
ATOM   5056  O   SER B  58      38.748  44.752  35.320  1.00  0.01           O
ATOM   5057  CB  SER B  58      35.794  46.131  34.928  1.00  0.01           C
ATOM   5058  OG  SER B  58      35.769  45.259  36.113  1.00  0.01           O
ATOM   5059  H   SER B  58      36.412  47.552  32.898  1.00  0.01           H
ATOM   5060  HA  SER B  58      37.567  46.988  35.412  1.00  0.01           H
ATOM   5061  HB2 SER B  58      35.348  47.121  35.020  1.00  0.01           H
ATOM   5062  HB3 SER B  58      35.177  45.637  34.176  1.00  0.01           H
ATOM   5063  HG  SER B  58      35.846  44.355  35.799  1.00  0.01           H
[truncated: 287,621 more chars]
