# Supplementary material for: Total enzymatic synthesis of cis-α-irone from a simple carbon source
Source: Nat Commun. 2022 Dec 2;13:7421. doi: 10.1038/s41467-022-35232-2 (PMC9715568; doi:10.1038/s41467-022-35232-2)
Supplement: Supplementary file 5 — Supplementary Data 2 [file 41467_2022_35232_MOESM5_ESM.zip › structures_mmgbsa/pMT4_Y200F_S182E_L273V/pMT4_1RR_SAH_final_mmgbsa_renum.pdb]

ATOM      1  N   GLN A  10      32.439  26.588  53.391  1.00  0.00           N
ATOM      2  CA  GLN A  10      33.389  25.556  52.892  1.00  0.00           C
ATOM      3  C   GLN A  10      32.744  24.203  53.242  1.00  0.00           C
ATOM      4  O   GLN A  10      32.747  23.688  54.400  1.00  0.00           O
ATOM      5  CB  GLN A  10      34.786  25.678  53.551  1.00  0.00           C
ATOM      6  CG  GLN A  10      35.974  25.059  52.875  1.00  0.00           C
ATOM      7  CD  GLN A  10      36.308  26.012  51.756  1.00  0.00           C
ATOM      8  NE2 GLN A  10      37.094  25.561  50.839  1.00  0.00           N
ATOM      9  OE1 GLN A  10      35.964  27.177  51.647  1.00  0.00           O
ATOM     10  HA  GLN A  10      33.543  25.627  51.815  1.00  0.00           H
ATOM     11  HB2 GLN A  10      34.915  26.718  53.850  1.00  0.00           H
ATOM     12  HB3 GLN A  10      34.857  25.089  54.465  1.00  0.00           H
ATOM     13  HG2 GLN A  10      36.864  25.120  53.502  1.00  0.00           H
ATOM     14  HG3 GLN A  10      35.735  24.035  52.590  1.00  0.00           H
ATOM     15 HE21 GLN A  10      37.227  26.095  49.993  1.00  0.00           H
ATOM     16 HE22 GLN A  10      37.271  24.567  50.824  1.00  0.00           H
ATOM     17  H1  GLN A  10      31.509  26.394  53.049  1.00  0.00           H
ATOM     18  H2  GLN A  10      32.401  26.626  54.399  1.00  0.00           H
ATOM     19  H3  GLN A  10      32.739  27.488  53.045  1.00  0.00           H
ATOM     20  N   GLN A  11      32.368  23.503  52.179  1.00  0.00           N
ATOM     21  CA  GLN A  11      31.628  22.304  52.378  1.00  0.00           C
ATOM     22  C   GLN A  11      31.719  21.284  51.232  1.00  0.00           C
ATOM     23  O   GLN A  11      31.249  20.150  51.331  1.00  0.00           O
ATOM     24  CB  GLN A  11      30.196  22.582  52.876  1.00  0.00           C
ATOM     25  CG  GLN A  11      29.310  23.323  51.789  1.00  0.00           C
ATOM     26  CD  GLN A  11      29.439  24.794  51.804  1.00  0.00           C
ATOM     27  NE2 GLN A  11      28.641  25.521  51.014  1.00  0.00           N
ATOM     28  OE1 GLN A  11      30.210  25.318  52.576  1.00  0.00           O
ATOM     29  H   GLN A  11      32.518  23.876  51.252  1.00  0.00           H
ATOM     30  HA  GLN A  11      32.032  21.845  53.280  1.00  0.00           H
ATOM     31  HB2 GLN A  11      29.638  21.683  53.138  1.00  0.00           H
ATOM     32  HB3 GLN A  11      30.303  23.179  53.782  1.00  0.00           H
ATOM     33  HG2 GLN A  11      29.634  22.995  50.801  1.00  0.00           H
ATOM     34  HG3 GLN A  11      28.247  23.115  51.913  1.00  0.00           H
ATOM     35 HE21 GLN A  11      28.709  26.526  51.091  1.00  0.00           H
ATOM     36 HE22 GLN A  11      27.949  25.103  50.407  1.00  0.00           H
ATOM     37  N   VAL A  12      32.267  21.729  50.092  1.00  0.00           N
ATOM     38  CA  VAL A  12      32.669  20.880  48.980  1.00  0.00           C
ATOM     39  C   VAL A  12      34.175  20.547  49.122  1.00  0.00           C
ATOM     40  O   VAL A  12      34.988  21.378  49.481  1.00  0.00           O
ATOM     41  CB  VAL A  12      32.165  21.594  47.695  1.00  0.00           C
ATOM     42  CG1 VAL A  12      32.680  20.916  46.414  1.00  0.00           C
ATOM     43  CG2 VAL A  12      30.634  21.640  47.726  1.00  0.00           C
ATOM     44  H   VAL A  12      32.717  22.633  50.119  1.00  0.00           H
ATOM     45  HA  VAL A  12      32.155  19.923  49.074  1.00  0.00           H
ATOM     46  HB  VAL A  12      32.488  22.633  47.624  1.00  0.00           H
ATOM     47 HG11 VAL A  12      32.557  19.834  46.465  1.00  0.00           H
ATOM     48 HG12 VAL A  12      32.143  21.294  45.545  1.00  0.00           H
ATOM     49 HG13 VAL A  12      33.741  21.096  46.243  1.00  0.00           H
ATOM     50 HG21 VAL A  12      30.349  22.227  48.600  1.00  0.00           H
ATOM     51 HG22 VAL A  12      30.179  22.178  46.895  1.00  0.00           H
ATOM     52 HG23 VAL A  12      30.232  20.627  47.719  1.00  0.00           H
ATOM     53  N   THR A  13      34.476  19.310  48.810  1.00  0.00           N
ATOM     54  CA  THR A  13      35.897  18.880  48.843  1.00  0.00           C
ATOM     55  C   THR A  13      36.841  19.703  47.902  1.00  0.00           C
ATOM     56  O   THR A  13      36.412  20.412  47.006  1.00  0.00           O
ATOM     57  CB  THR A  13      35.887  17.401  48.572  1.00  0.00           C
ATOM     58  CG2 THR A  13      35.230  16.539  49.633  1.00  0.00           C
ATOM     59  OG1 THR A  13      35.275  17.131  47.289  1.00  0.00           O
ATOM     60  H   THR A  13      33.742  18.704  48.472  1.00  0.00           H
ATOM     61  HA  THR A  13      36.308  19.024  49.842  1.00  0.00           H
ATOM     62  HB  THR A  13      36.909  17.034  48.475  1.00  0.00           H
ATOM     63  HG1 THR A  13      35.913  17.107  46.572  1.00  0.00           H
ATOM     64 HG21 THR A  13      34.174  16.808  49.623  1.00  0.00           H
ATOM     65 HG22 THR A  13      35.356  15.465  49.493  1.00  0.00           H
ATOM     66 HG23 THR A  13      35.631  16.857  50.596  1.00  0.00           H
ATOM     67  N   ALA A  14      38.156  19.524  48.086  1.00  0.00           N
ATOM     68  CA  ALA A  14      39.227  20.262  47.439  1.00  0.00           C
ATOM     69  C   ALA A  14      39.350  19.852  45.912  1.00  0.00           C
ATOM     70  O   ALA A  14      39.483  20.696  45.050  1.00  0.00           O
ATOM     71  CB  ALA A  14      40.460  20.236  48.309  1.00  0.00           C
ATOM     72  H   ALA A  14      38.442  18.938  48.857  1.00  0.00           H
ATOM     73  HA  ALA A  14      38.887  21.296  47.381  1.00  0.00           H
ATOM     74  HB1 ALA A  14      40.335  20.680  49.297  1.00  0.00           H
ATOM     75  HB2 ALA A  14      40.742  19.198  48.483  1.00  0.00           H
ATOM     76  HB3 ALA A  14      41.299  20.727  47.816  1.00  0.00           H
ATOM     77  N   ASP A  15      39.161  18.612  45.549  1.00  0.00           N
ATOM     78  CA  ASP A  15      39.115  18.186  44.182  1.00  0.00           C
ATOM     79  C   ASP A  15      37.934  18.722  43.322  1.00  0.00           C
ATOM     80  O   ASP A  15      38.122  19.245  42.226  1.00  0.00           O
ATOM     81  CB  ASP A  15      39.108  16.582  44.108  1.00  0.00           C
ATOM     82  CG  ASP A  15      38.179  15.865  45.132  1.00  0.00           C
ATOM     83  OD1 ASP A  15      38.416  14.713  45.507  1.00  0.00           O
ATOM     84  OD2 ASP A  15      37.164  16.503  45.548  1.00  0.00           O
ATOM     85  H   ASP A  15      38.955  17.901  46.236  1.00  0.00           H
ATOM     86  HA  ASP A  15      40.008  18.389  43.591  1.00  0.00           H
ATOM     87  HB2 ASP A  15      38.854  16.228  43.109  1.00  0.00           H
ATOM     88  HB3 ASP A  15      40.096  16.216  44.386  1.00  0.00           H
ATOM     89  N   GLU A  16      36.740  18.752  43.882  1.00  0.00           N
ATOM     90  CA  GLU A  16      35.603  19.381  43.150  1.00  0.00           C
ATOM     91  C   GLU A  16      35.742  20.971  43.005  1.00  0.00           C
ATOM     92  O   GLU A  16      35.290  21.562  42.058  1.00  0.00           O
ATOM     93  CB  GLU A  16      34.362  19.033  43.938  1.00  0.00           C
ATOM     94  CG  GLU A  16      33.671  17.665  43.679  1.00  0.00           C
ATOM     95  CD  GLU A  16      33.121  17.428  42.204  1.00  0.00           C
ATOM     96  OE1 GLU A  16      32.565  16.389  41.946  1.00  0.00           O
ATOM     97  OE2 GLU A  16      33.214  18.343  41.366  1.00  0.00           O
ATOM     98  H   GLU A  16      36.637  18.196  44.720  1.00  0.00           H
ATOM     99  HA  GLU A  16      35.471  19.001  42.137  1.00  0.00           H
ATOM    100  HB2 GLU A  16      34.520  19.032  45.016  1.00  0.00           H
ATOM    101  HB3 GLU A  16      33.605  19.805  43.800  1.00  0.00           H
ATOM    102  HG2 GLU A  16      34.408  16.870  43.800  1.00  0.00           H
ATOM    103  HG3 GLU A  16      32.883  17.463  44.404  1.00  0.00           H
ATOM    104  N   VAL A  17      36.340  21.499  44.024  1.00  0.00           N
ATOM    105  CA  VAL A  17      36.750  22.957  43.974  1.00  0.00           C
ATOM    106  C   VAL A  17      37.949  23.219  43.018  1.00  0.00           C
ATOM    107  O   VAL A  17      37.997  24.282  42.409  1.00  0.00           O
ATOM    108  CB  VAL A  17      36.886  23.496  45.397  1.00  0.00           C
ATOM    109  CG1 VAL A  17      37.589  24.838  45.604  1.00  0.00           C
ATOM    110  CG2 VAL A  17      35.494  23.850  45.963  1.00  0.00           C
ATOM    111  H   VAL A  17      36.530  21.024  44.894  1.00  0.00           H
ATOM    112  HA  VAL A  17      35.855  23.452  43.596  1.00  0.00           H
ATOM    113  HB  VAL A  17      37.289  22.769  46.101  1.00  0.00           H
ATOM    114 HG11 VAL A  17      38.655  24.665  45.453  1.00  0.00           H
ATOM    115 HG12 VAL A  17      37.227  25.405  44.746  1.00  0.00           H
ATOM    116 HG13 VAL A  17      37.380  25.282  46.577  1.00  0.00           H
ATOM    117 HG21 VAL A  17      34.899  24.524  45.346  1.00  0.00           H
ATOM    118 HG22 VAL A  17      34.956  22.903  45.926  1.00  0.00           H
ATOM    119 HG23 VAL A  17      35.552  24.158  47.007  1.00  0.00           H
ATOM    120  N   GLY A  18      38.878  22.285  42.837  1.00  0.00           N
ATOM    121  CA  GLY A  18      39.922  22.325  41.759  1.00  0.00           C
ATOM    122  C   GLY A  18      39.357  22.181  40.316  1.00  0.00           C
ATOM    123  O   GLY A  18      39.719  22.921  39.419  1.00  0.00           O
ATOM    124  H   GLY A  18      38.890  21.449  43.403  1.00  0.00           H
ATOM    125  HA2 GLY A  18      40.482  23.250  41.893  1.00  0.00           H
ATOM    126  HA3 GLY A  18      40.584  21.501  42.025  1.00  0.00           H
ATOM    127  N   ASP A  19      38.251  21.412  40.175  1.00  0.00           N
ATOM    128  CA  ASP A  19      37.414  21.350  38.964  1.00  0.00           C
ATOM    129  C   ASP A  19      36.557  22.521  38.692  1.00  0.00           C
ATOM    130  O   ASP A  19      36.301  22.835  37.544  1.00  0.00           O
ATOM    131  CB  ASP A  19      36.534  20.069  39.113  1.00  0.00           C
ATOM    132  CG  ASP A  19      37.258  18.669  38.671  1.00  0.00           C
ATOM    133  OD1 ASP A  19      38.481  18.710  38.402  1.00  0.00           O
ATOM    134  OD2 ASP A  19      36.576  17.679  38.630  1.00  0.00           O
ATOM    135  H   ASP A  19      37.949  20.985  41.040  1.00  0.00           H
ATOM    136  HA  ASP A  19      38.106  21.309  38.123  1.00  0.00           H
ATOM    137  HB2 ASP A  19      36.226  19.815  40.127  1.00  0.00           H
ATOM    138  HB3 ASP A  19      35.613  20.197  38.544  1.00  0.00           H
ATOM    139  N   TRP A  20      36.213  23.312  39.734  1.00  0.00           N
ATOM    140  CA  TRP A  20      35.658  24.647  39.565  1.00  0.00           C
ATOM    141  C   TRP A  20      36.795  25.559  39.058  1.00  0.00           C
ATOM    142  O   TRP A  20      36.696  25.989  37.873  1.00  0.00           O
ATOM    143  CB  TRP A  20      35.041  25.117  40.909  1.00  0.00           C
ATOM    144  CG  TRP A  20      34.757  26.554  41.005  1.00  0.00           C
ATOM    145  CD1 TRP A  20      33.851  27.314  40.296  1.00  0.00           C
ATOM    146  CD2 TRP A  20      35.564  27.518  41.700  1.00  0.00           C
ATOM    147  CE2 TRP A  20      35.083  28.848  41.368  1.00  0.00           C
ATOM    148  CE3 TRP A  20      36.755  27.472  42.466  1.00  0.00           C
ATOM    149  NE1 TRP A  20      34.033  28.659  40.553  1.00  0.00           N
ATOM    150  CZ2 TRP A  20      35.696  30.019  41.868  1.00  0.00           C
ATOM    151  CZ3 TRP A  20      37.369  28.660  43.007  1.00  0.00           C
ATOM    152  CH2 TRP A  20      36.776  29.888  42.759  1.00  0.00           C
ATOM    153  H   TRP A  20      36.276  22.786  40.594  1.00  0.00           H
ATOM    154  HA  TRP A  20      34.994  24.609  38.701  1.00  0.00           H
ATOM    155  HB2 TRP A  20      34.140  24.528  41.083  1.00  0.00           H
ATOM    156  HB3 TRP A  20      35.677  24.891  41.765  1.00  0.00           H
ATOM    157  HD1 TRP A  20      33.079  26.849  39.700  1.00  0.00           H
ATOM    158  HE1 TRP A  20      33.465  29.474  40.366  1.00  0.00           H
ATOM    159  HE3 TRP A  20      37.182  26.502  42.674  1.00  0.00           H
ATOM    160  HZ2 TRP A  20      35.474  30.994  41.459  1.00  0.00           H
ATOM    161  HZ3 TRP A  20      38.325  28.636  43.509  1.00  0.00           H
ATOM    162  HH2 TRP A  20      37.227  30.797  43.129  1.00  0.00           H
ATOM    163  N   TYR A  21      37.848  25.757  39.864  1.00  0.00           N
ATOM    164  CA  TYR A  21      39.020  26.709  39.642  1.00  0.00           C
ATOM    165  C   TYR A  21      39.585  26.531  38.226  1.00  0.00           C
ATOM    166  O   TYR A  21      39.726  27.492  37.495  1.00  0.00           O
ATOM    167  CB  TYR A  21      40.050  26.487  40.805  1.00  0.00           C
ATOM    168  CG  TYR A  21      41.165  27.542  40.898  1.00  0.00           C
ATOM    169  CD1 TYR A  21      41.225  28.668  40.020  1.00  0.00           C
ATOM    170  CD2 TYR A  21      42.040  27.502  41.985  1.00  0.00           C
ATOM    171  CE1 TYR A  21      42.246  29.588  40.175  1.00  0.00           C
ATOM    172  CE2 TYR A  21      42.973  28.526  42.266  1.00  0.00           C
ATOM    173  CZ  TYR A  21      43.238  29.510  41.270  1.00  0.00           C
ATOM    174  OH  TYR A  21      44.070  30.540  41.410  1.00  0.00           O
ATOM    175  H   TYR A  21      37.914  25.026  40.557  1.00  0.00           H
ATOM    176  HA  TYR A  21      38.675  27.711  39.896  1.00  0.00           H
ATOM    177  HB2 TYR A  21      39.511  26.483  41.753  1.00  0.00           H
ATOM    178  HB3 TYR A  21      40.374  25.446  40.794  1.00  0.00           H
ATOM    179  HD1 TYR A  21      40.426  28.825  39.311  1.00  0.00           H
ATOM    180  HD2 TYR A  21      41.879  26.676  42.662  1.00  0.00           H
ATOM    181  HE1 TYR A  21      42.345  30.425  39.499  1.00  0.00           H
ATOM    182  HE2 TYR A  21      43.611  28.508  43.137  1.00  0.00           H
ATOM    183  HH  TYR A  21      44.086  30.865  42.313  1.00  0.00           H
ATOM    184  N   ASP A  22      39.855  25.323  37.661  1.00  0.00           N
ATOM    185  CA  ASP A  22      40.262  25.028  36.266  1.00  0.00           C
ATOM    186  C   ASP A  22      39.402  25.784  35.217  1.00  0.00           C
ATOM    187  O   ASP A  22      39.877  26.236  34.214  1.00  0.00           O
ATOM    188  CB  ASP A  22      40.302  23.469  36.179  1.00  0.00           C
ATOM    189  CG  ASP A  22      41.475  22.887  36.761  1.00  0.00           C
ATOM    190  OD1 ASP A  22      42.447  23.558  37.163  1.00  0.00           O
ATOM    191  OD2 ASP A  22      41.496  21.603  36.835  1.00  0.00           O
ATOM    192  H   ASP A  22      39.870  24.549  38.310  1.00  0.00           H
ATOM    193  HA  ASP A  22      41.267  25.436  36.159  1.00  0.00           H
ATOM    194  HB2 ASP A  22      39.397  22.989  36.552  1.00  0.00           H
ATOM    195  HB3 ASP A  22      40.473  23.237  35.128  1.00  0.00           H
ATOM    196  N   LYS A  23      38.090  25.911  35.452  1.00  0.00           N
ATOM    197  CA  LYS A  23      37.121  26.679  34.615  1.00  0.00           C
ATOM    198  C   LYS A  23      37.012  28.209  34.916  1.00  0.00           C
ATOM    199  O   LYS A  23      37.149  29.090  34.066  1.00  0.00           O
ATOM    200  CB  LYS A  23      35.788  25.938  34.667  1.00  0.00           C
ATOM    201  CG  LYS A  23      35.848  24.418  34.277  1.00  0.00           C
ATOM    202  CD  LYS A  23      36.290  24.202  32.818  1.00  0.00           C
ATOM    203  CE  LYS A  23      36.262  22.683  32.509  1.00  0.00           C
ATOM    204  NZ  LYS A  23      37.024  22.514  31.251  1.00  0.00           N
ATOM    205  H   LYS A  23      37.631  25.442  36.220  1.00  0.00           H
ATOM    206  HA  LYS A  23      37.477  26.663  33.585  1.00  0.00           H
ATOM    207  HB2 LYS A  23      35.444  25.922  35.701  1.00  0.00           H
ATOM    208  HB3 LYS A  23      35.062  26.480  34.061  1.00  0.00           H
ATOM    209  HG2 LYS A  23      36.684  24.011  34.846  1.00  0.00           H
ATOM    210  HG3 LYS A  23      35.006  23.846  34.668  1.00  0.00           H
ATOM    211  HD2 LYS A  23      35.673  24.721  32.084  1.00  0.00           H
ATOM    212  HD3 LYS A  23      37.325  24.541  32.780  1.00  0.00           H
ATOM    213  HE2 LYS A  23      36.691  22.086  33.314  1.00  0.00           H
ATOM    214  HE3 LYS A  23      35.240  22.320  32.397  1.00  0.00           H
ATOM    215  HZ1 LYS A  23      36.456  22.784  30.461  1.00  0.00           H
ATOM    216  HZ2 LYS A  23      37.878  23.048  31.316  1.00  0.00           H
ATOM    217  HZ3 LYS A  23      37.214  21.532  31.110  1.00  0.00           H
ATOM    218  N   PHE A  24      36.700  28.485  36.184  1.00  0.00           N
ATOM    219  CA  PHE A  24      36.372  29.859  36.695  1.00  0.00           C
ATOM    220  C   PHE A  24      37.646  30.737  36.957  1.00  0.00           C
ATOM    221  O   PHE A  24      37.524  31.939  36.942  1.00  0.00           O
ATOM    222  CB  PHE A  24      35.543  29.889  37.957  1.00  0.00           C
ATOM    223  CG  PHE A  24      34.511  30.979  38.039  1.00  0.00           C
ATOM    224  CD1 PHE A  24      34.903  32.188  38.530  1.00  0.00           C
ATOM    225  CD2 PHE A  24      33.279  30.821  37.380  1.00  0.00           C
ATOM    226  CE1 PHE A  24      34.077  33.302  38.516  1.00  0.00           C
ATOM    227  CE2 PHE A  24      32.383  31.892  37.395  1.00  0.00           C
ATOM    228  CZ  PHE A  24      32.798  33.137  37.970  1.00  0.00           C
ATOM    229  H   PHE A  24      36.511  27.728  36.826  1.00  0.00           H
ATOM    230  HA  PHE A  24      35.896  30.397  35.876  1.00  0.00           H
ATOM    231  HB2 PHE A  24      34.931  28.991  38.042  1.00  0.00           H
ATOM    232  HB3 PHE A  24      36.092  29.815  38.896  1.00  0.00           H
ATOM    233  HD1 PHE A  24      35.890  32.406  38.912  1.00  0.00           H
ATOM    234  HD2 PHE A  24      33.039  29.925  36.826  1.00  0.00           H
ATOM    235  HE1 PHE A  24      34.352  34.225  39.005  1.00  0.00           H
ATOM    236  HE2 PHE A  24      31.375  31.871  37.005  1.00  0.00           H
ATOM    237  HZ  PHE A  24      32.054  33.919  38.013  1.00  0.00           H
ATOM    238  N   GLY A  25      38.838  30.229  37.069  1.00  0.00           N
ATOM    239  CA  GLY A  25      40.147  30.968  37.251  1.00  0.00           C
ATOM    240  C   GLY A  25      40.495  31.799  36.061  1.00  0.00           C
ATOM    241  O   GLY A  25      40.995  32.960  36.175  1.00  0.00           O
ATOM    242  H   GLY A  25      38.838  29.225  37.172  1.00  0.00           H
ATOM    243  HA2 GLY A  25      40.161  31.574  38.156  1.00  0.00           H
ATOM    244  HA3 GLY A  25      40.964  30.247  37.299  1.00  0.00           H
ATOM    245  N   GLU A  26      40.085  31.426  34.864  1.00  0.00           N
ATOM    246  CA  GLU A  26      40.211  32.244  33.563  1.00  0.00           C
ATOM    247  C   GLU A  26      39.424  33.506  33.637  1.00  0.00           C
ATOM    248  O   GLU A  26      39.787  34.521  33.128  1.00  0.00           O
ATOM    249  CB  GLU A  26      39.812  31.414  32.363  1.00  0.00           C
ATOM    250  CG  GLU A  26      39.989  32.026  30.998  1.00  0.00           C
ATOM    251  CD  GLU A  26      40.098  31.093  29.839  1.00  0.00           C
ATOM    252  OE1 GLU A  26      40.838  31.412  28.837  1.00  0.00           O
ATOM    253  OE2 GLU A  26      39.493  30.034  29.864  1.00  0.00           O
ATOM    254  H   GLU A  26      39.473  30.624  34.817  1.00  0.00           H
ATOM    255  HA  GLU A  26      41.248  32.578  33.537  1.00  0.00           H
ATOM    256  HB2 GLU A  26      40.450  30.530  32.393  1.00  0.00           H
ATOM    257  HB3 GLU A  26      38.791  31.076  32.544  1.00  0.00           H
ATOM    258  HG2 GLU A  26      39.134  32.693  30.883  1.00  0.00           H
ATOM    259  HG3 GLU A  26      40.904  32.618  31.019  1.00  0.00           H
ATOM    260  N   VAL A  27      38.276  33.586  34.395  1.00  0.00           N
ATOM    261  CA  VAL A  27      37.384  34.764  34.303  1.00  0.00           C
ATOM    262  C   VAL A  27      38.113  35.904  34.962  1.00  0.00           C
ATOM    263  O   VAL A  27      38.050  37.013  34.440  1.00  0.00           O
ATOM    264  CB  VAL A  27      36.002  34.493  34.977  1.00  0.00           C
ATOM    265  CG1 VAL A  27      34.985  35.650  34.755  1.00  0.00           C
ATOM    266  CG2 VAL A  27      35.350  33.262  34.438  1.00  0.00           C
ATOM    267  H   VAL A  27      37.941  32.753  34.856  1.00  0.00           H
ATOM    268  HA  VAL A  27      37.243  34.981  33.244  1.00  0.00           H
ATOM    269  HB  VAL A  27      36.148  34.315  36.043  1.00  0.00           H
ATOM    270 HG11 VAL A  27      34.967  35.837  33.681  1.00  0.00           H
ATOM    271 HG12 VAL A  27      33.993  35.424  35.144  1.00  0.00           H
ATOM    272 HG13 VAL A  27      35.316  36.581  35.215  1.00  0.00           H
ATOM    273 HG21 VAL A  27      34.406  33.199  34.980  1.00  0.00           H
ATOM    274 HG22 VAL A  27      35.209  33.284  33.357  1.00  0.00           H
ATOM    275 HG23 VAL A  27      35.976  32.398  34.659  1.00  0.00           H
ATOM    276  N   TYR A  28      38.939  35.771  35.965  1.00  0.00           N
ATOM    277  CA  TYR A  28      39.756  36.804  36.537  1.00  0.00           C
ATOM    278  C   TYR A  28      40.916  37.270  35.592  1.00  0.00           C
ATOM    279  O   TYR A  28      41.291  38.452  35.528  1.00  0.00           O
ATOM    280  CB  TYR A  28      40.276  36.333  37.894  1.00  0.00           C
ATOM    281  CG  TYR A  28      39.305  35.658  38.798  1.00  0.00           C
ATOM    282  CD1 TYR A  28      39.307  34.248  38.765  1.00  0.00           C
ATOM    283  CD2 TYR A  28      38.524  36.382  39.796  1.00  0.00           C
ATOM    284  CE1 TYR A  28      38.615  33.598  39.776  1.00  0.00           C
ATOM    285  CE2 TYR A  28      37.746  35.707  40.737  1.00  0.00           C
ATOM    286  CZ  TYR A  28      37.799  34.313  40.719  1.00  0.00           C
ATOM    287  OH  TYR A  28      37.150  33.636  41.699  1.00  0.00           O
ATOM    288  H   TYR A  28      39.011  34.878  36.432  1.00  0.00           H
ATOM    289  HA  TYR A  28      39.107  37.653  36.756  1.00  0.00           H
ATOM    290  HB2 TYR A  28      41.030  35.574  37.684  1.00  0.00           H
ATOM    291  HB3 TYR A  28      40.757  37.171  38.398  1.00  0.00           H
ATOM    292  HD1 TYR A  28      39.895  33.736  38.018  1.00  0.00           H
ATOM    293  HD2 TYR A  28      38.635  37.453  39.876  1.00  0.00           H
ATOM    294  HE1 TYR A  28      38.778  32.533  39.845  1.00  0.00           H
ATOM    295  HE2 TYR A  28      37.212  36.163  41.557  1.00  0.00           H
ATOM    296  HH  TYR A  28      36.237  33.891  41.852  1.00  0.00           H
ATOM    297  N   HID A  29      41.541  36.258  34.900  1.00  0.00           N
ATOM    298  CA  HID A  29      42.655  36.565  33.980  1.00  0.00           C
ATOM    299  C   HID A  29      42.154  37.370  32.732  1.00  0.00           C
ATOM    300  O   HID A  29      42.709  38.398  32.396  1.00  0.00           O
ATOM    301  CB  HID A  29      43.420  35.264  33.656  1.00  0.00           C
ATOM    302  CG  HID A  29      44.158  34.738  34.888  1.00  0.00           C
ATOM    303  CD2 HID A  29      45.438  35.148  35.245  1.00  0.00           C
ATOM    304  ND1 HID A  29      43.584  34.114  36.010  1.00  0.00           N
ATOM    305  CE1 HID A  29      44.619  33.951  36.816  1.00  0.00           C
ATOM    306  NE2 HID A  29      45.730  34.608  36.493  1.00  0.00           N
ATOM    307  H   HID A  29      41.268  35.285  34.907  1.00  0.00           H
ATOM    308  HA  HID A  29      43.324  37.236  34.517  1.00  0.00           H
ATOM    309  HB2 HID A  29      42.740  34.509  33.262  1.00  0.00           H
ATOM    310  HB3 HID A  29      44.230  35.426  32.944  1.00  0.00           H
ATOM    311  HD1 HID A  29      42.637  33.854  36.245  1.00  0.00           H
ATOM    312  HD2 HID A  29      46.121  35.613  34.549  1.00  0.00           H
ATOM    313  HE1 HID A  29      44.497  33.556  37.814  1.00  0.00           H
ATOM    314  N   LEU A  30      40.950  37.112  32.200  1.00  0.00           N
ATOM    315  CA  LEU A  30      40.412  37.788  31.062  1.00  0.00           C
ATOM    316  C   LEU A  30      39.901  39.210  31.338  1.00  0.00           C
ATOM    317  O   LEU A  30      39.784  40.069  30.455  1.00  0.00           O
ATOM    318  CB  LEU A  30      39.387  36.872  30.394  1.00  0.00           C
ATOM    319  CG  LEU A  30      39.902  35.686  29.600  1.00  0.00           C
ATOM    320  CD1 LEU A  30      38.708  34.922  29.133  1.00  0.00           C
ATOM    321  CD2 LEU A  30      40.660  36.101  28.345  1.00  0.00           C
ATOM    322  H   LEU A  30      40.575  36.258  32.586  1.00  0.00           H
ATOM    323  HA  LEU A  30      41.254  37.881  30.377  1.00  0.00           H
ATOM    324  HB2 LEU A  30      38.742  36.541  31.208  1.00  0.00           H
ATOM    325  HB3 LEU A  30      38.866  37.507  29.678  1.00  0.00           H
ATOM    326  HG  LEU A  30      40.468  35.052  30.283  1.00  0.00           H
ATOM    327 HD11 LEU A  30      38.044  34.596  29.933  1.00  0.00           H
ATOM    328 HD12 LEU A  30      38.135  35.589  28.489  1.00  0.00           H
ATOM    329 HD13 LEU A  30      39.044  34.052  28.569  1.00  0.00           H
ATOM    330 HD21 LEU A  30      40.078  36.680  27.629  1.00  0.00           H
ATOM    331 HD22 LEU A  30      41.586  36.599  28.632  1.00  0.00           H
ATOM    332 HD23 LEU A  30      40.884  35.160  27.841  1.00  0.00           H
ATOM    333  N   THR A  31      39.521  39.470  32.559  1.00  0.00           N
ATOM    334  CA  THR A  31      39.014  40.848  32.996  1.00  0.00           C
ATOM    335  C   THR A  31      39.967  41.675  33.858  1.00  0.00           C
ATOM    336  O   THR A  31      39.855  42.906  33.871  1.00  0.00           O
ATOM    337  CB  THR A  31      37.611  40.646  33.706  1.00  0.00           C
ATOM    338  CG2 THR A  31      36.682  39.831  32.732  1.00  0.00           C
ATOM    339  OG1 THR A  31      37.709  39.898  34.866  1.00  0.00           O
ATOM    340  H   THR A  31      39.627  38.787  33.296  1.00  0.00           H
ATOM    341  HA  THR A  31      38.737  41.479  32.151  1.00  0.00           H
ATOM    342  HB  THR A  31      37.069  41.577  33.874  1.00  0.00           H
ATOM    343  HG1 THR A  31      37.498  38.978  34.688  1.00  0.00           H
ATOM    344 HG21 THR A  31      35.688  39.993  33.150  1.00  0.00           H
ATOM    345 HG22 THR A  31      36.799  40.204  31.715  1.00  0.00           H
ATOM    346 HG23 THR A  31      36.750  38.744  32.749  1.00  0.00           H
ATOM    347  N   LEU A  32      40.844  41.092  34.668  1.00  0.00           N
ATOM    348  CA  LEU A  32      41.773  41.780  35.544  1.00  0.00           C
ATOM    349  C   LEU A  32      43.283  41.761  35.165  1.00  0.00           C
ATOM    350  O   LEU A  32      43.917  42.746  35.554  1.00  0.00           O
ATOM    351  CB  LEU A  32      41.643  41.309  36.980  1.00  0.00           C
ATOM    352  CG  LEU A  32      40.188  41.142  37.485  1.00  0.00           C
ATOM    353  CD1 LEU A  32      40.246  40.516  38.865  1.00  0.00           C
ATOM    354  CD2 LEU A  32      39.376  42.491  37.540  1.00  0.00           C
ATOM    355  H   LEU A  32      40.868  40.083  34.677  1.00  0.00           H
ATOM    356  HA  LEU A  32      41.438  42.818  35.529  1.00  0.00           H
ATOM    357  HB2 LEU A  32      42.167  40.358  37.067  1.00  0.00           H
ATOM    358  HB3 LEU A  32      42.262  41.891  37.664  1.00  0.00           H
ATOM    359  HG  LEU A  32      39.769  40.500  36.711  1.00  0.00           H
ATOM    360 HD11 LEU A  32      40.648  41.184  39.627  1.00  0.00           H
ATOM    361 HD12 LEU A  32      39.267  40.327  39.304  1.00  0.00           H
ATOM    362 HD13 LEU A  32      40.871  39.625  38.926  1.00  0.00           H
ATOM    363 HD21 LEU A  32      39.063  42.870  36.567  1.00  0.00           H
ATOM    364 HD22 LEU A  32      38.506  42.444  38.195  1.00  0.00           H
ATOM    365 HD23 LEU A  32      39.982  43.238  38.053  1.00  0.00           H
ATOM    366  N   GLY A  33      43.749  40.699  34.542  1.00  0.00           N
ATOM    367  CA  GLY A  33      45.116  40.591  34.023  1.00  0.00           C
ATOM    368  C   GLY A  33      45.855  39.310  33.910  1.00  0.00           C
ATOM    369  O   GLY A  33      45.338  38.237  33.673  1.00  0.00           O
ATOM    370  H   GLY A  33      43.071  40.023  34.223  1.00  0.00           H
ATOM    371  HA2 GLY A  33      45.130  40.940  32.990  1.00  0.00           H
ATOM    372  HA3 GLY A  33      45.841  41.120  34.642  1.00  0.00           H
ATOM    373  N   GLU A  34      47.147  39.396  34.206  1.00  0.00           N
ATOM    374  CA  GLU A  34      48.101  38.253  34.297  1.00  0.00           C
ATOM    375  C   GLU A  34      48.102  37.497  35.608  1.00  0.00           C
ATOM    376  O   GLU A  34      48.940  36.595  35.843  1.00  0.00           O
ATOM    377  CB  GLU A  34      49.486  38.598  33.775  1.00  0.00           C
ATOM    378  CG  GLU A  34      49.484  39.611  32.636  1.00  0.00           C
ATOM    379  CD  GLU A  34      48.945  39.206  31.309  1.00  0.00           C
ATOM    380  OE1 GLU A  34      48.821  40.118  30.433  1.00  0.00           O
ATOM    381  OE2 GLU A  34      48.529  38.052  31.059  1.00  0.00           O
ATOM    382  H   GLU A  34      47.607  40.292  34.130  1.00  0.00           H
ATOM    383  HA  GLU A  34      47.632  37.542  33.617  1.00  0.00           H
ATOM    384  HB2 GLU A  34      49.893  39.244  34.554  1.00  0.00           H
ATOM    385  HB3 GLU A  34      50.145  37.756  33.566  1.00  0.00           H
ATOM    386  HG2 GLU A  34      48.975  40.539  32.897  1.00  0.00           H
ATOM    387  HG3 GLU A  34      50.526  39.887  32.471  1.00  0.00           H
ATOM    388  N   SER A  35      47.227  37.931  36.521  1.00  0.00           N
ATOM    389  CA  SER A  35      47.092  37.284  37.838  1.00  0.00           C
ATOM    390  C   SER A  35      45.656  37.236  38.370  1.00  0.00           C
ATOM    391  O   SER A  35      44.793  37.746  37.695  1.00  0.00           O
ATOM    392  CB  SER A  35      47.899  38.147  38.817  1.00  0.00           C
ATOM    393  OG  SER A  35      48.091  37.678  40.089  1.00  0.00           O
ATOM    394  H   SER A  35      46.512  38.621  36.339  1.00  0.00           H
ATOM    395  HA  SER A  35      47.514  36.280  37.879  1.00  0.00           H
ATOM    396  HB2 SER A  35      48.822  38.465  38.331  1.00  0.00           H
ATOM    397  HB3 SER A  35      47.287  39.045  38.912  1.00  0.00           H
ATOM    398  HG  SER A  35      48.635  38.300  40.578  1.00  0.00           H
ATOM    399  N   VAL A  36      45.363  36.583  39.560  1.00  0.00           N
ATOM    400  CA  VAL A  36      44.010  36.372  40.054  1.00  0.00           C
ATOM    401  C   VAL A  36      43.453  37.460  41.010  1.00  0.00           C
ATOM    402  O   VAL A  36      42.245  37.622  41.287  1.00  0.00           O
ATOM    403  CB  VAL A  36      44.154  35.010  40.849  1.00  0.00           C
ATOM    404  CG1 VAL A  36      44.952  35.041  42.179  1.00  0.00           C
ATOM    405  CG2 VAL A  36      42.714  34.518  40.991  1.00  0.00           C
ATOM    406  H   VAL A  36      46.192  36.171  39.965  1.00  0.00           H
ATOM    407  HA  VAL A  36      43.307  36.273  39.227  1.00  0.00           H
ATOM    408  HB  VAL A  36      44.705  34.292  40.240  1.00  0.00           H
ATOM    409 HG11 VAL A  36      45.319  34.049  42.442  1.00  0.00           H
ATOM    410 HG12 VAL A  36      45.902  35.562  42.065  1.00  0.00           H
ATOM    411 HG13 VAL A  36      44.418  35.538  42.988  1.00  0.00           H
ATOM    412 HG21 VAL A  36      42.696  33.465  41.272  1.00  0.00           H
ATOM    413 HG22 VAL A  36      42.086  35.053  41.704  1.00  0.00           H
ATOM    414 HG23 VAL A  36      42.211  34.642  40.032  1.00  0.00           H
ATOM    415  N   HID A  37      44.380  38.225  41.612  1.00  0.00           N
ATOM    416  CA  HID A  37      44.044  39.130  42.754  1.00  0.00           C
ATOM    417  C   HID A  37      43.627  40.538  42.313  1.00  0.00           C
ATOM    418  O   HID A  37      43.852  40.911  41.178  1.00  0.00           O
ATOM    419  CB  HID A  37      45.173  39.151  43.764  1.00  0.00           C
ATOM    420  CG  HID A  37      46.432  39.702  43.177  1.00  0.00           C
ATOM    421  CD2 HID A  37      47.486  38.846  42.878  1.00  0.00           C
ATOM    422  ND1 HID A  37      46.706  40.943  42.719  1.00  0.00           N
ATOM    423  CE1 HID A  37      47.961  40.847  42.099  1.00  0.00           C
ATOM    424  NE2 HID A  37      48.394  39.558  42.097  1.00  0.00           N
ATOM    425  H   HID A  37      45.303  38.186  41.203  1.00  0.00           H
ATOM    426  HA  HID A  37      43.188  38.879  43.380  1.00  0.00           H
ATOM    427  HB2 HID A  37      44.934  39.586  44.734  1.00  0.00           H
ATOM    428  HB3 HID A  37      45.259  38.098  44.032  1.00  0.00           H
ATOM    429  HD1 HID A  37      46.066  41.724  42.726  1.00  0.00           H
ATOM    430  HD2 HID A  37      47.493  37.774  43.017  1.00  0.00           H
ATOM    431  HE1 HID A  37      48.418  41.541  41.409  1.00  0.00           H
ATOM    432  N   CYS A  38      43.181  41.391  43.204  1.00  0.00           N
ATOM    433  CA  CYS A  38      42.865  42.826  42.853  1.00  0.00           C
ATOM    434  C   CYS A  38      43.990  43.735  42.435  1.00  0.00           C
ATOM    435  O   CYS A  38      45.190  43.455  42.551  1.00  0.00           O
ATOM    436  CB  CYS A  38      42.114  43.512  44.070  1.00  0.00           C
ATOM    437  SG  CYS A  38      40.518  42.729  44.570  1.00  0.00           S
ATOM    438  H   CYS A  38      43.138  41.110  44.174  1.00  0.00           H
ATOM    439  HA  CYS A  38      42.167  42.918  42.021  1.00  0.00           H
ATOM    440  HB2 CYS A  38      42.735  43.684  44.950  1.00  0.00           H
ATOM    441  HB3 CYS A  38      41.790  44.514  43.790  1.00  0.00           H
ATOM    442  HG  CYS A  38      41.143  41.689  45.129  1.00  0.00           H
ATOM    443  N   GLY A  39      43.696  44.995  42.008  1.00  0.00           N
ATOM    444  CA  GLY A  39      44.740  46.018  41.756  1.00  0.00           C
ATOM    445  C   GLY A  39      44.726  47.146  42.888  1.00  0.00           C
ATOM    446  O   GLY A  39      43.691  47.405  43.451  1.00  0.00           O
ATOM    447  H   GLY A  39      42.714  45.233  42.009  1.00  0.00           H
ATOM    448  HA2 GLY A  39      45.725  45.552  41.769  1.00  0.00           H
ATOM    449  HA3 GLY A  39      44.475  46.452  40.792  1.00  0.00           H
ATOM    450  N   LEU A  40      45.854  47.801  43.104  1.00  0.00           N
ATOM    451  CA  LEU A  40      45.938  48.672  44.244  1.00  0.00           C
ATOM    452  C   LEU A  40      45.459  50.105  43.698  1.00  0.00           C
ATOM    453  O   LEU A  40      46.220  51.071  43.641  1.00  0.00           O
ATOM    454  CB  LEU A  40      47.324  48.626  44.859  1.00  0.00           C
ATOM    455  CG  LEU A  40      47.297  49.190  46.326  1.00  0.00           C
ATOM    456  CD1 LEU A  40      46.862  48.056  47.272  1.00  0.00           C
ATOM    457  CD2 LEU A  40      48.720  49.553  46.648  1.00  0.00           C
ATOM    458  H   LEU A  40      46.685  47.429  42.666  1.00  0.00           H
ATOM    459  HA  LEU A  40      45.169  48.260  44.897  1.00  0.00           H
ATOM    460  HB2 LEU A  40      47.674  47.593  44.858  1.00  0.00           H
ATOM    461  HB3 LEU A  40      48.021  49.067  44.146  1.00  0.00           H
ATOM    462  HG  LEU A  40      46.708  50.088  46.513  1.00  0.00           H
ATOM    463 HD11 LEU A  40      45.774  48.074  47.334  1.00  0.00           H
ATOM    464 HD12 LEU A  40      47.165  47.080  46.894  1.00  0.00           H
ATOM    465 HD13 LEU A  40      47.333  48.222  48.241  1.00  0.00           H
ATOM    466 HD21 LEU A  40      48.779  49.925  47.671  1.00  0.00           H
ATOM    467 HD22 LEU A  40      49.378  48.690  46.550  1.00  0.00           H
ATOM    468 HD23 LEU A  40      49.016  50.346  45.961  1.00  0.00           H
ATOM    469  N   TRP A  41      44.196  50.155  43.246  1.00 -0.01           N
ATOM    470  CA  TRP A  41      43.507  51.372  42.868  1.00 -0.01           C
ATOM    471  C   TRP A  41      43.559  52.547  43.921  1.00 -0.01           C
ATOM    472  O   TRP A  41      43.496  53.742  43.504  1.00 -0.01           O
ATOM    473  CB  TRP A  41      42.040  51.090  42.537  1.00 -0.01           C
ATOM    474  CG  TRP A  41      41.803  49.971  41.509  1.00 -0.01           C
ATOM    475  CD1 TRP A  41      41.431  48.723  41.790  1.00 -0.01           C
ATOM    476  CD2 TRP A  41      42.144  50.059  40.078  1.00 -0.01           C
ATOM    477  CE2 TRP A  41      41.815  48.705  39.581  1.00 -0.01           C
ATOM    478  CE3 TRP A  41      42.644  51.028  39.170  1.00 -0.01           C
ATOM    479  NE1 TRP A  41      41.312  47.954  40.663  1.00 -0.01           N
ATOM    480  CZ2 TRP A  41      42.043  48.500  38.219  1.00 -0.01           C
ATOM    481  CZ3 TRP A  41      42.744  50.721  37.888  1.00 -0.01           C
ATOM    482  CH2 TRP A  41      42.497  49.453  37.357  1.00 -0.01           C
ATOM    483  H   TRP A  41      43.654  49.303  43.274  1.00 -0.01           H
ATOM    484  HA  TRP A  41      43.890  51.723  41.910  1.00 -0.01           H
ATOM    485  HB2 TRP A  41      41.583  50.857  43.499  1.00 -0.01           H
ATOM    486  HB3 TRP A  41      41.553  52.018  42.239  1.00 -0.01           H
ATOM    487  HD1 TRP A  41      41.176  48.382  42.783  1.00 -0.01           H
ATOM    488  HE1 TRP A  41      40.992  47.002  40.772  1.00 -0.01           H
ATOM    489  HE3 TRP A  41      42.824  52.016  39.566  1.00 -0.01           H
ATOM    490  HZ2 TRP A  41      41.705  47.558  37.813  1.00 -0.01           H
ATOM    491  HZ3 TRP A  41      43.114  51.456  37.188  1.00 -0.01           H
ATOM    492  HH2 TRP A  41      42.433  49.240  36.300  1.00 -0.01           H
ATOM    493  N   PHE A  42      43.861  52.320  45.190  1.00 -0.01           N
ATOM    494  CA  PHE A  42      43.947  53.287  46.302  1.00 -0.01           C
ATOM    495  C   PHE A  42      44.942  52.872  47.399  1.00 -0.01           C
ATOM    496  O   PHE A  42      44.592  52.128  48.255  1.00 -0.01           O
ATOM    497  CB  PHE A  42      42.621  53.548  46.919  1.00 -0.01           C
ATOM    498  CG  PHE A  42      41.610  54.257  46.103  1.00 -0.01           C
ATOM    499  CD1 PHE A  42      40.541  53.522  45.465  1.00 -0.01           C
ATOM    500  CD2 PHE A  42      41.638  55.659  46.065  1.00 -0.01           C
ATOM    501  CE1 PHE A  42      39.655  54.181  44.654  1.00 -0.01           C
ATOM    502  CE2 PHE A  42      40.763  56.254  45.101  1.00 -0.01           C
ATOM    503  CZ  PHE A  42      39.756  55.586  44.444  1.00 -0.01           C
ATOM    504  H   PHE A  42      43.792  51.334  45.398  1.00 -0.01           H
ATOM    505  HA  PHE A  42      44.372  54.183  45.850  1.00 -0.01           H
ATOM    506  HB2 PHE A  42      42.172  52.597  47.207  1.00 -0.01           H
ATOM    507  HB3 PHE A  42      42.787  54.141  47.818  1.00 -0.01           H
ATOM    508  HD1 PHE A  42      40.471  52.469  45.697  1.00 -0.01           H
ATOM    509  HD2 PHE A  42      42.329  56.294  46.598  1.00 -0.01           H
ATOM    510  HE1 PHE A  42      38.873  53.657  44.125  1.00 -0.01           H
ATOM    511  HE2 PHE A  42      40.708  57.328  44.996  1.00 -0.01           H
ATOM    512  HZ  PHE A  42      38.948  56.196  44.069  1.00 -0.01           H
ATOM    513  N   PRO A  43      46.137  53.484  47.461  1.00  0.00           N
ATOM    514  CA  PRO A  43      47.314  53.133  48.381  1.00  0.00           C
ATOM    515  C   PRO A  43      47.203  53.570  49.804  1.00  0.00           C
ATOM    516  O   PRO A  43      46.679  54.641  50.052  1.00  0.00           O
ATOM    517  CB  PRO A  43      48.570  53.792  47.737  1.00  0.00           C
ATOM    518  CG  PRO A  43      47.976  54.959  46.976  1.00  0.00           C
ATOM    519  CD  PRO A  43      46.628  54.509  46.527  1.00  0.00           C
ATOM    520  HA  PRO A  43      47.516  52.066  48.291  1.00  0.00           H
ATOM    521  HB2 PRO A  43      49.277  54.048  48.526  1.00  0.00           H
ATOM    522  HB3 PRO A  43      49.085  53.197  46.983  1.00  0.00           H
ATOM    523  HG2 PRO A  43      47.804  55.852  47.576  1.00  0.00           H
ATOM    524  HG3 PRO A  43      48.643  55.252  46.165  1.00  0.00           H
ATOM    525  HD2 PRO A  43      45.925  55.340  46.591  1.00  0.00           H
ATOM    526  HD3 PRO A  43      46.742  54.145  45.506  1.00  0.00           H
ATOM    527  N   PRO A  44      47.559  52.677  50.763  1.00  0.00           N
ATOM    528  CA  PRO A  44      47.051  52.804  52.143  1.00  0.00           C
ATOM    529  C   PRO A  44      47.380  54.069  52.905  1.00  0.00           C
ATOM    530  O   PRO A  44      46.561  54.457  53.801  1.00  0.00           O
ATOM    531  CB  PRO A  44      47.808  51.589  52.859  1.00  0.00           C
ATOM    532  CG  PRO A  44      49.109  51.481  52.053  1.00  0.00           C
ATOM    533  CD  PRO A  44      48.606  51.726  50.627  1.00  0.00           C
ATOM    534  HA  PRO A  44      45.970  52.688  52.223  1.00  0.00           H
ATOM    535  HB2 PRO A  44      48.054  51.941  53.861  1.00  0.00           H
ATOM    536  HB3 PRO A  44      47.245  50.657  52.902  1.00  0.00           H
ATOM    537  HG2 PRO A  44      49.767  52.274  52.411  1.00  0.00           H
ATOM    538  HG3 PRO A  44      49.462  50.467  52.241  1.00  0.00           H
ATOM    539  HD2 PRO A  44      49.400  52.194  50.044  1.00  0.00           H
ATOM    540  HD3 PRO A  44      48.136  50.840  50.201  1.00  0.00           H
ATOM    541  N   ASP A  45      48.365  54.973  52.543  1.00  0.00           N
ATOM    542  CA  ASP A  45      48.554  56.288  53.206  1.00  0.00           C
ATOM    543  C   ASP A  45      47.628  57.453  52.734  1.00  0.00           C
ATOM    544  O   ASP A  45      47.634  58.498  53.353  1.00  0.00           O
ATOM    545  CB  ASP A  45      49.965  56.783  52.798  1.00  0.00           C
ATOM    546  CG  ASP A  45      51.181  55.999  53.327  1.00  0.00           C
ATOM    547  OD1 ASP A  45      52.254  55.984  52.693  1.00  0.00           O
ATOM    548  OD2 ASP A  45      51.183  55.614  54.531  1.00  0.00           O
ATOM    549  H   ASP A  45      49.062  54.732  51.852  1.00  0.00           H
ATOM    550  HA  ASP A  45      48.429  56.213  54.287  1.00  0.00           H
ATOM    551  HB2 ASP A  45      50.053  56.779  51.712  1.00  0.00           H
ATOM    552  HB3 ASP A  45      50.033  57.830  53.093  1.00  0.00           H
ATOM    553  N   ALA A  46      46.921  57.282  51.636  1.00  0.00           N
ATOM    554  CA  ALA A  46      46.075  58.393  51.165  1.00  0.00           C
ATOM    555  C   ALA A  46      44.601  58.268  51.720  1.00  0.00           C
ATOM    556  O   ALA A  46      44.011  57.201  51.693  1.00  0.00           O
ATOM    557  CB  ALA A  46      46.121  58.414  49.715  1.00  0.00           C
ATOM    558  H   ALA A  46      46.827  56.361  51.233  1.00  0.00           H
ATOM    559  HA  ALA A  46      46.492  59.353  51.471  1.00  0.00           H
ATOM    560  HB1 ALA A  46      45.851  57.411  49.385  1.00  0.00           H
ATOM    561  HB2 ALA A  46      45.442  59.165  49.311  1.00  0.00           H
ATOM    562  HB3 ALA A  46      47.103  58.621  49.291  1.00  0.00           H
ATOM    563  N   PRO A  47      44.036  59.424  52.090  1.00  0.00           N
ATOM    564  CA  PRO A  47      42.624  59.532  52.543  1.00  0.00           C
ATOM    565  C   PRO A  47      41.676  58.932  51.405  1.00  0.00           C
ATOM    566  O   PRO A  47      41.666  59.458  50.265  1.00  0.00           O
ATOM    567  CB  PRO A  47      42.440  60.986  52.808  1.00  0.00           C
ATOM    568  CG  PRO A  47      43.388  61.700  51.793  1.00  0.00           C
ATOM    569  CD  PRO A  47      44.590  60.789  51.825  1.00  0.00           C
ATOM    570  HA  PRO A  47      42.568  58.898  53.428  1.00  0.00           H
ATOM    571  HB2 PRO A  47      41.418  61.306  52.603  1.00  0.00           H
ATOM    572  HB3 PRO A  47      42.671  61.151  53.860  1.00  0.00           H
ATOM    573  HG2 PRO A  47      42.912  61.699  50.812  1.00  0.00           H
ATOM    574  HG3 PRO A  47      43.674  62.684  52.166  1.00  0.00           H
ATOM    575  HD2 PRO A  47      45.086  60.779  50.854  1.00  0.00           H
ATOM    576  HD3 PRO A  47      45.327  61.036  52.590  1.00  0.00           H
ATOM    577  N   VAL A  48      40.933  57.919  51.730  1.00  0.00           N
ATOM    578  CA  VAL A  48      39.850  57.371  50.850  1.00  0.00           C
ATOM    579  C   VAL A  48      38.422  57.159  51.526  1.00  0.00           C
ATOM    580  O   VAL A  48      38.490  56.753  52.692  1.00  0.00           O
ATOM    581  CB  VAL A  48      40.310  56.009  50.276  1.00  0.00           C
ATOM    582  CG1 VAL A  48      40.548  55.017  51.354  1.00  0.00           C
ATOM    583  CG2 VAL A  48      39.342  55.286  49.167  1.00  0.00           C
ATOM    584  H   VAL A  48      41.090  57.452  52.612  1.00  0.00           H
ATOM    585  HA  VAL A  48      39.792  58.010  49.969  1.00  0.00           H
ATOM    586  HB  VAL A  48      41.256  56.114  49.744  1.00  0.00           H
ATOM    587 HG11 VAL A  48      40.920  54.022  51.111  1.00  0.00           H
ATOM    588 HG12 VAL A  48      41.179  55.466  52.121  1.00  0.00           H
ATOM    589 HG13 VAL A  48      39.617  54.718  51.837  1.00  0.00           H
ATOM    590 HG21 VAL A  48      39.330  55.841  48.228  1.00  0.00           H
ATOM    591 HG22 VAL A  48      39.783  54.305  48.990  1.00  0.00           H
ATOM    592 HG23 VAL A  48      38.353  55.142  49.601  1.00  0.00           H
ATOM    593  N   PRO A  49      37.334  57.531  50.877  1.00  0.00           N
ATOM    594  CA  PRO A  49      36.013  57.526  51.457  1.00  0.00           C
ATOM    595  C   PRO A  49      35.580  56.035  51.835  1.00  0.00           C
ATOM    596  O   PRO A  49      35.930  55.096  51.082  1.00  0.00           O
ATOM    597  CB  PRO A  49      35.056  58.109  50.456  1.00  0.00           C
ATOM    598  CG  PRO A  49      35.833  58.074  49.148  1.00  0.00           C
ATOM    599  CD  PRO A  49      37.307  57.953  49.500  1.00  0.00           C
ATOM    600  HA  PRO A  49      35.911  58.050  52.407  1.00  0.00           H
ATOM    601  HB2 PRO A  49      34.053  57.683  50.423  1.00  0.00           H
ATOM    602  HB3 PRO A  49      34.829  59.120  50.793  1.00  0.00           H
ATOM    603  HG2 PRO A  49      35.513  57.142  48.681  1.00  0.00           H
ATOM    604  HG3 PRO A  49      35.662  58.909  48.469  1.00  0.00           H
ATOM    605  HD2 PRO A  49      38.004  57.478  48.808  1.00  0.00           H
ATOM    606  HD3 PRO A  49      37.736  58.954  49.543  1.00  0.00           H
ATOM    607  N   GLN A  50      34.900  55.809  52.911  1.00  0.00           N
ATOM    608  CA  GLN A  50      34.299  54.535  53.190  1.00  0.00           C
ATOM    609  C   GLN A  50      33.190  54.097  52.144  1.00  0.00           C
ATOM    610  O   GLN A  50      32.879  52.924  51.963  1.00  0.00           O
ATOM    611  CB  GLN A  50      33.620  54.791  54.623  1.00  0.00           C
ATOM    612  CG  GLN A  50      33.355  53.526  55.537  1.00  0.00           C
ATOM    613  CD  GLN A  50      34.680  52.942  56.124  1.00  0.00           C
ATOM    614  NE2 GLN A  50      34.548  52.179  57.181  1.00  0.00           N
ATOM    615  OE1 GLN A  50      35.789  53.217  55.715  1.00  0.00           O
ATOM    616  H   GLN A  50      34.516  56.571  53.451  1.00  0.00           H
ATOM    617  HA  GLN A  50      35.071  53.776  53.314  1.00  0.00           H
ATOM    618  HB2 GLN A  50      34.166  55.487  55.258  1.00  0.00           H
ATOM    619  HB3 GLN A  50      32.676  55.270  54.364  1.00  0.00           H
ATOM    620  HG2 GLN A  50      32.714  53.829  56.365  1.00  0.00           H
ATOM    621  HG3 GLN A  50      32.849  52.684  55.065  1.00  0.00           H
ATOM    622 HE21 GLN A  50      35.374  51.638  57.392  1.00  0.00           H
ATOM    623 HE22 GLN A  50      33.602  51.885  57.378  1.00  0.00           H
ATOM    624  N   ASP A  51      32.555  55.120  51.538  1.00  0.00           N
ATOM    625  CA  ASP A  51      31.662  55.100  50.380  1.00  0.00           C
ATOM    626  C   ASP A  51      32.173  54.506  49.112  1.00  0.00           C
ATOM    627  O   ASP A  51      32.868  55.162  48.351  1.00  0.00           O
ATOM    628  CB  ASP A  51      31.060  56.492  50.259  1.00  0.00           C
ATOM    629  CG  ASP A  51      29.942  56.436  49.187  1.00  0.00           C
ATOM    630  OD1 ASP A  51      29.092  55.496  49.244  1.00  0.00           O
ATOM    631  OD2 ASP A  51      29.959  57.292  48.272  1.00  0.00           O
ATOM    632  H   ASP A  51      32.810  56.054  51.825  1.00  0.00           H
ATOM    633  HA  ASP A  51      30.822  54.474  50.681  1.00  0.00           H
ATOM    634  HB2 ASP A  51      30.640  56.699  51.243  1.00  0.00           H
ATOM    635  HB3 ASP A  51      31.825  57.228  50.011  1.00  0.00           H
ATOM    636  N   MET A  52      31.773  53.239  48.918  1.00  0.00           N
ATOM    637  CA  MET A  52      32.186  52.422  47.762  1.00  0.00           C
ATOM    638  C   MET A  52      31.544  52.763  46.420  1.00  0.00           C
ATOM    639  O   MET A  52      31.625  51.979  45.482  1.00  0.00           O
ATOM    640  CB  MET A  52      32.115  50.950  48.070  1.00  0.00           C
ATOM    641  CG  MET A  52      33.176  50.726  49.199  1.00  0.00           C
ATOM    642  SD  MET A  52      33.757  49.033  49.627  1.00  0.00           S
ATOM    643  CE  MET A  52      32.320  48.102  50.299  1.00  0.00           C
ATOM    644  H   MET A  52      31.406  52.697  49.687  1.00  0.00           H
ATOM    645  HA  MET A  52      33.256  52.583  47.637  1.00  0.00           H
ATOM    646  HB2 MET A  52      31.124  50.589  48.348  1.00  0.00           H
ATOM    647  HB3 MET A  52      32.301  50.370  47.166  1.00  0.00           H
ATOM    648  HG2 MET A  52      34.072  51.230  48.839  1.00  0.00           H
ATOM    649  HG3 MET A  52      32.910  51.224  50.131  1.00  0.00           H
ATOM    650  HE1 MET A  52      31.854  47.743  49.380  1.00  0.00           H
ATOM    651  HE2 MET A  52      32.691  47.251  50.870  1.00  0.00           H
ATOM    652  HE3 MET A  52      31.765  48.799  50.926  1.00  0.00           H
ATOM    653  N   GLU A  53      30.904  53.946  46.275  1.00  0.00           N
ATOM    654  CA  GLU A  53      30.245  54.365  45.086  1.00  0.00           C
ATOM    655  C   GLU A  53      31.291  54.742  43.990  1.00  0.00           C
ATOM    656  O   GLU A  53      32.179  55.596  44.235  1.00  0.00           O
ATOM    657  CB  GLU A  53      29.249  55.453  45.399  1.00  0.00           C
ATOM    658  CG  GLU A  53      28.691  56.220  44.186  1.00  0.00           C
ATOM    659  CD  GLU A  53      27.826  55.417  43.211  1.00  0.00           C
ATOM    660  OE1 GLU A  53      28.328  54.909  42.143  1.00  0.00           O
ATOM    661  OE2 GLU A  53      26.636  55.242  43.562  1.00  0.00           O
ATOM    662  H   GLU A  53      31.006  54.582  47.053  1.00  0.00           H
ATOM    663  HA  GLU A  53      29.672  53.486  44.790  1.00  0.00           H
ATOM    664  HB2 GLU A  53      28.430  55.008  45.964  1.00  0.00           H
ATOM    665  HB3 GLU A  53      29.751  56.209  46.003  1.00  0.00           H
ATOM    666  HG2 GLU A  53      28.042  57.021  44.540  1.00  0.00           H
ATOM    667  HG3 GLU A  53      29.503  56.719  43.657  1.00  0.00           H
ATOM    668  N   LEU A  54      31.126  54.197  42.786  1.00 -0.01           N
ATOM    669  CA  LEU A  54      32.079  54.349  41.699  1.00 -0.01           C
ATOM    670  C   LEU A  54      32.328  55.816  41.446  1.00 -0.01           C
ATOM    671  O   LEU A  54      33.484  56.262  41.475  1.00 -0.01           O
ATOM    672  CB  LEU A  54      31.529  53.575  40.455  1.00 -0.01           C
ATOM    673  CG  LEU A  54      32.507  53.627  39.280  1.00 -0.01           C
ATOM    674  CD1 LEU A  54      33.890  53.057  39.614  1.00 -0.01           C
ATOM    675  CD2 LEU A  54      31.866  52.808  38.162  1.00 -0.01           C
ATOM    676  H   LEU A  54      30.332  53.602  42.594  1.00 -0.01           H
ATOM    677  HA  LEU A  54      33.061  53.998  42.018  1.00 -0.01           H
ATOM    678  HB2 LEU A  54      31.377  52.506  40.604  1.00 -0.01           H
ATOM    679  HB3 LEU A  54      30.615  54.071  40.127  1.00 -0.01           H
ATOM    680  HG  LEU A  54      32.660  54.676  39.028  1.00 -0.01           H
ATOM    681 HD11 LEU A  54      34.500  53.030  38.711  1.00 -0.01           H
ATOM    682 HD12 LEU A  54      34.377  53.635  40.399  1.00 -0.01           H
ATOM    683 HD13 LEU A  54      33.716  52.065  40.030  1.00 -0.01           H
ATOM    684 HD21 LEU A  54      31.946  51.747  38.395  1.00 -0.01           H
ATOM    685 HD22 LEU A  54      30.877  53.183  37.898  1.00 -0.01           H
ATOM    686 HD23 LEU A  54      32.462  53.003  37.270  1.00 -0.01           H
ATOM    687  N   VAL A  55      31.304  56.643  41.344  1.00 -0.01           N
ATOM    688  CA  VAL A  55      31.342  58.106  41.206  1.00 -0.01           C
ATOM    689  C   VAL A  55      31.996  58.845  42.388  1.00 -0.01           C
ATOM    690  O   VAL A  55      32.652  59.818  42.093  1.00 -0.01           O
ATOM    691  CB  VAL A  55      29.922  58.703  40.987  1.00 -0.01           C
ATOM    692  CG1 VAL A  55      29.903  60.218  40.562  1.00 -0.01           C
ATOM    693  CG2 VAL A  55      29.233  57.901  39.797  1.00 -0.01           C
ATOM    694  H   VAL A  55      30.399  56.308  41.640  1.00 -0.01           H
ATOM    695  HA  VAL A  55      31.973  58.365  40.356  1.00 -0.01           H
ATOM    696  HB  VAL A  55      29.344  58.604  41.905  1.00 -0.01           H
ATOM    697 HG11 VAL A  55      28.933  60.568  40.210  1.00 -0.01           H
ATOM    698 HG12 VAL A  55      30.257  60.813  41.404  1.00 -0.01           H
ATOM    699 HG13 VAL A  55      30.490  60.384  39.659  1.00 -0.01           H
ATOM    700 HG21 VAL A  55      29.021  56.878  40.108  1.00 -0.01           H
ATOM    701 HG22 VAL A  55      28.286  58.318  39.454  1.00 -0.01           H
ATOM    702 HG23 VAL A  55      29.907  57.818  38.944  1.00 -0.01           H
ATOM    703  N   THR A  56      31.979  58.356  43.655  1.00  0.01           N
ATOM    704  CA  THR A  56      32.724  58.940  44.812  1.00  0.01           C
ATOM    705  C   THR A  56      34.165  58.440  44.762  1.00  0.01           C
ATOM    706  O   THR A  56      35.113  59.244  44.967  1.00  0.01           O
ATOM    707  CB  THR A  56      32.074  58.610  46.224  1.00  0.01           C
ATOM    708  CG2 THR A  56      32.798  59.232  47.391  1.00  0.01           C
ATOM    709  OG1 THR A  56      30.724  58.891  46.193  1.00  0.01           O
ATOM    710  H   THR A  56      31.582  57.431  43.740  1.00  0.01           H
ATOM    711  HA  THR A  56      32.755  60.030  44.778  1.00  0.01           H
ATOM    712  HB  THR A  56      32.081  57.520  46.233  1.00  0.01           H
ATOM    713  HG1 THR A  56      30.342  58.346  46.885  1.00  0.01           H
ATOM    714 HG21 THR A  56      32.659  60.300  47.224  1.00  0.01           H
ATOM    715 HG22 THR A  56      32.431  58.856  48.346  1.00  0.01           H
ATOM    716 HG23 THR A  56      33.842  58.919  47.397  1.00  0.01           H
ATOM    717  N   MET A  57      34.437  57.248  44.321  1.00  0.00           N
ATOM    718  CA  MET A  57      35.852  56.754  44.186  1.00  0.00           C
ATOM    719  C   MET A  57      36.548  57.521  43.090  1.00  0.00           C
ATOM    720  O   MET A  57      37.658  57.944  43.343  1.00  0.00           O
ATOM    721  CB  MET A  57      35.851  55.238  43.873  1.00  0.00           C
ATOM    722  CG  MET A  57      35.218  54.420  45.040  1.00  0.00           C
ATOM    723  SD  MET A  57      35.507  52.604  44.902  1.00  0.00           S
ATOM    724  CE  MET A  57      34.556  52.166  43.380  1.00  0.00           C
ATOM    725  H   MET A  57      33.683  56.577  44.265  1.00  0.00           H
ATOM    726  HA  MET A  57      36.349  56.941  45.138  1.00  0.00           H
ATOM    727  HB2 MET A  57      35.304  55.021  42.955  1.00  0.00           H
ATOM    728  HB3 MET A  57      36.902  54.980  43.746  1.00  0.00           H
ATOM    729  HG2 MET A  57      35.726  54.684  45.968  1.00  0.00           H
ATOM    730  HG3 MET A  57      34.151  54.616  45.140  1.00  0.00           H
ATOM    731  HE1 MET A  57      34.878  52.728  42.503  1.00  0.00           H
ATOM    732  HE2 MET A  57      34.759  51.170  42.988  1.00  0.00           H
ATOM    733  HE3 MET A  57      33.491  52.351  43.522  1.00  0.00           H
ATOM    734  N   SER A  58      35.916  57.718  41.928  1.00 -0.03           N
ATOM    735  CA  SER A  58      36.339  58.538  40.770  1.00 -0.03           C
ATOM    736  C   SER A  58      36.435  59.977  41.182  1.00 -0.03           C
ATOM    737  O   SER A  58      37.431  60.640  40.893  1.00 -0.03           O
ATOM    738  CB  SER A  58      35.357  58.394  39.553  1.00 -0.03           C
ATOM    739  OG  SER A  58      35.709  59.308  38.459  1.00 -0.03           O
ATOM    740  H   SER A  58      35.021  57.251  41.908  1.00 -0.03           H
ATOM    741  HA  SER A  58      37.349  58.302  40.434  1.00 -0.03           H
ATOM    742  HB2 SER A  58      35.546  57.365  39.248  1.00 -0.03           H
ATOM    743  HB3 SER A  58      34.310  58.523  39.827  1.00 -0.03           H
ATOM    744  HG  SER A  58      35.264  60.122  38.705  1.00 -0.03           H
ATOM    745  N   SER A  59      35.462  60.543  41.942  1.00  0.02           N
ATOM    746  CA  SER A  59      35.597  61.817  42.667  1.00  0.02           C
ATOM    747  C   SER A  59      36.895  61.860  43.548  1.00  0.02           C
ATOM    748  O   SER A  59      37.612  62.803  43.412  1.00  0.02           O
ATOM    749  CB  SER A  59      34.313  62.072  43.448  1.00  0.02           C
ATOM    750  OG  SER A  59      34.366  63.261  44.204  1.00  0.02           O
ATOM    751  H   SER A  59      34.496  60.250  41.903  1.00  0.02           H
ATOM    752  HA  SER A  59      35.718  62.566  41.885  1.00  0.02           H
ATOM    753  HB2 SER A  59      33.456  62.003  42.778  1.00  0.02           H
ATOM    754  HB3 SER A  59      34.309  61.221  44.129  1.00  0.02           H
ATOM    755  HG  SER A  59      33.571  63.332  44.738  1.00  0.02           H
ATOM    756  N   GLN A  60      37.169  60.906  44.469  1.00  0.01           N
ATOM    757  CA  GLN A  60      38.567  60.842  45.048  1.00  0.01           C
ATOM    758  C   GLN A  60      39.735  60.692  44.062  1.00  0.01           C
ATOM    759  O   GLN A  60      40.827  61.214  44.306  1.00  0.01           O
ATOM    760  CB  GLN A  60      38.544  59.677  46.072  1.00  0.01           C
ATOM    761  CG  GLN A  60      39.577  59.950  47.199  1.00  0.01           C
ATOM    762  CD  GLN A  60      39.119  61.035  48.210  1.00  0.01           C
ATOM    763  NE2 GLN A  60      39.962  61.493  49.077  1.00  0.01           N
ATOM    764  OE1 GLN A  60      38.016  61.458  48.170  1.00  0.01           O
ATOM    765  H   GLN A  60      36.696  60.031  44.293  1.00  0.01           H
ATOM    766  HA  GLN A  60      38.771  61.784  45.558  1.00  0.01           H
ATOM    767  HB2 GLN A  60      37.530  59.602  46.463  1.00  0.01           H
ATOM    768  HB3 GLN A  60      38.818  58.798  45.490  1.00  0.01           H
ATOM    769  HG2 GLN A  60      39.638  59.058  47.823  1.00  0.01           H
ATOM    770  HG3 GLN A  60      40.570  60.145  46.793  1.00  0.01           H
ATOM    771 HE21 GLN A  60      39.712  62.272  49.669  1.00  0.01           H
ATOM    772 HE22 GLN A  60      40.856  61.031  49.161  1.00  0.01           H
ATOM    773  N   ALA A  61      39.581  60.062  42.855  1.00 -0.04           N
ATOM    774  CA  ALA A  61      40.632  60.045  41.879  1.00 -0.04           C
ATOM    775  C   ALA A  61      40.863  61.339  41.057  1.00 -0.04           C
ATOM    776  O   ALA A  61      42.027  61.575  40.826  1.00 -0.04           O
ATOM    777  CB  ALA A  61      40.441  58.857  41.010  1.00 -0.04           C
ATOM    778  H   ALA A  61      38.687  59.702  42.553  1.00 -0.04           H
ATOM    779  HA  ALA A  61      41.542  59.944  42.471  1.00 -0.04           H
ATOM    780  HB1 ALA A  61      40.603  57.973  41.626  1.00 -0.04           H
ATOM    781  HB2 ALA A  61      39.378  58.856  40.767  1.00 -0.04           H
ATOM    782  HB3 ALA A  61      41.096  58.830  40.139  1.00 -0.04           H
ATOM    783  N   GLN A  62      39.826  62.117  40.901  1.00 -0.15           N
ATOM    784  CA  GLN A  62      40.000  63.524  40.444  1.00 -0.15           C
ATOM    785  C   GLN A  62      40.604  64.320  41.567  1.00 -0.15           C
ATOM    786  O   GLN A  62      41.497  65.184  41.329  1.00 -0.15           O
ATOM    787  CB  GLN A  62      38.544  64.139  40.201  1.00 -0.15           C
ATOM    788  CG  GLN A  62      37.629  63.590  39.121  1.00 -0.15           C
ATOM    789  CD  GLN A  62      36.328  64.304  38.790  1.00 -0.15           C
ATOM    790  NE2 GLN A  62      36.032  64.477  37.512  1.00 -0.15           N
ATOM    791  OE1 GLN A  62      35.555  64.702  39.693  1.00 -0.15           O
ATOM    792  H   GLN A  62      38.902  61.724  41.009  1.00 -0.15           H
ATOM    793  HA  GLN A  62      40.564  63.662  39.521  1.00 -0.15           H
ATOM    794  HB2 GLN A  62      37.982  64.127  41.135  1.00 -0.15           H
ATOM    795  HB3 GLN A  62      38.634  65.198  39.960  1.00 -0.15           H
ATOM    796  HG2 GLN A  62      38.350  63.590  38.303  1.00 -0.15           H
ATOM    797  HG3 GLN A  62      37.348  62.572  39.392  1.00 -0.15           H
ATOM    798 HE21 GLN A  62      35.169  64.975  37.346  1.00 -0.15           H
ATOM    799 HE22 GLN A  62      36.520  64.172  36.682  1.00 -0.15           H
ATOM    800  N   ASP A  63      40.199  63.999  42.819  1.00  0.00           N
ATOM    801  CA  ASP A  63      40.762  64.778  43.986  1.00  0.00           C
ATOM    802  C   ASP A  63      42.285  64.645  44.142  1.00  0.00           C
ATOM    803  O   ASP A  63      42.900  65.659  44.411  1.00  0.00           O
ATOM    804  CB  ASP A  63      40.201  64.417  45.348  1.00  0.00           C
ATOM    805  CG  ASP A  63      40.195  65.553  46.460  1.00  0.00           C
ATOM    806  OD1 ASP A  63      40.208  66.771  46.145  1.00  0.00           O
ATOM    807  OD2 ASP A  63      40.062  65.220  47.706  1.00  0.00           O
ATOM    808  H   ASP A  63      39.364  63.434  42.878  1.00  0.00           H
ATOM    809  HA  ASP A  63      40.410  65.800  43.850  1.00  0.00           H
ATOM    810  HB2 ASP A  63      39.148  64.218  45.148  1.00  0.00           H
ATOM    811  HB3 ASP A  63      40.567  63.459  45.717  1.00  0.00           H
ATOM    812  N   ARG A  64      42.851  63.430  43.939  1.00  0.03           N
ATOM    813  CA  ARG A  64      44.273  63.153  43.858  1.00  0.03           C
ATOM    814  C   ARG A  64      44.879  63.551  42.485  1.00  0.03           C
ATOM    815  O   ARG A  64      46.065  63.886  42.378  1.00  0.03           O
ATOM    816  CB  ARG A  64      44.593  61.700  44.308  1.00  0.03           C
ATOM    817  CG  ARG A  64      44.323  60.721  43.140  1.00  0.03           C
ATOM    818  CD  ARG A  64      44.347  59.261  43.646  1.00  0.03           C
ATOM    819  NE  ARG A  64      44.244  58.323  42.538  1.00  0.03           N
ATOM    820  CZ  ARG A  64      44.211  56.972  42.653  1.00  0.03           C
ATOM    821  NH1 ARG A  64      44.505  56.397  43.804  1.00  0.03           N
ATOM    822  NH2 ARG A  64      43.773  56.181  41.711  1.00  0.03           N
ATOM    823  H   ARG A  64      42.236  62.632  43.866  1.00  0.03           H
ATOM    824  HA  ARG A  64      44.736  63.754  44.641  1.00  0.03           H
ATOM    825  HB2 ARG A  64      45.665  61.608  44.481  1.00  0.03           H
ATOM    826  HB3 ARG A  64      43.879  61.490  45.105  1.00  0.03           H
ATOM    827  HG2 ARG A  64      43.304  60.911  42.803  1.00  0.03           H
ATOM    828  HG3 ARG A  64      44.962  60.861  42.268  1.00  0.03           H
ATOM    829  HD2 ARG A  64      45.259  59.104  44.222  1.00  0.03           H
ATOM    830  HD3 ARG A  64      43.369  59.136  44.111  1.00  0.03           H
ATOM    831  HE  ARG A  64      44.113  58.652  41.592  1.00  0.03           H
ATOM    832 HH11 ARG A  64      44.727  57.027  44.561  1.00  0.03           H
ATOM    833 HH12 ARG A  64      44.452  55.389  43.769  1.00  0.03           H
ATOM    834 HH21 ARG A  64      43.407  56.720  40.939  1.00  0.03           H
ATOM    835 HH22 ARG A  64      43.576  55.201  41.854  1.00  0.03           H
ATOM    836  N   TYR A  65      44.117  63.701  41.388  1.00 -0.06           N
ATOM    837  CA  TYR A  65      44.577  64.377  40.151  1.00 -0.06           C
ATOM    838  C   TYR A  65      44.947  65.834  40.346  1.00 -0.06           C
ATOM    839  O   TYR A  65      46.013  66.353  40.093  1.00 -0.06           O
ATOM    840  CB  TYR A  65      43.544  64.154  39.047  1.00 -0.06           C
ATOM    841  CG  TYR A  65      43.859  64.499  37.563  1.00 -0.06           C
ATOM    842  CD1 TYR A  65      44.370  63.503  36.644  1.00 -0.06           C
ATOM    843  CD2 TYR A  65      43.383  65.653  36.926  1.00 -0.06           C
ATOM    844  CE1 TYR A  65      44.494  63.756  35.273  1.00 -0.06           C
ATOM    845  CE2 TYR A  65      43.227  65.857  35.506  1.00 -0.06           C
ATOM    846  CZ  TYR A  65      43.871  64.886  34.735  1.00 -0.06           C
ATOM    847  OH  TYR A  65      44.034  65.174  33.419  1.00 -0.06           O
ATOM    848  H   TYR A  65      43.177  63.337  41.445  1.00 -0.06           H
ATOM    849  HA  TYR A  65      45.373  63.792  39.690  1.00 -0.06           H
ATOM    850  HB2 TYR A  65      43.221  63.113  39.033  1.00 -0.06           H
ATOM    851  HB3 TYR A  65      42.654  64.722  39.317  1.00 -0.06           H
ATOM    852  HD1 TYR A  65      44.783  62.557  36.963  1.00 -0.06           H
ATOM    853  HD2 TYR A  65      42.965  66.470  37.497  1.00 -0.06           H
ATOM    854  HE1 TYR A  65      44.992  63.109  34.565  1.00 -0.06           H
ATOM    855  HE2 TYR A  65      42.770  66.745  35.094  1.00 -0.06           H
ATOM    856  HH  TYR A  65      43.233  65.625  33.145  1.00 -0.06           H
ATOM    857  N   THR A  66      44.028  66.585  41.002  1.00  0.01           N
ATOM    858  CA  THR A  66      44.191  67.983  41.275  1.00  0.01           C
ATOM    859  C   THR A  66      45.406  68.381  42.171  1.00  0.01           C
ATOM    860  O   THR A  66      46.142  69.271  41.794  1.00  0.01           O
ATOM    861  CB  THR A  66      42.870  68.597  41.626  1.00  0.01           C
ATOM    862  CG2 THR A  66      41.999  68.741  40.457  1.00  0.01           C
ATOM    863  OG1 THR A  66      42.141  67.891  42.671  1.00  0.01           O
ATOM    864  H   THR A  66      43.257  66.141  41.480  1.00  0.01           H
ATOM    865  HA  THR A  66      44.511  68.483  40.361  1.00  0.01           H
ATOM    866  HB  THR A  66      43.057  69.609  41.983  1.00  0.01           H
ATOM    867  HG1 THR A  66      41.963  67.031  42.285  1.00  0.01           H
ATOM    868 HG21 THR A  66      42.443  69.148  39.548  1.00  0.01           H
ATOM    869 HG22 THR A  66      41.530  67.795  40.185  1.00  0.01           H
ATOM    870 HG23 THR A  66      41.292  69.547  40.658  1.00  0.01           H
ATOM    871  N   ASP A  67      45.786  67.648  43.249  1.00  0.00           N
ATOM    872  CA  ASP A  67      46.940  67.985  44.110  1.00  0.00           C
ATOM    873  C   ASP A  67      48.244  67.780  43.267  1.00  0.00           C
ATOM    874  O   ASP A  67      49.248  68.371  43.632  1.00  0.00           O
ATOM    875  CB  ASP A  67      47.061  67.069  45.299  1.00  0.00           C
ATOM    876  CG  ASP A  67      45.929  67.124  46.268  1.00  0.00           C
ATOM    877  OD1 ASP A  67      44.809  67.561  45.947  1.00  0.00           O
ATOM    878  OD2 ASP A  67      46.278  66.839  47.417  1.00  0.00           O
ATOM    879  H   ASP A  67      45.167  66.934  43.604  1.00  0.00           H
ATOM    880  HA  ASP A  67      46.773  69.023  44.397  1.00  0.00           H
ATOM    881  HB2 ASP A  67      47.036  66.093  44.815  1.00  0.00           H
ATOM    882  HB3 ASP A  67      48.030  67.214  45.777  1.00  0.00           H
ATOM    883  N   TYR A  68      48.186  66.892  42.271  1.00  0.00           N
ATOM    884  CA  TYR A  68      49.382  66.715  41.341  1.00  0.00           C
ATOM    885  C   TYR A  68      49.470  67.957  40.416  1.00  0.00           C
ATOM    886  O   TYR A  68      50.569  68.628  40.305  1.00  0.00           O
ATOM    887  CB  TYR A  68      49.351  65.378  40.584  1.00  0.00           C
ATOM    888  CG  TYR A  68      50.190  65.285  39.342  1.00  0.00           C
ATOM    889  CD1 TYR A  68      51.572  65.445  39.529  1.00  0.00           C
ATOM    890  CD2 TYR A  68      49.624  65.161  38.065  1.00  0.00           C
ATOM    891  CE1 TYR A  68      52.474  65.380  38.455  1.00  0.00           C
ATOM    892  CE2 TYR A  68      50.536  65.027  36.988  1.00  0.00           C
ATOM    893  CZ  TYR A  68      51.919  65.220  37.178  1.00  0.00           C
ATOM    894  OH  TYR A  68      52.664  65.125  36.095  1.00  0.00           O
ATOM    895  H   TYR A  68      47.262  66.523  42.095  1.00  0.00           H
ATOM    896  HA  TYR A  68      50.308  66.751  41.914  1.00  0.00           H
ATOM    897  HB2 TYR A  68      49.699  64.596  41.259  1.00  0.00           H
ATOM    898  HB3 TYR A  68      48.291  65.178  40.427  1.00  0.00           H
ATOM    899  HD1 TYR A  68      51.900  65.435  40.558  1.00  0.00           H
ATOM    900  HD2 TYR A  68      48.572  64.957  37.932  1.00  0.00           H
ATOM    901  HE1 TYR A  68      53.541  65.501  38.565  1.00  0.00           H
ATOM    902  HE2 TYR A  68      50.171  64.830  35.991  1.00  0.00           H
ATOM    903  HH  TYR A  68      53.306  65.838  36.128  1.00  0.00           H
ATOM    904  N   LEU A  69      48.337  68.480  39.915  1.00 -0.01           N
ATOM    905  CA  LEU A  69      48.545  69.529  38.874  1.00 -0.01           C
ATOM    906  C   LEU A  69      48.668  70.993  39.569  1.00 -0.01           C
ATOM    907  O   LEU A  69      49.180  71.915  39.003  1.00 -0.01           O
ATOM    908  CB  LEU A  69      47.450  69.407  37.883  1.00 -0.01           C
ATOM    909  CG  LEU A  69      47.353  68.074  37.106  1.00 -0.01           C
ATOM    910  CD1 LEU A  69      45.882  67.957  36.500  1.00 -0.01           C
ATOM    911  CD2 LEU A  69      48.400  67.863  36.018  1.00 -0.01           C
ATOM    912  H   LEU A  69      47.499  67.917  39.923  1.00 -0.01           H
ATOM    913  HA  LEU A  69      49.466  69.297  38.338  1.00 -0.01           H
ATOM    914  HB2 LEU A  69      46.500  69.704  38.328  1.00 -0.01           H
ATOM    915  HB3 LEU A  69      47.485  70.191  37.126  1.00 -0.01           H
ATOM    916  HG  LEU A  69      47.493  67.252  37.808  1.00 -0.01           H
ATOM    917 HD11 LEU A  69      45.189  68.215  37.300  1.00 -0.01           H
ATOM    918 HD12 LEU A  69      45.867  68.679  35.683  1.00 -0.01           H
ATOM    919 HD13 LEU A  69      45.748  66.993  36.009  1.00 -0.01           H
ATOM    920 HD21 LEU A  69      49.320  67.562  36.519  1.00 -0.01           H
ATOM    921 HD22 LEU A  69      48.097  67.024  35.391  1.00 -0.01           H
ATOM    922 HD23 LEU A  69      48.608  68.713  35.369  1.00 -0.01           H
ATOM    923  N   ILE A  70      48.229  71.141  40.771  1.00  0.00           N
ATOM    924  CA  ILE A  70      48.496  72.381  41.552  1.00  0.00           C
ATOM    925  C   ILE A  70      49.958  72.496  41.841  1.00  0.00           C
ATOM    926  O   ILE A  70      50.625  73.504  41.548  1.00  0.00           O
ATOM    927  CB  ILE A  70      47.672  72.617  42.829  1.00  0.00           C
ATOM    928  CG1 ILE A  70      46.145  72.494  42.573  1.00  0.00           C
ATOM    929  CG2 ILE A  70      47.783  73.941  43.642  1.00  0.00           C
ATOM    930  CD1 ILE A  70      45.299  71.980  43.794  1.00  0.00           C
ATOM    931  H   ILE A  70      47.677  70.383  41.146  1.00  0.00           H
ATOM    932  HA  ILE A  70      48.299  73.299  40.999  1.00  0.00           H
ATOM    933  HB  ILE A  70      47.875  71.794  43.514  1.00  0.00           H
ATOM    934 HG12 ILE A  70      45.809  73.464  42.207  1.00  0.00           H
ATOM    935 HG13 ILE A  70      45.979  71.796  41.753  1.00  0.00           H
ATOM    936 HG21 ILE A  70      48.833  74.063  43.910  1.00  0.00           H
ATOM    937 HG22 ILE A  70      47.526  74.726  42.930  1.00  0.00           H
ATOM    938 HG23 ILE A  70      47.048  73.893  44.445  1.00  0.00           H
ATOM    939 HD11 ILE A  70      45.525  72.604  44.658  1.00  0.00           H
ATOM    940 HD12 ILE A  70      44.217  71.975  43.662  1.00  0.00           H
ATOM    941 HD13 ILE A  70      45.490  70.960  44.129  1.00  0.00           H
ATOM    942  N   GLU A  71      50.470  71.435  42.507  1.00  0.00           N
ATOM    943  CA  GLU A  71      51.867  71.290  42.725  1.00  0.00           C
ATOM    944  C   GLU A  71      52.699  71.516  41.411  1.00  0.00           C
ATOM    945  O   GLU A  71      53.791  72.126  41.385  1.00  0.00           O
ATOM    946  CB  GLU A  71      52.171  69.884  43.335  1.00  0.00           C
ATOM    947  CG  GLU A  71      53.662  69.501  43.757  1.00  0.00           C
ATOM    948  CD  GLU A  71      54.312  70.563  44.676  1.00  0.00           C
ATOM    949  OE1 GLU A  71      55.581  70.676  44.634  1.00  0.00           O
ATOM    950  OE2 GLU A  71      53.692  71.280  45.468  1.00  0.00           O
ATOM    951  H   GLU A  71      49.887  70.632  42.697  1.00  0.00           H
ATOM    952  HA  GLU A  71      52.229  71.999  43.469  1.00  0.00           H
ATOM    953  HB2 GLU A  71      51.556  69.842  44.234  1.00  0.00           H
ATOM    954  HB3 GLU A  71      52.000  69.128  42.568  1.00  0.00           H
ATOM    955  HG2 GLU A  71      53.580  68.561  44.304  1.00  0.00           H
ATOM    956  HG3 GLU A  71      54.369  69.408  42.932  1.00  0.00           H
ATOM    957  N   THR A  72      52.158  71.084  40.225  1.00  0.01           N
ATOM    958  CA  THR A  72      52.766  71.176  38.832  1.00  0.01           C
ATOM    959  C   THR A  72      52.871  72.609  38.289  1.00  0.01           C
ATOM    960  O   THR A  72      53.855  72.932  37.593  1.00  0.01           O
ATOM    961  CB  THR A  72      52.156  70.170  37.837  1.00  0.01           C
ATOM    962  CG2 THR A  72      52.871  70.303  36.486  1.00  0.01           C
ATOM    963  OG1 THR A  72      52.312  68.891  38.196  1.00  0.01           O
ATOM    964  H   THR A  72      51.276  70.597  40.288  1.00  0.01           H
ATOM    965  HA  THR A  72      53.761  70.796  39.063  1.00  0.01           H
ATOM    966  HB  THR A  72      51.136  70.493  37.627  1.00  0.01           H
ATOM    967  HG1 THR A  72      51.697  68.777  38.924  1.00  0.01           H
ATOM    968 HG21 THR A  72      52.332  69.838  35.661  1.00  0.01           H
ATOM    969 HG22 THR A  72      52.871  71.342  36.157  1.00  0.01           H
ATOM    970 HG23 THR A  72      53.878  69.902  36.602  1.00  0.01           H
ATOM    971  N   LEU A  73      51.919  73.469  38.562  1.00  0.00           N
ATOM    972  CA  LEU A  73      51.976  74.921  38.283  1.00  0.00           C
ATOM    973  C   LEU A  73      52.856  75.616  39.380  1.00  0.00           C
ATOM    974  O   LEU A  73      53.573  76.585  39.046  1.00  0.00           O
ATOM    975  CB  LEU A  73      50.511  75.405  38.237  1.00  0.00           C
ATOM    976  CG  LEU A  73      50.315  76.933  38.014  1.00  0.00           C
ATOM    977  CD1 LEU A  73      50.933  77.361  36.705  1.00  0.00           C
ATOM    978  CD2 LEU A  73      48.895  77.341  37.941  1.00  0.00           C
ATOM    979  H   LEU A  73      51.092  73.072  38.984  1.00  0.00           H
ATOM    980  HA  LEU A  73      52.334  75.144  37.277  1.00  0.00           H
ATOM    981  HB2 LEU A  73      50.144  74.996  37.296  1.00  0.00           H
ATOM    982  HB3 LEU A  73      49.977  75.080  39.130  1.00  0.00           H
ATOM    983  HG  LEU A  73      50.753  77.446  38.870  1.00  0.00           H
ATOM    984 HD11 LEU A  73      52.012  77.235  36.793  1.00  0.00           H
ATOM    985 HD12 LEU A  73      50.582  76.784  35.849  1.00  0.00           H
ATOM    986 HD13 LEU A  73      50.633  78.385  36.480  1.00  0.00           H
ATOM    987 HD21 LEU A  73      48.457  77.174  38.925  1.00  0.00           H
ATOM    988 HD22 LEU A  73      48.899  78.416  37.764  1.00  0.00           H
ATOM    989 HD23 LEU A  73      48.470  76.802  37.094  1.00  0.00           H
ATOM    990  N   ASP A  74      52.750  75.170  40.675  1.00  0.00           N
ATOM    991  CA  ASP A  74      53.426  75.632  41.851  1.00  0.00           C
ATOM    992  C   ASP A  74      53.110  77.148  42.240  1.00  0.00           C
ATOM    993  O   ASP A  74      54.036  77.896  42.586  1.00  0.00           O
ATOM    994  CB  ASP A  74      54.945  75.323  41.702  1.00  0.00           C
ATOM    995  CG  ASP A  74      55.797  75.762  42.919  1.00  0.00           C
ATOM    996  OD1 ASP A  74      55.367  75.570  44.082  1.00  0.00           O
ATOM    997  OD2 ASP A  74      56.810  76.441  42.736  1.00  0.00           O
ATOM    998  H   ASP A  74      52.074  74.457  40.906  1.00  0.00           H
ATOM    999  HA  ASP A  74      53.029  74.994  42.640  1.00  0.00           H
ATOM   1000  HB2 ASP A  74      55.165  74.271  41.523  1.00  0.00           H
ATOM   1001  HB3 ASP A  74      55.234  75.960  40.866  1.00  0.00           H
ATOM   1002  N   PRO A  75      51.882  77.672  42.162  1.00  0.00           N
ATOM   1003  CA  PRO A  75      51.543  79.056  42.513  1.00  0.00           C
ATOM   1004  C   PRO A  75      51.908  79.355  43.928  1.00  0.00           C
ATOM   1005  O   PRO A  75      51.337  78.772  44.886  1.00  0.00           O
ATOM   1006  CB  PRO A  75      50.092  79.290  42.220  1.00  0.00           C
ATOM   1007  CG  PRO A  75      49.543  77.930  42.432  1.00  0.00           C
ATOM   1008  CD  PRO A  75      50.641  76.914  42.128  1.00  0.00           C
ATOM   1009  HA  PRO A  75      52.134  79.644  41.811  1.00  0.00           H
ATOM   1010  HB2 PRO A  75      49.710  80.058  42.893  1.00  0.00           H
ATOM   1011  HB3 PRO A  75      50.059  79.612  41.180  1.00  0.00           H
ATOM   1012  HG2 PRO A  75      49.091  77.744  43.406  1.00  0.00           H
ATOM   1013  HG3 PRO A  75      48.768  77.749  41.687  1.00  0.00           H
ATOM   1014  HD2 PRO A  75      50.680  76.109  42.861  1.00  0.00           H
ATOM   1015  HD3 PRO A  75      50.394  76.615  41.109  1.00  0.00           H
ATOM   1016  N   LYS A  76      52.883  80.249  44.153  1.00  0.00           N
ATOM   1017  CA  LYS A  76      53.386  80.678  45.522  1.00  0.00           C
ATOM   1018  C   LYS A  76      52.376  81.704  46.011  1.00  0.00           C
ATOM   1019  O   LYS A  76      51.447  82.116  45.323  1.00  0.00           O
ATOM   1020  CB  LYS A  76      54.790  81.312  45.439  1.00  0.00           C
ATOM   1021  CG  LYS A  76      55.882  80.284  45.015  1.00  0.00           C
ATOM   1022  CD  LYS A  76      55.958  78.988  45.774  1.00  0.00           C
ATOM   1023  CE  LYS A  76      57.218  78.246  45.312  1.00  0.00           C
ATOM   1024  NZ  LYS A  76      57.184  76.822  45.668  1.00  0.00           N
ATOM   1025  H   LYS A  76      53.240  80.701  43.323  1.00  0.00           H
ATOM   1026  HA  LYS A  76      53.282  79.870  46.247  1.00  0.00           H
ATOM   1027  HB2 LYS A  76      54.719  82.185  44.790  1.00  0.00           H
ATOM   1028  HB3 LYS A  76      55.073  81.748  46.397  1.00  0.00           H
ATOM   1029  HG2 LYS A  76      55.776  80.048  43.956  1.00  0.00           H
ATOM   1030  HG3 LYS A  76      56.804  80.852  45.141  1.00  0.00           H
ATOM   1031  HD2 LYS A  76      56.046  79.222  46.835  1.00  0.00           H
ATOM   1032  HD3 LYS A  76      55.125  78.319  45.558  1.00  0.00           H
ATOM   1033  HE2 LYS A  76      57.240  78.358  44.228  1.00  0.00           H
ATOM   1034  HE3 LYS A  76      58.091  78.716  45.764  1.00  0.00           H
ATOM   1035  HZ1 LYS A  76      56.397  76.418  45.180  1.00  0.00           H
ATOM   1036  HZ2 LYS A  76      58.009  76.329  45.357  1.00  0.00           H
ATOM   1037  HZ3 LYS A  76      57.314  76.589  46.642  1.00  0.00           H
ATOM   1038  N   ALA A  77      52.534  82.116  47.294  1.00  0.00           N
ATOM   1039  CA  ALA A  77      51.683  83.130  47.895  1.00  0.00           C
ATOM   1040  C   ALA A  77      51.990  84.437  47.150  1.00  0.00           C
ATOM   1041  O   ALA A  77      53.090  84.560  46.589  1.00  0.00           O
ATOM   1042  CB  ALA A  77      51.779  83.099  49.393  1.00  0.00           C
ATOM   1043  H   ALA A  77      53.444  82.055  47.729  1.00  0.00           H
ATOM   1044  HA  ALA A  77      50.683  82.845  47.569  1.00  0.00           H
ATOM   1045  HB1 ALA A  77      52.789  83.329  49.731  1.00  0.00           H
ATOM   1046  HB2 ALA A  77      51.049  83.806  49.788  1.00  0.00           H
ATOM   1047  HB3 ALA A  77      51.692  82.063  49.720  1.00  0.00           H
ATOM   1048  N   GLY A  78      51.040  85.426  47.117  1.00  0.00           N
ATOM   1049  CA  GLY A  78      51.030  86.804  46.505  1.00  0.00           C
ATOM   1050  C   GLY A  78      50.652  86.765  45.011  1.00  0.00           C
ATOM   1051  O   GLY A  78      50.327  87.771  44.419  1.00  0.00           O
ATOM   1052  H   GLY A  78      50.136  85.119  47.447  1.00  0.00           H
ATOM   1053  HA2 GLY A  78      50.400  87.503  47.055  1.00  0.00           H
ATOM   1054  HA3 GLY A  78      52.035  87.224  46.486  1.00  0.00           H
ATOM   1055  N   GLN A  79      50.818  85.586  44.351  1.00  0.00           N
ATOM   1056  CA  GLN A  79      50.324  85.395  42.968  1.00  0.00           C
ATOM   1057  C   GLN A  79      48.826  85.341  42.976  1.00  0.00           C
ATOM   1058  O   GLN A  79      48.192  84.865  43.911  1.00  0.00           O
ATOM   1059  CB  GLN A  79      50.813  84.059  42.375  1.00  0.00           C
ATOM   1060  CG  GLN A  79      52.322  83.984  42.425  1.00  0.00           C
ATOM   1061  CD  GLN A  79      52.883  82.681  41.886  1.00  0.00           C
ATOM   1062  NE2 GLN A  79      52.237  81.970  40.948  1.00  0.00           N
ATOM   1063  OE1 GLN A  79      53.881  82.163  42.372  1.00  0.00           O
ATOM   1064  H   GLN A  79      51.099  84.745  44.833  1.00  0.00           H
ATOM   1065  HA  GLN A  79      50.615  86.184  42.273  1.00  0.00           H
ATOM   1066  HB2 GLN A  79      50.420  83.199  42.917  1.00  0.00           H
ATOM   1067  HB3 GLN A  79      50.577  83.921  41.320  1.00  0.00           H
ATOM   1068  HG2 GLN A  79      52.819  84.820  41.932  1.00  0.00           H
ATOM   1069  HG3 GLN A  79      52.671  83.918  43.456  1.00  0.00           H
ATOM   1070 HE21 GLN A  79      52.556  81.102  40.543  1.00  0.00           H
ATOM   1071 HE22 GLN A  79      51.388  82.319  40.526  1.00  0.00           H
ATOM   1072  N   HIE A  80      48.146  85.701  41.839  1.00  0.00           N
ATOM   1073  CA  HIE A  80      46.734  85.593  41.621  1.00  0.00           C
ATOM   1074  C   HIE A  80      46.517  84.681  40.418  1.00  0.00           C
ATOM   1075  O   HIE A  80      47.093  84.931  39.361  1.00  0.00           O
ATOM   1076  CB  HIE A  80      46.075  87.022  41.486  1.00  0.00           C
ATOM   1077  CG  HIE A  80      44.536  86.972  41.328  1.00  0.00           C
ATOM   1078  CD2 HIE A  80      43.799  86.536  40.251  1.00  0.00           C
ATOM   1079  ND1 HIE A  80      43.703  87.431  42.400  1.00  0.00           N
ATOM   1080  CE1 HIE A  80      42.451  87.381  41.851  1.00  0.00           C
ATOM   1081  NE2 HIE A  80      42.520  86.900  40.547  1.00  0.00           N
ATOM   1082  H   HIE A  80      48.693  86.237  41.180  1.00  0.00           H
ATOM   1083  HA  HIE A  80      46.292  85.177  42.526  1.00  0.00           H
ATOM   1084  HB2 HIE A  80      46.240  87.619  42.383  1.00  0.00           H
ATOM   1085  HB3 HIE A  80      46.526  87.353  40.551  1.00  0.00           H
ATOM   1086  HD2 HIE A  80      44.216  86.121  39.345  1.00  0.00           H
ATOM   1087  HE1 HIE A  80      41.553  87.648  42.388  1.00  0.00           H
ATOM   1088  HE2 HIE A  80      41.758  86.859  39.885  1.00  0.00           H
ATOM   1089  N   LEU A  81      45.689  83.624  40.523  1.00  0.00           N
ATOM   1090  CA  LEU A  81      45.454  82.607  39.534  1.00  0.00           C
ATOM   1091  C   LEU A  81      44.310  83.003  38.585  1.00  0.00           C
ATOM   1092  O   LEU A  81      43.237  83.483  39.085  1.00  0.00           O
ATOM   1093  CB  LEU A  81      45.253  81.236  40.153  1.00  0.00           C
ATOM   1094  CG  LEU A  81      44.834  80.003  39.307  1.00  0.00           C
ATOM   1095  CD1 LEU A  81      45.931  79.615  38.373  1.00  0.00           C
ATOM   1096  CD2 LEU A  81      44.664  78.803  40.284  1.00  0.00           C
ATOM   1097  H   LEU A  81      45.172  83.515  41.384  1.00  0.00           H
ATOM   1098  HA  LEU A  81      46.404  82.631  39.000  1.00  0.00           H
ATOM   1099  HB2 LEU A  81      46.197  81.019  40.652  1.00  0.00           H
ATOM   1100  HB3 LEU A  81      44.440  81.492  40.832  1.00  0.00           H
ATOM   1101  HG  LEU A  81      43.959  80.165  38.677  1.00  0.00           H
ATOM   1102 HD11 LEU A  81      45.539  78.893  37.656  1.00  0.00           H
ATOM   1103 HD12 LEU A  81      46.383  80.485  37.896  1.00  0.00           H
ATOM   1104 HD13 LEU A  81      46.752  79.195  38.954  1.00  0.00           H
ATOM   1105 HD21 LEU A  81      43.959  79.013  41.089  1.00  0.00           H
ATOM   1106 HD22 LEU A  81      44.356  77.832  39.894  1.00  0.00           H
ATOM   1107 HD23 LEU A  81      45.661  78.514  40.618  1.00  0.00           H
ATOM   1108  N   LEU A  82      44.515  82.828  37.243  1.00  0.00           N
ATOM   1109  CA  LEU A  82      43.394  82.720  36.292  1.00  0.00           C
ATOM   1110  C   LEU A  82      43.068  81.260  36.069  1.00  0.00           C
ATOM   1111  O   LEU A  82      43.971  80.527  35.690  1.00  0.00           O
ATOM   1112  CB  LEU A  82      43.647  83.328  34.930  1.00  0.00           C
ATOM   1113  CG  LEU A  82      42.518  83.110  33.889  1.00  0.00           C
ATOM   1114  CD1 LEU A  82      41.341  83.990  34.251  1.00  0.00           C
ATOM   1115  CD2 LEU A  82      42.942  83.576  32.515  1.00  0.00           C
ATOM   1116  H   LEU A  82      45.436  82.580  36.910  1.00  0.00           H
ATOM   1117  HA  LEU A  82      42.499  83.147  36.746  1.00  0.00           H
ATOM   1118  HB2 LEU A  82      43.789  84.382  35.166  1.00  0.00           H
ATOM   1119  HB3 LEU A  82      44.591  82.947  34.538  1.00  0.00           H
ATOM   1120  HG  LEU A  82      42.201  82.071  33.798  1.00  0.00           H
ATOM   1121 HD11 LEU A  82      40.499  83.910  33.562  1.00  0.00           H
ATOM   1122 HD12 LEU A  82      40.936  83.588  35.179  1.00  0.00           H
ATOM   1123 HD13 LEU A  82      41.707  84.997  34.454  1.00  0.00           H
ATOM   1124 HD21 LEU A  82      43.858  83.075  32.201  1.00  0.00           H
ATOM   1125 HD22 LEU A  82      42.251  83.271  31.730  1.00  0.00           H
ATOM   1126 HD23 LEU A  82      43.086  84.652  32.420  1.00  0.00           H
ATOM   1127  N   ASP A  83      41.823  80.859  36.201  1.00 -0.06           N
ATOM   1128  CA  ASP A  83      41.280  79.574  35.870  1.00 -0.06           C
ATOM   1129  C   ASP A  83      40.496  79.580  34.556  1.00 -0.06           C
ATOM   1130  O   ASP A  83      39.379  80.102  34.552  1.00 -0.06           O
ATOM   1131  CB  ASP A  83      40.500  79.061  37.070  1.00 -0.06           C
ATOM   1132  CG  ASP A  83      40.281  77.569  36.951  1.00 -0.06           C
ATOM   1133  OD1 ASP A  83      40.315  76.957  35.877  1.00 -0.06           O
ATOM   1134  OD2 ASP A  83      40.063  76.956  37.949  1.00 -0.06           O
ATOM   1135  H   ASP A  83      41.127  81.536  36.480  1.00 -0.06           H
ATOM   1136  HA  ASP A  83      42.077  78.855  35.682  1.00 -0.06           H
ATOM   1137  HB2 ASP A  83      41.013  79.411  37.967  1.00 -0.06           H
ATOM   1138  HB3 ASP A  83      39.543  79.583  37.062  1.00 -0.06           H
ATOM   1139  N   ILE A  84      40.967  78.942  33.551  1.00 -0.05           N
ATOM   1140  CA  ILE A  84      40.416  78.946  32.186  1.00 -0.05           C
ATOM   1141  C   ILE A  84      39.586  77.768  31.924  1.00 -0.05           C
ATOM   1142  O   ILE A  84      40.093  76.648  31.983  1.00 -0.05           O
ATOM   1143  CB  ILE A  84      41.545  79.131  31.100  1.00 -0.05           C
ATOM   1144  CG1 ILE A  84      42.542  80.238  31.391  1.00 -0.05           C
ATOM   1145  CG2 ILE A  84      40.906  79.363  29.644  1.00 -0.05           C
ATOM   1146  CD1 ILE A  84      43.742  80.065  30.569  1.00 -0.05           C
ATOM   1147  H   ILE A  84      41.807  78.397  33.688  1.00 -0.05           H
ATOM   1148  HA  ILE A  84      39.705  79.759  32.039  1.00 -0.05           H
ATOM   1149  HB  ILE A  84      42.116  78.203  31.137  1.00 -0.05           H
ATOM   1150 HG12 ILE A  84      42.071  81.202  31.198  1.00 -0.05           H
ATOM   1151 HG13 ILE A  84      42.932  80.098  32.399  1.00 -0.05           H
ATOM   1152 HG21 ILE A  84      41.653  78.979  28.950  1.00 -0.05           H
ATOM   1153 HG22 ILE A  84      39.996  78.774  29.525  1.00 -0.05           H
ATOM   1154 HG23 ILE A  84      40.759  80.400  29.343  1.00 -0.05           H
ATOM   1155 HD11 ILE A  84      44.291  79.217  30.979  1.00 -0.05           H
ATOM   1156 HD12 ILE A  84      43.450  79.906  29.530  1.00 -0.05           H
ATOM   1157 HD13 ILE A  84      44.400  80.934  30.559  1.00 -0.05           H
ATOM   1158  N   GLY A  85      38.263  77.983  31.655  1.00 -0.04           N
ATOM   1159  CA  GLY A  85      37.308  76.837  31.591  1.00 -0.04           C
ATOM   1160  C   GLY A  85      37.176  76.127  32.937  1.00 -0.04           C
ATOM   1161  O   GLY A  85      37.394  74.941  33.018  1.00 -0.04           O
ATOM   1162  H   GLY A  85      37.978  78.905  31.953  1.00 -0.04           H
ATOM   1163  HA2 GLY A  85      36.344  77.296  31.373  1.00 -0.04           H
ATOM   1164  HA3 GLY A  85      37.566  76.111  30.820  1.00 -0.04           H
ATOM   1165  N   CYS A  86      37.099  76.847  33.979  1.00 -0.05           N
ATOM   1166  CA  CYS A  86      37.077  76.471  35.414  1.00 -0.05           C
ATOM   1167  C   CYS A  86      35.963  75.494  35.769  1.00 -0.05           C
ATOM   1168  O   CYS A  86      35.933  75.057  36.920  1.00 -0.05           O
ATOM   1169  CB  CYS A  86      36.922  77.810  36.203  1.00 -0.05           C
ATOM   1170  SG  CYS A  86      35.382  78.663  35.962  1.00 -0.05           S
ATOM   1171  H   CYS A  86      36.978  77.833  33.800  1.00 -0.05           H
ATOM   1172  HA  CYS A  86      38.016  76.037  35.758  1.00 -0.05           H
ATOM   1173  HB2 CYS A  86      37.079  77.637  37.268  1.00 -0.05           H
ATOM   1174  HB3 CYS A  86      37.733  78.411  35.790  1.00 -0.05           H
ATOM   1175  HG  CYS A  86      34.584  77.918  36.732  1.00 -0.05           H
ATOM   1176  N   GLY A  87      35.013  75.215  34.850  1.00  0.01           N
ATOM   1177  CA  GLY A  87      33.800  74.484  35.143  1.00  0.01           C
ATOM   1178  C   GLY A  87      32.955  75.046  36.282  1.00  0.01           C
ATOM   1179  O   GLY A  87      32.814  76.272  36.440  1.00  0.01           O
ATOM   1180  H   GLY A  87      35.287  75.459  33.909  1.00  0.01           H
ATOM   1181  HA2 GLY A  87      33.254  74.458  34.200  1.00  0.01           H
ATOM   1182  HA3 GLY A  87      34.139  73.477  35.384  1.00  0.01           H
ATOM   1183  N   THR A  88      32.328  74.209  37.116  1.00  0.03           N
ATOM   1184  CA  THR A  88      31.712  74.588  38.451  1.00  0.03           C
ATOM   1185  C   THR A  88      32.712  75.197  39.488  1.00  0.03           C
ATOM   1186  O   THR A  88      32.416  75.420  40.634  1.00  0.03           O
ATOM   1187  CB  THR A  88      30.909  73.444  39.054  1.00  0.03           C
ATOM   1188  CG2 THR A  88      29.944  72.747  38.014  1.00  0.03           C
ATOM   1189  OG1 THR A  88      31.867  72.434  39.499  1.00  0.03           O
ATOM   1190  H   THR A  88      32.244  73.234  36.869  1.00  0.03           H
ATOM   1191  HA  THR A  88      30.974  75.361  38.237  1.00  0.03           H
ATOM   1192  HB  THR A  88      30.307  73.755  39.907  1.00  0.03           H
ATOM   1193  HG1 THR A  88      32.128  71.898  38.747  1.00  0.03           H
ATOM   1194 HG21 THR A  88      29.124  72.370  38.625  1.00  0.03           H
ATOM   1195 HG22 THR A  88      29.646  73.540  37.328  1.00  0.03           H
ATOM   1196 HG23 THR A  88      30.463  71.971  37.451  1.00  0.03           H
ATOM   1197  N   GLY A  89      33.946  75.494  39.056  1.00  0.01           N
ATOM   1198  CA  GLY A  89      34.970  76.094  39.950  1.00  0.01           C
ATOM   1199  C   GLY A  89      35.638  75.199  40.989  1.00  0.01           C
ATOM   1200  O   GLY A  89      36.411  75.670  41.812  1.00  0.01           O
ATOM   1201  H   GLY A  89      34.332  75.213  38.166  1.00  0.01           H
ATOM   1202  HA2 GLY A  89      35.719  76.488  39.264  1.00  0.01           H
ATOM   1203  HA3 GLY A  89      34.533  76.937  40.485  1.00  0.01           H
ATOM   1204  N   ARG A  90      35.416  73.840  40.901  1.00  0.03           N
ATOM   1205  CA  ARG A  90      35.957  72.834  41.785  1.00  0.03           C
ATOM   1206  C   ARG A  90      37.477  73.006  41.738  1.00  0.03           C
ATOM   1207  O   ARG A  90      38.167  72.851  42.756  1.00  0.03           O
ATOM   1208  CB  ARG A  90      35.488  71.460  41.280  1.00  0.03           C
ATOM   1209  CG  ARG A  90      36.225  70.314  42.023  1.00  0.03           C
ATOM   1210  CD  ARG A  90      36.033  70.391  43.559  1.00  0.03           C
ATOM   1211  NE  ARG A  90      36.677  69.221  44.155  1.00  0.03           N
ATOM   1212  CZ  ARG A  90      36.784  68.895  45.404  1.00  0.03           C
ATOM   1213  NH1 ARG A  90      36.355  69.555  46.452  1.00  0.03           N
ATOM   1214  NH2 ARG A  90      37.504  67.830  45.669  1.00  0.03           N
ATOM   1215  H   ARG A  90      34.809  73.577  40.138  1.00  0.03           H
ATOM   1216  HA  ARG A  90      35.638  72.974  42.818  1.00  0.03           H
ATOM   1217  HB2 ARG A  90      34.422  71.288  41.426  1.00  0.03           H
ATOM   1218  HB3 ARG A  90      35.682  71.339  40.214  1.00  0.03           H
ATOM   1219  HG2 ARG A  90      35.923  69.346  41.622  1.00  0.03           H
ATOM   1220  HG3 ARG A  90      37.286  70.475  41.833  1.00  0.03           H
ATOM   1221  HD2 ARG A  90      36.533  71.292  43.914  1.00  0.03           H
ATOM   1222  HD3 ARG A  90      34.950  70.462  43.665  1.00  0.03           H
ATOM   1223  HE  ARG A  90      37.149  68.611  43.504  1.00  0.03           H
ATOM   1224 HH11 ARG A  90      35.715  70.327  46.333  1.00  0.03           H
ATOM   1225 HH12 ARG A  90      36.726  69.301  47.357  1.00  0.03           H
ATOM   1226 HH21 ARG A  90      37.805  67.152  44.984  1.00  0.03           H
ATOM   1227 HH22 ARG A  90      37.668  67.551  46.626  1.00  0.03           H
ATOM   1228  N   THR A  91      38.020  73.489  40.605  1.00 -0.01           N
ATOM   1229  CA  THR A  91      39.378  73.610  40.241  1.00 -0.01           C
ATOM   1230  C   THR A  91      39.988  74.780  41.052  1.00 -0.01           C
ATOM   1231  O   THR A  91      40.959  74.571  41.796  1.00 -0.01           O
ATOM   1232  CB  THR A  91      39.650  73.652  38.734  1.00 -0.01           C
ATOM   1233  CG2 THR A  91      39.609  72.281  37.990  1.00 -0.01           C
ATOM   1234  OG1 THR A  91      38.754  74.597  38.180  1.00 -0.01           O
ATOM   1235  H   THR A  91      37.366  73.489  39.835  1.00 -0.01           H
ATOM   1236  HA  THR A  91      39.994  72.785  40.598  1.00 -0.01           H
ATOM   1237  HB  THR A  91      40.618  74.106  38.521  1.00 -0.01           H
ATOM   1238  HG1 THR A  91      39.206  75.441  38.106  1.00 -0.01           H
ATOM   1239 HG21 THR A  91      39.903  72.352  36.943  1.00 -0.01           H
ATOM   1240 HG22 THR A  91      40.291  71.602  38.502  1.00 -0.01           H
ATOM   1241 HG23 THR A  91      38.554  72.013  38.045  1.00 -0.01           H
ATOM   1242  N   ALA A  92      39.315  75.959  40.939  1.00  0.01           N
ATOM   1243  CA  ALA A  92      39.586  77.145  41.700  1.00  0.01           C
ATOM   1244  C   ALA A  92      39.511  77.008  43.213  1.00  0.01           C
ATOM   1245  O   ALA A  92      40.239  77.702  43.886  1.00  0.01           O
ATOM   1246  CB  ALA A  92      38.623  78.244  41.061  1.00  0.01           C
ATOM   1247  H   ALA A  92      38.733  76.014  40.116  1.00  0.01           H
ATOM   1248  HA  ALA A  92      40.575  77.464  41.369  1.00  0.01           H
ATOM   1249  HB1 ALA A  92      38.733  79.232  41.508  1.00  0.01           H
ATOM   1250  HB2 ALA A  92      38.773  78.359  39.988  1.00  0.01           H
ATOM   1251  HB3 ALA A  92      37.666  77.769  41.278  1.00  0.01           H
ATOM   1252  N   LEU A  93      38.550  76.278  43.703  1.00  0.01           N
ATOM   1253  CA  LEU A  93      38.475  75.934  45.119  1.00  0.01           C
ATOM   1254  C   LEU A  93      39.638  75.038  45.550  1.00  0.01           C
ATOM   1255  O   LEU A  93      40.249  75.377  46.508  1.00  0.01           O
ATOM   1256  CB  LEU A  93      37.115  75.125  45.296  1.00  0.01           C
ATOM   1257  CG  LEU A  93      36.881  74.351  46.639  1.00  0.01           C
ATOM   1258  CD1 LEU A  93      35.342  74.270  46.805  1.00  0.01           C
ATOM   1259  CD2 LEU A  93      37.426  72.911  46.666  1.00  0.01           C
ATOM   1260  H   LEU A  93      38.073  75.717  43.011  1.00  0.01           H
ATOM   1261  HA  LEU A  93      38.664  76.687  45.884  1.00  0.01           H
ATOM   1262  HB2 LEU A  93      36.453  75.984  45.178  1.00  0.01           H
ATOM   1263  HB3 LEU A  93      36.973  74.414  44.482  1.00  0.01           H
ATOM   1264  HG  LEU A  93      37.312  74.909  47.470  1.00  0.01           H
ATOM   1265 HD11 LEU A  93      34.974  75.279  46.992  1.00  0.01           H
ATOM   1266 HD12 LEU A  93      35.005  73.824  45.869  1.00  0.01           H
ATOM   1267 HD13 LEU A  93      35.095  73.579  47.612  1.00  0.01           H
ATOM   1268 HD21 LEU A  93      37.250  72.494  45.675  1.00  0.01           H
ATOM   1269 HD22 LEU A  93      38.495  72.866  46.874  1.00  0.01           H
ATOM   1270 HD23 LEU A  93      36.965  72.357  47.484  1.00  0.01           H
ATOM   1271  N   LYS A  94      40.028  73.974  44.821  1.00  0.03           N
ATOM   1272  CA  LYS A  94      41.266  73.146  45.093  1.00  0.03           C
ATOM   1273  C   LYS A  94      42.511  73.996  45.168  1.00  0.03           C
ATOM   1274  O   LYS A  94      43.220  73.995  46.196  1.00  0.03           O
ATOM   1275  CB  LYS A  94      41.445  71.865  44.243  1.00  0.03           C
ATOM   1276  CG  LYS A  94      40.307  70.939  44.261  1.00  0.03           C
ATOM   1277  CD  LYS A  94      40.244  69.973  45.460  1.00  0.03           C
ATOM   1278  CE  LYS A  94      41.529  69.456  46.104  1.00  0.03           C
ATOM   1279  NZ  LYS A  94      42.274  68.460  45.369  1.00  0.03           N
ATOM   1280  H   LYS A  94      39.463  73.676  44.039  1.00  0.03           H
ATOM   1281  HA  LYS A  94      41.192  72.790  46.121  1.00  0.03           H
ATOM   1282  HB2 LYS A  94      41.629  72.250  43.240  1.00  0.03           H
ATOM   1283  HB3 LYS A  94      42.386  71.419  44.565  1.00  0.03           H
ATOM   1284  HG2 LYS A  94      39.370  71.495  44.221  1.00  0.03           H
ATOM   1285  HG3 LYS A  94      40.322  70.375  43.329  1.00  0.03           H
ATOM   1286  HD2 LYS A  94      39.569  70.366  46.220  1.00  0.03           H
ATOM   1287  HD3 LYS A  94      39.626  69.124  45.166  1.00  0.03           H
ATOM   1288  HE2 LYS A  94      42.098  70.369  46.279  1.00  0.03           H
ATOM   1289  HE3 LYS A  94      41.137  68.999  47.012  1.00  0.03           H
ATOM   1290  HZ1 LYS A  94      43.039  68.069  45.900  1.00  0.03           H
ATOM   1291  HZ2 LYS A  94      41.683  67.641  45.330  1.00  0.03           H
ATOM   1292  HZ3 LYS A  94      42.468  68.694  44.407  1.00  0.03           H
ATOM   1293  N   ALA A  95      42.835  74.769  44.178  1.00  0.00           N
ATOM   1294  CA  ALA A  95      43.952  75.684  44.124  1.00  0.00           C
ATOM   1295  C   ALA A  95      43.962  76.704  45.270  1.00  0.00           C
ATOM   1296  O   ALA A  95      44.984  76.787  46.011  1.00  0.00           O
ATOM   1297  CB  ALA A  95      43.947  76.252  42.713  1.00  0.00           C
ATOM   1298  H   ALA A  95      42.139  74.761  43.445  1.00  0.00           H
ATOM   1299  HA  ALA A  95      44.881  75.118  44.190  1.00  0.00           H
ATOM   1300  HB1 ALA A  95      44.762  76.972  42.640  1.00  0.00           H
ATOM   1301  HB2 ALA A  95      44.015  75.430  42.000  1.00  0.00           H
ATOM   1302  HB3 ALA A  95      42.992  76.747  42.541  1.00  0.00           H
ATOM   1303  N   ALA A  96      42.830  77.400  45.407  1.00  0.00           N
ATOM   1304  CA  ALA A  96      42.738  78.430  46.450  1.00  0.00           C
ATOM   1305  C   ALA A  96      42.924  77.893  47.882  1.00  0.00           C
ATOM   1306  O   ALA A  96      43.539  78.573  48.677  1.00  0.00           O
ATOM   1307  CB  ALA A  96      41.364  79.128  46.421  1.00  0.00           C
ATOM   1308  H   ALA A  96      42.008  77.254  44.839  1.00  0.00           H
ATOM   1309  HA  ALA A  96      43.567  79.137  46.404  1.00  0.00           H
ATOM   1310  HB1 ALA A  96      40.575  78.379  46.352  1.00  0.00           H
ATOM   1311  HB2 ALA A  96      41.221  79.713  47.329  1.00  0.00           H
ATOM   1312  HB3 ALA A  96      41.312  79.821  45.581  1.00  0.00           H
ATOM   1313  N   ARG A  97      42.594  76.584  48.143  1.00  0.00           N
ATOM   1314  CA  ARG A  97      42.955  75.820  49.344  1.00  0.00           C
ATOM   1315  C   ARG A  97      44.410  75.369  49.555  1.00  0.00           C
ATOM   1316  O   ARG A  97      45.065  75.861  50.428  1.00  0.00           O
ATOM   1317  CB  ARG A  97      41.954  74.712  49.416  1.00  0.00           C
ATOM   1318  CG  ARG A  97      40.594  75.191  49.986  1.00  0.00           C
ATOM   1319  CD  ARG A  97      39.526  74.057  49.976  1.00  0.00           C
ATOM   1320  NE  ARG A  97      38.412  74.603  50.767  1.00  0.00           N
ATOM   1321  CZ  ARG A  97      37.262  73.974  51.086  1.00  0.00           C
ATOM   1322  NH1 ARG A  97      36.862  72.889  50.503  1.00  0.00           N
ATOM   1323  NH2 ARG A  97      36.459  74.531  51.908  1.00  0.00           N
ATOM   1324  H   ARG A  97      42.098  76.062  47.434  1.00  0.00           H
ATOM   1325  HA  ARG A  97      42.817  76.477  50.203  1.00  0.00           H
ATOM   1326  HB2 ARG A  97      41.693  74.238  48.469  1.00  0.00           H
ATOM   1327  HB3 ARG A  97      42.289  73.945  50.115  1.00  0.00           H
ATOM   1328  HG2 ARG A  97      40.779  75.434  51.032  1.00  0.00           H
ATOM   1329  HG3 ARG A  97      40.303  75.979  49.291  1.00  0.00           H
ATOM   1330  HD2 ARG A  97      39.307  73.843  48.930  1.00  0.00           H
ATOM   1331  HD3 ARG A  97      39.950  73.144  50.395  1.00  0.00           H
ATOM   1332  HE  ARG A  97      38.400  75.557  51.098  1.00  0.00           H
ATOM   1333 HH11 ARG A  97      37.515  72.524  49.824  1.00  0.00           H
ATOM   1334 HH12 ARG A  97      35.976  72.463  50.735  1.00  0.00           H
ATOM   1335 HH21 ARG A  97      36.942  75.146  52.547  1.00  0.00           H
ATOM   1336 HH22 ARG A  97      35.660  73.984  52.195  1.00  0.00           H
ATOM   1337  N   GLN A  98      44.954  74.646  48.573  1.00  0.00           N
ATOM   1338  CA  GLN A  98      46.247  73.911  48.655  1.00  0.00           C
ATOM   1339  C   GLN A  98      47.393  74.919  48.748  1.00  0.00           C
ATOM   1340  O   GLN A  98      48.462  74.562  49.308  1.00  0.00           O
ATOM   1341  CB  GLN A  98      46.454  72.982  47.394  1.00  0.00           C
ATOM   1342  CG  GLN A  98      47.888  72.279  47.422  1.00  0.00           C
ATOM   1343  CD  GLN A  98      47.938  71.159  46.452  1.00  0.00           C
ATOM   1344  NE2 GLN A  98      49.102  70.848  45.920  1.00  0.00           N
ATOM   1345  OE1 GLN A  98      46.961  70.472  46.156  1.00  0.00           O
ATOM   1346  H   GLN A  98      44.360  74.445  47.781  1.00  0.00           H
ATOM   1347  HA  GLN A  98      46.190  73.263  49.529  1.00  0.00           H
ATOM   1348  HB2 GLN A  98      45.704  72.192  47.387  1.00  0.00           H
ATOM   1349  HB3 GLN A  98      46.390  73.606  46.502  1.00  0.00           H
ATOM   1350  HG2 GLN A  98      48.740  72.915  47.182  1.00  0.00           H
ATOM   1351  HG3 GLN A  98      47.985  71.877  48.431  1.00  0.00           H
ATOM   1352 HE21 GLN A  98      49.129  70.080  45.265  1.00  0.00           H
ATOM   1353 HE22 GLN A  98      49.965  71.286  46.210  1.00  0.00           H
ATOM   1354  N   ARG A  99      47.185  76.087  48.156  1.00  0.00           N
ATOM   1355  CA  ARG A  99      48.181  77.224  48.171  1.00  0.00           C
ATOM   1356  C   ARG A  99      47.768  78.580  48.783  1.00  0.00           C
ATOM   1357  O   ARG A  99      48.504  79.525  48.869  1.00  0.00           O
ATOM   1358  CB  ARG A  99      48.680  77.429  46.717  1.00  0.00           C
ATOM   1359  CG  ARG A  99      49.510  76.224  46.175  1.00  0.00           C
ATOM   1360  CD  ARG A  99      50.752  75.938  47.058  1.00  0.00           C
ATOM   1361  NE  ARG A  99      51.566  74.874  46.414  1.00  0.00           N
ATOM   1362  CZ  ARG A  99      52.671  75.041  45.650  1.00  0.00           C
ATOM   1363  NH1 ARG A  99      52.853  76.276  45.276  1.00  0.00           N
ATOM   1364  NH2 ARG A  99      53.446  74.103  45.190  1.00  0.00           N
ATOM   1365  H   ARG A  99      46.306  76.211  47.673  1.00  0.00           H
ATOM   1366  HA  ARG A  99      48.970  76.945  48.870  1.00  0.00           H
ATOM   1367  HB2 ARG A  99      47.828  77.655  46.077  1.00  0.00           H
ATOM   1368  HB3 ARG A  99      49.337  78.291  46.829  1.00  0.00           H
ATOM   1369  HG2 ARG A  99      48.809  75.393  46.237  1.00  0.00           H
ATOM   1370  HG3 ARG A  99      49.786  76.323  45.125  1.00  0.00           H
ATOM   1371  HD2 ARG A  99      51.378  76.815  47.226  1.00  0.00           H
ATOM   1372  HD3 ARG A  99      50.415  75.570  48.027  1.00  0.00           H
ATOM   1373  HE  ARG A  99      51.462  73.882  46.573  1.00  0.00           H
ATOM   1374 HH11 ARG A  99      52.222  77.035  45.489  1.00  0.00           H
ATOM   1375 HH12 ARG A  99      53.776  76.519  44.944  1.00  0.00           H
ATOM   1376 HH21 ARG A  99      53.356  73.172  45.570  1.00  0.00           H
ATOM   1377 HH22 ARG A  99      54.251  74.397  44.655  1.00  0.00           H
ATOM   1378  N   GLY A 100      46.488  78.678  49.155  1.00  0.00           N
ATOM   1379  CA  GLY A 100      45.888  79.841  49.852  1.00  0.00           C
ATOM   1380  C   GLY A 100      45.588  81.040  48.921  1.00  0.00           C
ATOM   1381  O   GLY A 100      45.077  82.059  49.363  1.00  0.00           O
ATOM   1382  H   GLY A 100      45.922  77.857  48.993  1.00  0.00           H
ATOM   1383  HA2 GLY A 100      44.971  79.620  50.398  1.00  0.00           H
ATOM   1384  HA3 GLY A 100      46.616  80.165  50.596  1.00  0.00           H
ATOM   1385  N   ILE A 101      45.778  80.910  47.630  1.00  0.00           N
ATOM   1386  CA  ILE A 101      45.713  82.069  46.633  1.00  0.00           C
ATOM   1387  C   ILE A 101      44.280  82.507  46.349  1.00  0.00           C
ATOM   1388  O   ILE A 101      43.339  81.690  46.404  1.00  0.00           O
ATOM   1389  CB  ILE A 101      46.607  81.894  45.362  1.00  0.00           C
ATOM   1390  CG1 ILE A 101      46.000  81.132  44.176  1.00  0.00           C
ATOM   1391  CG2 ILE A 101      48.025  81.455  45.828  1.00  0.00           C
ATOM   1392  CD1 ILE A 101      46.157  79.609  44.278  1.00  0.00           C
ATOM   1393  H   ILE A 101      46.189  80.026  47.367  1.00  0.00           H
ATOM   1394  HA  ILE A 101      46.082  82.911  47.218  1.00  0.00           H
ATOM   1395  HB  ILE A 101      46.661  82.902  44.951  1.00  0.00           H
ATOM   1396 HG12 ILE A 101      44.935  81.354  44.107  1.00  0.00           H
ATOM   1397 HG13 ILE A 101      46.471  81.394  43.229  1.00  0.00           H
ATOM   1398 HG21 ILE A 101      48.375  82.139  46.602  1.00  0.00           H
ATOM   1399 HG22 ILE A 101      47.941  80.464  46.274  1.00  0.00           H
ATOM   1400 HG23 ILE A 101      48.760  81.506  45.025  1.00  0.00           H
ATOM   1401 HD11 ILE A 101      47.180  79.266  44.127  1.00  0.00           H
ATOM   1402 HD12 ILE A 101      45.821  79.312  45.271  1.00  0.00           H
ATOM   1403 HD13 ILE A 101      45.500  79.165  43.529  1.00  0.00           H
ATOM   1404  N   ALA A 102      44.150  83.704  45.720  1.00  0.00           N
ATOM   1405  CA  ALA A 102      42.966  84.335  45.143  1.00  0.00           C
ATOM   1406  C   ALA A 102      42.924  84.107  43.578  1.00  0.00           C
ATOM   1407  O   ALA A 102      43.999  83.982  42.923  1.00  0.00           O
ATOM   1408  CB  ALA A 102      42.966  85.794  45.567  1.00  0.00           C
ATOM   1409  H   ALA A 102      44.922  84.352  45.787  1.00  0.00           H
ATOM   1410  HA  ALA A 102      42.106  83.809  45.556  1.00  0.00           H
ATOM   1411  HB1 ALA A 102      42.211  86.368  45.030  1.00  0.00           H
ATOM   1412  HB2 ALA A 102      42.663  85.674  46.607  1.00  0.00           H
ATOM   1413  HB3 ALA A 102      43.947  86.271  45.562  1.00  0.00           H
ATOM   1414  N   VAL A 103      41.738  83.925  43.122  1.00  0.00           N
ATOM   1415  CA  VAL A 103      41.440  83.272  41.924  1.00  0.00           C
ATOM   1416  C   VAL A 103      40.377  84.121  41.262  1.00  0.00           C
ATOM   1417  O   VAL A 103      39.370  84.474  41.823  1.00  0.00           O
ATOM   1418  CB  VAL A 103      41.028  81.787  42.013  1.00  0.00           C
ATOM   1419  CG1 VAL A 103      41.188  81.032  40.670  1.00  0.00           C
ATOM   1420  CG2 VAL A 103      41.921  80.960  42.951  1.00  0.00           C
ATOM   1421  H   VAL A 103      40.951  84.039  43.745  1.00  0.00           H
ATOM   1422  HA  VAL A 103      42.342  83.301  41.314  1.00  0.00           H
ATOM   1423  HB  VAL A 103      39.983  81.675  42.299  1.00  0.00           H
ATOM   1424 HG11 VAL A 103      40.795  80.030  40.839  1.00  0.00           H
ATOM   1425 HG12 VAL A 103      40.666  81.620  39.915  1.00  0.00           H
ATOM   1426 HG13 VAL A 103      42.240  81.103  40.395  1.00  0.00           H
ATOM   1427 HG21 VAL A 103      42.949  81.167  42.655  1.00  0.00           H
ATOM   1428 HG22 VAL A 103      41.871  81.355  43.965  1.00  0.00           H
ATOM   1429 HG23 VAL A 103      41.755  79.886  43.032  1.00  0.00           H
ATOM   1430  N   THR A 104      40.539  84.272  39.978  1.00  0.00           N
ATOM   1431  CA  THR A 104      39.454  84.562  39.040  1.00  0.00           C
ATOM   1432  C   THR A 104      39.142  83.255  38.203  1.00  0.00           C
ATOM   1433  O   THR A 104      40.042  82.698  37.563  1.00  0.00           O
ATOM   1434  CB  THR A 104      40.005  85.620  38.052  1.00  0.00           C
ATOM   1435  CG2 THR A 104      38.972  86.064  37.016  1.00  0.00           C
ATOM   1436  OG1 THR A 104      40.458  86.787  38.709  1.00  0.00           O
ATOM   1437  H   THR A 104      41.425  83.949  39.615  1.00  0.00           H
ATOM   1438  HA  THR A 104      38.535  84.912  39.509  1.00  0.00           H
ATOM   1439  HB  THR A 104      40.880  85.269  37.504  1.00  0.00           H
ATOM   1440  HG1 THR A 104      39.702  87.271  39.048  1.00  0.00           H
ATOM   1441 HG21 THR A 104      39.267  86.922  36.412  1.00  0.00           H
ATOM   1442 HG22 THR A 104      38.786  85.261  36.303  1.00  0.00           H
ATOM   1443 HG23 THR A 104      38.074  86.330  37.574  1.00  0.00           H
ATOM   1444  N   GLY A 105      37.849  82.886  38.039  1.00  0.01           N
ATOM   1445  CA  GLY A 105      37.470  81.782  37.098  1.00  0.01           C
ATOM   1446  C   GLY A 105      36.522  82.192  35.976  1.00  0.01           C
ATOM   1447  O   GLY A 105      35.457  82.760  36.195  1.00  0.01           O
ATOM   1448  H   GLY A 105      37.191  83.555  38.413  1.00  0.01           H
ATOM   1449  HA2 GLY A 105      38.369  81.551  36.527  1.00  0.01           H
ATOM   1450  HA3 GLY A 105      37.216  80.857  37.616  1.00  0.01           H
ATOM   1451  N   VAL A 106      36.918  81.806  34.719  1.00 -0.01           N
ATOM   1452  CA  VAL A 106      36.167  81.982  33.478  1.00 -0.01           C
ATOM   1453  C   VAL A 106      35.802  80.674  32.787  1.00 -0.01           C
ATOM   1454  O   VAL A 106      36.586  79.757  32.686  1.00 -0.01           O
ATOM   1455  CB  VAL A 106      36.805  82.954  32.443  1.00 -0.01           C
ATOM   1456  CG1 VAL A 106      37.006  84.373  32.958  1.00 -0.01           C
ATOM   1457  CG2 VAL A 106      38.141  82.401  31.929  1.00 -0.01           C
ATOM   1458  H   VAL A 106      37.777  81.277  34.682  1.00 -0.01           H
ATOM   1459  HA  VAL A 106      35.225  82.480  33.708  1.00 -0.01           H
ATOM   1460  HB  VAL A 106      36.119  83.077  31.604  1.00 -0.01           H
ATOM   1461 HG11 VAL A 106      37.797  84.398  33.708  1.00 -0.01           H
ATOM   1462 HG12 VAL A 106      37.370  85.044  32.179  1.00 -0.01           H
ATOM   1463 HG13 VAL A 106      36.092  84.736  33.428  1.00 -0.01           H
ATOM   1464 HG21 VAL A 106      37.980  81.439  31.440  1.00 -0.01           H
ATOM   1465 HG22 VAL A 106      38.518  83.213  31.308  1.00 -0.01           H
ATOM   1466 HG23 VAL A 106      38.890  82.309  32.715  1.00 -0.01           H
ATOM   1467  N   ALA A 107      34.582  80.607  32.240  1.00 -0.02           N
ATOM   1468  CA  ALA A 107      34.057  79.519  31.343  1.00 -0.02           C
ATOM   1469  C   ALA A 107      32.896  80.074  30.404  1.00 -0.02           C
ATOM   1470  O   ALA A 107      32.266  81.097  30.732  1.00 -0.02           O
ATOM   1471  CB  ALA A 107      33.467  78.494  32.367  1.00 -0.02           C
ATOM   1472  H   ALA A 107      34.028  81.449  32.302  1.00 -0.02           H
ATOM   1473  HA  ALA A 107      34.910  79.155  30.771  1.00 -0.02           H
ATOM   1474  HB1 ALA A 107      33.358  77.568  31.803  1.00 -0.02           H
ATOM   1475  HB2 ALA A 107      34.196  78.311  33.156  1.00 -0.02           H
ATOM   1476  HB3 ALA A 107      32.538  78.790  32.854  1.00 -0.02           H
ATOM   1477  N   VAL A 108      32.500  79.352  29.309  1.00 -0.01           N
ATOM   1478  CA  VAL A 108      31.515  79.704  28.279  1.00 -0.01           C
ATOM   1479  C   VAL A 108      30.129  79.110  28.606  1.00 -0.01           C
ATOM   1480  O   VAL A 108      29.120  79.549  28.003  1.00 -0.01           O
ATOM   1481  CB  VAL A 108      31.930  79.383  26.838  1.00 -0.01           C
ATOM   1482  CG1 VAL A 108      32.892  80.480  26.317  1.00 -0.01           C
ATOM   1483  CG2 VAL A 108      32.582  77.918  26.720  1.00 -0.01           C
ATOM   1484  H   VAL A 108      33.073  78.546  29.105  1.00 -0.01           H
ATOM   1485  HA  VAL A 108      31.476  80.791  28.342  1.00 -0.01           H
ATOM   1486  HB  VAL A 108      31.056  79.397  26.187  1.00 -0.01           H
ATOM   1487 HG11 VAL A 108      33.370  80.070  25.428  1.00 -0.01           H
ATOM   1488 HG12 VAL A 108      32.388  81.428  26.126  1.00 -0.01           H
ATOM   1489 HG13 VAL A 108      33.641  80.760  27.058  1.00 -0.01           H
ATOM   1490 HG21 VAL A 108      31.795  77.164  26.750  1.00 -0.01           H
ATOM   1491 HG22 VAL A 108      33.087  77.809  25.760  1.00 -0.01           H
ATOM   1492 HG23 VAL A 108      33.322  77.697  27.489  1.00 -0.01           H
ATOM   1493  N   SER A 109      30.021  78.112  29.461  1.00 -0.01           N
ATOM   1494  CA  SER A 109      28.708  77.542  29.933  1.00 -0.01           C
ATOM   1495  C   SER A 109      28.304  78.354  31.123  1.00 -0.01           C
ATOM   1496  O   SER A 109      29.057  78.765  32.051  1.00 -0.01           O
ATOM   1497  CB  SER A 109      28.800  76.064  30.245  1.00 -0.01           C
ATOM   1498  OG  SER A 109      27.690  75.711  31.112  1.00 -0.01           O
ATOM   1499  H   SER A 109      30.823  77.855  30.019  1.00 -0.01           H
ATOM   1500  HA  SER A 109      27.939  77.716  29.180  1.00 -0.01           H
ATOM   1501  HB2 SER A 109      28.725  75.459  29.342  1.00 -0.01           H
ATOM   1502  HB3 SER A 109      29.752  75.926  30.758  1.00 -0.01           H
ATOM   1503  HG  SER A 109      26.858  75.846  30.653  1.00 -0.01           H
ATOM   1504  N   LYS A 110      27.064  78.743  31.092  1.00  0.01           N
ATOM   1505  CA  LYS A 110      26.395  79.710  32.039  1.00  0.01           C
ATOM   1506  C   LYS A 110      25.958  78.982  33.311  1.00  0.01           C
ATOM   1507  O   LYS A 110      26.293  79.475  34.382  1.00  0.01           O
ATOM   1508  CB  LYS A 110      25.193  80.280  31.411  1.00  0.01           C
ATOM   1509  CG  LYS A 110      25.501  80.866  29.988  1.00  0.01           C
ATOM   1510  CD  LYS A 110      24.392  81.783  29.569  1.00  0.01           C
ATOM   1511  CE  LYS A 110      23.058  81.092  29.327  1.00  0.01           C
ATOM   1512  NZ  LYS A 110      23.085  80.168  28.207  1.00  0.01           N
ATOM   1513  H   LYS A 110      26.455  78.329  30.400  1.00  0.01           H
ATOM   1514  HA  LYS A 110      27.145  80.447  32.326  1.00  0.01           H
ATOM   1515  HB2 LYS A 110      24.420  79.520  31.293  1.00  0.01           H
ATOM   1516  HB3 LYS A 110      24.890  81.059  32.110  1.00  0.01           H
ATOM   1517  HG2 LYS A 110      26.451  81.383  30.126  1.00  0.01           H
ATOM   1518  HG3 LYS A 110      25.635  80.032  29.299  1.00  0.01           H
ATOM   1519  HD2 LYS A 110      24.290  82.606  30.276  1.00  0.01           H
ATOM   1520  HD3 LYS A 110      24.707  82.253  28.637  1.00  0.01           H
ATOM   1521  HE2 LYS A 110      22.769  80.467  30.171  1.00  0.01           H
ATOM   1522  HE3 LYS A 110      22.193  81.741  29.185  1.00  0.01           H
ATOM   1523  HZ1 LYS A 110      23.333  80.603  27.330  1.00  0.01           H
ATOM   1524  HZ2 LYS A 110      23.762  79.428  28.329  1.00  0.01           H
ATOM   1525  HZ3 LYS A 110      22.211  79.675  28.095  1.00  0.01           H
ATOM   1526  N   GLU A 111      25.284  77.865  33.198  1.00  0.01           N
ATOM   1527  CA  GLU A 111      24.985  76.984  34.269  1.00  0.01           C
ATOM   1528  C   GLU A 111      26.268  76.521  35.123  1.00  0.01           C
ATOM   1529  O   GLU A 111      26.212  76.392  36.320  1.00  0.01           O
ATOM   1530  CB  GLU A 111      23.984  75.848  33.838  1.00  0.01           C
ATOM   1531  CG  GLU A 111      22.802  76.253  32.916  1.00  0.01           C
ATOM   1532  CD  GLU A 111      21.705  77.025  33.651  1.00  0.01           C
ATOM   1533  OE1 GLU A 111      20.854  77.691  33.027  1.00  0.01           O
ATOM   1534  OE2 GLU A 111      21.630  76.992  34.883  1.00  0.01           O
ATOM   1535  H   GLU A 111      25.074  77.473  32.291  1.00  0.01           H
ATOM   1536  HA  GLU A 111      24.396  77.583  34.964  1.00  0.01           H
ATOM   1537  HB2 GLU A 111      24.666  75.260  33.224  1.00  0.01           H
ATOM   1538  HB3 GLU A 111      23.603  75.249  34.665  1.00  0.01           H
ATOM   1539  HG2 GLU A 111      23.123  76.763  32.007  1.00  0.01           H
ATOM   1540  HG3 GLU A 111      22.338  75.290  32.702  1.00  0.01           H
ATOM   1541  N   GLN A 112      27.380  76.331  34.456  1.00 -0.02           N
ATOM   1542  CA  GLN A 112      28.702  76.104  35.030  1.00 -0.02           C
ATOM   1543  C   GLN A 112      29.210  77.219  35.919  1.00 -0.02           C
ATOM   1544  O   GLN A 112      29.507  76.993  37.091  1.00 -0.02           O
ATOM   1545  CB  GLN A 112      29.760  75.745  33.999  1.00 -0.02           C
ATOM   1546  CG  GLN A 112      29.711  74.237  33.531  1.00 -0.02           C
ATOM   1547  CD  GLN A 112      30.914  74.099  32.635  1.00 -0.02           C
ATOM   1548  NE2 GLN A 112      31.392  72.887  32.349  1.00 -0.02           N
ATOM   1549  OE1 GLN A 112      31.493  75.063  32.075  1.00 -0.02           O
ATOM   1550  H   GLN A 112      27.378  76.725  33.526  1.00 -0.02           H
ATOM   1551  HA  GLN A 112      28.522  75.233  35.660  1.00 -0.02           H
ATOM   1552  HB2 GLN A 112      29.621  76.452  33.181  1.00 -0.02           H
ATOM   1553  HB3 GLN A 112      30.741  75.917  34.442  1.00 -0.02           H
ATOM   1554  HG2 GLN A 112      29.741  73.529  34.359  1.00 -0.02           H
ATOM   1555  HG3 GLN A 112      28.878  73.993  32.872  1.00 -0.02           H
ATOM   1556 HE21 GLN A 112      32.225  72.770  31.791  1.00 -0.02           H
ATOM   1557 HE22 GLN A 112      31.095  72.044  32.820  1.00 -0.02           H
ATOM   1558  N   ILE A 113      29.191  78.462  35.386  1.00  0.00           N
ATOM   1559  CA  ILE A 113      29.540  79.625  36.200  1.00  0.00           C
ATOM   1560  C   ILE A 113      28.527  79.921  37.354  1.00  0.00           C
ATOM   1561  O   ILE A 113      28.916  80.333  38.445  1.00  0.00           O
ATOM   1562  CB  ILE A 113      29.846  80.891  35.300  1.00  0.00           C
ATOM   1563  CG1 ILE A 113      31.006  80.678  34.312  1.00  0.00           C
ATOM   1564  CG2 ILE A 113      29.956  82.189  36.189  1.00  0.00           C
ATOM   1565  CD1 ILE A 113      32.348  80.512  35.064  1.00  0.00           C
ATOM   1566  H   ILE A 113      28.976  78.661  34.420  1.00  0.00           H
ATOM   1567  HA  ILE A 113      30.451  79.380  36.747  1.00  0.00           H
ATOM   1568  HB  ILE A 113      28.897  81.064  34.791  1.00  0.00           H
ATOM   1569 HG12 ILE A 113      30.741  79.721  33.864  1.00  0.00           H
ATOM   1570 HG13 ILE A 113      31.013  81.455  33.548  1.00  0.00           H
ATOM   1571 HG21 ILE A 113      29.032  82.474  36.692  1.00  0.00           H
ATOM   1572 HG22 ILE A 113      30.614  81.911  37.012  1.00  0.00           H
ATOM   1573 HG23 ILE A 113      30.257  83.088  35.650  1.00  0.00           H
ATOM   1574 HD11 ILE A 113      32.462  79.490  35.423  1.00  0.00           H
ATOM   1575 HD12 ILE A 113      33.178  80.721  34.389  1.00  0.00           H
ATOM   1576 HD13 ILE A 113      32.484  81.198  35.900  1.00  0.00           H
ATOM   1577  N   ALA A 114      27.199  79.653  37.154  1.00  0.00           N
ATOM   1578  CA  ALA A 114      26.193  79.621  38.222  1.00  0.00           C
ATOM   1579  C   ALA A 114      26.432  78.542  39.256  1.00  0.00           C
ATOM   1580  O   ALA A 114      26.170  78.814  40.404  1.00  0.00           O
ATOM   1581  CB  ALA A 114      24.822  79.542  37.575  1.00  0.00           C
ATOM   1582  H   ALA A 114      26.941  79.337  36.230  1.00  0.00           H
ATOM   1583  HA  ALA A 114      26.259  80.570  38.753  1.00  0.00           H
ATOM   1584  HB1 ALA A 114      24.080  79.884  38.296  1.00  0.00           H
ATOM   1585  HB2 ALA A 114      24.832  80.267  36.761  1.00  0.00           H
ATOM   1586  HB3 ALA A 114      24.546  78.573  37.158  1.00  0.00           H
ATOM   1587  N   ALA A 115      26.815  77.334  38.905  1.00  0.01           N
ATOM   1588  CA  ALA A 115      27.292  76.292  39.806  1.00  0.01           C
ATOM   1589  C   ALA A 115      28.541  76.749  40.582  1.00  0.01           C
ATOM   1590  O   ALA A 115      28.487  76.768  41.815  1.00  0.01           O
ATOM   1591  CB  ALA A 115      27.449  75.027  39.004  1.00  0.01           C
ATOM   1592  H   ALA A 115      26.897  77.160  37.914  1.00  0.01           H
ATOM   1593  HA  ALA A 115      26.464  76.121  40.495  1.00  0.01           H
ATOM   1594  HB1 ALA A 115      28.057  75.139  38.106  1.00  0.01           H
ATOM   1595  HB2 ALA A 115      27.852  74.164  39.535  1.00  0.01           H
ATOM   1596  HB3 ALA A 115      26.454  74.736  38.667  1.00  0.01           H
ATOM   1597  N   ALA A 116      29.569  77.266  39.881  1.00  0.00           N
ATOM   1598  CA  ALA A 116      30.737  77.932  40.532  1.00  0.00           C
ATOM   1599  C   ALA A 116      30.341  79.064  41.507  1.00  0.00           C
ATOM   1600  O   ALA A 116      31.033  79.280  42.501  1.00  0.00           O
ATOM   1601  CB  ALA A 116      31.650  78.482  39.452  1.00  0.00           C
ATOM   1602  H   ALA A 116      29.556  77.196  38.874  1.00  0.00           H
ATOM   1603  HA  ALA A 116      31.135  77.189  41.223  1.00  0.00           H
ATOM   1604  HB1 ALA A 116      31.886  77.732  38.697  1.00  0.00           H
ATOM   1605  HB2 ALA A 116      31.182  79.336  38.963  1.00  0.00           H
ATOM   1606  HB3 ALA A 116      32.603  78.881  39.800  1.00  0.00           H
ATOM   1607  N   ASN A 117      29.316  79.868  41.258  1.00  0.00           N
ATOM   1608  CA  ASN A 117      28.851  80.932  42.097  1.00  0.00           C
ATOM   1609  C   ASN A 117      28.134  80.302  43.338  1.00  0.00           C
ATOM   1610  O   ASN A 117      28.476  80.783  44.448  1.00  0.00           O
ATOM   1611  CB  ASN A 117      27.960  81.975  41.406  1.00  0.00           C
ATOM   1612  CG  ASN A 117      28.681  83.097  40.682  1.00  0.00           C
ATOM   1613  ND2 ASN A 117      28.912  83.013  39.383  1.00  0.00           N
ATOM   1614  OD1 ASN A 117      29.069  84.132  41.265  1.00  0.00           O
ATOM   1615  H   ASN A 117      28.849  79.550  40.422  1.00  0.00           H
ATOM   1616  HA  ASN A 117      29.691  81.524  42.462  1.00  0.00           H
ATOM   1617  HB2 ASN A 117      27.430  81.460  40.605  1.00  0.00           H
ATOM   1618  HB3 ASN A 117      27.192  82.400  42.053  1.00  0.00           H
ATOM   1619 HD21 ASN A 117      29.548  83.649  38.923  1.00  0.00           H
ATOM   1620 HD22 ASN A 117      28.884  82.096  38.960  1.00  0.00           H
ATOM   1621  N   ARG A 118      27.418  79.123  43.300  1.00  0.01           N
ATOM   1622  CA  ARG A 118      26.970  78.392  44.488  1.00  0.01           C
ATOM   1623  C   ARG A 118      28.077  77.785  45.360  1.00  0.01           C
ATOM   1624  O   ARG A 118      28.012  77.755  46.561  1.00  0.01           O
ATOM   1625  CB  ARG A 118      25.934  77.366  44.112  1.00  0.01           C
ATOM   1626  CG  ARG A 118      24.669  78.019  43.469  1.00  0.01           C
ATOM   1627  CD  ARG A 118      23.763  76.929  43.006  1.00  0.01           C
ATOM   1628  NE  ARG A 118      22.673  77.413  42.106  1.00  0.01           N
ATOM   1629  CZ  ARG A 118      22.682  77.457  40.757  1.00  0.01           C
ATOM   1630  NH1 ARG A 118      23.421  76.693  40.017  1.00  0.01           N
ATOM   1631  NH2 ARG A 118      21.724  78.246  40.192  1.00  0.01           N
ATOM   1632  H   ARG A 118      27.182  78.775  42.381  1.00  0.01           H
ATOM   1633  HA  ARG A 118      26.612  79.121  45.215  1.00  0.01           H
ATOM   1634  HB2 ARG A 118      26.386  76.620  43.458  1.00  0.01           H
ATOM   1635  HB3 ARG A 118      25.514  76.899  45.002  1.00  0.01           H
ATOM   1636  HG2 ARG A 118      24.180  78.570  44.272  1.00  0.01           H
ATOM   1637  HG3 ARG A 118      24.934  78.719  42.677  1.00  0.01           H
ATOM   1638  HD2 ARG A 118      24.296  76.092  42.555  1.00  0.01           H
ATOM   1639  HD3 ARG A 118      23.252  76.454  43.844  1.00  0.01           H
ATOM   1640  HE  ARG A 118      22.098  78.083  42.595  1.00  0.01           H
ATOM   1641 HH11 ARG A 118      24.052  76.030  40.443  1.00  0.01           H
ATOM   1642 HH12 ARG A 118      23.232  76.562  39.033  1.00  0.01           H
ATOM   1643 HH21 ARG A 118      21.071  78.773  40.754  1.00  0.01           H
ATOM   1644 HH22 ARG A 118      21.687  78.131  39.190  1.00  0.01           H
ATOM   1645  N   LEU A 119      29.159  77.385  44.666  1.00  0.00           N
ATOM   1646  CA  LEU A 119      30.467  76.991  45.291  1.00  0.00           C
ATOM   1647  C   LEU A 119      31.101  78.097  46.105  1.00  0.00           C
ATOM   1648  O   LEU A 119      31.353  77.814  47.296  1.00  0.00           O
ATOM   1649  CB  LEU A 119      31.333  76.350  44.236  1.00  0.00           C
ATOM   1650  CG  LEU A 119      32.839  76.347  44.474  1.00  0.00           C
ATOM   1651  CD1 LEU A 119      33.389  75.017  44.009  1.00  0.00           C
ATOM   1652  CD2 LEU A 119      33.625  77.495  43.850  1.00  0.00           C
ATOM   1653  H   LEU A 119      28.985  77.395  43.671  1.00  0.00           H
ATOM   1654  HA  LEU A 119      30.204  76.190  45.983  1.00  0.00           H
ATOM   1655  HB2 LEU A 119      30.969  75.324  44.273  1.00  0.00           H
ATOM   1656  HB3 LEU A 119      31.099  76.651  43.214  1.00  0.00           H
ATOM   1657  HG  LEU A 119      33.056  76.333  45.542  1.00  0.00           H
ATOM   1658 HD11 LEU A 119      33.057  74.894  42.978  1.00  0.00           H
ATOM   1659 HD12 LEU A 119      34.477  75.069  44.053  1.00  0.00           H
ATOM   1660 HD13 LEU A 119      33.040  74.300  44.751  1.00  0.00           H
ATOM   1661 HD21 LEU A 119      33.846  77.259  42.809  1.00  0.00           H
ATOM   1662 HD22 LEU A 119      33.081  78.433  43.956  1.00  0.00           H
ATOM   1663 HD23 LEU A 119      34.594  77.509  44.350  1.00  0.00           H
ATOM   1664  N   ALA A 120      31.137  79.355  45.642  1.00  0.00           N
ATOM   1665  CA  ALA A 120      31.807  80.440  46.387  1.00  0.00           C
ATOM   1666  C   ALA A 120      31.204  80.692  47.763  1.00  0.00           C
ATOM   1667  O   ALA A 120      31.871  80.638  48.812  1.00  0.00           O
ATOM   1668  CB  ALA A 120      31.847  81.607  45.397  1.00  0.00           C
ATOM   1669  H   ALA A 120      30.891  79.506  44.674  1.00  0.00           H
ATOM   1670  HA  ALA A 120      32.857  80.183  46.529  1.00  0.00           H
ATOM   1671  HB1 ALA A 120      32.229  81.371  44.404  1.00  0.00           H
ATOM   1672  HB2 ALA A 120      30.830  82.001  45.391  1.00  0.00           H
ATOM   1673  HB3 ALA A 120      32.537  82.338  45.816  1.00  0.00           H
ATOM   1674  N   ALA A 121      29.847  80.822  47.829  1.00  0.00           N
ATOM   1675  CA  ALA A 121      29.035  80.958  49.058  1.00  0.00           C
ATOM   1676  C   ALA A 121      29.195  79.799  50.044  1.00  0.00           C
ATOM   1677  O   ALA A 121      29.618  79.992  51.159  1.00  0.00           O
ATOM   1678  CB  ALA A 121      27.592  81.020  48.521  1.00  0.00           C
ATOM   1679  H   ALA A 121      29.428  80.972  46.922  1.00  0.00           H
ATOM   1680  HA  ALA A 121      29.300  81.910  49.519  1.00  0.00           H
ATOM   1681  HB1 ALA A 121      27.288  80.232  47.831  1.00  0.00           H
ATOM   1682  HB2 ALA A 121      26.864  81.082  49.329  1.00  0.00           H
ATOM   1683  HB3 ALA A 121      27.387  81.886  47.892  1.00  0.00           H
ATOM   1684  N   GLY A 122      28.801  78.591  49.522  1.00  0.00           N
ATOM   1685  CA  GLY A 122      28.778  77.297  50.283  1.00  0.00           C
ATOM   1686  C   GLY A 122      30.102  77.008  51.060  1.00  0.00           C
ATOM   1687  O   GLY A 122      30.116  76.620  52.224  1.00  0.00           O
ATOM   1688  H   GLY A 122      28.321  78.542  48.635  1.00  0.00           H
ATOM   1689  HA2 GLY A 122      27.911  77.227  50.940  1.00  0.00           H
ATOM   1690  HA3 GLY A 122      28.851  76.559  49.484  1.00  0.00           H
ATOM   1691  N   HID A 123      31.251  77.199  50.387  1.00  0.00           N
ATOM   1692  CA  HID A 123      32.574  76.835  51.015  1.00  0.00           C
ATOM   1693  C   HID A 123      33.187  77.960  51.890  1.00  0.00           C
ATOM   1694  O   HID A 123      34.299  77.821  52.438  1.00  0.00           O
ATOM   1695  CB  HID A 123      33.512  76.188  49.959  1.00  0.00           C
ATOM   1696  CG  HID A 123      32.936  74.967  49.328  1.00  0.00           C
ATOM   1697  CD2 HID A 123      33.153  73.675  49.624  1.00  0.00           C
ATOM   1698  ND1 HID A 123      31.968  75.002  48.284  1.00  0.00           N
ATOM   1699  CE1 HID A 123      31.601  73.673  48.098  1.00  0.00           C
ATOM   1700  NE2 HID A 123      32.306  72.899  48.906  1.00  0.00           N
ATOM   1701  H   HID A 123      31.170  77.686  49.506  1.00  0.00           H
ATOM   1702  HA  HID A 123      32.388  76.043  51.741  1.00  0.00           H
ATOM   1703  HB2 HID A 123      33.771  76.870  49.149  1.00  0.00           H
ATOM   1704  HB3 HID A 123      34.518  76.057  50.357  1.00  0.00           H
ATOM   1705  HD1 HID A 123      31.416  75.788  47.973  1.00  0.00           H
ATOM   1706  HD2 HID A 123      33.847  73.274  50.349  1.00  0.00           H
ATOM   1707  HE1 HID A 123      30.788  73.224  47.547  1.00  0.00           H
ATOM   1708  N   GLY A 124      32.445  79.064  52.056  1.00  0.00           N
ATOM   1709  CA  GLY A 124      32.954  80.209  52.807  1.00  0.00           C
ATOM   1710  C   GLY A 124      34.182  80.882  52.194  1.00  0.00           C
ATOM   1711  O   GLY A 124      35.099  81.180  52.926  1.00  0.00           O
ATOM   1712  H   GLY A 124      31.465  79.024  51.814  1.00  0.00           H
ATOM   1713  HA2 GLY A 124      32.143  80.892  53.060  1.00  0.00           H
ATOM   1714  HA3 GLY A 124      33.281  79.855  53.785  1.00  0.00           H
ATOM   1715  N   LEU A 125      34.292  80.948  50.821  1.00  0.00           N
ATOM   1716  CA  LEU A 125      35.433  81.359  50.017  1.00  0.00           C
ATOM   1717  C   LEU A 125      35.132  82.614  49.129  1.00  0.00           C
ATOM   1718  O   LEU A 125      36.039  83.034  48.345  1.00  0.00           O
ATOM   1719  CB  LEU A 125      35.979  80.137  49.168  1.00  0.00           C
ATOM   1720  CG  LEU A 125      36.411  78.889  49.838  1.00  0.00           C
ATOM   1721  CD1 LEU A 125      36.824  77.758  48.863  1.00  0.00           C
ATOM   1722  CD2 LEU A 125      37.606  79.141  50.797  1.00  0.00           C
ATOM   1723  H   LEU A 125      33.436  80.737  50.328  1.00  0.00           H
ATOM   1724  HA  LEU A 125      36.224  81.557  50.740  1.00  0.00           H
ATOM   1725  HB2 LEU A 125      35.203  79.869  48.450  1.00  0.00           H
ATOM   1726  HB3 LEU A 125      36.797  80.628  48.640  1.00  0.00           H
ATOM   1727  HG  LEU A 125      35.560  78.578  50.444  1.00  0.00           H
ATOM   1728 HD11 LEU A 125      37.259  76.940  49.437  1.00  0.00           H
ATOM   1729 HD12 LEU A 125      36.021  77.456  48.191  1.00  0.00           H
ATOM   1730 HD13 LEU A 125      37.662  78.088  48.249  1.00  0.00           H
ATOM   1731 HD21 LEU A 125      37.807  78.207  51.323  1.00  0.00           H
ATOM   1732 HD22 LEU A 125      38.422  79.626  50.261  1.00  0.00           H
ATOM   1733 HD23 LEU A 125      37.328  79.772  51.641  1.00  0.00           H
ATOM   1734  N   THR A 126      34.025  83.330  49.431  1.00  0.00           N
ATOM   1735  CA  THR A 126      33.720  84.596  48.702  1.00  0.00           C
ATOM   1736  C   THR A 126      34.811  85.661  48.694  1.00  0.00           C
ATOM   1737  O   THR A 126      34.934  86.446  47.770  1.00  0.00           O
ATOM   1738  CB  THR A 126      32.305  85.059  49.201  1.00  0.00           C
ATOM   1739  CG2 THR A 126      31.892  86.377  48.608  1.00  0.00           C
ATOM   1740  OG1 THR A 126      31.443  84.042  48.777  1.00  0.00           O
ATOM   1741  H   THR A 126      33.428  82.939  50.146  1.00  0.00           H
ATOM   1742  HA  THR A 126      33.654  84.293  47.657  1.00  0.00           H
ATOM   1743  HB  THR A 126      32.410  85.195  50.277  1.00  0.00           H
ATOM   1744  HG1 THR A 126      31.233  83.431  49.488  1.00  0.00           H
ATOM   1745 HG21 THR A 126      30.840  86.560  48.827  1.00  0.00           H
ATOM   1746 HG22 THR A 126      32.529  87.130  49.073  1.00  0.00           H
ATOM   1747 HG23 THR A 126      32.045  86.293  47.532  1.00  0.00           H
ATOM   1748  N   GLU A 127      35.628  85.705  49.764  1.00  0.00           N
ATOM   1749  CA  GLU A 127      36.723  86.669  49.629  1.00  0.00           C
ATOM   1750  C   GLU A 127      37.919  86.181  48.736  1.00  0.00           C
ATOM   1751  O   GLU A 127      38.662  87.104  48.252  1.00  0.00           O
ATOM   1752  CB  GLU A 127      37.267  86.997  51.017  1.00  0.00           C
ATOM   1753  CG  GLU A 127      38.088  85.992  51.829  1.00  0.00           C
ATOM   1754  CD  GLU A 127      37.298  84.750  52.164  1.00  0.00           C
ATOM   1755  OE1 GLU A 127      36.452  84.842  53.080  1.00  0.00           O
ATOM   1756  OE2 GLU A 127      37.428  83.762  51.406  1.00  0.00           O
ATOM   1757  H   GLU A 127      35.513  85.121  50.580  1.00  0.00           H
ATOM   1758  HA  GLU A 127      36.391  87.623  49.218  1.00  0.00           H
ATOM   1759  HB2 GLU A 127      37.870  87.881  50.811  1.00  0.00           H
ATOM   1760  HB3 GLU A 127      36.433  87.339  51.631  1.00  0.00           H
ATOM   1761  HG2 GLU A 127      39.046  85.828  51.336  1.00  0.00           H
ATOM   1762  HG3 GLU A 127      38.242  86.487  52.789  1.00  0.00           H
ATOM   1763  N   ARG A 128      38.266  84.873  48.634  1.00  0.00           N
ATOM   1764  CA  ARG A 128      39.407  84.403  47.781  1.00  0.00           C
ATOM   1765  C   ARG A 128      38.970  84.026  46.326  1.00  0.00           C
ATOM   1766  O   ARG A 128      39.773  83.796  45.461  1.00  0.00           O
ATOM   1767  CB  ARG A 128      40.075  83.193  48.413  1.00  0.00           C
ATOM   1768  CG  ARG A 128      40.898  83.485  49.697  1.00  0.00           C
ATOM   1769  CD  ARG A 128      41.029  82.341  50.717  1.00  0.00           C
ATOM   1770  NE  ARG A 128      39.826  82.292  51.483  1.00  0.00           N
ATOM   1771  CZ  ARG A 128      39.626  81.588  52.573  1.00  0.00           C
ATOM   1772  NH1 ARG A 128      40.469  80.715  52.953  1.00  0.00           N
ATOM   1773  NH2 ARG A 128      38.496  81.672  53.208  1.00  0.00           N
ATOM   1774  H   ARG A 128      37.648  84.167  49.009  1.00  0.00           H
ATOM   1775  HA  ARG A 128      40.187  85.163  47.823  1.00  0.00           H
ATOM   1776  HB2 ARG A 128      39.335  82.408  48.564  1.00  0.00           H
ATOM   1777  HB3 ARG A 128      40.744  82.727  47.689  1.00  0.00           H
ATOM   1778  HG2 ARG A 128      41.868  83.813  49.325  1.00  0.00           H
ATOM   1779  HG3 ARG A 128      40.596  84.386  50.231  1.00  0.00           H
ATOM   1780  HD2 ARG A 128      41.338  81.399  50.262  1.00  0.00           H
ATOM   1781  HD3 ARG A 128      41.729  82.693  51.474  1.00  0.00           H
ATOM   1782  HE  ARG A 128      39.023  82.844  51.218  1.00  0.00           H
ATOM   1783 HH11 ARG A 128      41.375  80.617  52.518  1.00  0.00           H
ATOM   1784 HH12 ARG A 128      40.390  80.265  53.854  1.00  0.00           H
ATOM   1785 HH21 ARG A 128      37.845  82.341  52.821  1.00  0.00           H
ATOM   1786 HH22 ARG A 128      38.373  81.175  54.079  1.00  0.00           H
ATOM   1787  N   LEU A 129      37.686  83.914  46.007  1.00  0.00           N
ATOM   1788  CA  LEU A 129      37.181  83.538  44.705  1.00  0.00           C
ATOM   1789  C   LEU A 129      36.483  84.669  43.991  1.00  0.00           C
ATOM   1790  O   LEU A 129      35.845  85.530  44.561  1.00  0.00           O
ATOM   1791  CB  LEU A 129      36.248  82.346  44.892  1.00  0.00           C
ATOM   1792  CG  LEU A 129      37.032  81.078  45.439  1.00  0.00           C
ATOM   1793  CD1 LEU A 129      36.133  79.824  45.532  1.00  0.00           C
ATOM   1794  CD2 LEU A 129      38.287  80.755  44.616  1.00  0.00           C
ATOM   1795  H   LEU A 129      37.065  84.039  46.793  1.00  0.00           H
ATOM   1796  HA  LEU A 129      38.026  83.173  44.121  1.00  0.00           H
ATOM   1797  HB2 LEU A 129      35.546  82.606  45.684  1.00  0.00           H
ATOM   1798  HB3 LEU A 129      35.660  82.096  44.008  1.00  0.00           H
ATOM   1799  HG  LEU A 129      37.361  81.213  46.470  1.00  0.00           H
ATOM   1800 HD11 LEU A 129      35.719  79.662  44.537  1.00  0.00           H
ATOM   1801 HD12 LEU A 129      36.575  78.994  46.083  1.00  0.00           H
ATOM   1802 HD13 LEU A 129      35.251  80.151  46.084  1.00  0.00           H
ATOM   1803 HD21 LEU A 129      39.118  81.401  44.897  1.00  0.00           H
ATOM   1804 HD22 LEU A 129      38.477  79.695  44.784  1.00  0.00           H
ATOM   1805 HD23 LEU A 129      38.025  80.964  43.579  1.00  0.00           H
ATOM   1806  N   THR A 130      36.467  84.601  42.662  1.00  0.00           N
ATOM   1807  CA  THR A 130      35.784  85.552  41.779  1.00  0.00           C
ATOM   1808  C   THR A 130      35.491  84.980  40.388  1.00  0.00           C
ATOM   1809  O   THR A 130      36.431  84.461  39.679  1.00  0.00           O
ATOM   1810  CB  THR A 130      36.725  86.863  41.670  1.00  0.00           C
ATOM   1811  CG2 THR A 130      36.021  88.200  41.926  1.00  0.00           C
ATOM   1812  OG1 THR A 130      37.887  86.828  42.476  1.00  0.00           O
ATOM   1813  H   THR A 130      37.144  83.966  42.262  1.00  0.00           H
ATOM   1814  HA  THR A 130      34.790  85.886  42.076  1.00  0.00           H
ATOM   1815  HB  THR A 130      37.035  86.829  40.625  1.00  0.00           H
ATOM   1816  HG1 THR A 130      38.461  86.127  42.159  1.00  0.00           H
ATOM   1817 HG21 THR A 130      36.588  88.988  41.430  1.00  0.00           H
ATOM   1818 HG22 THR A 130      35.013  88.176  41.512  1.00  0.00           H
ATOM   1819 HG23 THR A 130      35.980  88.439  42.989  1.00  0.00           H
ATOM   1820  N   PHE A 131      34.260  84.953  39.825  1.00  0.00           N
ATOM   1821  CA  PHE A 131      33.951  84.227  38.571  1.00  0.00           C
ATOM   1822  C   PHE A 131      33.114  85.116  37.609  1.00  0.00           C
ATOM   1823  O   PHE A 131      32.368  86.057  37.986  1.00  0.00           O
ATOM   1824  CB  PHE A 131      33.172  82.968  38.999  1.00  0.00           C
ATOM   1825  CG  PHE A 131      33.856  81.922  39.850  1.00  0.00           C
ATOM   1826  CD1 PHE A 131      34.675  80.970  39.224  1.00  0.00           C
ATOM   1827  CD2 PHE A 131      33.546  81.798  41.205  1.00  0.00           C
ATOM   1828  CE1 PHE A 131      35.327  79.922  39.978  1.00  0.00           C
ATOM   1829  CE2 PHE A 131      34.218  80.807  41.956  1.00  0.00           C
ATOM   1830  CZ  PHE A 131      35.088  79.842  41.363  1.00  0.00           C
ATOM   1831  H   PHE A 131      33.495  85.457  40.250  1.00  0.00           H
ATOM   1832  HA  PHE A 131      34.832  83.851  38.050  1.00  0.00           H
ATOM   1833  HB2 PHE A 131      32.214  83.276  39.418  1.00  0.00           H
ATOM   1834  HB3 PHE A 131      32.806  82.395  38.147  1.00  0.00           H
ATOM   1835  HD1 PHE A 131      34.809  81.133  38.165  1.00  0.00           H
ATOM   1836  HD2 PHE A 131      32.933  82.555  41.671  1.00  0.00           H
ATOM   1837  HE1 PHE A 131      36.054  79.302  39.473  1.00  0.00           H
ATOM   1838  HE2 PHE A 131      34.127  80.689  43.026  1.00  0.00           H
ATOM   1839  HZ  PHE A 131      35.485  79.049  41.979  1.00  0.00           H
ATOM   1840  N   GLU A 132      33.195  84.844  36.295  1.00  0.00           N
ATOM   1841  CA  GLU A 132      32.582  85.621  35.266  1.00  0.00           C
ATOM   1842  C   GLU A 132      32.331  84.688  34.029  1.00  0.00           C
ATOM   1843  O   GLU A 132      33.297  83.974  33.733  1.00  0.00           O
ATOM   1844  CB  GLU A 132      33.358  86.898  34.911  1.00  0.00           C
ATOM   1845  CG  GLU A 132      32.497  87.877  34.057  1.00  0.00           C
ATOM   1846  CD  GLU A 132      31.480  88.697  34.872  1.00  0.00           C
ATOM   1847  OE1 GLU A 132      30.311  88.555  34.528  1.00  0.00           O
ATOM   1848  OE2 GLU A 132      31.832  89.515  35.760  1.00  0.00           O
ATOM   1849  H   GLU A 132      33.691  83.991  36.081  1.00  0.00           H
ATOM   1850  HA  GLU A 132      31.559  85.933  35.474  1.00  0.00           H
ATOM   1851  HB2 GLU A 132      33.735  87.432  35.783  1.00  0.00           H
ATOM   1852  HB3 GLU A 132      34.282  86.511  34.483  1.00  0.00           H
ATOM   1853  HG2 GLU A 132      33.193  88.487  33.482  1.00  0.00           H
ATOM   1854  HG3 GLU A 132      31.915  87.333  33.313  1.00  0.00           H
ATOM   1855  N   VAL A 133      31.194  84.807  33.292  1.00  0.00           N
ATOM   1856  CA  VAL A 133      31.016  84.205  31.972  1.00  0.00           C
ATOM   1857  C   VAL A 133      31.791  84.876  30.872  1.00  0.00           C
ATOM   1858  O   VAL A 133      31.526  86.053  30.513  1.00  0.00           O
ATOM   1859  CB  VAL A 133      29.505  84.056  31.532  1.00  0.00           C
ATOM   1860  CG1 VAL A 133      29.294  83.509  30.160  1.00  0.00           C
ATOM   1861  CG2 VAL A 133      28.799  83.070  32.494  1.00  0.00           C
ATOM   1862  H   VAL A 133      30.437  85.342  33.694  1.00  0.00           H
ATOM   1863  HA  VAL A 133      31.307  83.156  32.031  1.00  0.00           H
ATOM   1864  HB  VAL A 133      28.990  85.010  31.647  1.00  0.00           H
ATOM   1865 HG11 VAL A 133      28.272  83.229  29.905  1.00  0.00           H
ATOM   1866 HG12 VAL A 133      29.768  84.133  29.403  1.00  0.00           H
ATOM   1867 HG13 VAL A 133      29.921  82.617  30.154  1.00  0.00           H
ATOM   1868 HG21 VAL A 133      28.959  83.490  33.487  1.00  0.00           H
ATOM   1869 HG22 VAL A 133      27.735  82.996  32.269  1.00  0.00           H
ATOM   1870 HG23 VAL A 133      29.212  82.063  32.434  1.00  0.00           H
ATOM   1871  N   ALA A 134      32.788  84.240  30.282  1.00  0.00           N
ATOM   1872  CA  ALA A 134      33.749  84.758  29.288  1.00  0.00           C
ATOM   1873  C   ALA A 134      34.418  83.654  28.497  1.00  0.00           C
ATOM   1874  O   ALA A 134      34.642  82.541  28.901  1.00  0.00           O
ATOM   1875  CB  ALA A 134      34.706  85.670  29.992  1.00  0.00           C
ATOM   1876  H   ALA A 134      32.894  83.279  30.576  1.00  0.00           H
ATOM   1877  HA  ALA A 134      33.186  85.386  28.597  1.00  0.00           H
ATOM   1878  HB1 ALA A 134      34.131  86.559  30.249  1.00  0.00           H
ATOM   1879  HB2 ALA A 134      35.053  85.150  30.885  1.00  0.00           H
ATOM   1880  HB3 ALA A 134      35.565  85.973  29.394  1.00  0.00           H
ATOM   1881  N   ASP A 135      34.870  83.936  27.265  1.00 -0.02           N
ATOM   1882  CA  ASP A 135      35.670  83.068  26.333  1.00 -0.02           C
ATOM   1883  C   ASP A 135      37.168  83.349  26.570  1.00 -0.02           C
ATOM   1884  O   ASP A 135      37.687  84.449  26.462  1.00 -0.02           O
ATOM   1885  CB  ASP A 135      35.192  83.360  24.934  1.00 -0.02           C
ATOM   1886  CG  ASP A 135      35.964  82.709  23.799  1.00 -0.02           C
ATOM   1887  OD1 ASP A 135      36.793  81.750  24.071  1.00 -0.02           O
ATOM   1888  OD2 ASP A 135      35.755  83.011  22.628  1.00 -0.02           O
ATOM   1889  H   ASP A 135      34.708  84.842  26.850  1.00 -0.02           H
ATOM   1890  HA  ASP A 135      35.520  82.013  26.560  1.00 -0.02           H
ATOM   1891  HB2 ASP A 135      34.203  82.902  24.897  1.00 -0.02           H
ATOM   1892  HB3 ASP A 135      35.156  84.443  24.821  1.00 -0.02           H
ATOM   1893  N   ALA A 136      37.973  82.221  26.686  1.00  0.01           N
ATOM   1894  CA  ALA A 136      39.465  82.233  26.785  1.00  0.01           C
ATOM   1895  C   ALA A 136      40.080  82.991  25.520  1.00  0.01           C
ATOM   1896  O   ALA A 136      41.198  83.438  25.687  1.00  0.01           O
ATOM   1897  CB  ALA A 136      39.951  80.750  26.782  1.00  0.01           C
ATOM   1898  H   ALA A 136      37.539  81.310  26.735  1.00  0.01           H
ATOM   1899  HA  ALA A 136      39.826  82.701  27.700  1.00  0.01           H
ATOM   1900  HB1 ALA A 136      39.419  80.113  27.488  1.00  0.01           H
ATOM   1901  HB2 ALA A 136      39.891  80.355  25.768  1.00  0.01           H
ATOM   1902  HB3 ALA A 136      41.029  80.686  26.933  1.00  0.01           H
ATOM   1903  N   MET A 137      39.345  83.107  24.421  1.00  0.00           N
ATOM   1904  CA  MET A 137      39.845  83.778  23.250  1.00  0.00           C
ATOM   1905  C   MET A 137      39.296  85.260  23.090  1.00  0.00           C
ATOM   1906  O   MET A 137      39.543  85.869  22.040  1.00  0.00           O
ATOM   1907  CB  MET A 137      39.308  83.091  21.937  1.00  0.00           C
ATOM   1908  CG  MET A 137      39.808  81.665  21.809  1.00  0.00           C
ATOM   1909  SD  MET A 137      39.091  80.670  20.444  1.00  0.00           S
ATOM   1910  CE  MET A 137      37.767  79.827  21.295  1.00  0.00           C
ATOM   1911  H   MET A 137      38.475  82.603  24.321  1.00  0.00           H
ATOM   1912  HA  MET A 137      40.931  83.869  23.231  1.00  0.00           H
ATOM   1913  HB2 MET A 137      38.229  83.132  21.792  1.00  0.00           H
ATOM   1914  HB3 MET A 137      39.683  83.680  21.099  1.00  0.00           H
ATOM   1915  HG2 MET A 137      40.897  81.705  21.803  1.00  0.00           H
ATOM   1916  HG3 MET A 137      39.508  81.065  22.668  1.00  0.00           H
ATOM   1917  HE1 MET A 137      36.904  79.509  20.709  1.00  0.00           H
ATOM   1918  HE2 MET A 137      38.184  78.979  21.839  1.00  0.00           H
ATOM   1919  HE3 MET A 137      37.325  80.506  22.024  1.00  0.00           H
ATOM   1920  N   ARG A 138      38.505  85.747  24.077  1.00  0.01           N
ATOM   1921  CA  ARG A 138      37.975  87.045  24.050  1.00  0.01           C
ATOM   1922  C   ARG A 138      38.072  87.689  25.462  1.00  0.01           C
ATOM   1923  O   ARG A 138      37.164  88.446  25.850  1.00  0.01           O
ATOM   1924  CB  ARG A 138      36.513  87.059  23.535  1.00  0.01           C
ATOM   1925  CG  ARG A 138      36.349  86.732  22.063  1.00  0.01           C
ATOM   1926  CD  ARG A 138      34.830  86.692  21.734  1.00  0.01           C
ATOM   1927  NE  ARG A 138      34.267  85.415  22.153  1.00  0.01           N
ATOM   1928  CZ  ARG A 138      33.035  84.954  22.205  1.00  0.01           C
ATOM   1929  NH1 ARG A 138      32.069  85.695  21.777  1.00  0.01           N
ATOM   1930  NH2 ARG A 138      32.755  83.826  22.760  1.00  0.01           N
ATOM   1931  H   ARG A 138      38.229  85.171  24.859  1.00  0.01           H
ATOM   1932  HA  ARG A 138      38.561  87.671  23.378  1.00  0.01           H
ATOM   1933  HB2 ARG A 138      36.038  86.255  24.098  1.00  0.01           H
ATOM   1934  HB3 ARG A 138      35.944  87.942  23.828  1.00  0.01           H
ATOM   1935  HG2 ARG A 138      36.769  87.512  21.428  1.00  0.01           H
ATOM   1936  HG3 ARG A 138      36.747  85.743  21.834  1.00  0.01           H
ATOM   1937  HD2 ARG A 138      34.342  87.506  22.271  1.00  0.01           H
ATOM   1938  HD3 ARG A 138      34.601  86.829  20.677  1.00  0.01           H
ATOM   1939  HE  ARG A 138      34.911  84.708  22.475  1.00  0.01           H
ATOM   1940 HH11 ARG A 138      32.226  86.525  21.223  1.00  0.01           H
ATOM   1941 HH12 ARG A 138      31.210  85.167  21.835  1.00  0.01           H
ATOM   1942 HH21 ARG A 138      33.533  83.200  22.910  1.00  0.01           H
ATOM   1943 HH22 ARG A 138      31.818  83.450  22.777  1.00  0.01           H
ATOM   1944  N   LEU A 139      39.092  87.331  26.233  1.00  0.00           N
ATOM   1945  CA  LEU A 139      39.138  87.633  27.664  1.00  0.00           C
ATOM   1946  C   LEU A 139      38.849  89.161  27.929  1.00  0.00           C
ATOM   1947  O   LEU A 139      39.387  90.010  27.232  1.00  0.00           O
ATOM   1948  CB  LEU A 139      40.476  87.286  28.429  1.00  0.00           C
ATOM   1949  CG  LEU A 139      40.626  85.839  28.672  1.00  0.00           C
ATOM   1950  CD1 LEU A 139      41.977  85.589  29.348  1.00  0.00           C
ATOM   1951  CD2 LEU A 139      39.596  85.275  29.591  1.00  0.00           C
ATOM   1952  H   LEU A 139      39.843  86.875  25.734  1.00  0.00           H
ATOM   1953  HA  LEU A 139      38.261  87.127  28.069  1.00  0.00           H
ATOM   1954  HB2 LEU A 139      41.332  87.560  27.811  1.00  0.00           H
ATOM   1955  HB3 LEU A 139      40.550  87.898  29.328  1.00  0.00           H
ATOM   1956  HG  LEU A 139      40.549  85.328  27.712  1.00  0.00           H
ATOM   1957 HD11 LEU A 139      42.812  86.070  28.838  1.00  0.00           H
ATOM   1958 HD12 LEU A 139      42.056  85.814  30.412  1.00  0.00           H
ATOM   1959 HD13 LEU A 139      42.225  84.533  29.240  1.00  0.00           H
ATOM   1960 HD21 LEU A 139      39.505  85.826  30.527  1.00  0.00           H
ATOM   1961 HD22 LEU A 139      38.660  85.334  29.036  1.00  0.00           H
ATOM   1962 HD23 LEU A 139      39.752  84.204  29.714  1.00  0.00           H
ATOM   1963  N   PRO A 140      38.105  89.521  29.050  1.00  0.00           N
ATOM   1964  CA  PRO A 140      37.864  90.957  29.380  1.00  0.00           C
ATOM   1965  C   PRO A 140      38.967  91.669  30.219  1.00  0.00           C
ATOM   1966  O   PRO A 140      38.787  92.865  30.539  1.00  0.00           O
ATOM   1967  CB  PRO A 140      36.434  90.935  30.045  1.00  0.00           C
ATOM   1968  CG  PRO A 140      36.585  89.582  30.855  1.00  0.00           C
ATOM   1969  CD  PRO A 140      37.385  88.651  30.017  1.00  0.00           C
ATOM   1970  HA  PRO A 140      37.844  91.494  28.432  1.00  0.00           H
ATOM   1971  HB2 PRO A 140      36.244  91.742  30.753  1.00  0.00           H
ATOM   1972  HB3 PRO A 140      35.755  90.740  29.215  1.00  0.00           H
ATOM   1973  HG2 PRO A 140      36.941  89.822  31.857  1.00  0.00           H
ATOM   1974  HG3 PRO A 140      35.560  89.247  31.016  1.00  0.00           H
ATOM   1975  HD2 PRO A 140      38.137  88.071  30.552  1.00  0.00           H
ATOM   1976  HD3 PRO A 140      36.733  87.917  29.544  1.00  0.00           H
ATOM   1977  N   TYR A 141      40.020  90.962  30.549  1.00  0.00           N
ATOM   1978  CA  TYR A 141      41.060  91.424  31.506  1.00  0.00           C
ATOM   1979  C   TYR A 141      42.054  92.308  30.692  1.00  0.00           C
ATOM   1980  O   TYR A 141      42.046  92.378  29.455  1.00  0.00           O
ATOM   1981  CB  TYR A 141      41.660  90.210  32.218  1.00  0.00           C
ATOM   1982  CG  TYR A 141      40.651  89.393  32.805  1.00  0.00           C
ATOM   1983  CD1 TYR A 141      39.788  89.966  33.756  1.00  0.00           C
ATOM   1984  CD2 TYR A 141      40.512  88.060  32.352  1.00  0.00           C
ATOM   1985  CE1 TYR A 141      38.652  89.275  34.160  1.00  0.00           C
ATOM   1986  CE2 TYR A 141      39.382  87.369  32.822  1.00  0.00           C
ATOM   1987  CZ  TYR A 141      38.488  87.925  33.764  1.00  0.00           C
ATOM   1988  OH  TYR A 141      37.406  87.314  34.197  1.00  0.00           O
ATOM   1989  H   TYR A 141      40.083  90.044  30.134  1.00  0.00           H
ATOM   1990  HA  TYR A 141      40.681  92.045  32.317  1.00  0.00           H
ATOM   1991  HB2 TYR A 141      42.162  89.585  31.479  1.00  0.00           H
ATOM   1992  HB3 TYR A 141      42.355  90.561  32.981  1.00  0.00           H
ATOM   1993  HD1 TYR A 141      39.970  90.962  34.132  1.00  0.00           H
ATOM   1994  HD2 TYR A 141      41.301  87.546  31.824  1.00  0.00           H
ATOM   1995  HE1 TYR A 141      38.029  89.665  34.951  1.00  0.00           H
ATOM   1996  HE2 TYR A 141      39.302  86.322  32.571  1.00  0.00           H
ATOM   1997  HH  TYR A 141      36.939  87.919  34.780  1.00  0.00           H
ATOM   1998  N   GLU A 142      42.891  93.082  31.423  1.00  0.00           N
ATOM   1999  CA  GLU A 142      43.848  93.917  30.808  1.00  0.00           C
ATOM   2000  C   GLU A 142      45.040  93.088  30.407  1.00  0.00           C
ATOM   2001  O   GLU A 142      45.135  91.970  30.926  1.00  0.00           O
ATOM   2002  CB  GLU A 142      44.427  94.970  31.756  1.00  0.00           C
ATOM   2003  CG  GLU A 142      43.271  95.911  32.235  1.00  0.00           C
ATOM   2004  CD  GLU A 142      42.405  96.396  31.049  1.00  0.00           C
ATOM   2005  OE1 GLU A 142      41.252  95.952  31.040  1.00  0.00           O
ATOM   2006  OE2 GLU A 142      42.834  97.131  30.099  1.00  0.00           O
ATOM   2007  H   GLU A 142      42.825  93.006  32.428  1.00  0.00           H
ATOM   2008  HA  GLU A 142      43.455  94.414  29.921  1.00  0.00           H
ATOM   2009  HB2 GLU A 142      44.898  94.460  32.597  1.00  0.00           H
ATOM   2010  HB3 GLU A 142      45.125  95.613  31.221  1.00  0.00           H
ATOM   2011  HG2 GLU A 142      42.590  95.362  32.885  1.00  0.00           H
ATOM   2012  HG3 GLU A 142      43.613  96.753  32.836  1.00  0.00           H
ATOM   2013  N   ASP A 143      46.024  93.600  29.668  1.00  0.00           N
ATOM   2014  CA  ASP A 143      47.315  92.978  29.649  1.00  0.00           C
ATOM   2015  C   ASP A 143      48.024  92.896  31.008  1.00  0.00           C
ATOM   2016  O   ASP A 143      47.944  93.788  31.813  1.00  0.00           O
ATOM   2017  CB  ASP A 143      48.290  93.596  28.645  1.00  0.00           C
ATOM   2018  CG  ASP A 143      47.811  94.046  27.168  1.00  0.00           C
ATOM   2019  OD1 ASP A 143      46.657  93.819  26.728  1.00  0.00           O
ATOM   2020  OD2 ASP A 143      48.591  94.661  26.400  1.00  0.00           O
ATOM   2021  H   ASP A 143      45.994  94.572  29.395  1.00  0.00           H
ATOM   2022  HA  ASP A 143      47.241  91.945  29.308  1.00  0.00           H
ATOM   2023  HB2 ASP A 143      48.785  94.419  29.161  1.00  0.00           H
ATOM   2024  HB3 ASP A 143      48.971  92.777  28.414  1.00  0.00           H
ATOM   2025  N   GLU A 144      48.754  91.791  31.231  1.00  0.00           N
ATOM   2026  CA  GLU A 144      49.698  91.628  32.390  1.00  0.00           C
ATOM   2027  C   GLU A 144      48.975  91.514  33.731  1.00  0.00           C
ATOM   2028  O   GLU A 144      49.501  91.986  34.791  1.00  0.00           O
ATOM   2029  CB  GLU A 144      50.988  92.350  32.260  1.00  0.00           C
ATOM   2030  CG  GLU A 144      51.893  91.885  31.089  1.00  0.00           C
ATOM   2031  CD  GLU A 144      52.945  92.947  30.763  1.00  0.00           C
ATOM   2032  OE1 GLU A 144      53.361  93.675  31.754  1.00  0.00           O
ATOM   2033  OE2 GLU A 144      53.448  92.968  29.589  1.00  0.00           O
ATOM   2034  H   GLU A 144      48.799  91.048  30.548  1.00  0.00           H
ATOM   2035  HA  GLU A 144      49.988  90.582  32.289  1.00  0.00           H
ATOM   2036  HB2 GLU A 144      50.799  93.405  32.065  1.00  0.00           H
ATOM   2037  HB3 GLU A 144      51.571  92.210  33.170  1.00  0.00           H
ATOM   2038  HG2 GLU A 144      52.402  90.931  31.232  1.00  0.00           H
ATOM   2039  HG3 GLU A 144      51.250  91.655  30.239  1.00  0.00           H
ATOM   2040  N   SER A 145      47.762  91.027  33.730  1.00  0.00           N
ATOM   2041  CA  SER A 145      46.795  90.925  34.833  1.00  0.00           C
ATOM   2042  C   SER A 145      47.363  89.897  35.845  1.00  0.00           C
ATOM   2043  O   SER A 145      47.171  90.091  36.970  1.00  0.00           O
ATOM   2044  CB  SER A 145      45.389  90.469  34.316  1.00  0.00           C
ATOM   2045  OG  SER A 145      44.709  91.563  33.842  1.00  0.00           O
ATOM   2046  H   SER A 145      47.421  90.581  32.890  1.00  0.00           H
ATOM   2047  HA  SER A 145      46.748  91.888  35.341  1.00  0.00           H
ATOM   2048  HB2 SER A 145      45.591  89.813  33.468  1.00  0.00           H
ATOM   2049  HB3 SER A 145      44.914  89.838  35.067  1.00  0.00           H
ATOM   2050  HG  SER A 145      44.923  91.851  32.951  1.00  0.00           H
ATOM   2051  N   PHE A 146      47.859  88.755  35.366  1.00  0.00           N
ATOM   2052  CA  PHE A 146      47.846  87.529  36.100  1.00  0.00           C
ATOM   2053  C   PHE A 146      49.255  86.945  36.288  1.00  0.00           C
ATOM   2054  O   PHE A 146      49.923  86.533  35.317  1.00  0.00           O
ATOM   2055  CB  PHE A 146      46.792  86.474  35.649  1.00  0.00           C
ATOM   2056  CG  PHE A 146      45.359  86.976  35.594  1.00  0.00           C
ATOM   2057  CD1 PHE A 146      44.812  87.414  36.794  1.00  0.00           C
ATOM   2058  CD2 PHE A 146      44.658  87.041  34.411  1.00  0.00           C
ATOM   2059  CE1 PHE A 146      43.522  87.966  36.783  1.00  0.00           C
ATOM   2060  CE2 PHE A 146      43.291  87.414  34.441  1.00  0.00           C
ATOM   2061  CZ  PHE A 146      42.742  87.909  35.599  1.00  0.00           C
ATOM   2062  H   PHE A 146      47.902  88.656  34.362  1.00  0.00           H
ATOM   2063  HA  PHE A 146      47.452  87.803  37.079  1.00  0.00           H
ATOM   2064  HB2 PHE A 146      47.089  86.097  34.670  1.00  0.00           H
ATOM   2065  HB3 PHE A 146      46.792  85.692  36.408  1.00  0.00           H
ATOM   2066  HD1 PHE A 146      45.354  87.280  37.718  1.00  0.00           H
ATOM   2067  HD2 PHE A 146      45.155  86.522  33.605  1.00  0.00           H
ATOM   2068  HE1 PHE A 146      43.169  88.382  37.715  1.00  0.00           H
ATOM   2069  HE2 PHE A 146      42.791  87.350  33.486  1.00  0.00           H
ATOM   2070  HZ  PHE A 146      41.732  88.292  35.626  1.00  0.00           H
ATOM   2071  N   ASP A 147      49.724  86.827  37.494  1.00  0.00           N
ATOM   2072  CA  ASP A 147      51.018  86.194  37.810  1.00  0.00           C
ATOM   2073  C   ASP A 147      51.102  84.741  37.333  1.00  0.00           C
ATOM   2074  O   ASP A 147      52.147  84.344  36.841  1.00  0.00           O
ATOM   2075  CB  ASP A 147      51.312  86.326  39.348  1.00  0.00           C
ATOM   2076  CG  ASP A 147      50.841  87.594  39.987  1.00  0.00           C
ATOM   2077  OD1 ASP A 147      51.726  88.304  40.431  1.00  0.00           O
ATOM   2078  OD2 ASP A 147      49.631  87.904  40.126  1.00  0.00           O
ATOM   2079  H   ASP A 147      49.228  87.328  38.218  1.00  0.00           H
ATOM   2080  HA  ASP A 147      51.798  86.798  37.346  1.00  0.00           H
ATOM   2081  HB2 ASP A 147      50.715  85.554  39.832  1.00  0.00           H
ATOM   2082  HB3 ASP A 147      52.297  86.024  39.705  1.00  0.00           H
ATOM   2083  N   CYS A 148      49.973  84.000  37.349  1.00  0.01           N
ATOM   2084  CA  CYS A 148      49.830  82.626  36.913  1.00  0.01           C
ATOM   2085  C   CYS A 148      48.409  82.132  36.412  1.00  0.01           C
ATOM   2086  O   CYS A 148      47.442  82.806  36.736  1.00  0.01           O
ATOM   2087  CB  CYS A 148      50.277  81.720  38.049  1.00  0.01           C
ATOM   2088  SG  CYS A 148      49.594  82.173  39.562  1.00  0.01           S
ATOM   2089  H   CYS A 148      49.101  84.423  37.633  1.00  0.01           H
ATOM   2090  HA  CYS A 148      50.506  82.458  36.075  1.00  0.01           H
ATOM   2091  HB2 CYS A 148      49.931  80.713  37.813  1.00  0.01           H
ATOM   2092  HB3 CYS A 148      51.366  81.758  38.075  1.00  0.01           H
ATOM   2093  HG  CYS A 148      48.331  82.442  39.218  1.00  0.01           H
ATOM   2094  N   ALA A 149      48.407  81.021  35.655  1.00  0.00           N
ATOM   2095  CA  ALA A 149      47.160  80.587  34.959  1.00  0.00           C
ATOM   2096  C   ALA A 149      47.026  79.064  34.764  1.00  0.00           C
ATOM   2097  O   ALA A 149      48.076  78.430  34.641  1.00  0.00           O
ATOM   2098  CB  ALA A 149      47.008  81.332  33.637  1.00  0.00           C
ATOM   2099  H   ALA A 149      49.287  80.603  35.391  1.00  0.00           H
ATOM   2100  HA  ALA A 149      46.291  80.780  35.588  1.00  0.00           H
ATOM   2101  HB1 ALA A 149      47.089  82.417  33.712  1.00  0.00           H
ATOM   2102  HB2 ALA A 149      47.814  81.014  32.975  1.00  0.00           H
ATOM   2103  HB3 ALA A 149      46.065  81.068  33.159  1.00  0.00           H
ATOM   2104  N   TRP A 150      45.786  78.523  34.668  1.00 -0.03           N
ATOM   2105  CA  TRP A 150      45.632  77.076  34.301  1.00 -0.03           C
ATOM   2106  C   TRP A 150      44.346  76.693  33.511  1.00 -0.03           C
ATOM   2107  O   TRP A 150      43.492  77.523  33.316  1.00 -0.03           O
ATOM   2108  CB  TRP A 150      45.919  76.050  35.480  1.00 -0.03           C
ATOM   2109  CG  TRP A 150      44.890  75.883  36.567  1.00 -0.03           C
ATOM   2110  CD1 TRP A 150      43.841  76.635  36.709  1.00 -0.03           C
ATOM   2111  CD2 TRP A 150      44.878  74.882  37.634  1.00 -0.03           C
ATOM   2112  CE2 TRP A 150      43.660  75.081  38.304  1.00 -0.03           C
ATOM   2113  CE3 TRP A 150      45.651  73.742  37.995  1.00 -0.03           C
ATOM   2114  NE1 TRP A 150      43.055  76.133  37.688  1.00 -0.03           N
ATOM   2115  CZ2 TRP A 150      43.270  74.294  39.371  1.00 -0.03           C
ATOM   2116  CZ3 TRP A 150      45.146  72.883  38.974  1.00 -0.03           C
ATOM   2117  CH2 TRP A 150      44.014  73.232  39.722  1.00 -0.03           C
ATOM   2118  H   TRP A 150      44.945  79.028  34.907  1.00 -0.03           H
ATOM   2119  HA  TRP A 150      46.421  76.888  33.574  1.00 -0.03           H
ATOM   2120  HB2 TRP A 150      45.996  75.096  34.958  1.00 -0.03           H
ATOM   2121  HB3 TRP A 150      46.897  76.283  35.901  1.00 -0.03           H
ATOM   2122  HD1 TRP A 150      43.620  77.478  36.071  1.00 -0.03           H
ATOM   2123  HE1 TRP A 150      42.100  76.444  37.790  1.00 -0.03           H
ATOM   2124  HE3 TRP A 150      46.594  73.614  37.486  1.00 -0.03           H
ATOM   2125  HZ2 TRP A 150      42.406  74.556  39.963  1.00 -0.03           H
ATOM   2126  HZ3 TRP A 150      45.653  72.002  39.341  1.00 -0.03           H
ATOM   2127  HH2 TRP A 150      43.701  72.557  40.505  1.00 -0.03           H
ATOM   2128  N   ALA A 151      44.355  75.453  32.941  1.00 -0.08           N
ATOM   2129  CA  ALA A 151      43.390  75.051  31.909  1.00 -0.08           C
ATOM   2130  C   ALA A 151      43.034  73.579  31.891  1.00 -0.08           C
ATOM   2131  O   ALA A 151      43.163  72.805  30.903  1.00 -0.08           O
ATOM   2132  CB  ALA A 151      44.007  75.483  30.588  1.00 -0.08           C
ATOM   2133  H   ALA A 151      45.232  74.951  32.951  1.00 -0.08           H
ATOM   2134  HA  ALA A 151      42.412  75.504  32.072  1.00 -0.08           H
ATOM   2135  HB1 ALA A 151      44.946  74.938  30.494  1.00 -0.08           H
ATOM   2136  HB2 ALA A 151      43.412  75.260  29.702  1.00 -0.08           H
ATOM   2137  HB3 ALA A 151      44.130  76.552  30.413  1.00 -0.08           H
ATOM   2138  N   ILE A 152      42.503  73.089  33.040  1.00 -0.30           N
ATOM   2139  CA  ILE A 152      42.369  71.655  33.387  1.00 -0.30           C
ATOM   2140  C   ILE A 152      41.276  71.077  32.392  1.00 -0.30           C
ATOM   2141  O   ILE A 152      40.109  71.483  32.607  1.00 -0.30           O
ATOM   2142  CB  ILE A 152      42.121  71.320  34.852  1.00 -0.30           C
ATOM   2143  CG1 ILE A 152      43.549  71.509  35.490  1.00 -0.30           C
ATOM   2144  CG2 ILE A 152      41.493  69.955  35.089  1.00 -0.30           C
ATOM   2145  CD1 ILE A 152      43.550  71.088  36.905  1.00 -0.30           C
ATOM   2146  H   ILE A 152      42.286  73.738  33.783  1.00 -0.30           H
ATOM   2147  HA  ILE A 152      43.333  71.230  33.105  1.00 -0.30           H
ATOM   2148  HB  ILE A 152      41.485  72.087  35.294  1.00 -0.30           H
ATOM   2149 HG12 ILE A 152      44.247  70.768  35.100  1.00 -0.30           H
ATOM   2150 HG13 ILE A 152      44.036  72.482  35.426  1.00 -0.30           H
ATOM   2151 HG21 ILE A 152      42.301  69.252  34.890  1.00 -0.30           H
ATOM   2152 HG22 ILE A 152      41.139  69.902  36.119  1.00 -0.30           H
ATOM   2153 HG23 ILE A 152      40.634  69.657  34.488  1.00 -0.30           H
ATOM   2154 HD11 ILE A 152      42.745  71.639  37.390  1.00 -0.30           H
ATOM   2155 HD12 ILE A 152      43.319  70.027  37.002  1.00 -0.30           H
ATOM   2156 HD13 ILE A 152      44.538  71.347  37.286  1.00 -0.30           H
ATOM   2157  N   GLU A 153      41.666  70.252  31.407  1.00  0.11           N
ATOM   2158  CA  GLU A 153      40.838  69.731  30.288  1.00  0.11           C
ATOM   2159  C   GLU A 153      40.011  70.886  29.600  1.00  0.11           C
ATOM   2160  O   GLU A 153      39.161  70.629  28.809  1.00  0.11           O
ATOM   2161  CB  GLU A 153      39.895  68.627  30.851  1.00  0.11           C
ATOM   2162  CG  GLU A 153      40.582  67.227  30.790  1.00  0.11           C
ATOM   2163  CD  GLU A 153      41.498  66.891  31.939  1.00  0.11           C
ATOM   2164  OE1 GLU A 153      41.352  65.752  32.498  1.00  0.11           O
ATOM   2165  OE2 GLU A 153      42.412  67.707  32.318  1.00  0.11           O
ATOM   2166  H   GLU A 153      42.613  69.908  31.335  1.00  0.11           H
ATOM   2167  HA  GLU A 153      41.567  69.336  29.579  1.00  0.11           H
ATOM   2168  HB2 GLU A 153      39.618  68.799  31.891  1.00  0.11           H
ATOM   2169  HB3 GLU A 153      38.901  68.643  30.405  1.00  0.11           H
ATOM   2170  HG2 GLU A 153      39.720  66.565  30.706  1.00  0.11           H
ATOM   2171  HG3 GLU A 153      41.107  67.070  29.848  1.00  0.11           H
ATOM   2172  N   SER A 154      40.418  72.133  29.676  1.00 -0.14           N
ATOM   2173  CA  SER A 154      39.734  73.187  28.987  1.00 -0.14           C
ATOM   2174  C   SER A 154      40.272  73.606  27.557  1.00 -0.14           C
ATOM   2175  O   SER A 154      39.477  73.843  26.639  1.00 -0.14           O
ATOM   2176  CB  SER A 154      39.645  74.449  29.865  1.00 -0.14           C
ATOM   2177  OG  SER A 154      40.948  75.039  29.961  1.00 -0.14           O
ATOM   2178  H   SER A 154      41.208  72.435  30.229  1.00 -0.14           H
ATOM   2179  HA  SER A 154      38.692  72.876  28.915  1.00 -0.14           H
ATOM   2180  HB2 SER A 154      38.895  75.133  29.468  1.00 -0.14           H
ATOM   2181  HB3 SER A 154      39.438  74.124  30.885  1.00 -0.14           H
ATOM   2182  HG  SER A 154      40.907  75.725  30.631  1.00 -0.14           H
ATOM   2183  N   LEU A 155      41.535  73.419  27.374  1.00 -0.11           N
ATOM   2184  CA  LEU A 155      42.218  73.741  26.063  1.00 -0.11           C
ATOM   2185  C   LEU A 155      41.869  72.790  24.905  1.00 -0.11           C
ATOM   2186  O   LEU A 155      42.025  73.240  23.756  1.00 -0.11           O
ATOM   2187  CB  LEU A 155      43.746  73.800  26.251  1.00 -0.11           C
ATOM   2188  CG  LEU A 155      44.550  74.130  25.030  1.00 -0.11           C
ATOM   2189  CD1 LEU A 155      44.360  75.614  24.567  1.00 -0.11           C
ATOM   2190  CD2 LEU A 155      46.039  73.970  25.267  1.00 -0.11           C
ATOM   2191  H   LEU A 155      42.062  73.244  28.218  1.00 -0.11           H
ATOM   2192  HA  LEU A 155      41.847  74.704  25.712  1.00 -0.11           H
ATOM   2193  HB2 LEU A 155      44.062  74.411  27.097  1.00 -0.11           H
ATOM   2194  HB3 LEU A 155      44.008  72.786  26.553  1.00 -0.11           H
ATOM   2195  HG  LEU A 155      44.253  73.507  24.187  1.00 -0.11           H
ATOM   2196 HD11 LEU A 155      43.365  75.832  24.178  1.00 -0.11           H
ATOM   2197 HD12 LEU A 155      44.596  76.272  25.403  1.00 -0.11           H
ATOM   2198 HD13 LEU A 155      44.905  76.020  23.714  1.00 -0.11           H
ATOM   2199 HD21 LEU A 155      46.442  74.860  25.750  1.00 -0.11           H
ATOM   2200 HD22 LEU A 155      46.271  72.969  25.632  1.00 -0.11           H
ATOM   2201 HD23 LEU A 155      46.467  73.896  24.268  1.00 -0.11           H
ATOM   2202  N   CYS A 156      41.525  71.539  25.114  1.00 -1.17           N
ATOM   2203  CA  CYS A 156      41.105  70.685  23.990  1.00 -1.17           C
ATOM   2204  C   CYS A 156      39.736  71.004  23.308  1.00 -1.17           C
ATOM   2205  O   CYS A 156      39.218  70.114  22.610  1.00 -1.17           O
ATOM   2206  CB  CYS A 156      41.135  69.296  24.573  1.00 -1.17           C
ATOM   2207  SG  CYS A 156      40.067  69.123  25.974  1.00 -1.17           S
ATOM   2208  H   CYS A 156      41.684  71.126  26.022  1.00 -1.17           H
ATOM   2209  HA  CYS A 156      41.904  70.708  23.249  1.00 -1.17           H
ATOM   2210  HB2 CYS A 156      40.878  68.555  23.816  1.00 -1.17           H
ATOM   2211  HB3 CYS A 156      42.162  69.147  24.907  1.00 -1.17           H
ATOM   2212  HG  CYS A 156      39.749  67.833  25.832  1.00 -1.17           H
ATOM   2213  N   HID A 157      39.202  72.167  23.456  1.00 -0.41           N
ATOM   2214  CA  HID A 157      37.930  72.685  22.977  1.00 -0.41           C
ATOM   2215  C   HID A 157      38.042  73.935  22.138  1.00 -0.41           C
ATOM   2216  O   HID A 157      37.060  74.474  21.579  1.00 -0.41           O
ATOM   2217  CB  HID A 157      37.010  72.977  24.186  1.00 -0.41           C
ATOM   2218  CG  HID A 157      36.595  71.831  25.059  1.00 -0.41           C
ATOM   2219  CD2 HID A 157      35.381  71.158  25.075  1.00 -0.41           C
ATOM   2220  ND1 HID A 157      37.452  71.188  25.954  1.00 -0.41           N
ATOM   2221  CE1 HID A 157      36.698  70.310  26.651  1.00 -0.41           C
ATOM   2222  NE2 HID A 157      35.494  70.180  26.060  1.00 -0.41           N
ATOM   2223  H   HID A 157      39.645  72.716  24.178  1.00 -0.41           H
ATOM   2224  HA  HID A 157      37.432  71.882  22.433  1.00 -0.41           H
ATOM   2225  HB2 HID A 157      37.597  73.597  24.863  1.00 -0.41           H
ATOM   2226  HB3 HID A 157      36.128  73.546  23.894  1.00 -0.41           H
ATOM   2227  HD1 HID A 157      38.328  71.494  26.352  1.00 -0.41           H
ATOM   2228  HD2 HID A 157      34.568  71.459  24.431  1.00 -0.41           H
ATOM   2229  HE1 HID A 157      37.109  69.690  27.434  1.00 -0.41           H
ATOM   2230  N   MET A 158      39.234  74.422  21.848  1.00 -0.03           N
ATOM   2231  CA  MET A 158      39.459  75.759  21.288  1.00 -0.03           C
ATOM   2232  C   MET A 158      40.133  75.847  19.911  1.00 -0.03           C
ATOM   2233  O   MET A 158      40.845  74.952  19.489  1.00 -0.03           O
ATOM   2234  CB  MET A 158      40.397  76.432  22.315  1.00 -0.03           C
ATOM   2235  CG  MET A 158      39.773  76.466  23.725  1.00 -0.03           C
ATOM   2236  SD  MET A 158      41.018  77.264  24.721  1.00 -0.03           S
ATOM   2237  CE  MET A 158      40.119  77.197  26.330  1.00 -0.03           C
ATOM   2238  H   MET A 158      39.965  73.954  22.365  1.00 -0.03           H
ATOM   2239  HA  MET A 158      38.503  76.266  21.159  1.00 -0.03           H
ATOM   2240  HB2 MET A 158      41.333  75.873  22.328  1.00 -0.03           H
ATOM   2241  HB3 MET A 158      40.643  77.398  21.873  1.00 -0.03           H
ATOM   2242  HG2 MET A 158      38.930  77.156  23.684  1.00 -0.03           H
ATOM   2243  HG3 MET A 158      39.567  75.454  24.074  1.00 -0.03           H
ATOM   2244  HE1 MET A 158      40.862  77.608  27.014  1.00 -0.03           H
ATOM   2245  HE2 MET A 158      39.217  77.807  26.297  1.00 -0.03           H
ATOM   2246  HE3 MET A 158      39.900  76.186  26.674  1.00 -0.03           H
ATOM   2247  N   ASP A 159      40.059  77.036  19.312  1.00  0.00           N
ATOM   2248  CA  ASP A 159      41.158  77.533  18.512  1.00  0.00           C
ATOM   2249  C   ASP A 159      42.453  77.774  19.418  1.00  0.00           C
ATOM   2250  O   ASP A 159      42.517  78.787  20.132  1.00  0.00           O
ATOM   2251  CB  ASP A 159      40.825  78.755  17.673  1.00  0.00           C
ATOM   2252  CG  ASP A 159      41.919  79.182  16.686  1.00  0.00           C
ATOM   2253  OD1 ASP A 159      43.030  78.533  16.586  1.00  0.00           O
ATOM   2254  OD2 ASP A 159      41.562  80.165  15.984  1.00  0.00           O
ATOM   2255  H   ASP A 159      39.374  77.697  19.650  1.00  0.00           H
ATOM   2256  HA  ASP A 159      41.448  76.723  17.843  1.00  0.00           H
ATOM   2257  HB2 ASP A 159      39.911  78.514  17.131  1.00  0.00           H
ATOM   2258  HB3 ASP A 159      40.629  79.611  18.318  1.00  0.00           H
ATOM   2259  N   ARG A 160      43.458  76.863  19.344  1.00  0.03           N
ATOM   2260  CA  ARG A 160      44.647  76.822  20.160  1.00  0.03           C
ATOM   2261  C   ARG A 160      45.409  78.103  20.089  1.00  0.03           C
ATOM   2262  O   ARG A 160      45.634  78.758  21.105  1.00  0.03           O
ATOM   2263  CB  ARG A 160      45.532  75.591  19.849  1.00  0.03           C
ATOM   2264  CG  ARG A 160      45.013  74.426  20.651  1.00  0.03           C
ATOM   2265  CD  ARG A 160      43.613  73.861  20.282  1.00  0.03           C
ATOM   2266  NE  ARG A 160      43.442  72.525  20.885  1.00  0.03           N
ATOM   2267  CZ  ARG A 160      42.493  71.722  20.476  1.00  0.03           C
ATOM   2268  NH1 ARG A 160      41.431  72.256  19.816  1.00  0.03           N
ATOM   2269  NH2 ARG A 160      42.417  70.514  20.914  1.00  0.03           N
ATOM   2270  H   ARG A 160      43.295  76.161  18.637  1.00  0.03           H
ATOM   2271  HA  ARG A 160      44.318  76.765  21.198  1.00  0.03           H
ATOM   2272  HB2 ARG A 160      45.483  75.336  18.790  1.00  0.03           H
ATOM   2273  HB3 ARG A 160      46.538  75.864  20.167  1.00  0.03           H
ATOM   2274  HG2 ARG A 160      45.632  73.543  20.490  1.00  0.03           H
ATOM   2275  HG3 ARG A 160      45.111  74.700  21.701  1.00  0.03           H
ATOM   2276  HD2 ARG A 160      42.808  74.534  20.577  1.00  0.03           H
ATOM   2277  HD3 ARG A 160      43.627  73.712  19.202  1.00  0.03           H
ATOM   2278  HE  ARG A 160      44.249  72.072  21.288  1.00  0.03           H
ATOM   2279 HH11 ARG A 160      41.399  73.258  19.697  1.00  0.03           H
ATOM   2280 HH12 ARG A 160      40.764  71.578  19.477  1.00  0.03           H
ATOM   2281 HH21 ARG A 160      43.159  70.127  21.480  1.00  0.03           H
ATOM   2282 HH22 ARG A 160      41.620  69.939  20.680  1.00  0.03           H
ATOM   2283  N   ALA A 161      45.908  78.437  18.914  1.00  0.00           N
ATOM   2284  CA  ALA A 161      46.827  79.569  18.585  1.00  0.00           C
ATOM   2285  C   ALA A 161      46.266  80.881  19.107  1.00  0.00           C
ATOM   2286  O   ALA A 161      46.986  81.746  19.586  1.00  0.00           O
ATOM   2287  CB  ALA A 161      47.167  79.519  17.094  1.00  0.00           C
ATOM   2288  H   ALA A 161      45.700  77.805  18.154  1.00  0.00           H
ATOM   2289  HA  ALA A 161      47.723  79.364  19.172  1.00  0.00           H
ATOM   2290  HB1 ALA A 161      47.803  80.367  16.839  1.00  0.00           H
ATOM   2291  HB2 ALA A 161      47.646  78.577  16.827  1.00  0.00           H
ATOM   2292  HB3 ALA A 161      46.236  79.518  16.528  1.00  0.00           H
ATOM   2293  N   LYS A 162      44.971  81.108  18.922  1.00  0.02           N
ATOM   2294  CA  LYS A 162      44.260  82.251  19.407  1.00  0.02           C
ATOM   2295  C   LYS A 162      44.166  82.225  20.971  1.00  0.02           C
ATOM   2296  O   LYS A 162      44.612  83.220  21.517  1.00  0.02           O
ATOM   2297  CB  LYS A 162      42.851  82.218  18.771  1.00  0.02           C
ATOM   2298  CG  LYS A 162      42.018  83.436  19.220  1.00  0.02           C
ATOM   2299  CD  LYS A 162      42.472  84.779  18.651  1.00  0.02           C
ATOM   2300  CE  LYS A 162      41.705  85.868  19.407  1.00  0.02           C
ATOM   2301  NZ  LYS A 162      41.921  87.180  18.797  1.00  0.02           N
ATOM   2302  H   LYS A 162      44.485  80.524  18.256  1.00  0.02           H
ATOM   2303  HA  LYS A 162      44.746  83.176  19.097  1.00  0.02           H
ATOM   2304  HB2 LYS A 162      42.891  82.349  17.690  1.00  0.02           H
ATOM   2305  HB3 LYS A 162      42.365  81.298  19.096  1.00  0.02           H
ATOM   2306  HG2 LYS A 162      40.970  83.212  19.021  1.00  0.02           H
ATOM   2307  HG3 LYS A 162      42.032  83.533  20.306  1.00  0.02           H
ATOM   2308  HD2 LYS A 162      43.521  85.042  18.791  1.00  0.02           H
ATOM   2309  HD3 LYS A 162      42.195  84.783  17.597  1.00  0.02           H
ATOM   2310  HE2 LYS A 162      40.649  85.722  19.632  1.00  0.02           H
ATOM   2311  HE3 LYS A 162      42.153  85.977  20.394  1.00  0.02           H
ATOM   2312  HZ1 LYS A 162      41.515  87.337  17.885  1.00  0.02           H
ATOM   2313  HZ2 LYS A 162      41.588  87.881  19.444  1.00  0.02           H
ATOM   2314  HZ3 LYS A 162      42.882  87.485  18.751  1.00  0.02           H
ATOM   2315  N   ALA A 163      43.629  81.188  21.608  1.00  0.01           N
ATOM   2316  CA  ALA A 163      43.426  81.169  23.054  1.00  0.01           C
ATOM   2317  C   ALA A 163      44.750  81.186  23.908  1.00  0.01           C
ATOM   2318  O   ALA A 163      44.874  81.798  24.980  1.00  0.01           O
ATOM   2319  CB  ALA A 163      42.573  79.966  23.361  1.00  0.01           C
ATOM   2320  H   ALA A 163      43.186  80.408  21.143  1.00  0.01           H
ATOM   2321  HA  ALA A 163      42.920  82.097  23.319  1.00  0.01           H
ATOM   2322  HB1 ALA A 163      42.132  80.004  24.358  1.00  0.01           H
ATOM   2323  HB2 ALA A 163      41.762  79.943  22.632  1.00  0.01           H
ATOM   2324  HB3 ALA A 163      43.180  79.089  23.140  1.00  0.01           H
ATOM   2325  N   LEU A 164      45.799  80.527  23.368  1.00  0.00           N
ATOM   2326  CA  LEU A 164      47.135  80.540  23.925  1.00  0.00           C
ATOM   2327  C   LEU A 164      47.705  81.956  23.946  1.00  0.00           C
ATOM   2328  O   LEU A 164      48.235  82.422  24.992  1.00  0.00           O
ATOM   2329  CB  LEU A 164      48.073  79.528  23.188  1.00  0.00           C
ATOM   2330  CG  LEU A 164      47.717  78.074  23.516  1.00  0.00           C
ATOM   2331  CD1 LEU A 164      48.686  77.122  22.769  1.00  0.00           C
ATOM   2332  CD2 LEU A 164      47.840  77.922  25.112  1.00  0.00           C
ATOM   2333  H   LEU A 164      45.566  79.873  22.635  1.00  0.00           H
ATOM   2334  HA  LEU A 164      47.042  80.265  24.976  1.00  0.00           H
ATOM   2335  HB2 LEU A 164      48.042  79.665  22.107  1.00  0.00           H
ATOM   2336  HB3 LEU A 164      49.129  79.713  23.388  1.00  0.00           H
ATOM   2337  HG  LEU A 164      46.683  77.857  23.247  1.00  0.00           H
ATOM   2338 HD11 LEU A 164      48.355  76.087  22.853  1.00  0.00           H
ATOM   2339 HD12 LEU A 164      48.631  77.381  21.712  1.00  0.00           H
ATOM   2340 HD13 LEU A 164      49.650  77.212  23.270  1.00  0.00           H
ATOM   2341 HD21 LEU A 164      47.941  76.870  25.376  1.00  0.00           H
ATOM   2342 HD22 LEU A 164      48.713  78.420  25.535  1.00  0.00           H
ATOM   2343 HD23 LEU A 164      46.987  78.342  25.645  1.00  0.00           H
ATOM   2344  N   GLY A 165      47.542  82.685  22.802  1.00  0.00           N
ATOM   2345  CA  GLY A 165      48.148  84.032  22.666  1.00  0.00           C
ATOM   2346  C   GLY A 165      47.366  85.082  23.412  1.00  0.00           C
ATOM   2347  O   GLY A 165      47.878  86.152  23.795  1.00  0.00           O
ATOM   2348  H   GLY A 165      47.139  82.288  21.966  1.00  0.00           H
ATOM   2349  HA2 GLY A 165      49.207  84.029  22.924  1.00  0.00           H
ATOM   2350  HA3 GLY A 165      47.983  84.430  21.665  1.00  0.00           H
ATOM   2351  N   GLU A 166      46.086  84.793  23.713  1.00  0.00           N
ATOM   2352  CA  GLU A 166      45.200  85.545  24.678  1.00  0.00           C
ATOM   2353  C   GLU A 166      45.595  85.260  26.175  1.00  0.00           C
ATOM   2354  O   GLU A 166      45.785  86.296  26.841  1.00  0.00           O
ATOM   2355  CB  GLU A 166      43.688  85.301  24.456  1.00  0.00           C
ATOM   2356  CG  GLU A 166      42.745  86.268  25.249  1.00  0.00           C
ATOM   2357  CD  GLU A 166      42.820  87.729  24.835  1.00  0.00           C
ATOM   2358  OE1 GLU A 166      42.108  88.504  25.449  1.00  0.00           O
ATOM   2359  OE2 GLU A 166      43.453  88.135  23.837  1.00  0.00           O
ATOM   2360  H   GLU A 166      45.732  83.939  23.306  1.00  0.00           H
ATOM   2361  HA  GLU A 166      45.423  86.583  24.432  1.00  0.00           H
ATOM   2362  HB2 GLU A 166      43.537  85.523  23.400  1.00  0.00           H
ATOM   2363  HB3 GLU A 166      43.460  84.237  24.516  1.00  0.00           H
ATOM   2364  HG2 GLU A 166      41.709  85.959  25.109  1.00  0.00           H
ATOM   2365  HG3 GLU A 166      43.006  86.147  26.301  1.00  0.00           H
ATOM   2366  N   ALA A 167      45.856  84.038  26.620  1.00  0.00           N
ATOM   2367  CA  ALA A 167      46.492  83.810  27.870  1.00  0.00           C
ATOM   2368  C   ALA A 167      47.839  84.519  28.033  1.00  0.00           C
ATOM   2369  O   ALA A 167      48.066  85.182  29.021  1.00  0.00           O
ATOM   2370  CB  ALA A 167      46.624  82.292  28.119  1.00  0.00           C
ATOM   2371  H   ALA A 167      45.740  83.286  25.956  1.00  0.00           H
ATOM   2372  HA  ALA A 167      45.837  84.261  28.616  1.00  0.00           H
ATOM   2373  HB1 ALA A 167      46.745  81.700  27.212  1.00  0.00           H
ATOM   2374  HB2 ALA A 167      47.396  82.076  28.858  1.00  0.00           H
ATOM   2375  HB3 ALA A 167      45.711  81.793  28.442  1.00  0.00           H
ATOM   2376  N   TRP A 168      48.741  84.337  27.026  1.00  0.00           N
ATOM   2377  CA  TRP A 168      49.975  85.161  26.938  1.00  0.00           C
ATOM   2378  C   TRP A 168      49.803  86.665  27.108  1.00  0.00           C
ATOM   2379  O   TRP A 168      50.649  87.239  27.759  1.00  0.00           O
ATOM   2380  CB  TRP A 168      50.704  84.797  25.671  1.00  0.00           C
ATOM   2381  CG  TRP A 168      52.193  85.083  25.472  1.00  0.00           C
ATOM   2382  CD1 TRP A 168      53.155  84.108  25.548  1.00  0.00           C
ATOM   2383  CD2 TRP A 168      52.888  86.387  25.326  1.00  0.00           C
ATOM   2384  CE2 TRP A 168      54.317  86.127  25.230  1.00  0.00           C
ATOM   2385  CE3 TRP A 168      52.492  87.761  25.253  1.00  0.00           C
ATOM   2386  NE1 TRP A 168      54.416  84.696  25.285  1.00  0.00           N
ATOM   2387  CZ2 TRP A 168      55.207  87.125  25.057  1.00  0.00           C
ATOM   2388  CZ3 TRP A 168      53.467  88.770  25.152  1.00  0.00           C
ATOM   2389  CH2 TRP A 168      54.820  88.513  25.021  1.00  0.00           C
ATOM   2390  H   TRP A 168      48.482  83.798  26.212  1.00  0.00           H
ATOM   2391  HA  TRP A 168      50.590  84.928  27.808  1.00  0.00           H
ATOM   2392  HB2 TRP A 168      50.735  83.710  25.589  1.00  0.00           H
ATOM   2393  HB3 TRP A 168      50.034  84.996  24.834  1.00  0.00           H
ATOM   2394  HD1 TRP A 168      53.000  83.043  25.647  1.00  0.00           H
ATOM   2395  HE1 TRP A 168      55.150  84.149  24.858  1.00  0.00           H
ATOM   2396  HE3 TRP A 168      51.466  88.078  25.368  1.00  0.00           H
ATOM   2397  HZ2 TRP A 168      56.260  86.895  25.122  1.00  0.00           H
ATOM   2398  HZ3 TRP A 168      53.100  89.785  25.110  1.00  0.00           H
ATOM   2399  HH2 TRP A 168      55.546  89.311  25.058  1.00  0.00           H
ATOM   2400  N   ARG A 169      48.665  87.273  26.673  1.00  0.00           N
ATOM   2401  CA  ARG A 169      48.352  88.726  26.784  1.00  0.00           C
ATOM   2402  C   ARG A 169      48.085  89.073  28.155  1.00  0.00           C
ATOM   2403  O   ARG A 169      48.623  90.101  28.632  1.00  0.00           O
ATOM   2404  CB  ARG A 169      47.176  89.142  25.902  1.00  0.00           C
ATOM   2405  CG  ARG A 169      47.014  90.667  25.799  1.00  0.00           C
ATOM   2406  CD  ARG A 169      45.776  90.817  24.946  1.00  0.00           C
ATOM   2407  NE  ARG A 169      44.486  90.519  25.656  1.00  0.00           N
ATOM   2408  CZ  ARG A 169      43.904  91.235  26.620  1.00  0.00           C
ATOM   2409  NH1 ARG A 169      44.336  92.334  27.145  1.00  0.00           N
ATOM   2410  NH2 ARG A 169      42.765  90.791  27.028  1.00  0.00           N
ATOM   2411  H   ARG A 169      48.037  86.720  26.107  1.00  0.00           H
ATOM   2412  HA  ARG A 169      49.263  89.271  26.539  1.00  0.00           H
ATOM   2413  HB2 ARG A 169      47.426  88.784  24.903  1.00  0.00           H
ATOM   2414  HB3 ARG A 169      46.239  88.752  26.300  1.00  0.00           H
ATOM   2415  HG2 ARG A 169      46.803  91.184  26.734  1.00  0.00           H
ATOM   2416  HG3 ARG A 169      47.888  91.168  25.383  1.00  0.00           H
ATOM   2417  HD2 ARG A 169      45.613  91.885  24.799  1.00  0.00           H
ATOM   2418  HD3 ARG A 169      45.935  90.274  24.015  1.00  0.00           H
ATOM   2419  HE  ARG A 169      43.934  89.728  25.356  1.00  0.00           H
ATOM   2420 HH11 ARG A 169      45.192  92.666  26.725  1.00  0.00           H
ATOM   2421 HH12 ARG A 169      43.825  92.747  27.913  1.00  0.00           H
ATOM   2422 HH21 ARG A 169      42.419  89.918  26.655  1.00  0.00           H
ATOM   2423 HH22 ARG A 169      42.371  91.275  27.822  1.00  0.00           H
ATOM   2424  N   VAL A 170      47.313  88.305  28.947  1.00  0.00           N
ATOM   2425  CA  VAL A 170      46.965  88.572  30.288  1.00  0.00           C
ATOM   2426  C   VAL A 170      48.012  88.075  31.358  1.00  0.00           C
ATOM   2427  O   VAL A 170      48.070  88.537  32.503  1.00  0.00           O
ATOM   2428  CB  VAL A 170      45.557  88.043  30.565  1.00  0.00           C
ATOM   2429  CG1 VAL A 170      44.528  88.663  29.502  1.00  0.00           C
ATOM   2430  CG2 VAL A 170      45.421  86.534  30.581  1.00  0.00           C
ATOM   2431  H   VAL A 170      47.077  87.360  28.679  1.00  0.00           H
ATOM   2432  HA  VAL A 170      46.871  89.653  30.388  1.00  0.00           H
ATOM   2433  HB  VAL A 170      45.211  88.413  31.530  1.00  0.00           H
ATOM   2434 HG11 VAL A 170      43.555  88.174  29.563  1.00  0.00           H
ATOM   2435 HG12 VAL A 170      44.454  89.714  29.782  1.00  0.00           H
ATOM   2436 HG13 VAL A 170      44.908  88.670  28.480  1.00  0.00           H
ATOM   2437 HG21 VAL A 170      44.449  86.232  30.970  1.00  0.00           H
ATOM   2438 HG22 VAL A 170      45.628  86.137  29.587  1.00  0.00           H
ATOM   2439 HG23 VAL A 170      46.135  86.086  31.272  1.00  0.00           H
ATOM   2440  N   LEU A 171      48.894  87.117  31.143  1.00  0.00           N
ATOM   2441  CA  LEU A 171      50.022  86.783  32.049  1.00  0.00           C
ATOM   2442  C   LEU A 171      51.069  87.939  32.250  1.00  0.00           C
ATOM   2443  O   LEU A 171      51.481  88.540  31.263  1.00  0.00           O
ATOM   2444  CB  LEU A 171      50.885  85.689  31.519  1.00  0.00           C
ATOM   2445  CG  LEU A 171      50.383  84.215  31.400  1.00  0.00           C
ATOM   2446  CD1 LEU A 171      51.378  83.306  30.608  1.00  0.00           C
ATOM   2447  CD2 LEU A 171      50.220  83.670  32.801  1.00  0.00           C
ATOM   2448  H   LEU A 171      48.978  86.763  30.200  1.00  0.00           H
ATOM   2449  HA  LEU A 171      49.521  86.447  32.958  1.00  0.00           H
ATOM   2450  HB2 LEU A 171      51.366  86.027  30.601  1.00  0.00           H
ATOM   2451  HB3 LEU A 171      51.774  85.612  32.145  1.00  0.00           H
ATOM   2452  HG  LEU A 171      49.408  84.155  30.916  1.00  0.00           H
ATOM   2453 HD11 LEU A 171      51.546  83.661  29.592  1.00  0.00           H
ATOM   2454 HD12 LEU A 171      52.305  83.220  31.175  1.00  0.00           H
ATOM   2455 HD13 LEU A 171      50.868  82.343  30.564  1.00  0.00           H
ATOM   2456 HD21 LEU A 171      51.173  83.697  33.329  1.00  0.00           H
ATOM   2457 HD22 LEU A 171      49.517  84.224  33.424  1.00  0.00           H
ATOM   2458 HD23 LEU A 171      49.891  82.631  32.801  1.00  0.00           H
ATOM   2459  N   LYS A 172      51.564  88.032  33.462  1.00  0.00           N
ATOM   2460  CA  LYS A 172      52.801  88.783  33.770  1.00  0.00           C
ATOM   2461  C   LYS A 172      54.047  88.268  33.019  1.00  0.00           C
ATOM   2462  O   LYS A 172      54.143  87.100  32.660  1.00  0.00           O
ATOM   2463  CB  LYS A 172      52.860  88.993  35.252  1.00  0.00           C
ATOM   2464  CG  LYS A 172      51.646  89.704  35.871  1.00  0.00           C
ATOM   2465  CD  LYS A 172      51.781  89.829  37.418  1.00  0.00           C
ATOM   2466  CE  LYS A 172      50.578  90.520  37.996  1.00  0.00           C
ATOM   2467  NZ  LYS A 172      50.405  91.871  37.460  1.00  0.00           N
ATOM   2468  H   LYS A 172      51.339  87.296  34.115  1.00  0.00           H
ATOM   2469  HA  LYS A 172      52.672  89.799  33.398  1.00  0.00           H
ATOM   2470  HB2 LYS A 172      53.055  88.020  35.703  1.00  0.00           H
ATOM   2471  HB3 LYS A 172      53.728  89.591  35.531  1.00  0.00           H
ATOM   2472  HG2 LYS A 172      51.630  90.684  35.394  1.00  0.00           H
ATOM   2473  HG3 LYS A 172      50.823  89.026  35.642  1.00  0.00           H
ATOM   2474  HD2 LYS A 172      51.699  88.859  37.908  1.00  0.00           H
ATOM   2475  HD3 LYS A 172      52.640  90.393  37.782  1.00  0.00           H
ATOM   2476  HE2 LYS A 172      49.770  89.913  37.588  1.00  0.00           H
ATOM   2477  HE3 LYS A 172      50.621  90.499  39.085  1.00  0.00           H
ATOM   2478  HZ1 LYS A 172      50.366  91.864  36.451  1.00  0.00           H
ATOM   2479  HZ2 LYS A 172      49.484  92.217  37.688  1.00  0.00           H
ATOM   2480  HZ3 LYS A 172      51.193  92.481  37.623  1.00  0.00           H
ATOM   2481  N   PRO A 173      55.017  89.096  32.708  1.00  0.00           N
ATOM   2482  CA  PRO A 173      56.358  88.689  32.265  1.00  0.00           C
ATOM   2483  C   PRO A 173      56.920  87.632  33.271  1.00  0.00           C
ATOM   2484  O   PRO A 173      57.056  87.936  34.445  1.00  0.00           O
ATOM   2485  CB  PRO A 173      57.179  90.035  32.197  1.00  0.00           C
ATOM   2486  CG  PRO A 173      56.508  90.909  33.275  1.00  0.00           C
ATOM   2487  CD  PRO A 173      55.071  90.544  33.031  1.00  0.00           C
ATOM   2488  HA  PRO A 173      56.251  88.341  31.238  1.00  0.00           H
ATOM   2489  HB2 PRO A 173      58.174  89.809  32.580  1.00  0.00           H
ATOM   2490  HB3 PRO A 173      57.106  90.538  31.233  1.00  0.00           H
ATOM   2491  HG2 PRO A 173      56.930  90.600  34.231  1.00  0.00           H
ATOM   2492  HG3 PRO A 173      56.849  91.928  33.093  1.00  0.00           H
ATOM   2493  HD2 PRO A 173      54.562  90.699  33.982  1.00  0.00           H
ATOM   2494  HD3 PRO A 173      54.722  91.153  32.197  1.00  0.00           H
ATOM   2495  N   GLY A 174      57.363  86.521  32.791  1.00  0.00           N
ATOM   2496  CA  GLY A 174      57.755  85.357  33.495  1.00  0.00           C
ATOM   2497  C   GLY A 174      56.642  84.523  34.142  1.00  0.00           C
ATOM   2498  O   GLY A 174      56.946  83.701  34.977  1.00  0.00           O
ATOM   2499  H   GLY A 174      57.515  86.506  31.792  1.00  0.00           H
ATOM   2500  HA2 GLY A 174      58.327  84.690  32.850  1.00  0.00           H
ATOM   2501  HA3 GLY A 174      58.326  85.698  34.358  1.00  0.00           H
ATOM   2502  N   GLY A 175      55.356  84.736  33.772  1.00  0.00           N
ATOM   2503  CA  GLY A 175      54.202  83.980  34.312  1.00  0.00           C
ATOM   2504  C   GLY A 175      54.005  82.572  33.699  1.00  0.00           C
ATOM   2505  O   GLY A 175      54.192  82.347  32.548  1.00  0.00           O
ATOM   2506  H   GLY A 175      55.259  85.407  33.023  1.00  0.00           H
ATOM   2507  HA2 GLY A 175      54.296  83.807  35.384  1.00  0.00           H
ATOM   2508  HA3 GLY A 175      53.276  84.535  34.164  1.00  0.00           H
ATOM   2509  N   ASP A 176      53.582  81.663  34.587  1.00  0.00           N
ATOM   2510  CA  ASP A 176      53.388  80.206  34.319  1.00  0.00           C
ATOM   2511  C   ASP A 176      52.024  79.857  33.776  1.00  0.00           C
ATOM   2512  O   ASP A 176      51.031  80.549  34.086  1.00  0.00           O
ATOM   2513  CB  ASP A 176      53.540  79.394  35.670  1.00  0.00           C
ATOM   2514  CG  ASP A 176      54.890  79.542  36.331  1.00  0.00           C
ATOM   2515  OD1 ASP A 176      55.154  79.386  37.566  1.00  0.00           O
ATOM   2516  OD2 ASP A 176      55.844  79.937  35.593  1.00  0.00           O
ATOM   2517  H   ASP A 176      53.418  81.853  35.566  1.00  0.00           H
ATOM   2518  HA  ASP A 176      54.142  79.863  33.610  1.00  0.00           H
ATOM   2519  HB2 ASP A 176      52.723  79.672  36.335  1.00  0.00           H
ATOM   2520  HB3 ASP A 176      53.459  78.342  35.397  1.00  0.00           H
ATOM   2521  N   LEU A 177      51.844  78.868  33.018  1.00  0.00           N
ATOM   2522  CA  LEU A 177      50.581  78.371  32.498  1.00  0.00           C
ATOM   2523  C   LEU A 177      50.556  76.861  32.362  1.00  0.00           C
ATOM   2524  O   LEU A 177      51.552  76.265  31.937  1.00  0.00           O
ATOM   2525  CB  LEU A 177      50.239  79.097  31.204  1.00  0.00           C
ATOM   2526  CG  LEU A 177      49.039  78.474  30.358  1.00  0.00           C
ATOM   2527  CD1 LEU A 177      47.695  78.571  31.051  1.00  0.00           C
ATOM   2528  CD2 LEU A 177      48.845  79.313  29.069  1.00  0.00           C
ATOM   2529  H   LEU A 177      52.661  78.323  32.782  1.00  0.00           H
ATOM   2530  HA  LEU A 177      49.760  78.594  33.179  1.00  0.00           H
ATOM   2531  HB2 LEU A 177      49.869  80.068  31.534  1.00  0.00           H
ATOM   2532  HB3 LEU A 177      51.135  79.170  30.587  1.00  0.00           H
ATOM   2533  HG  LEU A 177      49.194  77.438  30.056  1.00  0.00           H
ATOM   2534 HD11 LEU A 177      46.840  78.151  30.521  1.00  0.00           H
ATOM   2535 HD12 LEU A 177      47.766  78.175  32.064  1.00  0.00           H
ATOM   2536 HD13 LEU A 177      47.454  79.632  31.104  1.00  0.00           H
ATOM   2537 HD21 LEU A 177      49.751  79.287  28.463  1.00  0.00           H
ATOM   2538 HD22 LEU A 177      48.102  78.782  28.474  1.00  0.00           H
ATOM   2539 HD23 LEU A 177      48.653  80.377  29.203  1.00  0.00           H
ATOM   2540  N   LEU A 178      49.538  76.153  32.738  1.00 -0.03           N
ATOM   2541  CA  LEU A 178      49.495  74.689  32.621  1.00 -0.03           C
ATOM   2542  C   LEU A 178      48.123  74.271  31.936  1.00 -0.03           C
ATOM   2543  O   LEU A 178      47.021  74.569  32.386  1.00 -0.03           O
ATOM   2544  CB  LEU A 178      49.771  74.037  33.963  1.00 -0.03           C
ATOM   2545  CG  LEU A 178      49.297  72.604  34.175  1.00 -0.03           C
ATOM   2546  CD1 LEU A 178      50.038  72.114  35.461  1.00 -0.03           C
ATOM   2547  CD2 LEU A 178      47.815  72.555  34.619  1.00 -0.03           C
ATOM   2548  H   LEU A 178      48.692  76.652  32.972  1.00 -0.03           H
ATOM   2549  HA  LEU A 178      50.266  74.368  31.921  1.00 -0.03           H
ATOM   2550  HB2 LEU A 178      50.855  73.994  34.060  1.00 -0.03           H
ATOM   2551  HB3 LEU A 178      49.275  74.621  34.739  1.00 -0.03           H
ATOM   2552  HG  LEU A 178      49.384  72.013  33.263  1.00 -0.03           H
ATOM   2553 HD11 LEU A 178      49.834  72.760  36.315  1.00 -0.03           H
ATOM   2554 HD12 LEU A 178      49.769  71.069  35.616  1.00 -0.03           H
ATOM   2555 HD13 LEU A 178      51.114  72.087  35.287  1.00 -0.03           H
ATOM   2556 HD21 LEU A 178      47.587  71.646  35.176  1.00 -0.03           H
ATOM   2557 HD22 LEU A 178      47.577  73.432  35.221  1.00 -0.03           H
ATOM   2558 HD23 LEU A 178      47.054  72.544  33.838  1.00 -0.03           H
ATOM   2559  N   VAL A 179      48.320  73.473  30.925  1.00 -0.07           N
ATOM   2560  CA  VAL A 179      47.205  73.148  30.006  1.00 -0.07           C
ATOM   2561  C   VAL A 179      47.108  71.666  29.759  1.00 -0.07           C
ATOM   2562  O   VAL A 179      48.086  70.884  29.809  1.00 -0.07           O
ATOM   2563  CB  VAL A 179      47.526  73.904  28.646  1.00 -0.07           C
ATOM   2564  CG1 VAL A 179      47.556  75.385  28.834  1.00 -0.07           C
ATOM   2565  CG2 VAL A 179      48.755  73.463  27.870  1.00 -0.07           C
ATOM   2566  H   VAL A 179      49.246  73.174  30.652  1.00 -0.07           H
ATOM   2567  HA  VAL A 179      46.307  73.560  30.467  1.00 -0.07           H
ATOM   2568  HB  VAL A 179      46.622  73.730  28.063  1.00 -0.07           H
ATOM   2569 HG11 VAL A 179      48.469  75.592  29.391  1.00 -0.07           H
ATOM   2570 HG12 VAL A 179      47.568  75.976  27.919  1.00 -0.07           H
ATOM   2571 HG13 VAL A 179      46.735  75.816  29.407  1.00 -0.07           H
ATOM   2572 HG21 VAL A 179      49.605  73.622  28.534  1.00 -0.07           H
ATOM   2573 HG22 VAL A 179      48.680  72.399  27.650  1.00 -0.07           H
ATOM   2574 HG23 VAL A 179      49.007  74.011  26.962  1.00 -0.07           H
ATOM   2575  N   LEU A 180      45.890  71.202  29.497  1.00 -0.16           N
ATOM   2576  CA  LEU A 180      45.679  69.768  29.226  1.00 -0.16           C
ATOM   2577  C   LEU A 180      44.946  69.577  27.882  1.00 -0.16           C
ATOM   2578  O   LEU A 180      43.829  70.126  27.740  1.00 -0.16           O
ATOM   2579  CB  LEU A 180      45.018  69.126  30.489  1.00 -0.16           C
ATOM   2580  CG  LEU A 180      46.118  68.844  31.597  1.00 -0.16           C
ATOM   2581  CD1 LEU A 180      46.354  69.956  32.653  1.00 -0.16           C
ATOM   2582  CD2 LEU A 180      45.701  67.550  32.322  1.00 -0.16           C
ATOM   2583  H   LEU A 180      45.085  71.812  29.483  1.00 -0.16           H
ATOM   2584  HA  LEU A 180      46.670  69.361  29.027  1.00 -0.16           H
ATOM   2585  HB2 LEU A 180      44.177  69.680  30.906  1.00 -0.16           H
ATOM   2586  HB3 LEU A 180      44.630  68.141  30.230  1.00 -0.16           H
ATOM   2587  HG  LEU A 180      47.039  68.576  31.079  1.00 -0.16           H
ATOM   2588 HD11 LEU A 180      46.941  69.452  33.421  1.00 -0.16           H
ATOM   2589 HD12 LEU A 180      46.860  70.855  32.303  1.00 -0.16           H
ATOM   2590 HD13 LEU A 180      45.463  70.337  33.153  1.00 -0.16           H
ATOM   2591 HD21 LEU A 180      46.472  67.169  32.992  1.00 -0.16           H
ATOM   2592 HD22 LEU A 180      44.763  67.695  32.858  1.00 -0.16           H
ATOM   2593 HD23 LEU A 180      45.651  66.813  31.520  1.00 -0.16           H
ATOM   2594  N   GLU A 181      45.566  68.892  26.915  1.00 -0.07           N
ATOM   2595  CA  GLU A 181      45.351  69.070  25.491  1.00 -0.07           C
ATOM   2596  C   GLU A 181      45.174  67.621  24.922  1.00 -0.07           C
ATOM   2597  O   GLU A 181      45.938  66.748  25.311  1.00 -0.07           O
ATOM   2598  CB  GLU A 181      46.566  69.690  24.800  1.00 -0.07           C
ATOM   2599  CG  GLU A 181      46.585  69.660  23.237  1.00 -0.07           C
ATOM   2600  CD  GLU A 181      45.395  70.452  22.591  1.00 -0.07           C
ATOM   2601  OE1 GLU A 181      44.183  70.055  22.729  1.00 -0.07           O
ATOM   2602  OE2 GLU A 181      45.705  71.480  21.988  1.00 -0.07           O
ATOM   2603  H   GLU A 181      46.351  68.408  27.324  1.00 -0.07           H
ATOM   2604  HA  GLU A 181      44.385  69.569  25.417  1.00 -0.07           H
ATOM   2605  HB2 GLU A 181      46.652  70.708  25.180  1.00 -0.07           H
ATOM   2606  HB3 GLU A 181      47.428  69.065  25.035  1.00 -0.07           H
ATOM   2607  HG2 GLU A 181      47.512  70.087  22.853  1.00 -0.07           H
ATOM   2608  HG3 GLU A 181      46.544  68.662  22.801  1.00 -0.07           H
ATOM   2609  N   GLH A 182      44.255  67.450  23.954  1.00 -1.37           N
ATOM   2610  CA  GLH A 182      44.139  66.161  23.209  1.00 -1.37           C
ATOM   2611  C   GLH A 182      44.720  66.363  21.759  1.00 -1.37           C
ATOM   2612  O   GLH A 182      44.513  67.411  21.199  1.00 -1.37           O
ATOM   2613  CB  GLH A 182      42.648  65.702  23.275  1.00 -1.37           C
ATOM   2614  CG  GLH A 182      42.556  64.230  22.710  1.00 -1.37           C
ATOM   2615  CD  GLH A 182      41.206  63.628  22.317  1.00 -1.37           C
ATOM   2616  OE1 GLH A 182      41.116  62.694  21.541  1.00 -1.37           O
ATOM   2617  OE2 GLH A 182      40.106  64.198  22.908  1.00 -1.37           O
ATOM   2618  H   GLH A 182      43.807  68.285  23.606  1.00 -1.37           H
ATOM   2619  HA  GLH A 182      44.828  65.444  23.654  1.00 -1.37           H
ATOM   2620  HB2 GLH A 182      42.154  65.765  24.245  1.00 -1.37           H
ATOM   2621  HB3 GLH A 182      42.044  66.282  22.577  1.00 -1.37           H
ATOM   2622  HG2 GLH A 182      43.174  64.189  21.813  1.00 -1.37           H
ATOM   2623  HG3 GLH A 182      43.036  63.627  23.481  1.00 -1.37           H
ATOM   2624  HE2 GLH A 182      39.328  63.722  22.609  1.00 -1.37           H
ATOM   2625  N   VAL A 183      45.263  65.246  21.149  1.00 -0.01           N
ATOM   2626  CA  VAL A 183      46.081  65.363  19.953  1.00 -0.01           C
ATOM   2627  C   VAL A 183      46.109  64.049  19.073  1.00 -0.01           C
ATOM   2628  O   VAL A 183      46.202  62.929  19.480  1.00 -0.01           O
ATOM   2629  CB  VAL A 183      47.537  65.900  20.173  1.00 -0.01           C
ATOM   2630  CG1 VAL A 183      47.687  67.435  20.094  1.00 -0.01           C
ATOM   2631  CG2 VAL A 183      48.129  65.466  21.541  1.00 -0.01           C
ATOM   2632  H   VAL A 183      45.307  64.391  21.684  1.00 -0.01           H
ATOM   2633  HA  VAL A 183      45.498  66.054  19.345  1.00 -0.01           H
ATOM   2634  HB  VAL A 183      48.108  65.373  19.408  1.00 -0.01           H
ATOM   2635 HG11 VAL A 183      48.653  67.797  20.447  1.00 -0.01           H
ATOM   2636 HG12 VAL A 183      47.566  67.804  19.075  1.00 -0.01           H
ATOM   2637 HG13 VAL A 183      46.890  67.943  20.635  1.00 -0.01           H
ATOM   2638 HG21 VAL A 183      47.717  66.018  22.386  1.00 -0.01           H
ATOM   2639 HG22 VAL A 183      47.785  64.433  21.589  1.00 -0.01           H
ATOM   2640 HG23 VAL A 183      49.208  65.574  21.652  1.00 -0.01           H
ATOM   2641  N   VAL A 184      46.026  64.197  17.761  1.00  0.00           N
ATOM   2642  CA  VAL A 184      46.042  63.241  16.649  1.00  0.00           C
ATOM   2643  C   VAL A 184      47.460  62.585  16.311  1.00  0.00           C
ATOM   2644  O   VAL A 184      48.349  63.219  15.796  1.00  0.00           O
ATOM   2645  CB  VAL A 184      45.320  63.763  15.376  1.00  0.00           C
ATOM   2646  CG1 VAL A 184      45.202  62.667  14.281  1.00  0.00           C
ATOM   2647  CG2 VAL A 184      43.835  64.177  15.660  1.00  0.00           C
ATOM   2648  H   VAL A 184      45.767  65.120  17.446  1.00  0.00           H
ATOM   2649  HA  VAL A 184      45.400  62.427  16.988  1.00  0.00           H
ATOM   2650  HB  VAL A 184      45.894  64.608  14.994  1.00  0.00           H
ATOM   2651 HG11 VAL A 184      44.658  63.018  13.404  1.00  0.00           H
ATOM   2652 HG12 VAL A 184      46.223  62.450  13.967  1.00  0.00           H
ATOM   2653 HG13 VAL A 184      44.695  61.791  14.686  1.00  0.00           H
ATOM   2654 HG21 VAL A 184      43.283  63.392  16.177  1.00  0.00           H
ATOM   2655 HG22 VAL A 184      43.761  65.068  16.283  1.00  0.00           H
ATOM   2656 HG23 VAL A 184      43.242  64.259  14.749  1.00  0.00           H
ATOM   2657  N   THR A 185      47.606  61.310  16.680  1.00  0.00           N
ATOM   2658  CA  THR A 185      48.793  60.452  16.398  1.00  0.00           C
ATOM   2659  C   THR A 185      48.783  59.860  15.034  1.00  0.00           C
ATOM   2660  O   THR A 185      49.885  59.717  14.412  1.00  0.00           O
ATOM   2661  CB  THR A 185      49.007  59.484  17.540  1.00  0.00           C
ATOM   2662  CG2 THR A 185      48.819  60.229  18.870  1.00  0.00           C
ATOM   2663  OG1 THR A 185      47.950  58.488  17.516  1.00  0.00           O
ATOM   2664  H   THR A 185      46.753  60.879  17.008  1.00  0.00           H
ATOM   2665  HA  THR A 185      49.625  61.154  16.429  1.00  0.00           H
ATOM   2666  HB  THR A 185      49.971  58.975  17.515  1.00  0.00           H
ATOM   2667  HG1 THR A 185      48.084  57.950  18.300  1.00  0.00           H
ATOM   2668 HG21 THR A 185      48.930  59.540  19.707  1.00  0.00           H
ATOM   2669 HG22 THR A 185      49.540  61.047  18.897  1.00  0.00           H
ATOM   2670 HG23 THR A 185      47.825  60.663  18.978  1.00  0.00           H
ATOM   2671  N   GLU A 186      47.594  59.632  14.503  1.00  0.01           N
ATOM   2672  CA  GLU A 186      47.318  58.888  13.206  1.00  0.01           C
ATOM   2673  C   GLU A 186      46.015  59.372  12.641  1.00  0.01           C
ATOM   2674  O   GLU A 186      45.050  59.588  13.362  1.00  0.01           O
ATOM   2675  CB  GLU A 186      47.452  57.369  13.463  1.00  0.01           C
ATOM   2676  CG  GLU A 186      46.698  56.486  12.434  1.00  0.01           C
ATOM   2677  CD  GLU A 186      47.192  56.556  11.008  1.00  0.01           C
ATOM   2678  OE1 GLU A 186      46.991  55.542  10.320  1.00  0.01           O
ATOM   2679  OE2 GLU A 186      47.894  57.523  10.622  1.00  0.01           O
ATOM   2680  H   GLU A 186      46.790  59.677  15.114  1.00  0.01           H
ATOM   2681  HA  GLU A 186      48.123  59.148  12.519  1.00  0.01           H
ATOM   2682  HB2 GLU A 186      48.452  56.943  13.546  1.00  0.01           H
ATOM   2683  HB3 GLU A 186      46.902  57.209  14.390  1.00  0.01           H
ATOM   2684  HG2 GLU A 186      46.668  55.462  12.805  1.00  0.01           H
ATOM   2685  HG3 GLU A 186      45.654  56.799  12.450  1.00  0.01           H
ATOM   2686  N   GLU A 187      45.791  59.299  11.306  1.00  0.01           N
ATOM   2687  CA  GLU A 187      44.712  59.912  10.691  1.00  0.01           C
ATOM   2688  C   GLU A 187      43.353  59.206  10.790  1.00  0.01           C
ATOM   2689  O   GLU A 187      43.298  57.948  10.750  1.00  0.01           O
ATOM   2690  CB  GLU A 187      45.068  60.182   9.194  1.00  0.01           C
ATOM   2691  CG  GLU A 187      45.294  59.020   8.219  1.00  0.01           C
ATOM   2692  CD  GLU A 187      45.767  59.628   6.910  1.00  0.01           C
ATOM   2693  OE1 GLU A 187      47.002  59.549   6.621  1.00  0.01           O
ATOM   2694  OE2 GLU A 187      44.973  60.125   6.086  1.00  0.01           O
ATOM   2695  H   GLU A 187      46.517  58.976  10.682  1.00  0.01           H
ATOM   2696  HA  GLU A 187      44.567  60.891  11.147  1.00  0.01           H
ATOM   2697  HB2 GLU A 187      44.312  60.829   8.749  1.00  0.01           H
ATOM   2698  HB3 GLU A 187      46.030  60.694   9.211  1.00  0.01           H
ATOM   2699  HG2 GLU A 187      46.136  58.429   8.579  1.00  0.01           H
ATOM   2700  HG3 GLU A 187      44.326  58.537   8.086  1.00  0.01           H
ATOM   2701  N   LEU A 188      42.248  59.903  10.843  1.00  0.00           N
ATOM   2702  CA  LEU A 188      40.927  59.425  11.425  1.00  0.00           C
ATOM   2703  C   LEU A 188      40.139  58.832  10.192  1.00  0.00           C
ATOM   2704  O   LEU A 188      39.879  59.544   9.238  1.00  0.00           O
ATOM   2705  CB  LEU A 188      40.143  60.491  12.211  1.00  0.00           C
ATOM   2706  CG  LEU A 188      40.870  61.290  13.293  1.00  0.00           C
ATOM   2707  CD1 LEU A 188      40.235  62.664  13.586  1.00  0.00           C
ATOM   2708  CD2 LEU A 188      40.853  60.538  14.657  1.00  0.00           C
ATOM   2709  H   LEU A 188      42.171  60.875  10.579  1.00  0.00           H
ATOM   2710  HA  LEU A 188      41.278  58.632  12.086  1.00  0.00           H
ATOM   2711  HB2 LEU A 188      39.806  61.217  11.472  1.00  0.00           H
ATOM   2712  HB3 LEU A 188      39.240  60.020  12.600  1.00  0.00           H
ATOM   2713  HG  LEU A 188      41.889  61.473  12.951  1.00  0.00           H
ATOM   2714 HD11 LEU A 188      39.356  62.793  14.218  1.00  0.00           H
ATOM   2715 HD12 LEU A 188      40.993  63.363  13.936  1.00  0.00           H
ATOM   2716 HD13 LEU A 188      39.890  63.068  12.634  1.00  0.00           H
ATOM   2717 HD21 LEU A 188      41.619  59.762  14.665  1.00  0.00           H
ATOM   2718 HD22 LEU A 188      41.192  61.228  15.430  1.00  0.00           H
ATOM   2719 HD23 LEU A 188      39.871  60.205  14.996  1.00  0.00           H
ATOM   2720  N   THR A 189      39.677  57.603  10.275  1.00  0.00           N
ATOM   2721  CA  THR A 189      38.839  56.982   9.258  1.00  0.00           C
ATOM   2722  C   THR A 189      37.439  57.660   9.347  1.00  0.00           C
ATOM   2723  O   THR A 189      37.118  58.405  10.258  1.00  0.00           O
ATOM   2724  CB  THR A 189      38.615  55.501   9.660  1.00  0.00           C
ATOM   2725  CG2 THR A 189      39.892  54.702   9.624  1.00  0.00           C
ATOM   2726  OG1 THR A 189      37.972  55.510  10.885  1.00  0.00           O
ATOM   2727  H   THR A 189      39.830  57.035  11.097  1.00  0.00           H
ATOM   2728  HA  THR A 189      39.282  56.979   8.262  1.00  0.00           H
ATOM   2729  HB  THR A 189      37.933  55.117   8.902  1.00  0.00           H
ATOM   2730  HG1 THR A 189      38.628  55.855  11.494  1.00  0.00           H
ATOM   2731 HG21 THR A 189      39.617  53.656   9.489  1.00  0.00           H
ATOM   2732 HG22 THR A 189      40.535  55.013   8.800  1.00  0.00           H
ATOM   2733 HG23 THR A 189      40.469  54.881  10.531  1.00  0.00           H
ATOM   2734  N   GLU A 190      36.486  57.471   8.374  1.00  0.01           N
ATOM   2735  CA  GLU A 190      35.131  58.051   8.329  1.00  0.01           C
ATOM   2736  C   GLU A 190      34.335  57.756   9.631  1.00  0.01           C
ATOM   2737  O   GLU A 190      33.883  58.768  10.182  1.00  0.01           O
ATOM   2738  CB  GLU A 190      34.361  57.559   7.120  1.00  0.01           C
ATOM   2739  CG  GLU A 190      34.851  58.071   5.758  1.00  0.01           C
ATOM   2740  CD  GLU A 190      34.627  59.517   5.567  1.00  0.01           C
ATOM   2741  OE1 GLU A 190      34.617  59.962   4.403  1.00  0.01           O
ATOM   2742  OE2 GLU A 190      34.257  60.256   6.513  1.00  0.01           O
ATOM   2743  H   GLU A 190      36.719  56.822   7.636  1.00  0.01           H
ATOM   2744  HA  GLU A 190      35.243  59.132   8.249  1.00  0.01           H
ATOM   2745  HB2 GLU A 190      34.425  56.484   6.955  1.00  0.01           H
ATOM   2746  HB3 GLU A 190      33.305  57.779   7.280  1.00  0.01           H
ATOM   2747  HG2 GLU A 190      35.908  57.833   5.637  1.00  0.01           H
ATOM   2748  HG3 GLU A 190      34.301  57.538   4.982  1.00  0.01           H
ATOM   2749  N   PRO A 191      34.315  56.555  10.214  1.00  0.00           N
ATOM   2750  CA  PRO A 191      33.545  56.249  11.460  1.00  0.00           C
ATOM   2751  C   PRO A 191      34.078  57.009  12.714  1.00  0.00           C
ATOM   2752  O   PRO A 191      33.225  57.511  13.470  1.00  0.00           O
ATOM   2753  CB  PRO A 191      33.398  54.722  11.595  1.00  0.00           C
ATOM   2754  CG  PRO A 191      34.571  54.288  10.701  1.00  0.00           C
ATOM   2755  CD  PRO A 191      34.538  55.287   9.534  1.00  0.00           C
ATOM   2756  HA  PRO A 191      32.553  56.564  11.136  1.00  0.00           H
ATOM   2757  HB2 PRO A 191      33.580  54.388  12.616  1.00  0.00           H
ATOM   2758  HB3 PRO A 191      32.463  54.327  11.197  1.00  0.00           H
ATOM   2759  HG2 PRO A 191      35.553  54.437  11.149  1.00  0.00           H
ATOM   2760  HG3 PRO A 191      34.420  53.232  10.478  1.00  0.00           H
ATOM   2761  HD2 PRO A 191      35.508  55.312   9.038  1.00  0.00           H
ATOM   2762  HD3 PRO A 191      33.640  55.077   8.953  1.00  0.00           H
ATOM   2763  N   GLU A 192      35.400  57.052  12.803  1.00  0.01           N
ATOM   2764  CA  GLU A 192      36.007  57.801  13.910  1.00  0.01           C
ATOM   2765  C   GLU A 192      35.802  59.310  13.784  1.00  0.01           C
ATOM   2766  O   GLU A 192      35.398  60.042  14.689  1.00  0.01           O
ATOM   2767  CB  GLU A 192      37.552  57.544  13.943  1.00  0.01           C
ATOM   2768  CG  GLU A 192      37.905  56.084  14.289  1.00  0.01           C
ATOM   2769  CD  GLU A 192      39.370  55.703  13.836  1.00  0.01           C
ATOM   2770  OE1 GLU A 192      39.873  56.187  12.772  1.00  0.01           O
ATOM   2771  OE2 GLU A 192      40.033  54.837  14.460  1.00  0.01           O
ATOM   2772  H   GLU A 192      35.965  56.737  12.028  1.00  0.01           H
ATOM   2773  HA  GLU A 192      35.500  57.489  14.823  1.00  0.01           H
ATOM   2774  HB2 GLU A 192      37.922  57.746  12.937  1.00  0.01           H
ATOM   2775  HB3 GLU A 192      38.141  58.186  14.599  1.00  0.01           H
ATOM   2776  HG2 GLU A 192      37.740  55.919  15.354  1.00  0.01           H
ATOM   2777  HG3 GLU A 192      37.162  55.472  13.777  1.00  0.01           H
ATOM   2778  N   THR A 193      35.964  59.836  12.523  1.00  0.00           N
ATOM   2779  CA  THR A 193      35.810  61.234  12.267  1.00  0.00           C
ATOM   2780  C   THR A 193      34.453  61.715  12.691  1.00  0.00           C
ATOM   2781  O   THR A 193      34.479  62.730  13.340  1.00  0.00           O
ATOM   2782  CB  THR A 193      36.098  61.557  10.788  1.00  0.00           C
ATOM   2783  CG2 THR A 193      36.297  63.016  10.468  1.00  0.00           C
ATOM   2784  OG1 THR A 193      37.341  61.043  10.433  1.00  0.00           O
ATOM   2785  H   THR A 193      36.173  59.277  11.708  1.00  0.00           H
ATOM   2786  HA  THR A 193      36.556  61.788  12.836  1.00  0.00           H
ATOM   2787  HB  THR A 193      35.390  61.152  10.065  1.00  0.00           H
ATOM   2788  HG1 THR A 193      37.254  60.088  10.384  1.00  0.00           H
ATOM   2789 HG21 THR A 193      37.265  63.397  10.793  1.00  0.00           H
ATOM   2790 HG22 THR A 193      36.023  63.182   9.426  1.00  0.00           H
ATOM   2791 HG23 THR A 193      35.580  63.518  11.118  1.00  0.00           H
ATOM   2792  N   ALA A 194      33.362  61.050  12.354  1.00 -0.01           N
ATOM   2793  CA  ALA A 194      32.033  61.486  12.812  1.00 -0.01           C
ATOM   2794  C   ALA A 194      31.752  61.481  14.364  1.00 -0.01           C
ATOM   2795  O   ALA A 194      30.736  61.985  14.792  1.00 -0.01           O
ATOM   2796  CB  ALA A 194      31.109  60.558  12.034  1.00 -0.01           C
ATOM   2797  H   ALA A 194      33.490  60.199  11.826  1.00 -0.01           H
ATOM   2798  HA  ALA A 194      31.921  62.486  12.393  1.00 -0.01           H
ATOM   2799  HB1 ALA A 194      31.504  59.547  12.126  1.00 -0.01           H
ATOM   2800  HB2 ALA A 194      30.110  60.584  12.469  1.00 -0.01           H
ATOM   2801  HB3 ALA A 194      31.131  60.790  10.970  1.00 -0.01           H
ATOM   2802  N   LEU A 195      32.565  60.941  15.226  1.00 -0.05           N
ATOM   2803  CA  LEU A 195      32.317  60.911  16.679  1.00 -0.05           C
ATOM   2804  C   LEU A 195      32.231  62.358  17.224  1.00 -0.05           C
ATOM   2805  O   LEU A 195      31.388  62.731  18.030  1.00 -0.05           O
ATOM   2806  CB  LEU A 195      33.437  60.054  17.409  1.00 -0.05           C
ATOM   2807  CG  LEU A 195      33.267  58.568  17.054  1.00 -0.05           C
ATOM   2808  CD1 LEU A 195      34.542  57.828  17.444  1.00 -0.05           C
ATOM   2809  CD2 LEU A 195      32.242  57.846  17.876  1.00 -0.05           C
ATOM   2810  H   LEU A 195      33.398  60.448  14.936  1.00 -0.05           H
ATOM   2811  HA  LEU A 195      31.313  60.513  16.825  1.00 -0.05           H
ATOM   2812  HB2 LEU A 195      34.410  60.407  17.066  1.00 -0.05           H
ATOM   2813  HB3 LEU A 195      33.577  60.220  18.478  1.00 -0.05           H
ATOM   2814  HG  LEU A 195      33.174  58.352  15.990  1.00 -0.05           H
ATOM   2815 HD11 LEU A 195      34.533  56.765  17.203  1.00 -0.05           H
ATOM   2816 HD12 LEU A 195      35.410  58.282  16.966  1.00 -0.05           H
ATOM   2817 HD13 LEU A 195      34.673  57.867  18.525  1.00 -0.05           H
ATOM   2818 HD21 LEU A 195      31.261  58.292  17.714  1.00 -0.05           H
ATOM   2819 HD22 LEU A 195      32.235  56.771  17.697  1.00 -0.05           H
ATOM   2820 HD23 LEU A 195      32.470  57.973  18.935  1.00 -0.05           H
ATOM   2821  N   PHE A 196      33.217  63.201  16.879  1.00 -0.52           N
ATOM   2822  CA  PHE A 196      33.293  64.556  17.385  1.00 -0.52           C
ATOM   2823  C   PHE A 196      32.109  65.424  16.967  1.00 -0.52           C
ATOM   2824  O   PHE A 196      31.740  66.203  17.788  1.00 -0.52           O
ATOM   2825  CB  PHE A 196      34.554  65.167  16.835  1.00 -0.52           C
ATOM   2826  CG  PHE A 196      35.907  64.711  17.467  1.00 -0.52           C
ATOM   2827  CD1 PHE A 196      36.289  65.333  18.663  1.00 -0.52           C
ATOM   2828  CD2 PHE A 196      36.539  63.547  17.031  1.00 -0.52           C
ATOM   2829  CE1 PHE A 196      37.351  64.822  19.361  1.00 -0.52           C
ATOM   2830  CE2 PHE A 196      37.773  63.140  17.627  1.00 -0.52           C
ATOM   2831  CZ  PHE A 196      38.145  63.752  18.839  1.00 -0.52           C
ATOM   2832  H   PHE A 196      33.899  62.809  16.247  1.00 -0.52           H
ATOM   2833  HA  PHE A 196      33.341  64.561  18.474  1.00 -0.52           H
ATOM   2834  HB2 PHE A 196      34.585  65.089  15.748  1.00 -0.52           H
ATOM   2835  HB3 PHE A 196      34.499  66.249  16.948  1.00 -0.52           H
ATOM   2836  HD1 PHE A 196      35.666  66.110  19.080  1.00 -0.52           H
ATOM   2837  HD2 PHE A 196      36.222  63.077  16.111  1.00 -0.52           H
ATOM   2838  HE1 PHE A 196      37.617  65.269  20.308  1.00 -0.52           H
ATOM   2839  HE2 PHE A 196      38.351  62.294  17.285  1.00 -0.52           H
ATOM   2840  HZ  PHE A 196      39.091  63.458  19.269  1.00 -0.52           H
ATOM   2841  N   GLU A 197      31.406  65.252  15.825  1.00  0.00           N
ATOM   2842  CA  GLU A 197      30.167  66.012  15.489  1.00  0.00           C
ATOM   2843  C   GLU A 197      28.872  65.366  16.203  1.00  0.00           C
ATOM   2844  O   GLU A 197      27.805  65.927  16.082  1.00  0.00           O
ATOM   2845  CB  GLU A 197      30.140  66.176  13.971  1.00  0.00           C
ATOM   2846  CG  GLU A 197      30.159  64.852  13.230  1.00  0.00           C
ATOM   2847  CD  GLU A 197      30.474  64.961  11.707  1.00  0.00           C
ATOM   2848  OE1 GLU A 197      30.842  66.005  11.111  1.00  0.00           O
ATOM   2849  OE2 GLU A 197      30.284  63.880  11.072  1.00  0.00           O
ATOM   2850  H   GLU A 197      31.765  64.611  15.132  1.00  0.00           H
ATOM   2851  HA  GLU A 197      30.282  67.019  15.890  1.00  0.00           H
ATOM   2852  HB2 GLU A 197      29.303  66.743  13.564  1.00  0.00           H
ATOM   2853  HB3 GLU A 197      31.057  66.676  13.660  1.00  0.00           H
ATOM   2854  HG2 GLU A 197      30.957  64.176  13.538  1.00  0.00           H
ATOM   2855  HG3 GLU A 197      29.215  64.323  13.363  1.00  0.00           H
ATOM   2856  N   THR A 198      29.013  64.353  16.990  1.00 -0.03           N
ATOM   2857  CA  THR A 198      27.900  63.548  17.573  1.00 -0.03           C
ATOM   2858  C   THR A 198      27.996  63.354  19.065  1.00 -0.03           C
ATOM   2859  O   THR A 198      27.133  63.828  19.784  1.00 -0.03           O
ATOM   2860  CB  THR A 198      27.499  62.253  16.806  1.00 -0.03           C
ATOM   2861  CG2 THR A 198      27.293  62.627  15.363  1.00 -0.03           C
ATOM   2862  OG1 THR A 198      28.537  61.286  16.818  1.00 -0.03           O
ATOM   2863  H   THR A 198      29.962  64.062  17.175  1.00 -0.03           H
ATOM   2864  HA  THR A 198      26.973  64.122  17.547  1.00 -0.03           H
ATOM   2865  HB  THR A 198      26.606  61.772  17.206  1.00 -0.03           H
ATOM   2866  HG1 THR A 198      29.170  61.629  16.184  1.00 -0.03           H
ATOM   2867 HG21 THR A 198      26.704  61.821  14.925  1.00 -0.03           H
ATOM   2868 HG22 THR A 198      26.605  63.470  15.279  1.00 -0.03           H
ATOM   2869 HG23 THR A 198      28.207  62.728  14.779  1.00 -0.03           H
ATOM   2870  N   LEU A 199      29.062  62.835  19.581  1.00 -0.15           N
ATOM   2871  CA  LEU A 199      29.314  62.676  20.998  1.00 -0.15           C
ATOM   2872  C   LEU A 199      29.683  63.954  21.714  1.00 -0.15           C
ATOM   2873  O   LEU A 199      29.059  64.320  22.725  1.00 -0.15           O
ATOM   2874  CB  LEU A 199      30.328  61.587  21.369  1.00 -0.15           C
ATOM   2875  CG  LEU A 199      30.086  60.142  21.079  1.00 -0.15           C
ATOM   2876  CD1 LEU A 199      31.345  59.285  21.247  1.00 -0.15           C
ATOM   2877  CD2 LEU A 199      29.031  59.582  22.054  1.00 -0.15           C
ATOM   2878  H   LEU A 199      29.740  62.475  18.925  1.00 -0.15           H
ATOM   2879  HA  LEU A 199      28.422  62.240  21.450  1.00 -0.15           H
ATOM   2880  HB2 LEU A 199      31.153  61.904  20.731  1.00 -0.15           H
ATOM   2881  HB3 LEU A 199      30.549  61.700  22.431  1.00 -0.15           H
ATOM   2882  HG  LEU A 199      29.680  60.054  20.072  1.00 -0.15           H
ATOM   2883 HD11 LEU A 199      31.178  58.217  21.107  1.00 -0.15           H
ATOM   2884 HD12 LEU A 199      31.996  59.511  20.402  1.00 -0.15           H
ATOM   2885 HD13 LEU A 199      31.914  59.516  22.147  1.00 -0.15           H
ATOM   2886 HD21 LEU A 199      29.377  59.669  23.084  1.00 -0.15           H
ATOM   2887 HD22 LEU A 199      28.069  60.045  21.834  1.00 -0.15           H
ATOM   2888 HD23 LEU A 199      28.918  58.504  21.931  1.00 -0.15           H
ATOM   2889  N   PHE A 200      30.668  64.729  21.175  1.00 -1.45           N
ATOM   2890  CA  PHE A 200      31.281  65.867  21.794  1.00 -1.45           C
ATOM   2891  C   PHE A 200      31.010  67.091  20.973  1.00 -1.45           C
ATOM   2892  O   PHE A 200      30.103  67.136  20.119  1.00 -1.45           O
ATOM   2893  CB  PHE A 200      32.718  65.492  21.993  1.00 -1.45           C
ATOM   2894  CG  PHE A 200      32.937  64.101  22.554  1.00 -1.45           C
ATOM   2895  CD1 PHE A 200      32.862  63.872  23.947  1.00 -1.45           C
ATOM   2896  CD2 PHE A 200      33.569  63.127  21.712  1.00 -1.45           C
ATOM   2897  CE1 PHE A 200      33.080  62.542  24.415  1.00 -1.45           C
ATOM   2898  CE2 PHE A 200      33.810  61.773  22.109  1.00 -1.45           C
ATOM   2899  CZ  PHE A 200      33.591  61.500  23.551  1.00 -1.45           C
ATOM   2900  H   PHE A 200      31.050  64.385  20.306  1.00 -1.45           H
ATOM   2901  HA  PHE A 200      30.834  66.007  22.778  1.00 -1.45           H
ATOM   2902  HB2 PHE A 200      33.155  65.600  21.000  1.00 -1.45           H
ATOM   2903  HB3 PHE A 200      33.242  66.263  22.558  1.00 -1.45           H
ATOM   2904  HD1 PHE A 200      32.515  64.585  24.680  1.00 -1.45           H
ATOM   2905  HD2 PHE A 200      33.842  63.444  20.716  1.00 -1.45           H
ATOM   2906  HE1 PHE A 200      32.838  62.335  25.447  1.00 -1.45           H
ATOM   2907  HE2 PHE A 200      34.336  61.121  21.428  1.00 -1.45           H
ATOM   2908  HZ  PHE A 200      33.795  60.534  23.989  1.00 -1.45           H
ATOM   2909  N   ALA A 201      31.656  68.194  21.314  1.00 -0.11           N
ATOM   2910  CA  ALA A 201      31.779  69.471  20.596  1.00 -0.11           C
ATOM   2911  C   ALA A 201      32.672  69.255  19.388  1.00 -0.11           C
ATOM   2912  O   ALA A 201      33.663  68.547  19.477  1.00 -0.11           O
ATOM   2913  CB  ALA A 201      32.532  70.483  21.434  1.00 -0.11           C
ATOM   2914  H   ALA A 201      32.289  68.159  22.101  1.00 -0.11           H
ATOM   2915  HA  ALA A 201      30.783  69.773  20.272  1.00 -0.11           H
ATOM   2916  HB1 ALA A 201      31.793  70.644  22.219  1.00 -0.11           H
ATOM   2917  HB2 ALA A 201      33.518  70.114  21.717  1.00 -0.11           H
ATOM   2918  HB3 ALA A 201      32.637  71.360  20.794  1.00 -0.11           H
ATOM   2919  N   ALA A 202      32.235  69.708  18.200  1.00 -0.03           N
ATOM   2920  CA  ALA A 202      32.713  69.369  16.906  1.00 -0.03           C
ATOM   2921  C   ALA A 202      34.258  69.664  16.573  1.00 -0.03           C
ATOM   2922  O   ALA A 202      34.567  69.580  15.395  1.00 -0.03           O
ATOM   2923  CB  ALA A 202      31.806  69.979  15.805  1.00 -0.03           C
ATOM   2924  H   ALA A 202      31.391  70.260  18.262  1.00 -0.03           H
ATOM   2925  HA  ALA A 202      32.645  68.282  16.964  1.00 -0.03           H
ATOM   2926  HB1 ALA A 202      30.764  69.776  16.053  1.00 -0.03           H
ATOM   2927  HB2 ALA A 202      31.904  71.048  15.614  1.00 -0.03           H
ATOM   2928  HB3 ALA A 202      32.047  69.462  14.876  1.00 -0.03           H
ATOM   2929  N   ASN A 203      35.014  70.280  17.515  1.00 -0.07           N
ATOM   2930  CA  ASN A 203      36.358  70.832  17.256  1.00 -0.07           C
ATOM   2931  C   ASN A 203      37.366  69.647  17.371  1.00 -0.07           C
ATOM   2932  O   ASN A 203      37.763  69.190  18.466  1.00 -0.07           O
ATOM   2933  CB  ASN A 203      36.536  71.988  18.300  1.00 -0.07           C
ATOM   2934  CG  ASN A 203      35.627  73.189  18.011  1.00 -0.07           C
ATOM   2935  ND2 ASN A 203      35.519  74.027  18.947  1.00 -0.07           N
ATOM   2936  OD1 ASN A 203      35.070  73.363  16.984  1.00 -0.07           O
ATOM   2937  H   ASN A 203      34.677  70.173  18.461  1.00 -0.07           H
ATOM   2938  HA  ASN A 203      36.349  71.300  16.272  1.00 -0.07           H
ATOM   2939  HB2 ASN A 203      36.338  71.660  19.321  1.00 -0.07           H
ATOM   2940  HB3 ASN A 203      37.546  72.366  18.141  1.00 -0.07           H
ATOM   2941 HD21 ASN A 203      34.891  74.806  18.816  1.00 -0.07           H
ATOM   2942 HD22 ASN A 203      36.074  73.855  19.773  1.00 -0.07           H
ATOM   2943  N   VAL A 204      37.627  68.995  16.274  1.00 -0.08           N
ATOM   2944  CA  VAL A 204      38.626  67.906  16.057  1.00 -0.08           C
ATOM   2945  C   VAL A 204      40.024  68.433  16.511  1.00 -0.08           C
ATOM   2946  O   VAL A 204      40.443  69.487  16.064  1.00 -0.08           O
ATOM   2947  CB  VAL A 204      38.605  67.383  14.577  1.00 -0.08           C
ATOM   2948  CG1 VAL A 204      39.789  66.390  14.344  1.00 -0.08           C
ATOM   2949  CG2 VAL A 204      37.312  66.786  14.156  1.00 -0.08           C
ATOM   2950  H   VAL A 204      37.087  69.131  15.431  1.00 -0.08           H
ATOM   2951  HA  VAL A 204      38.438  66.950  16.545  1.00 -0.08           H
ATOM   2952  HB  VAL A 204      38.842  68.241  13.949  1.00 -0.08           H
ATOM   2953 HG11 VAL A 204      40.756  66.892  14.376  1.00 -0.08           H
ATOM   2954 HG12 VAL A 204      39.768  65.586  15.080  1.00 -0.08           H
ATOM   2955 HG13 VAL A 204      39.665  65.934  13.361  1.00 -0.08           H
ATOM   2956 HG21 VAL A 204      37.228  66.562  13.093  1.00 -0.08           H
ATOM   2957 HG22 VAL A 204      37.138  65.870  14.722  1.00 -0.08           H
ATOM   2958 HG23 VAL A 204      36.518  67.513  14.328  1.00 -0.08           H
ATOM   2959  N   PRO A 205      40.743  67.652  17.374  1.00 -0.27           N
ATOM   2960  CA  PRO A 205      42.095  68.063  17.786  1.00 -0.27           C
ATOM   2961  C   PRO A 205      43.154  68.202  16.696  1.00 -0.27           C
ATOM   2962  O   PRO A 205      43.033  67.572  15.642  1.00 -0.27           O
ATOM   2963  CB  PRO A 205      42.573  66.927  18.775  1.00 -0.27           C
ATOM   2964  CG  PRO A 205      41.660  65.668  18.414  1.00 -0.27           C
ATOM   2965  CD  PRO A 205      40.370  66.320  17.944  1.00 -0.27           C
ATOM   2966  HA  PRO A 205      41.985  69.081  18.160  1.00 -0.27           H
ATOM   2967  HB2 PRO A 205      43.655  66.798  18.799  1.00 -0.27           H
ATOM   2968  HB3 PRO A 205      42.371  67.207  19.808  1.00 -0.27           H
ATOM   2969  HG2 PRO A 205      42.052  65.035  17.617  1.00 -0.27           H
ATOM   2970  HG3 PRO A 205      41.488  65.127  19.344  1.00 -0.27           H
ATOM   2971  HD2 PRO A 205      39.933  65.698  17.163  1.00 -0.27           H
ATOM   2972  HD3 PRO A 205      39.782  66.440  18.854  1.00 -0.27           H
ATOM   2973  N   PRO A 206      44.207  68.988  17.011  1.00 -0.03           N
ATOM   2974  CA  PRO A 206      45.417  69.023  16.151  1.00 -0.03           C
ATOM   2975  C   PRO A 206      46.113  67.687  16.224  1.00 -0.03           C
ATOM   2976  O   PRO A 206      45.843  66.926  17.156  1.00 -0.03           O
ATOM   2977  CB  PRO A 206      46.284  70.187  16.687  1.00 -0.03           C
ATOM   2978  CG  PRO A 206      45.755  70.596  18.089  1.00 -0.03           C
ATOM   2979  CD  PRO A 206      44.337  69.871  18.121  1.00 -0.03           C
ATOM   2980  HA  PRO A 206      45.196  69.263  15.111  1.00 -0.03           H
ATOM   2981  HB2 PRO A 206      47.299  69.825  16.853  1.00 -0.03           H
ATOM   2982  HB3 PRO A 206      46.270  71.112  16.110  1.00 -0.03           H
ATOM   2983  HG2 PRO A 206      46.457  70.239  18.843  1.00 -0.03           H
ATOM   2984  HG3 PRO A 206      45.670  71.678  18.188  1.00 -0.03           H
ATOM   2985  HD2 PRO A 206      44.402  69.296  19.044  1.00 -0.03           H
ATOM   2986  HD3 PRO A 206      43.594  70.665  18.048  1.00 -0.03           H
ATOM   2987  N   ARG A 207      47.040  67.404  15.232  1.00  0.00           N
ATOM   2988  CA  ARG A 207      47.932  66.270  15.462  1.00  0.00           C
ATOM   2989  C   ARG A 207      49.040  66.630  16.386  1.00  0.00           C
ATOM   2990  O   ARG A 207      49.191  67.784  16.835  1.00  0.00           O
ATOM   2991  CB  ARG A 207      48.614  65.900  14.124  1.00  0.00           C
ATOM   2992  CG  ARG A 207      47.677  65.377  12.982  1.00  0.00           C
ATOM   2993  CD  ARG A 207      48.404  64.998  11.687  1.00  0.00           C
ATOM   2994  NE  ARG A 207      49.033  66.129  11.028  1.00  0.00           N
ATOM   2995  CZ  ARG A 207      49.905  66.084  10.011  1.00  0.00           C
ATOM   2996  NH1 ARG A 207      50.393  64.928   9.655  1.00  0.00           N
ATOM   2997  NH2 ARG A 207      50.353  67.195   9.517  1.00  0.00           N
ATOM   2998  H   ARG A 207      47.376  68.066  14.547  1.00  0.00           H
ATOM   2999  HA  ARG A 207      47.422  65.375  15.820  1.00  0.00           H
ATOM   3000  HB2 ARG A 207      49.156  66.712  13.638  1.00  0.00           H
ATOM   3001  HB3 ARG A 207      49.392  65.163  14.326  1.00  0.00           H
ATOM   3002  HG2 ARG A 207      47.077  64.508  13.253  1.00  0.00           H
ATOM   3003  HG3 ARG A 207      46.945  66.145  12.734  1.00  0.00           H
ATOM   3004  HD2 ARG A 207      49.131  64.286  12.077  1.00  0.00           H
ATOM   3005  HD3 ARG A 207      47.665  64.538  11.031  1.00  0.00           H
ATOM   3006  HE  ARG A 207      48.781  67.074  11.277  1.00  0.00           H
ATOM   3007 HH11 ARG A 207      49.965  64.054   9.925  1.00  0.00           H
ATOM   3008 HH12 ARG A 207      51.146  64.930   8.981  1.00  0.00           H
ATOM   3009 HH21 ARG A 207      49.821  68.009   9.790  1.00  0.00           H
ATOM   3010 HH22 ARG A 207      51.200  67.198   8.966  1.00  0.00           H
ATOM   3011  N   LEU A 208      49.786  65.597  16.790  1.00  0.00           N
ATOM   3012  CA  LEU A 208      50.791  65.758  17.849  1.00  0.00           C
ATOM   3013  C   LEU A 208      51.815  66.843  17.510  1.00  0.00           C
ATOM   3014  O   LEU A 208      52.190  67.623  18.407  1.00  0.00           O
ATOM   3015  CB  LEU A 208      51.506  64.448  18.134  1.00  0.00           C
ATOM   3016  CG  LEU A 208      52.489  64.438  19.338  1.00  0.00           C
ATOM   3017  CD1 LEU A 208      51.897  64.881  20.651  1.00  0.00           C
ATOM   3018  CD2 LEU A 208      53.003  63.006  19.535  1.00  0.00           C
ATOM   3019  H   LEU A 208      49.569  64.678  16.433  1.00  0.00           H
ATOM   3020  HA  LEU A 208      50.299  66.063  18.773  1.00  0.00           H
ATOM   3021  HB2 LEU A 208      50.779  63.658  18.316  1.00  0.00           H
ATOM   3022  HB3 LEU A 208      52.043  64.062  17.267  1.00  0.00           H
ATOM   3023  HG  LEU A 208      53.272  65.174  19.153  1.00  0.00           H
ATOM   3024 HD11 LEU A 208      50.994  64.366  20.979  1.00  0.00           H
ATOM   3025 HD12 LEU A 208      52.673  64.658  21.383  1.00  0.00           H
ATOM   3026 HD13 LEU A 208      51.572  65.922  20.650  1.00  0.00           H
ATOM   3027 HD21 LEU A 208      53.167  62.561  18.553  1.00  0.00           H
ATOM   3028 HD22 LEU A 208      53.895  63.169  20.139  1.00  0.00           H
ATOM   3029 HD23 LEU A 208      52.329  62.432  20.171  1.00  0.00           H
ATOM   3030  N   GLY A 209      52.278  66.835  16.246  1.00  0.00           N
ATOM   3031  CA  GLY A 209      53.387  67.821  15.898  1.00  0.00           C
ATOM   3032  C   GLY A 209      52.838  69.233  15.720  1.00  0.00           C
ATOM   3033  O   GLY A 209      53.591  70.162  15.792  1.00  0.00           O
ATOM   3034  H   GLY A 209      51.910  66.131  15.622  1.00  0.00           H
ATOM   3035  HA2 GLY A 209      54.106  67.860  16.716  1.00  0.00           H
ATOM   3036  HA3 GLY A 209      53.850  67.502  14.964  1.00  0.00           H
ATOM   3037  N   GLU A 210      51.514  69.422  15.487  1.00  0.01           N
ATOM   3038  CA  GLU A 210      50.907  70.704  15.126  1.00  0.01           C
ATOM   3039  C   GLU A 210      50.807  71.560  16.344  1.00  0.01           C
ATOM   3040  O   GLU A 210      50.971  72.812  16.309  1.00  0.01           O
ATOM   3041  CB  GLU A 210      49.516  70.493  14.476  1.00  0.01           C
ATOM   3042  CG  GLU A 210      49.669  69.808  13.150  1.00  0.01           C
ATOM   3043  CD  GLU A 210      48.446  69.450  12.365  1.00  0.01           C
ATOM   3044  OE1 GLU A 210      48.627  69.069  11.192  1.00  0.01           O
ATOM   3045  OE2 GLU A 210      47.372  69.326  12.964  1.00  0.01           O
ATOM   3046  H   GLU A 210      50.896  68.647  15.683  1.00  0.01           H
ATOM   3047  HA  GLU A 210      51.599  71.183  14.433  1.00  0.01           H
ATOM   3048  HB2 GLU A 210      48.978  69.835  15.158  1.00  0.01           H
ATOM   3049  HB3 GLU A 210      49.071  71.473  14.300  1.00  0.01           H
ATOM   3050  HG2 GLU A 210      50.314  70.380  12.483  1.00  0.01           H
ATOM   3051  HG3 GLU A 210      50.256  68.899  13.280  1.00  0.01           H
ATOM   3052  N   PHE A 211      50.691  70.877  17.498  1.00 -0.01           N
ATOM   3053  CA  PHE A 211      50.437  71.538  18.726  1.00 -0.01           C
ATOM   3054  C   PHE A 211      51.749  72.226  19.248  1.00 -0.01           C
ATOM   3055  O   PHE A 211      51.804  73.383  19.609  1.00 -0.01           O
ATOM   3056  CB  PHE A 211      49.896  70.519  19.765  1.00 -0.01           C
ATOM   3057  CG  PHE A 211      49.862  70.953  21.243  1.00 -0.01           C
ATOM   3058  CD1 PHE A 211      49.344  72.271  21.625  1.00 -0.01           C
ATOM   3059  CD2 PHE A 211      50.502  70.228  22.211  1.00 -0.01           C
ATOM   3060  CE1 PHE A 211      49.269  72.566  23.005  1.00 -0.01           C
ATOM   3061  CE2 PHE A 211      50.527  70.659  23.591  1.00 -0.01           C
ATOM   3062  CZ  PHE A 211      49.886  71.811  23.989  1.00 -0.01           C
ATOM   3063  H   PHE A 211      50.724  69.871  17.415  1.00 -0.01           H
ATOM   3064  HA  PHE A 211      49.626  72.258  18.615  1.00 -0.01           H
ATOM   3065  HB2 PHE A 211      48.858  70.214  19.629  1.00 -0.01           H
ATOM   3066  HB3 PHE A 211      50.566  69.660  19.782  1.00 -0.01           H
ATOM   3067  HD1 PHE A 211      48.908  72.920  20.880  1.00 -0.01           H
ATOM   3068  HD2 PHE A 211      51.013  69.327  21.904  1.00 -0.01           H
ATOM   3069  HE1 PHE A 211      48.763  73.503  23.184  1.00 -0.01           H
ATOM   3070  HE2 PHE A 211      51.043  70.159  24.397  1.00 -0.01           H
ATOM   3071  HZ  PHE A 211      50.132  72.161  24.981  1.00 -0.01           H
ATOM   3072  N   PHE A 212      52.868  71.589  19.150  1.00  0.00           N
ATOM   3073  CA  PHE A 212      54.169  72.158  19.573  1.00  0.00           C
ATOM   3074  C   PHE A 212      54.632  73.229  18.536  1.00  0.00           C
ATOM   3075  O   PHE A 212      55.219  74.149  19.032  1.00  0.00           O
ATOM   3076  CB  PHE A 212      55.184  71.038  19.558  1.00  0.00           C
ATOM   3077  CG  PHE A 212      54.942  69.989  20.631  1.00  0.00           C
ATOM   3078  CD1 PHE A 212      54.519  68.697  20.237  1.00  0.00           C
ATOM   3079  CD2 PHE A 212      54.977  70.320  22.010  1.00  0.00           C
ATOM   3080  CE1 PHE A 212      54.144  67.734  21.169  1.00  0.00           C
ATOM   3081  CE2 PHE A 212      54.702  69.311  22.992  1.00  0.00           C
ATOM   3082  CZ  PHE A 212      54.266  68.075  22.506  1.00  0.00           C
ATOM   3083  H   PHE A 212      52.887  70.608  18.909  1.00  0.00           H
ATOM   3084  HA  PHE A 212      54.120  72.705  20.515  1.00  0.00           H
ATOM   3085  HB2 PHE A 212      55.239  70.540  18.590  1.00  0.00           H
ATOM   3086  HB3 PHE A 212      56.103  71.597  19.733  1.00  0.00           H
ATOM   3087  HD1 PHE A 212      54.317  68.530  19.189  1.00  0.00           H
ATOM   3088  HD2 PHE A 212      55.263  71.304  22.353  1.00  0.00           H
ATOM   3089  HE1 PHE A 212      53.800  66.762  20.848  1.00  0.00           H
ATOM   3090  HE2 PHE A 212      54.780  69.476  24.056  1.00  0.00           H
ATOM   3091  HZ  PHE A 212      53.856  67.425  23.264  1.00  0.00           H
ATOM   3092  N   ASP A 213      54.265  73.169  17.250  1.00  0.00           N
ATOM   3093  CA  ASP A 213      54.507  74.418  16.399  1.00  0.00           C
ATOM   3094  C   ASP A 213      53.503  75.536  16.813  1.00  0.00           C
ATOM   3095  O   ASP A 213      53.873  76.738  16.699  1.00  0.00           O
ATOM   3096  CB  ASP A 213      54.488  74.019  14.981  1.00  0.00           C
ATOM   3097  CG  ASP A 213      55.597  73.167  14.505  1.00  0.00           C
ATOM   3098  OD1 ASP A 213      55.579  72.836  13.288  1.00  0.00           O
ATOM   3099  OD2 ASP A 213      56.478  72.741  15.262  1.00  0.00           O
ATOM   3100  H   ASP A 213      53.841  72.363  16.814  1.00  0.00           H
ATOM   3101  HA  ASP A 213      55.492  74.786  16.687  1.00  0.00           H
ATOM   3102  HB2 ASP A 213      53.506  73.609  14.746  1.00  0.00           H
ATOM   3103  HB3 ASP A 213      54.523  74.929  14.382  1.00  0.00           H
ATOM   3104  N   ILE A 214      52.274  75.273  17.303  1.00  0.01           N
ATOM   3105  CA  ILE A 214      51.323  76.330  17.747  1.00  0.01           C
ATOM   3106  C   ILE A 214      51.676  76.934  19.130  1.00  0.01           C
ATOM   3107  O   ILE A 214      51.617  78.180  19.388  1.00  0.01           O
ATOM   3108  CB  ILE A 214      49.908  75.738  17.840  1.00  0.01           C
ATOM   3109  CG1 ILE A 214      49.300  75.672  16.461  1.00  0.01           C
ATOM   3110  CG2 ILE A 214      49.006  76.520  18.768  1.00  0.01           C
ATOM   3111  CD1 ILE A 214      48.012  74.866  16.257  1.00  0.01           C
ATOM   3112  H   ILE A 214      52.056  74.288  17.249  1.00  0.01           H
ATOM   3113  HA  ILE A 214      51.338  77.172  17.054  1.00  0.01           H
ATOM   3114  HB  ILE A 214      49.900  74.695  18.158  1.00  0.01           H
ATOM   3115 HG12 ILE A 214      49.093  76.694  16.144  1.00  0.01           H
ATOM   3116 HG13 ILE A 214      50.039  75.201  15.813  1.00  0.01           H
ATOM   3117 HG21 ILE A 214      49.247  76.318  19.812  1.00  0.01           H
ATOM   3118 HG22 ILE A 214      49.135  77.586  18.579  1.00  0.01           H
ATOM   3119 HG23 ILE A 214      47.954  76.306  18.577  1.00  0.01           H
ATOM   3120 HD11 ILE A 214      48.037  73.975  16.883  1.00  0.01           H
ATOM   3121 HD12 ILE A 214      47.094  75.422  16.447  1.00  0.01           H
ATOM   3122 HD13 ILE A 214      48.086  74.567  15.211  1.00  0.01           H
ATOM   3123  N   VAL A 215      52.146  76.154  20.055  1.00  0.00           N
ATOM   3124  CA  VAL A 215      52.605  76.550  21.381  1.00  0.00           C
ATOM   3125  C   VAL A 215      53.774  77.552  21.288  1.00  0.00           C
ATOM   3126  O   VAL A 215      53.743  78.613  21.900  1.00  0.00           O
ATOM   3127  CB  VAL A 215      53.162  75.302  22.188  1.00  0.00           C
ATOM   3128  CG1 VAL A 215      53.962  75.705  23.478  1.00  0.00           C
ATOM   3129  CG2 VAL A 215      51.916  74.538  22.610  1.00  0.00           C
ATOM   3130  H   VAL A 215      52.113  75.161  19.874  1.00  0.00           H
ATOM   3131  HA  VAL A 215      51.871  77.028  22.030  1.00  0.00           H
ATOM   3132  HB  VAL A 215      53.788  74.746  21.490  1.00  0.00           H
ATOM   3133 HG11 VAL A 215      53.372  76.368  24.111  1.00  0.00           H
ATOM   3134 HG12 VAL A 215      54.357  74.818  23.974  1.00  0.00           H
ATOM   3135 HG13 VAL A 215      54.797  76.323  23.147  1.00  0.00           H
ATOM   3136 HG21 VAL A 215      51.251  74.522  21.746  1.00  0.00           H
ATOM   3137 HG22 VAL A 215      52.188  73.627  23.142  1.00  0.00           H
ATOM   3138 HG23 VAL A 215      51.300  75.116  23.299  1.00  0.00           H
ATOM   3139  N   SER A 216      54.820  77.250  20.517  1.00  0.00           N
ATOM   3140  CA  SER A 216      55.889  78.160  20.156  1.00  0.00           C
ATOM   3141  C   SER A 216      55.481  79.406  19.341  1.00  0.00           C
ATOM   3142  O   SER A 216      55.883  80.508  19.589  1.00  0.00           O
ATOM   3143  CB  SER A 216      56.956  77.373  19.267  1.00  0.00           C
ATOM   3144  OG  SER A 216      58.061  78.204  19.134  1.00  0.00           O
ATOM   3145  H   SER A 216      54.776  76.448  19.903  1.00  0.00           H
ATOM   3146  HA  SER A 216      56.373  78.400  21.103  1.00  0.00           H
ATOM   3147  HB2 SER A 216      57.255  76.407  19.674  1.00  0.00           H
ATOM   3148  HB3 SER A 216      56.565  77.105  18.286  1.00  0.00           H
ATOM   3149  HG  SER A 216      58.600  78.249  19.928  1.00  0.00           H
ATOM   3150  N   GLY A 217      54.516  79.271  18.492  1.00  0.00           N
ATOM   3151  CA  GLY A 217      53.883  80.322  17.676  1.00  0.00           C
ATOM   3152  C   GLY A 217      53.097  81.306  18.557  1.00  0.00           C
ATOM   3153  O   GLY A 217      53.265  82.494  18.482  1.00  0.00           O
ATOM   3154  H   GLY A 217      54.093  78.368  18.329  1.00  0.00           H
ATOM   3155  HA2 GLY A 217      54.649  80.926  17.190  1.00  0.00           H
ATOM   3156  HA3 GLY A 217      53.230  79.881  16.923  1.00  0.00           H
ATOM   3157  N   ALA A 218      52.239  80.772  19.365  1.00  0.00           N
ATOM   3158  CA  ALA A 218      51.721  81.564  20.467  1.00  0.00           C
ATOM   3159  C   ALA A 218      52.694  82.083  21.559  1.00  0.00           C
ATOM   3160  O   ALA A 218      52.180  82.733  22.487  1.00  0.00           O
ATOM   3161  CB  ALA A 218      50.598  80.707  21.080  1.00  0.00           C
ATOM   3162  H   ALA A 218      51.874  79.845  19.197  1.00  0.00           H
ATOM   3163  HA  ALA A 218      51.281  82.497  20.115  1.00  0.00           H
ATOM   3164  HB1 ALA A 218      49.913  80.551  20.247  1.00  0.00           H
ATOM   3165  HB2 ALA A 218      51.061  79.772  21.396  1.00  0.00           H
ATOM   3166  HB3 ALA A 218      50.254  81.342  21.896  1.00  0.00           H
ATOM   3167  N   GLY A 219      54.021  81.779  21.426  1.00  0.00           N
ATOM   3168  CA  GLY A 219      55.019  82.574  22.011  1.00  0.00           C
ATOM   3169  C   GLY A 219      55.665  82.022  23.268  1.00  0.00           C
ATOM   3170  O   GLY A 219      56.313  82.832  23.923  1.00  0.00           O
ATOM   3171  H   GLY A 219      54.294  81.117  20.714  1.00  0.00           H
ATOM   3172  HA2 GLY A 219      55.868  82.671  21.335  1.00  0.00           H
ATOM   3173  HA3 GLY A 219      54.734  83.617  22.153  1.00  0.00           H
ATOM   3174  N   PHE A 220      55.424  80.791  23.706  1.00  0.00           N
ATOM   3175  CA  PHE A 220      55.732  80.289  25.051  1.00  0.00           C
ATOM   3176  C   PHE A 220      57.034  79.484  25.028  1.00  0.00           C
ATOM   3177  O   PHE A 220      57.151  78.538  24.245  1.00  0.00           O
ATOM   3178  CB  PHE A 220      54.684  79.327  25.551  1.00  0.00           C
ATOM   3179  CG  PHE A 220      53.356  79.944  25.914  1.00  0.00           C
ATOM   3180  CD1 PHE A 220      53.164  80.427  27.220  1.00  0.00           C
ATOM   3181  CD2 PHE A 220      52.407  80.132  24.946  1.00  0.00           C
ATOM   3182  CE1 PHE A 220      51.915  81.058  27.566  1.00  0.00           C
ATOM   3183  CE2 PHE A 220      51.214  80.854  25.214  1.00  0.00           C
ATOM   3184  CZ  PHE A 220      50.936  81.191  26.555  1.00  0.00           C
ATOM   3185  H   PHE A 220      54.772  80.281  23.128  1.00  0.00           H
ATOM   3186  HA  PHE A 220      55.764  81.120  25.757  1.00  0.00           H
ATOM   3187  HB2 PHE A 220      54.520  78.570  24.784  1.00  0.00           H
ATOM   3188  HB3 PHE A 220      55.062  78.592  26.261  1.00  0.00           H
ATOM   3189  HD1 PHE A 220      53.948  80.283  27.948  1.00  0.00           H
ATOM   3190  HD2 PHE A 220      52.566  79.691  23.973  1.00  0.00           H
ATOM   3191  HE1 PHE A 220      51.784  81.365  28.593  1.00  0.00           H
ATOM   3192  HE2 PHE A 220      50.562  81.155  24.407  1.00  0.00           H
ATOM   3193  HZ  PHE A 220      49.991  81.659  26.788  1.00  0.00           H
ATOM   3194  N   HID A 221      57.947  79.822  25.917  1.00  0.00           N
ATOM   3195  CA  HID A 221      58.911  78.831  26.391  1.00  0.00           C
ATOM   3196  C   HID A 221      58.236  77.702  27.255  1.00  0.00           C
ATOM   3197  O   HID A 221      57.269  78.015  27.977  1.00  0.00           O
ATOM   3198  CB  HID A 221      60.091  79.466  27.084  1.00  0.00           C
ATOM   3199  CG  HID A 221      60.849  80.542  26.262  1.00  0.00           C
ATOM   3200  CD2 HID A 221      60.931  81.868  26.539  1.00  0.00           C
ATOM   3201  ND1 HID A 221      61.532  80.364  25.081  1.00  0.00           N
ATOM   3202  CE1 HID A 221      62.038  81.563  24.719  1.00  0.00           C
ATOM   3203  NE2 HID A 221      61.646  82.519  25.560  1.00  0.00           N
ATOM   3204  H   HID A 221      57.739  80.688  26.394  1.00  0.00           H
ATOM   3205  HA  HID A 221      59.305  78.410  25.466  1.00  0.00           H
ATOM   3206  HB2 HID A 221      59.693  79.936  27.983  1.00  0.00           H
ATOM   3207  HB3 HID A 221      60.833  78.708  27.339  1.00  0.00           H
ATOM   3208  HD1 HID A 221      61.600  79.486  24.585  1.00  0.00           H
ATOM   3209  HD2 HID A 221      60.535  82.366  27.411  1.00  0.00           H
ATOM   3210  HE1 HID A 221      62.726  81.763  23.911  1.00  0.00           H
ATOM   3211  N   THR A 222      58.734  76.467  27.261  1.00  0.00           N
ATOM   3212  CA  THR A 222      58.231  75.301  28.086  1.00  0.00           C
ATOM   3213  C   THR A 222      58.863  75.117  29.412  1.00  0.00           C
ATOM   3214  O   THR A 222      60.074  75.255  29.425  1.00  0.00           O
ATOM   3215  CB  THR A 222      58.362  74.076  27.171  1.00  0.00           C
ATOM   3216  CG2 THR A 222      57.645  72.841  27.727  1.00  0.00           C
ATOM   3217  OG1 THR A 222      57.775  74.405  25.952  1.00  0.00           O
ATOM   3218  H   THR A 222      59.515  76.304  26.641  1.00  0.00           H
ATOM   3219  HA  THR A 222      57.172  75.504  28.250  1.00  0.00           H
ATOM   3220  HB  THR A 222      59.432  73.876  27.108  1.00  0.00           H
ATOM   3221  HG1 THR A 222      58.422  75.007  25.577  1.00  0.00           H
ATOM   3222 HG21 THR A 222      58.034  72.445  28.665  1.00  0.00           H
ATOM   3223 HG22 THR A 222      56.599  73.009  27.984  1.00  0.00           H
ATOM   3224 HG23 THR A 222      57.667  71.970  27.072  1.00  0.00           H
ATOM   3225  N   LEU A 223      58.148  74.671  30.474  1.00  0.00           N
ATOM   3226  CA  LEU A 223      58.641  74.201  31.738  1.00  0.00           C
ATOM   3227  C   LEU A 223      58.765  72.676  31.749  1.00  0.00           C
ATOM   3228  O   LEU A 223      59.834  72.138  32.025  1.00  0.00           O
ATOM   3229  CB  LEU A 223      57.886  74.785  32.945  1.00  0.00           C
ATOM   3230  CG  LEU A 223      57.819  76.337  33.061  1.00  0.00           C
ATOM   3231  CD1 LEU A 223      57.149  76.672  34.351  1.00  0.00           C
ATOM   3232  CD2 LEU A 223      59.293  76.904  33.130  1.00  0.00           C
ATOM   3233  H   LEU A 223      57.140  74.636  30.414  1.00  0.00           H
ATOM   3234  HA  LEU A 223      59.653  74.516  31.992  1.00  0.00           H
ATOM   3235  HB2 LEU A 223      56.843  74.511  32.786  1.00  0.00           H
ATOM   3236  HB3 LEU A 223      58.209  74.452  33.931  1.00  0.00           H
ATOM   3237  HG  LEU A 223      57.193  76.677  32.235  1.00  0.00           H
ATOM   3238 HD11 LEU A 223      56.238  76.121  34.582  1.00  0.00           H
ATOM   3239 HD12 LEU A 223      57.736  76.533  35.259  1.00  0.00           H
ATOM   3240 HD13 LEU A 223      56.761  77.688  34.272  1.00  0.00           H
ATOM   3241 HD21 LEU A 223      59.885  76.798  32.221  1.00  0.00           H
ATOM   3242 HD22 LEU A 223      59.209  77.962  33.379  1.00  0.00           H
ATOM   3243 HD23 LEU A 223      59.857  76.446  33.943  1.00  0.00           H
ATOM   3244  N   SER A 224      57.632  71.944  31.521  1.00  0.00           N
ATOM   3245  CA  SER A 224      57.683  70.474  31.303  1.00  0.00           C
ATOM   3246  C   SER A 224      56.484  69.947  30.527  1.00  0.00           C
ATOM   3247  O   SER A 224      55.590  70.716  30.257  1.00  0.00           O
ATOM   3248  CB  SER A 224      57.742  69.694  32.590  1.00  0.00           C
ATOM   3249  OG  SER A 224      56.622  69.893  33.478  1.00  0.00           O
ATOM   3250  H   SER A 224      56.770  72.403  31.261  1.00  0.00           H
ATOM   3251  HA  SER A 224      58.638  70.263  30.822  1.00  0.00           H
ATOM   3252  HB2 SER A 224      57.794  68.645  32.298  1.00  0.00           H
ATOM   3253  HB3 SER A 224      58.666  69.900  33.132  1.00  0.00           H
ATOM   3254  HG  SER A 224      56.700  70.748  33.909  1.00  0.00           H
ATOM   3255  N   LEU A 225      56.468  68.644  30.185  1.00  0.00           N
ATOM   3256  CA  LEU A 225      55.376  67.906  29.449  1.00  0.00           C
ATOM   3257  C   LEU A 225      55.218  66.486  30.010  1.00  0.00           C
ATOM   3258  O   LEU A 225      56.123  65.788  30.521  1.00  0.00           O
ATOM   3259  CB  LEU A 225      55.808  67.898  27.962  1.00  0.00           C
ATOM   3260  CG  LEU A 225      55.124  66.944  26.905  1.00  0.00           C
ATOM   3261  CD1 LEU A 225      53.944  67.668  26.251  1.00  0.00           C
ATOM   3262  CD2 LEU A 225      56.064  66.364  25.839  1.00  0.00           C
ATOM   3263  H   LEU A 225      57.350  68.152  30.215  1.00  0.00           H
ATOM   3264  HA  LEU A 225      54.449  68.435  29.669  1.00  0.00           H
ATOM   3265  HB2 LEU A 225      55.894  68.883  27.503  1.00  0.00           H
ATOM   3266  HB3 LEU A 225      56.857  67.611  28.033  1.00  0.00           H
ATOM   3267  HG  LEU A 225      54.632  66.173  27.497  1.00  0.00           H
ATOM   3268 HD11 LEU A 225      54.319  68.560  25.749  1.00  0.00           H
ATOM   3269 HD12 LEU A 225      53.462  67.052  25.493  1.00  0.00           H
ATOM   3270 HD13 LEU A 225      53.237  67.789  27.072  1.00  0.00           H
ATOM   3271 HD21 LEU A 225      56.579  67.204  25.373  1.00  0.00           H
ATOM   3272 HD22 LEU A 225      56.806  65.711  26.297  1.00  0.00           H
ATOM   3273 HD23 LEU A 225      55.457  65.879  25.075  1.00  0.00           H
ATOM   3274  N   LYS A 226      53.972  65.966  29.907  1.00  0.01           N
ATOM   3275  CA  LYS A 226      53.631  64.588  30.277  1.00  0.01           C
ATOM   3276  C   LYS A 226      52.490  64.019  29.366  1.00  0.01           C
ATOM   3277  O   LYS A 226      51.416  64.524  29.413  1.00  0.01           O
ATOM   3278  CB  LYS A 226      53.427  64.504  31.730  1.00  0.01           C
ATOM   3279  CG  LYS A 226      53.617  63.037  32.216  1.00  0.01           C
ATOM   3280  CD  LYS A 226      53.109  62.941  33.693  1.00  0.01           C
ATOM   3281  CE  LYS A 226      52.790  61.532  34.019  1.00  0.01           C
ATOM   3282  NZ  LYS A 226      54.000  60.658  34.054  1.00  0.01           N
ATOM   3283  H   LYS A 226      53.202  66.574  29.664  1.00  0.01           H
ATOM   3284  HA  LYS A 226      54.501  63.963  30.077  1.00  0.01           H
ATOM   3285  HB2 LYS A 226      54.154  65.123  32.257  1.00  0.01           H
ATOM   3286  HB3 LYS A 226      52.402  64.796  31.958  1.00  0.01           H
ATOM   3287  HG2 LYS A 226      53.033  62.458  31.501  1.00  0.01           H
ATOM   3288  HG3 LYS A 226      54.673  62.772  32.152  1.00  0.01           H
ATOM   3289  HD2 LYS A 226      53.782  63.495  34.347  1.00  0.01           H
ATOM   3290  HD3 LYS A 226      52.091  63.302  33.837  1.00  0.01           H
ATOM   3291  HE2 LYS A 226      52.211  61.486  34.942  1.00  0.01           H
ATOM   3292  HE3 LYS A 226      52.146  61.253  33.185  1.00  0.01           H
ATOM   3293  HZ1 LYS A 226      54.671  61.129  34.645  1.00  0.01           H
ATOM   3294  HZ2 LYS A 226      53.797  59.715  34.352  1.00  0.01           H
ATOM   3295  HZ3 LYS A 226      54.444  60.579  33.151  1.00  0.01           H
ATOM   3296  N   ASP A 227      52.688  62.892  28.652  1.00 -0.01           N
ATOM   3297  CA  ASP A 227      51.525  62.049  28.142  1.00 -0.01           C
ATOM   3298  C   ASP A 227      50.711  61.587  29.367  1.00 -0.01           C
ATOM   3299  O   ASP A 227      51.350  61.253  30.384  1.00 -0.01           O
ATOM   3300  CB  ASP A 227      52.068  60.835  27.455  1.00 -0.01           C
ATOM   3301  CG  ASP A 227      51.061  59.873  26.810  1.00 -0.01           C
ATOM   3302  OD1 ASP A 227      51.571  58.919  26.164  1.00 -0.01           O
ATOM   3303  OD2 ASP A 227      49.816  59.946  26.944  1.00 -0.01           O
ATOM   3304  H   ASP A 227      53.638  62.640  28.421  1.00 -0.01           H
ATOM   3305  HA  ASP A 227      50.794  62.503  27.473  1.00 -0.01           H
ATOM   3306  HB2 ASP A 227      52.713  61.093  26.615  1.00 -0.01           H
ATOM   3307  HB3 ASP A 227      52.646  60.199  28.126  1.00 -0.01           H
ATOM   3308  N   LEU A 228      49.407  61.427  29.296  1.00 -0.03           N
ATOM   3309  CA  LEU A 228      48.511  60.931  30.326  1.00 -0.03           C
ATOM   3310  C   LEU A 228      47.460  59.939  29.870  1.00 -0.03           C
ATOM   3311  O   LEU A 228      46.644  59.557  30.700  1.00 -0.03           O
ATOM   3312  CB  LEU A 228      47.854  62.217  30.999  1.00 -0.03           C
ATOM   3313  CG  LEU A 228      48.754  63.040  31.942  1.00 -0.03           C
ATOM   3314  CD1 LEU A 228      47.973  64.250  32.286  1.00 -0.03           C
ATOM   3315  CD2 LEU A 228      49.054  62.303  33.265  1.00 -0.03           C
ATOM   3316  H   LEU A 228      48.935  61.705  28.448  1.00 -0.03           H
ATOM   3317  HA  LEU A 228      49.054  60.379  31.093  1.00 -0.03           H
ATOM   3318  HB2 LEU A 228      47.575  62.901  30.198  1.00 -0.03           H
ATOM   3319  HB3 LEU A 228      46.951  61.932  31.540  1.00 -0.03           H
ATOM   3320  HG  LEU A 228      49.738  63.321  31.564  1.00 -0.03           H
ATOM   3321 HD11 LEU A 228      48.520  64.968  32.898  1.00 -0.03           H
ATOM   3322 HD12 LEU A 228      47.744  64.763  31.352  1.00 -0.03           H
ATOM   3323 HD13 LEU A 228      47.071  63.986  32.839  1.00 -0.03           H
ATOM   3324 HD21 LEU A 228      49.281  61.254  33.076  1.00 -0.03           H
ATOM   3325 HD22 LEU A 228      49.969  62.772  33.627  1.00 -0.03           H
ATOM   3326 HD23 LEU A 228      48.255  62.476  33.986  1.00 -0.03           H
ATOM   3327  N   SER A 229      47.475  59.565  28.563  1.00 -0.02           N
ATOM   3328  CA  SER A 229      46.356  58.942  27.862  1.00 -0.02           C
ATOM   3329  C   SER A 229      45.819  57.622  28.473  1.00 -0.02           C
ATOM   3330  O   SER A 229      44.653  57.332  28.290  1.00 -0.02           O
ATOM   3331  CB  SER A 229      46.793  58.671  26.425  1.00 -0.02           C
ATOM   3332  OG  SER A 229      47.433  59.831  25.921  1.00 -0.02           O
ATOM   3333  H   SER A 229      48.282  59.875  28.042  1.00 -0.02           H
ATOM   3334  HA  SER A 229      45.566  59.692  27.821  1.00 -0.02           H
ATOM   3335  HB2 SER A 229      47.595  57.933  26.426  1.00 -0.02           H
ATOM   3336  HB3 SER A 229      46.019  58.340  25.732  1.00 -0.02           H
ATOM   3337  HG  SER A 229      48.343  59.824  26.226  1.00 -0.02           H
ATOM   3338  N   ALA A 230      46.632  56.798  29.205  1.00 -0.03           N
ATOM   3339  CA  ALA A 230      45.927  55.701  29.898  1.00 -0.03           C
ATOM   3340  C   ALA A 230      44.968  56.060  31.008  1.00 -0.03           C
ATOM   3341  O   ALA A 230      44.042  55.348  31.267  1.00 -0.03           O
ATOM   3342  CB  ALA A 230      46.943  54.660  30.323  1.00 -0.03           C
ATOM   3343  H   ALA A 230      47.612  57.018  29.314  1.00 -0.03           H
ATOM   3344  HA  ALA A 230      45.208  55.228  29.230  1.00 -0.03           H
ATOM   3345  HB1 ALA A 230      47.571  55.053  31.122  1.00 -0.03           H
ATOM   3346  HB2 ALA A 230      46.393  53.764  30.612  1.00 -0.03           H
ATOM   3347  HB3 ALA A 230      47.566  54.378  29.474  1.00 -0.03           H
ATOM   3348  N   ASN A 231      45.163  57.148  31.702  1.00 -0.10           N
ATOM   3349  CA  ASN A 231      44.158  57.711  32.682  1.00 -0.10           C
ATOM   3350  C   ASN A 231      42.859  58.203  32.034  1.00 -0.10           C
ATOM   3351  O   ASN A 231      41.832  57.960  32.715  1.00 -0.10           O
ATOM   3352  CB  ASN A 231      44.874  58.945  33.385  1.00 -0.10           C
ATOM   3353  CG  ASN A 231      46.095  58.687  34.201  1.00 -0.10           C
ATOM   3354  ND2 ASN A 231      47.241  58.692  33.556  1.00 -0.10           N
ATOM   3355  OD1 ASN A 231      46.028  58.394  35.386  1.00 -0.10           O
ATOM   3356  H   ASN A 231      45.981  57.726  31.579  1.00 -0.10           H
ATOM   3357  HA  ASN A 231      43.996  56.880  33.369  1.00 -0.10           H
ATOM   3358  HB2 ASN A 231      45.026  59.692  32.606  1.00 -0.10           H
ATOM   3359  HB3 ASN A 231      44.185  59.408  34.092  1.00 -0.10           H
ATOM   3360 HD21 ASN A 231      48.084  58.677  34.112  1.00 -0.10           H
ATOM   3361 HD22 ASN A 231      47.223  59.142  32.652  1.00 -0.10           H
ATOM   3362  N   LEU A 232      42.890  58.752  30.812  1.00 -1.02           N
ATOM   3363  CA  LEU A 232      41.711  59.011  30.100  1.00 -1.02           C
ATOM   3364  C   LEU A 232      41.053  57.684  29.754  1.00 -1.02           C
ATOM   3365  O   LEU A 232      39.866  57.501  30.008  1.00 -1.02           O
ATOM   3366  CB  LEU A 232      42.014  59.879  28.869  1.00 -1.02           C
ATOM   3367  CG  LEU A 232      40.906  60.273  27.811  1.00 -1.02           C
ATOM   3368  CD1 LEU A 232      39.622  60.772  28.497  1.00 -1.02           C
ATOM   3369  CD2 LEU A 232      41.432  61.323  26.801  1.00 -1.02           C
ATOM   3370  H   LEU A 232      43.795  58.796  30.366  1.00 -1.02           H
ATOM   3371  HA  LEU A 232      41.061  59.533  30.802  1.00 -1.02           H
ATOM   3372  HB2 LEU A 232      42.393  60.817  29.274  1.00 -1.02           H
ATOM   3373  HB3 LEU A 232      42.847  59.437  28.322  1.00 -1.02           H
ATOM   3374  HG  LEU A 232      40.589  59.392  27.252  1.00 -1.02           H
ATOM   3375 HD11 LEU A 232      39.381  60.011  29.239  1.00 -1.02           H
ATOM   3376 HD12 LEU A 232      39.739  61.756  28.952  1.00 -1.02           H
ATOM   3377 HD13 LEU A 232      38.762  60.855  27.832  1.00 -1.02           H
ATOM   3378 HD21 LEU A 232      42.161  60.839  26.151  1.00 -1.02           H
ATOM   3379 HD22 LEU A 232      40.601  61.649  26.177  1.00 -1.02           H
ATOM   3380 HD23 LEU A 232      41.813  62.171  27.371  1.00 -1.02           H
ATOM   3381  N   ALA A 233      41.811  56.717  29.114  1.00 -0.01           N
ATOM   3382  CA  ALA A 233      41.256  55.408  28.767  1.00 -0.01           C
ATOM   3383  C   ALA A 233      40.597  54.697  29.974  1.00 -0.01           C
ATOM   3384  O   ALA A 233      39.399  54.274  29.837  1.00 -0.01           O
ATOM   3385  CB  ALA A 233      42.411  54.642  28.211  1.00 -0.01           C
ATOM   3386  H   ALA A 233      42.782  56.946  28.957  1.00 -0.01           H
ATOM   3387  HA  ALA A 233      40.452  55.497  28.037  1.00 -0.01           H
ATOM   3388  HB1 ALA A 233      42.749  55.110  27.287  1.00 -0.01           H
ATOM   3389  HB2 ALA A 233      43.197  54.497  28.952  1.00 -0.01           H
ATOM   3390  HB3 ALA A 233      42.065  53.670  27.861  1.00 -0.01           H
ATOM   3391  N   MET A 234      41.179  54.704  31.198  1.00 -0.08           N
ATOM   3392  CA  MET A 234      40.509  54.302  32.467  1.00 -0.08           C
ATOM   3393  C   MET A 234      39.258  55.195  32.924  1.00 -0.08           C
ATOM   3394  O   MET A 234      38.279  54.606  33.478  1.00 -0.08           O
ATOM   3395  CB  MET A 234      41.460  54.351  33.652  1.00 -0.08           C
ATOM   3396  CG  MET A 234      42.175  53.016  33.909  1.00 -0.08           C
ATOM   3397  SD  MET A 234      41.046  51.564  34.047  1.00 -0.08           S
ATOM   3398  CE  MET A 234      40.461  51.754  35.792  1.00 -0.08           C
ATOM   3399  H   MET A 234      42.159  54.950  31.195  1.00 -0.08           H
ATOM   3400  HA  MET A 234      40.125  53.287  32.365  1.00 -0.08           H
ATOM   3401  HB2 MET A 234      42.198  55.135  33.481  1.00 -0.08           H
ATOM   3402  HB3 MET A 234      40.924  54.530  34.584  1.00 -0.08           H
ATOM   3403  HG2 MET A 234      42.805  52.763  33.056  1.00 -0.08           H
ATOM   3404  HG3 MET A 234      42.809  52.991  34.795  1.00 -0.08           H
ATOM   3405  HE1 MET A 234      40.172  50.856  36.339  1.00 -0.08           H
ATOM   3406  HE2 MET A 234      41.249  52.250  36.358  1.00 -0.08           H
ATOM   3407  HE3 MET A 234      39.627  52.455  35.822  1.00 -0.08           H
ATOM   3408  N   THR A 235      39.287  56.515  32.728  1.00 -0.44           N
ATOM   3409  CA  THR A 235      38.206  57.389  33.111  1.00 -0.44           C
ATOM   3410  C   THR A 235      37.028  57.141  32.193  1.00 -0.44           C
ATOM   3411  O   THR A 235      35.964  57.038  32.639  1.00 -0.44           O
ATOM   3412  CB  THR A 235      38.753  58.851  33.156  1.00 -0.44           C
ATOM   3413  CG2 THR A 235      37.529  59.816  33.545  1.00 -0.44           C
ATOM   3414  OG1 THR A 235      39.701  59.123  34.223  1.00 -0.44           O
ATOM   3415  H   THR A 235      40.143  56.985  32.471  1.00 -0.44           H
ATOM   3416  HA  THR A 235      37.893  57.105  34.115  1.00 -0.44           H
ATOM   3417  HB  THR A 235      39.128  59.187  32.189  1.00 -0.44           H
ATOM   3418  HG1 THR A 235      40.541  58.749  33.947  1.00 -0.44           H
ATOM   3419 HG21 THR A 235      36.798  59.800  32.736  1.00 -0.44           H
ATOM   3420 HG22 THR A 235      37.190  59.546  34.545  1.00 -0.44           H
ATOM   3421 HG23 THR A 235      37.995  60.800  33.602  1.00 -0.44           H
ATOM   3422  N   MET A 236      37.317  56.947  30.876  1.00 -0.47           N
ATOM   3423  CA  MET A 236      36.266  56.763  29.919  1.00 -0.47           C
ATOM   3424  C   MET A 236      35.620  55.379  30.097  1.00 -0.47           C
ATOM   3425  O   MET A 236      34.499  55.189  29.707  1.00 -0.47           O
ATOM   3426  CB  MET A 236      36.638  57.197  28.413  1.00 -0.47           C
ATOM   3427  CG  MET A 236      36.646  58.678  28.188  1.00 -0.47           C
ATOM   3428  SD  MET A 236      35.040  59.611  28.153  1.00 -0.47           S
ATOM   3429  CE  MET A 236      35.177  60.530  29.752  1.00 -0.47           C
ATOM   3430  H   MET A 236      38.274  56.976  30.553  1.00 -0.47           H
ATOM   3431  HA  MET A 236      35.476  57.467  30.180  1.00 -0.47           H
ATOM   3432  HB2 MET A 236      37.586  56.658  28.423  1.00 -0.47           H
ATOM   3433  HB3 MET A 236      35.954  56.734  27.702  1.00 -0.47           H
ATOM   3434  HG2 MET A 236      37.244  59.186  28.945  1.00 -0.47           H
ATOM   3435  HG3 MET A 236      37.278  58.785  27.307  1.00 -0.47           H
ATOM   3436  HE1 MET A 236      36.239  60.708  29.921  1.00 -0.47           H
ATOM   3437  HE2 MET A 236      34.687  61.503  29.711  1.00 -0.47           H
ATOM   3438  HE3 MET A 236      34.808  59.865  30.533  1.00 -0.47           H
ATOM   3439  N   ASN A 237      36.267  54.377  30.639  1.00  0.02           N
ATOM   3440  CA  ASN A 237      35.630  53.109  31.017  1.00  0.02           C
ATOM   3441  C   ASN A 237      34.651  53.142  32.254  1.00  0.02           C
ATOM   3442  O   ASN A 237      33.486  52.819  32.184  1.00  0.02           O
ATOM   3443  CB  ASN A 237      36.727  52.142  31.419  1.00  0.02           C
ATOM   3444  CG  ASN A 237      37.086  51.345  30.195  1.00  0.02           C
ATOM   3445  ND2 ASN A 237      38.176  51.651  29.494  1.00  0.02           N
ATOM   3446  OD1 ASN A 237      36.424  50.396  29.880  1.00  0.02           O
ATOM   3447  H   ASN A 237      37.175  54.635  30.999  1.00  0.02           H
ATOM   3448  HA  ASN A 237      35.002  52.762  30.197  1.00  0.02           H
ATOM   3449  HB2 ASN A 237      37.682  52.509  31.795  1.00  0.02           H
ATOM   3450  HB3 ASN A 237      36.357  51.405  32.132  1.00  0.02           H
ATOM   3451 HD21 ASN A 237      38.457  51.096  28.699  1.00  0.02           H
ATOM   3452 HD22 ASN A 237      38.657  52.524  29.655  1.00  0.02           H
ATOM   3453  N   VAL A 238      35.154  53.872  33.305  1.00 -0.08           N
ATOM   3454  CA  VAL A 238      34.272  54.313  34.454  1.00 -0.08           C
ATOM   3455  C   VAL A 238      33.072  55.111  33.872  1.00 -0.08           C
ATOM   3456  O   VAL A 238      31.940  54.895  34.323  1.00 -0.08           O
ATOM   3457  CB  VAL A 238      35.052  55.221  35.384  1.00 -0.08           C
ATOM   3458  CG1 VAL A 238      34.140  56.016  36.416  1.00 -0.08           C
ATOM   3459  CG2 VAL A 238      36.081  54.391  36.137  1.00 -0.08           C
ATOM   3460  H   VAL A 238      36.110  54.191  33.375  1.00 -0.08           H
ATOM   3461  HA  VAL A 238      33.881  53.439  34.975  1.00 -0.08           H
ATOM   3462  HB  VAL A 238      35.727  55.913  34.881  1.00 -0.08           H
ATOM   3463 HG11 VAL A 238      33.546  56.784  35.919  1.00 -0.08           H
ATOM   3464 HG12 VAL A 238      33.478  55.286  36.882  1.00 -0.08           H
ATOM   3465 HG13 VAL A 238      34.706  56.466  37.232  1.00 -0.08           H
ATOM   3466 HG21 VAL A 238      35.614  53.601  36.725  1.00 -0.08           H
ATOM   3467 HG22 VAL A 238      36.882  53.936  35.555  1.00 -0.08           H
ATOM   3468 HG23 VAL A 238      36.450  55.105  36.873  1.00 -0.08           H
ATOM   3469  N   PHE A 239      33.254  55.994  32.822  1.00 -0.02           N
ATOM   3470  CA  PHE A 239      32.155  56.628  32.155  1.00 -0.02           C
ATOM   3471  C   PHE A 239      31.101  55.685  31.593  1.00 -0.02           C
ATOM   3472  O   PHE A 239      29.902  55.881  31.865  1.00 -0.02           O
ATOM   3473  CB  PHE A 239      32.714  57.707  31.276  1.00 -0.02           C
ATOM   3474  CG  PHE A 239      31.674  58.542  30.518  1.00 -0.02           C
ATOM   3475  CD1 PHE A 239      31.881  58.831  29.184  1.00 -0.02           C
ATOM   3476  CD2 PHE A 239      30.664  59.236  31.271  1.00 -0.02           C
ATOM   3477  CE1 PHE A 239      30.885  59.624  28.537  1.00 -0.02           C
ATOM   3478  CE2 PHE A 239      29.698  60.014  30.594  1.00 -0.02           C
ATOM   3479  CZ  PHE A 239      29.874  60.281  29.251  1.00 -0.02           C
ATOM   3480  H   PHE A 239      34.153  56.405  32.617  1.00 -0.02           H
ATOM   3481  HA  PHE A 239      31.603  57.100  32.968  1.00 -0.02           H
ATOM   3482  HB2 PHE A 239      33.413  58.287  31.880  1.00 -0.02           H
ATOM   3483  HB3 PHE A 239      33.300  57.186  30.519  1.00 -0.02           H
ATOM   3484  HD1 PHE A 239      32.676  58.393  28.597  1.00 -0.02           H
ATOM   3485  HD2 PHE A 239      30.478  58.959  32.298  1.00 -0.02           H
ATOM   3486  HE1 PHE A 239      30.930  59.845  27.481  1.00 -0.02           H
ATOM   3487  HE2 PHE A 239      28.819  60.343  31.128  1.00 -0.02           H
ATOM   3488  HZ  PHE A 239      29.201  60.970  28.764  1.00 -0.02           H
ATOM   3489  N   ALA A 240      31.592  54.686  30.832  1.00  0.01           N
ATOM   3490  CA  ALA A 240      30.593  53.836  30.089  1.00  0.01           C
ATOM   3491  C   ALA A 240      29.664  53.160  31.154  1.00  0.01           C
ATOM   3492  O   ALA A 240      28.453  53.216  31.020  1.00  0.01           O
ATOM   3493  CB  ALA A 240      31.284  52.795  29.312  1.00  0.01           C
ATOM   3494  H   ALA A 240      32.573  54.498  30.683  1.00  0.01           H
ATOM   3495  HA  ALA A 240      29.997  54.463  29.426  1.00  0.01           H
ATOM   3496  HB1 ALA A 240      31.989  52.306  29.985  1.00  0.01           H
ATOM   3497  HB2 ALA A 240      30.516  52.147  28.890  1.00  0.01           H
ATOM   3498  HB3 ALA A 240      31.754  53.202  28.417  1.00  0.01           H
ATOM   3499  N   LEU A 241      30.235  52.586  32.200  1.00  0.01           N
ATOM   3500  CA  LEU A 241      29.520  51.940  33.367  1.00  0.01           C
ATOM   3501  C   LEU A 241      28.571  52.908  34.107  1.00  0.01           C
ATOM   3502  O   LEU A 241      27.480  52.535  34.395  1.00  0.01           O
ATOM   3503  CB  LEU A 241      30.638  51.256  34.215  1.00  0.01           C
ATOM   3504  CG  LEU A 241      30.031  50.392  35.221  1.00  0.01           C
ATOM   3505  CD1 LEU A 241      29.406  49.090  34.691  1.00  0.01           C
ATOM   3506  CD2 LEU A 241      31.059  49.865  36.136  1.00  0.01           C
ATOM   3507  H   LEU A 241      31.230  52.435  32.121  1.00  0.01           H
ATOM   3508  HA  LEU A 241      28.835  51.238  32.891  1.00  0.01           H
ATOM   3509  HB2 LEU A 241      31.358  50.673  33.640  1.00  0.01           H
ATOM   3510  HB3 LEU A 241      31.149  52.042  34.771  1.00  0.01           H
ATOM   3511  HG  LEU A 241      29.226  50.865  35.784  1.00  0.01           H
ATOM   3512 HD11 LEU A 241      29.033  48.397  35.445  1.00  0.01           H
ATOM   3513 HD12 LEU A 241      28.591  49.427  34.051  1.00  0.01           H
ATOM   3514 HD13 LEU A 241      29.970  48.520  33.953  1.00  0.01           H
ATOM   3515 HD21 LEU A 241      31.606  50.671  36.625  1.00  0.01           H
ATOM   3516 HD22 LEU A 241      30.561  49.174  36.816  1.00  0.01           H
ATOM   3517 HD23 LEU A 241      31.754  49.179  35.651  1.00  0.01           H
ATOM   3518  N   GLY A 242      28.884  54.223  34.163  1.00  0.00           N
ATOM   3519  CA  GLY A 242      27.935  55.252  34.684  1.00  0.00           C
ATOM   3520  C   GLY A 242      26.797  55.545  33.706  1.00  0.00           C
ATOM   3521  O   GLY A 242      25.726  55.919  34.183  1.00  0.00           O
ATOM   3522  H   GLY A 242      29.833  54.436  33.890  1.00  0.00           H
ATOM   3523  HA2 GLY A 242      27.598  54.950  35.676  1.00  0.00           H
ATOM   3524  HA3 GLY A 242      28.529  56.165  34.725  1.00  0.00           H
ATOM   3525  N   VAL A 243      26.937  55.370  32.405  1.00 -0.01           N
ATOM   3526  CA  VAL A 243      25.826  55.313  31.446  1.00 -0.01           C
ATOM   3527  C   VAL A 243      25.008  54.004  31.414  1.00 -0.01           C
ATOM   3528  O   VAL A 243      23.772  54.072  31.307  1.00 -0.01           O
ATOM   3529  CB  VAL A 243      26.411  55.777  30.072  1.00 -0.01           C
ATOM   3530  CG1 VAL A 243      25.555  55.493  28.896  1.00 -0.01           C
ATOM   3531  CG2 VAL A 243      26.796  57.271  30.027  1.00 -0.01           C
ATOM   3532  H   VAL A 243      27.892  55.193  32.129  1.00 -0.01           H
ATOM   3533  HA  VAL A 243      25.077  56.066  31.691  1.00 -0.01           H
ATOM   3534  HB  VAL A 243      27.320  55.185  29.977  1.00 -0.01           H
ATOM   3535 HG11 VAL A 243      25.346  54.428  28.792  1.00 -0.01           H
ATOM   3536 HG12 VAL A 243      24.591  55.998  28.965  1.00 -0.01           H
ATOM   3537 HG13 VAL A 243      26.132  55.825  28.033  1.00 -0.01           H
ATOM   3538 HG21 VAL A 243      25.898  57.868  30.186  1.00 -0.01           H
ATOM   3539 HG22 VAL A 243      27.463  57.567  30.837  1.00 -0.01           H
ATOM   3540 HG23 VAL A 243      27.243  57.372  29.038  1.00 -0.01           H
ATOM   3541  N   TYR A 244      25.618  52.807  31.467  1.00  0.01           N
ATOM   3542  CA  TYR A 244      24.944  51.526  31.323  1.00  0.01           C
ATOM   3543  C   TYR A 244      23.901  51.294  32.461  1.00  0.01           C
ATOM   3544  O   TYR A 244      22.857  50.752  32.169  1.00  0.01           O
ATOM   3545  CB  TYR A 244      25.941  50.398  31.150  1.00  0.01           C
ATOM   3546  CG  TYR A 244      26.742  50.320  29.798  1.00  0.01           C
ATOM   3547  CD1 TYR A 244      26.142  50.229  28.595  1.00  0.01           C
ATOM   3548  CD2 TYR A 244      28.102  50.168  29.780  1.00  0.01           C
ATOM   3549  CE1 TYR A 244      26.783  50.085  27.380  1.00  0.01           C
ATOM   3550  CE2 TYR A 244      28.830  50.012  28.594  1.00  0.01           C
ATOM   3551  CZ  TYR A 244      28.215  49.895  27.400  1.00  0.01           C
ATOM   3552  OH  TYR A 244      28.889  49.612  26.320  1.00  0.01           O
ATOM   3553  H   TYR A 244      26.623  52.714  31.460  1.00  0.01           H
ATOM   3554  HA  TYR A 244      24.413  51.586  30.373  1.00  0.01           H
ATOM   3555  HB2 TYR A 244      26.627  50.387  31.997  1.00  0.01           H
ATOM   3556  HB3 TYR A 244      25.465  49.433  31.321  1.00  0.01           H
ATOM   3557  HD1 TYR A 244      25.066  50.321  28.622  1.00  0.01           H
ATOM   3558  HD2 TYR A 244      28.598  50.237  30.736  1.00  0.01           H
ATOM   3559  HE1 TYR A 244      26.326  49.904  26.418  1.00  0.01           H
ATOM   3560  HE2 TYR A 244      29.897  49.853  28.542  1.00  0.01           H
ATOM   3561  HH  TYR A 244      28.401  49.695  25.497  1.00  0.01           H
ATOM   3562  N   SER A 245      24.269  51.598  33.707  1.00  0.01           N
ATOM   3563  CA  SER A 245      23.309  51.439  34.814  1.00  0.01           C
ATOM   3564  C   SER A 245      22.312  52.737  34.914  1.00  0.01           C
ATOM   3565  O   SER A 245      21.411  52.675  35.802  1.00  0.01           O
ATOM   3566  CB  SER A 245      24.137  51.402  36.127  1.00  0.01           C
ATOM   3567  OG  SER A 245      24.904  52.604  36.299  1.00  0.01           O
ATOM   3568  H   SER A 245      25.186  51.988  33.872  1.00  0.01           H
ATOM   3569  HA  SER A 245      22.754  50.501  34.781  1.00  0.01           H
ATOM   3570  HB2 SER A 245      23.509  51.175  36.989  1.00  0.01           H
ATOM   3571  HB3 SER A 245      24.872  50.611  35.980  1.00  0.01           H
ATOM   3572  HG  SER A 245      25.669  52.329  36.810  1.00  0.01           H
ATOM   3573  N   ARG A 246      22.427  53.785  34.061  1.00  0.02           N
ATOM   3574  CA  ARG A 246      21.473  54.964  34.058  1.00  0.02           C
ATOM   3575  C   ARG A 246      20.754  55.233  32.729  1.00  0.02           C
ATOM   3576  O   ARG A 246      20.499  56.397  32.386  1.00  0.02           O
ATOM   3577  CB  ARG A 246      22.078  56.245  34.720  1.00  0.02           C
ATOM   3578  CG  ARG A 246      22.544  56.006  36.145  1.00  0.02           C
ATOM   3579  CD  ARG A 246      23.232  57.308  36.613  1.00  0.02           C
ATOM   3580  NE  ARG A 246      24.006  57.088  37.806  1.00  0.02           N
ATOM   3581  CZ  ARG A 246      25.213  56.579  37.972  1.00  0.02           C
ATOM   3582  NH1 ARG A 246      25.772  55.995  37.030  1.00  0.02           N
ATOM   3583  NH2 ARG A 246      25.904  56.486  39.085  1.00  0.02           N
ATOM   3584  H   ARG A 246      23.175  53.773  33.382  1.00  0.02           H
ATOM   3585  HA  ARG A 246      20.605  54.709  34.667  1.00  0.02           H
ATOM   3586  HB2 ARG A 246      22.931  56.610  34.147  1.00  0.02           H
ATOM   3587  HB3 ARG A 246      21.346  57.052  34.717  1.00  0.02           H
ATOM   3588  HG2 ARG A 246      21.736  55.571  36.733  1.00  0.02           H
ATOM   3589  HG3 ARG A 246      23.282  55.224  35.961  1.00  0.02           H
ATOM   3590  HD2 ARG A 246      23.890  57.767  35.875  1.00  0.02           H
ATOM   3591  HD3 ARG A 246      22.453  58.066  36.683  1.00  0.02           H
ATOM   3592  HE  ARG A 246      23.586  57.394  38.672  1.00  0.02           H
ATOM   3593 HH11 ARG A 246      25.372  55.914  36.106  1.00  0.02           H
ATOM   3594 HH12 ARG A 246      26.739  55.748  37.183  1.00  0.02           H
ATOM   3595 HH21 ARG A 246      25.530  56.782  39.975  1.00  0.02           H
ATOM   3596 HH22 ARG A 246      26.865  56.182  39.024  1.00  0.02           H
ATOM   3597  N   ARG A 247      20.380  54.232  31.905  1.00  0.00           N
ATOM   3598  CA  ARG A 247      19.942  54.370  30.529  1.00  0.00           C
ATOM   3599  C   ARG A 247      18.494  54.959  30.392  1.00  0.00           C
ATOM   3600  O   ARG A 247      18.135  55.810  29.630  1.00  0.00           O
ATOM   3601  CB  ARG A 247      20.010  53.035  29.692  1.00  0.00           C
ATOM   3602  CG  ARG A 247      21.333  52.572  29.184  1.00  0.00           C
ATOM   3603  CD  ARG A 247      21.124  51.306  28.310  1.00  0.00           C
ATOM   3604  NE  ARG A 247      20.507  50.185  29.108  1.00  0.00           N
ATOM   3605  CZ  ARG A 247      19.563  49.266  28.727  1.00  0.00           C
ATOM   3606  NH1 ARG A 247      18.930  49.209  27.583  1.00  0.00           N
ATOM   3607  NH2 ARG A 247      19.302  48.389  29.542  1.00  0.00           N
ATOM   3608  H   ARG A 247      20.663  53.307  32.195  1.00  0.00           H
ATOM   3609  HA  ARG A 247      20.630  55.067  30.051  1.00  0.00           H
ATOM   3610  HB2 ARG A 247      19.459  52.270  30.239  1.00  0.00           H
ATOM   3611  HB3 ARG A 247      19.379  53.120  28.807  1.00  0.00           H
ATOM   3612  HG2 ARG A 247      21.842  53.300  28.554  1.00  0.00           H
ATOM   3613  HG3 ARG A 247      22.007  52.393  30.022  1.00  0.00           H
ATOM   3614  HD2 ARG A 247      20.644  51.438  27.341  1.00  0.00           H
ATOM   3615  HD3 ARG A 247      22.166  51.027  28.158  1.00  0.00           H
ATOM   3616  HE  ARG A 247      20.837  50.190  30.063  1.00  0.00           H
ATOM   3617 HH11 ARG A 247      19.066  49.962  26.924  1.00  0.00           H
ATOM   3618 HH12 ARG A 247      18.415  48.367  27.367  1.00  0.00           H
ATOM   3619 HH21 ARG A 247      19.712  48.422  30.464  1.00  0.00           H
ATOM   3620 HH22 ARG A 247      18.497  47.788  29.440  1.00  0.00           H
ATOM   3621  N   ALA A 248      17.611  54.420  31.237  1.00  0.00           N
ATOM   3622  CA  ALA A 248      16.266  54.897  31.353  1.00  0.00           C
ATOM   3623  C   ALA A 248      16.221  56.340  32.089  1.00  0.00           C
ATOM   3624  O   ALA A 248      15.430  57.207  31.684  1.00  0.00           O
ATOM   3625  CB  ALA A 248      15.416  53.788  32.008  1.00  0.00           C
ATOM   3626  H   ALA A 248      18.007  53.791  31.921  1.00  0.00           H
ATOM   3627  HA  ALA A 248      15.775  55.035  30.390  1.00  0.00           H
ATOM   3628  HB1 ALA A 248      15.494  52.868  31.429  1.00  0.00           H
ATOM   3629  HB2 ALA A 248      15.837  53.770  33.013  1.00  0.00           H
ATOM   3630  HB3 ALA A 248      14.364  54.065  31.943  1.00  0.00           H
ATOM   3631  N   GLU A 249      17.117  56.561  33.043  1.00  0.00           N
ATOM   3632  CA  GLU A 249      17.108  57.771  33.884  1.00  0.00           C
ATOM   3633  C   GLU A 249      17.664  58.980  33.070  1.00  0.00           C
ATOM   3634  O   GLU A 249      17.060  60.075  33.010  1.00  0.00           O
ATOM   3635  CB  GLU A 249      17.897  57.526  35.180  1.00  0.00           C
ATOM   3636  CG  GLU A 249      18.649  58.695  35.795  1.00  0.00           C
ATOM   3637  CD  GLU A 249      17.745  59.857  36.356  1.00  0.00           C
ATOM   3638  OE1 GLU A 249      17.887  60.993  35.875  1.00  0.00           O
ATOM   3639  OE2 GLU A 249      17.033  59.578  37.376  1.00  0.00           O
ATOM   3640  H   GLU A 249      17.787  55.830  33.232  1.00  0.00           H
ATOM   3641  HA  GLU A 249      16.153  58.167  34.231  1.00  0.00           H
ATOM   3642  HB2 GLU A 249      17.202  57.111  35.910  1.00  0.00           H
ATOM   3643  HB3 GLU A 249      18.610  56.746  34.915  1.00  0.00           H
ATOM   3644  HG2 GLU A 249      19.471  58.328  36.409  1.00  0.00           H
ATOM   3645  HG3 GLU A 249      19.248  59.134  34.998  1.00  0.00           H
ATOM   3646  N   PHE A 250      18.634  58.745  32.187  1.00  0.00           N
ATOM   3647  CA  PHE A 250      19.146  59.619  31.121  1.00  0.00           C
ATOM   3648  C   PHE A 250      18.265  59.765  29.921  1.00  0.00           C
ATOM   3649  O   PHE A 250      18.168  60.874  29.385  1.00  0.00           O
ATOM   3650  CB  PHE A 250      20.541  59.207  30.682  1.00  0.00           C
ATOM   3651  CG  PHE A 250      21.634  59.332  31.774  1.00  0.00           C
ATOM   3652  CD1 PHE A 250      22.919  59.015  31.442  1.00  0.00           C
ATOM   3653  CD2 PHE A 250      21.384  59.844  33.107  1.00  0.00           C
ATOM   3654  CE1 PHE A 250      23.993  59.117  32.303  1.00  0.00           C
ATOM   3655  CE2 PHE A 250      22.555  59.923  34.008  1.00  0.00           C
ATOM   3656  CZ  PHE A 250      23.830  59.556  33.632  1.00  0.00           C
ATOM   3657  H   PHE A 250      19.039  57.825  32.283  1.00  0.00           H
ATOM   3658  HA  PHE A 250      19.178  60.596  31.604  1.00  0.00           H
ATOM   3659  HB2 PHE A 250      20.543  58.225  30.208  1.00  0.00           H
ATOM   3660  HB3 PHE A 250      20.852  59.892  29.893  1.00  0.00           H
ATOM   3661  HD1 PHE A 250      23.085  58.616  30.452  1.00  0.00           H
ATOM   3662  HD2 PHE A 250      20.386  60.151  33.385  1.00  0.00           H
ATOM   3663  HE1 PHE A 250      24.960  58.821  31.923  1.00  0.00           H
ATOM   3664  HE2 PHE A 250      22.411  60.399  34.967  1.00  0.00           H
ATOM   3665  HZ  PHE A 250      24.692  59.580  34.281  1.00  0.00           H
ATOM   3666  N   THR A 251      17.528  58.722  29.565  1.00  0.00           N
ATOM   3667  CA  THR A 251      16.366  58.937  28.662  1.00  0.00           C
ATOM   3668  C   THR A 251      15.238  59.943  29.164  1.00  0.00           C
ATOM   3669  O   THR A 251      14.892  60.769  28.359  1.00  0.00           O
ATOM   3670  CB  THR A 251      15.709  57.610  28.190  1.00  0.00           C
ATOM   3671  CG2 THR A 251      14.473  57.778  27.359  1.00  0.00           C
ATOM   3672  OG1 THR A 251      16.615  56.719  27.619  1.00  0.00           O
ATOM   3673  H   THR A 251      17.813  57.823  29.927  1.00  0.00           H
ATOM   3674  HA  THR A 251      16.755  59.453  27.784  1.00  0.00           H
ATOM   3675  HB  THR A 251      15.435  57.122  29.126  1.00  0.00           H
ATOM   3676  HG1 THR A 251      17.239  56.534  28.325  1.00  0.00           H
ATOM   3677 HG21 THR A 251      13.668  58.217  27.950  1.00  0.00           H
ATOM   3678 HG22 THR A 251      14.712  58.517  26.595  1.00  0.00           H
ATOM   3679 HG23 THR A 251      14.221  56.873  26.806  1.00  0.00           H
ATOM   3680  N   GLU A 252      14.868  59.883  30.422  1.00  0.00           N
ATOM   3681  CA  GLU A 252      14.125  60.830  31.158  1.00  0.00           C
ATOM   3682  C   GLU A 252      14.836  62.180  31.401  1.00  0.00           C
ATOM   3683  O   GLU A 252      14.118  63.153  31.702  1.00  0.00           O
ATOM   3684  CB  GLU A 252      13.645  60.160  32.387  1.00  0.00           C
ATOM   3685  CG  GLU A 252      12.769  60.884  33.539  1.00  0.00           C
ATOM   3686  CD  GLU A 252      11.480  61.546  33.035  1.00  0.00           C
ATOM   3687  OE1 GLU A 252      11.242  61.663  31.812  1.00  0.00           O
ATOM   3688  OE2 GLU A 252      10.686  62.045  33.863  1.00  0.00           O
ATOM   3689  H   GLU A 252      15.255  59.127  30.970  1.00  0.00           H
ATOM   3690  HA  GLU A 252      13.267  61.107  30.545  1.00  0.00           H
ATOM   3691  HB2 GLU A 252      13.084  59.304  32.012  1.00  0.00           H
ATOM   3692  HB3 GLU A 252      14.547  59.833  32.906  1.00  0.00           H
ATOM   3693  HG2 GLU A 252      12.477  60.037  34.160  1.00  0.00           H
ATOM   3694  HG3 GLU A 252      13.391  61.523  34.165  1.00  0.00           H
ATOM   3695  N   ARG A 253      16.154  62.308  31.271  1.00  0.01           N
ATOM   3696  CA  ARG A 253      16.884  63.565  31.490  1.00  0.01           C
ATOM   3697  C   ARG A 253      17.238  64.257  30.163  1.00  0.01           C
ATOM   3698  O   ARG A 253      17.042  65.429  30.142  1.00  0.01           O
ATOM   3699  CB  ARG A 253      18.132  63.163  32.234  1.00  0.01           C
ATOM   3700  CG  ARG A 253      18.921  64.387  32.798  1.00  0.01           C
ATOM   3701  CD  ARG A 253      19.950  63.974  33.909  1.00  0.01           C
ATOM   3702  NE  ARG A 253      19.391  63.361  35.062  1.00  0.01           N
ATOM   3703  CZ  ARG A 253      19.240  63.857  36.246  1.00  0.01           C
ATOM   3704  NH1 ARG A 253      19.597  65.050  36.572  1.00  0.01           N
ATOM   3705  NH2 ARG A 253      18.660  63.228  37.157  1.00  0.01           N
ATOM   3706  H   ARG A 253      16.557  61.440  30.948  1.00  0.01           H
ATOM   3707  HA  ARG A 253      16.293  64.229  32.121  1.00  0.01           H
ATOM   3708  HB2 ARG A 253      18.001  62.453  33.051  1.00  0.01           H
ATOM   3709  HB3 ARG A 253      18.811  62.662  31.544  1.00  0.01           H
ATOM   3710  HG2 ARG A 253      19.454  64.894  31.993  1.00  0.01           H
ATOM   3711  HG3 ARG A 253      18.234  65.031  33.347  1.00  0.01           H
ATOM   3712  HD2 ARG A 253      20.621  63.213  33.512  1.00  0.01           H
ATOM   3713  HD3 ARG A 253      20.707  64.740  34.083  1.00  0.01           H
ATOM   3714  HE  ARG A 253      18.976  62.444  34.980  1.00  0.01           H
ATOM   3715 HH11 ARG A 253      20.115  65.604  35.905  1.00  0.01           H
ATOM   3716 HH12 ARG A 253      19.491  65.242  37.558  1.00  0.01           H
ATOM   3717 HH21 ARG A 253      18.231  62.334  36.967  1.00  0.01           H
ATOM   3718 HH22 ARG A 253      18.406  63.701  38.013  1.00  0.01           H
ATOM   3719  N   PHE A 254      17.625  63.569  29.071  1.00  0.01           N
ATOM   3720  CA  PHE A 254      18.327  64.201  27.932  1.00  0.01           C
ATOM   3721  C   PHE A 254      17.644  63.853  26.529  1.00  0.01           C
ATOM   3722  O   PHE A 254      18.251  64.088  25.474  1.00  0.01           O
ATOM   3723  CB  PHE A 254      19.838  63.858  27.897  1.00  0.01           C
ATOM   3724  CG  PHE A 254      20.623  64.215  29.119  1.00  0.01           C
ATOM   3725  CD1 PHE A 254      20.989  65.537  29.291  1.00  0.01           C
ATOM   3726  CD2 PHE A 254      20.976  63.253  30.075  1.00  0.01           C
ATOM   3727  CE1 PHE A 254      21.788  65.918  30.395  1.00  0.01           C
ATOM   3728  CE2 PHE A 254      21.935  63.585  31.098  1.00  0.01           C
ATOM   3729  CZ  PHE A 254      22.356  64.980  31.253  1.00  0.01           C
ATOM   3730  H   PHE A 254      17.927  62.623  29.251  1.00  0.01           H
ATOM   3731  HA  PHE A 254      18.239  65.283  28.028  1.00  0.01           H
ATOM   3732  HB2 PHE A 254      19.831  62.813  27.587  1.00  0.01           H
ATOM   3733  HB3 PHE A 254      20.191  64.400  27.020  1.00  0.01           H
ATOM   3734  HD1 PHE A 254      20.604  66.343  28.684  1.00  0.01           H
ATOM   3735  HD2 PHE A 254      20.812  62.220  29.806  1.00  0.01           H
ATOM   3736  HE1 PHE A 254      21.986  66.955  30.621  1.00  0.01           H
ATOM   3737  HE2 PHE A 254      22.374  62.867  31.775  1.00  0.01           H
ATOM   3738  HZ  PHE A 254      23.071  65.194  32.035  1.00  0.01           H
ATOM   3739  N   GLY A 255      16.487  63.166  26.475  1.00  0.00           N
ATOM   3740  CA  GLY A 255      15.789  62.634  25.302  1.00  0.00           C
ATOM   3741  C   GLY A 255      16.146  61.153  25.045  1.00  0.00           C
ATOM   3742  O   GLY A 255      17.066  60.665  25.650  1.00  0.00           O
ATOM   3743  H   GLY A 255      16.125  62.774  27.332  1.00  0.00           H
ATOM   3744  HA2 GLY A 255      14.715  62.740  25.461  1.00  0.00           H
ATOM   3745  HA3 GLY A 255      15.946  63.195  24.381  1.00  0.00           H
ATOM   3746  N   ALA A 256      15.454  60.388  24.169  1.00  0.00           N
ATOM   3747  CA  ALA A 256      15.803  59.021  23.897  1.00  0.00           C
ATOM   3748  C   ALA A 256      16.921  58.900  22.863  1.00  0.00           C
ATOM   3749  O   ALA A 256      17.639  57.895  22.822  1.00  0.00           O
ATOM   3750  CB  ALA A 256      14.574  58.245  23.417  1.00  0.00           C
ATOM   3751  H   ALA A 256      14.661  60.780  23.682  1.00  0.00           H
ATOM   3752  HA  ALA A 256      16.077  58.394  24.746  1.00  0.00           H
ATOM   3753  HB1 ALA A 256      13.948  57.919  24.248  1.00  0.00           H
ATOM   3754  HB2 ALA A 256      13.910  58.815  22.768  1.00  0.00           H
ATOM   3755  HB3 ALA A 256      14.809  57.256  23.025  1.00  0.00           H
ATOM   3756  N   GLU A 257      17.144  59.778  21.922  1.00  0.01           N
ATOM   3757  CA  GLU A 257      18.229  59.675  20.873  1.00  0.01           C
ATOM   3758  C   GLU A 257      19.632  60.018  21.470  1.00  0.01           C
ATOM   3759  O   GLU A 257      20.705  59.664  20.965  1.00  0.01           O
ATOM   3760  CB  GLU A 257      17.886  60.566  19.661  1.00  0.01           C
ATOM   3761  CG  GLU A 257      16.618  60.178  18.870  1.00  0.01           C
ATOM   3762  CD  GLU A 257      16.549  58.685  18.438  1.00  0.01           C
ATOM   3763  OE1 GLU A 257      17.069  58.288  17.358  1.00  0.01           O
ATOM   3764  OE2 GLU A 257      15.860  57.885  19.088  1.00  0.01           O
ATOM   3765  H   GLU A 257      16.491  60.541  22.028  1.00  0.01           H
ATOM   3766  HA  GLU A 257      18.203  58.635  20.549  1.00  0.01           H
ATOM   3767  HB2 GLU A 257      17.810  61.613  19.955  1.00  0.01           H
ATOM   3768  HB3 GLU A 257      18.751  60.556  18.998  1.00  0.01           H
ATOM   3769  HG2 GLU A 257      15.745  60.313  19.509  1.00  0.01           H
ATOM   3770  HG3 GLU A 257      16.496  60.895  18.059  1.00  0.01           H
ATOM   3771  N   PHE A 258      19.821  60.749  22.600  1.00  0.01           N
ATOM   3772  CA  PHE A 258      21.116  60.919  23.271  1.00  0.01           C
ATOM   3773  C   PHE A 258      21.745  59.537  23.701  1.00  0.01           C
ATOM   3774  O   PHE A 258      22.979  59.368  23.464  1.00  0.01           O
ATOM   3775  CB  PHE A 258      20.886  61.785  24.531  1.00  0.01           C
ATOM   3776  CG  PHE A 258      22.138  61.971  25.374  1.00  0.01           C
ATOM   3777  CD1 PHE A 258      23.022  63.039  25.026  1.00  0.01           C
ATOM   3778  CD2 PHE A 258      22.226  61.316  26.632  1.00  0.01           C
ATOM   3779  CE1 PHE A 258      23.964  63.438  25.997  1.00  0.01           C
ATOM   3780  CE2 PHE A 258      23.302  61.624  27.476  1.00  0.01           C
ATOM   3781  CZ  PHE A 258      24.175  62.689  27.149  1.00  0.01           C
ATOM   3782  H   PHE A 258      19.011  61.235  22.958  1.00  0.01           H
ATOM   3783  HA  PHE A 258      21.859  61.434  22.663  1.00  0.01           H
ATOM   3784  HB2 PHE A 258      20.737  62.815  24.206  1.00  0.01           H
ATOM   3785  HB3 PHE A 258      20.008  61.462  25.092  1.00  0.01           H
ATOM   3786  HD1 PHE A 258      22.922  63.619  24.120  1.00  0.01           H
ATOM   3787  HD2 PHE A 258      21.443  60.593  26.807  1.00  0.01           H
ATOM   3788  HE1 PHE A 258      24.518  64.351  25.835  1.00  0.01           H
ATOM   3789  HE2 PHE A 258      23.480  61.107  28.407  1.00  0.01           H
ATOM   3790  HZ  PHE A 258      24.830  63.090  27.908  1.00  0.01           H
ATOM   3791  N   VAL A 259      20.884  58.712  24.326  1.00  0.00           N
ATOM   3792  CA  VAL A 259      21.187  57.342  24.648  1.00  0.00           C
ATOM   3793  C   VAL A 259      21.466  56.507  23.380  1.00  0.00           C
ATOM   3794  O   VAL A 259      22.470  55.819  23.232  1.00  0.00           O
ATOM   3795  CB  VAL A 259      20.017  56.758  25.572  1.00  0.00           C
ATOM   3796  CG1 VAL A 259      20.093  55.206  25.724  1.00  0.00           C
ATOM   3797  CG2 VAL A 259      20.068  57.245  26.993  1.00  0.00           C
ATOM   3798  H   VAL A 259      19.957  59.092  24.451  1.00  0.00           H
ATOM   3799  HA  VAL A 259      22.150  57.382  25.156  1.00  0.00           H
ATOM   3800  HB  VAL A 259      19.074  57.043  25.105  1.00  0.00           H
ATOM   3801 HG11 VAL A 259      19.848  54.691  24.795  1.00  0.00           H
ATOM   3802 HG12 VAL A 259      21.039  54.842  26.125  1.00  0.00           H
ATOM   3803 HG13 VAL A 259      19.349  54.840  26.431  1.00  0.00           H
ATOM   3804 HG21 VAL A 259      21.024  57.162  27.509  1.00  0.00           H
ATOM   3805 HG22 VAL A 259      19.795  58.299  26.931  1.00  0.00           H
ATOM   3806 HG23 VAL A 259      19.351  56.665  27.574  1.00  0.00           H
ATOM   3807  N   ASP A 260      20.668  56.672  22.302  1.00  0.01           N
ATOM   3808  CA  ASP A 260      20.852  55.975  21.027  1.00  0.01           C
ATOM   3809  C   ASP A 260      22.243  56.380  20.291  1.00  0.01           C
ATOM   3810  O   ASP A 260      22.739  55.561  19.496  1.00  0.01           O
ATOM   3811  CB  ASP A 260      19.686  56.318  20.093  1.00  0.01           C
ATOM   3812  CG  ASP A 260      19.542  55.244  18.910  1.00  0.01           C
ATOM   3813  OD1 ASP A 260      19.946  55.513  17.754  1.00  0.01           O
ATOM   3814  OD2 ASP A 260      18.942  54.175  19.215  1.00  0.01           O
ATOM   3815  H   ASP A 260      19.922  57.351  22.240  1.00  0.01           H
ATOM   3816  HA  ASP A 260      20.840  54.910  21.255  1.00  0.01           H
ATOM   3817  HB2 ASP A 260      18.813  56.266  20.743  1.00  0.01           H
ATOM   3818  HB3 ASP A 260      19.769  57.337  19.715  1.00  0.01           H
ATOM   3819  N   GLY A 261      22.836  57.549  20.663  1.00  0.00           N
ATOM   3820  CA  GLY A 261      24.162  57.943  20.367  1.00  0.00           C
ATOM   3821  C   GLY A 261      25.292  57.416  21.235  1.00  0.00           C
ATOM   3822  O   GLY A 261      26.250  56.921  20.641  1.00  0.00           O
ATOM   3823  H   GLY A 261      22.222  58.135  21.211  1.00  0.00           H
ATOM   3824  HA2 GLY A 261      24.285  57.750  19.301  1.00  0.00           H
ATOM   3825  HA3 GLY A 261      24.267  59.028  20.383  1.00  0.00           H
ATOM   3826  N   LEU A 262      25.136  57.445  22.568  1.00 -0.02           N
ATOM   3827  CA  LEU A 262      26.015  56.810  23.531  1.00 -0.02           C
ATOM   3828  C   LEU A 262      26.258  55.343  23.163  1.00 -0.02           C
ATOM   3829  O   LEU A 262      27.379  55.046  22.785  1.00 -0.02           O
ATOM   3830  CB  LEU A 262      25.471  56.979  24.932  1.00 -0.02           C
ATOM   3831  CG  LEU A 262      25.517  58.412  25.523  1.00 -0.02           C
ATOM   3832  CD1 LEU A 262      24.763  58.520  26.830  1.00 -0.02           C
ATOM   3833  CD2 LEU A 262      27.053  58.801  25.710  1.00 -0.02           C
ATOM   3834  H   LEU A 262      24.257  57.828  22.886  1.00 -0.02           H
ATOM   3835  HA  LEU A 262      27.016  57.224  23.409  1.00 -0.02           H
ATOM   3836  HB2 LEU A 262      24.417  56.715  24.853  1.00 -0.02           H
ATOM   3837  HB3 LEU A 262      25.961  56.270  25.600  1.00 -0.02           H
ATOM   3838  HG  LEU A 262      25.031  59.083  24.815  1.00 -0.02           H
ATOM   3839 HD11 LEU A 262      23.681  58.427  26.733  1.00 -0.02           H
ATOM   3840 HD12 LEU A 262      25.063  57.628  27.379  1.00 -0.02           H
ATOM   3841 HD13 LEU A 262      25.039  59.378  27.442  1.00 -0.02           H
ATOM   3842 HD21 LEU A 262      27.170  59.756  26.222  1.00 -0.02           H
ATOM   3843 HD22 LEU A 262      27.560  57.964  26.189  1.00 -0.02           H
ATOM   3844 HD23 LEU A 262      27.406  59.014  24.701  1.00 -0.02           H
ATOM   3845  N   LEU A 263      25.171  54.617  22.891  1.00  0.01           N
ATOM   3846  CA  LEU A 263      25.114  53.199  22.500  1.00  0.01           C
ATOM   3847  C   LEU A 263      25.779  52.972  21.144  1.00  0.01           C
ATOM   3848  O   LEU A 263      26.482  51.985  20.952  1.00  0.01           O
ATOM   3849  CB  LEU A 263      23.721  52.727  22.467  1.00  0.01           C
ATOM   3850  CG  LEU A 263      23.108  52.700  23.932  1.00  0.01           C
ATOM   3851  CD1 LEU A 263      21.695  52.547  23.985  1.00  0.01           C
ATOM   3852  CD2 LEU A 263      23.812  51.587  24.706  1.00  0.01           C
ATOM   3853  H   LEU A 263      24.297  55.068  23.124  1.00  0.01           H
ATOM   3854  HA  LEU A 263      25.640  52.604  23.246  1.00  0.01           H
ATOM   3855  HB2 LEU A 263      23.150  53.485  21.932  1.00  0.01           H
ATOM   3856  HB3 LEU A 263      23.452  51.831  21.907  1.00  0.01           H
ATOM   3857  HG  LEU A 263      23.358  53.663  24.375  1.00  0.01           H
ATOM   3858 HD11 LEU A 263      21.388  52.696  25.021  1.00  0.01           H
ATOM   3859 HD12 LEU A 263      21.207  53.355  23.439  1.00  0.01           H
ATOM   3860 HD13 LEU A 263      21.197  51.633  23.661  1.00  0.01           H
ATOM   3861 HD21 LEU A 263      24.685  52.071  25.143  1.00  0.01           H
ATOM   3862 HD22 LEU A 263      23.205  51.359  25.582  1.00  0.01           H
ATOM   3863 HD23 LEU A 263      24.134  50.708  24.146  1.00  0.01           H
ATOM   3864  N   ALA A 264      25.694  53.827  20.112  1.00  0.00           N
ATOM   3865  CA  ALA A 264      26.477  53.734  18.919  1.00  0.00           C
ATOM   3866  C   ALA A 264      27.935  54.176  18.948  1.00  0.00           C
ATOM   3867  O   ALA A 264      28.696  53.600  18.155  1.00  0.00           O
ATOM   3868  CB  ALA A 264      25.662  54.507  17.819  1.00  0.00           C
ATOM   3869  H   ALA A 264      25.038  54.595  20.102  1.00  0.00           H
ATOM   3870  HA  ALA A 264      26.557  52.721  18.524  1.00  0.00           H
ATOM   3871  HB1 ALA A 264      25.840  55.580  17.895  1.00  0.00           H
ATOM   3872  HB2 ALA A 264      25.936  54.148  16.828  1.00  0.00           H
ATOM   3873  HB3 ALA A 264      24.626  54.183  17.917  1.00  0.00           H
ATOM   3874  N   GLY A 265      28.311  55.097  19.809  1.00 -0.01           N
ATOM   3875  CA  GLY A 265      29.505  55.944  19.600  1.00 -0.01           C
ATOM   3876  C   GLY A 265      30.601  55.742  20.657  1.00 -0.01           C
ATOM   3877  O   GLY A 265      31.753  55.748  20.363  1.00 -0.01           O
ATOM   3878  H   GLY A 265      27.633  55.453  20.468  1.00 -0.01           H
ATOM   3879  HA2 GLY A 265      30.065  55.809  18.674  1.00 -0.01           H
ATOM   3880  HA3 GLY A 265      29.287  57.005  19.721  1.00 -0.01           H
ATOM   3881  N   LEU A 266      30.143  55.424  21.872  1.00 -0.02           N
ATOM   3882  CA  LEU A 266      31.036  55.052  22.983  1.00 -0.02           C
ATOM   3883  C   LEU A 266      32.139  53.983  22.632  1.00 -0.02           C
ATOM   3884  O   LEU A 266      33.290  54.163  23.089  1.00 -0.02           O
ATOM   3885  CB  LEU A 266      30.280  54.599  24.186  1.00 -0.02           C
ATOM   3886  CG  LEU A 266      29.599  55.768  24.970  1.00 -0.02           C
ATOM   3887  CD1 LEU A 266      28.800  55.084  26.087  1.00 -0.02           C
ATOM   3888  CD2 LEU A 266      30.597  56.944  25.359  1.00 -0.02           C
ATOM   3889  H   LEU A 266      29.162  55.501  22.099  1.00 -0.02           H
ATOM   3890  HA  LEU A 266      31.681  55.858  23.332  1.00 -0.02           H
ATOM   3891  HB2 LEU A 266      29.538  53.847  23.916  1.00 -0.02           H
ATOM   3892  HB3 LEU A 266      31.092  54.160  24.766  1.00 -0.02           H
ATOM   3893  HG  LEU A 266      28.857  56.188  24.291  1.00 -0.02           H
ATOM   3894 HD11 LEU A 266      28.324  55.805  26.751  1.00 -0.02           H
ATOM   3895 HD12 LEU A 266      28.115  54.334  25.692  1.00 -0.02           H
ATOM   3896 HD13 LEU A 266      29.571  54.616  26.701  1.00 -0.02           H
ATOM   3897 HD21 LEU A 266      31.389  56.515  25.972  1.00 -0.02           H
ATOM   3898 HD22 LEU A 266      31.005  57.512  24.523  1.00 -0.02           H
ATOM   3899 HD23 LEU A 266      30.053  57.657  25.980  1.00 -0.02           H
ATOM   3900  N   GLY A 267      31.772  52.904  21.989  1.00  0.00           N
ATOM   3901  CA  GLY A 267      32.600  51.692  21.741  1.00  0.00           C
ATOM   3902  C   GLY A 267      33.880  52.029  20.869  1.00  0.00           C
ATOM   3903  O   GLY A 267      34.981  51.603  21.192  1.00  0.00           O
ATOM   3904  H   GLY A 267      30.854  52.842  21.574  1.00  0.00           H
ATOM   3905  HA2 GLY A 267      32.780  51.344  22.758  1.00  0.00           H
ATOM   3906  HA3 GLY A 267      31.950  50.980  21.231  1.00  0.00           H
ATOM   3907  N   SER A 268      33.609  52.787  19.790  1.00 -0.01           N
ATOM   3908  CA  SER A 268      34.629  53.336  18.871  1.00 -0.01           C
ATOM   3909  C   SER A 268      35.379  54.589  19.352  1.00 -0.01           C
ATOM   3910  O   SER A 268      36.554  54.666  19.009  1.00 -0.01           O
ATOM   3911  CB  SER A 268      33.863  53.569  17.453  1.00 -0.01           C
ATOM   3912  OG  SER A 268      34.810  54.155  16.533  1.00 -0.01           O
ATOM   3913  H   SER A 268      32.632  52.876  19.553  1.00 -0.01           H
ATOM   3914  HA  SER A 268      35.438  52.622  18.719  1.00 -0.01           H
ATOM   3915  HB2 SER A 268      33.354  52.681  17.078  1.00 -0.01           H
ATOM   3916  HB3 SER A 268      33.068  54.304  17.578  1.00 -0.01           H
ATOM   3917  HG  SER A 268      34.253  54.449  15.808  1.00 -0.01           H
ATOM   3918  N   ALA A 269      34.766  55.419  20.205  1.00 -0.05           N
ATOM   3919  CA  ALA A 269      35.459  56.416  20.928  1.00 -0.05           C
ATOM   3920  C   ALA A 269      36.517  55.829  21.843  1.00 -0.05           C
ATOM   3921  O   ALA A 269      37.645  56.246  21.814  1.00 -0.05           O
ATOM   3922  CB  ALA A 269      34.425  57.281  21.685  1.00 -0.05           C
ATOM   3923  H   ALA A 269      33.811  55.265  20.496  1.00 -0.05           H
ATOM   3924  HA  ALA A 269      35.972  56.977  20.147  1.00 -0.05           H
ATOM   3925  HB1 ALA A 269      33.812  57.802  20.950  1.00 -0.05           H
ATOM   3926  HB2 ALA A 269      33.743  56.644  22.248  1.00 -0.05           H
ATOM   3927  HB3 ALA A 269      34.960  58.002  22.302  1.00 -0.05           H
ATOM   3928  N   GLN A 270      36.194  54.742  22.587  1.00  0.00           N
ATOM   3929  CA  GLN A 270      37.222  54.116  23.351  1.00  0.00           C
ATOM   3930  C   GLN A 270      38.376  53.580  22.487  1.00  0.00           C
ATOM   3931  O   GLN A 270      39.521  53.887  22.814  1.00  0.00           O
ATOM   3932  CB  GLN A 270      36.449  53.117  24.315  1.00  0.00           C
ATOM   3933  CG  GLN A 270      37.258  52.665  25.533  1.00  0.00           C
ATOM   3934  CD  GLN A 270      37.762  53.739  26.383  1.00  0.00           C
ATOM   3935  NE2 GLN A 270      38.924  53.552  26.975  1.00  0.00           N
ATOM   3936  OE1 GLN A 270      37.108  54.646  26.786  1.00  0.00           O
ATOM   3937  H   GLN A 270      35.238  54.438  22.702  1.00  0.00           H
ATOM   3938  HA  GLN A 270      37.650  54.910  23.964  1.00  0.00           H
ATOM   3939  HB2 GLN A 270      35.542  53.609  24.667  1.00  0.00           H
ATOM   3940  HB3 GLN A 270      36.101  52.303  23.679  1.00  0.00           H
ATOM   3941  HG2 GLN A 270      36.620  52.013  26.129  1.00  0.00           H
ATOM   3942  HG3 GLN A 270      37.974  51.922  25.183  1.00  0.00           H
ATOM   3943 HE21 GLN A 270      39.131  54.189  27.730  1.00  0.00           H
ATOM   3944 HE22 GLN A 270      39.420  52.679  26.862  1.00  0.00           H
ATOM   3945  N   GLU A 271      38.042  52.903  21.374  1.00  0.01           N
ATOM   3946  CA  GLU A 271      39.134  52.489  20.492  1.00  0.01           C
ATOM   3947  C   GLU A 271      39.892  53.649  19.928  1.00  0.01           C
ATOM   3948  O   GLU A 271      41.103  53.660  19.766  1.00  0.01           O
ATOM   3949  CB  GLU A 271      38.678  51.731  19.221  1.00  0.01           C
ATOM   3950  CG  GLU A 271      38.183  50.313  19.604  1.00  0.01           C
ATOM   3951  CD  GLU A 271      39.284  49.436  20.270  1.00  0.01           C
ATOM   3952  OE1 GLU A 271      40.417  49.227  19.740  1.00  0.01           O
ATOM   3953  OE2 GLU A 271      38.960  48.765  21.294  1.00  0.01           O
ATOM   3954  H   GLU A 271      37.066  52.673  21.255  1.00  0.01           H
ATOM   3955  HA  GLU A 271      39.771  51.885  21.138  1.00  0.01           H
ATOM   3956  HB2 GLU A 271      37.847  52.160  18.662  1.00  0.01           H
ATOM   3957  HB3 GLU A 271      39.476  51.638  18.484  1.00  0.01           H
ATOM   3958  HG2 GLU A 271      37.371  50.350  20.330  1.00  0.01           H
ATOM   3959  HG3 GLU A 271      37.828  49.911  18.656  1.00  0.01           H
ATOM   3960  N   THR A 272      39.271  54.759  19.762  1.00 -0.06           N
ATOM   3961  CA  THR A 272      39.945  55.924  19.177  1.00 -0.06           C
ATOM   3962  C   THR A 272      40.967  56.507  20.218  1.00 -0.06           C
ATOM   3963  O   THR A 272      42.172  56.715  19.928  1.00 -0.06           O
ATOM   3964  CB  THR A 272      39.013  57.037  18.639  1.00 -0.06           C
ATOM   3965  CG2 THR A 272      39.803  58.055  17.798  1.00 -0.06           C
ATOM   3966  OG1 THR A 272      38.202  56.456  17.627  1.00 -0.06           O
ATOM   3967  H   THR A 272      38.262  54.786  19.786  1.00 -0.06           H
ATOM   3968  HA  THR A 272      40.576  55.608  18.346  1.00 -0.06           H
ATOM   3969  HB  THR A 272      38.414  57.458  19.447  1.00 -0.06           H
ATOM   3970  HG1 THR A 272      37.576  55.880  18.072  1.00 -0.06           H
ATOM   3971 HG21 THR A 272      39.097  58.555  17.135  1.00 -0.06           H
ATOM   3972 HG22 THR A 272      40.256  58.834  18.411  1.00 -0.06           H
ATOM   3973 HG23 THR A 272      40.546  57.487  17.239  1.00 -0.06           H
ATOM   3974  N   VAL A 273      40.554  56.738  21.456  1.00 -0.07           N
ATOM   3975  CA  VAL A 273      41.456  56.988  22.561  1.00 -0.07           C
ATOM   3976  C   VAL A 273      42.584  56.011  22.692  1.00 -0.07           C
ATOM   3977  O   VAL A 273      43.688  56.429  22.950  1.00 -0.07           O
ATOM   3978  CB  VAL A 273      40.747  57.031  23.933  1.00 -0.07           C
ATOM   3979  CG1 VAL A 273      41.677  56.987  25.219  1.00 -0.07           C
ATOM   3980  CG2 VAL A 273      39.904  58.326  24.020  1.00 -0.07           C
ATOM   3981  H   VAL A 273      39.581  56.561  21.660  1.00 -0.07           H
ATOM   3982  HA  VAL A 273      41.948  57.943  22.379  1.00 -0.07           H
ATOM   3983  HB  VAL A 273      40.144  56.134  24.072  1.00 -0.07           H
ATOM   3984 HG11 VAL A 273      42.063  55.977  25.356  1.00 -0.07           H
ATOM   3985 HG12 VAL A 273      42.527  57.636  25.010  1.00 -0.07           H
ATOM   3986 HG13 VAL A 273      41.081  57.269  26.087  1.00 -0.07           H
ATOM   3987 HG21 VAL A 273      39.084  58.359  23.303  1.00 -0.07           H
ATOM   3988 HG22 VAL A 273      39.563  58.576  25.024  1.00 -0.07           H
ATOM   3989 HG23 VAL A 273      40.503  59.209  23.800  1.00 -0.07           H
ATOM   3990  N   ILE A 274      42.326  54.696  22.450  1.00  0.02           N
ATOM   3991  CA  ILE A 274      43.339  53.590  22.304  1.00  0.02           C
ATOM   3992  C   ILE A 274      44.222  53.711  21.104  1.00  0.02           C
ATOM   3993  O   ILE A 274      45.418  53.440  21.127  1.00  0.02           O
ATOM   3994  CB  ILE A 274      42.694  52.246  22.509  1.00  0.02           C
ATOM   3995  CG1 ILE A 274      42.075  52.102  23.952  1.00  0.02           C
ATOM   3996  CG2 ILE A 274      43.568  51.036  22.172  1.00  0.02           C
ATOM   3997  CD1 ILE A 274      41.099  50.863  24.040  1.00  0.02           C
ATOM   3998  H   ILE A 274      41.371  54.433  22.254  1.00  0.02           H
ATOM   3999  HA  ILE A 274      43.909  53.715  23.225  1.00  0.02           H
ATOM   4000  HB  ILE A 274      41.818  52.205  21.861  1.00  0.02           H
ATOM   4001 HG12 ILE A 274      42.886  51.910  24.655  1.00  0.02           H
ATOM   4002 HG13 ILE A 274      41.552  53.003  24.273  1.00  0.02           H
ATOM   4003 HG21 ILE A 274      42.982  50.133  22.341  1.00  0.02           H
ATOM   4004 HG22 ILE A 274      43.873  51.029  21.126  1.00  0.02           H
ATOM   4005 HG23 ILE A 274      44.465  50.973  22.787  1.00  0.02           H
ATOM   4006 HD11 ILE A 274      41.575  49.884  23.990  1.00  0.02           H
ATOM   4007 HD12 ILE A 274      40.551  50.830  24.981  1.00  0.02           H
ATOM   4008 HD13 ILE A 274      40.331  51.007  23.280  1.00  0.02           H
ATOM   4009  N   ARG A 275      43.702  54.259  19.975  1.00  0.02           N
ATOM   4010  CA  ARG A 275      44.422  54.139  18.666  1.00  0.02           C
ATOM   4011  C   ARG A 275      45.027  55.376  18.111  1.00  0.02           C
ATOM   4012  O   ARG A 275      46.183  55.308  17.745  1.00  0.02           O
ATOM   4013  CB  ARG A 275      43.374  53.517  17.678  1.00  0.02           C
ATOM   4014  CG  ARG A 275      43.143  51.972  17.895  1.00  0.02           C
ATOM   4015  CD  ARG A 275      42.126  51.451  16.928  1.00  0.02           C
ATOM   4016  NE  ARG A 275      41.684  50.105  17.316  1.00  0.02           N
ATOM   4017  CZ  ARG A 275      41.853  48.996  16.661  1.00  0.02           C
ATOM   4018  NH1 ARG A 275      42.877  48.778  15.832  1.00  0.02           N
ATOM   4019  NH2 ARG A 275      40.853  48.139  16.766  1.00  0.02           N
ATOM   4020  H   ARG A 275      42.770  54.648  19.940  1.00  0.02           H
ATOM   4021  HA  ARG A 275      45.193  53.373  18.755  1.00  0.02           H
ATOM   4022  HB2 ARG A 275      42.429  54.058  17.725  1.00  0.02           H
ATOM   4023  HB3 ARG A 275      43.725  53.735  16.670  1.00  0.02           H
ATOM   4024  HG2 ARG A 275      44.059  51.385  17.953  1.00  0.02           H
ATOM   4025  HG3 ARG A 275      42.834  51.837  18.931  1.00  0.02           H
ATOM   4026  HD2 ARG A 275      41.225  52.060  16.866  1.00  0.02           H
ATOM   4027  HD3 ARG A 275      42.483  51.530  15.901  1.00  0.02           H
ATOM   4028  HE  ARG A 275      41.078  50.141  18.123  1.00  0.02           H
ATOM   4029 HH11 ARG A 275      43.689  49.379  15.818  1.00  0.02           H
ATOM   4030 HH12 ARG A 275      42.788  47.954  15.254  1.00  0.02           H
ATOM   4031 HH21 ARG A 275      40.213  48.265  17.537  1.00  0.02           H
ATOM   4032 HH22 ARG A 275      40.759  47.320  16.183  1.00  0.02           H
ATOM   4033  N   LYS A 276      44.288  56.467  17.995  1.00  0.01           N
ATOM   4034  CA  LYS A 276      44.581  57.540  17.060  1.00  0.01           C
ATOM   4035  C   LYS A 276      44.695  58.906  17.675  1.00  0.01           C
ATOM   4036  O   LYS A 276      45.240  59.771  16.991  1.00  0.01           O
ATOM   4037  CB  LYS A 276      43.599  57.702  15.867  1.00  0.01           C
ATOM   4038  CG  LYS A 276      43.626  56.350  14.980  1.00  0.01           C
ATOM   4039  CD  LYS A 276      42.924  56.656  13.669  1.00  0.01           C
ATOM   4040  CE  LYS A 276      43.067  55.501  12.680  1.00  0.01           C
ATOM   4041  NZ  LYS A 276      42.215  54.272  13.004  1.00  0.01           N
ATOM   4042  H   LYS A 276      43.439  56.449  18.543  1.00  0.01           H
ATOM   4043  HA  LYS A 276      45.498  57.300  16.520  1.00  0.01           H
ATOM   4044  HB2 LYS A 276      42.592  57.774  16.278  1.00  0.01           H
ATOM   4045  HB3 LYS A 276      43.906  58.547  15.250  1.00  0.01           H
ATOM   4046  HG2 LYS A 276      44.664  56.093  14.767  1.00  0.01           H
ATOM   4047  HG3 LYS A 276      43.088  55.597  15.556  1.00  0.01           H
ATOM   4048  HD2 LYS A 276      41.878  56.901  13.855  1.00  0.01           H
ATOM   4049  HD3 LYS A 276      43.444  57.538  13.297  1.00  0.01           H
ATOM   4050  HE2 LYS A 276      42.852  55.783  11.649  1.00  0.01           H
ATOM   4051  HE3 LYS A 276      44.076  55.097  12.598  1.00  0.01           H
ATOM   4052  HZ1 LYS A 276      42.809  53.634  13.514  1.00  0.01           H
ATOM   4053  HZ2 LYS A 276      41.451  54.494  13.627  1.00  0.01           H
ATOM   4054  HZ3 LYS A 276      41.959  53.888  12.106  1.00  0.01           H
ATOM   4055  N   THR A 277      44.221  59.104  18.912  1.00 -0.02           N
ATOM   4056  CA  THR A 277      44.252  60.427  19.563  1.00 -0.02           C
ATOM   4057  C   THR A 277      44.829  60.068  20.938  1.00 -0.02           C
ATOM   4058  O   THR A 277      44.346  59.070  21.522  1.00 -0.02           O
ATOM   4059  CB  THR A 277      42.908  61.106  19.612  1.00 -0.02           C
ATOM   4060  CG2 THR A 277      42.364  61.830  18.423  1.00 -0.02           C
ATOM   4061  OG1 THR A 277      41.963  60.117  20.082  1.00 -0.02           O
ATOM   4062  H   THR A 277      43.652  58.324  19.211  1.00 -0.02           H
ATOM   4063  HA  THR A 277      44.923  61.091  19.017  1.00 -0.02           H
ATOM   4064  HB  THR A 277      43.076  61.837  20.403  1.00 -0.02           H
ATOM   4065  HG1 THR A 277      42.389  59.802  20.882  1.00 -0.02           H
ATOM   4066 HG21 THR A 277      43.015  62.632  18.075  1.00 -0.02           H
ATOM   4067 HG22 THR A 277      42.343  61.088  17.625  1.00 -0.02           H
ATOM   4068 HG23 THR A 277      41.484  62.405  18.715  1.00 -0.02           H
ATOM   4069  N   ARG A 278      45.803  60.841  21.447  1.00 -0.03           N
ATOM   4070  CA  ARG A 278      46.397  60.776  22.839  1.00 -0.03           C
ATOM   4071  C   ARG A 278      46.143  62.119  23.480  1.00 -0.03           C
ATOM   4072  O   ARG A 278      45.692  63.069  22.866  1.00 -0.03           O
ATOM   4073  CB  ARG A 278      47.874  60.308  22.766  1.00 -0.03           C
ATOM   4074  CG  ARG A 278      47.875  58.791  22.679  1.00 -0.03           C
ATOM   4075  CD  ARG A 278      49.280  58.211  22.922  1.00 -0.03           C
ATOM   4076  NE  ARG A 278      49.196  56.792  23.370  1.00 -0.03           N
ATOM   4077  CZ  ARG A 278      49.293  56.249  24.562  1.00 -0.03           C
ATOM   4078  NH1 ARG A 278      49.909  56.815  25.561  1.00 -0.03           N
ATOM   4079  NH2 ARG A 278      48.951  55.020  24.771  1.00 -0.03           N
ATOM   4080  H   ARG A 278      46.123  61.616  20.884  1.00 -0.03           H
ATOM   4081  HA  ARG A 278      45.854  60.191  23.580  1.00 -0.03           H
ATOM   4082  HB2 ARG A 278      48.340  60.785  21.904  1.00 -0.03           H
ATOM   4083  HB3 ARG A 278      48.372  60.657  23.671  1.00 -0.03           H
ATOM   4084  HG2 ARG A 278      47.261  58.421  23.500  1.00 -0.03           H
ATOM   4085  HG3 ARG A 278      47.542  58.500  21.682  1.00 -0.03           H
ATOM   4086  HD2 ARG A 278      49.737  58.167  21.934  1.00 -0.03           H
ATOM   4087  HD3 ARG A 278      49.843  58.869  23.583  1.00 -0.03           H
ATOM   4088  HE  ARG A 278      48.872  56.141  22.670  1.00 -0.03           H
ATOM   4089 HH11 ARG A 278      50.315  57.739  25.515  1.00 -0.03           H
ATOM   4090 HH12 ARG A 278      49.972  56.309  26.433  1.00 -0.03           H
ATOM   4091 HH21 ARG A 278      48.517  54.498  24.023  1.00 -0.03           H
ATOM   4092 HH22 ARG A 278      49.123  54.696  25.713  1.00 -0.03           H
ATOM   4093  N   PHE A 279      46.513  62.207  24.750  1.00 -0.32           N
ATOM   4094  CA  PHE A 279      46.162  63.261  25.694  1.00 -0.32           C
ATOM   4095  C   PHE A 279      47.362  63.535  26.636  1.00 -0.32           C
ATOM   4096  O   PHE A 279      48.144  62.650  26.965  1.00 -0.32           O
ATOM   4097  CB  PHE A 279      44.889  62.825  26.492  1.00 -0.32           C
ATOM   4098  CG  PHE A 279      44.472  63.693  27.676  1.00 -0.32           C
ATOM   4099  CD1 PHE A 279      43.820  64.939  27.547  1.00 -0.32           C
ATOM   4100  CD2 PHE A 279      44.657  63.136  28.947  1.00 -0.32           C
ATOM   4101  CE1 PHE A 279      43.565  65.679  28.724  1.00 -0.32           C
ATOM   4102  CE2 PHE A 279      44.368  63.814  30.121  1.00 -0.32           C
ATOM   4103  CZ  PHE A 279      43.686  65.085  30.018  1.00 -0.32           C
ATOM   4104  H   PHE A 279      47.116  61.486  25.121  1.00 -0.32           H
ATOM   4105  HA  PHE A 279      45.938  64.154  25.111  1.00 -0.32           H
ATOM   4106  HB2 PHE A 279      44.087  63.027  25.783  1.00 -0.32           H
ATOM   4107  HB3 PHE A 279      44.925  61.759  26.719  1.00 -0.32           H
ATOM   4108  HD1 PHE A 279      43.624  65.415  26.598  1.00 -0.32           H
ATOM   4109  HD2 PHE A 279      45.144  62.174  29.007  1.00 -0.32           H
ATOM   4110  HE1 PHE A 279      43.092  66.650  28.718  1.00 -0.32           H
ATOM   4111  HE2 PHE A 279      44.451  63.293  31.062  1.00 -0.32           H
ATOM   4112  HZ  PHE A 279      43.439  65.560  30.956  1.00 -0.32           H
ATOM   4113  N   PHE A 280      47.655  64.843  26.768  1.00  0.00           N
ATOM   4114  CA  PHE A 280      48.937  65.317  27.255  1.00  0.00           C
ATOM   4115  C   PHE A 280      48.781  66.499  28.199  1.00  0.00           C
ATOM   4116  O   PHE A 280      48.074  67.452  27.840  1.00  0.00           O
ATOM   4117  CB  PHE A 280      49.903  65.786  26.152  1.00  0.00           C
ATOM   4118  CG  PHE A 280      50.449  64.714  25.320  1.00  0.00           C
ATOM   4119  CD1 PHE A 280      49.712  64.152  24.235  1.00  0.00           C
ATOM   4120  CD2 PHE A 280      51.770  64.230  25.547  1.00  0.00           C
ATOM   4121  CE1 PHE A 280      50.212  63.135  23.405  1.00  0.00           C
ATOM   4122  CE2 PHE A 280      52.273  63.139  24.749  1.00  0.00           C
ATOM   4123  CZ  PHE A 280      51.527  62.615  23.717  1.00  0.00           C
ATOM   4124  H   PHE A 280      47.082  65.571  26.367  1.00  0.00           H
ATOM   4125  HA  PHE A 280      49.456  64.539  27.816  1.00  0.00           H
ATOM   4126  HB2 PHE A 280      49.325  66.448  25.507  1.00  0.00           H
ATOM   4127  HB3 PHE A 280      50.607  66.540  26.505  1.00  0.00           H
ATOM   4128  HD1 PHE A 280      48.728  64.537  24.016  1.00  0.00           H
ATOM   4129  HD2 PHE A 280      52.409  64.784  26.218  1.00  0.00           H
ATOM   4130  HE1 PHE A 280      49.601  62.736  22.609  1.00  0.00           H
ATOM   4131  HE2 PHE A 280      53.315  62.864  24.820  1.00  0.00           H
ATOM   4132  HZ  PHE A 280      51.878  61.773  23.139  1.00  0.00           H
ATOM   4133  N   MET A 281      49.511  66.490  29.311  1.00  0.00           N
ATOM   4134  CA  MET A 281      49.695  67.697  30.049  1.00  0.00           C
ATOM   4135  C   MET A 281      50.957  68.438  29.512  1.00  0.00           C
ATOM   4136  O   MET A 281      52.046  67.813  29.336  1.00  0.00           O
ATOM   4137  CB  MET A 281      49.747  67.356  31.539  1.00  0.00           C
ATOM   4138  CG  MET A 281      49.946  68.515  32.471  1.00  0.00           C
ATOM   4139  SD  MET A 281      51.650  69.261  32.605  1.00  0.00           S
ATOM   4140  CE  MET A 281      52.789  67.995  33.089  1.00  0.00           C
ATOM   4141  H   MET A 281      50.207  65.789  29.521  1.00  0.00           H
ATOM   4142  HA  MET A 281      48.816  68.332  29.945  1.00  0.00           H
ATOM   4143  HB2 MET A 281      48.796  66.897  31.810  1.00  0.00           H
ATOM   4144  HB3 MET A 281      50.470  66.608  31.864  1.00  0.00           H
ATOM   4145  HG2 MET A 281      49.295  69.274  32.037  1.00  0.00           H
ATOM   4146  HG3 MET A 281      49.530  68.280  33.451  1.00  0.00           H
ATOM   4147  HE1 MET A 281      52.533  67.651  34.091  1.00  0.00           H
ATOM   4148  HE2 MET A 281      52.688  67.128  32.437  1.00  0.00           H
ATOM   4149  HE3 MET A 281      53.846  68.262  33.107  1.00  0.00           H
ATOM   4150  N   ALA A 282      50.918  69.781  29.401  1.00  0.00           N
ATOM   4151  CA  ALA A 282      52.146  70.674  29.230  1.00  0.00           C
ATOM   4152  C   ALA A 282      52.095  71.897  30.174  1.00  0.00           C
ATOM   4153  O   ALA A 282      51.037  72.518  30.287  1.00  0.00           O
ATOM   4154  CB  ALA A 282      52.214  71.003  27.681  1.00  0.00           C
ATOM   4155  H   ALA A 282      50.016  70.236  29.367  1.00  0.00           H
ATOM   4156  HA  ALA A 282      53.064  70.120  29.431  1.00  0.00           H
ATOM   4157  HB1 ALA A 282      51.275  71.450  27.352  1.00  0.00           H
ATOM   4158  HB2 ALA A 282      53.144  71.522  27.451  1.00  0.00           H
ATOM   4159  HB3 ALA A 282      52.303  70.086  27.099  1.00  0.00           H
ATOM   4160  N   THR A 283      53.230  72.270  30.730  1.00  0.01           N
ATOM   4161  CA  THR A 283      53.444  73.480  31.495  1.00  0.01           C
ATOM   4162  C   THR A 283      54.374  74.428  30.795  1.00  0.01           C
ATOM   4163  O   THR A 283      55.468  73.999  30.429  1.00  0.01           O
ATOM   4164  CB  THR A 283      54.076  73.046  32.828  1.00  0.01           C
ATOM   4165  CG2 THR A 283      54.161  74.313  33.745  1.00  0.01           C
ATOM   4166  OG1 THR A 283      53.159  72.130  33.405  1.00  0.01           O
ATOM   4167  H   THR A 283      54.025  71.679  30.531  1.00  0.01           H
ATOM   4168  HA  THR A 283      52.540  74.060  31.683  1.00  0.01           H
ATOM   4169  HB  THR A 283      55.077  72.626  32.727  1.00  0.01           H
ATOM   4170  HG1 THR A 283      53.137  71.465  32.713  1.00  0.01           H
ATOM   4171 HG21 THR A 283      54.700  74.001  34.640  1.00  0.01           H
ATOM   4172 HG22 THR A 283      54.752  75.071  33.232  1.00  0.01           H
ATOM   4173 HG23 THR A 283      53.170  74.632  34.070  1.00  0.01           H
ATOM   4174  N   LEU A 284      54.003  75.741  30.723  1.00  0.00           N
ATOM   4175  CA  LEU A 284      54.597  76.711  29.855  1.00  0.00           C
ATOM   4176  C   LEU A 284      54.910  77.989  30.703  1.00  0.00           C
ATOM   4177  O   LEU A 284      54.237  78.252  31.721  1.00  0.00           O
ATOM   4178  CB  LEU A 284      53.700  76.966  28.631  1.00  0.00           C
ATOM   4179  CG  LEU A 284      53.078  75.738  27.839  1.00  0.00           C
ATOM   4180  CD1 LEU A 284      52.148  76.332  26.781  1.00  0.00           C
ATOM   4181  CD2 LEU A 284      54.112  74.966  27.040  1.00  0.00           C
ATOM   4182  H   LEU A 284      53.261  76.058  31.332  1.00  0.00           H
ATOM   4183  HA  LEU A 284      55.539  76.321  29.470  1.00  0.00           H
ATOM   4184  HB2 LEU A 284      52.854  77.600  28.897  1.00  0.00           H
ATOM   4185  HB3 LEU A 284      54.241  77.561  27.896  1.00  0.00           H
ATOM   4186  HG  LEU A 284      52.468  75.111  28.489  1.00  0.00           H
ATOM   4187 HD11 LEU A 284      51.700  75.541  26.179  1.00  0.00           H
ATOM   4188 HD12 LEU A 284      51.356  76.858  27.314  1.00  0.00           H
ATOM   4189 HD13 LEU A 284      52.577  77.091  26.127  1.00  0.00           H
ATOM   4190 HD21 LEU A 284      53.625  74.140  26.523  1.00  0.00           H
ATOM   4191 HD22 LEU A 284      54.495  75.651  26.284  1.00  0.00           H
ATOM   4192 HD23 LEU A 284      54.936  74.597  27.651  1.00  0.00           H
ATOM   4193  N   ARG A 285      55.844  78.852  30.238  1.00  0.00           N
ATOM   4194  CA  ARG A 285      56.248  80.101  30.914  1.00  0.00           C
ATOM   4195  C   ARG A 285      56.409  81.185  29.898  1.00  0.00           C
ATOM   4196  O   ARG A 285      56.835  80.916  28.792  1.00  0.00           O
ATOM   4197  CB  ARG A 285      57.509  79.859  31.760  1.00  0.00           C
ATOM   4198  CG  ARG A 285      57.811  81.212  32.526  1.00  0.00           C
ATOM   4199  CD  ARG A 285      58.879  81.053  33.593  1.00  0.00           C
ATOM   4200  NE  ARG A 285      58.345  80.376  34.769  1.00  0.00           N
ATOM   4201  CZ  ARG A 285      58.993  79.968  35.856  1.00  0.00           C
ATOM   4202  NH1 ARG A 285      60.271  80.164  36.097  1.00  0.00           N
ATOM   4203  NH2 ARG A 285      58.256  79.436  36.845  1.00  0.00           N
ATOM   4204  H   ARG A 285      56.290  78.598  29.368  1.00  0.00           H
ATOM   4205  HA  ARG A 285      55.455  80.388  31.604  1.00  0.00           H
ATOM   4206  HB2 ARG A 285      57.327  79.079  32.499  1.00  0.00           H
ATOM   4207  HB3 ARG A 285      58.347  79.640  31.099  1.00  0.00           H
ATOM   4208  HG2 ARG A 285      58.346  81.923  31.896  1.00  0.00           H
ATOM   4209  HG3 ARG A 285      56.910  81.675  32.927  1.00  0.00           H
ATOM   4210  HD2 ARG A 285      59.732  80.467  33.251  1.00  0.00           H
ATOM   4211  HD3 ARG A 285      59.128  82.079  33.862  1.00  0.00           H
ATOM   4212  HE  ARG A 285      57.344  80.256  34.840  1.00  0.00           H
ATOM   4213 HH11 ARG A 285      60.931  80.481  35.401  1.00  0.00           H
ATOM   4214 HH12 ARG A 285      60.674  79.796  36.946  1.00  0.00           H
ATOM   4215 HH21 ARG A 285      57.248  79.414  36.900  1.00  0.00           H
ATOM   4216 HH22 ARG A 285      58.784  78.917  37.532  1.00  0.00           H
ATOM   4217  N   LYS A 286      55.975  82.420  30.232  1.00  0.00           N
ATOM   4218  CA  LYS A 286      56.154  83.658  29.441  1.00  0.00           C
ATOM   4219  C   LYS A 286      57.608  84.072  29.334  1.00  0.00           C
ATOM   4220  O   LYS A 286      58.143  84.303  30.422  1.00  0.00           O
ATOM   4221  CB  LYS A 286      55.015  84.667  29.885  1.00  0.00           C
ATOM   4222  CG  LYS A 286      55.209  86.012  29.280  1.00  0.00           C
ATOM   4223  CD  LYS A 286      53.892  86.804  29.341  1.00  0.00           C
ATOM   4224  CE  LYS A 286      53.989  88.236  28.818  1.00  0.00           C
ATOM   4225  NZ  LYS A 286      52.762  88.988  28.967  1.00  0.00           N
ATOM   4226  H   LYS A 286      55.580  82.399  31.162  1.00  0.00           H
ATOM   4227  HA  LYS A 286      55.758  83.411  28.456  1.00  0.00           H
ATOM   4228  HB2 LYS A 286      54.056  84.195  29.668  1.00  0.00           H
ATOM   4229  HB3 LYS A 286      54.981  84.764  30.970  1.00  0.00           H
ATOM   4230  HG2 LYS A 286      55.953  86.533  29.882  1.00  0.00           H
ATOM   4231  HG3 LYS A 286      55.618  86.021  28.269  1.00  0.00           H
ATOM   4232  HD2 LYS A 286      53.037  86.287  28.906  1.00  0.00           H
ATOM   4233  HD3 LYS A 286      53.577  86.829  30.384  1.00  0.00           H
ATOM   4234  HE2 LYS A 286      54.749  88.797  29.362  1.00  0.00           H
ATOM   4235  HE3 LYS A 286      54.365  88.119  27.801  1.00  0.00           H
ATOM   4236  HZ1 LYS A 286      52.971  89.921  28.642  1.00  0.00           H
ATOM   4237  HZ2 LYS A 286      51.989  88.535  28.501  1.00  0.00           H
ATOM   4238  HZ3 LYS A 286      52.484  89.030  29.937  1.00  0.00           H
ATOM   4239  N   PRO A 287      58.029  84.490  28.132  1.00  0.00           N
ATOM   4240  CA  PRO A 287      59.347  85.199  28.045  1.00  0.00           C
ATOM   4241  C   PRO A 287      59.683  86.421  28.920  1.00  0.00           C
ATOM   4242  O   PRO A 287      58.734  87.097  29.275  1.00  0.00           O
ATOM   4243  CB  PRO A 287      59.598  85.401  26.584  1.00  0.00           C
ATOM   4244  CG  PRO A 287      58.719  84.414  25.796  1.00  0.00           C
ATOM   4245  CD  PRO A 287      57.549  84.121  26.780  1.00  0.00           C
ATOM   4246  HA  PRO A 287      60.017  84.419  28.406  1.00  0.00           H
ATOM   4247  HB2 PRO A 287      59.177  86.346  26.240  1.00  0.00           H
ATOM   4248  HB3 PRO A 287      60.647  85.423  26.291  1.00  0.00           H
ATOM   4249  HG2 PRO A 287      58.363  84.846  24.861  1.00  0.00           H
ATOM   4250  HG3 PRO A 287      59.161  83.430  25.638  1.00  0.00           H
ATOM   4251  HD2 PRO A 287      56.672  84.726  26.549  1.00  0.00           H
ATOM   4252  HD3 PRO A 287      57.257  83.071  26.783  1.00  0.00           H
ATOM   4253  N   ALA A 288      60.917  86.679  29.216  1.00  0.00           N
ATOM   4254  CA  ALA A 288      61.264  87.979  29.790  1.00  0.00           C
ATOM   4255  C   ALA A 288      61.188  89.105  28.666  1.00  0.00           C
ATOM   4256  O   ALA A 288      61.503  88.841  27.524  1.00  0.00           O
ATOM   4257  CB  ALA A 288      62.674  87.794  30.418  1.00  0.00           C
ATOM   4258  H   ALA A 288      61.626  86.075  28.825  1.00  0.00           H
ATOM   4259  HA  ALA A 288      60.526  88.286  30.532  1.00  0.00           H
ATOM   4260  HB1 ALA A 288      62.956  88.695  30.963  1.00  0.00           H
ATOM   4261  HB2 ALA A 288      62.786  86.911  31.049  1.00  0.00           H
ATOM   4262  HB3 ALA A 288      63.391  87.756  29.598  1.00  0.00           H
ATOM   4263  N   VAL A 289      60.784  90.361  29.007  1.00  0.00           N
ATOM   4264  CA  VAL A 289      60.835  91.392  27.951  1.00  0.00           C
ATOM   4265  C   VAL A 289      62.362  91.614  27.561  1.00  0.00           C
ATOM   4266  O   VAL A 289      62.785  91.647  26.403  1.00  0.00           O
ATOM   4267  CB  VAL A 289      60.269  92.709  28.448  1.00  0.00           C
ATOM   4268  CG1 VAL A 289      60.237  93.800  27.439  1.00  0.00           C
ATOM   4269  CG2 VAL A 289      58.805  92.446  28.835  1.00  0.00           C
ATOM   4270  H   VAL A 289      60.253  90.558  29.844  1.00  0.00           H
ATOM   4271  HA  VAL A 289      60.202  91.127  27.104  1.00  0.00           H
ATOM   4272  HB  VAL A 289      60.757  93.073  29.352  1.00  0.00           H
ATOM   4273 HG11 VAL A 289      61.230  94.138  27.141  1.00  0.00           H
ATOM   4274 HG12 VAL A 289      59.634  93.448  26.603  1.00  0.00           H
ATOM   4275 HG13 VAL A 289      59.763  94.691  27.851  1.00  0.00           H
ATOM   4276 HG21 VAL A 289      58.364  93.420  29.049  1.00  0.00           H
ATOM   4277 HG22 VAL A 289      58.255  91.944  28.039  1.00  0.00           H
ATOM   4278 HG23 VAL A 289      58.810  91.818  29.726  1.00  0.00           H
ATOM   4279  N   LEU A 290      63.210  91.726  28.595  1.00  0.00           N
ATOM   4280  CA  LEU A 290      64.637  91.720  28.541  1.00  0.00           C
ATOM   4281  C   LEU A 290      65.215  90.495  29.245  1.00  0.00           C
ATOM   4282  O   LEU A 290      65.200  90.547  30.464  1.00  0.00           O
ATOM   4283  CB  LEU A 290      65.191  93.114  29.169  1.00  0.00           C
ATOM   4284  CG  LEU A 290      64.740  94.310  28.316  1.00  0.00           C
ATOM   4285  CD1 LEU A 290      65.246  95.652  28.858  1.00  0.00           C
ATOM   4286  CD2 LEU A 290      65.292  94.288  26.867  1.00  0.00           C
ATOM   4287  OXT LEU A 290      65.700  89.522  28.673  1.00  0.00           O
ATOM   4288  H   LEU A 290      62.889  91.956  29.525  1.00  0.00           H
ATOM   4289  HA  LEU A 290      65.073  91.586  27.551  1.00  0.00           H
ATOM   4290  HB2 LEU A 290      65.029  93.307  30.229  1.00  0.00           H
ATOM   4291  HB3 LEU A 290      66.279  93.053  29.149  1.00  0.00           H
ATOM   4292  HG  LEU A 290      63.650  94.306  28.345  1.00  0.00           H
ATOM   4293 HD11 LEU A 290      65.147  95.750  29.939  1.00  0.00           H
ATOM   4294 HD12 LEU A 290      66.265  95.961  28.627  1.00  0.00           H
ATOM   4295 HD13 LEU A 290      64.693  96.432  28.334  1.00  0.00           H
ATOM   4296 HD21 LEU A 290      66.371  94.141  26.892  1.00  0.00           H
ATOM   4297 HD22 LEU A 290      64.856  93.487  26.269  1.00  0.00           H
ATOM   4298 HD23 LEU A 290      65.011  95.229  26.394  1.00  0.00           H
TER    4299      LEU A 290 
ATOM   4300  N   GLN B   9      40.382  79.093  13.260  1.00  0.06           N
ATOM   4301  CA  GLN B   9      39.268  78.256  12.786  1.00  0.06           C
ATOM   4302  C   GLN B   9      38.725  77.472  13.990  1.00  0.06           C
ATOM   4303  O   GLN B   9      39.481  76.920  14.734  1.00  0.06           O
ATOM   4304  CB  GLN B   9      39.624  77.325  11.576  1.00  0.06           C
ATOM   4305  CG  GLN B   9      40.500  76.093  11.661  1.00  0.06           C
ATOM   4306  CD  GLN B   9      41.920  76.441  12.246  1.00  0.06           C
ATOM   4307  NE2 GLN B   9      42.633  75.558  12.832  1.00  0.06           N
ATOM   4308  OE1 GLN B   9      42.349  77.608  12.154  1.00  0.06           O
ATOM   4309  HA  GLN B   9      38.454  78.917  12.487  1.00  0.06           H
ATOM   4310  HB2 GLN B   9      38.650  77.016  11.199  1.00  0.06           H
ATOM   4311  HB3 GLN B   9      40.006  77.895  10.729  1.00  0.06           H
ATOM   4312  HG2 GLN B   9      40.001  75.404  12.342  1.00  0.06           H
ATOM   4313  HG3 GLN B   9      40.602  75.681  10.657  1.00  0.06           H
ATOM   4314 HE21 GLN B   9      43.577  75.803  13.094  1.00  0.06           H
ATOM   4315 HE22 GLN B   9      42.318  74.599  12.876  1.00  0.06           H
ATOM   4316  H1  GLN B   9      40.582  79.806  12.573  1.00  0.06           H
ATOM   4317  H2  GLN B   9      40.160  79.533  14.142  1.00  0.06           H
ATOM   4318  H3  GLN B   9      41.166  78.479  13.431  1.00  0.06           H
ATOM   4319  N   GLN B  10      37.374  77.463  14.130  1.00  0.03           N
ATOM   4320  CA  GLN B  10      36.599  76.529  14.935  1.00  0.03           C
ATOM   4321  C   GLN B  10      35.463  75.817  14.105  1.00  0.03           C
ATOM   4322  O   GLN B  10      34.970  76.444  13.231  1.00  0.03           O
ATOM   4323  CB  GLN B  10      35.852  77.205  16.082  1.00  0.03           C
ATOM   4324  CG  GLN B  10      36.793  77.976  17.013  1.00  0.03           C
ATOM   4325  CD  GLN B  10      36.232  77.788  18.395  1.00  0.03           C
ATOM   4326  NE2 GLN B  10      36.576  76.770  19.091  1.00  0.03           N
ATOM   4327  OE1 GLN B  10      35.595  78.677  18.899  1.00  0.03           O
ATOM   4328  H   GLN B  10      36.938  78.133  13.513  1.00  0.03           H
ATOM   4329  HA  GLN B  10      37.289  75.771  15.307  1.00  0.03           H
ATOM   4330  HB2 GLN B  10      35.093  77.960  15.877  1.00  0.03           H
ATOM   4331  HB3 GLN B  10      35.520  76.366  16.693  1.00  0.03           H
ATOM   4332  HG2 GLN B  10      37.837  77.707  16.855  1.00  0.03           H
ATOM   4333  HG3 GLN B  10      36.798  79.032  16.744  1.00  0.03           H
ATOM   4334 HE21 GLN B  10      35.969  76.728  19.897  1.00  0.03           H
ATOM   4335 HE22 GLN B  10      37.027  76.013  18.597  1.00  0.03           H
ATOM   4336  N   GLN B  11      35.039  74.601  14.419  1.00  0.03           N
ATOM   4337  CA  GLN B  11      33.951  73.851  13.661  1.00  0.03           C
ATOM   4338  C   GLN B  11      32.633  74.107  14.355  1.00  0.03           C
ATOM   4339  O   GLN B  11      31.630  74.448  13.722  1.00  0.03           O
ATOM   4340  CB  GLN B  11      34.209  72.351  13.617  1.00  0.03           C
ATOM   4341  CG  GLN B  11      33.064  71.557  12.932  1.00  0.03           C
ATOM   4342  CD  GLN B  11      32.828  72.013  11.481  1.00  0.03           C
ATOM   4343  NE2 GLN B  11      31.597  72.202  11.119  1.00  0.03           N
ATOM   4344  OE1 GLN B  11      33.701  72.415  10.736  1.00  0.03           O
ATOM   4345  H   GLN B  11      35.535  74.114  15.152  1.00  0.03           H
ATOM   4346  HA  GLN B  11      33.890  74.284  12.663  1.00  0.03           H
ATOM   4347  HB2 GLN B  11      35.095  72.201  13.000  1.00  0.03           H
ATOM   4348  HB3 GLN B  11      34.262  71.927  14.620  1.00  0.03           H
ATOM   4349  HG2 GLN B  11      33.269  70.495  12.797  1.00  0.03           H
ATOM   4350  HG3 GLN B  11      32.168  71.746  13.522  1.00  0.03           H
ATOM   4351 HE21 GLN B  11      31.352  72.666  10.255  1.00  0.03           H
ATOM   4352 HE22 GLN B  11      30.925  71.817  11.767  1.00  0.03           H
ATOM   4353  N   VAL B  12      32.772  74.266  15.703  1.00 -0.01           N
ATOM   4354  CA  VAL B  12      31.705  74.980  16.465  1.00 -0.01           C
ATOM   4355  C   VAL B  12      32.322  76.088  17.348  1.00 -0.01           C
ATOM   4356  O   VAL B  12      33.345  75.839  18.012  1.00 -0.01           O
ATOM   4357  CB  VAL B  12      30.793  74.067  17.281  1.00 -0.01           C
ATOM   4358  CG1 VAL B  12      29.703  73.392  16.347  1.00 -0.01           C
ATOM   4359  CG2 VAL B  12      31.580  73.008  18.111  1.00 -0.01           C
ATOM   4360  H   VAL B  12      33.606  73.973  16.192  1.00 -0.01           H
ATOM   4361  HA  VAL B  12      31.201  75.618  15.739  1.00 -0.01           H
ATOM   4362  HB  VAL B  12      30.216  74.545  18.072  1.00 -0.01           H
ATOM   4363 HG11 VAL B  12      29.034  74.113  15.877  1.00 -0.01           H
ATOM   4364 HG12 VAL B  12      30.142  72.760  15.575  1.00 -0.01           H
ATOM   4365 HG13 VAL B  12      29.067  72.722  16.926  1.00 -0.01           H
ATOM   4366 HG21 VAL B  12      32.306  73.523  18.741  1.00 -0.01           H
ATOM   4367 HG22 VAL B  12      30.880  72.443  18.726  1.00 -0.01           H
ATOM   4368 HG23 VAL B  12      32.115  72.365  17.412  1.00 -0.01           H
ATOM   4369  N   THR B  13      31.702  77.274  17.448  1.00  0.00           N
ATOM   4370  CA  THR B  13      32.181  78.425  18.186  1.00  0.00           C
ATOM   4371  C   THR B  13      32.103  78.213  19.712  1.00  0.00           C
ATOM   4372  O   THR B  13      31.286  77.417  20.212  1.00  0.00           O
ATOM   4373  CB  THR B  13      31.312  79.692  17.881  1.00  0.00           C
ATOM   4374  CG2 THR B  13      31.546  80.141  16.382  1.00  0.00           C
ATOM   4375  OG1 THR B  13      29.962  79.632  18.169  1.00  0.00           O
ATOM   4376  H   THR B  13      30.807  77.402  16.998  1.00  0.00           H
ATOM   4377  HA  THR B  13      33.237  78.536  17.941  1.00  0.00           H
ATOM   4378  HB  THR B  13      31.818  80.458  18.468  1.00  0.00           H
ATOM   4379  HG1 THR B  13      29.667  78.877  17.655  1.00  0.00           H
ATOM   4380 HG21 THR B  13      31.162  79.372  15.712  1.00  0.00           H
ATOM   4381 HG22 THR B  13      30.915  81.010  16.190  1.00  0.00           H
ATOM   4382 HG23 THR B  13      32.614  80.316  16.258  1.00  0.00           H
ATOM   4383  N   ALA B  14      32.991  78.881  20.443  1.00 -0.01           N
ATOM   4384  CA  ALA B  14      33.064  78.895  21.906  1.00 -0.01           C
ATOM   4385  C   ALA B  14      31.752  79.205  22.572  1.00 -0.01           C
ATOM   4386  O   ALA B  14      31.486  78.719  23.664  1.00 -0.01           O
ATOM   4387  CB  ALA B  14      34.186  79.784  22.391  1.00 -0.01           C
ATOM   4388  H   ALA B  14      33.656  79.474  19.966  1.00 -0.01           H
ATOM   4389  HA  ALA B  14      33.370  77.889  22.192  1.00 -0.01           H
ATOM   4390  HB1 ALA B  14      34.007  80.800  22.037  1.00 -0.01           H
ATOM   4391  HB2 ALA B  14      34.043  79.815  23.471  1.00 -0.01           H
ATOM   4392  HB3 ALA B  14      35.174  79.469  22.055  1.00 -0.01           H
ATOM   4393  N   ASP B  15      30.925  80.058  21.949  1.00  0.00           N
ATOM   4394  CA  ASP B  15      29.546  80.262  22.391  1.00  0.00           C
ATOM   4395  C   ASP B  15      28.691  78.921  22.261  1.00  0.00           C
ATOM   4396  O   ASP B  15      27.856  78.629  23.145  1.00  0.00           O
ATOM   4397  CB  ASP B  15      29.034  81.437  21.559  1.00  0.00           C
ATOM   4398  CG  ASP B  15      29.726  82.774  21.921  1.00  0.00           C
ATOM   4399  OD1 ASP B  15      29.689  83.663  20.988  1.00  0.00           O
ATOM   4400  OD2 ASP B  15      30.241  83.048  23.045  1.00  0.00           O
ATOM   4401  H   ASP B  15      31.366  80.630  21.243  1.00  0.00           H
ATOM   4402  HA  ASP B  15      29.636  80.573  23.432  1.00  0.00           H
ATOM   4403  HB2 ASP B  15      29.043  81.222  20.490  1.00  0.00           H
ATOM   4404  HB3 ASP B  15      27.987  81.644  21.777  1.00  0.00           H
ATOM   4405  N   GLU B  16      28.861  78.145  21.183  1.00  0.00           N
ATOM   4406  CA  GLU B  16      28.204  76.869  20.875  1.00  0.00           C
ATOM   4407  C   GLU B  16      28.693  75.706  21.703  1.00  0.00           C
ATOM   4408  O   GLU B  16      27.883  74.785  21.852  1.00  0.00           O
ATOM   4409  CB  GLU B  16      28.343  76.608  19.352  1.00  0.00           C
ATOM   4410  CG  GLU B  16      27.446  77.607  18.575  1.00  0.00           C
ATOM   4411  CD  GLU B  16      27.759  77.651  17.056  1.00  0.00           C
ATOM   4412  OE1 GLU B  16      28.914  77.870  16.624  1.00  0.00           O
ATOM   4413  OE2 GLU B  16      26.853  77.446  16.198  1.00  0.00           O
ATOM   4414  H   GLU B  16      29.500  78.621  20.563  1.00  0.00           H
ATOM   4415  HA  GLU B  16      27.137  77.031  21.028  1.00  0.00           H
ATOM   4416  HB2 GLU B  16      29.381  76.622  19.017  1.00  0.00           H
ATOM   4417  HB3 GLU B  16      27.981  75.619  19.070  1.00  0.00           H
ATOM   4418  HG2 GLU B  16      26.399  77.331  18.699  1.00  0.00           H
ATOM   4419  HG3 GLU B  16      27.536  78.610  18.993  1.00  0.00           H
ATOM   4420  N   VAL B  17      29.921  75.726  22.222  1.00 -0.04           N
ATOM   4421  CA  VAL B  17      30.569  74.827  23.176  1.00 -0.04           C
ATOM   4422  C   VAL B  17      29.894  75.084  24.587  1.00 -0.04           C
ATOM   4423  O   VAL B  17      29.392  74.235  25.238  1.00 -0.04           O
ATOM   4424  CB  VAL B  17      32.063  75.039  23.281  1.00 -0.04           C
ATOM   4425  CG1 VAL B  17      32.729  74.348  24.441  1.00 -0.04           C
ATOM   4426  CG2 VAL B  17      32.678  74.618  21.903  1.00 -0.04           C
ATOM   4427  H   VAL B  17      30.368  76.586  21.937  1.00 -0.04           H
ATOM   4428  HA  VAL B  17      30.471  73.786  22.868  1.00 -0.04           H
ATOM   4429  HB  VAL B  17      32.249  76.101  23.445  1.00 -0.04           H
ATOM   4430 HG11 VAL B  17      32.224  74.656  25.357  1.00 -0.04           H
ATOM   4431 HG12 VAL B  17      32.564  73.274  24.357  1.00 -0.04           H
ATOM   4432 HG13 VAL B  17      33.788  74.590  24.357  1.00 -0.04           H
ATOM   4433 HG21 VAL B  17      33.767  74.655  21.876  1.00 -0.04           H
ATOM   4434 HG22 VAL B  17      32.427  73.612  21.566  1.00 -0.04           H
ATOM   4435 HG23 VAL B  17      32.262  75.270  21.134  1.00 -0.04           H
ATOM   4436  N   GLY B  18      29.726  76.395  24.881  1.00  0.02           N
ATOM   4437  CA  GLY B  18      28.904  76.908  26.037  1.00  0.02           C
ATOM   4438  C   GLY B  18      27.531  76.345  26.152  1.00  0.02           C
ATOM   4439  O   GLY B  18      27.055  75.923  27.201  1.00  0.02           O
ATOM   4440  H   GLY B  18      30.146  77.058  24.245  1.00  0.02           H
ATOM   4441  HA2 GLY B  18      29.517  76.705  26.914  1.00  0.02           H
ATOM   4442  HA3 GLY B  18      28.721  77.973  25.893  1.00  0.02           H
ATOM   4443  N   ASP B  19      26.865  76.375  25.046  1.00  0.00           N
ATOM   4444  CA  ASP B  19      25.574  75.869  24.911  1.00  0.00           C
ATOM   4445  C   ASP B  19      25.576  74.327  24.848  1.00  0.00           C
ATOM   4446  O   ASP B  19      24.542  73.776  25.317  1.00  0.00           O
ATOM   4447  CB  ASP B  19      24.906  76.551  23.655  1.00  0.00           C
ATOM   4448  CG  ASP B  19      23.410  76.089  23.666  1.00  0.00           C
ATOM   4449  OD1 ASP B  19      22.825  76.077  24.750  1.00  0.00           O
ATOM   4450  OD2 ASP B  19      22.980  75.544  22.644  1.00  0.00           O
ATOM   4451  H   ASP B  19      27.396  76.617  24.222  1.00  0.00           H
ATOM   4452  HA  ASP B  19      25.057  76.346  25.744  1.00  0.00           H
ATOM   4453  HB2 ASP B  19      25.010  77.622  23.833  1.00  0.00           H
ATOM   4454  HB3 ASP B  19      25.376  76.363  22.689  1.00  0.00           H
ATOM   4455  N   TRP B  20      26.583  73.638  24.294  1.00  0.03           N
ATOM   4456  CA  TRP B  20      26.622  72.180  24.458  1.00  0.03           C
ATOM   4457  C   TRP B  20      26.713  71.722  25.921  1.00  0.03           C
ATOM   4458  O   TRP B  20      26.309  70.623  26.248  1.00  0.03           O
ATOM   4459  CB  TRP B  20      27.674  71.563  23.504  1.00  0.03           C
ATOM   4460  CG  TRP B  20      27.833  70.091  23.674  1.00  0.03           C
ATOM   4461  CD1 TRP B  20      27.148  69.098  23.028  1.00  0.03           C
ATOM   4462  CD2 TRP B  20      28.951  69.397  24.416  1.00  0.03           C
ATOM   4463  CE2 TRP B  20      28.730  67.955  24.258  1.00  0.03           C
ATOM   4464  CE3 TRP B  20      30.075  69.779  25.215  1.00  0.03           C
ATOM   4465  NE1 TRP B  20      27.726  67.829  23.319  1.00  0.03           N
ATOM   4466  CZ2 TRP B  20      29.601  67.032  24.833  1.00  0.03           C
ATOM   4467  CZ3 TRP B  20      30.923  68.851  25.858  1.00  0.03           C
ATOM   4468  CH2 TRP B  20      30.663  67.471  25.618  1.00  0.03           C
ATOM   4469  H   TRP B  20      27.260  74.040  23.661  1.00  0.03           H
ATOM   4470  HA  TRP B  20      25.674  71.776  24.103  1.00  0.03           H
ATOM   4471  HB2 TRP B  20      27.346  71.830  22.499  1.00  0.03           H
ATOM   4472  HB3 TRP B  20      28.647  71.974  23.771  1.00  0.03           H
ATOM   4473  HD1 TRP B  20      26.330  69.339  22.366  1.00  0.03           H
ATOM   4474  HE1 TRP B  20      27.390  66.998  22.853  1.00  0.03           H
ATOM   4475  HE3 TRP B  20      30.348  70.807  25.405  1.00  0.03           H
ATOM   4476  HZ2 TRP B  20      29.351  65.992  24.683  1.00  0.03           H
ATOM   4477  HZ3 TRP B  20      31.712  69.255  26.475  1.00  0.03           H
ATOM   4478  HH2 TRP B  20      31.238  66.712  26.127  1.00  0.03           H
ATOM   4479  N   TYR B  21      27.282  72.500  26.862  1.00 -0.02           N
ATOM   4480  CA  TYR B  21      27.470  72.148  28.256  1.00 -0.02           C
ATOM   4481  C   TYR B  21      26.328  72.652  29.157  1.00 -0.02           C
ATOM   4482  O   TYR B  21      26.096  72.152  30.256  1.00 -0.02           O
ATOM   4483  CB  TYR B  21      28.795  72.786  28.669  1.00 -0.02           C
ATOM   4484  CG  TYR B  21      30.117  72.076  28.417  1.00 -0.02           C
ATOM   4485  CD1 TYR B  21      30.285  70.885  29.161  1.00 -0.02           C
ATOM   4486  CD2 TYR B  21      31.185  72.552  27.580  1.00 -0.02           C
ATOM   4487  CE1 TYR B  21      31.443  70.095  29.027  1.00 -0.02           C
ATOM   4488  CE2 TYR B  21      32.349  71.809  27.499  1.00 -0.02           C
ATOM   4489  CZ  TYR B  21      32.482  70.571  28.222  1.00 -0.02           C
ATOM   4490  OH  TYR B  21      33.656  69.906  28.155  1.00 -0.02           O
ATOM   4491  H   TYR B  21      27.656  73.363  26.495  1.00 -0.02           H
ATOM   4492  HA  TYR B  21      27.604  71.066  28.273  1.00 -0.02           H
ATOM   4493  HB2 TYR B  21      28.905  73.796  28.273  1.00 -0.02           H
ATOM   4494  HB3 TYR B  21      28.788  72.892  29.754  1.00 -0.02           H
ATOM   4495  HD1 TYR B  21      29.497  70.580  29.833  1.00 -0.02           H
ATOM   4496  HD2 TYR B  21      31.052  73.384  26.904  1.00 -0.02           H
ATOM   4497  HE1 TYR B  21      31.651  69.194  29.585  1.00 -0.02           H
ATOM   4498  HE2 TYR B  21      33.170  72.095  26.857  1.00 -0.02           H
ATOM   4499  HH  TYR B  21      34.010  70.138  27.294  1.00 -0.02           H
ATOM   4500  N   ASP B  22      25.612  73.730  28.750  1.00  0.03           N
ATOM   4501  CA  ASP B  22      24.313  74.078  29.339  1.00  0.03           C
ATOM   4502  C   ASP B  22      23.288  73.025  28.927  1.00  0.03           C
ATOM   4503  O   ASP B  22      22.370  72.838  29.727  1.00  0.03           O
ATOM   4504  CB  ASP B  22      23.857  75.377  28.738  1.00  0.03           C
ATOM   4505  CG  ASP B  22      24.657  76.603  29.206  1.00  0.03           C
ATOM   4506  OD1 ASP B  22      25.512  76.530  30.141  1.00  0.03           O
ATOM   4507  OD2 ASP B  22      24.586  77.622  28.518  1.00  0.03           O
ATOM   4508  H   ASP B  22      25.805  74.131  27.843  1.00  0.03           H
ATOM   4509  HA  ASP B  22      24.416  74.033  30.423  1.00  0.03           H
ATOM   4510  HB2 ASP B  22      23.734  75.397  27.655  1.00  0.03           H
ATOM   4511  HB3 ASP B  22      22.832  75.560  29.061  1.00  0.03           H
ATOM   4512  N   LYS B  23      23.407  72.365  27.797  1.00  0.00           N
ATOM   4513  CA  LYS B  23      22.466  71.354  27.366  1.00  0.00           C
ATOM   4514  C   LYS B  23      22.757  69.955  27.918  1.00  0.00           C
ATOM   4515  O   LYS B  23      21.827  69.317  28.375  1.00  0.00           O
ATOM   4516  CB  LYS B  23      22.347  71.308  25.823  1.00  0.00           C
ATOM   4517  CG  LYS B  23      21.182  70.462  25.364  1.00  0.00           C
ATOM   4518  CD  LYS B  23      21.018  70.566  23.802  1.00  0.00           C
ATOM   4519  CE  LYS B  23      20.079  69.660  23.139  1.00  0.00           C
ATOM   4520  NZ  LYS B  23      18.680  70.095  23.484  1.00  0.00           N
ATOM   4521  H   LYS B  23      24.074  72.826  27.195  1.00  0.00           H
ATOM   4522  HA  LYS B  23      21.490  71.722  27.682  1.00  0.00           H
ATOM   4523  HB2 LYS B  23      22.182  72.263  25.323  1.00  0.00           H
ATOM   4524  HB3 LYS B  23      23.244  70.954  25.314  1.00  0.00           H
ATOM   4525  HG2 LYS B  23      21.304  69.383  25.460  1.00  0.00           H
ATOM   4526  HG3 LYS B  23      20.299  70.774  25.923  1.00  0.00           H
ATOM   4527  HD2 LYS B  23      20.648  71.559  23.547  1.00  0.00           H
ATOM   4528  HD3 LYS B  23      21.955  70.397  23.272  1.00  0.00           H
ATOM   4529  HE2 LYS B  23      20.162  69.728  22.054  1.00  0.00           H
ATOM   4530  HE3 LYS B  23      20.211  68.628  23.462  1.00  0.00           H
ATOM   4531  HZ1 LYS B  23      18.503  70.089  24.478  1.00  0.00           H
ATOM   4532  HZ2 LYS B  23      18.474  71.051  23.230  1.00  0.00           H
ATOM   4533  HZ3 LYS B  23      17.963  69.552  23.025  1.00  0.00           H
ATOM   4534  N   PHE B  24      23.996  69.508  28.004  1.00 -0.02           N
ATOM   4535  CA  PHE B  24      24.371  68.113  28.400  1.00 -0.02           C
ATOM   4536  C   PHE B  24      25.438  68.008  29.438  1.00 -0.02           C
ATOM   4537  O   PHE B  24      25.720  66.885  29.836  1.00 -0.02           O
ATOM   4538  CB  PHE B  24      24.779  67.285  27.158  1.00 -0.02           C
ATOM   4539  CG  PHE B  24      23.848  67.308  25.939  1.00 -0.02           C
ATOM   4540  CD1 PHE B  24      22.661  66.531  25.957  1.00 -0.02           C
ATOM   4541  CD2 PHE B  24      24.216  68.004  24.803  1.00 -0.02           C
ATOM   4542  CE1 PHE B  24      21.868  66.438  24.727  1.00 -0.02           C
ATOM   4543  CE2 PHE B  24      23.472  67.878  23.618  1.00 -0.02           C
ATOM   4544  CZ  PHE B  24      22.270  67.206  23.602  1.00 -0.02           C
ATOM   4545  H   PHE B  24      24.720  70.026  27.527  1.00 -0.02           H
ATOM   4546  HA  PHE B  24      23.466  67.663  28.809  1.00 -0.02           H
ATOM   4547  HB2 PHE B  24      25.781  67.592  26.858  1.00 -0.02           H
ATOM   4548  HB3 PHE B  24      24.912  66.258  27.498  1.00 -0.02           H
ATOM   4549  HD1 PHE B  24      22.414  65.971  26.848  1.00 -0.02           H
ATOM   4550  HD2 PHE B  24      25.155  68.536  24.765  1.00 -0.02           H
ATOM   4551  HE1 PHE B  24      21.019  65.771  24.696  1.00 -0.02           H
ATOM   4552  HE2 PHE B  24      23.786  68.439  22.750  1.00 -0.02           H
ATOM   4553  HZ  PHE B  24      21.642  67.141  22.726  1.00 -0.02           H
ATOM   4554  N   GLY B  25      26.178  69.062  29.904  1.00  0.01           N
ATOM   4555  CA  GLY B  25      27.333  68.946  30.835  1.00  0.01           C
ATOM   4556  C   GLY B  25      27.037  68.375  32.186  1.00  0.01           C
ATOM   4557  O   GLY B  25      27.991  67.809  32.715  1.00  0.01           O
ATOM   4558  H   GLY B  25      25.735  69.944  29.686  1.00  0.01           H
ATOM   4559  HA2 GLY B  25      28.025  68.286  30.312  1.00  0.01           H
ATOM   4560  HA3 GLY B  25      27.728  69.937  31.059  1.00  0.01           H
ATOM   4561  N   GLU B  26      25.859  68.308  32.644  1.00 -0.01           N
ATOM   4562  CA  GLU B  26      25.548  67.517  33.843  1.00 -0.01           C
ATOM   4563  C   GLU B  26      25.857  65.976  33.745  1.00 -0.01           C
ATOM   4564  O   GLU B  26      25.975  65.344  34.755  1.00 -0.01           O
ATOM   4565  CB  GLU B  26      24.036  67.817  34.187  1.00 -0.01           C
ATOM   4566  CG  GLU B  26      23.489  66.976  35.262  1.00 -0.01           C
ATOM   4567  CD  GLU B  26      22.177  67.438  35.848  1.00 -0.01           C
ATOM   4568  OE1 GLU B  26      21.116  66.976  35.378  1.00 -0.01           O
ATOM   4569  OE2 GLU B  26      22.153  68.241  36.811  1.00 -0.01           O
ATOM   4570  H   GLU B  26      25.187  68.701  32.001  1.00 -0.01           H
ATOM   4571  HA  GLU B  26      26.152  67.897  34.667  1.00 -0.01           H
ATOM   4572  HB2 GLU B  26      23.943  68.881  34.405  1.00 -0.01           H
ATOM   4573  HB3 GLU B  26      23.410  67.701  33.303  1.00 -0.01           H
ATOM   4574  HG2 GLU B  26      23.299  65.981  34.861  1.00 -0.01           H
ATOM   4575  HG3 GLU B  26      24.205  66.890  36.080  1.00 -0.01           H
ATOM   4576  N   VAL B  27      26.007  65.367  32.551  1.00 -0.15           N
ATOM   4577  CA  VAL B  27      26.207  63.890  32.348  1.00 -0.15           C
ATOM   4578  C   VAL B  27      27.562  63.357  32.969  1.00 -0.15           C
ATOM   4579  O   VAL B  27      27.560  62.288  33.582  1.00 -0.15           O
ATOM   4580  CB  VAL B  27      26.111  63.492  30.886  1.00 -0.15           C
ATOM   4581  CG1 VAL B  27      27.293  63.975  29.913  1.00 -0.15           C
ATOM   4582  CG2 VAL B  27      26.101  61.947  30.797  1.00 -0.15           C
ATOM   4583  H   VAL B  27      25.923  65.921  31.710  1.00 -0.15           H
ATOM   4584  HA  VAL B  27      25.378  63.402  32.862  1.00 -0.15           H
ATOM   4585  HB  VAL B  27      25.114  63.837  30.612  1.00 -0.15           H
ATOM   4586 HG11 VAL B  27      28.250  63.454  29.908  1.00 -0.15           H
ATOM   4587 HG12 VAL B  27      26.986  63.794  28.883  1.00 -0.15           H
ATOM   4588 HG13 VAL B  27      27.506  65.040  30.004  1.00 -0.15           H
ATOM   4589 HG21 VAL B  27      27.125  61.579  30.875  1.00 -0.15           H
ATOM   4590 HG22 VAL B  27      25.484  61.531  31.593  1.00 -0.15           H
ATOM   4591 HG23 VAL B  27      25.696  61.738  29.807  1.00 -0.15           H
ATOM   4592  N   TYR B  28      28.552  64.235  32.844  1.00 -0.23           N
ATOM   4593  CA  TYR B  28      29.851  64.034  33.413  1.00 -0.23           C
ATOM   4594  C   TYR B  28      29.823  64.106  34.902  1.00 -0.23           C
ATOM   4595  O   TYR B  28      30.483  63.209  35.528  1.00 -0.23           O
ATOM   4596  CB  TYR B  28      30.901  64.912  32.753  1.00 -0.23           C
ATOM   4597  CG  TYR B  28      30.934  64.958  31.289  1.00 -0.23           C
ATOM   4598  CD1 TYR B  28      31.605  63.923  30.558  1.00 -0.23           C
ATOM   4599  CD2 TYR B  28      30.091  65.824  30.638  1.00 -0.23           C
ATOM   4600  CE1 TYR B  28      31.420  63.785  29.165  1.00 -0.23           C
ATOM   4601  CE2 TYR B  28      29.956  65.794  29.267  1.00 -0.23           C
ATOM   4602  CZ  TYR B  28      30.568  64.714  28.522  1.00 -0.23           C
ATOM   4603  OH  TYR B  28      30.247  64.476  27.237  1.00 -0.23           O
ATOM   4604  H   TYR B  28      28.388  65.072  32.302  1.00 -0.23           H
ATOM   4605  HA  TYR B  28      30.146  63.048  33.055  1.00 -0.23           H
ATOM   4606  HB2 TYR B  28      30.922  65.893  33.228  1.00 -0.23           H
ATOM   4607  HB3 TYR B  28      31.896  64.520  32.965  1.00 -0.23           H
ATOM   4608  HD1 TYR B  28      32.077  63.148  31.145  1.00 -0.23           H
ATOM   4609  HD2 TYR B  28      29.621  66.589  31.238  1.00 -0.23           H
ATOM   4610  HE1 TYR B  28      31.851  62.940  28.649  1.00 -0.23           H
ATOM   4611  HE2 TYR B  28      29.222  66.404  28.761  1.00 -0.23           H
ATOM   4612  HH  TYR B  28      29.511  65.040  26.989  1.00 -0.23           H
ATOM   4613  N   HID B  29      29.203  65.017  35.628  1.00  0.10           N
ATOM   4614  CA  HID B  29      29.074  64.995  37.080  1.00  0.10           C
ATOM   4615  C   HID B  29      28.124  63.889  37.651  1.00  0.10           C
ATOM   4616  O   HID B  29      28.310  63.437  38.861  1.00  0.10           O
ATOM   4617  CB  HID B  29      28.521  66.342  37.522  1.00  0.10           C
ATOM   4618  CG  HID B  29      29.477  67.457  37.104  1.00  0.10           C
ATOM   4619  CD2 HID B  29      29.195  68.607  36.445  1.00  0.10           C
ATOM   4620  ND1 HID B  29      30.771  67.320  37.426  1.00  0.10           N
ATOM   4621  CE1 HID B  29      31.379  68.451  36.972  1.00  0.10           C
ATOM   4622  NE2 HID B  29      30.405  69.280  36.376  1.00  0.10           N
ATOM   4623  H   HID B  29      28.754  65.738  35.080  1.00  0.10           H
ATOM   4624  HA  HID B  29      30.111  64.846  37.381  1.00  0.10           H
ATOM   4625  HB2 HID B  29      27.548  66.437  37.040  1.00  0.10           H
ATOM   4626  HB3 HID B  29      28.259  66.306  38.579  1.00  0.10           H
ATOM   4627  HD1 HID B  29      31.192  66.491  37.820  1.00  0.10           H
ATOM   4628  HD2 HID B  29      28.260  68.874  35.974  1.00  0.10           H
ATOM   4629  HE1 HID B  29      32.414  68.736  37.090  1.00  0.10           H
ATOM   4630  N   LEU B  30      27.243  63.441  36.826  1.00 -0.01           N
ATOM   4631  CA  LEU B  30      26.432  62.322  37.248  1.00 -0.01           C
ATOM   4632  C   LEU B  30      27.139  60.977  37.148  1.00 -0.01           C
ATOM   4633  O   LEU B  30      26.610  59.934  37.539  1.00 -0.01           O
ATOM   4634  CB  LEU B  30      25.149  62.353  36.453  1.00 -0.01           C
ATOM   4635  CG  LEU B  30      24.044  63.358  36.906  1.00 -0.01           C
ATOM   4636  CD1 LEU B  30      22.781  63.379  36.032  1.00 -0.01           C
ATOM   4637  CD2 LEU B  30      23.588  63.057  38.360  1.00 -0.01           C
ATOM   4638  H   LEU B  30      27.136  63.961  35.967  1.00 -0.01           H
ATOM   4639  HA  LEU B  30      26.118  62.332  38.291  1.00 -0.01           H
ATOM   4640  HB2 LEU B  30      25.489  62.489  35.427  1.00 -0.01           H
ATOM   4641  HB3 LEU B  30      24.637  61.392  36.489  1.00 -0.01           H
ATOM   4642  HG  LEU B  30      24.365  64.399  36.933  1.00 -0.01           H
ATOM   4643 HD11 LEU B  30      22.009  64.026  36.450  1.00 -0.01           H
ATOM   4644 HD12 LEU B  30      23.127  63.744  35.064  1.00 -0.01           H
ATOM   4645 HD13 LEU B  30      22.298  62.403  35.989  1.00 -0.01           H
ATOM   4646 HD21 LEU B  30      23.018  62.128  38.386  1.00 -0.01           H
ATOM   4647 HD22 LEU B  30      24.444  62.998  39.032  1.00 -0.01           H
ATOM   4648 HD23 LEU B  30      22.910  63.836  38.709  1.00 -0.01           H
ATOM   4649  N   THR B  31      28.401  60.955  36.665  1.00 -0.06           N
ATOM   4650  CA  THR B  31      29.195  59.742  36.361  1.00 -0.06           C
ATOM   4651  C   THR B  31      30.624  59.743  36.723  1.00 -0.06           C
ATOM   4652  O   THR B  31      31.137  58.667  36.872  1.00 -0.06           O
ATOM   4653  CB  THR B  31      29.057  59.457  34.875  1.00 -0.06           C
ATOM   4654  CG2 THR B  31      27.606  59.158  34.370  1.00 -0.06           C
ATOM   4655  OG1 THR B  31      29.594  60.522  34.046  1.00 -0.06           O
ATOM   4656  H   THR B  31      28.820  61.815  36.341  1.00 -0.06           H
ATOM   4657  HA  THR B  31      28.748  58.911  36.906  1.00 -0.06           H
ATOM   4658  HB  THR B  31      29.559  58.504  34.704  1.00 -0.06           H
ATOM   4659  HG1 THR B  31      28.941  61.225  34.006  1.00 -0.06           H
ATOM   4660 HG21 THR B  31      26.804  59.812  34.713  1.00 -0.06           H
ATOM   4661 HG22 THR B  31      27.657  59.233  33.284  1.00 -0.06           H
ATOM   4662 HG23 THR B  31      27.395  58.106  34.564  1.00 -0.06           H
ATOM   4663  N   LEU B  32      31.320  60.836  36.986  1.00 -0.22           N
ATOM   4664  CA  LEU B  32      32.791  60.878  37.313  1.00 -0.22           C
ATOM   4665  C   LEU B  32      33.120  61.719  38.549  1.00 -0.22           C
ATOM   4666  O   LEU B  32      34.223  61.472  39.021  1.00 -0.22           O
ATOM   4667  CB  LEU B  32      33.473  61.622  36.119  1.00 -0.22           C
ATOM   4668  CG  LEU B  32      33.105  61.251  34.624  1.00 -0.22           C
ATOM   4669  CD1 LEU B  32      33.919  62.024  33.589  1.00 -0.22           C
ATOM   4670  CD2 LEU B  32      33.355  59.751  34.351  1.00 -0.22           C
ATOM   4671  H   LEU B  32      30.865  61.707  36.752  1.00 -0.22           H
ATOM   4672  HA  LEU B  32      33.303  59.921  37.409  1.00 -0.22           H
ATOM   4673  HB2 LEU B  32      33.381  62.707  36.168  1.00 -0.22           H
ATOM   4674  HB3 LEU B  32      34.533  61.378  36.181  1.00 -0.22           H
ATOM   4675  HG  LEU B  32      32.053  61.311  34.346  1.00 -0.22           H
ATOM   4676 HD11 LEU B  32      33.753  63.079  33.806  1.00 -0.22           H
ATOM   4677 HD12 LEU B  32      34.946  61.659  33.624  1.00 -0.22           H
ATOM   4678 HD13 LEU B  32      33.466  61.780  32.628  1.00 -0.22           H
ATOM   4679 HD21 LEU B  32      34.414  59.542  34.201  1.00 -0.22           H
ATOM   4680 HD22 LEU B  32      32.676  59.118  34.922  1.00 -0.22           H
ATOM   4681 HD23 LEU B  32      32.898  59.635  33.368  1.00 -0.22           H
ATOM   4682  N   GLY B  33      32.309  62.689  38.971  1.00  0.01           N
ATOM   4683  CA  GLY B  33      32.585  63.474  40.163  1.00  0.01           C
ATOM   4684  C   GLY B  33      32.128  64.938  40.112  1.00  0.01           C
ATOM   4685  O   GLY B  33      31.208  65.283  39.363  1.00  0.01           O
ATOM   4686  H   GLY B  33      31.489  62.871  38.409  1.00  0.01           H
ATOM   4687  HA2 GLY B  33      31.981  63.011  40.945  1.00  0.01           H
ATOM   4688  HA3 GLY B  33      33.651  63.378  40.366  1.00  0.01           H
ATOM   4689  N   GLU B  34      32.807  65.733  40.944  1.00  0.00           N
ATOM   4690  CA  GLU B  34      32.573  67.175  41.109  1.00  0.00           C
ATOM   4691  C   GLU B  34      33.085  68.002  39.916  1.00  0.00           C
ATOM   4692  O   GLU B  34      32.714  69.142  39.674  1.00  0.00           O
ATOM   4693  CB  GLU B  34      33.417  67.738  42.322  1.00  0.00           C
ATOM   4694  CG  GLU B  34      33.135  67.017  43.683  1.00  0.00           C
ATOM   4695  CD  GLU B  34      31.705  67.277  44.265  1.00  0.00           C
ATOM   4696  OE1 GLU B  34      31.124  66.456  44.973  1.00  0.00           O
ATOM   4697  OE2 GLU B  34      31.221  68.429  44.142  1.00  0.00           O
ATOM   4698  H   GLU B  34      33.437  65.259  41.575  1.00  0.00           H
ATOM   4699  HA  GLU B  34      31.546  67.411  41.388  1.00  0.00           H
ATOM   4700  HB2 GLU B  34      34.456  67.625  42.010  1.00  0.00           H
ATOM   4701  HB3 GLU B  34      33.268  68.811  42.435  1.00  0.00           H
ATOM   4702  HG2 GLU B  34      33.214  65.930  43.704  1.00  0.00           H
ATOM   4703  HG3 GLU B  34      33.865  67.310  44.436  1.00  0.00           H
ATOM   4704  N   SER B  35      33.980  67.431  39.211  1.00 -0.22           N
ATOM   4705  CA  SER B  35      34.695  67.974  38.027  1.00 -0.22           C
ATOM   4706  C   SER B  35      34.319  67.108  36.843  1.00 -0.22           C
ATOM   4707  O   SER B  35      33.770  66.087  37.014  1.00 -0.22           O
ATOM   4708  CB  SER B  35      36.165  67.810  38.174  1.00 -0.22           C
ATOM   4709  OG  SER B  35      36.606  69.101  38.608  1.00 -0.22           O
ATOM   4710  H   SER B  35      34.232  66.547  39.631  1.00 -0.22           H
ATOM   4711  HA  SER B  35      34.437  69.023  37.884  1.00 -0.22           H
ATOM   4712  HB2 SER B  35      36.358  67.084  38.963  1.00 -0.22           H
ATOM   4713  HB3 SER B  35      36.588  67.536  37.208  1.00 -0.22           H
ATOM   4714  HG  SER B  35      36.725  69.701  37.867  1.00 -0.22           H
ATOM   4715  N   VAL B  36      34.642  67.625  35.654  1.00 -0.62           N
ATOM   4716  CA  VAL B  36      34.482  66.960  34.356  1.00 -0.62           C
ATOM   4717  C   VAL B  36      35.812  66.300  33.823  1.00 -0.62           C
ATOM   4718  O   VAL B  36      35.797  65.335  33.016  1.00 -0.62           O
ATOM   4719  CB  VAL B  36      34.083  68.019  33.366  1.00 -0.62           C
ATOM   4720  CG1 VAL B  36      33.693  67.430  32.028  1.00 -0.62           C
ATOM   4721  CG2 VAL B  36      32.888  68.890  33.809  1.00 -0.62           C
ATOM   4722  H   VAL B  36      35.205  68.463  35.656  1.00 -0.62           H
ATOM   4723  HA  VAL B  36      33.683  66.220  34.311  1.00 -0.62           H
ATOM   4724  HB  VAL B  36      34.983  68.590  33.140  1.00 -0.62           H
ATOM   4725 HG11 VAL B  36      34.437  66.755  31.605  1.00 -0.62           H
ATOM   4726 HG12 VAL B  36      32.739  66.919  32.163  1.00 -0.62           H
ATOM   4727 HG13 VAL B  36      33.517  68.200  31.277  1.00 -0.62           H
ATOM   4728 HG21 VAL B  36      32.484  69.316  32.891  1.00 -0.62           H
ATOM   4729 HG22 VAL B  36      32.224  68.140  34.238  1.00 -0.62           H
ATOM   4730 HG23 VAL B  36      33.174  69.690  34.492  1.00 -0.62           H
ATOM   4731  N   HID B  37      36.958  66.723  34.380  1.00 -0.73           N
ATOM   4732  CA  HID B  37      38.315  66.290  34.197  1.00 -0.73           C
ATOM   4733  C   HID B  37      38.626  64.861  34.641  1.00 -0.73           C
ATOM   4734  O   HID B  37      37.893  64.256  35.431  1.00 -0.73           O
ATOM   4735  CB  HID B  37      39.239  67.398  34.649  1.00 -0.73           C
ATOM   4736  CG  HID B  37      39.576  67.300  36.128  1.00 -0.73           C
ATOM   4737  CD2 HID B  37      39.303  68.218  37.043  1.00 -0.73           C
ATOM   4738  ND1 HID B  37      40.209  66.260  36.783  1.00 -0.73           N
ATOM   4739  CE1 HID B  37      40.381  66.622  38.061  1.00 -0.73           C
ATOM   4740  NE2 HID B  37      39.792  67.862  38.290  1.00 -0.73           N
ATOM   4741  H   HID B  37      36.866  67.510  35.007  1.00 -0.73           H
ATOM   4742  HA  HID B  37      38.406  66.268  33.111  1.00 -0.73           H
ATOM   4743  HB2 HID B  37      40.109  67.122  34.053  1.00 -0.73           H
ATOM   4744  HB3 HID B  37      38.840  68.376  34.380  1.00 -0.73           H
ATOM   4745  HD1 HID B  37      40.638  65.470  36.322  1.00 -0.73           H
ATOM   4746  HD2 HID B  37      38.670  69.049  36.768  1.00 -0.73           H
ATOM   4747  HE1 HID B  37      41.010  66.099  38.766  1.00 -0.73           H
ATOM   4748  N   CYS B  38      39.728  64.339  34.199  1.00 -0.54           N
ATOM   4749  CA  CYS B  38      40.184  62.928  34.455  1.00 -0.54           C
ATOM   4750  C   CYS B  38      40.454  62.567  35.909  1.00 -0.54           C
ATOM   4751  O   CYS B  38      40.927  63.363  36.697  1.00 -0.54           O
ATOM   4752  CB  CYS B  38      41.327  62.483  33.508  1.00 -0.54           C
ATOM   4753  SG  CYS B  38      41.008  62.777  31.740  1.00 -0.54           S
ATOM   4754  H   CYS B  38      40.409  64.825  33.634  1.00 -0.54           H
ATOM   4755  HA  CYS B  38      39.393  62.226  34.190  1.00 -0.54           H
ATOM   4756  HB2 CYS B  38      42.155  63.154  33.738  1.00 -0.54           H
ATOM   4757  HB3 CYS B  38      41.635  61.459  33.715  1.00 -0.54           H
ATOM   4758  HG  CYS B  38      41.491  64.015  31.881  1.00 -0.54           H
ATOM   4759  N   GLY B  39      40.289  61.280  36.236  1.00  0.03           N
ATOM   4760  CA  GLY B  39      40.881  60.647  37.393  1.00  0.03           C
ATOM   4761  C   GLY B  39      42.379  60.341  37.089  1.00  0.03           C
ATOM   4762  O   GLY B  39      42.699  59.854  35.961  1.00  0.03           O
ATOM   4763  H   GLY B  39      39.929  60.728  35.471  1.00  0.03           H
ATOM   4764  HA2 GLY B  39      40.868  61.361  38.217  1.00  0.03           H
ATOM   4765  HA3 GLY B  39      40.426  59.749  37.811  1.00  0.03           H
ATOM   4766  N   LEU B  40      43.145  60.334  38.184  1.00  0.01           N
ATOM   4767  CA  LEU B  40      44.469  59.730  38.253  1.00  0.01           C
ATOM   4768  C   LEU B  40      44.200  58.273  38.620  1.00  0.01           C
ATOM   4769  O   LEU B  40      43.666  58.020  39.691  1.00  0.01           O
ATOM   4770  CB  LEU B  40      45.467  60.493  39.280  1.00  0.01           C
ATOM   4771  CG  LEU B  40      46.943  59.970  39.418  1.00  0.01           C
ATOM   4772  CD1 LEU B  40      47.716  60.643  38.348  1.00  0.01           C
ATOM   4773  CD2 LEU B  40      47.560  60.234  40.779  1.00  0.01           C
ATOM   4774  H   LEU B  40      42.838  60.757  39.048  1.00  0.01           H
ATOM   4775  HA  LEU B  40      44.943  59.749  37.271  1.00  0.01           H
ATOM   4776  HB2 LEU B  40      45.429  61.542  38.987  1.00  0.01           H
ATOM   4777  HB3 LEU B  40      44.941  60.408  40.231  1.00  0.01           H
ATOM   4778  HG  LEU B  40      46.870  58.884  39.375  1.00  0.01           H
ATOM   4779 HD11 LEU B  40      48.646  60.075  38.343  1.00  0.01           H
ATOM   4780 HD12 LEU B  40      47.229  60.613  37.373  1.00  0.01           H
ATOM   4781 HD13 LEU B  40      47.886  61.702  38.539  1.00  0.01           H
ATOM   4782 HD21 LEU B  40      48.367  59.520  40.950  1.00  0.01           H
ATOM   4783 HD22 LEU B  40      47.893  61.270  40.834  1.00  0.01           H
ATOM   4784 HD23 LEU B  40      46.868  59.932  41.565  1.00  0.01           H
ATOM   4785  N   TRP B  41      44.637  57.379  37.697  1.00  0.02           N
ATOM   4786  CA  TRP B  41      44.537  55.928  37.804  1.00  0.02           C
ATOM   4787  C   TRP B  41      45.932  55.229  37.750  1.00  0.02           C
ATOM   4788  O   TRP B  41      45.977  54.008  37.598  1.00  0.02           O
ATOM   4789  CB  TRP B  41      43.555  55.383  36.681  1.00  0.02           C
ATOM   4790  CG  TRP B  41      42.196  55.901  36.804  1.00  0.02           C
ATOM   4791  CD1 TRP B  41      41.651  56.843  36.002  1.00  0.02           C
ATOM   4792  CD2 TRP B  41      41.180  55.648  37.804  1.00  0.02           C
ATOM   4793  CE2 TRP B  41      40.139  56.619  37.679  1.00  0.02           C
ATOM   4794  CE3 TRP B  41      41.097  54.803  38.961  1.00  0.02           C
ATOM   4795  NE1 TRP B  41      40.375  57.202  36.455  1.00  0.02           N
ATOM   4796  CZ2 TRP B  41      39.077  56.763  38.581  1.00  0.02           C
ATOM   4797  CZ3 TRP B  41      39.971  54.895  39.854  1.00  0.02           C
ATOM   4798  CH2 TRP B  41      38.979  55.848  39.642  1.00  0.02           C
ATOM   4799  H   TRP B  41      44.941  57.722  36.797  1.00  0.02           H
ATOM   4800  HA  TRP B  41      44.086  55.710  38.772  1.00  0.02           H
ATOM   4801  HB2 TRP B  41      43.928  55.562  35.672  1.00  0.02           H
ATOM   4802  HB3 TRP B  41      43.501  54.295  36.725  1.00  0.02           H
ATOM   4803  HD1 TRP B  41      42.121  57.366  35.183  1.00  0.02           H
ATOM   4804  HE1 TRP B  41      39.725  57.793  35.956  1.00  0.02           H
ATOM   4805  HE3 TRP B  41      41.853  54.066  39.185  1.00  0.02           H
ATOM   4806  HZ2 TRP B  41      38.281  57.459  38.363  1.00  0.02           H
ATOM   4807  HZ3 TRP B  41      39.922  54.172  40.656  1.00  0.02           H
ATOM   4808  HH2 TRP B  41      38.160  55.989  40.332  1.00  0.02           H
ATOM   4809  N   PHE B  42      47.022  55.979  37.912  1.00  0.00           N
ATOM   4810  CA  PHE B  42      48.344  55.553  37.639  1.00  0.00           C
ATOM   4811  C   PHE B  42      49.268  56.535  38.312  1.00  0.00           C
ATOM   4812  O   PHE B  42      49.090  57.731  38.110  1.00  0.00           O
ATOM   4813  CB  PHE B  42      48.691  55.499  36.106  1.00  0.00           C
ATOM   4814  CG  PHE B  42      48.040  54.431  35.285  1.00  0.00           C
ATOM   4815  CD1 PHE B  42      48.700  53.204  35.115  1.00  0.00           C
ATOM   4816  CD2 PHE B  42      46.763  54.693  34.714  1.00  0.00           C
ATOM   4817  CE1 PHE B  42      48.111  52.269  34.313  1.00  0.00           C
ATOM   4818  CE2 PHE B  42      46.231  53.757  33.833  1.00  0.00           C
ATOM   4819  CZ  PHE B  42      46.884  52.531  33.662  1.00  0.00           C
ATOM   4820  H   PHE B  42      46.795  56.957  37.808  1.00  0.00           H
ATOM   4821  HA  PHE B  42      48.434  54.582  38.128  1.00  0.00           H
ATOM   4822  HB2 PHE B  42      48.462  56.451  35.628  1.00  0.00           H
ATOM   4823  HB3 PHE B  42      49.776  55.427  36.031  1.00  0.00           H
ATOM   4824  HD1 PHE B  42      49.670  52.985  35.535  1.00  0.00           H
ATOM   4825  HD2 PHE B  42      46.385  55.700  34.807  1.00  0.00           H
ATOM   4826  HE1 PHE B  42      48.609  51.356  34.022  1.00  0.00           H
ATOM   4827  HE2 PHE B  42      45.383  54.085  33.250  1.00  0.00           H
ATOM   4828  HZ  PHE B  42      46.577  51.775  32.953  1.00  0.00           H
ATOM   4829  N   PRO B  43      50.377  56.077  38.996  1.00  0.00           N
ATOM   4830  CA  PRO B  43      51.238  57.061  39.699  1.00  0.00           C
ATOM   4831  C   PRO B  43      52.041  57.885  38.730  1.00  0.00           C
ATOM   4832  O   PRO B  43      52.720  57.377  37.878  1.00  0.00           O
ATOM   4833  CB  PRO B  43      52.022  56.220  40.726  1.00  0.00           C
ATOM   4834  CG  PRO B  43      52.069  54.873  39.987  1.00  0.00           C
ATOM   4835  CD  PRO B  43      50.706  54.752  39.311  1.00  0.00           C
ATOM   4836  HA  PRO B  43      50.620  57.788  40.225  1.00  0.00           H
ATOM   4837  HB2 PRO B  43      52.978  56.719  40.885  1.00  0.00           H
ATOM   4838  HB3 PRO B  43      51.467  56.081  41.653  1.00  0.00           H
ATOM   4839  HG2 PRO B  43      52.898  55.006  39.293  1.00  0.00           H
ATOM   4840  HG3 PRO B  43      52.237  54.035  40.665  1.00  0.00           H
ATOM   4841  HD2 PRO B  43      50.799  54.201  38.375  1.00  0.00           H
ATOM   4842  HD3 PRO B  43      49.997  54.276  39.989  1.00  0.00           H
ATOM   4843  N   PRO B  44      52.039  59.238  38.827  1.00  0.00           N
ATOM   4844  CA  PRO B  44      52.519  60.127  37.853  1.00  0.00           C
ATOM   4845  C   PRO B  44      54.067  60.183  37.798  1.00  0.00           C
ATOM   4846  O   PRO B  44      54.638  60.712  36.872  1.00  0.00           O
ATOM   4847  CB  PRO B  44      51.817  61.491  38.130  1.00  0.00           C
ATOM   4848  CG  PRO B  44      51.638  61.428  39.647  1.00  0.00           C
ATOM   4849  CD  PRO B  44      51.431  60.005  39.898  1.00  0.00           C
ATOM   4850  HA  PRO B  44      52.119  59.771  36.904  1.00  0.00           H
ATOM   4851  HB2 PRO B  44      52.503  62.288  37.843  1.00  0.00           H
ATOM   4852  HB3 PRO B  44      50.878  61.611  37.589  1.00  0.00           H
ATOM   4853  HG2 PRO B  44      52.530  61.739  40.191  1.00  0.00           H
ATOM   4854  HG3 PRO B  44      50.860  62.112  39.986  1.00  0.00           H
ATOM   4855  HD2 PRO B  44      51.989  59.812  40.814  1.00  0.00           H
ATOM   4856  HD3 PRO B  44      50.377  59.734  39.958  1.00  0.00           H
ATOM   4857  N   ASP B  45      54.756  59.574  38.761  1.00  0.00           N
ATOM   4858  CA  ASP B  45      56.242  59.397  38.714  1.00  0.00           C
ATOM   4859  C   ASP B  45      56.756  58.511  37.568  1.00  0.00           C
ATOM   4860  O   ASP B  45      57.894  58.657  37.121  1.00  0.00           O
ATOM   4861  CB  ASP B  45      56.638  58.886  40.095  1.00  0.00           C
ATOM   4862  CG  ASP B  45      56.810  59.913  41.246  1.00  0.00           C
ATOM   4863  OD1 ASP B  45      57.016  61.144  41.004  1.00  0.00           O
ATOM   4864  OD2 ASP B  45      56.619  59.554  42.417  1.00  0.00           O
ATOM   4865  H   ASP B  45      54.296  59.142  39.550  1.00  0.00           H
ATOM   4866  HA  ASP B  45      56.671  60.387  38.565  1.00  0.00           H
ATOM   4867  HB2 ASP B  45      55.776  58.250  40.295  1.00  0.00           H
ATOM   4868  HB3 ASP B  45      57.516  58.247  40.009  1.00  0.00           H
ATOM   4869  N   ALA B  46      55.875  57.601  36.990  1.00  0.00           N
ATOM   4870  CA  ALA B  46      56.343  56.690  35.935  1.00  0.00           C
ATOM   4871  C   ALA B  46      55.601  56.994  34.608  1.00  0.00           C
ATOM   4872  O   ALA B  46      54.524  57.527  34.641  1.00  0.00           O
ATOM   4873  CB  ALA B  46      56.169  55.181  36.363  1.00  0.00           C
ATOM   4874  H   ALA B  46      54.913  57.516  37.286  1.00  0.00           H
ATOM   4875  HA  ALA B  46      57.405  56.851  35.750  1.00  0.00           H
ATOM   4876  HB1 ALA B  46      56.714  54.438  35.781  1.00  0.00           H
ATOM   4877  HB2 ALA B  46      56.506  55.097  37.397  1.00  0.00           H
ATOM   4878  HB3 ALA B  46      55.121  54.954  36.561  1.00  0.00           H
ATOM   4879  N   PRO B  47      56.089  56.650  33.423  1.00  0.00           N
ATOM   4880  CA  PRO B  47      55.374  56.792  32.135  1.00  0.00           C
ATOM   4881  C   PRO B  47      53.992  56.136  32.190  1.00  0.00           C
ATOM   4882  O   PRO B  47      53.846  55.009  32.712  1.00  0.00           O
ATOM   4883  CB  PRO B  47      56.249  56.023  31.162  1.00  0.00           C
ATOM   4884  CG  PRO B  47      57.600  56.078  31.801  1.00  0.00           C
ATOM   4885  CD  PRO B  47      57.388  55.904  33.273  1.00  0.00           C
ATOM   4886  HA  PRO B  47      55.314  57.819  31.775  1.00  0.00           H
ATOM   4887  HB2 PRO B  47      55.884  54.997  31.127  1.00  0.00           H
ATOM   4888  HB3 PRO B  47      56.234  56.561  30.214  1.00  0.00           H
ATOM   4889  HG2 PRO B  47      58.329  55.358  31.431  1.00  0.00           H
ATOM   4890  HG3 PRO B  47      58.067  57.036  31.574  1.00  0.00           H
ATOM   4891  HD2 PRO B  47      57.195  54.879  33.590  1.00  0.00           H
ATOM   4892  HD3 PRO B  47      58.245  56.310  33.811  1.00  0.00           H
ATOM   4893  N   VAL B  48      52.880  56.636  31.549  1.00  0.01           N
ATOM   4894  CA  VAL B  48      51.695  55.935  31.074  1.00  0.01           C
ATOM   4895  C   VAL B  48      52.035  54.764  30.059  1.00  0.01           C
ATOM   4896  O   VAL B  48      53.095  54.981  29.446  1.00  0.01           O
ATOM   4897  CB  VAL B  48      50.559  56.892  30.560  1.00  0.01           C
ATOM   4898  CG1 VAL B  48      50.034  57.750  31.720  1.00  0.01           C
ATOM   4899  CG2 VAL B  48      50.786  57.819  29.370  1.00  0.01           C
ATOM   4900  H   VAL B  48      53.012  57.501  31.045  1.00  0.01           H
ATOM   4901  HA  VAL B  48      51.236  55.396  31.903  1.00  0.01           H
ATOM   4902  HB  VAL B  48      49.710  56.261  30.298  1.00  0.01           H
ATOM   4903 HG11 VAL B  48      49.939  57.117  32.602  1.00  0.01           H
ATOM   4904 HG12 VAL B  48      50.702  58.584  31.934  1.00  0.01           H
ATOM   4905 HG13 VAL B  48      48.999  58.057  31.573  1.00  0.01           H
ATOM   4906 HG21 VAL B  48      51.157  57.230  28.531  1.00  0.01           H
ATOM   4907 HG22 VAL B  48      49.900  58.372  29.057  1.00  0.01           H
ATOM   4908 HG23 VAL B  48      51.623  58.498  29.534  1.00  0.01           H
ATOM   4909  N   PRO B  49      51.251  53.737  29.864  1.00  0.00           N
ATOM   4910  CA  PRO B  49      51.463  52.671  28.845  1.00  0.00           C
ATOM   4911  C   PRO B  49      51.123  53.098  27.445  1.00  0.00           C
ATOM   4912  O   PRO B  49      50.154  53.900  27.233  1.00  0.00           O
ATOM   4913  CB  PRO B  49      50.668  51.445  29.327  1.00  0.00           C
ATOM   4914  CG  PRO B  49      49.591  52.034  30.289  1.00  0.00           C
ATOM   4915  CD  PRO B  49      50.117  53.386  30.752  1.00  0.00           C
ATOM   4916  HA  PRO B  49      52.483  52.285  28.857  1.00  0.00           H
ATOM   4917  HB2 PRO B  49      50.318  50.850  28.483  1.00  0.00           H
ATOM   4918  HB3 PRO B  49      51.275  50.773  29.933  1.00  0.00           H
ATOM   4919  HG2 PRO B  49      48.638  52.130  29.768  1.00  0.00           H
ATOM   4920  HG3 PRO B  49      49.458  51.322  31.103  1.00  0.00           H
ATOM   4921  HD2 PRO B  49      49.332  54.139  30.681  1.00  0.00           H
ATOM   4922  HD3 PRO B  49      50.656  53.303  31.696  1.00  0.00           H
ATOM   4923  N   GLN B  50      51.851  52.500  26.468  1.00  0.00           N
ATOM   4924  CA  GLN B  50      51.320  52.509  25.038  1.00  0.00           C
ATOM   4925  C   GLN B  50      50.023  51.608  24.955  1.00  0.00           C
ATOM   4926  O   GLN B  50      49.090  52.041  24.274  1.00  0.00           O
ATOM   4927  CB  GLN B  50      52.454  52.143  24.007  1.00  0.00           C
ATOM   4928  CG  GLN B  50      51.955  51.601  22.615  1.00  0.00           C
ATOM   4929  CD  GLN B  50      51.409  52.778  21.773  1.00  0.00           C
ATOM   4930  NE2 GLN B  50      52.040  53.935  21.842  1.00  0.00           N
ATOM   4931  OE1 GLN B  50      50.378  52.634  21.143  1.00  0.00           O
ATOM   4932  H   GLN B  50      52.565  51.835  26.729  1.00  0.00           H
ATOM   4933  HA  GLN B  50      50.990  53.518  24.792  1.00  0.00           H
ATOM   4934  HB2 GLN B  50      53.138  52.969  23.812  1.00  0.00           H
ATOM   4935  HB3 GLN B  50      53.008  51.305  24.428  1.00  0.00           H
ATOM   4936  HG2 GLN B  50      52.787  51.208  22.032  1.00  0.00           H
ATOM   4937  HG3 GLN B  50      51.134  50.890  22.708  1.00  0.00           H
ATOM   4938 HE21 GLN B  50      51.743  54.655  21.198  1.00  0.00           H
ATOM   4939 HE22 GLN B  50      52.813  54.140  22.458  1.00  0.00           H
ATOM   4940  N   ASP B  51      49.961  50.430  25.689  1.00  0.01           N
ATOM   4941  CA  ASP B  51      48.838  49.510  25.886  1.00  0.01           C
ATOM   4942  C   ASP B  51      47.656  50.073  26.728  1.00  0.01           C
ATOM   4943  O   ASP B  51      47.958  50.528  27.817  1.00  0.01           O
ATOM   4944  CB  ASP B  51      49.206  48.143  26.336  1.00  0.01           C
ATOM   4945  CG  ASP B  51      50.270  47.451  25.563  1.00  0.01           C
ATOM   4946  OD1 ASP B  51      51.408  47.418  26.066  1.00  0.01           O
ATOM   4947  OD2 ASP B  51      50.010  46.953  24.468  1.00  0.01           O
ATOM   4948  H   ASP B  51      50.720  50.280  26.338  1.00  0.01           H
ATOM   4949  HA  ASP B  51      48.414  49.252  24.916  1.00  0.01           H
ATOM   4950  HB2 ASP B  51      49.517  48.150  27.380  1.00  0.01           H
ATOM   4951  HB3 ASP B  51      48.294  47.546  26.342  1.00  0.01           H
ATOM   4952  N   MET B  52      46.423  49.988  26.260  1.00  0.00           N
ATOM   4953  CA  MET B  52      45.256  50.606  26.892  1.00  0.00           C
ATOM   4954  C   MET B  52      43.866  49.842  26.628  1.00  0.00           C
ATOM   4955  O   MET B  52      42.779  50.468  26.834  1.00  0.00           O
ATOM   4956  CB  MET B  52      45.129  52.080  26.556  1.00  0.00           C
ATOM   4957  CG  MET B  52      46.407  52.885  26.849  1.00  0.00           C
ATOM   4958  SD  MET B  52      46.413  54.683  26.508  1.00  0.00           S
ATOM   4959  CE  MET B  52      45.471  54.914  25.022  1.00  0.00           C
ATOM   4960  H   MET B  52      46.278  49.444  25.421  1.00  0.00           H
ATOM   4961  HA  MET B  52      45.369  50.482  27.969  1.00  0.00           H
ATOM   4962  HB2 MET B  52      44.924  52.121  25.486  1.00  0.00           H
ATOM   4963  HB3 MET B  52      44.268  52.448  27.114  1.00  0.00           H
ATOM   4964  HG2 MET B  52      46.582  52.777  27.920  1.00  0.00           H
ATOM   4965  HG3 MET B  52      47.196  52.455  26.232  1.00  0.00           H
ATOM   4966  HE1 MET B  52      45.827  54.242  24.241  1.00  0.00           H
ATOM   4967  HE2 MET B  52      44.409  54.727  25.180  1.00  0.00           H
ATOM   4968  HE3 MET B  52      45.682  55.944  24.735  1.00  0.00           H
ATOM   4969  N   GLU B  53      43.940  48.517  26.407  1.00  0.00           N
ATOM   4970  CA  GLU B  53      42.769  47.653  26.746  1.00  0.00           C
ATOM   4971  C   GLU B  53      42.546  47.597  28.248  1.00  0.00           C
ATOM   4972  O   GLU B  53      43.437  47.702  29.069  1.00  0.00           O
ATOM   4973  CB  GLU B  53      43.124  46.187  26.307  1.00  0.00           C
ATOM   4974  CG  GLU B  53      43.376  46.092  24.794  1.00  0.00           C
ATOM   4975  CD  GLU B  53      42.410  46.856  23.837  1.00  0.00           C
ATOM   4976  OE1 GLU B  53      41.202  47.035  24.156  1.00  0.00           O
ATOM   4977  OE2 GLU B  53      42.785  47.052  22.670  1.00  0.00           O
ATOM   4978  H   GLU B  53      44.847  48.072  26.413  1.00  0.00           H
ATOM   4979  HA  GLU B  53      41.902  48.017  26.195  1.00  0.00           H
ATOM   4980  HB2 GLU B  53      44.019  45.840  26.823  1.00  0.00           H
ATOM   4981  HB3 GLU B  53      42.280  45.576  26.628  1.00  0.00           H
ATOM   4982  HG2 GLU B  53      44.333  46.534  24.515  1.00  0.00           H
ATOM   4983  HG3 GLU B  53      43.640  45.067  24.535  1.00  0.00           H
ATOM   4984  N   LEU B  54      41.317  47.283  28.741  1.00  0.00           N
ATOM   4985  CA  LEU B  54      40.919  47.526  30.142  1.00  0.00           C
ATOM   4986  C   LEU B  54      41.729  46.553  31.114  1.00  0.00           C
ATOM   4987  O   LEU B  54      42.007  46.911  32.247  1.00  0.00           O
ATOM   4988  CB  LEU B  54      39.429  47.347  30.276  1.00  0.00           C
ATOM   4989  CG  LEU B  54      38.911  47.567  31.741  1.00  0.00           C
ATOM   4990  CD1 LEU B  54      39.193  48.901  32.412  1.00  0.00           C
ATOM   4991  CD2 LEU B  54      37.369  47.463  31.827  1.00  0.00           C
ATOM   4992  H   LEU B  54      40.595  46.990  28.099  1.00  0.00           H
ATOM   4993  HA  LEU B  54      41.099  48.591  30.285  1.00  0.00           H
ATOM   4994  HB2 LEU B  54      38.897  47.955  29.545  1.00  0.00           H
ATOM   4995  HB3 LEU B  54      39.190  46.306  30.059  1.00  0.00           H
ATOM   4996  HG  LEU B  54      39.355  46.758  32.322  1.00  0.00           H
ATOM   4997 HD11 LEU B  54      38.771  49.755  31.882  1.00  0.00           H
ATOM   4998 HD12 LEU B  54      38.849  48.917  33.447  1.00  0.00           H
ATOM   4999 HD13 LEU B  54      40.276  48.953  32.526  1.00  0.00           H
ATOM   5000 HD21 LEU B  54      37.082  46.597  31.231  1.00  0.00           H
ATOM   5001 HD22 LEU B  54      37.009  47.376  32.852  1.00  0.00           H
ATOM   5002 HD23 LEU B  54      36.914  48.317  31.325  1.00  0.00           H
ATOM   5003  N   VAL B  55      41.924  45.397  30.586  1.00  0.00           N
ATOM   5004  CA  VAL B  55      42.613  44.278  31.247  1.00  0.00           C
ATOM   5005  C   VAL B  55      44.116  44.473  31.320  1.00  0.00           C
ATOM   5006  O   VAL B  55      44.722  43.958  32.256  1.00  0.00           O
ATOM   5007  CB  VAL B  55      42.283  43.028  30.435  1.00  0.00           C
ATOM   5008  CG1 VAL B  55      42.844  43.019  29.045  1.00  0.00           C
ATOM   5009  CG2 VAL B  55      42.857  41.823  31.174  1.00  0.00           C
ATOM   5010  H   VAL B  55      41.461  45.165  29.719  1.00  0.00           H
ATOM   5011  HA  VAL B  55      42.107  44.190  32.208  1.00  0.00           H
ATOM   5012  HB  VAL B  55      41.206  42.888  30.342  1.00  0.00           H
ATOM   5013 HG11 VAL B  55      42.542  42.102  28.538  1.00  0.00           H
ATOM   5014 HG12 VAL B  55      42.550  43.904  28.481  1.00  0.00           H
ATOM   5015 HG13 VAL B  55      43.928  43.040  29.152  1.00  0.00           H
ATOM   5016 HG21 VAL B  55      42.703  41.935  32.247  1.00  0.00           H
ATOM   5017 HG22 VAL B  55      42.408  40.931  30.739  1.00  0.00           H
ATOM   5018 HG23 VAL B  55      43.932  41.684  31.057  1.00  0.00           H
ATOM   5019  N   THR B  56      44.678  45.343  30.439  1.00  0.01           N
ATOM   5020  CA  THR B  56      46.133  45.770  30.541  1.00  0.01           C
ATOM   5021  C   THR B  56      46.252  46.802  31.645  1.00  0.01           C
ATOM   5022  O   THR B  56      47.163  46.781  32.475  1.00  0.01           O
ATOM   5023  CB  THR B  56      46.865  46.091  29.278  1.00  0.01           C
ATOM   5024  CG2 THR B  56      46.707  45.021  28.207  1.00  0.01           C
ATOM   5025  OG1 THR B  56      46.415  47.268  28.652  1.00  0.01           O
ATOM   5026  H   THR B  56      44.109  45.750  29.710  1.00  0.01           H
ATOM   5027  HA  THR B  56      46.719  44.884  30.784  1.00  0.01           H
ATOM   5028  HB  THR B  56      47.949  46.141  29.386  1.00  0.01           H
ATOM   5029  HG1 THR B  56      46.655  47.988  29.239  1.00  0.01           H
ATOM   5030 HG21 THR B  56      47.053  44.035  28.518  1.00  0.01           H
ATOM   5031 HG22 THR B  56      45.642  44.932  27.989  1.00  0.01           H
ATOM   5032 HG23 THR B  56      47.339  45.175  27.333  1.00  0.01           H
ATOM   5033  N   MET B  57      45.325  47.783  31.668  1.00  0.00           N
ATOM   5034  CA  MET B  57      45.277  48.885  32.606  1.00  0.00           C
ATOM   5035  C   MET B  57      44.921  48.352  33.988  1.00  0.00           C
ATOM   5036  O   MET B  57      45.422  48.865  35.018  1.00  0.00           O
ATOM   5037  CB  MET B  57      44.268  49.919  32.062  1.00  0.00           C
ATOM   5038  CG  MET B  57      44.702  50.537  30.728  1.00  0.00           C
ATOM   5039  SD  MET B  57      43.677  51.915  30.111  1.00  0.00           S
ATOM   5040  CE  MET B  57      41.948  51.325  30.169  1.00  0.00           C
ATOM   5041  H   MET B  57      44.623  47.733  30.944  1.00  0.00           H
ATOM   5042  HA  MET B  57      46.276  49.315  32.537  1.00  0.00           H
ATOM   5043  HB2 MET B  57      43.287  49.449  31.989  1.00  0.00           H
ATOM   5044  HB3 MET B  57      44.237  50.699  32.822  1.00  0.00           H
ATOM   5045  HG2 MET B  57      45.743  50.860  30.757  1.00  0.00           H
ATOM   5046  HG3 MET B  57      44.592  49.727  30.008  1.00  0.00           H
ATOM   5047  HE1 MET B  57      42.007  50.363  29.659  1.00  0.00           H
ATOM   5048  HE2 MET B  57      41.616  51.221  31.202  1.00  0.00           H
ATOM   5049  HE3 MET B  57      41.224  51.932  29.625  1.00  0.00           H
ATOM   5050  N   SER B  58      44.120  47.254  34.037  1.00  0.00           N
ATOM   5051  CA  SER B  58      44.064  46.386  35.282  1.00  0.00           C
ATOM   5052  C   SER B  58      45.318  45.619  35.636  1.00  0.00           C
ATOM   5053  O   SER B  58      45.722  45.694  36.823  1.00  0.00           O
ATOM   5054  CB  SER B  58      42.773  45.531  35.218  1.00  0.00           C
ATOM   5055  OG  SER B  58      42.556  44.987  36.503  1.00  0.00           O
ATOM   5056  H   SER B  58      43.638  46.987  33.191  1.00  0.00           H
ATOM   5057  HA  SER B  58      43.901  46.990  36.175  1.00  0.00           H
ATOM   5058  HB2 SER B  58      41.941  46.087  34.785  1.00  0.00           H
ATOM   5059  HB3 SER B  58      42.896  44.788  34.430  1.00  0.00           H
ATOM   5060  HG  SER B  58      43.030  44.152  36.504  1.00  0.00           H
ATOM   5061  N   SER B  59      46.001  44.960  34.697  1.00  0.00           N
ATOM   5062  CA  SER B  59      47.333  44.317  34.941  1.00  0.00           C
ATOM   5063  C   SER B  59      48.403  45.250  35.519  1.00  0.00           C
[truncated: 287,119 more chars]
