# Supplementary material for: Total enzymatic synthesis of cis-α-irone from a simple carbon source
Source: Nat Commun. 2022 Dec 2;13:7421. doi: 10.1038/s41467-022-35232-2 (PMC9715568; doi:10.1038/s41467-022-35232-2)
Supplement: Supplementary file 5 — Supplementary Data 2 [file 41467_2022_35232_MOESM5_ESM.zip › structures_mmgbsa/pMT4_Y200F_S182E_L273V/pMT4_1RR_SAH_ini_mmgbsa_renum.pdb]

ATOM      1  N   GLN A  10      27.892  25.149  55.871  1.00  0.00           N
ATOM      2  CA  GLN A  10      27.290  24.183  54.968  1.00  0.00           C
ATOM      3  C   GLN A  10      25.857  24.542  54.611  1.00  0.00           C
ATOM      4  O   GLN A  10      25.010  24.721  55.455  1.00  0.00           O
ATOM      5  CB  GLN A  10      27.579  22.733  55.471  1.00  0.00           C
ATOM      6  CG  GLN A  10      29.031  22.346  55.395  1.00  0.00           C
ATOM      7  CD  GLN A  10      29.204  20.831  55.763  1.00  0.00           C
ATOM      8  NE2 GLN A  10      30.328  20.344  56.222  1.00  0.00           N
ATOM      9  OE1 GLN A  10      28.273  19.987  55.625  1.00  0.00           O
ATOM     10  HA  GLN A  10      27.908  24.328  54.082  1.00  0.00           H
ATOM     11  HB2 GLN A  10      27.232  22.548  56.488  1.00  0.00           H
ATOM     12  HB3 GLN A  10      26.962  22.075  54.858  1.00  0.00           H
ATOM     13  HG2 GLN A  10      29.462  22.403  54.395  1.00  0.00           H
ATOM     14  HG3 GLN A  10      29.677  22.914  56.065  1.00  0.00           H
ATOM     15 HE21 GLN A  10      30.330  19.399  56.579  1.00  0.00           H
ATOM     16 HE22 GLN A  10      31.172  20.892  56.305  1.00  0.00           H
ATOM     17  H1  GLN A  10      28.895  25.039  55.922  1.00  0.00           H
ATOM     18  H2  GLN A  10      27.842  26.089  55.504  1.00  0.00           H
ATOM     19  H3  GLN A  10      27.419  25.055  56.758  1.00  0.00           H
ATOM     20  N   GLN A  11      25.732  24.635  53.250  1.00  0.00           N
ATOM     21  CA  GLN A  11      24.457  25.091  52.581  1.00  0.00           C
ATOM     22  C   GLN A  11      24.302  24.370  51.210  1.00  0.00           C
ATOM     23  O   GLN A  11      23.161  24.432  50.703  1.00  0.00           O
ATOM     24  CB  GLN A  11      24.560  26.640  52.484  1.00  0.00           C
ATOM     25  CG  GLN A  11      23.373  27.444  51.912  1.00  0.00           C
ATOM     26  CD  GLN A  11      23.298  28.943  52.262  1.00  0.00           C
ATOM     27  NE2 GLN A  11      22.720  29.752  51.400  1.00  0.00           N
ATOM     28  OE1 GLN A  11      23.901  29.368  53.191  1.00  0.00           O
ATOM     29  H   GLN A  11      26.528  24.429  52.663  1.00  0.00           H
ATOM     30  HA  GLN A  11      23.555  24.814  53.126  1.00  0.00           H
ATOM     31  HB2 GLN A  11      24.610  26.998  53.513  1.00  0.00           H
ATOM     32  HB3 GLN A  11      25.494  26.904  51.990  1.00  0.00           H
ATOM     33  HG2 GLN A  11      23.490  27.344  50.833  1.00  0.00           H
ATOM     34  HG3 GLN A  11      22.481  26.895  52.216  1.00  0.00           H
ATOM     35 HE21 GLN A  11      22.640  30.663  51.829  1.00  0.00           H
ATOM     36 HE22 GLN A  11      21.947  29.426  50.838  1.00  0.00           H
ATOM     37  N   VAL A  12      25.369  23.916  50.550  1.00  0.00           N
ATOM     38  CA  VAL A  12      25.331  23.285  49.211  1.00  0.00           C
ATOM     39  C   VAL A  12      26.252  22.092  49.060  1.00  0.00           C
ATOM     40  O   VAL A  12      27.169  21.926  49.898  1.00  0.00           O
ATOM     41  CB  VAL A  12      25.668  24.373  48.153  1.00  0.00           C
ATOM     42  CG1 VAL A  12      24.382  25.240  47.880  1.00  0.00           C
ATOM     43  CG2 VAL A  12      26.869  25.199  48.585  1.00  0.00           C
ATOM     44  H   VAL A  12      26.226  23.769  51.064  1.00  0.00           H
ATOM     45  HA  VAL A  12      24.309  22.991  48.974  1.00  0.00           H
ATOM     46  HB  VAL A  12      25.858  23.744  47.284  1.00  0.00           H
ATOM     47 HG11 VAL A  12      23.527  24.600  47.664  1.00  0.00           H
ATOM     48 HG12 VAL A  12      24.169  25.947  48.682  1.00  0.00           H
ATOM     49 HG13 VAL A  12      24.493  25.778  46.939  1.00  0.00           H
ATOM     50 HG21 VAL A  12      26.637  26.112  49.133  1.00  0.00           H
ATOM     51 HG22 VAL A  12      27.467  24.520  49.193  1.00  0.00           H
ATOM     52 HG23 VAL A  12      27.377  25.534  47.680  1.00  0.00           H
ATOM     53  N   THR A  13      25.997  21.255  48.029  1.00  0.00           N
ATOM     54  CA  THR A  13      26.857  20.154  47.505  1.00  0.00           C
ATOM     55  C   THR A  13      27.771  20.676  46.374  1.00  0.00           C
ATOM     56  O   THR A  13      27.462  21.678  45.711  1.00  0.00           O
ATOM     57  CB  THR A  13      25.973  19.008  46.984  1.00  0.00           C
ATOM     58  CG2 THR A  13      24.994  18.513  48.023  1.00  0.00           C
ATOM     59  OG1 THR A  13      25.282  19.457  45.879  1.00  0.00           O
ATOM     60  H   THR A  13      25.189  21.487  47.470  1.00  0.00           H
ATOM     61  HA  THR A  13      27.458  19.705  48.295  1.00  0.00           H
ATOM     62  HB  THR A  13      26.565  18.140  46.694  1.00  0.00           H
ATOM     63  HG1 THR A  13      24.704  20.167  46.171  1.00  0.00           H
ATOM     64 HG21 THR A  13      24.267  19.294  48.247  1.00  0.00           H
ATOM     65 HG22 THR A  13      24.491  17.592  47.728  1.00  0.00           H
ATOM     66 HG23 THR A  13      25.655  18.367  48.877  1.00  0.00           H
ATOM     67  N   ALA A  14      28.910  20.037  46.150  1.00  0.00           N
ATOM     68  CA  ALA A  14      29.805  20.309  45.002  1.00  0.00           C
ATOM     69  C   ALA A  14      29.079  19.948  43.696  1.00  0.00           C
ATOM     70  O   ALA A  14      29.457  20.358  42.588  1.00  0.00           O
ATOM     71  CB  ALA A  14      31.092  19.502  45.141  1.00  0.00           C
ATOM     72  H   ALA A  14      29.004  19.083  46.468  1.00  0.00           H
ATOM     73  HA  ALA A  14      30.100  21.357  45.050  1.00  0.00           H
ATOM     74  HB1 ALA A  14      31.660  19.509  44.211  1.00  0.00           H
ATOM     75  HB2 ALA A  14      31.726  20.001  45.874  1.00  0.00           H
ATOM     76  HB3 ALA A  14      30.927  18.457  45.403  1.00  0.00           H
ATOM     77  N   ASP A  15      28.006  19.210  43.770  1.00  0.00           N
ATOM     78  CA  ASP A  15      27.131  18.807  42.615  1.00  0.00           C
ATOM     79  C   ASP A  15      26.337  20.030  42.199  1.00  0.00           C
ATOM     80  O   ASP A  15      26.382  20.385  41.028  1.00  0.00           O
ATOM     81  CB  ASP A  15      26.078  17.734  42.861  1.00  0.00           C
ATOM     82  CG  ASP A  15      26.644  16.380  43.130  1.00  0.00           C
ATOM     83  OD1 ASP A  15      27.574  15.997  42.455  1.00  0.00           O
ATOM     84  OD2 ASP A  15      26.164  15.718  44.070  1.00  0.00           O
ATOM     85  H   ASP A  15      27.898  18.760  44.668  1.00  0.00           H
ATOM     86  HA  ASP A  15      27.689  18.633  41.694  1.00  0.00           H
ATOM     87  HB2 ASP A  15      25.431  18.133  43.643  1.00  0.00           H
ATOM     88  HB3 ASP A  15      25.369  17.673  42.036  1.00  0.00           H
ATOM     89  N   GLU A  16      25.646  20.735  43.138  1.00  0.00           N
ATOM     90  CA  GLU A  16      24.930  22.057  42.975  1.00  0.00           C
ATOM     91  C   GLU A  16      25.876  23.237  42.504  1.00  0.00           C
ATOM     92  O   GLU A  16      25.575  23.983  41.546  1.00  0.00           O
ATOM     93  CB  GLU A  16      24.300  22.521  44.387  1.00  0.00           C
ATOM     94  CG  GLU A  16      23.113  21.547  44.645  1.00  0.00           C
ATOM     95  CD  GLU A  16      22.602  21.638  46.059  1.00  0.00           C
ATOM     96  OE1 GLU A  16      23.351  21.434  47.023  1.00  0.00           O
ATOM     97  OE2 GLU A  16      21.407  22.030  46.183  1.00  0.00           O
ATOM     98  H   GLU A  16      25.560  20.294  44.042  1.00  0.00           H
ATOM     99  HA  GLU A  16      24.144  21.858  42.247  1.00  0.00           H
ATOM    100  HB2 GLU A  16      25.103  22.439  45.119  1.00  0.00           H
ATOM    101  HB3 GLU A  16      23.915  23.537  44.298  1.00  0.00           H
ATOM    102  HG2 GLU A  16      22.359  21.839  43.913  1.00  0.00           H
ATOM    103  HG3 GLU A  16      23.432  20.518  44.477  1.00  0.00           H
ATOM    104  N   VAL A  17      27.007  23.434  43.189  1.00  0.00           N
ATOM    105  CA  VAL A  17      28.022  24.454  42.913  1.00  0.00           C
ATOM    106  C   VAL A  17      28.631  24.313  41.505  1.00  0.00           C
ATOM    107  O   VAL A  17      28.893  25.391  40.939  1.00  0.00           O
ATOM    108  CB  VAL A  17      29.161  24.508  43.992  1.00  0.00           C
ATOM    109  CG1 VAL A  17      30.352  25.387  43.608  1.00  0.00           C
ATOM    110  CG2 VAL A  17      28.571  24.936  45.276  1.00  0.00           C
ATOM    111  H   VAL A  17      27.258  22.840  43.966  1.00  0.00           H
ATOM    112  HA  VAL A  17      27.591  25.454  42.930  1.00  0.00           H
ATOM    113  HB  VAL A  17      29.514  23.480  44.066  1.00  0.00           H
ATOM    114 HG11 VAL A  17      31.025  25.522  44.455  1.00  0.00           H
ATOM    115 HG12 VAL A  17      30.994  24.944  42.848  1.00  0.00           H
ATOM    116 HG13 VAL A  17      30.025  26.322  43.153  1.00  0.00           H
ATOM    117 HG21 VAL A  17      29.362  24.952  46.026  1.00  0.00           H
ATOM    118 HG22 VAL A  17      28.020  25.856  45.081  1.00  0.00           H
ATOM    119 HG23 VAL A  17      27.962  24.097  45.615  1.00  0.00           H
ATOM    120  N   GLY A  18      28.718  23.083  40.965  1.00  0.00           N
ATOM    121  CA  GLY A  18      29.111  22.861  39.555  1.00  0.00           C
ATOM    122  C   GLY A  18      28.006  23.229  38.562  1.00  0.00           C
ATOM    123  O   GLY A  18      28.239  23.947  37.588  1.00  0.00           O
ATOM    124  H   GLY A  18      28.502  22.269  41.522  1.00  0.00           H
ATOM    125  HA2 GLY A  18      30.032  23.435  39.456  1.00  0.00           H
ATOM    126  HA3 GLY A  18      29.378  21.815  39.402  1.00  0.00           H
ATOM    127  N   ASP A  19      26.760  22.831  38.994  1.00  0.00           N
ATOM    128  CA  ASP A  19      25.579  23.256  38.194  1.00  0.00           C
ATOM    129  C   ASP A  19      25.364  24.777  38.065  1.00  0.00           C
ATOM    130  O   ASP A  19      25.186  25.287  36.940  1.00  0.00           O
ATOM    131  CB  ASP A  19      24.292  22.497  38.656  1.00  0.00           C
ATOM    132  CG  ASP A  19      24.227  21.030  38.194  1.00  0.00           C
ATOM    133  OD1 ASP A  19      25.119  20.559  37.473  1.00  0.00           O
ATOM    134  OD2 ASP A  19      23.194  20.387  38.339  1.00  0.00           O
ATOM    135  H   ASP A  19      26.680  22.333  39.869  1.00  0.00           H
ATOM    136  HA  ASP A  19      25.825  22.890  37.197  1.00  0.00           H
ATOM    137  HB2 ASP A  19      24.245  22.480  39.745  1.00  0.00           H
ATOM    138  HB3 ASP A  19      23.405  23.027  38.311  1.00  0.00           H
ATOM    139  N   TRP A  20      25.331  25.472  39.198  1.00  0.00           N
ATOM    140  CA  TRP A  20      25.324  26.972  39.346  1.00  0.00           C
ATOM    141  C   TRP A  20      26.532  27.491  38.496  1.00  0.00           C
ATOM    142  O   TRP A  20      26.444  28.550  37.912  1.00  0.00           O
ATOM    143  CB  TRP A  20      25.385  27.380  40.842  1.00  0.00           C
ATOM    144  CG  TRP A  20      25.555  28.801  41.271  1.00  0.00           C
ATOM    145  CD1 TRP A  20      24.476  29.534  41.485  1.00  0.00           C
ATOM    146  CD2 TRP A  20      26.730  29.708  41.261  1.00  0.00           C
ATOM    147  CE2 TRP A  20      26.215  31.048  41.405  1.00  0.00           C
ATOM    148  CE3 TRP A  20      28.060  29.462  41.147  1.00  0.00           C
ATOM    149  NE1 TRP A  20      24.863  30.872  41.646  1.00  0.00           N
ATOM    150  CZ2 TRP A  20      27.067  32.121  41.143  1.00  0.00           C
ATOM    151  CZ3 TRP A  20      28.911  30.577  40.935  1.00  0.00           C
ATOM    152  CH2 TRP A  20      28.389  31.862  40.870  1.00  0.00           C
ATOM    153  H   TRP A  20      25.395  25.046  40.112  1.00  0.00           H
ATOM    154  HA  TRP A  20      24.414  27.334  38.867  1.00  0.00           H
ATOM    155  HB2 TRP A  20      24.535  26.967  41.387  1.00  0.00           H
ATOM    156  HB3 TRP A  20      26.116  26.786  41.390  1.00  0.00           H
ATOM    157  HD1 TRP A  20      23.482  29.129  41.605  1.00  0.00           H
ATOM    158  HE1 TRP A  20      24.164  31.600  41.684  1.00  0.00           H
ATOM    159  HE3 TRP A  20      28.457  28.464  41.262  1.00  0.00           H
ATOM    160  HZ2 TRP A  20      26.662  33.119  41.228  1.00  0.00           H
ATOM    161  HZ3 TRP A  20      29.981  30.438  40.903  1.00  0.00           H
ATOM    162  HH2 TRP A  20      29.119  32.656  40.806  1.00  0.00           H
ATOM    163  N   TYR A  21      27.658  26.753  38.255  1.00  0.00           N
ATOM    164  CA  TYR A  21      28.823  27.388  37.650  1.00  0.00           C
ATOM    165  C   TYR A  21      28.659  27.471  36.118  1.00  0.00           C
ATOM    166  O   TYR A  21      29.338  28.341  35.512  1.00  0.00           O
ATOM    167  CB  TYR A  21      30.084  26.639  37.959  1.00  0.00           C
ATOM    168  CG  TYR A  21      31.187  27.498  38.467  1.00  0.00           C
ATOM    169  CD1 TYR A  21      31.277  27.649  39.867  1.00  0.00           C
ATOM    170  CD2 TYR A  21      31.864  28.353  37.549  1.00  0.00           C
ATOM    171  CE1 TYR A  21      32.072  28.632  40.431  1.00  0.00           C
ATOM    172  CE2 TYR A  21      32.722  29.371  38.136  1.00  0.00           C
ATOM    173  CZ  TYR A  21      32.780  29.512  39.540  1.00  0.00           C
ATOM    174  OH  TYR A  21      33.474  30.531  40.100  1.00  0.00           O
ATOM    175  H   TYR A  21      27.712  25.827  38.656  1.00  0.00           H
ATOM    176  HA  TYR A  21      28.944  28.402  38.030  1.00  0.00           H
ATOM    177  HB2 TYR A  21      29.828  25.926  38.743  1.00  0.00           H
ATOM    178  HB3 TYR A  21      30.434  26.119  37.067  1.00  0.00           H
ATOM    179  HD1 TYR A  21      30.697  27.013  40.519  1.00  0.00           H
ATOM    180  HD2 TYR A  21      31.618  28.263  36.501  1.00  0.00           H
ATOM    181  HE1 TYR A  21      32.153  28.754  41.501  1.00  0.00           H
ATOM    182  HE2 TYR A  21      33.110  30.180  37.534  1.00  0.00           H
ATOM    183  HH  TYR A  21      33.459  30.335  41.040  1.00  0.00           H
ATOM    184  N   ASP A  22      27.995  26.476  35.515  1.00  0.00           N
ATOM    185  CA  ASP A  22      27.465  26.518  34.125  1.00  0.00           C
ATOM    186  C   ASP A  22      26.241  27.338  33.971  1.00  0.00           C
ATOM    187  O   ASP A  22      25.909  27.936  32.951  1.00  0.00           O
ATOM    188  CB  ASP A  22      27.177  25.082  33.549  1.00  0.00           C
ATOM    189  CG  ASP A  22      28.414  24.168  33.392  1.00  0.00           C
ATOM    190  OD1 ASP A  22      29.584  24.504  33.449  1.00  0.00           O
ATOM    191  OD2 ASP A  22      28.246  22.945  33.167  1.00  0.00           O
ATOM    192  H   ASP A  22      27.555  25.735  36.042  1.00  0.00           H
ATOM    193  HA  ASP A  22      28.212  27.028  33.517  1.00  0.00           H
ATOM    194  HB2 ASP A  22      26.498  24.603  34.254  1.00  0.00           H
ATOM    195  HB3 ASP A  22      26.743  25.212  32.558  1.00  0.00           H
ATOM    196  N   LYS A  23      25.388  27.429  35.073  1.00  0.00           N
ATOM    197  CA  LYS A  23      24.116  28.127  34.955  1.00  0.00           C
ATOM    198  C   LYS A  23      24.214  29.666  35.119  1.00  0.00           C
ATOM    199  O   LYS A  23      23.548  30.322  34.381  1.00  0.00           O
ATOM    200  CB  LYS A  23      23.068  27.482  35.932  1.00  0.00           C
ATOM    201  CG  LYS A  23      22.484  26.189  35.509  1.00  0.00           C
ATOM    202  CD  LYS A  23      21.783  25.503  36.692  1.00  0.00           C
ATOM    203  CE  LYS A  23      20.898  24.291  36.290  1.00  0.00           C
ATOM    204  NZ  LYS A  23      19.685  24.676  35.586  1.00  0.00           N
ATOM    205  H   LYS A  23      25.541  26.734  35.790  1.00  0.00           H
ATOM    206  HA  LYS A  23      23.738  28.092  33.934  1.00  0.00           H
ATOM    207  HB2 LYS A  23      23.523  27.308  36.907  1.00  0.00           H
ATOM    208  HB3 LYS A  23      22.223  28.137  36.143  1.00  0.00           H
ATOM    209  HG2 LYS A  23      21.784  26.484  34.727  1.00  0.00           H
ATOM    210  HG3 LYS A  23      23.270  25.601  35.035  1.00  0.00           H
ATOM    211  HD2 LYS A  23      22.495  25.240  37.475  1.00  0.00           H
ATOM    212  HD3 LYS A  23      21.094  26.187  37.188  1.00  0.00           H
ATOM    213  HE2 LYS A  23      21.412  23.574  35.650  1.00  0.00           H
ATOM    214  HE3 LYS A  23      20.825  23.597  37.127  1.00  0.00           H
ATOM    215  HZ1 LYS A  23      19.047  23.894  35.549  1.00  0.00           H
ATOM    216  HZ2 LYS A  23      19.154  25.362  36.102  1.00  0.00           H
ATOM    217  HZ3 LYS A  23      19.877  25.109  34.694  1.00  0.00           H
ATOM    218  N   PHE A  24      25.045  30.129  36.065  1.00  0.00           N
ATOM    219  CA  PHE A  24      25.048  31.538  36.478  1.00  0.00           C
ATOM    220  C   PHE A  24      26.515  32.043  36.581  1.00  0.00           C
ATOM    221  O   PHE A  24      26.765  33.260  36.459  1.00  0.00           O
ATOM    222  CB  PHE A  24      24.324  31.734  37.807  1.00  0.00           C
ATOM    223  CG  PHE A  24      22.898  31.162  37.850  1.00  0.00           C
ATOM    224  CD1 PHE A  24      21.885  31.833  37.131  1.00  0.00           C
ATOM    225  CD2 PHE A  24      22.638  29.903  38.482  1.00  0.00           C
ATOM    226  CE1 PHE A  24      20.591  31.290  37.141  1.00  0.00           C
ATOM    227  CE2 PHE A  24      21.302  29.435  38.551  1.00  0.00           C
ATOM    228  CZ  PHE A  24      20.278  30.115  37.895  1.00  0.00           C
ATOM    229  H   PHE A  24      25.576  29.440  36.579  1.00  0.00           H
ATOM    230  HA  PHE A  24      24.539  32.156  35.739  1.00  0.00           H
ATOM    231  HB2 PHE A  24      24.922  31.262  38.586  1.00  0.00           H
ATOM    232  HB3 PHE A  24      24.332  32.766  38.158  1.00  0.00           H
ATOM    233  HD1 PHE A  24      22.066  32.817  36.722  1.00  0.00           H
ATOM    234  HD2 PHE A  24      23.498  29.329  38.793  1.00  0.00           H
ATOM    235  HE1 PHE A  24      19.773  31.786  36.641  1.00  0.00           H
ATOM    236  HE2 PHE A  24      21.102  28.501  39.054  1.00  0.00           H
ATOM    237  HZ  PHE A  24      19.278  29.762  38.098  1.00  0.00           H
ATOM    238  N   GLY A  25      27.481  31.160  36.806  1.00  0.00           N
ATOM    239  CA  GLY A  25      28.923  31.535  37.090  1.00  0.00           C
ATOM    240  C   GLY A  25      29.720  32.053  35.900  1.00  0.00           C
ATOM    241  O   GLY A  25      30.857  32.507  36.079  1.00  0.00           O
ATOM    242  H   GLY A  25      27.232  30.183  36.868  1.00  0.00           H
ATOM    243  HA2 GLY A  25      28.938  32.304  37.861  1.00  0.00           H
ATOM    244  HA3 GLY A  25      29.401  30.666  37.543  1.00  0.00           H
ATOM    245  N   GLU A  26      29.149  32.117  34.756  1.00  0.00           N
ATOM    246  CA  GLU A  26      29.517  32.982  33.576  1.00  0.00           C
ATOM    247  C   GLU A  26      29.681  34.510  33.978  1.00  0.00           C
ATOM    248  O   GLU A  26      30.447  35.243  33.413  1.00  0.00           O
ATOM    249  CB  GLU A  26      28.471  32.790  32.437  1.00  0.00           C
ATOM    250  CG  GLU A  26      28.997  33.612  31.185  1.00  0.00           C
ATOM    251  CD  GLU A  26      30.103  32.829  30.470  1.00  0.00           C
ATOM    252  OE1 GLU A  26      29.915  31.631  30.170  1.00  0.00           O
ATOM    253  OE2 GLU A  26      31.141  33.498  30.138  1.00  0.00           O
ATOM    254  H   GLU A  26      28.247  31.668  34.683  1.00  0.00           H
ATOM    255  HA  GLU A  26      30.512  32.727  33.212  1.00  0.00           H
ATOM    256  HB2 GLU A  26      28.280  31.749  32.178  1.00  0.00           H
ATOM    257  HB3 GLU A  26      27.501  33.183  32.742  1.00  0.00           H
ATOM    258  HG2 GLU A  26      28.084  33.592  30.590  1.00  0.00           H
ATOM    259  HG3 GLU A  26      29.222  34.676  31.262  1.00  0.00           H
ATOM    260  N   VAL A  27      28.913  34.925  35.015  1.00  0.00           N
ATOM    261  CA  VAL A  27      28.736  36.319  35.387  1.00  0.00           C
ATOM    262  C   VAL A  27      30.069  37.064  35.606  1.00  0.00           C
ATOM    263  O   VAL A  27      30.176  38.273  35.450  1.00  0.00           O
ATOM    264  CB  VAL A  27      27.741  36.415  36.644  1.00  0.00           C
ATOM    265  CG1 VAL A  27      28.347  35.708  37.878  1.00  0.00           C
ATOM    266  CG2 VAL A  27      27.422  37.848  37.068  1.00  0.00           C
ATOM    267  H   VAL A  27      28.376  34.262  35.555  1.00  0.00           H
ATOM    268  HA  VAL A  27      28.297  36.800  34.513  1.00  0.00           H
ATOM    269  HB  VAL A  27      26.882  35.820  36.333  1.00  0.00           H
ATOM    270 HG11 VAL A  27      29.181  36.345  38.173  1.00  0.00           H
ATOM    271 HG12 VAL A  27      27.551  35.782  38.619  1.00  0.00           H
ATOM    272 HG13 VAL A  27      28.595  34.661  37.703  1.00  0.00           H
ATOM    273 HG21 VAL A  27      27.517  38.509  36.206  1.00  0.00           H
ATOM    274 HG22 VAL A  27      26.458  37.960  37.565  1.00  0.00           H
ATOM    275 HG23 VAL A  27      28.082  38.281  37.819  1.00  0.00           H
ATOM    276  N   TYR A  28      31.142  36.338  35.962  1.00  0.00           N
ATOM    277  CA  TYR A  28      32.445  36.996  36.210  1.00  0.00           C
ATOM    278  C   TYR A  28      33.219  37.378  34.897  1.00  0.00           C
ATOM    279  O   TYR A  28      33.781  38.461  34.768  1.00  0.00           O
ATOM    280  CB  TYR A  28      33.291  36.086  37.083  1.00  0.00           C
ATOM    281  CG  TYR A  28      32.596  35.525  38.276  1.00  0.00           C
ATOM    282  CD1 TYR A  28      32.104  36.497  39.233  1.00  0.00           C
ATOM    283  CD2 TYR A  28      32.571  34.163  38.546  1.00  0.00           C
ATOM    284  CE1 TYR A  28      31.561  36.049  40.443  1.00  0.00           C
ATOM    285  CE2 TYR A  28      32.016  33.676  39.793  1.00  0.00           C
ATOM    286  CZ  TYR A  28      31.652  34.646  40.715  1.00  0.00           C
ATOM    287  OH  TYR A  28      31.317  34.187  41.968  1.00  0.00           O
ATOM    288  H   TYR A  28      30.913  35.440  36.365  1.00  0.00           H
ATOM    289  HA  TYR A  28      32.290  37.850  36.869  1.00  0.00           H
ATOM    290  HB2 TYR A  28      33.747  35.288  36.497  1.00  0.00           H
ATOM    291  HB3 TYR A  28      34.091  36.739  37.432  1.00  0.00           H
ATOM    292  HD1 TYR A  28      32.073  37.559  39.035  1.00  0.00           H
ATOM    293  HD2 TYR A  28      32.813  33.453  37.769  1.00  0.00           H
ATOM    294  HE1 TYR A  28      31.271  36.801  41.162  1.00  0.00           H
ATOM    295  HE2 TYR A  28      31.855  32.648  40.082  1.00  0.00           H
ATOM    296  HH  TYR A  28      31.549  34.776  42.689  1.00  0.00           H
ATOM    297  N   HID A  29      33.110  36.463  33.917  1.00  0.00           N
ATOM    298  CA  HID A  29      33.656  36.670  32.519  1.00  0.00           C
ATOM    299  C   HID A  29      32.718  37.573  31.749  1.00  0.00           C
ATOM    300  O   HID A  29      33.167  38.097  30.679  1.00  0.00           O
ATOM    301  CB  HID A  29      33.866  35.296  31.848  1.00  0.00           C
ATOM    302  CG  HID A  29      34.780  34.462  32.699  1.00  0.00           C
ATOM    303  CD2 HID A  29      36.098  34.369  32.490  1.00  0.00           C
ATOM    304  ND1 HID A  29      34.444  33.730  33.806  1.00  0.00           N
ATOM    305  CE1 HID A  29      35.581  33.272  34.378  1.00  0.00           C
ATOM    306  NE2 HID A  29      36.615  33.679  33.598  1.00  0.00           N
ATOM    307  H   HID A  29      32.625  35.600  34.116  1.00  0.00           H
ATOM    308  HA  HID A  29      34.625  37.166  32.477  1.00  0.00           H
ATOM    309  HB2 HID A  29      32.925  34.747  31.808  1.00  0.00           H
ATOM    310  HB3 HID A  29      34.323  35.477  30.875  1.00  0.00           H
ATOM    311  HD1 HID A  29      33.520  33.680  34.211  1.00  0.00           H
ATOM    312  HD2 HID A  29      36.666  34.733  31.647  1.00  0.00           H
ATOM    313  HE1 HID A  29      35.730  32.716  35.292  1.00  0.00           H
ATOM    314  N   LEU A  30      31.494  37.727  32.149  1.00  0.00           N
ATOM    315  CA  LEU A  30      30.646  38.820  31.613  1.00  0.00           C
ATOM    316  C   LEU A  30      30.924  40.238  32.223  1.00  0.00           C
ATOM    317  O   LEU A  30      31.129  41.159  31.398  1.00  0.00           O
ATOM    318  CB  LEU A  30      29.149  38.435  31.661  1.00  0.00           C
ATOM    319  CG  LEU A  30      28.758  37.501  30.426  1.00  0.00           C
ATOM    320  CD1 LEU A  30      27.420  36.860  30.698  1.00  0.00           C
ATOM    321  CD2 LEU A  30      28.562  38.245  29.126  1.00  0.00           C
ATOM    322  H   LEU A  30      31.189  37.185  32.944  1.00  0.00           H
ATOM    323  HA  LEU A  30      30.915  38.963  30.566  1.00  0.00           H
ATOM    324  HB2 LEU A  30      28.922  38.103  32.674  1.00  0.00           H
ATOM    325  HB3 LEU A  30      28.582  39.355  31.520  1.00  0.00           H
ATOM    326  HG  LEU A  30      29.464  36.690  30.248  1.00  0.00           H
ATOM    327 HD11 LEU A  30      26.704  37.667  30.851  1.00  0.00           H
ATOM    328 HD12 LEU A  30      27.226  36.245  29.819  1.00  0.00           H
ATOM    329 HD13 LEU A  30      27.559  36.188  31.545  1.00  0.00           H
ATOM    330 HD21 LEU A  30      29.427  38.837  28.828  1.00  0.00           H
ATOM    331 HD22 LEU A  30      28.439  37.443  28.398  1.00  0.00           H
ATOM    332 HD23 LEU A  30      27.729  38.946  29.182  1.00  0.00           H
ATOM    333  N   THR A  31      30.953  40.502  33.531  1.00  0.00           N
ATOM    334  CA  THR A  31      31.017  41.796  34.225  1.00  0.00           C
ATOM    335  C   THR A  31      32.454  42.255  34.681  1.00  0.00           C
ATOM    336  O   THR A  31      32.662  43.517  34.759  1.00  0.00           O
ATOM    337  CB  THR A  31      30.109  41.741  35.468  1.00  0.00           C
ATOM    338  CG2 THR A  31      28.649  41.366  35.093  1.00  0.00           C
ATOM    339  OG1 THR A  31      30.612  40.837  36.405  1.00  0.00           O
ATOM    340  H   THR A  31      30.730  39.741  34.157  1.00  0.00           H
ATOM    341  HA  THR A  31      30.645  42.586  33.573  1.00  0.00           H
ATOM    342  HB  THR A  31      30.100  42.718  35.951  1.00  0.00           H
ATOM    343  HG1 THR A  31      30.500  39.954  36.046  1.00  0.00           H
ATOM    344 HG21 THR A  31      28.649  40.421  34.549  1.00  0.00           H
ATOM    345 HG22 THR A  31      28.118  41.348  36.045  1.00  0.00           H
ATOM    346 HG23 THR A  31      28.269  42.114  34.397  1.00  0.00           H
ATOM    347  N   LEU A  32      33.316  41.302  35.003  1.00  0.00           N
ATOM    348  CA  LEU A  32      34.589  41.684  35.705  1.00  0.00           C
ATOM    349  C   LEU A  32      35.887  41.588  34.871  1.00  0.00           C
ATOM    350  O   LEU A  32      36.845  42.200  35.315  1.00  0.00           O
ATOM    351  CB  LEU A  32      34.837  40.762  36.900  1.00  0.00           C
ATOM    352  CG  LEU A  32      33.786  40.714  38.042  1.00  0.00           C
ATOM    353  CD1 LEU A  32      34.244  39.851  39.258  1.00  0.00           C
ATOM    354  CD2 LEU A  32      33.269  42.099  38.317  1.00  0.00           C
ATOM    355  H   LEU A  32      33.039  40.334  35.082  1.00  0.00           H
ATOM    356  HA  LEU A  32      34.540  42.717  36.049  1.00  0.00           H
ATOM    357  HB2 LEU A  32      35.114  39.779  36.518  1.00  0.00           H
ATOM    358  HB3 LEU A  32      35.745  41.112  37.391  1.00  0.00           H
ATOM    359  HG  LEU A  32      32.953  40.108  37.685  1.00  0.00           H
ATOM    360 HD11 LEU A  32      34.987  40.355  39.875  1.00  0.00           H
ATOM    361 HD12 LEU A  32      33.368  39.643  39.872  1.00  0.00           H
ATOM    362 HD13 LEU A  32      34.593  38.921  38.809  1.00  0.00           H
ATOM    363 HD21 LEU A  32      32.696  42.579  37.524  1.00  0.00           H
ATOM    364 HD22 LEU A  32      32.621  41.980  39.184  1.00  0.00           H
ATOM    365 HD23 LEU A  32      34.126  42.732  38.549  1.00  0.00           H
ATOM    366  N   GLY A  33      35.953  40.872  33.846  1.00  0.00           N
ATOM    367  CA  GLY A  33      37.124  40.595  33.067  1.00  0.00           C
ATOM    368  C   GLY A  33      37.283  39.190  32.475  1.00  0.00           C
ATOM    369  O   GLY A  33      36.465  38.739  31.766  1.00  0.00           O
ATOM    370  H   GLY A  33      35.194  40.246  33.617  1.00  0.00           H
ATOM    371  HA2 GLY A  33      37.157  41.190  32.154  1.00  0.00           H
ATOM    372  HA3 GLY A  33      37.994  40.925  33.635  1.00  0.00           H
ATOM    373  N   GLU A  34      38.373  38.449  32.820  1.00  0.00           N
ATOM    374  CA  GLU A  34      38.457  37.040  32.361  1.00  0.00           C
ATOM    375  C   GLU A  34      38.858  36.053  33.499  1.00  0.00           C
ATOM    376  O   GLU A  34      39.566  35.032  33.250  1.00  0.00           O
ATOM    377  CB  GLU A  34      39.492  36.969  31.215  1.00  0.00           C
ATOM    378  CG  GLU A  34      39.320  38.064  30.088  1.00  0.00           C
ATOM    379  CD  GLU A  34      40.146  37.814  28.780  1.00  0.00           C
ATOM    380  OE1 GLU A  34      41.119  37.052  28.701  1.00  0.00           O
ATOM    381  OE2 GLU A  34      39.839  38.578  27.822  1.00  0.00           O
ATOM    382  H   GLU A  34      38.929  38.749  33.608  1.00  0.00           H
ATOM    383  HA  GLU A  34      37.523  36.741  31.887  1.00  0.00           H
ATOM    384  HB2 GLU A  34      40.469  37.073  31.686  1.00  0.00           H
ATOM    385  HB3 GLU A  34      39.460  35.989  30.738  1.00  0.00           H
ATOM    386  HG2 GLU A  34      38.313  38.347  29.782  1.00  0.00           H
ATOM    387  HG3 GLU A  34      39.717  38.972  30.542  1.00  0.00           H
ATOM    388  N   SER A  35      38.435  36.376  34.687  1.00  0.00           N
ATOM    389  CA  SER A  35      38.639  35.476  35.820  1.00  0.00           C
ATOM    390  C   SER A  35      37.569  35.658  36.907  1.00  0.00           C
ATOM    391  O   SER A  35      36.672  36.511  36.713  1.00  0.00           O
ATOM    392  CB  SER A  35      40.025  35.667  36.411  1.00  0.00           C
ATOM    393  OG  SER A  35      40.343  34.822  37.556  1.00  0.00           O
ATOM    394  H   SER A  35      38.007  37.271  34.877  1.00  0.00           H
ATOM    395  HA  SER A  35      38.596  34.431  35.515  1.00  0.00           H
ATOM    396  HB2 SER A  35      40.850  35.509  35.716  1.00  0.00           H
ATOM    397  HB3 SER A  35      40.257  36.680  36.740  1.00  0.00           H
ATOM    398  HG  SER A  35      41.270  34.846  37.803  1.00  0.00           H
ATOM    399  N   VAL A  36      37.594  34.837  37.965  1.00  0.00           N
ATOM    400  CA  VAL A  36      36.648  34.761  39.082  1.00  0.00           C
ATOM    401  C   VAL A  36      36.876  35.839  40.130  1.00  0.00           C
ATOM    402  O   VAL A  36      35.943  36.259  40.820  1.00  0.00           O
ATOM    403  CB  VAL A  36      36.677  33.392  39.742  1.00  0.00           C
ATOM    404  CG1 VAL A  36      35.778  33.336  40.952  1.00  0.00           C
ATOM    405  CG2 VAL A  36      36.147  32.336  38.779  1.00  0.00           C
ATOM    406  H   VAL A  36      38.468  34.333  38.011  1.00  0.00           H
ATOM    407  HA  VAL A  36      35.641  34.935  38.704  1.00  0.00           H
ATOM    408  HB  VAL A  36      37.713  33.180  40.006  1.00  0.00           H
ATOM    409 HG11 VAL A  36      34.767  33.605  40.646  1.00  0.00           H
ATOM    410 HG12 VAL A  36      35.849  32.366  41.444  1.00  0.00           H
ATOM    411 HG13 VAL A  36      36.170  33.955  41.759  1.00  0.00           H
ATOM    412 HG21 VAL A  36      36.309  31.368  39.253  1.00  0.00           H
ATOM    413 HG22 VAL A  36      35.079  32.479  38.619  1.00  0.00           H
ATOM    414 HG23 VAL A  36      36.579  32.290  37.780  1.00  0.00           H
ATOM    415  N   HID A  37      38.063  36.414  40.284  1.00  0.00           N
ATOM    416  CA  HID A  37      38.378  37.288  41.356  1.00  0.00           C
ATOM    417  C   HID A  37      38.296  38.827  41.139  1.00  0.00           C
ATOM    418  O   HID A  37      37.932  39.252  40.039  1.00  0.00           O
ATOM    419  CB  HID A  37      39.788  36.911  41.779  1.00  0.00           C
ATOM    420  CG  HID A  37      40.836  37.206  40.745  1.00  0.00           C
ATOM    421  CD2 HID A  37      41.552  36.287  40.054  1.00  0.00           C
ATOM    422  ND1 HID A  37      41.344  38.443  40.345  1.00  0.00           N
ATOM    423  CE1 HID A  37      42.158  38.234  39.243  1.00  0.00           C
ATOM    424  NE2 HID A  37      42.271  36.906  38.983  1.00  0.00           N
ATOM    425  H   HID A  37      38.835  36.208  39.665  1.00  0.00           H
ATOM    426  HA  HID A  37      37.751  37.158  42.238  1.00  0.00           H
ATOM    427  HB2 HID A  37      40.072  37.391  42.715  1.00  0.00           H
ATOM    428  HB3 HID A  37      39.848  35.851  42.028  1.00  0.00           H
ATOM    429  HD1 HID A  37      41.045  39.321  40.744  1.00  0.00           H
ATOM    430  HD2 HID A  37      41.453  35.239  40.294  1.00  0.00           H
ATOM    431  HE1 HID A  37      42.727  39.015  38.761  1.00  0.00           H
ATOM    432  N   CYS A  38      38.648  39.666  42.135  1.00  0.00           N
ATOM    433  CA  CYS A  38      38.567  41.158  42.218  1.00  0.00           C
ATOM    434  C   CYS A  38      39.573  41.899  41.379  1.00  0.00           C
ATOM    435  O   CYS A  38      40.537  41.340  40.887  1.00  0.00           O
ATOM    436  CB  CYS A  38      38.505  41.767  43.593  1.00  0.00           C
ATOM    437  SG  CYS A  38      36.946  41.417  44.396  1.00  0.00           S
ATOM    438  H   CYS A  38      38.744  39.160  43.003  1.00  0.00           H
ATOM    439  HA  CYS A  38      37.577  41.292  41.780  1.00  0.00           H
ATOM    440  HB2 CYS A  38      39.305  41.344  44.201  1.00  0.00           H
ATOM    441  HB3 CYS A  38      38.584  42.851  43.510  1.00  0.00           H
ATOM    442  HG  CYS A  38      37.113  40.101  44.244  1.00  0.00           H
ATOM    443  N   GLY A  39      39.348  43.201  41.223  1.00  0.00           N
ATOM    444  CA  GLY A  39      40.380  44.146  40.586  1.00  0.00           C
ATOM    445  C   GLY A  39      40.789  45.198  41.570  1.00  0.00           C
ATOM    446  O   GLY A  39      40.040  45.599  42.456  1.00  0.00           O
ATOM    447  H   GLY A  39      38.515  43.652  41.572  1.00  0.00           H
ATOM    448  HA2 GLY A  39      41.241  43.585  40.221  1.00  0.00           H
ATOM    449  HA3 GLY A  39      39.830  44.634  39.781  1.00  0.00           H
ATOM    450  N   LEU A  40      42.051  45.519  41.444  1.00  0.00           N
ATOM    451  CA  LEU A  40      42.974  46.321  42.345  1.00  0.00           C
ATOM    452  C   LEU A  40      42.659  47.815  42.244  1.00  0.00           C
ATOM    453  O   LEU A  40      43.499  48.775  42.164  1.00  0.00           O
ATOM    454  CB  LEU A  40      44.442  45.930  42.192  1.00  0.00           C
ATOM    455  CG  LEU A  40      45.283  46.309  43.445  1.00  0.00           C
ATOM    456  CD1 LEU A  40      45.034  45.347  44.624  1.00  0.00           C
ATOM    457  CD2 LEU A  40      46.734  46.216  43.004  1.00  0.00           C
ATOM    458  H   LEU A  40      42.494  45.238  40.581  1.00  0.00           H
ATOM    459  HA  LEU A  40      42.631  46.038  43.340  1.00  0.00           H
ATOM    460  HB2 LEU A  40      44.640  44.870  42.032  1.00  0.00           H
ATOM    461  HB3 LEU A  40      44.843  46.451  41.323  1.00  0.00           H
ATOM    462  HG  LEU A  40      44.972  47.318  43.717  1.00  0.00           H
ATOM    463 HD11 LEU A  40      45.337  44.329  44.379  1.00  0.00           H
ATOM    464 HD12 LEU A  40      45.630  45.694  45.468  1.00  0.00           H
ATOM    465 HD13 LEU A  40      43.985  45.362  44.920  1.00  0.00           H
ATOM    466 HD21 LEU A  40      46.879  47.228  42.626  1.00  0.00           H
ATOM    467 HD22 LEU A  40      47.522  46.082  43.745  1.00  0.00           H
ATOM    468 HD23 LEU A  40      46.971  45.524  42.196  1.00  0.00           H
ATOM    469  N   TRP A  41      41.380  48.174  42.203  1.00 -0.01           N
ATOM    470  CA  TRP A  41      40.842  49.505  42.218  1.00 -0.01           C
ATOM    471  C   TRP A  41      41.273  50.455  43.361  1.00 -0.01           C
ATOM    472  O   TRP A  41      41.105  51.655  43.248  1.00 -0.01           O
ATOM    473  CB  TRP A  41      39.390  49.371  42.408  1.00 -0.01           C
ATOM    474  CG  TRP A  41      38.620  48.629  41.310  1.00 -0.01           C
ATOM    475  CD1 TRP A  41      37.936  47.478  41.434  1.00 -0.01           C
ATOM    476  CD2 TRP A  41      38.470  49.019  39.865  1.00 -0.01           C
ATOM    477  CE2 TRP A  41      37.669  47.990  39.271  1.00 -0.01           C
ATOM    478  CE3 TRP A  41      38.922  50.037  39.052  1.00 -0.01           C
ATOM    479  NE1 TRP A  41      37.412  47.063  40.257  1.00 -0.01           N
ATOM    480  CZ2 TRP A  41      37.279  48.091  37.940  1.00 -0.01           C
ATOM    481  CZ3 TRP A  41      38.574  50.159  37.687  1.00 -0.01           C
ATOM    482  CH2 TRP A  41      37.636  49.233  37.157  1.00 -0.01           C
ATOM    483  H   TRP A  41      40.702  47.457  42.417  1.00 -0.01           H
ATOM    484  HA  TRP A  41      41.079  50.047  41.303  1.00 -0.01           H
ATOM    485  HB2 TRP A  41      39.171  48.929  43.380  1.00 -0.01           H
ATOM    486  HB3 TRP A  41      38.976  50.379  42.423  1.00 -0.01           H
ATOM    487  HD1 TRP A  41      37.798  47.038  42.410  1.00 -0.01           H
ATOM    488  HE1 TRP A  41      36.952  46.167  40.192  1.00 -0.01           H
ATOM    489  HE3 TRP A  41      39.565  50.807  39.451  1.00 -0.01           H
ATOM    490  HZ2 TRP A  41      36.754  47.235  37.544  1.00 -0.01           H
ATOM    491  HZ3 TRP A  41      38.916  50.944  37.030  1.00 -0.01           H
ATOM    492  HH2 TRP A  41      37.336  49.264  36.120  1.00 -0.01           H
ATOM    493  N   PHE A  42      41.790  49.882  44.472  1.00 -0.01           N
ATOM    494  CA  PHE A  42      42.471  50.608  45.525  1.00 -0.01           C
ATOM    495  C   PHE A  42      43.845  49.972  45.769  1.00 -0.01           C
ATOM    496  O   PHE A  42      43.879  48.746  46.025  1.00 -0.01           O
ATOM    497  CB  PHE A  42      41.570  50.564  46.827  1.00 -0.01           C
ATOM    498  CG  PHE A  42      40.456  51.637  46.836  1.00 -0.01           C
ATOM    499  CD1 PHE A  42      39.227  51.509  46.067  1.00 -0.01           C
ATOM    500  CD2 PHE A  42      40.692  52.846  47.572  1.00 -0.01           C
ATOM    501  CE1 PHE A  42      38.315  52.575  46.082  1.00 -0.01           C
ATOM    502  CE2 PHE A  42      39.819  53.911  47.430  1.00 -0.01           C
ATOM    503  CZ  PHE A  42      38.639  53.800  46.738  1.00 -0.01           C
ATOM    504  H   PHE A  42      41.903  48.879  44.436  1.00 -0.01           H
ATOM    505  HA  PHE A  42      42.495  51.654  45.218  1.00 -0.01           H
ATOM    506  HB2 PHE A  42      41.195  49.587  47.130  1.00 -0.01           H
ATOM    507  HB3 PHE A  42      42.243  50.877  47.626  1.00 -0.01           H
ATOM    508  HD1 PHE A  42      39.153  50.599  45.491  1.00 -0.01           H
ATOM    509  HD2 PHE A  42      41.491  52.963  48.289  1.00 -0.01           H
ATOM    510  HE1 PHE A  42      37.401  52.480  45.515  1.00 -0.01           H
ATOM    511  HE2 PHE A  42      40.029  54.840  47.938  1.00 -0.01           H
ATOM    512  HZ  PHE A  42      37.995  54.661  46.639  1.00 -0.01           H
ATOM    513  N   PRO A  43      44.943  50.761  45.658  1.00  0.00           N
ATOM    514  CA  PRO A  43      46.347  50.350  45.817  1.00  0.00           C
ATOM    515  C   PRO A  43      46.734  49.618  47.155  1.00  0.00           C
ATOM    516  O   PRO A  43      46.234  49.998  48.235  1.00  0.00           O
ATOM    517  CB  PRO A  43      47.195  51.609  45.638  1.00  0.00           C
ATOM    518  CG  PRO A  43      46.366  52.336  44.590  1.00  0.00           C
ATOM    519  CD  PRO A  43      44.956  52.154  45.085  1.00  0.00           C
ATOM    520  HA  PRO A  43      46.672  49.723  44.987  1.00  0.00           H
ATOM    521  HB2 PRO A  43      47.267  52.196  46.554  1.00  0.00           H
ATOM    522  HB3 PRO A  43      48.165  51.332  45.224  1.00  0.00           H
ATOM    523  HG2 PRO A  43      46.584  53.403  44.534  1.00  0.00           H
ATOM    524  HG3 PRO A  43      46.425  51.884  43.600  1.00  0.00           H
ATOM    525  HD2 PRO A  43      44.734  52.922  45.826  1.00  0.00           H
ATOM    526  HD3 PRO A  43      44.372  52.196  44.166  1.00  0.00           H
ATOM    527  N   PRO A  44      47.488  48.517  47.118  1.00  0.00           N
ATOM    528  CA  PRO A  44      47.884  47.894  48.357  1.00  0.00           C
ATOM    529  C   PRO A  44      48.740  48.844  49.231  1.00  0.00           C
ATOM    530  O   PRO A  44      48.934  48.601  50.407  1.00  0.00           O
ATOM    531  CB  PRO A  44      48.662  46.634  47.947  1.00  0.00           C
ATOM    532  CG  PRO A  44      49.335  47.160  46.661  1.00  0.00           C
ATOM    533  CD  PRO A  44      48.273  48.031  45.943  1.00  0.00           C
ATOM    534  HA  PRO A  44      46.973  47.616  48.887  1.00  0.00           H
ATOM    535  HB2 PRO A  44      49.374  46.273  48.689  1.00  0.00           H
ATOM    536  HB3 PRO A  44      47.977  45.812  47.737  1.00  0.00           H
ATOM    537  HG2 PRO A  44      50.188  47.734  47.023  1.00  0.00           H
ATOM    538  HG3 PRO A  44      49.607  46.304  46.042  1.00  0.00           H
ATOM    539  HD2 PRO A  44      48.665  48.819  45.300  1.00  0.00           H
ATOM    540  HD3 PRO A  44      47.596  47.390  45.378  1.00  0.00           H
ATOM    541  N   ASP A  45      49.330  49.965  48.672  1.00  0.00           N
ATOM    542  CA  ASP A  45      49.976  50.997  49.466  1.00  0.00           C
ATOM    543  C   ASP A  45      48.998  52.114  50.012  1.00  0.00           C
ATOM    544  O   ASP A  45      49.419  53.000  50.771  1.00  0.00           O
ATOM    545  CB  ASP A  45      51.194  51.591  48.708  1.00  0.00           C
ATOM    546  CG  ASP A  45      50.794  52.079  47.278  1.00  0.00           C
ATOM    547  OD1 ASP A  45      50.364  51.249  46.477  1.00  0.00           O
ATOM    548  OD2 ASP A  45      50.885  53.255  46.945  1.00  0.00           O
ATOM    549  H   ASP A  45      49.368  49.999  47.664  1.00  0.00           H
ATOM    550  HA  ASP A  45      50.362  50.591  50.401  1.00  0.00           H
ATOM    551  HB2 ASP A  45      51.713  52.404  49.216  1.00  0.00           H
ATOM    552  HB3 ASP A  45      51.923  50.785  48.624  1.00  0.00           H
ATOM    553  N   ALA A  46      47.751  52.146  49.486  1.00  0.00           N
ATOM    554  CA  ALA A  46      46.733  53.106  49.937  1.00  0.00           C
ATOM    555  C   ALA A  46      46.149  52.650  51.263  1.00  0.00           C
ATOM    556  O   ALA A  46      45.988  51.436  51.370  1.00  0.00           O
ATOM    557  CB  ALA A  46      45.591  53.175  48.932  1.00  0.00           C
ATOM    558  H   ALA A  46      47.316  51.391  48.975  1.00  0.00           H
ATOM    559  HA  ALA A  46      47.230  54.074  49.999  1.00  0.00           H
ATOM    560  HB1 ALA A  46      44.882  53.926  49.280  1.00  0.00           H
ATOM    561  HB2 ALA A  46      45.982  53.550  47.986  1.00  0.00           H
ATOM    562  HB3 ALA A  46      45.014  52.252  48.880  1.00  0.00           H
ATOM    563  N   PRO A  47      45.893  53.578  52.212  1.00  0.00           N
ATOM    564  CA  PRO A  47      45.089  53.145  53.415  1.00  0.00           C
ATOM    565  C   PRO A  47      43.678  52.691  53.057  1.00  0.00           C
ATOM    566  O   PRO A  47      43.236  52.849  51.893  1.00  0.00           O
ATOM    567  CB  PRO A  47      44.947  54.405  54.235  1.00  0.00           C
ATOM    568  CG  PRO A  47      46.098  55.298  53.763  1.00  0.00           C
ATOM    569  CD  PRO A  47      46.254  54.955  52.277  1.00  0.00           C
ATOM    570  HA  PRO A  47      45.647  52.343  53.899  1.00  0.00           H
ATOM    571  HB2 PRO A  47      43.989  54.909  54.106  1.00  0.00           H
ATOM    572  HB3 PRO A  47      45.070  54.179  55.294  1.00  0.00           H
ATOM    573  HG2 PRO A  47      45.803  56.344  53.840  1.00  0.00           H
ATOM    574  HG3 PRO A  47      47.048  55.048  54.235  1.00  0.00           H
ATOM    575  HD2 PRO A  47      45.566  55.576  51.704  1.00  0.00           H
ATOM    576  HD3 PRO A  47      47.254  55.138  51.883  1.00  0.00           H
ATOM    577  N   VAL A  48      42.928  52.136  54.010  1.00  0.00           N
ATOM    578  CA  VAL A  48      41.500  51.762  53.939  1.00  0.00           C
ATOM    579  C   VAL A  48      40.607  53.047  54.125  1.00  0.00           C
ATOM    580  O   VAL A  48      40.851  53.847  55.011  1.00  0.00           O
ATOM    581  CB  VAL A  48      41.258  50.616  54.997  1.00  0.00           C
ATOM    582  CG1 VAL A  48      39.800  50.159  54.862  1.00  0.00           C
ATOM    583  CG2 VAL A  48      42.003  49.256  54.832  1.00  0.00           C
ATOM    584  H   VAL A  48      43.318  51.976  54.928  1.00  0.00           H
ATOM    585  HA  VAL A  48      41.361  51.269  52.977  1.00  0.00           H
ATOM    586  HB  VAL A  48      41.490  51.038  55.975  1.00  0.00           H
ATOM    587 HG11 VAL A  48      39.493  49.616  55.756  1.00  0.00           H
ATOM    588 HG12 VAL A  48      39.069  50.967  54.843  1.00  0.00           H
ATOM    589 HG13 VAL A  48      39.712  49.656  53.899  1.00  0.00           H
ATOM    590 HG21 VAL A  48      41.598  48.698  53.988  1.00  0.00           H
ATOM    591 HG22 VAL A  48      43.064  49.444  54.670  1.00  0.00           H
ATOM    592 HG23 VAL A  48      41.800  48.670  55.729  1.00  0.00           H
ATOM    593  N   PRO A  49      39.624  53.247  53.254  1.00  0.00           N
ATOM    594  CA  PRO A  49      38.663  54.353  53.277  1.00  0.00           C
ATOM    595  C   PRO A  49      37.863  54.506  54.613  1.00  0.00           C
ATOM    596  O   PRO A  49      37.565  53.405  55.111  1.00  0.00           O
ATOM    597  CB  PRO A  49      37.922  54.298  51.995  1.00  0.00           C
ATOM    598  CG  PRO A  49      37.989  52.761  51.615  1.00  0.00           C
ATOM    599  CD  PRO A  49      39.339  52.357  52.151  1.00  0.00           C
ATOM    600  HA  PRO A  49      39.271  55.258  53.287  1.00  0.00           H
ATOM    601  HB2 PRO A  49      36.862  54.550  51.969  1.00  0.00           H
ATOM    602  HB3 PRO A  49      38.352  54.948  51.233  1.00  0.00           H
ATOM    603  HG2 PRO A  49      37.235  52.236  52.202  1.00  0.00           H
ATOM    604  HG3 PRO A  49      37.867  52.564  50.549  1.00  0.00           H
ATOM    605  HD2 PRO A  49      39.250  51.286  52.331  1.00  0.00           H
ATOM    606  HD3 PRO A  49      40.101  52.488  51.383  1.00  0.00           H
ATOM    607  N   GLN A  50      37.584  55.709  55.144  1.00  0.00           N
ATOM    608  CA  GLN A  50      36.925  55.778  56.423  1.00  0.00           C
ATOM    609  C   GLN A  50      35.521  55.173  56.478  1.00  0.00           C
ATOM    610  O   GLN A  50      35.092  54.703  57.509  1.00  0.00           O
ATOM    611  CB  GLN A  50      36.991  57.264  56.865  1.00  0.00           C
ATOM    612  CG  GLN A  50      38.459  57.787  57.205  1.00  0.00           C
ATOM    613  CD  GLN A  50      39.003  57.394  58.557  1.00  0.00           C
ATOM    614  NE2 GLN A  50      39.230  58.238  59.537  1.00  0.00           N
ATOM    615  OE1 GLN A  50      39.266  56.254  58.835  1.00  0.00           O
ATOM    616  H   GLN A  50      37.897  56.554  54.688  1.00  0.00           H
ATOM    617  HA  GLN A  50      37.519  55.263  57.179  1.00  0.00           H
ATOM    618  HB2 GLN A  50      36.616  57.804  55.996  1.00  0.00           H
ATOM    619  HB3 GLN A  50      36.370  57.408  57.749  1.00  0.00           H
ATOM    620  HG2 GLN A  50      39.235  57.400  56.544  1.00  0.00           H
ATOM    621  HG3 GLN A  50      38.505  58.870  57.094  1.00  0.00           H
ATOM    622 HE21 GLN A  50      39.543  57.877  60.426  1.00  0.00           H
ATOM    623 HE22 GLN A  50      38.896  59.180  59.389  1.00  0.00           H
ATOM    624  N   ASP A  51      34.860  55.061  55.303  1.00  0.00           N
ATOM    625  CA  ASP A  51      33.612  54.332  54.981  1.00  0.00           C
ATOM    626  C   ASP A  51      33.616  53.746  53.606  1.00  0.00           C
ATOM    627  O   ASP A  51      34.308  54.305  52.755  1.00  0.00           O
ATOM    628  CB  ASP A  51      32.413  55.323  54.951  1.00  0.00           C
ATOM    629  CG  ASP A  51      32.276  56.022  56.311  1.00  0.00           C
ATOM    630  OD1 ASP A  51      31.922  55.324  57.257  1.00  0.00           O
ATOM    631  OD2 ASP A  51      32.513  57.247  56.370  1.00  0.00           O
ATOM    632  H   ASP A  51      35.405  55.313  54.491  1.00  0.00           H
ATOM    633  HA  ASP A  51      33.426  53.508  55.670  1.00  0.00           H
ATOM    634  HB2 ASP A  51      32.532  56.040  54.139  1.00  0.00           H
ATOM    635  HB3 ASP A  51      31.468  54.817  54.751  1.00  0.00           H
ATOM    636  N   MET A  52      32.780  52.689  53.460  1.00  0.00           N
ATOM    637  CA  MET A  52      32.628  52.021  52.162  1.00  0.00           C
ATOM    638  C   MET A  52      31.454  52.566  51.368  1.00  0.00           C
ATOM    639  O   MET A  52      31.066  51.963  50.366  1.00  0.00           O
ATOM    640  CB  MET A  52      32.497  50.547  52.388  1.00  0.00           C
ATOM    641  CG  MET A  52      33.744  49.953  53.053  1.00  0.00           C
ATOM    642  SD  MET A  52      35.380  49.854  52.289  1.00  0.00           S
ATOM    643  CE  MET A  52      36.186  49.566  53.867  1.00  0.00           C
ATOM    644  H   MET A  52      32.287  52.349  54.274  1.00  0.00           H
ATOM    645  HA  MET A  52      33.484  52.273  51.536  1.00  0.00           H
ATOM    646  HB2 MET A  52      31.648  50.356  53.045  1.00  0.00           H
ATOM    647  HB3 MET A  52      32.306  50.045  51.439  1.00  0.00           H
ATOM    648  HG2 MET A  52      33.858  50.551  53.957  1.00  0.00           H
ATOM    649  HG3 MET A  52      33.542  48.958  53.451  1.00  0.00           H
ATOM    650  HE1 MET A  52      37.235  49.288  53.761  1.00  0.00           H
ATOM    651  HE2 MET A  52      36.086  50.491  54.436  1.00  0.00           H
ATOM    652  HE3 MET A  52      35.615  48.843  54.450  1.00  0.00           H
ATOM    653  N   GLU A  53      30.829  53.670  51.819  1.00  0.00           N
ATOM    654  CA  GLU A  53      29.996  54.513  50.926  1.00  0.00           C
ATOM    655  C   GLU A  53      30.839  55.048  49.720  1.00  0.00           C
ATOM    656  O   GLU A  53      31.951  55.590  49.917  1.00  0.00           O
ATOM    657  CB  GLU A  53      29.362  55.652  51.738  1.00  0.00           C
ATOM    658  CG  GLU A  53      28.062  55.189  52.416  1.00  0.00           C
ATOM    659  CD  GLU A  53      26.904  55.093  51.431  1.00  0.00           C
ATOM    660  OE1 GLU A  53      27.037  54.862  50.195  1.00  0.00           O
ATOM    661  OE2 GLU A  53      25.852  55.469  51.902  1.00  0.00           O
ATOM    662  H   GLU A  53      31.226  54.119  52.632  1.00  0.00           H
ATOM    663  HA  GLU A  53      29.196  53.899  50.510  1.00  0.00           H
ATOM    664  HB2 GLU A  53      30.047  56.050  52.487  1.00  0.00           H
ATOM    665  HB3 GLU A  53      29.033  56.432  51.051  1.00  0.00           H
ATOM    666  HG2 GLU A  53      28.248  54.238  52.915  1.00  0.00           H
ATOM    667  HG3 GLU A  53      27.888  55.852  53.264  1.00  0.00           H
ATOM    668  N   LEU A  54      30.396  54.906  48.505  1.00 -0.01           N
ATOM    669  CA  LEU A  54      31.162  55.199  47.318  1.00 -0.01           C
ATOM    670  C   LEU A  54      31.649  56.604  47.194  1.00 -0.01           C
ATOM    671  O   LEU A  54      32.729  56.805  46.670  1.00 -0.01           O
ATOM    672  CB  LEU A  54      30.398  54.630  46.136  1.00 -0.01           C
ATOM    673  CG  LEU A  54      31.065  54.858  44.730  1.00 -0.01           C
ATOM    674  CD1 LEU A  54      32.374  54.078  44.581  1.00 -0.01           C
ATOM    675  CD2 LEU A  54      30.180  54.348  43.603  1.00 -0.01           C
ATOM    676  H   LEU A  54      29.505  54.440  48.413  1.00 -0.01           H
ATOM    677  HA  LEU A  54      32.069  54.595  47.314  1.00 -0.01           H
ATOM    678  HB2 LEU A  54      30.289  53.565  46.340  1.00 -0.01           H
ATOM    679  HB3 LEU A  54      29.449  55.162  46.073  1.00 -0.01           H
ATOM    680  HG  LEU A  54      31.109  55.914  44.465  1.00 -0.01           H
ATOM    681 HD11 LEU A  54      33.183  54.621  45.069  1.00 -0.01           H
ATOM    682 HD12 LEU A  54      32.336  53.166  45.177  1.00 -0.01           H
ATOM    683 HD13 LEU A  54      32.594  53.898  43.529  1.00 -0.01           H
ATOM    684 HD21 LEU A  54      29.114  54.523  43.751  1.00 -0.01           H
ATOM    685 HD22 LEU A  54      30.354  54.766  42.612  1.00 -0.01           H
ATOM    686 HD23 LEU A  54      30.387  53.279  43.554  1.00 -0.01           H
ATOM    687  N   VAL A  55      30.943  57.650  47.679  1.00 -0.01           N
ATOM    688  CA  VAL A  55      31.351  59.059  47.654  1.00 -0.01           C
ATOM    689  C   VAL A  55      32.570  59.351  48.611  1.00 -0.01           C
ATOM    690  O   VAL A  55      33.481  60.138  48.276  1.00 -0.01           O
ATOM    691  CB  VAL A  55      30.166  59.992  47.846  1.00 -0.01           C
ATOM    692  CG1 VAL A  55      29.463  59.796  49.236  1.00 -0.01           C
ATOM    693  CG2 VAL A  55      30.609  61.464  47.718  1.00 -0.01           C
ATOM    694  H   VAL A  55      29.983  57.452  47.923  1.00 -0.01           H
ATOM    695  HA  VAL A  55      31.752  59.252  46.658  1.00 -0.01           H
ATOM    696  HB  VAL A  55      29.502  59.848  46.994  1.00 -0.01           H
ATOM    697 HG11 VAL A  55      29.957  60.173  50.132  1.00 -0.01           H
ATOM    698 HG12 VAL A  55      28.545  60.374  49.136  1.00 -0.01           H
ATOM    699 HG13 VAL A  55      29.196  58.756  49.428  1.00 -0.01           H
ATOM    700 HG21 VAL A  55      31.000  61.678  46.724  1.00 -0.01           H
ATOM    701 HG22 VAL A  55      29.720  62.095  47.713  1.00 -0.01           H
ATOM    702 HG23 VAL A  55      31.345  61.852  48.423  1.00 -0.01           H
ATOM    703  N   THR A  56      32.649  58.693  49.774  1.00  0.01           N
ATOM    704  CA  THR A  56      33.862  58.607  50.593  1.00  0.01           C
ATOM    705  C   THR A  56      34.966  57.959  49.853  1.00  0.01           C
ATOM    706  O   THR A  56      36.146  58.371  49.892  1.00  0.01           O
ATOM    707  CB  THR A  56      33.649  58.059  51.980  1.00  0.01           C
ATOM    708  CG2 THR A  56      34.994  57.807  52.702  1.00  0.01           C
ATOM    709  OG1 THR A  56      32.850  58.961  52.684  1.00  0.01           O
ATOM    710  H   THR A  56      31.946  57.979  49.902  1.00  0.01           H
ATOM    711  HA  THR A  56      34.128  59.621  50.889  1.00  0.01           H
ATOM    712  HB  THR A  56      33.070  57.136  51.942  1.00  0.01           H
ATOM    713  HG1 THR A  56      31.987  59.119  52.293  1.00  0.01           H
ATOM    714 HG21 THR A  56      35.537  58.738  52.859  1.00  0.01           H
ATOM    715 HG22 THR A  56      34.776  57.307  53.646  1.00  0.01           H
ATOM    716 HG23 THR A  56      35.639  57.157  52.110  1.00  0.01           H
ATOM    717  N   MET A  57      34.759  56.769  49.309  1.00  0.00           N
ATOM    718  CA  MET A  57      35.767  55.988  48.686  1.00  0.00           C
ATOM    719  C   MET A  57      36.342  56.751  47.517  1.00  0.00           C
ATOM    720  O   MET A  57      37.553  56.663  47.308  1.00  0.00           O
ATOM    721  CB  MET A  57      35.225  54.596  48.145  1.00  0.00           C
ATOM    722  CG  MET A  57      34.870  53.623  49.268  1.00  0.00           C
ATOM    723  SD  MET A  57      33.879  52.168  48.768  1.00  0.00           S
ATOM    724  CE  MET A  57      34.866  51.375  47.539  1.00  0.00           C
ATOM    725  H   MET A  57      33.824  56.389  49.339  1.00  0.00           H
ATOM    726  HA  MET A  57      36.633  55.797  49.319  1.00  0.00           H
ATOM    727  HB2 MET A  57      34.375  54.831  47.505  1.00  0.00           H
ATOM    728  HB3 MET A  57      35.903  54.117  47.437  1.00  0.00           H
ATOM    729  HG2 MET A  57      35.710  53.187  49.809  1.00  0.00           H
ATOM    730  HG3 MET A  57      34.322  54.131  50.061  1.00  0.00           H
ATOM    731  HE1 MET A  57      35.881  51.213  47.903  1.00  0.00           H
ATOM    732  HE2 MET A  57      34.216  50.613  47.108  1.00  0.00           H
ATOM    733  HE3 MET A  57      34.887  52.166  46.789  1.00  0.00           H
ATOM    734  N   SER A  58      35.521  57.417  46.733  1.00 -0.03           N
ATOM    735  CA  SER A  58      35.916  58.327  45.682  1.00 -0.03           C
ATOM    736  C   SER A  58      36.675  59.535  46.169  1.00 -0.03           C
ATOM    737  O   SER A  58      37.710  59.825  45.583  1.00 -0.03           O
ATOM    738  CB  SER A  58      34.680  58.925  45.023  1.00 -0.03           C
ATOM    739  OG  SER A  58      35.006  59.911  44.062  1.00 -0.03           O
ATOM    740  H   SER A  58      34.546  57.180  46.846  1.00 -0.03           H
ATOM    741  HA  SER A  58      36.482  57.805  44.910  1.00 -0.03           H
ATOM    742  HB2 SER A  58      34.175  58.095  44.530  1.00 -0.03           H
ATOM    743  HB3 SER A  58      34.108  59.453  45.786  1.00 -0.03           H
ATOM    744  HG  SER A  58      34.957  60.752  44.522  1.00 -0.03           H
ATOM    745  N   SER A  59      36.244  60.118  47.277  1.00  0.02           N
ATOM    746  CA  SER A  59      37.009  61.229  47.863  1.00  0.02           C
ATOM    747  C   SER A  59      38.346  60.672  48.247  1.00  0.02           C
ATOM    748  O   SER A  59      39.256  61.430  48.230  1.00  0.02           O
ATOM    749  CB  SER A  59      36.282  61.709  49.160  1.00  0.02           C
ATOM    750  OG  SER A  59      36.950  62.835  49.701  1.00  0.02           O
ATOM    751  H   SER A  59      35.342  59.872  47.658  1.00  0.02           H
ATOM    752  HA  SER A  59      37.196  61.972  47.087  1.00  0.02           H
ATOM    753  HB2 SER A  59      35.209  61.834  49.013  1.00  0.02           H
ATOM    754  HB3 SER A  59      36.314  60.894  49.884  1.00  0.02           H
ATOM    755  HG  SER A  59      37.293  62.570  50.558  1.00  0.02           H
ATOM    756  N   GLN A  60      38.577  59.395  48.480  1.00  0.01           N
ATOM    757  CA  GLN A  60      39.992  58.918  48.667  1.00  0.01           C
ATOM    758  C   GLN A  60      40.785  58.769  47.355  1.00  0.01           C
ATOM    759  O   GLN A  60      41.946  59.043  47.279  1.00  0.01           O
ATOM    760  CB  GLN A  60      39.981  57.561  49.451  1.00  0.01           C
ATOM    761  CG  GLN A  60      41.314  57.320  50.199  1.00  0.01           C
ATOM    762  CD  GLN A  60      41.976  55.930  50.011  1.00  0.01           C
ATOM    763  NE2 GLN A  60      42.098  55.294  51.159  1.00  0.01           N
ATOM    764  OE1 GLN A  60      42.259  55.459  48.921  1.00  0.01           O
ATOM    765  H   GLN A  60      37.782  58.852  48.787  1.00  0.01           H
ATOM    766  HA  GLN A  60      40.529  59.657  49.262  1.00  0.01           H
ATOM    767  HB2 GLN A  60      39.130  57.453  50.123  1.00  0.01           H
ATOM    768  HB3 GLN A  60      39.724  56.829  48.686  1.00  0.01           H
ATOM    769  HG2 GLN A  60      41.959  58.159  49.941  1.00  0.01           H
ATOM    770  HG3 GLN A  60      40.960  57.379  51.229  1.00  0.01           H
ATOM    771 HE21 GLN A  60      42.338  54.315  51.223  1.00  0.01           H
ATOM    772 HE22 GLN A  60      41.842  55.803  51.993  1.00  0.01           H
ATOM    773  N   ALA A  61      40.139  58.376  46.243  1.00 -0.04           N
ATOM    774  CA  ALA A  61      40.757  58.228  44.908  1.00 -0.04           C
ATOM    775  C   ALA A  61      41.279  59.523  44.359  1.00 -0.04           C
ATOM    776  O   ALA A  61      42.391  59.574  43.800  1.00 -0.04           O
ATOM    777  CB  ALA A  61      39.779  57.620  43.967  1.00 -0.04           C
ATOM    778  H   ALA A  61      39.146  58.278  46.396  1.00 -0.04           H
ATOM    779  HA  ALA A  61      41.663  57.632  45.021  1.00 -0.04           H
ATOM    780  HB1 ALA A  61      39.295  58.400  43.380  1.00 -0.04           H
ATOM    781  HB2 ALA A  61      40.324  56.918  43.336  1.00 -0.04           H
ATOM    782  HB3 ALA A  61      38.948  57.152  44.494  1.00 -0.04           H
ATOM    783  N   GLN A  62      40.478  60.605  44.699  1.00 -0.15           N
ATOM    784  CA  GLN A  62      40.875  62.038  44.546  1.00 -0.15           C
ATOM    785  C   GLN A  62      42.054  62.399  45.447  1.00 -0.15           C
ATOM    786  O   GLN A  62      42.973  63.172  45.041  1.00 -0.15           O
ATOM    787  CB  GLN A  62      39.622  62.944  44.785  1.00 -0.15           C
ATOM    788  CG  GLN A  62      38.467  62.805  43.758  1.00 -0.15           C
ATOM    789  CD  GLN A  62      37.265  63.690  44.171  1.00 -0.15           C
ATOM    790  NE2 GLN A  62      36.621  64.365  43.214  1.00 -0.15           N
ATOM    791  OE1 GLN A  62      37.018  63.904  45.381  1.00 -0.15           O
ATOM    792  H   GLN A  62      39.598  60.369  45.135  1.00 -0.15           H
ATOM    793  HA  GLN A  62      41.203  62.038  43.507  1.00 -0.15           H
ATOM    794  HB2 GLN A  62      39.180  62.788  45.769  1.00 -0.15           H
ATOM    795  HB3 GLN A  62      40.002  63.965  44.790  1.00 -0.15           H
ATOM    796  HG2 GLN A  62      38.738  63.015  42.723  1.00 -0.15           H
ATOM    797  HG3 GLN A  62      38.185  61.752  43.748  1.00 -0.15           H
ATOM    798 HE21 GLN A  62      35.976  65.081  43.516  1.00 -0.15           H
ATOM    799 HE22 GLN A  62      36.822  64.325  42.225  1.00 -0.15           H
ATOM    800  N   ASP A  63      42.018  61.961  46.696  1.00  0.00           N
ATOM    801  CA  ASP A  63      43.092  62.221  47.674  1.00  0.00           C
ATOM    802  C   ASP A  63      44.461  61.743  47.239  1.00  0.00           C
ATOM    803  O   ASP A  63      45.519  62.367  47.385  1.00  0.00           O
ATOM    804  CB  ASP A  63      42.767  61.800  49.156  1.00  0.00           C
ATOM    805  CG  ASP A  63      43.059  62.802  50.326  1.00  0.00           C
ATOM    806  OD1 ASP A  63      43.394  64.012  50.102  1.00  0.00           O
ATOM    807  OD2 ASP A  63      42.884  62.445  51.518  1.00  0.00           O
ATOM    808  H   ASP A  63      41.233  61.364  46.911  1.00  0.00           H
ATOM    809  HA  ASP A  63      43.134  63.310  47.645  1.00  0.00           H
ATOM    810  HB2 ASP A  63      41.687  61.655  49.135  1.00  0.00           H
ATOM    811  HB3 ASP A  63      43.290  60.858  49.320  1.00  0.00           H
ATOM    812  N   ARG A  64      44.448  60.607  46.503  1.00  0.03           N
ATOM    813  CA  ARG A  64      45.647  60.054  45.870  1.00  0.03           C
ATOM    814  C   ARG A  64      46.020  60.813  44.555  1.00  0.03           C
ATOM    815  O   ARG A  64      47.157  60.888  44.117  1.00  0.03           O
ATOM    816  CB  ARG A  64      45.395  58.529  45.729  1.00  0.03           C
ATOM    817  CG  ARG A  64      46.408  57.862  44.863  1.00  0.03           C
ATOM    818  CD  ARG A  64      46.221  56.337  44.828  1.00  0.03           C
ATOM    819  NE  ARG A  64      44.809  55.893  44.529  1.00  0.03           N
ATOM    820  CZ  ARG A  64      43.826  55.561  45.368  1.00  0.03           C
ATOM    821  NH1 ARG A  64      44.013  55.490  46.617  1.00  0.03           N
ATOM    822  NH2 ARG A  64      42.616  55.300  44.880  1.00  0.03           N
ATOM    823  H   ARG A  64      43.633  60.011  46.546  1.00  0.03           H
ATOM    824  HA  ARG A  64      46.399  60.213  46.643  1.00  0.03           H
ATOM    825  HB2 ARG A  64      45.495  58.138  46.741  1.00  0.03           H
ATOM    826  HB3 ARG A  64      44.396  58.325  45.344  1.00  0.03           H
ATOM    827  HG2 ARG A  64      46.382  58.313  43.871  1.00  0.03           H
ATOM    828  HG3 ARG A  64      47.393  58.098  45.268  1.00  0.03           H
ATOM    829  HD2 ARG A  64      46.905  56.036  44.034  1.00  0.03           H
ATOM    830  HD3 ARG A  64      46.540  55.881  45.765  1.00  0.03           H
ATOM    831  HE  ARG A  64      44.550  55.873  43.553  1.00  0.03           H
ATOM    832 HH11 ARG A  64      44.857  55.803  47.076  1.00  0.03           H
ATOM    833 HH12 ARG A  64      43.256  55.275  47.250  1.00  0.03           H
ATOM    834 HH21 ARG A  64      42.470  55.427  43.888  1.00  0.03           H
ATOM    835 HH22 ARG A  64      41.989  54.814  45.505  1.00  0.03           H
ATOM    836  N   TYR A  65      44.908  61.285  43.853  1.00 -0.06           N
ATOM    837  CA  TYR A  65      45.056  62.002  42.597  1.00 -0.06           C
ATOM    838  C   TYR A  65      45.928  63.265  42.780  1.00 -0.06           C
ATOM    839  O   TYR A  65      46.919  63.393  42.057  1.00 -0.06           O
ATOM    840  CB  TYR A  65      43.685  62.355  41.950  1.00 -0.06           C
ATOM    841  CG  TYR A  65      43.614  63.016  40.577  1.00 -0.06           C
ATOM    842  CD1 TYR A  65      43.649  62.119  39.489  1.00 -0.06           C
ATOM    843  CD2 TYR A  65      43.459  64.405  40.394  1.00 -0.06           C
ATOM    844  CE1 TYR A  65      43.333  62.640  38.186  1.00 -0.06           C
ATOM    845  CE2 TYR A  65      43.017  64.887  39.150  1.00 -0.06           C
ATOM    846  CZ  TYR A  65      42.978  63.973  38.016  1.00 -0.06           C
ATOM    847  OH  TYR A  65      42.802  64.455  36.800  1.00 -0.06           O
ATOM    848  H   TYR A  65      43.993  61.025  44.193  1.00 -0.06           H
ATOM    849  HA  TYR A  65      45.614  61.336  41.939  1.00 -0.06           H
ATOM    850  HB2 TYR A  65      43.196  61.393  41.797  1.00 -0.06           H
ATOM    851  HB3 TYR A  65      43.150  63.058  42.588  1.00 -0.06           H
ATOM    852  HD1 TYR A  65      43.806  61.071  39.699  1.00 -0.06           H
ATOM    853  HD2 TYR A  65      43.456  65.040  41.267  1.00 -0.06           H
ATOM    854  HE1 TYR A  65      43.252  61.912  37.392  1.00 -0.06           H
ATOM    855  HE2 TYR A  65      42.700  65.898  38.940  1.00 -0.06           H
ATOM    856  HH  TYR A  65      42.570  65.386  36.782  1.00 -0.06           H
ATOM    857  N   THR A  66      45.625  64.102  43.759  1.00  0.01           N
ATOM    858  CA  THR A  66      46.319  65.374  43.923  1.00  0.01           C
ATOM    859  C   THR A  66      47.597  65.214  44.664  1.00  0.01           C
ATOM    860  O   THR A  66      48.460  66.034  44.503  1.00  0.01           O
ATOM    861  CB  THR A  66      45.517  66.551  44.457  1.00  0.01           C
ATOM    862  CG2 THR A  66      46.123  67.909  44.693  1.00  0.01           C
ATOM    863  OG1 THR A  66      44.503  66.792  43.540  1.00  0.01           O
ATOM    864  H   THR A  66      44.801  63.884  44.302  1.00  0.01           H
ATOM    865  HA  THR A  66      46.594  65.715  42.924  1.00  0.01           H
ATOM    866  HB  THR A  66      45.113  66.161  45.391  1.00  0.01           H
ATOM    867  HG1 THR A  66      43.720  67.160  43.956  1.00  0.01           H
ATOM    868 HG21 THR A  66      47.087  67.791  45.189  1.00  0.01           H
ATOM    869 HG22 THR A  66      46.368  68.436  43.771  1.00  0.01           H
ATOM    870 HG23 THR A  66      45.476  68.534  45.309  1.00  0.01           H
ATOM    871  N   ASP A  67      47.857  64.062  45.294  1.00  0.00           N
ATOM    872  CA  ASP A  67      49.185  63.874  45.934  1.00  0.00           C
ATOM    873  C   ASP A  67      50.238  63.657  44.803  1.00  0.00           C
ATOM    874  O   ASP A  67      51.403  64.016  44.882  1.00  0.00           O
ATOM    875  CB  ASP A  67      49.254  62.572  46.763  1.00  0.00           C
ATOM    876  CG  ASP A  67      48.767  62.707  48.183  1.00  0.00           C
ATOM    877  OD1 ASP A  67      48.276  63.765  48.514  1.00  0.00           O
ATOM    878  OD2 ASP A  67      48.753  61.739  48.986  1.00  0.00           O
ATOM    879  H   ASP A  67      47.057  63.490  45.524  1.00  0.00           H
ATOM    880  HA  ASP A  67      49.522  64.674  46.593  1.00  0.00           H
ATOM    881  HB2 ASP A  67      48.574  61.881  46.264  1.00  0.00           H
ATOM    882  HB3 ASP A  67      50.280  62.208  46.825  1.00  0.00           H
ATOM    883  N   TYR A  68      49.840  63.003  43.707  1.00  0.00           N
ATOM    884  CA  TYR A  68      50.623  62.675  42.524  1.00  0.00           C
ATOM    885  C   TYR A  68      50.918  63.953  41.729  1.00  0.00           C
ATOM    886  O   TYR A  68      52.019  64.123  41.278  1.00  0.00           O
ATOM    887  CB  TYR A  68      49.816  61.708  41.584  1.00  0.00           C
ATOM    888  CG  TYR A  68      50.133  61.679  40.118  1.00  0.00           C
ATOM    889  CD1 TYR A  68      51.439  61.315  39.757  1.00  0.00           C
ATOM    890  CD2 TYR A  68      49.108  61.695  39.186  1.00  0.00           C
ATOM    891  CE1 TYR A  68      51.696  60.963  38.397  1.00  0.00           C
ATOM    892  CE2 TYR A  68      49.385  61.415  37.831  1.00  0.00           C
ATOM    893  CZ  TYR A  68      50.731  61.116  37.387  1.00  0.00           C
ATOM    894  OH  TYR A  68      50.859  60.728  36.135  1.00  0.00           O
ATOM    895  H   TYR A  68      48.886  62.673  43.681  1.00  0.00           H
ATOM    896  HA  TYR A  68      51.584  62.196  42.715  1.00  0.00           H
ATOM    897  HB2 TYR A  68      49.830  60.718  42.041  1.00  0.00           H
ATOM    898  HB3 TYR A  68      48.754  61.929  41.695  1.00  0.00           H
ATOM    899  HD1 TYR A  68      52.153  61.257  40.564  1.00  0.00           H
ATOM    900  HD2 TYR A  68      48.112  61.966  39.501  1.00  0.00           H
ATOM    901  HE1 TYR A  68      52.681  60.613  38.126  1.00  0.00           H
ATOM    902  HE2 TYR A  68      48.590  61.530  37.110  1.00  0.00           H
ATOM    903  HH  TYR A  68      51.781  60.574  35.918  1.00  0.00           H
ATOM    904  N   LEU A  69      49.977  64.872  41.680  1.00 -0.01           N
ATOM    905  CA  LEU A  69      50.073  66.139  41.080  1.00 -0.01           C
ATOM    906  C   LEU A  69      51.031  67.075  41.822  1.00 -0.01           C
ATOM    907  O   LEU A  69      51.753  67.772  41.110  1.00 -0.01           O
ATOM    908  CB  LEU A  69      48.745  66.798  40.717  1.00 -0.01           C
ATOM    909  CG  LEU A  69      47.794  65.976  39.840  1.00 -0.01           C
ATOM    910  CD1 LEU A  69      46.373  66.475  39.942  1.00 -0.01           C
ATOM    911  CD2 LEU A  69      48.291  65.872  38.390  1.00 -0.01           C
ATOM    912  H   LEU A  69      49.060  64.684  42.060  1.00 -0.01           H
ATOM    913  HA  LEU A  69      50.604  65.993  40.139  1.00 -0.01           H
ATOM    914  HB2 LEU A  69      48.206  66.972  41.648  1.00 -0.01           H
ATOM    915  HB3 LEU A  69      48.848  67.832  40.389  1.00 -0.01           H
ATOM    916  HG  LEU A  69      47.792  64.993  40.310  1.00 -0.01           H
ATOM    917 HD11 LEU A  69      46.437  67.501  39.579  1.00 -0.01           H
ATOM    918 HD12 LEU A  69      45.723  65.886  39.296  1.00 -0.01           H
ATOM    919 HD13 LEU A  69      46.034  66.551  40.976  1.00 -0.01           H
ATOM    920 HD21 LEU A  69      49.326  65.543  38.307  1.00 -0.01           H
ATOM    921 HD22 LEU A  69      47.653  65.179  37.842  1.00 -0.01           H
ATOM    922 HD23 LEU A  69      48.204  66.885  37.995  1.00 -0.01           H
ATOM    923  N   ILE A  70      51.017  67.135  43.083  1.00  0.00           N
ATOM    924  CA  ILE A  70      52.024  67.730  44.003  1.00  0.00           C
ATOM    925  C   ILE A  70      53.373  67.078  43.799  1.00  0.00           C
ATOM    926  O   ILE A  70      54.360  67.727  43.721  1.00  0.00           O
ATOM    927  CB  ILE A  70      51.496  67.701  45.493  1.00  0.00           C
ATOM    928  CG1 ILE A  70      50.421  68.766  45.728  1.00  0.00           C
ATOM    929  CG2 ILE A  70      52.651  67.980  46.522  1.00  0.00           C
ATOM    930  CD1 ILE A  70      49.613  68.472  47.060  1.00  0.00           C
ATOM    931  H   ILE A  70      50.223  66.707  43.538  1.00  0.00           H
ATOM    932  HA  ILE A  70      52.053  68.756  43.637  1.00  0.00           H
ATOM    933  HB  ILE A  70      51.031  66.757  45.776  1.00  0.00           H
ATOM    934 HG12 ILE A  70      50.861  69.760  45.651  1.00  0.00           H
ATOM    935 HG13 ILE A  70      49.737  68.557  44.905  1.00  0.00           H
ATOM    936 HG21 ILE A  70      52.366  67.556  47.484  1.00  0.00           H
ATOM    937 HG22 ILE A  70      53.642  67.620  46.246  1.00  0.00           H
ATOM    938 HG23 ILE A  70      52.728  69.058  46.667  1.00  0.00           H
ATOM    939 HD11 ILE A  70      50.208  68.478  47.973  1.00  0.00           H
ATOM    940 HD12 ILE A  70      48.814  69.186  47.257  1.00  0.00           H
ATOM    941 HD13 ILE A  70      49.150  67.487  46.997  1.00  0.00           H
ATOM    942  N   GLU A  71      53.413  65.800  43.620  1.00  0.00           N
ATOM    943  CA  GLU A  71      54.618  64.984  43.320  1.00  0.00           C
ATOM    944  C   GLU A  71      55.303  65.226  41.950  1.00  0.00           C
ATOM    945  O   GLU A  71      56.500  65.026  41.763  1.00  0.00           O
ATOM    946  CB  GLU A  71      54.416  63.569  43.598  1.00  0.00           C
ATOM    947  CG  GLU A  71      55.634  62.636  43.507  1.00  0.00           C
ATOM    948  CD  GLU A  71      55.307  61.160  43.877  1.00  0.00           C
ATOM    949  OE1 GLU A  71      54.539  60.891  44.789  1.00  0.00           O
ATOM    950  OE2 GLU A  71      55.852  60.237  43.239  1.00  0.00           O
ATOM    951  H   GLU A  71      52.562  65.276  43.766  1.00  0.00           H
ATOM    952  HA  GLU A  71      55.420  65.194  44.028  1.00  0.00           H
ATOM    953  HB2 GLU A  71      53.967  63.539  44.591  1.00  0.00           H
ATOM    954  HB3 GLU A  71      53.754  63.130  42.852  1.00  0.00           H
ATOM    955  HG2 GLU A  71      55.983  62.714  42.477  1.00  0.00           H
ATOM    956  HG3 GLU A  71      56.390  63.062  44.167  1.00  0.00           H
ATOM    957  N   THR A  72      54.535  65.722  40.957  1.00  0.01           N
ATOM    958  CA  THR A  72      54.905  65.923  39.585  1.00  0.01           C
ATOM    959  C   THR A  72      55.370  67.419  39.273  1.00  0.01           C
ATOM    960  O   THR A  72      56.496  67.654  38.802  1.00  0.01           O
ATOM    961  CB  THR A  72      53.740  65.436  38.714  1.00  0.01           C
ATOM    962  CG2 THR A  72      53.897  65.752  37.280  1.00  0.01           C
ATOM    963  OG1 THR A  72      53.532  64.099  38.935  1.00  0.01           O
ATOM    964  H   THR A  72      53.606  66.012  41.228  1.00  0.01           H
ATOM    965  HA  THR A  72      55.700  65.239  39.286  1.00  0.01           H
ATOM    966  HB  THR A  72      52.834  65.876  39.130  1.00  0.01           H
ATOM    967  HG1 THR A  72      53.030  64.063  39.752  1.00  0.01           H
ATOM    968 HG21 THR A  72      54.908  65.640  36.888  1.00  0.01           H
ATOM    969 HG22 THR A  72      53.151  65.207  36.702  1.00  0.01           H
ATOM    970 HG23 THR A  72      53.515  66.765  37.160  1.00  0.01           H
ATOM    971  N   LEU A  73      54.459  68.378  39.596  1.00  0.00           N
ATOM    972  CA  LEU A  73      54.744  69.863  39.668  1.00  0.00           C
ATOM    973  C   LEU A  73      55.948  70.143  40.602  1.00  0.00           C
ATOM    974  O   LEU A  73      56.803  70.940  40.357  1.00  0.00           O
ATOM    975  CB  LEU A  73      53.493  70.682  40.202  1.00  0.00           C
ATOM    976  CG  LEU A  73      53.634  72.177  40.164  1.00  0.00           C
ATOM    977  CD1 LEU A  73      53.788  72.604  38.702  1.00  0.00           C
ATOM    978  CD2 LEU A  73      52.379  72.786  40.767  1.00  0.00           C
ATOM    979  H   LEU A  73      53.561  68.096  39.963  1.00  0.00           H
ATOM    980  HA  LEU A  73      55.096  70.282  38.726  1.00  0.00           H
ATOM    981  HB2 LEU A  73      52.559  70.391  39.721  1.00  0.00           H
ATOM    982  HB3 LEU A  73      53.478  70.479  41.273  1.00  0.00           H
ATOM    983  HG  LEU A  73      54.479  72.511  40.766  1.00  0.00           H
ATOM    984 HD11 LEU A  73      53.104  72.097  38.021  1.00  0.00           H
ATOM    985 HD12 LEU A  73      53.542  73.662  38.616  1.00  0.00           H
ATOM    986 HD13 LEU A  73      54.821  72.536  38.363  1.00  0.00           H
ATOM    987 HD21 LEU A  73      52.283  72.485  41.810  1.00  0.00           H
ATOM    988 HD22 LEU A  73      52.423  73.873  40.825  1.00  0.00           H
ATOM    989 HD23 LEU A  73      51.445  72.553  40.255  1.00  0.00           H
ATOM    990  N   ASP A  74      56.003  69.434  41.731  1.00  0.00           N
ATOM    991  CA  ASP A  74      57.150  69.419  42.588  1.00  0.00           C
ATOM    992  C   ASP A  74      57.682  70.780  43.269  1.00  0.00           C
ATOM    993  O   ASP A  74      58.906  70.937  43.508  1.00  0.00           O
ATOM    994  CB  ASP A  74      58.230  68.515  41.969  1.00  0.00           C
ATOM    995  CG  ASP A  74      59.358  68.118  42.907  1.00  0.00           C
ATOM    996  OD1 ASP A  74      59.013  67.756  44.100  1.00  0.00           O
ATOM    997  OD2 ASP A  74      60.521  68.030  42.501  1.00  0.00           O
ATOM    998  H   ASP A  74      55.207  68.920  42.080  1.00  0.00           H
ATOM    999  HA  ASP A  74      56.907  68.811  43.458  1.00  0.00           H
ATOM   1000  HB2 ASP A  74      57.779  67.631  41.518  1.00  0.00           H
ATOM   1001  HB3 ASP A  74      58.768  69.091  41.216  1.00  0.00           H
ATOM   1002  N   PRO A  75      56.746  71.683  43.631  1.00  0.00           N
ATOM   1003  CA  PRO A  75      57.125  73.040  44.121  1.00  0.00           C
ATOM   1004  C   PRO A  75      57.968  73.054  45.454  1.00  0.00           C
ATOM   1005  O   PRO A  75      57.680  72.317  46.437  1.00  0.00           O
ATOM   1006  CB  PRO A  75      55.746  73.737  44.456  1.00  0.00           C
ATOM   1007  CG  PRO A  75      54.873  72.546  44.743  1.00  0.00           C
ATOM   1008  CD  PRO A  75      55.300  71.518  43.705  1.00  0.00           C
ATOM   1009  HA  PRO A  75      57.666  73.626  43.378  1.00  0.00           H
ATOM   1010  HB2 PRO A  75      55.789  74.377  45.337  1.00  0.00           H
ATOM   1011  HB3 PRO A  75      55.355  74.186  43.543  1.00  0.00           H
ATOM   1012  HG2 PRO A  75      55.187  72.049  45.661  1.00  0.00           H
ATOM   1013  HG3 PRO A  75      53.814  72.802  44.723  1.00  0.00           H
ATOM   1014  HD2 PRO A  75      54.945  70.530  43.998  1.00  0.00           H
ATOM   1015  HD3 PRO A  75      54.905  71.685  42.703  1.00  0.00           H
ATOM   1016  N   LYS A  76      58.983  73.889  45.474  1.00  0.00           N
ATOM   1017  CA  LYS A  76      59.995  74.033  46.610  1.00  0.00           C
ATOM   1018  C   LYS A  76      59.418  74.791  47.795  1.00  0.00           C
ATOM   1019  O   LYS A  76      58.405  75.469  47.708  1.00  0.00           O
ATOM   1020  CB  LYS A  76      61.305  74.665  46.069  1.00  0.00           C
ATOM   1021  CG  LYS A  76      62.103  73.680  45.246  1.00  0.00           C
ATOM   1022  CD  LYS A  76      62.993  74.331  44.158  1.00  0.00           C
ATOM   1023  CE  LYS A  76      63.866  73.235  43.551  1.00  0.00           C
ATOM   1024  NZ  LYS A  76      64.895  73.790  42.647  1.00  0.00           N
ATOM   1025  H   LYS A  76      59.169  74.443  44.650  1.00  0.00           H
ATOM   1026  HA  LYS A  76      60.160  73.005  46.930  1.00  0.00           H
ATOM   1027  HB2 LYS A  76      61.139  75.598  45.529  1.00  0.00           H
ATOM   1028  HB3 LYS A  76      61.922  75.084  46.864  1.00  0.00           H
ATOM   1029  HG2 LYS A  76      62.780  73.209  45.959  1.00  0.00           H
ATOM   1030  HG3 LYS A  76      61.435  72.997  44.722  1.00  0.00           H
ATOM   1031  HD2 LYS A  76      62.521  74.888  43.349  1.00  0.00           H
ATOM   1032  HD3 LYS A  76      63.600  75.076  44.672  1.00  0.00           H
ATOM   1033  HE2 LYS A  76      64.420  72.731  44.343  1.00  0.00           H
ATOM   1034  HE3 LYS A  76      63.269  72.440  43.104  1.00  0.00           H
ATOM   1035  HZ1 LYS A  76      64.502  74.146  41.788  1.00  0.00           H
ATOM   1036  HZ2 LYS A  76      65.347  74.558  43.123  1.00  0.00           H
ATOM   1037  HZ3 LYS A  76      65.584  73.126  42.324  1.00  0.00           H
ATOM   1038  N   ALA A  77      60.153  74.771  48.901  1.00  0.00           N
ATOM   1039  CA  ALA A  77      59.784  75.493  50.097  1.00  0.00           C
ATOM   1040  C   ALA A  77      59.928  77.036  49.950  1.00  0.00           C
ATOM   1041  O   ALA A  77      61.016  77.425  49.412  1.00  0.00           O
ATOM   1042  CB  ALA A  77      60.674  75.006  51.268  1.00  0.00           C
ATOM   1043  H   ALA A  77      60.909  74.102  48.947  1.00  0.00           H
ATOM   1044  HA  ALA A  77      58.764  75.212  50.359  1.00  0.00           H
ATOM   1045  HB1 ALA A  77      60.562  75.544  52.209  1.00  0.00           H
ATOM   1046  HB2 ALA A  77      60.314  74.001  51.490  1.00  0.00           H
ATOM   1047  HB3 ALA A  77      61.725  74.946  50.984  1.00  0.00           H
ATOM   1048  N   GLY A  78      58.911  77.848  50.208  1.00  0.00           N
ATOM   1049  CA  GLY A  78      59.027  79.300  49.905  1.00  0.00           C
ATOM   1050  C   GLY A  78      58.644  79.685  48.493  1.00  0.00           C
ATOM   1051  O   GLY A  78      59.042  80.770  47.999  1.00  0.00           O
ATOM   1052  H   GLY A  78      58.076  77.472  50.634  1.00  0.00           H
ATOM   1053  HA2 GLY A  78      58.400  79.854  50.603  1.00  0.00           H
ATOM   1054  HA3 GLY A  78      60.054  79.618  50.086  1.00  0.00           H
ATOM   1055  N   GLN A  79      58.031  78.739  47.748  1.00  0.00           N
ATOM   1056  CA  GLN A  79      57.367  79.099  46.501  1.00  0.00           C
ATOM   1057  C   GLN A  79      55.896  79.596  46.712  1.00  0.00           C
ATOM   1058  O   GLN A  79      55.115  79.199  47.628  1.00  0.00           O
ATOM   1059  CB  GLN A  79      57.342  77.963  45.538  1.00  0.00           C
ATOM   1060  CG  GLN A  79      58.695  77.557  44.920  1.00  0.00           C
ATOM   1061  CD  GLN A  79      58.618  76.783  43.618  1.00  0.00           C
ATOM   1062  NE2 GLN A  79      59.715  76.588  42.930  1.00  0.00           N
ATOM   1063  OE1 GLN A  79      57.586  76.368  43.147  1.00  0.00           O
ATOM   1064  H   GLN A  79      57.936  77.778  48.042  1.00  0.00           H
ATOM   1065  HA  GLN A  79      57.928  79.924  46.062  1.00  0.00           H
ATOM   1066  HB2 GLN A  79      56.981  77.023  45.955  1.00  0.00           H
ATOM   1067  HB3 GLN A  79      56.646  78.180  44.727  1.00  0.00           H
ATOM   1068  HG2 GLN A  79      59.205  78.502  44.733  1.00  0.00           H
ATOM   1069  HG3 GLN A  79      59.320  76.962  45.585  1.00  0.00           H
ATOM   1070 HE21 GLN A  79      59.651  75.935  42.162  1.00  0.00           H
ATOM   1071 HE22 GLN A  79      60.580  77.033  43.204  1.00  0.00           H
ATOM   1072  N   HIE A  80      55.424  80.564  45.931  1.00  0.00           N
ATOM   1073  CA  HIE A  80      54.050  80.945  45.783  1.00  0.00           C
ATOM   1074  C   HIE A  80      53.517  80.396  44.462  1.00  0.00           C
ATOM   1075  O   HIE A  80      54.148  80.381  43.415  1.00  0.00           O
ATOM   1076  CB  HIE A  80      53.855  82.408  46.097  1.00  0.00           C
ATOM   1077  CG  HIE A  80      52.480  82.970  46.405  1.00  0.00           C
ATOM   1078  CD2 HIE A  80      51.282  82.392  46.265  1.00  0.00           C
ATOM   1079  ND1 HIE A  80      52.321  84.313  46.722  1.00  0.00           N
ATOM   1080  CE1 HIE A  80      50.999  84.551  46.661  1.00  0.00           C
ATOM   1081  NE2 HIE A  80      50.329  83.395  46.388  1.00  0.00           N
ATOM   1082  H   HIE A  80      56.098  80.784  45.212  1.00  0.00           H
ATOM   1083  HA  HIE A  80      53.528  80.358  46.539  1.00  0.00           H
ATOM   1084  HB2 HIE A  80      54.444  82.628  46.988  1.00  0.00           H
ATOM   1085  HB3 HIE A  80      54.213  82.983  45.243  1.00  0.00           H
ATOM   1086  HD2 HIE A  80      51.024  81.402  45.918  1.00  0.00           H
ATOM   1087  HE1 HIE A  80      50.579  85.545  46.677  1.00  0.00           H
ATOM   1088  HE2 HIE A  80      49.336  83.231  46.480  1.00  0.00           H
ATOM   1089  N   LEU A  81      52.298  79.747  44.540  1.00  0.00           N
ATOM   1090  CA  LEU A  81      51.689  78.959  43.459  1.00  0.00           C
ATOM   1091  C   LEU A  81      50.278  79.547  43.102  1.00  0.00           C
ATOM   1092  O   LEU A  81      49.542  79.951  43.964  1.00  0.00           O
ATOM   1093  CB  LEU A  81      51.586  77.505  43.987  1.00  0.00           C
ATOM   1094  CG  LEU A  81      51.124  76.397  42.997  1.00  0.00           C
ATOM   1095  CD1 LEU A  81      51.751  74.999  43.531  1.00  0.00           C
ATOM   1096  CD2 LEU A  81      49.614  76.282  42.948  1.00  0.00           C
ATOM   1097  H   LEU A  81      51.914  79.629  45.466  1.00  0.00           H
ATOM   1098  HA  LEU A  81      52.338  78.973  42.583  1.00  0.00           H
ATOM   1099  HB2 LEU A  81      52.531  77.150  44.399  1.00  0.00           H
ATOM   1100  HB3 LEU A  81      50.870  77.461  44.807  1.00  0.00           H
ATOM   1101  HG  LEU A  81      51.477  76.569  41.980  1.00  0.00           H
ATOM   1102 HD11 LEU A  81      51.446  74.858  44.568  1.00  0.00           H
ATOM   1103 HD12 LEU A  81      51.354  74.134  43.001  1.00  0.00           H
ATOM   1104 HD13 LEU A  81      52.837  74.940  43.470  1.00  0.00           H
ATOM   1105 HD21 LEU A  81      49.193  75.974  41.992  1.00  0.00           H
ATOM   1106 HD22 LEU A  81      49.367  75.504  43.671  1.00  0.00           H
ATOM   1107 HD23 LEU A  81      49.094  77.214  43.171  1.00  0.00           H
ATOM   1108  N   LEU A  82      49.953  79.458  41.810  1.00  0.00           N
ATOM   1109  CA  LEU A  82      48.572  79.642  41.235  1.00  0.00           C
ATOM   1110  C   LEU A  82      47.818  78.274  41.020  1.00  0.00           C
ATOM   1111  O   LEU A  82      48.226  77.499  40.136  1.00  0.00           O
ATOM   1112  CB  LEU A  82      48.622  80.619  40.064  1.00  0.00           C
ATOM   1113  CG  LEU A  82      47.164  80.983  39.514  1.00  0.00           C
ATOM   1114  CD1 LEU A  82      46.489  82.073  40.509  1.00  0.00           C
ATOM   1115  CD2 LEU A  82      47.282  81.391  38.064  1.00  0.00           C
ATOM   1116  H   LEU A  82      50.699  79.157  41.200  1.00  0.00           H
ATOM   1117  HA  LEU A  82      47.968  80.134  41.996  1.00  0.00           H
ATOM   1118  HB2 LEU A  82      49.112  81.547  40.358  1.00  0.00           H
ATOM   1119  HB3 LEU A  82      49.229  80.245  39.239  1.00  0.00           H
ATOM   1120  HG  LEU A  82      46.549  80.083  39.513  1.00  0.00           H
ATOM   1121 HD11 LEU A  82      47.028  83.000  40.309  1.00  0.00           H
ATOM   1122 HD12 LEU A  82      45.481  81.998  40.101  1.00  0.00           H
ATOM   1123 HD13 LEU A  82      46.488  81.694  41.531  1.00  0.00           H
ATOM   1124 HD21 LEU A  82      47.592  80.535  37.463  1.00  0.00           H
ATOM   1125 HD22 LEU A  82      46.293  81.614  37.666  1.00  0.00           H
ATOM   1126 HD23 LEU A  82      47.903  82.262  37.857  1.00  0.00           H
ATOM   1127  N   ASP A  83      46.777  78.127  41.860  1.00 -0.06           N
ATOM   1128  CA  ASP A  83      45.886  76.960  41.695  1.00 -0.06           C
ATOM   1129  C   ASP A  83      44.607  77.202  40.795  1.00 -0.06           C
ATOM   1130  O   ASP A  83      43.696  77.905  41.251  1.00 -0.06           O
ATOM   1131  CB  ASP A  83      45.593  76.482  43.188  1.00 -0.06           C
ATOM   1132  CG  ASP A  83      44.463  75.403  43.212  1.00 -0.06           C
ATOM   1133  OD1 ASP A  83      44.253  74.820  42.087  1.00 -0.06           O
ATOM   1134  OD2 ASP A  83      43.968  74.934  44.324  1.00 -0.06           O
ATOM   1135  H   ASP A  83      46.667  78.763  42.638  1.00 -0.06           H
ATOM   1136  HA  ASP A  83      46.446  76.139  41.248  1.00 -0.06           H
ATOM   1137  HB2 ASP A  83      46.482  76.013  43.612  1.00 -0.06           H
ATOM   1138  HB3 ASP A  83      45.159  77.232  43.849  1.00 -0.06           H
ATOM   1139  N   ILE A  84      44.652  76.839  39.498  1.00 -0.05           N
ATOM   1140  CA  ILE A  84      43.728  77.332  38.429  1.00 -0.05           C
ATOM   1141  C   ILE A  84      42.505  76.318  38.275  1.00 -0.05           C
ATOM   1142  O   ILE A  84      42.718  75.211  37.755  1.00 -0.05           O
ATOM   1143  CB  ILE A  84      44.525  77.506  37.118  1.00 -0.05           C
ATOM   1144  CG1 ILE A  84      45.909  78.231  37.245  1.00 -0.05           C
ATOM   1145  CG2 ILE A  84      43.682  78.359  36.176  1.00 -0.05           C
ATOM   1146  CD1 ILE A  84      46.841  78.023  36.098  1.00 -0.05           C
ATOM   1147  H   ILE A  84      45.435  76.316  39.133  1.00 -0.05           H
ATOM   1148  HA  ILE A  84      43.377  78.330  38.692  1.00 -0.05           H
ATOM   1149  HB  ILE A  84      44.726  76.557  36.622  1.00 -0.05           H
ATOM   1150 HG12 ILE A  84      45.677  79.292  37.334  1.00 -0.05           H
ATOM   1151 HG13 ILE A  84      46.508  77.930  38.105  1.00 -0.05           H
ATOM   1152 HG21 ILE A  84      44.263  78.485  35.262  1.00 -0.05           H
ATOM   1153 HG22 ILE A  84      42.860  77.754  35.794  1.00 -0.05           H
ATOM   1154 HG23 ILE A  84      43.356  79.325  36.562  1.00 -0.05           H
ATOM   1155 HD11 ILE A  84      46.373  78.319  35.159  1.00 -0.05           H
ATOM   1156 HD12 ILE A  84      47.733  78.603  36.338  1.00 -0.05           H
ATOM   1157 HD13 ILE A  84      47.161  76.983  36.046  1.00 -0.05           H
ATOM   1158  N   GLY A  85      41.347  76.798  38.821  1.00 -0.04           N
ATOM   1159  CA  GLY A  85      40.262  75.994  39.191  1.00 -0.04           C
ATOM   1160  C   GLY A  85      40.632  75.218  40.520  1.00 -0.04           C
ATOM   1161  O   GLY A  85      40.792  73.988  40.496  1.00 -0.04           O
ATOM   1162  H   GLY A  85      41.462  77.613  39.406  1.00 -0.04           H
ATOM   1163  HA2 GLY A  85      39.342  76.569  39.292  1.00 -0.04           H
ATOM   1164  HA3 GLY A  85      40.105  75.259  38.402  1.00 -0.04           H
ATOM   1165  N   CYS A  86      40.655  75.952  41.641  1.00 -0.05           N
ATOM   1166  CA  CYS A  86      41.022  75.464  43.083  1.00 -0.05           C
ATOM   1167  C   CYS A  86      39.860  74.739  43.799  1.00 -0.05           C
ATOM   1168  O   CYS A  86      40.046  73.855  44.643  1.00 -0.05           O
ATOM   1169  CB  CYS A  86      41.476  76.628  43.976  1.00 -0.05           C
ATOM   1170  SG  CYS A  86      40.189  77.956  44.157  1.00 -0.05           S
ATOM   1171  H   CYS A  86      40.549  76.949  41.521  1.00 -0.05           H
ATOM   1172  HA  CYS A  86      41.751  74.658  43.000  1.00 -0.05           H
ATOM   1173  HB2 CYS A  86      41.698  76.099  44.903  1.00 -0.05           H
ATOM   1174  HB3 CYS A  86      42.348  77.184  43.630  1.00 -0.05           H
ATOM   1175  HG  CYS A  86      39.100  77.313  44.588  1.00 -0.05           H
ATOM   1176  N   GLY A  87      38.600  75.176  43.410  1.00  0.01           N
ATOM   1177  CA  GLY A  87      37.333  74.532  43.766  1.00  0.01           C
ATOM   1178  C   GLY A  87      36.862  74.751  45.190  1.00  0.01           C
ATOM   1179  O   GLY A  87      36.738  75.873  45.574  1.00  0.01           O
ATOM   1180  H   GLY A  87      38.586  76.043  42.891  1.00  0.01           H
ATOM   1181  HA2 GLY A  87      36.494  74.824  43.133  1.00  0.01           H
ATOM   1182  HA3 GLY A  87      37.433  73.452  43.660  1.00  0.01           H
ATOM   1183  N   THR A  88      36.455  73.662  45.950  1.00  0.03           N
ATOM   1184  CA  THR A  88      36.270  73.625  47.381  1.00  0.03           C
ATOM   1185  C   THR A  88      37.544  73.494  48.175  1.00  0.03           C
ATOM   1186  O   THR A  88      37.479  73.146  49.398  1.00  0.03           O
ATOM   1187  CB  THR A  88      35.354  72.461  47.732  1.00  0.03           C
ATOM   1188  CG2 THR A  88      33.923  72.860  47.435  1.00  0.03           C
ATOM   1189  OG1 THR A  88      35.636  71.208  47.110  1.00  0.03           O
ATOM   1190  H   THR A  88      36.469  72.766  45.484  1.00  0.03           H
ATOM   1191  HA  THR A  88      35.836  74.550  47.761  1.00  0.03           H
ATOM   1192  HB  THR A  88      35.407  72.303  48.809  1.00  0.03           H
ATOM   1193  HG1 THR A  88      36.052  70.561  47.683  1.00  0.03           H
ATOM   1194 HG21 THR A  88      33.184  72.295  48.002  1.00  0.03           H
ATOM   1195 HG22 THR A  88      33.609  73.879  47.659  1.00  0.03           H
ATOM   1196 HG23 THR A  88      33.628  72.654  46.406  1.00  0.03           H
ATOM   1197  N   GLY A  89      38.711  73.736  47.576  1.00  0.01           N
ATOM   1198  CA  GLY A  89      39.930  74.114  48.269  1.00  0.01           C
ATOM   1199  C   GLY A  89      40.692  72.925  48.986  1.00  0.01           C
ATOM   1200  O   GLY A  89      41.650  73.237  49.670  1.00  0.01           O
ATOM   1201  H   GLY A  89      38.701  74.097  46.633  1.00  0.01           H
ATOM   1202  HA2 GLY A  89      40.612  74.602  47.573  1.00  0.01           H
ATOM   1203  HA3 GLY A  89      39.700  74.863  49.027  1.00  0.01           H
ATOM   1204  N   ARG A  90      40.250  71.670  48.953  1.00  0.03           N
ATOM   1205  CA  ARG A  90      41.218  70.586  49.388  1.00  0.03           C
ATOM   1206  C   ARG A  90      42.397  70.562  48.435  1.00  0.03           C
ATOM   1207  O   ARG A  90      43.510  70.262  48.875  1.00  0.03           O
ATOM   1208  CB  ARG A  90      40.520  69.226  49.354  1.00  0.03           C
ATOM   1209  CG  ARG A  90      41.344  67.987  49.624  1.00  0.03           C
ATOM   1210  CD  ARG A  90      40.576  66.710  49.966  1.00  0.03           C
ATOM   1211  NE  ARG A  90      41.447  65.867  50.838  1.00  0.03           N
ATOM   1212  CZ  ARG A  90      41.297  65.786  52.193  1.00  0.03           C
ATOM   1213  NH1 ARG A  90      40.545  66.579  52.900  1.00  0.03           N
ATOM   1214  NH2 ARG A  90      42.044  64.981  52.827  1.00  0.03           N
ATOM   1215  H   ARG A  90      39.396  71.409  48.481  1.00  0.03           H
ATOM   1216  HA  ARG A  90      41.581  70.754  50.402  1.00  0.03           H
ATOM   1217  HB2 ARG A  90      39.783  69.357  50.146  1.00  0.03           H
ATOM   1218  HB3 ARG A  90      40.031  69.036  48.398  1.00  0.03           H
ATOM   1219  HG2 ARG A  90      41.936  67.859  48.718  1.00  0.03           H
ATOM   1220  HG3 ARG A  90      42.037  68.254  50.422  1.00  0.03           H
ATOM   1221  HD2 ARG A  90      39.592  66.976  50.351  1.00  0.03           H
ATOM   1222  HD3 ARG A  90      40.425  66.201  49.014  1.00  0.03           H
ATOM   1223  HE  ARG A  90      42.174  65.268  50.475  1.00  0.03           H
ATOM   1224 HH11 ARG A  90      40.109  67.393  52.491  1.00  0.03           H
ATOM   1225 HH12 ARG A  90      40.184  66.267  53.790  1.00  0.03           H
ATOM   1226 HH21 ARG A  90      42.570  64.303  52.293  1.00  0.03           H
ATOM   1227 HH22 ARG A  90      42.143  65.034  53.830  1.00  0.03           H
ATOM   1228  N   THR A  91      42.211  70.894  47.138  1.00 -0.01           N
ATOM   1229  CA  THR A  91      43.219  71.121  46.146  1.00 -0.01           C
ATOM   1230  C   THR A  91      44.388  71.954  46.685  1.00 -0.01           C
ATOM   1231  O   THR A  91      45.470  71.421  46.935  1.00 -0.01           O
ATOM   1232  CB  THR A  91      42.568  71.750  44.928  1.00 -0.01           C
ATOM   1233  CG2 THR A  91      43.523  71.729  43.737  1.00 -0.01           C
ATOM   1234  OG1 THR A  91      41.513  70.960  44.404  1.00 -0.01           O
ATOM   1235  H   THR A  91      41.248  71.032  46.866  1.00 -0.01           H
ATOM   1236  HA  THR A  91      43.701  70.207  45.799  1.00 -0.01           H
ATOM   1237  HB  THR A  91      42.143  72.693  45.273  1.00 -0.01           H
ATOM   1238  HG1 THR A  91      40.877  70.870  45.117  1.00 -0.01           H
ATOM   1239 HG21 THR A  91      43.378  70.889  43.057  1.00 -0.01           H
ATOM   1240 HG22 THR A  91      43.501  72.734  43.315  1.00 -0.01           H
ATOM   1241 HG23 THR A  91      44.552  71.544  44.048  1.00 -0.01           H
ATOM   1242  N   ALA A  92      44.184  73.269  46.956  1.00  0.01           N
ATOM   1243  CA  ALA A  92      45.154  74.179  47.604  1.00  0.01           C
ATOM   1244  C   ALA A  92      45.628  73.759  48.972  1.00  0.01           C
ATOM   1245  O   ALA A  92      46.729  74.129  49.358  1.00  0.01           O
ATOM   1246  CB  ALA A  92      44.498  75.611  47.641  1.00  0.01           C
ATOM   1247  H   ALA A  92      43.321  73.745  46.732  1.00  0.01           H
ATOM   1248  HA  ALA A  92      45.991  74.221  46.908  1.00  0.01           H
ATOM   1249  HB1 ALA A  92      43.529  75.534  48.134  1.00  0.01           H
ATOM   1250  HB2 ALA A  92      45.101  76.326  48.202  1.00  0.01           H
ATOM   1251  HB3 ALA A  92      44.529  76.135  46.686  1.00  0.01           H
ATOM   1252  N   LEU A  93      44.736  73.135  49.798  1.00  0.01           N
ATOM   1253  CA  LEU A  93      45.147  72.662  51.192  1.00  0.01           C
ATOM   1254  C   LEU A  93      46.202  71.524  51.130  1.00  0.01           C
ATOM   1255  O   LEU A  93      47.218  71.584  51.877  1.00  0.01           O
ATOM   1256  CB  LEU A  93      43.900  72.107  51.941  1.00  0.01           C
ATOM   1257  CG  LEU A  93      43.984  71.772  53.424  1.00  0.01           C
ATOM   1258  CD1 LEU A  93      44.181  73.057  54.175  1.00  0.01           C
ATOM   1259  CD2 LEU A  93      42.716  71.065  54.014  1.00  0.01           C
ATOM   1260  H   LEU A  93      43.810  72.939  49.446  1.00  0.01           H
ATOM   1261  HA  LEU A  93      45.498  73.522  51.763  1.00  0.01           H
ATOM   1262  HB2 LEU A  93      43.091  72.817  51.771  1.00  0.01           H
ATOM   1263  HB3 LEU A  93      43.465  71.203  51.513  1.00  0.01           H
ATOM   1264  HG  LEU A  93      44.790  71.053  53.572  1.00  0.01           H
ATOM   1265 HD11 LEU A  93      43.323  73.685  53.933  1.00  0.01           H
ATOM   1266 HD12 LEU A  93      44.312  72.886  55.244  1.00  0.01           H
ATOM   1267 HD13 LEU A  93      45.084  73.614  53.929  1.00  0.01           H
ATOM   1268 HD21 LEU A  93      42.289  70.185  53.533  1.00  0.01           H
ATOM   1269 HD22 LEU A  93      42.888  70.913  55.079  1.00  0.01           H
ATOM   1270 HD23 LEU A  93      41.850  71.726  53.974  1.00  0.01           H
ATOM   1271  N   LYS A  94      46.052  70.503  50.300  1.00  0.03           N
ATOM   1272  CA  LYS A  94      47.076  69.488  50.127  1.00  0.03           C
ATOM   1273  C   LYS A  94      48.448  70.045  49.790  1.00  0.03           C
ATOM   1274  O   LYS A  94      49.410  69.601  50.394  1.00  0.03           O
ATOM   1275  CB  LYS A  94      46.675  68.424  49.108  1.00  0.03           C
ATOM   1276  CG  LYS A  94      45.449  67.537  49.576  1.00  0.03           C
ATOM   1277  CD  LYS A  94      44.752  66.871  48.370  1.00  0.03           C
ATOM   1278  CE  LYS A  94      45.623  65.715  47.888  1.00  0.03           C
ATOM   1279  NZ  LYS A  94      45.769  64.695  48.952  1.00  0.03           N
ATOM   1280  H   LYS A  94      45.308  70.436  49.621  1.00  0.03           H
ATOM   1281  HA  LYS A  94      47.116  68.946  51.072  1.00  0.03           H
ATOM   1282  HB2 LYS A  94      46.533  68.850  48.115  1.00  0.03           H
ATOM   1283  HB3 LYS A  94      47.592  67.851  48.974  1.00  0.03           H
ATOM   1284  HG2 LYS A  94      45.732  66.761  50.288  1.00  0.03           H
ATOM   1285  HG3 LYS A  94      44.709  68.120  50.124  1.00  0.03           H
ATOM   1286  HD2 LYS A  94      43.820  66.404  48.690  1.00  0.03           H
ATOM   1287  HD3 LYS A  94      44.588  67.553  47.536  1.00  0.03           H
ATOM   1288  HE2 LYS A  94      45.083  65.308  47.033  1.00  0.03           H
ATOM   1289  HE3 LYS A  94      46.604  66.071  47.574  1.00  0.03           H
ATOM   1290  HZ1 LYS A  94      46.112  63.895  48.440  1.00  0.03           H
ATOM   1291  HZ2 LYS A  94      46.422  64.813  49.714  1.00  0.03           H
ATOM   1292  HZ3 LYS A  94      44.891  64.403  49.357  1.00  0.03           H
ATOM   1293  N   ALA A  95      48.598  71.070  48.898  1.00  0.00           N
ATOM   1294  CA  ALA A  95      49.867  71.699  48.610  1.00  0.00           C
ATOM   1295  C   ALA A  95      50.413  72.451  49.826  1.00  0.00           C
ATOM   1296  O   ALA A  95      51.508  72.152  50.244  1.00  0.00           O
ATOM   1297  CB  ALA A  95      49.565  72.609  47.443  1.00  0.00           C
ATOM   1298  H   ALA A  95      47.756  71.520  48.569  1.00  0.00           H
ATOM   1299  HA  ALA A  95      50.600  70.970  48.264  1.00  0.00           H
ATOM   1300  HB1 ALA A  95      49.103  72.083  46.609  1.00  0.00           H
ATOM   1301  HB2 ALA A  95      49.073  73.494  47.847  1.00  0.00           H
ATOM   1302  HB3 ALA A  95      50.526  72.868  46.999  1.00  0.00           H
ATOM   1303  N   ALA A  96      49.656  73.378  50.365  1.00  0.00           N
ATOM   1304  CA  ALA A  96      50.158  74.203  51.452  1.00  0.00           C
ATOM   1305  C   ALA A  96      50.476  73.399  52.707  1.00  0.00           C
ATOM   1306  O   ALA A  96      51.345  73.754  53.522  1.00  0.00           O
ATOM   1307  CB  ALA A  96      49.199  75.362  51.674  1.00  0.00           C
ATOM   1308  H   ALA A  96      48.707  73.528  50.054  1.00  0.00           H
ATOM   1309  HA  ALA A  96      51.116  74.625  51.147  1.00  0.00           H
ATOM   1310  HB1 ALA A  96      48.948  75.925  50.776  1.00  0.00           H
ATOM   1311  HB2 ALA A  96      48.222  75.085  52.069  1.00  0.00           H
ATOM   1312  HB3 ALA A  96      49.611  76.123  52.337  1.00  0.00           H
ATOM   1313  N   ARG A  97      49.792  72.302  52.969  1.00  0.00           N
ATOM   1314  CA  ARG A  97      50.148  71.338  54.053  1.00  0.00           C
ATOM   1315  C   ARG A  97      51.306  70.441  53.688  1.00  0.00           C
ATOM   1316  O   ARG A  97      52.280  70.361  54.484  1.00  0.00           O
ATOM   1317  CB  ARG A  97      48.906  70.590  54.592  1.00  0.00           C
ATOM   1318  CG  ARG A  97      47.862  71.460  55.265  1.00  0.00           C
ATOM   1319  CD  ARG A  97      46.822  70.806  56.221  1.00  0.00           C
ATOM   1320  NE  ARG A  97      46.194  69.655  55.587  1.00  0.00           N
ATOM   1321  CZ  ARG A  97      45.110  69.060  55.985  1.00  0.00           C
ATOM   1322  NH1 ARG A  97      44.393  69.443  56.988  1.00  0.00           N
ATOM   1323  NH2 ARG A  97      44.700  67.959  55.359  1.00  0.00           N
ATOM   1324  H   ARG A  97      49.051  72.061  52.327  1.00  0.00           H
ATOM   1325  HA  ARG A  97      50.586  71.909  54.872  1.00  0.00           H
ATOM   1326  HB2 ARG A  97      48.482  69.938  53.829  1.00  0.00           H
ATOM   1327  HB3 ARG A  97      49.260  69.918  55.374  1.00  0.00           H
ATOM   1328  HG2 ARG A  97      48.382  72.254  55.801  1.00  0.00           H
ATOM   1329  HG3 ARG A  97      47.369  71.975  54.440  1.00  0.00           H
ATOM   1330  HD2 ARG A  97      47.248  70.505  57.179  1.00  0.00           H
ATOM   1331  HD3 ARG A  97      46.105  71.581  56.492  1.00  0.00           H
ATOM   1332  HE  ARG A  97      46.441  69.425  54.635  1.00  0.00           H
ATOM   1333 HH11 ARG A  97      44.736  70.222  57.531  1.00  0.00           H
ATOM   1334 HH12 ARG A  97      43.611  68.927  57.367  1.00  0.00           H
ATOM   1335 HH21 ARG A  97      45.195  67.738  54.506  1.00  0.00           H
ATOM   1336 HH22 ARG A  97      43.885  67.419  55.610  1.00  0.00           H
ATOM   1337  N   GLN A  98      51.386  69.946  52.416  1.00  0.00           N
ATOM   1338  CA  GLN A  98      52.471  68.992  51.998  1.00  0.00           C
ATOM   1339  C   GLN A  98      53.895  69.601  51.733  1.00  0.00           C
ATOM   1340  O   GLN A  98      54.896  68.863  51.872  1.00  0.00           O
ATOM   1341  CB  GLN A  98      52.092  67.979  50.972  1.00  0.00           C
ATOM   1342  CG  GLN A  98      50.965  67.026  51.416  1.00  0.00           C
ATOM   1343  CD  GLN A  98      50.477  66.084  50.335  1.00  0.00           C
ATOM   1344  NE2 GLN A  98      49.243  65.698  50.261  1.00  0.00           N
ATOM   1345  OE1 GLN A  98      51.276  65.678  49.472  1.00  0.00           O
ATOM   1346  H   GLN A  98      50.689  70.229  51.741  1.00  0.00           H
ATOM   1347  HA  GLN A  98      52.632  68.368  52.877  1.00  0.00           H
ATOM   1348  HB2 GLN A  98      51.797  68.511  50.067  1.00  0.00           H
ATOM   1349  HB3 GLN A  98      52.990  67.404  50.743  1.00  0.00           H
ATOM   1350  HG2 GLN A  98      51.344  66.427  52.244  1.00  0.00           H
ATOM   1351  HG3 GLN A  98      50.095  67.569  51.786  1.00  0.00           H
ATOM   1352 HE21 GLN A  98      48.979  64.935  49.655  1.00  0.00           H
ATOM   1353 HE22 GLN A  98      48.634  66.153  50.926  1.00  0.00           H
ATOM   1354  N   ARG A  99      53.972  70.916  51.430  1.00  0.00           N
ATOM   1355  CA  ARG A  99      55.194  71.599  50.931  1.00  0.00           C
ATOM   1356  C   ARG A  99      55.339  72.977  51.687  1.00  0.00           C
ATOM   1357  O   ARG A  99      56.342  73.673  51.403  1.00  0.00           O
ATOM   1358  CB  ARG A  99      55.107  71.750  49.379  1.00  0.00           C
ATOM   1359  CG  ARG A  99      55.275  70.380  48.595  1.00  0.00           C
ATOM   1360  CD  ARG A  99      56.610  69.606  48.825  1.00  0.00           C
ATOM   1361  NE  ARG A  99      56.709  68.285  48.155  1.00  0.00           N
ATOM   1362  CZ  ARG A  99      57.314  68.035  47.030  1.00  0.00           C
ATOM   1363  NH1 ARG A  99      57.765  68.962  46.217  1.00  0.00           N
ATOM   1364  NH2 ARG A  99      57.331  66.806  46.575  1.00  0.00           N
ATOM   1365  H   ARG A  99      53.141  71.468  51.272  1.00  0.00           H
ATOM   1366  HA  ARG A  99      55.996  70.945  51.273  1.00  0.00           H
ATOM   1367  HB2 ARG A  99      54.160  72.253  49.183  1.00  0.00           H
ATOM   1368  HB3 ARG A  99      55.815  72.506  49.039  1.00  0.00           H
ATOM   1369  HG2 ARG A  99      54.422  69.709  48.697  1.00  0.00           H
ATOM   1370  HG3 ARG A  99      55.360  70.688  47.553  1.00  0.00           H
ATOM   1371  HD2 ARG A  99      57.525  70.185  48.702  1.00  0.00           H
ATOM   1372  HD3 ARG A  99      56.645  69.333  49.879  1.00  0.00           H
ATOM   1373  HE  ARG A  99      56.281  67.505  48.633  1.00  0.00           H
ATOM   1374 HH11 ARG A  99      57.886  69.873  46.637  1.00  0.00           H
ATOM   1375 HH12 ARG A  99      58.065  68.831  45.262  1.00  0.00           H
ATOM   1376 HH21 ARG A  99      56.779  66.115  47.062  1.00  0.00           H
ATOM   1377 HH22 ARG A  99      57.658  66.674  45.628  1.00  0.00           H
ATOM   1378  N   GLY A 100      54.387  73.434  52.534  1.00  0.00           N
ATOM   1379  CA  GLY A 100      54.627  74.594  53.402  1.00  0.00           C
ATOM   1380  C   GLY A 100      54.509  75.922  52.602  1.00  0.00           C
ATOM   1381  O   GLY A 100      54.665  77.019  53.139  1.00  0.00           O
ATOM   1382  H   GLY A 100      53.644  72.828  52.850  1.00  0.00           H
ATOM   1383  HA2 GLY A 100      53.818  74.681  54.127  1.00  0.00           H
ATOM   1384  HA3 GLY A 100      55.565  74.581  53.958  1.00  0.00           H
ATOM   1385  N   ILE A 101      54.262  75.876  51.292  1.00  0.00           N
ATOM   1386  CA  ILE A 101      53.976  76.964  50.334  1.00  0.00           C
ATOM   1387  C   ILE A 101      52.694  77.701  50.604  1.00  0.00           C
ATOM   1388  O   ILE A 101      51.751  77.086  51.158  1.00  0.00           O
ATOM   1389  CB  ILE A 101      53.965  76.354  48.874  1.00  0.00           C
ATOM   1390  CG1 ILE A 101      52.654  75.620  48.487  1.00  0.00           C
ATOM   1391  CG2 ILE A 101      55.249  75.563  48.574  1.00  0.00           C
ATOM   1392  CD1 ILE A 101      52.555  75.014  47.107  1.00  0.00           C
ATOM   1393  H   ILE A 101      54.111  74.970  50.871  1.00  0.00           H
ATOM   1394  HA  ILE A 101      54.836  77.605  50.529  1.00  0.00           H
ATOM   1395  HB  ILE A 101      53.964  77.219  48.211  1.00  0.00           H
ATOM   1396 HG12 ILE A 101      52.317  74.880  49.213  1.00  0.00           H
ATOM   1397 HG13 ILE A 101      51.903  76.406  48.413  1.00  0.00           H
ATOM   1398 HG21 ILE A 101      55.367  75.290  47.525  1.00  0.00           H
ATOM   1399 HG22 ILE A 101      56.125  76.188  48.747  1.00  0.00           H
ATOM   1400 HG23 ILE A 101      55.204  74.731  49.276  1.00  0.00           H
ATOM   1401 HD11 ILE A 101      52.969  74.009  47.179  1.00  0.00           H
ATOM   1402 HD12 ILE A 101      51.509  74.925  46.813  1.00  0.00           H
ATOM   1403 HD13 ILE A 101      53.154  75.627  46.434  1.00  0.00           H
ATOM   1404  N   ALA A 102      52.705  78.963  50.183  1.00  0.00           N
ATOM   1405  CA  ALA A 102      51.581  79.843  49.979  1.00  0.00           C
ATOM   1406  C   ALA A 102      50.875  79.559  48.647  1.00  0.00           C
ATOM   1407  O   ALA A 102      51.582  79.290  47.664  1.00  0.00           O
ATOM   1408  CB  ALA A 102      52.037  81.291  49.970  1.00  0.00           C
ATOM   1409  H   ALA A 102      53.584  79.354  49.877  1.00  0.00           H
ATOM   1410  HA  ALA A 102      50.823  79.707  50.750  1.00  0.00           H
ATOM   1411  HB1 ALA A 102      51.259  81.977  49.634  1.00  0.00           H
ATOM   1412  HB2 ALA A 102      52.344  81.594  50.971  1.00  0.00           H
ATOM   1413  HB3 ALA A 102      52.882  81.434  49.296  1.00  0.00           H
ATOM   1414  N   VAL A 103      49.524  79.522  48.657  1.00  0.00           N
ATOM   1415  CA  VAL A 103      48.756  79.282  47.400  1.00  0.00           C
ATOM   1416  C   VAL A 103      47.772  80.441  47.144  1.00  0.00           C
ATOM   1417  O   VAL A 103      47.028  80.760  48.060  1.00  0.00           O
ATOM   1418  CB  VAL A 103      48.050  77.874  47.393  1.00  0.00           C
ATOM   1419  CG1 VAL A 103      47.194  77.706  46.122  1.00  0.00           C
ATOM   1420  CG2 VAL A 103      49.033  76.705  47.515  1.00  0.00           C
ATOM   1421  H   VAL A 103      49.004  79.709  49.502  1.00  0.00           H
ATOM   1422  HA  VAL A 103      49.442  79.228  46.555  1.00  0.00           H
ATOM   1423  HB  VAL A 103      47.334  77.832  48.213  1.00  0.00           H
ATOM   1424 HG11 VAL A 103      47.856  77.965  45.295  1.00  0.00           H
ATOM   1425 HG12 VAL A 103      46.889  76.666  46.002  1.00  0.00           H
ATOM   1426 HG13 VAL A 103      46.316  78.351  46.140  1.00  0.00           H
ATOM   1427 HG21 VAL A 103      49.526  76.722  48.487  1.00  0.00           H
ATOM   1428 HG22 VAL A 103      48.456  75.789  47.387  1.00  0.00           H
ATOM   1429 HG23 VAL A 103      49.694  76.685  46.648  1.00  0.00           H
ATOM   1430  N   THR A 104      47.683  81.119  45.961  1.00  0.00           N
ATOM   1431  CA  THR A 104      46.406  81.715  45.514  1.00  0.00           C
ATOM   1432  C   THR A 104      45.683  80.788  44.507  1.00  0.00           C
ATOM   1433  O   THR A 104      46.318  80.190  43.650  1.00  0.00           O
ATOM   1434  CB  THR A 104      46.488  83.163  44.973  1.00  0.00           C
ATOM   1435  CG2 THR A 104      45.208  83.839  44.410  1.00  0.00           C
ATOM   1436  OG1 THR A 104      46.957  83.987  45.972  1.00  0.00           O
ATOM   1437  H   THR A 104      48.317  80.847  45.223  1.00  0.00           H
ATOM   1438  HA  THR A 104      45.762  81.818  46.388  1.00  0.00           H
ATOM   1439  HB  THR A 104      47.353  83.110  44.311  1.00  0.00           H
ATOM   1440  HG1 THR A 104      46.890  84.851  45.558  1.00  0.00           H
ATOM   1441 HG21 THR A 104      44.396  83.808  45.136  1.00  0.00           H
ATOM   1442 HG22 THR A 104      45.413  84.860  44.089  1.00  0.00           H
ATOM   1443 HG23 THR A 104      44.968  83.217  43.548  1.00  0.00           H
ATOM   1444  N   GLY A 105      44.363  80.906  44.560  1.00  0.01           N
ATOM   1445  CA  GLY A 105      43.430  80.057  43.787  1.00  0.01           C
ATOM   1446  C   GLY A 105      42.201  80.794  43.306  1.00  0.01           C
ATOM   1447  O   GLY A 105      41.716  81.810  43.845  1.00  0.01           O
ATOM   1448  H   GLY A 105      44.018  81.668  45.126  1.00  0.01           H
ATOM   1449  HA2 GLY A 105      43.902  79.610  42.912  1.00  0.01           H
ATOM   1450  HA3 GLY A 105      43.093  79.349  44.545  1.00  0.01           H
ATOM   1451  N   VAL A 106      41.685  80.296  42.196  1.00 -0.01           N
ATOM   1452  CA  VAL A 106      40.574  80.936  41.467  1.00 -0.01           C
ATOM   1453  C   VAL A 106      39.578  79.904  40.870  1.00 -0.01           C
ATOM   1454  O   VAL A 106      40.021  78.863  40.338  1.00 -0.01           O
ATOM   1455  CB  VAL A 106      41.140  81.787  40.292  1.00 -0.01           C
ATOM   1456  CG1 VAL A 106      42.152  82.893  40.663  1.00 -0.01           C
ATOM   1457  CG2 VAL A 106      41.936  80.939  39.260  1.00 -0.01           C
ATOM   1458  H   VAL A 106      42.153  79.530  41.734  1.00 -0.01           H
ATOM   1459  HA  VAL A 106      40.135  81.681  42.131  1.00 -0.01           H
ATOM   1460  HB  VAL A 106      40.315  82.261  39.759  1.00 -0.01           H
ATOM   1461 HG11 VAL A 106      43.103  82.441  40.944  1.00 -0.01           H
ATOM   1462 HG12 VAL A 106      42.424  83.428  39.753  1.00 -0.01           H
ATOM   1463 HG13 VAL A 106      41.759  83.574  41.418  1.00 -0.01           H
ATOM   1464 HG21 VAL A 106      42.558  81.468  38.539  1.00 -0.01           H
ATOM   1465 HG22 VAL A 106      42.575  80.296  39.866  1.00 -0.01           H
ATOM   1466 HG23 VAL A 106      41.223  80.349  38.684  1.00 -0.01           H
ATOM   1467  N   ALA A 107      38.352  80.279  40.858  1.00 -0.02           N
ATOM   1468  CA  ALA A 107      37.185  79.570  40.234  1.00 -0.02           C
ATOM   1469  C   ALA A 107      36.030  80.597  39.918  1.00 -0.02           C
ATOM   1470  O   ALA A 107      35.858  81.550  40.670  1.00 -0.02           O
ATOM   1471  CB  ALA A 107      36.711  78.393  41.101  1.00 -0.02           C
ATOM   1472  H   ALA A 107      38.089  81.170  41.254  1.00 -0.02           H
ATOM   1473  HA  ALA A 107      37.563  79.218  39.274  1.00 -0.02           H
ATOM   1474  HB1 ALA A 107      35.997  77.742  40.595  1.00 -0.02           H
ATOM   1475  HB2 ALA A 107      37.556  77.785  41.424  1.00 -0.02           H
ATOM   1476  HB3 ALA A 107      36.303  78.871  41.992  1.00 -0.02           H
ATOM   1477  N   VAL A 108      35.188  80.384  38.895  1.00 -0.01           N
ATOM   1478  CA  VAL A 108      34.084  81.248  38.528  1.00 -0.01           C
ATOM   1479  C   VAL A 108      32.758  81.019  39.364  1.00 -0.01           C
ATOM   1480  O   VAL A 108      31.797  81.742  39.162  1.00 -0.01           O
ATOM   1481  CB  VAL A 108      33.854  81.240  37.000  1.00 -0.01           C
ATOM   1482  CG1 VAL A 108      35.017  81.912  36.240  1.00 -0.01           C
ATOM   1483  CG2 VAL A 108      33.637  79.892  36.432  1.00 -0.01           C
ATOM   1484  H   VAL A 108      35.441  79.705  38.192  1.00 -0.01           H
ATOM   1485  HA  VAL A 108      34.345  82.290  38.716  1.00 -0.01           H
ATOM   1486  HB  VAL A 108      32.998  81.902  36.872  1.00 -0.01           H
ATOM   1487 HG11 VAL A 108      35.882  81.255  36.329  1.00 -0.01           H
ATOM   1488 HG12 VAL A 108      34.782  81.932  35.176  1.00 -0.01           H
ATOM   1489 HG13 VAL A 108      35.327  82.879  36.637  1.00 -0.01           H
ATOM   1490 HG21 VAL A 108      33.248  80.068  35.429  1.00 -0.01           H
ATOM   1491 HG22 VAL A 108      34.528  79.290  36.614  1.00 -0.01           H
ATOM   1492 HG23 VAL A 108      32.792  79.405  36.918  1.00 -0.01           H
ATOM   1493  N   SER A 109      32.762  80.106  40.326  1.00 -0.01           N
ATOM   1494  CA  SER A 109      31.637  79.567  41.028  1.00 -0.01           C
ATOM   1495  C   SER A 109      31.801  80.142  42.440  1.00 -0.01           C
ATOM   1496  O   SER A 109      32.721  79.825  43.244  1.00 -0.01           O
ATOM   1497  CB  SER A 109      31.826  78.051  41.125  1.00 -0.01           C
ATOM   1498  OG  SER A 109      30.893  77.504  42.078  1.00 -0.01           O
ATOM   1499  H   SER A 109      33.603  79.584  40.524  1.00 -0.01           H
ATOM   1500  HA  SER A 109      30.679  79.794  40.559  1.00 -0.01           H
ATOM   1501  HB2 SER A 109      31.598  77.627  40.147  1.00 -0.01           H
ATOM   1502  HB3 SER A 109      32.831  77.762  41.432  1.00 -0.01           H
ATOM   1503  HG  SER A 109      30.111  78.060  42.080  1.00 -0.01           H
ATOM   1504  N   LYS A 110      30.938  81.070  42.790  1.00  0.01           N
ATOM   1505  CA  LYS A 110      30.778  81.633  44.123  1.00  0.01           C
ATOM   1506  C   LYS A 110      30.648  80.554  45.191  1.00  0.01           C
ATOM   1507  O   LYS A 110      31.296  80.523  46.225  1.00  0.01           O
ATOM   1508  CB  LYS A 110      29.577  82.570  44.176  1.00  0.01           C
ATOM   1509  CG  LYS A 110      29.926  83.850  43.389  1.00  0.01           C
ATOM   1510  CD  LYS A 110      28.889  84.951  43.545  1.00  0.01           C
ATOM   1511  CE  LYS A 110      29.112  86.263  42.863  1.00  0.01           C
ATOM   1512  NZ  LYS A 110      28.177  87.346  43.198  1.00  0.01           N
ATOM   1513  H   LYS A 110      30.205  81.218  42.112  1.00  0.01           H
ATOM   1514  HA  LYS A 110      31.658  82.191  44.441  1.00  0.01           H
ATOM   1515  HB2 LYS A 110      28.588  82.162  43.969  1.00  0.01           H
ATOM   1516  HB3 LYS A 110      29.542  82.810  45.239  1.00  0.01           H
ATOM   1517  HG2 LYS A 110      30.876  84.101  43.859  1.00  0.01           H
ATOM   1518  HG3 LYS A 110      30.074  83.608  42.336  1.00  0.01           H
ATOM   1519  HD2 LYS A 110      27.934  84.529  43.233  1.00  0.01           H
ATOM   1520  HD3 LYS A 110      28.919  85.190  44.608  1.00  0.01           H
ATOM   1521  HE2 LYS A 110      30.166  86.497  43.017  1.00  0.01           H
ATOM   1522  HE3 LYS A 110      29.068  86.097  41.786  1.00  0.01           H
ATOM   1523  HZ1 LYS A 110      28.331  88.103  42.547  1.00  0.01           H
ATOM   1524  HZ2 LYS A 110      27.248  86.954  43.132  1.00  0.01           H
ATOM   1525  HZ3 LYS A 110      28.317  87.652  44.150  1.00  0.01           H
ATOM   1526  N   GLU A 111      29.799  79.598  44.925  1.00  0.01           N
ATOM   1527  CA  GLU A 111      29.479  78.611  45.990  1.00  0.01           C
ATOM   1528  C   GLU A 111      30.674  77.617  46.277  1.00  0.01           C
ATOM   1529  O   GLU A 111      30.893  77.260  47.472  1.00  0.01           O
ATOM   1530  CB  GLU A 111      28.146  77.916  45.689  1.00  0.01           C
ATOM   1531  CG  GLU A 111      26.966  78.958  45.835  1.00  0.01           C
ATOM   1532  CD  GLU A 111      26.722  79.226  47.344  1.00  0.01           C
ATOM   1533  OE1 GLU A 111      26.733  78.260  48.160  1.00  0.01           O
ATOM   1534  OE2 GLU A 111      26.498  80.422  47.707  1.00  0.01           O
ATOM   1535  H   GLU A 111      29.372  79.526  44.013  1.00  0.01           H
ATOM   1536  HA  GLU A 111      29.324  79.170  46.912  1.00  0.01           H
ATOM   1537  HB2 GLU A 111      28.095  77.381  44.740  1.00  0.01           H
ATOM   1538  HB3 GLU A 111      27.992  77.185  46.483  1.00  0.01           H
ATOM   1539  HG2 GLU A 111      27.119  79.879  45.271  1.00  0.01           H
ATOM   1540  HG3 GLU A 111      26.032  78.497  45.512  1.00  0.01           H
ATOM   1541  N   GLN A 112      31.523  77.321  45.303  1.00 -0.02           N
ATOM   1542  CA  GLN A 112      32.881  76.800  45.518  1.00 -0.02           C
ATOM   1543  C   GLN A 112      33.813  77.659  46.307  1.00 -0.02           C
ATOM   1544  O   GLN A 112      34.242  77.282  47.384  1.00 -0.02           O
ATOM   1545  CB  GLN A 112      33.560  76.369  44.170  1.00 -0.02           C
ATOM   1546  CG  GLN A 112      32.926  75.101  43.595  1.00 -0.02           C
ATOM   1547  CD  GLN A 112      33.290  74.817  42.188  1.00 -0.02           C
ATOM   1548  NE2 GLN A 112      32.456  74.142  41.486  1.00 -0.02           N
ATOM   1549  OE1 GLN A 112      34.255  75.264  41.597  1.00 -0.02           O
ATOM   1550  H   GLN A 112      31.392  77.693  44.373  1.00 -0.02           H
ATOM   1551  HA  GLN A 112      32.753  75.926  46.156  1.00 -0.02           H
ATOM   1552  HB2 GLN A 112      33.530  77.220  43.490  1.00 -0.02           H
ATOM   1553  HB3 GLN A 112      34.631  76.238  44.321  1.00 -0.02           H
ATOM   1554  HG2 GLN A 112      33.215  74.239  44.196  1.00 -0.02           H
ATOM   1555  HG3 GLN A 112      31.839  75.172  43.628  1.00 -0.02           H
ATOM   1556 HE21 GLN A 112      32.731  73.853  40.558  1.00 -0.02           H
ATOM   1557 HE22 GLN A 112      31.687  73.723  41.988  1.00 -0.02           H
ATOM   1558  N   ILE A 113      34.111  78.818  45.754  1.00  0.00           N
ATOM   1559  CA  ILE A 113      35.035  79.755  46.368  1.00  0.00           C
ATOM   1560  C   ILE A 113      34.608  80.056  47.873  1.00  0.00           C
ATOM   1561  O   ILE A 113      35.475  80.269  48.687  1.00  0.00           O
ATOM   1562  CB  ILE A 113      35.066  81.003  45.503  1.00  0.00           C
ATOM   1563  CG1 ILE A 113      35.793  80.770  44.212  1.00  0.00           C
ATOM   1564  CG2 ILE A 113      35.729  82.200  46.186  1.00  0.00           C
ATOM   1565  CD1 ILE A 113      37.186  80.183  44.254  1.00  0.00           C
ATOM   1566  H   ILE A 113      33.812  78.839  44.789  1.00  0.00           H
ATOM   1567  HA  ILE A 113      36.000  79.252  46.303  1.00  0.00           H
ATOM   1568  HB  ILE A 113      34.032  81.235  45.246  1.00  0.00           H
ATOM   1569 HG12 ILE A 113      35.104  80.201  43.588  1.00  0.00           H
ATOM   1570 HG13 ILE A 113      35.917  81.702  43.661  1.00  0.00           H
ATOM   1571 HG21 ILE A 113      35.693  83.035  45.487  1.00  0.00           H
ATOM   1572 HG22 ILE A 113      35.131  82.477  47.054  1.00  0.00           H
ATOM   1573 HG23 ILE A 113      36.792  82.109  46.408  1.00  0.00           H
ATOM   1574 HD11 ILE A 113      37.688  80.203  43.287  1.00  0.00           H
ATOM   1575 HD12 ILE A 113      37.867  80.769  44.872  1.00  0.00           H
ATOM   1576 HD13 ILE A 113      37.248  79.112  44.447  1.00  0.00           H
ATOM   1577  N   ALA A 114      33.319  80.146  48.194  1.00  0.00           N
ATOM   1578  CA  ALA A 114      32.859  80.459  49.558  1.00  0.00           C
ATOM   1579  C   ALA A 114      33.274  79.261  50.465  1.00  0.00           C
ATOM   1580  O   ALA A 114      33.895  79.497  51.473  1.00  0.00           O
ATOM   1581  CB  ALA A 114      31.370  80.803  49.660  1.00  0.00           C
ATOM   1582  H   ALA A 114      32.712  79.708  47.515  1.00  0.00           H
ATOM   1583  HA  ALA A 114      33.414  81.320  49.929  1.00  0.00           H
ATOM   1584  HB1 ALA A 114      31.311  81.636  48.960  1.00  0.00           H
ATOM   1585  HB2 ALA A 114      30.689  80.023  49.318  1.00  0.00           H
ATOM   1586  HB3 ALA A 114      31.111  81.150  50.660  1.00  0.00           H
ATOM   1587  N   ALA A 115      32.988  78.017  50.146  1.00  0.01           N
ATOM   1588  CA  ALA A 115      33.593  76.960  50.952  1.00  0.01           C
ATOM   1589  C   ALA A 115      35.150  76.917  51.060  1.00  0.01           C
ATOM   1590  O   ALA A 115      35.552  76.652  52.229  1.00  0.01           O
ATOM   1591  CB  ALA A 115      33.134  75.700  50.180  1.00  0.01           C
ATOM   1592  H   ALA A 115      32.495  77.810  49.289  1.00  0.01           H
ATOM   1593  HA  ALA A 115      33.143  76.849  51.939  1.00  0.01           H
ATOM   1594  HB1 ALA A 115      33.827  75.396  49.395  1.00  0.01           H
ATOM   1595  HB2 ALA A 115      33.214  74.991  51.004  1.00  0.01           H
ATOM   1596  HB3 ALA A 115      32.117  75.773  49.795  1.00  0.01           H
ATOM   1597  N   ALA A 116      35.923  77.297  49.980  1.00  0.00           N
ATOM   1598  CA  ALA A 116      37.413  77.221  50.030  1.00  0.00           C
ATOM   1599  C   ALA A 116      37.885  78.325  50.979  1.00  0.00           C
ATOM   1600  O   ALA A 116      38.799  78.108  51.742  1.00  0.00           O
ATOM   1601  CB  ALA A 116      37.929  77.392  48.587  1.00  0.00           C
ATOM   1602  H   ALA A 116      35.533  77.402  49.054  1.00  0.00           H
ATOM   1603  HA  ALA A 116      37.746  76.271  50.448  1.00  0.00           H
ATOM   1604  HB1 ALA A 116      37.399  76.777  47.859  1.00  0.00           H
ATOM   1605  HB2 ALA A 116      37.733  78.425  48.302  1.00  0.00           H
ATOM   1606  HB3 ALA A 116      38.982  77.112  48.597  1.00  0.00           H
ATOM   1607  N   ASN A 117      37.110  79.466  51.112  1.00  0.00           N
ATOM   1608  CA  ASN A 117      37.408  80.492  52.085  1.00  0.00           C
ATOM   1609  C   ASN A 117      37.199  79.947  53.561  1.00  0.00           C
ATOM   1610  O   ASN A 117      38.115  79.938  54.386  1.00  0.00           O
ATOM   1611  CB  ASN A 117      36.664  81.753  51.825  1.00  0.00           C
ATOM   1612  CG  ASN A 117      37.262  82.646  50.723  1.00  0.00           C
ATOM   1613  ND2 ASN A 117      37.026  82.497  49.475  1.00  0.00           N
ATOM   1614  OD1 ASN A 117      37.966  83.581  51.024  1.00  0.00           O
ATOM   1615  H   ASN A 117      36.422  79.616  50.388  1.00  0.00           H
ATOM   1616  HA  ASN A 117      38.447  80.814  52.146  1.00  0.00           H
ATOM   1617  HB2 ASN A 117      35.639  81.494  51.562  1.00  0.00           H
ATOM   1618  HB3 ASN A 117      36.657  82.321  52.755  1.00  0.00           H
ATOM   1619 HD21 ASN A 117      37.362  83.194  48.826  1.00  0.00           H
ATOM   1620 HD22 ASN A 117      36.680  81.629  49.093  1.00  0.00           H
ATOM   1621  N   ARG A 118      35.946  79.491  53.884  1.00  0.01           N
ATOM   1622  CA  ARG A 118      35.692  78.878  55.157  1.00  0.01           C
ATOM   1623  C   ARG A 118      36.676  77.756  55.577  1.00  0.01           C
ATOM   1624  O   ARG A 118      37.255  77.889  56.677  1.00  0.01           O
ATOM   1625  CB  ARG A 118      34.228  78.402  55.053  1.00  0.01           C
ATOM   1626  CG  ARG A 118      33.197  79.477  54.617  1.00  0.01           C
ATOM   1627  CD  ARG A 118      31.883  78.708  54.230  1.00  0.01           C
ATOM   1628  NE  ARG A 118      30.821  79.578  53.725  1.00  0.01           N
ATOM   1629  CZ  ARG A 118      29.960  79.158  52.773  1.00  0.01           C
ATOM   1630  NH1 ARG A 118      29.875  77.944  52.377  1.00  0.01           N
ATOM   1631  NH2 ARG A 118      29.046  79.946  52.225  1.00  0.01           N
ATOM   1632  H   ARG A 118      35.304  79.502  53.105  1.00  0.01           H
ATOM   1633  HA  ARG A 118      35.768  79.622  55.950  1.00  0.01           H
ATOM   1634  HB2 ARG A 118      34.141  77.570  54.355  1.00  0.01           H
ATOM   1635  HB3 ARG A 118      33.970  78.070  56.059  1.00  0.01           H
ATOM   1636  HG2 ARG A 118      32.885  80.159  55.408  1.00  0.01           H
ATOM   1637  HG3 ARG A 118      33.639  80.116  53.852  1.00  0.01           H
ATOM   1638  HD2 ARG A 118      32.216  78.019  53.454  1.00  0.01           H
ATOM   1639  HD3 ARG A 118      31.483  78.261  55.141  1.00  0.01           H
ATOM   1640  HE  ARG A 118      30.944  80.536  54.022  1.00  0.01           H
ATOM   1641 HH11 ARG A 118      30.455  77.216  52.768  1.00  0.01           H
ATOM   1642 HH12 ARG A 118      29.341  77.724  51.548  1.00  0.01           H
ATOM   1643 HH21 ARG A 118      28.961  80.884  52.590  1.00  0.01           H
ATOM   1644 HH22 ARG A 118      28.286  79.456  51.777  1.00  0.01           H
ATOM   1645  N   LEU A 119      36.883  76.755  54.681  1.00  0.00           N
ATOM   1646  CA  LEU A 119      37.981  75.750  54.781  1.00  0.00           C
ATOM   1647  C   LEU A 119      39.335  76.297  55.213  1.00  0.00           C
ATOM   1648  O   LEU A 119      39.850  75.802  56.238  1.00  0.00           O
ATOM   1649  CB  LEU A 119      37.987  74.852  53.495  1.00  0.00           C
ATOM   1650  CG  LEU A 119      39.324  74.103  53.358  1.00  0.00           C
ATOM   1651  CD1 LEU A 119      39.031  72.735  52.858  1.00  0.00           C
ATOM   1652  CD2 LEU A 119      40.169  74.809  52.288  1.00  0.00           C
ATOM   1653  H   LEU A 119      36.523  76.915  53.750  1.00  0.00           H
ATOM   1654  HA  LEU A 119      37.720  75.086  55.606  1.00  0.00           H
ATOM   1655  HB2 LEU A 119      37.115  74.211  53.620  1.00  0.00           H
ATOM   1656  HB3 LEU A 119      37.799  75.456  52.607  1.00  0.00           H
ATOM   1657  HG  LEU A 119      39.895  73.995  54.280  1.00  0.00           H
ATOM   1658 HD11 LEU A 119      38.518  72.700  51.897  1.00  0.00           H
ATOM   1659 HD12 LEU A 119      39.970  72.224  52.641  1.00  0.00           H
ATOM   1660 HD13 LEU A 119      38.562  72.096  53.606  1.00  0.00           H
ATOM   1661 HD21 LEU A 119      39.610  74.892  51.356  1.00  0.00           H
ATOM   1662 HD22 LEU A 119      40.416  75.794  52.683  1.00  0.00           H
ATOM   1663 HD23 LEU A 119      41.098  74.292  52.047  1.00  0.00           H
ATOM   1664  N   ALA A 120      39.805  77.444  54.659  1.00  0.00           N
ATOM   1665  CA  ALA A 120      41.097  78.015  55.047  1.00  0.00           C
ATOM   1666  C   ALA A 120      41.141  78.440  56.581  1.00  0.00           C
ATOM   1667  O   ALA A 120      42.121  78.212  57.279  1.00  0.00           O
ATOM   1668  CB  ALA A 120      41.542  79.173  54.080  1.00  0.00           C
ATOM   1669  H   ALA A 120      39.244  77.931  53.976  1.00  0.00           H
ATOM   1670  HA  ALA A 120      41.768  77.158  54.993  1.00  0.00           H
ATOM   1671  HB1 ALA A 120      42.046  78.730  53.221  1.00  0.00           H
ATOM   1672  HB2 ALA A 120      40.694  79.818  53.851  1.00  0.00           H
ATOM   1673  HB3 ALA A 120      42.283  79.870  54.470  1.00  0.00           H
ATOM   1674  N   ALA A 121      40.054  78.900  57.197  1.00  0.00           N
ATOM   1675  CA  ALA A 121      39.998  79.156  58.665  1.00  0.00           C
ATOM   1676  C   ALA A 121      39.744  77.856  59.417  1.00  0.00           C
ATOM   1677  O   ALA A 121      40.347  77.652  60.461  1.00  0.00           O
ATOM   1678  CB  ALA A 121      38.887  80.181  58.867  1.00  0.00           C
ATOM   1679  H   ALA A 121      39.182  78.875  56.688  1.00  0.00           H
ATOM   1680  HA  ALA A 121      40.960  79.607  58.908  1.00  0.00           H
ATOM   1681  HB1 ALA A 121      39.163  80.791  59.727  1.00  0.00           H
ATOM   1682  HB2 ALA A 121      38.847  80.877  58.029  1.00  0.00           H
ATOM   1683  HB3 ALA A 121      37.893  79.736  58.883  1.00  0.00           H
ATOM   1684  N   GLY A 122      38.924  76.967  58.844  1.00  0.00           N
ATOM   1685  CA  GLY A 122      38.609  75.698  59.504  1.00  0.00           C
ATOM   1686  C   GLY A 122      39.809  74.743  59.718  1.00  0.00           C
ATOM   1687  O   GLY A 122      39.672  73.780  60.417  1.00  0.00           O
ATOM   1688  H   GLY A 122      38.453  77.324  58.025  1.00  0.00           H
ATOM   1689  HA2 GLY A 122      38.236  75.800  60.523  1.00  0.00           H
ATOM   1690  HA3 GLY A 122      37.781  75.203  58.996  1.00  0.00           H
ATOM   1691  N   HID A 123      40.969  75.065  59.185  1.00  0.00           N
ATOM   1692  CA  HID A 123      42.320  74.296  59.246  1.00  0.00           C
ATOM   1693  C   HID A 123      43.467  75.269  59.532  1.00  0.00           C
ATOM   1694  O   HID A 123      44.613  74.877  59.348  1.00  0.00           O
ATOM   1695  CB  HID A 123      42.426  73.450  57.929  1.00  0.00           C
ATOM   1696  CG  HID A 123      41.254  72.625  57.541  1.00  0.00           C
ATOM   1697  CD2 HID A 123      41.043  71.249  57.706  1.00  0.00           C
ATOM   1698  ND1 HID A 123      40.082  73.087  57.000  1.00  0.00           N
ATOM   1699  CE1 HID A 123      39.256  72.071  56.940  1.00  0.00           C
ATOM   1700  NE2 HID A 123      39.777  70.895  57.275  1.00  0.00           N
ATOM   1701  H   HID A 123      40.895  75.861  58.568  1.00  0.00           H
ATOM   1702  HA  HID A 123      42.270  73.606  60.089  1.00  0.00           H
ATOM   1703  HB2 HID A 123      42.648  74.109  57.090  1.00  0.00           H
ATOM   1704  HB3 HID A 123      43.333  72.851  57.843  1.00  0.00           H
ATOM   1705  HD1 HID A 123      39.872  74.030  56.706  1.00  0.00           H
ATOM   1706  HD2 HID A 123      41.776  70.581  58.134  1.00  0.00           H
ATOM   1707  HE1 HID A 123      38.288  72.143  56.466  1.00  0.00           H
ATOM   1708  N   GLY A 124      43.190  76.544  59.818  1.00  0.00           N
ATOM   1709  CA  GLY A 124      44.159  77.502  60.466  1.00  0.00           C
ATOM   1710  C   GLY A 124      45.234  78.061  59.531  1.00  0.00           C
ATOM   1711  O   GLY A 124      46.249  78.601  60.039  1.00  0.00           O
ATOM   1712  H   GLY A 124      42.228  76.742  60.054  1.00  0.00           H
ATOM   1713  HA2 GLY A 124      43.510  78.263  60.900  1.00  0.00           H
ATOM   1714  HA3 GLY A 124      44.658  77.008  61.300  1.00  0.00           H
ATOM   1715  N   LEU A 125      45.011  78.040  58.196  1.00  0.00           N
ATOM   1716  CA  LEU A 125      46.015  78.446  57.213  1.00  0.00           C
ATOM   1717  C   LEU A 125      45.735  79.796  56.456  1.00  0.00           C
ATOM   1718  O   LEU A 125      46.252  80.094  55.332  1.00  0.00           O
ATOM   1719  CB  LEU A 125      46.539  77.346  56.261  1.00  0.00           C
ATOM   1720  CG  LEU A 125      46.962  76.011  57.001  1.00  0.00           C
ATOM   1721  CD1 LEU A 125      47.600  75.321  55.772  1.00  0.00           C
ATOM   1722  CD2 LEU A 125      47.982  76.205  58.126  1.00  0.00           C
ATOM   1723  H   LEU A 125      44.190  77.570  57.842  1.00  0.00           H
ATOM   1724  HA  LEU A 125      46.947  78.685  57.725  1.00  0.00           H
ATOM   1725  HB2 LEU A 125      45.737  77.138  55.552  1.00  0.00           H
ATOM   1726  HB3 LEU A 125      47.370  77.735  55.672  1.00  0.00           H
ATOM   1727  HG  LEU A 125      46.030  75.538  57.310  1.00  0.00           H
ATOM   1728 HD11 LEU A 125      48.464  75.900  55.445  1.00  0.00           H
ATOM   1729 HD12 LEU A 125      48.091  74.418  56.136  1.00  0.00           H
ATOM   1730 HD13 LEU A 125      46.878  74.976  55.032  1.00  0.00           H
ATOM   1731 HD21 LEU A 125      47.560  76.877  58.873  1.00  0.00           H
ATOM   1732 HD22 LEU A 125      48.171  75.282  58.675  1.00  0.00           H
ATOM   1733 HD23 LEU A 125      48.905  76.592  57.694  1.00  0.00           H
ATOM   1734  N   THR A 126      44.923  80.679  57.062  1.00  0.00           N
ATOM   1735  CA  THR A 126      44.314  81.854  56.335  1.00  0.00           C
ATOM   1736  C   THR A 126      45.436  82.816  55.822  1.00  0.00           C
ATOM   1737  O   THR A 126      45.246  83.457  54.772  1.00  0.00           O
ATOM   1738  CB  THR A 126      43.376  82.678  57.229  1.00  0.00           C
ATOM   1739  CG2 THR A 126      42.039  81.954  57.365  1.00  0.00           C
ATOM   1740  OG1 THR A 126      43.913  83.112  58.434  1.00  0.00           O
ATOM   1741  H   THR A 126      44.587  80.434  57.983  1.00  0.00           H
ATOM   1742  HA  THR A 126      43.699  81.456  55.527  1.00  0.00           H
ATOM   1743  HB  THR A 126      43.055  83.556  56.668  1.00  0.00           H
ATOM   1744  HG1 THR A 126      43.946  82.351  59.018  1.00  0.00           H
ATOM   1745 HG21 THR A 126      42.162  81.087  58.013  1.00  0.00           H
ATOM   1746 HG22 THR A 126      41.243  82.612  57.714  1.00  0.00           H
ATOM   1747 HG23 THR A 126      41.900  81.488  56.389  1.00  0.00           H
ATOM   1748  N   GLU A 127      46.634  82.893  56.490  1.00  0.00           N
ATOM   1749  CA  GLU A 127      47.874  83.663  56.086  1.00  0.00           C
ATOM   1750  C   GLU A 127      48.731  82.970  54.998  1.00  0.00           C
ATOM   1751  O   GLU A 127      49.893  83.451  54.770  1.00  0.00           O
ATOM   1752  CB  GLU A 127      48.598  84.036  57.363  1.00  0.00           C
ATOM   1753  CG  GLU A 127      47.671  84.820  58.358  1.00  0.00           C
ATOM   1754  CD  GLU A 127      48.380  85.138  59.659  1.00  0.00           C
ATOM   1755  OE1 GLU A 127      49.514  84.624  59.825  1.00  0.00           O
ATOM   1756  OE2 GLU A 127      47.805  85.830  60.539  1.00  0.00           O
ATOM   1757  H   GLU A 127      46.655  82.525  57.431  1.00  0.00           H
ATOM   1758  HA  GLU A 127      47.686  84.649  55.663  1.00  0.00           H
ATOM   1759  HB2 GLU A 127      48.914  83.099  57.822  1.00  0.00           H
ATOM   1760  HB3 GLU A 127      49.348  84.738  56.999  1.00  0.00           H
ATOM   1761  HG2 GLU A 127      47.525  85.810  57.926  1.00  0.00           H
ATOM   1762  HG3 GLU A 127      46.734  84.280  58.497  1.00  0.00           H
ATOM   1763  N   ARG A 128      48.185  82.009  54.302  1.00  0.00           N
ATOM   1764  CA  ARG A 128      48.769  81.430  53.089  1.00  0.00           C
ATOM   1765  C   ARG A 128      47.735  81.065  52.027  1.00  0.00           C
ATOM   1766  O   ARG A 128      48.169  80.610  50.975  1.00  0.00           O
ATOM   1767  CB  ARG A 128      49.662  80.203  53.437  1.00  0.00           C
ATOM   1768  CG  ARG A 128      50.988  80.573  53.935  1.00  0.00           C
ATOM   1769  CD  ARG A 128      52.028  79.443  54.206  1.00  0.00           C
ATOM   1770  NE  ARG A 128      51.751  78.647  55.391  1.00  0.00           N
ATOM   1771  CZ  ARG A 128      51.613  77.358  55.520  1.00  0.00           C
ATOM   1772  NH1 ARG A 128      51.822  76.538  54.557  1.00  0.00           N
ATOM   1773  NH2 ARG A 128      51.216  76.905  56.643  1.00  0.00           N
ATOM   1774  H   ARG A 128      47.238  81.767  54.554  1.00  0.00           H
ATOM   1775  HA  ARG A 128      49.387  82.193  52.615  1.00  0.00           H
ATOM   1776  HB2 ARG A 128      49.096  79.624  54.167  1.00  0.00           H
ATOM   1777  HB3 ARG A 128      49.814  79.589  52.550  1.00  0.00           H
ATOM   1778  HG2 ARG A 128      51.385  81.234  53.164  1.00  0.00           H
ATOM   1779  HG3 ARG A 128      50.900  81.133  54.866  1.00  0.00           H
ATOM   1780  HD2 ARG A 128      52.218  78.839  53.318  1.00  0.00           H
ATOM   1781  HD3 ARG A 128      52.963  79.980  54.365  1.00  0.00           H
ATOM   1782  HE  ARG A 128      51.237  79.249  56.019  1.00  0.00           H
ATOM   1783 HH11 ARG A 128      52.274  76.866  53.715  1.00  0.00           H
ATOM   1784 HH12 ARG A 128      51.758  75.565  54.819  1.00  0.00           H
ATOM   1785 HH21 ARG A 128      50.940  77.585  57.338  1.00  0.00           H
ATOM   1786 HH22 ARG A 128      50.953  75.933  56.714  1.00  0.00           H
ATOM   1787  N   LEU A 129      46.433  81.176  52.240  1.00  0.00           N
ATOM   1788  CA  LEU A 129      45.469  80.655  51.289  1.00  0.00           C
ATOM   1789  C   LEU A 129      44.504  81.792  50.862  1.00  0.00           C
ATOM   1790  O   LEU A 129      43.933  82.469  51.708  1.00  0.00           O
ATOM   1791  CB  LEU A 129      44.667  79.548  52.001  1.00  0.00           C
ATOM   1792  CG  LEU A 129      45.388  78.234  52.328  1.00  0.00           C
ATOM   1793  CD1 LEU A 129      44.370  77.145  52.841  1.00  0.00           C
ATOM   1794  CD2 LEU A 129      45.903  77.554  51.052  1.00  0.00           C
ATOM   1795  H   LEU A 129      46.170  81.550  53.141  1.00  0.00           H
ATOM   1796  HA  LEU A 129      45.968  80.301  50.387  1.00  0.00           H
ATOM   1797  HB2 LEU A 129      44.278  80.004  52.912  1.00  0.00           H
ATOM   1798  HB3 LEU A 129      43.874  79.167  51.358  1.00  0.00           H
ATOM   1799  HG  LEU A 129      46.230  78.422  52.994  1.00  0.00           H
ATOM   1800 HD11 LEU A 129      43.561  76.927  52.145  1.00  0.00           H
ATOM   1801 HD12 LEU A 129      44.892  76.201  53.000  1.00  0.00           H
ATOM   1802 HD13 LEU A 129      43.997  77.381  53.837  1.00  0.00           H
ATOM   1803 HD21 LEU A 129      46.450  78.282  50.453  1.00  0.00           H
ATOM   1804 HD22 LEU A 129      46.417  76.608  51.221  1.00  0.00           H
ATOM   1805 HD23 LEU A 129      45.160  77.135  50.374  1.00  0.00           H
ATOM   1806  N   THR A 130      44.396  82.061  49.566  1.00  0.00           N
ATOM   1807  CA  THR A 130      43.531  83.217  49.023  1.00  0.00           C
ATOM   1808  C   THR A 130      42.716  82.591  47.964  1.00  0.00           C
ATOM   1809  O   THR A 130      43.283  81.959  47.043  1.00  0.00           O
ATOM   1810  CB  THR A 130      44.490  84.320  48.465  1.00  0.00           C
ATOM   1811  CG2 THR A 130      43.795  85.487  47.652  1.00  0.00           C
ATOM   1812  OG1 THR A 130      45.299  84.872  49.512  1.00  0.00           O
ATOM   1813  H   THR A 130      44.738  81.446  48.842  1.00  0.00           H
ATOM   1814  HA  THR A 130      42.927  83.615  49.838  1.00  0.00           H
ATOM   1815  HB  THR A 130      45.155  83.800  47.775  1.00  0.00           H
ATOM   1816  HG1 THR A 130      46.051  84.286  49.624  1.00  0.00           H
ATOM   1817 HG21 THR A 130      42.928  85.171  47.072  1.00  0.00           H
ATOM   1818 HG22 THR A 130      43.367  86.249  48.303  1.00  0.00           H
ATOM   1819 HG23 THR A 130      44.555  86.022  47.082  1.00  0.00           H
ATOM   1820  N   PHE A 131      41.422  82.838  48.034  1.00  0.00           N
ATOM   1821  CA  PHE A 131      40.500  82.308  47.018  1.00  0.00           C
ATOM   1822  C   PHE A 131      39.666  83.418  46.448  1.00  0.00           C
ATOM   1823  O   PHE A 131      38.953  84.087  47.138  1.00  0.00           O
ATOM   1824  CB  PHE A 131      39.710  81.099  47.580  1.00  0.00           C
ATOM   1825  CG  PHE A 131      40.642  80.018  48.077  1.00  0.00           C
ATOM   1826  CD1 PHE A 131      41.309  79.167  47.181  1.00  0.00           C
ATOM   1827  CD2 PHE A 131      40.703  79.732  49.438  1.00  0.00           C
ATOM   1828  CE1 PHE A 131      41.885  77.993  47.682  1.00  0.00           C
ATOM   1829  CE2 PHE A 131      41.340  78.559  49.883  1.00  0.00           C
ATOM   1830  CZ  PHE A 131      41.910  77.683  49.039  1.00  0.00           C
ATOM   1831  H   PHE A 131      41.071  83.491  48.720  1.00  0.00           H
ATOM   1832  HA  PHE A 131      41.166  81.939  46.237  1.00  0.00           H
ATOM   1833  HB2 PHE A 131      39.127  81.493  48.412  1.00  0.00           H
ATOM   1834  HB3 PHE A 131      39.033  80.639  46.861  1.00  0.00           H
ATOM   1835  HD1 PHE A 131      41.188  79.444  46.144  1.00  0.00           H
ATOM   1836  HD2 PHE A 131      40.117  80.299  50.146  1.00  0.00           H
ATOM   1837  HE1 PHE A 131      42.330  77.300  46.983  1.00  0.00           H
ATOM   1838  HE2 PHE A 131      41.323  78.167  50.889  1.00  0.00           H
ATOM   1839  HZ  PHE A 131      42.299  76.730  49.368  1.00  0.00           H
ATOM   1840  N   GLU A 132      39.678  83.621  45.107  1.00  0.00           N
ATOM   1841  CA  GLU A 132      38.846  84.631  44.312  1.00  0.00           C
ATOM   1842  C   GLU A 132      37.898  84.025  43.187  1.00  0.00           C
ATOM   1843  O   GLU A 132      37.986  82.875  42.709  1.00  0.00           O
ATOM   1844  CB  GLU A 132      39.817  85.640  43.677  1.00  0.00           C
ATOM   1845  CG  GLU A 132      40.608  86.509  44.680  1.00  0.00           C
ATOM   1846  CD  GLU A 132      41.085  87.889  44.231  1.00  0.00           C
ATOM   1847  OE1 GLU A 132      41.229  88.030  42.973  1.00  0.00           O
ATOM   1848  OE2 GLU A 132      41.221  88.879  45.041  1.00  0.00           O
ATOM   1849  H   GLU A 132      40.334  83.029  44.618  1.00  0.00           H
ATOM   1850  HA  GLU A 132      38.180  85.176  44.980  1.00  0.00           H
ATOM   1851  HB2 GLU A 132      40.505  85.030  43.092  1.00  0.00           H
ATOM   1852  HB3 GLU A 132      39.220  86.291  43.038  1.00  0.00           H
ATOM   1853  HG2 GLU A 132      39.853  86.752  45.427  1.00  0.00           H
ATOM   1854  HG3 GLU A 132      41.456  85.922  45.034  1.00  0.00           H
ATOM   1855  N   VAL A 133      36.834  84.813  42.920  1.00  0.00           N
ATOM   1856  CA  VAL A 133      35.774  84.413  41.967  1.00  0.00           C
ATOM   1857  C   VAL A 133      36.099  84.984  40.551  1.00  0.00           C
ATOM   1858  O   VAL A 133      35.656  86.113  40.221  1.00  0.00           O
ATOM   1859  CB  VAL A 133      34.298  84.723  42.441  1.00  0.00           C
ATOM   1860  CG1 VAL A 133      33.446  83.875  41.536  1.00  0.00           C
ATOM   1861  CG2 VAL A 133      33.886  84.543  43.928  1.00  0.00           C
ATOM   1862  H   VAL A 133      36.722  85.729  43.331  1.00  0.00           H
ATOM   1863  HA  VAL A 133      35.898  83.330  41.946  1.00  0.00           H
ATOM   1864  HB  VAL A 133      34.057  85.760  42.206  1.00  0.00           H
ATOM   1865 HG11 VAL A 133      33.657  84.072  40.485  1.00  0.00           H
ATOM   1866 HG12 VAL A 133      33.590  82.815  41.747  1.00  0.00           H
ATOM   1867 HG13 VAL A 133      32.403  84.096  41.760  1.00  0.00           H
ATOM   1868 HG21 VAL A 133      34.569  85.103  44.566  1.00  0.00           H
ATOM   1869 HG22 VAL A 133      32.968  85.091  44.141  1.00  0.00           H
ATOM   1870 HG23 VAL A 133      33.915  83.474  44.140  1.00  0.00           H
ATOM   1871  N   ALA A 134      37.160  84.380  39.970  1.00  0.00           N
ATOM   1872  CA  ALA A 134      37.852  84.914  38.819  1.00  0.00           C
ATOM   1873  C   ALA A 134      37.921  83.903  37.627  1.00  0.00           C
ATOM   1874  O   ALA A 134      38.512  82.832  37.677  1.00  0.00           O
ATOM   1875  CB  ALA A 134      39.203  85.384  39.339  1.00  0.00           C
ATOM   1876  H   ALA A 134      37.659  83.687  40.509  1.00  0.00           H
ATOM   1877  HA  ALA A 134      37.340  85.815  38.480  1.00  0.00           H
ATOM   1878  HB1 ALA A 134      39.071  85.925  40.276  1.00  0.00           H
ATOM   1879  HB2 ALA A 134      39.821  84.572  39.721  1.00  0.00           H
ATOM   1880  HB3 ALA A 134      39.629  86.096  38.631  1.00  0.00           H
ATOM   1881  N   ASP A 135      37.575  84.414  36.468  1.00 -0.02           N
ATOM   1882  CA  ASP A 135      37.970  83.808  35.213  1.00 -0.02           C
ATOM   1883  C   ASP A 135      39.434  84.044  34.953  1.00 -0.02           C
ATOM   1884  O   ASP A 135      39.937  85.221  34.848  1.00 -0.02           O
ATOM   1885  CB  ASP A 135      37.083  84.425  34.099  1.00 -0.02           C
ATOM   1886  CG  ASP A 135      37.460  84.059  32.663  1.00 -0.02           C
ATOM   1887  OD1 ASP A 135      37.941  82.887  32.480  1.00 -0.02           O
ATOM   1888  OD2 ASP A 135      37.308  84.939  31.726  1.00 -0.02           O
ATOM   1889  H   ASP A 135      37.279  85.378  36.523  1.00 -0.02           H
ATOM   1890  HA  ASP A 135      37.762  82.742  35.301  1.00 -0.02           H
ATOM   1891  HB2 ASP A 135      36.052  84.119  34.278  1.00 -0.02           H
ATOM   1892  HB3 ASP A 135      37.076  85.500  34.277  1.00 -0.02           H
ATOM   1893  N   ALA A 136      40.044  82.960  34.582  1.00  0.01           N
ATOM   1894  CA  ALA A 136      41.474  82.924  34.340  1.00  0.01           C
ATOM   1895  C   ALA A 136      41.917  83.459  33.001  1.00  0.01           C
ATOM   1896  O   ALA A 136      43.095  83.601  32.740  1.00  0.01           O
ATOM   1897  CB  ALA A 136      41.840  81.400  34.427  1.00  0.01           C
ATOM   1898  H   ALA A 136      39.489  82.119  34.653  1.00  0.01           H
ATOM   1899  HA  ALA A 136      42.021  83.441  35.129  1.00  0.01           H
ATOM   1900  HB1 ALA A 136      41.343  80.912  33.588  1.00  0.01           H
ATOM   1901  HB2 ALA A 136      42.924  81.317  34.350  1.00  0.01           H
ATOM   1902  HB3 ALA A 136      41.547  80.876  35.337  1.00  0.01           H
ATOM   1903  N   MET A 137      40.959  83.858  32.150  1.00  0.00           N
ATOM   1904  CA  MET A 137      41.267  84.459  30.854  1.00  0.00           C
ATOM   1905  C   MET A 137      41.801  85.900  31.014  1.00  0.00           C
ATOM   1906  O   MET A 137      42.431  86.353  30.060  1.00  0.00           O
ATOM   1907  CB  MET A 137      40.011  84.316  29.958  1.00  0.00           C
ATOM   1908  CG  MET A 137      39.812  82.803  29.823  1.00  0.00           C
ATOM   1909  SD  MET A 137      38.633  82.274  28.546  1.00  0.00           S
ATOM   1910  CE  MET A 137      37.295  81.735  29.653  1.00  0.00           C
ATOM   1911  H   MET A 137      39.998  83.592  32.315  1.00  0.00           H
ATOM   1912  HA  MET A 137      42.101  83.867  30.476  1.00  0.00           H
ATOM   1913  HB2 MET A 137      39.135  84.781  30.410  1.00  0.00           H
ATOM   1914  HB3 MET A 137      40.098  84.806  28.988  1.00  0.00           H
ATOM   1915  HG2 MET A 137      40.719  82.235  29.613  1.00  0.00           H
ATOM   1916  HG3 MET A 137      39.496  82.388  30.780  1.00  0.00           H
ATOM   1917  HE1 MET A 137      36.912  82.622  30.157  1.00  0.00           H
ATOM   1918  HE2 MET A 137      36.631  81.008  29.184  1.00  0.00           H
ATOM   1919  HE3 MET A 137      37.734  81.148  30.459  1.00  0.00           H
ATOM   1920  N   ARG A 138      41.584  86.531  32.155  1.00  0.01           N
ATOM   1921  CA  ARG A 138      41.916  87.925  32.412  1.00  0.01           C
ATOM   1922  C   ARG A 138      42.107  88.003  33.923  1.00  0.01           C
ATOM   1923  O   ARG A 138      41.251  88.572  34.608  1.00  0.01           O
ATOM   1924  CB  ARG A 138      40.824  88.967  32.011  1.00  0.01           C
ATOM   1925  CG  ARG A 138      40.803  89.121  30.431  1.00  0.01           C
ATOM   1926  CD  ARG A 138      39.911  90.339  29.932  1.00  0.01           C
ATOM   1927  NE  ARG A 138      38.478  89.971  29.991  1.00  0.01           N
ATOM   1928  CZ  ARG A 138      37.461  90.686  29.551  1.00  0.01           C
ATOM   1929  NH1 ARG A 138      37.608  91.940  29.120  1.00  0.01           N
ATOM   1930  NH2 ARG A 138      36.267  90.228  29.428  1.00  0.01           N
ATOM   1931  H   ARG A 138      41.109  85.927  32.810  1.00  0.01           H
ATOM   1932  HA  ARG A 138      42.850  88.115  31.884  1.00  0.01           H
ATOM   1933  HB2 ARG A 138      39.822  88.710  32.354  1.00  0.01           H
ATOM   1934  HB3 ARG A 138      41.149  89.943  32.371  1.00  0.01           H
ATOM   1935  HG2 ARG A 138      41.806  89.272  30.031  1.00  0.01           H
ATOM   1936  HG3 ARG A 138      40.384  88.197  30.032  1.00  0.01           H
ATOM   1937  HD2 ARG A 138      40.223  91.178  30.554  1.00  0.01           H
ATOM   1938  HD3 ARG A 138      40.219  90.464  28.894  1.00  0.01           H
ATOM   1939  HE  ARG A 138      38.179  89.022  30.165  1.00  0.01           H
ATOM   1940 HH11 ARG A 138      38.521  92.350  28.982  1.00  0.01           H
ATOM   1941 HH12 ARG A 138      36.760  92.438  28.888  1.00  0.01           H
ATOM   1942 HH21 ARG A 138      35.975  89.352  29.836  1.00  0.01           H
ATOM   1943 HH22 ARG A 138      35.544  90.724  28.927  1.00  0.01           H
ATOM   1944  N   LEU A 139      43.195  87.547  34.457  1.00  0.00           N
ATOM   1945  CA  LEU A 139      43.494  87.516  35.881  1.00  0.00           C
ATOM   1946  C   LEU A 139      43.884  88.936  36.406  1.00  0.00           C
ATOM   1947  O   LEU A 139      44.614  89.623  35.727  1.00  0.00           O
ATOM   1948  CB  LEU A 139      44.618  86.514  36.126  1.00  0.00           C
ATOM   1949  CG  LEU A 139      44.351  85.009  36.049  1.00  0.00           C
ATOM   1950  CD1 LEU A 139      45.594  84.280  36.022  1.00  0.00           C
ATOM   1951  CD2 LEU A 139      43.565  84.562  37.376  1.00  0.00           C
ATOM   1952  H   LEU A 139      43.809  87.201  33.733  1.00  0.00           H
ATOM   1953  HA  LEU A 139      42.569  87.230  36.382  1.00  0.00           H
ATOM   1954  HB2 LEU A 139      45.446  86.789  35.473  1.00  0.00           H
ATOM   1955  HB3 LEU A 139      45.032  86.665  37.123  1.00  0.00           H
ATOM   1956  HG  LEU A 139      43.742  84.769  35.177  1.00  0.00           H
ATOM   1957 HD11 LEU A 139      46.144  84.458  36.945  1.00  0.00           H
ATOM   1958 HD12 LEU A 139      45.464  83.203  35.921  1.00  0.00           H
ATOM   1959 HD13 LEU A 139      46.199  84.463  35.134  1.00  0.00           H
ATOM   1960 HD21 LEU A 139      42.557  84.977  37.345  1.00  0.00           H
ATOM   1961 HD22 LEU A 139      43.504  83.484  37.522  1.00  0.00           H
ATOM   1962 HD23 LEU A 139      44.097  84.966  38.238  1.00  0.00           H
ATOM   1963  N   PRO A 140      43.466  89.344  37.587  1.00  0.00           N
ATOM   1964  CA  PRO A 140      43.692  90.693  38.160  1.00  0.00           C
ATOM   1965  C   PRO A 140      45.135  90.889  38.527  1.00  0.00           C
ATOM   1966  O   PRO A 140      45.643  92.003  38.599  1.00  0.00           O
ATOM   1967  CB  PRO A 140      42.725  90.793  39.423  1.00  0.00           C
ATOM   1968  CG  PRO A 140      42.641  89.305  39.820  1.00  0.00           C
ATOM   1969  CD  PRO A 140      42.794  88.479  38.581  1.00  0.00           C
ATOM   1970  HA  PRO A 140      43.428  91.352  37.333  1.00  0.00           H
ATOM   1971  HB2 PRO A 140      43.252  91.363  40.188  1.00  0.00           H
ATOM   1972  HB3 PRO A 140      41.766  91.239  39.159  1.00  0.00           H
ATOM   1973  HG2 PRO A 140      43.421  89.078  40.547  1.00  0.00           H
ATOM   1974  HG3 PRO A 140      41.651  89.073  40.211  1.00  0.00           H
ATOM   1975  HD2 PRO A 140      43.310  87.524  38.681  1.00  0.00           H
ATOM   1976  HD3 PRO A 140      41.777  88.241  38.270  1.00  0.00           H
ATOM   1977  N   TYR A 141      45.822  89.799  38.781  1.00  0.00           N
ATOM   1978  CA  TYR A 141      47.256  89.717  39.152  1.00  0.00           C
ATOM   1979  C   TYR A 141      48.176  90.229  38.028  1.00  0.00           C
ATOM   1980  O   TYR A 141      47.828  90.209  36.854  1.00  0.00           O
ATOM   1981  CB  TYR A 141      47.557  88.226  39.616  1.00  0.00           C
ATOM   1982  CG  TYR A 141      46.473  87.568  40.453  1.00  0.00           C
ATOM   1983  CD1 TYR A 141      46.038  88.155  41.701  1.00  0.00           C
ATOM   1984  CD2 TYR A 141      45.880  86.363  39.977  1.00  0.00           C
ATOM   1985  CE1 TYR A 141      44.947  87.633  42.321  1.00  0.00           C
ATOM   1986  CE2 TYR A 141      44.842  85.768  40.770  1.00  0.00           C
ATOM   1987  CZ  TYR A 141      44.309  86.452  41.881  1.00  0.00           C
ATOM   1988  OH  TYR A 141      43.068  86.123  42.390  1.00  0.00           O
ATOM   1989  H   TYR A 141      45.343  88.910  38.774  1.00  0.00           H
ATOM   1990  HA  TYR A 141      47.278  90.394  40.006  1.00  0.00           H
ATOM   1991  HB2 TYR A 141      47.743  87.673  38.696  1.00  0.00           H
ATOM   1992  HB3 TYR A 141      48.509  88.184  40.146  1.00  0.00           H
ATOM   1993  HD1 TYR A 141      46.480  89.084  42.029  1.00  0.00           H
ATOM   1994  HD2 TYR A 141      46.324  85.852  39.135  1.00  0.00           H
ATOM   1995  HE1 TYR A 141      44.559  88.212  43.147  1.00  0.00           H
ATOM   1996  HE2 TYR A 141      44.327  84.872  40.454  1.00  0.00           H
ATOM   1997  HH  TYR A 141      42.423  86.830  42.467  1.00  0.00           H
ATOM   1998  N   GLU A 142      49.365  90.699  38.485  1.00  0.00           N
ATOM   1999  CA  GLU A 142      50.339  91.199  37.502  1.00  0.00           C
ATOM   2000  C   GLU A 142      51.162  90.170  36.720  1.00  0.00           C
ATOM   2001  O   GLU A 142      51.148  88.961  36.921  1.00  0.00           O
ATOM   2002  CB  GLU A 142      51.384  92.049  38.291  1.00  0.00           C
ATOM   2003  CG  GLU A 142      50.717  93.363  38.636  1.00  0.00           C
ATOM   2004  CD  GLU A 142      51.765  94.361  39.225  1.00  0.00           C
ATOM   2005  OE1 GLU A 142      52.669  93.890  40.015  1.00  0.00           O
ATOM   2006  OE2 GLU A 142      51.622  95.620  39.213  1.00  0.00           O
ATOM   2007  H   GLU A 142      49.600  90.526  39.452  1.00  0.00           H
ATOM   2008  HA  GLU A 142      49.775  91.790  36.780  1.00  0.00           H
ATOM   2009  HB2 GLU A 142      51.727  91.454  39.138  1.00  0.00           H
ATOM   2010  HB3 GLU A 142      52.275  92.322  37.726  1.00  0.00           H
ATOM   2011  HG2 GLU A 142      50.313  93.809  37.727  1.00  0.00           H
ATOM   2012  HG3 GLU A 142      49.848  93.134  39.252  1.00  0.00           H
ATOM   2013  N   ASP A 143      51.940  90.669  35.739  1.00  0.00           N
ATOM   2014  CA  ASP A 143      52.994  89.922  35.049  1.00  0.00           C
ATOM   2015  C   ASP A 143      53.956  89.234  35.966  1.00  0.00           C
ATOM   2016  O   ASP A 143      54.486  89.904  36.875  1.00  0.00           O
ATOM   2017  CB  ASP A 143      53.706  90.922  34.060  1.00  0.00           C
ATOM   2018  CG  ASP A 143      52.894  91.496  32.940  1.00  0.00           C
ATOM   2019  OD1 ASP A 143      51.693  91.822  33.096  1.00  0.00           O
ATOM   2020  OD2 ASP A 143      53.500  91.754  31.891  1.00  0.00           O
ATOM   2021  H   ASP A 143      51.836  91.649  35.517  1.00  0.00           H
ATOM   2022  HA  ASP A 143      52.513  89.106  34.509  1.00  0.00           H
ATOM   2023  HB2 ASP A 143      54.014  91.772  34.669  1.00  0.00           H
ATOM   2024  HB3 ASP A 143      54.634  90.643  33.560  1.00  0.00           H
ATOM   2025  N   GLU A 144      54.432  88.032  35.688  1.00  0.00           N
ATOM   2026  CA  GLU A 144      55.659  87.394  36.311  1.00  0.00           C
ATOM   2027  C   GLU A 144      55.592  87.418  37.850  1.00  0.00           C
ATOM   2028  O   GLU A 144      56.554  87.778  38.523  1.00  0.00           O
ATOM   2029  CB  GLU A 144      56.913  88.067  35.682  1.00  0.00           C
ATOM   2030  CG  GLU A 144      57.050  87.649  34.211  1.00  0.00           C
ATOM   2031  CD  GLU A 144      58.135  88.281  33.379  1.00  0.00           C
ATOM   2032  OE1 GLU A 144      58.696  89.321  33.679  1.00  0.00           O
ATOM   2033  OE2 GLU A 144      58.359  87.712  32.262  1.00  0.00           O
ATOM   2034  H   GLU A 144      54.161  87.582  34.826  1.00  0.00           H
ATOM   2035  HA  GLU A 144      55.603  86.336  36.052  1.00  0.00           H
ATOM   2036  HB2 GLU A 144      56.798  89.140  35.839  1.00  0.00           H
ATOM   2037  HB3 GLU A 144      57.832  87.787  36.196  1.00  0.00           H
ATOM   2038  HG2 GLU A 144      57.275  86.583  34.249  1.00  0.00           H
ATOM   2039  HG3 GLU A 144      56.071  87.792  33.753  1.00  0.00           H
ATOM   2040  N   SER A 145      54.448  86.993  38.342  1.00  0.00           N
ATOM   2041  CA  SER A 145      54.006  86.937  39.763  1.00  0.00           C
ATOM   2042  C   SER A 145      53.972  85.575  40.526  1.00  0.00           C
ATOM   2043  O   SER A 145      53.930  85.623  41.704  1.00  0.00           O
ATOM   2044  CB  SER A 145      52.653  87.604  39.930  1.00  0.00           C
ATOM   2045  OG  SER A 145      52.464  88.879  39.388  1.00  0.00           O
ATOM   2046  H   SER A 145      53.802  86.702  37.622  1.00  0.00           H
ATOM   2047  HA  SER A 145      54.746  87.504  40.328  1.00  0.00           H
ATOM   2048  HB2 SER A 145      51.928  86.901  39.519  1.00  0.00           H
ATOM   2049  HB3 SER A 145      52.502  87.656  41.008  1.00  0.00           H
ATOM   2050  HG  SER A 145      52.140  88.787  38.489  1.00  0.00           H
ATOM   2051  N   PHE A 146      54.125  84.437  39.747  1.00  0.00           N
ATOM   2052  CA  PHE A 146      54.107  83.098  40.225  1.00  0.00           C
ATOM   2053  C   PHE A 146      55.312  82.278  39.656  1.00  0.00           C
ATOM   2054  O   PHE A 146      55.482  82.156  38.458  1.00  0.00           O
ATOM   2055  CB  PHE A 146      52.722  82.593  39.887  1.00  0.00           C
ATOM   2056  CG  PHE A 146      51.656  83.226  40.729  1.00  0.00           C
ATOM   2057  CD1 PHE A 146      51.421  82.881  42.091  1.00  0.00           C
ATOM   2058  CD2 PHE A 146      50.668  84.056  40.058  1.00  0.00           C
ATOM   2059  CE1 PHE A 146      50.313  83.353  42.829  1.00  0.00           C
ATOM   2060  CE2 PHE A 146      49.456  84.372  40.750  1.00  0.00           C
ATOM   2061  CZ  PHE A 146      49.342  84.130  42.158  1.00  0.00           C
ATOM   2062  H   PHE A 146      54.125  84.626  38.755  1.00  0.00           H
ATOM   2063  HA  PHE A 146      54.303  83.141  41.297  1.00  0.00           H
ATOM   2064  HB2 PHE A 146      52.489  82.768  38.836  1.00  0.00           H
ATOM   2065  HB3 PHE A 146      52.731  81.506  39.975  1.00  0.00           H
ATOM   2066  HD1 PHE A 146      52.178  82.299  42.595  1.00  0.00           H
ATOM   2067  HD2 PHE A 146      50.793  84.381  39.035  1.00  0.00           H
ATOM   2068  HE1 PHE A 146      50.109  83.049  43.845  1.00  0.00           H
ATOM   2069  HE2 PHE A 146      48.669  84.958  40.300  1.00  0.00           H
ATOM   2070  HZ  PHE A 146      48.563  84.584  42.752  1.00  0.00           H
ATOM   2071  N   ASP A 147      56.010  81.541  40.586  1.00  0.00           N
ATOM   2072  CA  ASP A 147      56.942  80.458  40.269  1.00  0.00           C
ATOM   2073  C   ASP A 147      56.287  79.450  39.318  1.00  0.00           C
ATOM   2074  O   ASP A 147      56.843  79.230  38.275  1.00  0.00           O
ATOM   2075  CB  ASP A 147      57.310  79.763  41.605  1.00  0.00           C
ATOM   2076  CG  ASP A 147      57.996  80.729  42.540  1.00  0.00           C
ATOM   2077  OD1 ASP A 147      59.086  81.274  42.119  1.00  0.00           O
ATOM   2078  OD2 ASP A 147      57.600  80.981  43.703  1.00  0.00           O
ATOM   2079  H   ASP A 147      55.733  81.732  41.538  1.00  0.00           H
ATOM   2080  HA  ASP A 147      57.847  80.861  39.814  1.00  0.00           H
ATOM   2081  HB2 ASP A 147      56.357  79.448  42.030  1.00  0.00           H
ATOM   2082  HB3 ASP A 147      58.006  78.946  41.413  1.00  0.00           H
ATOM   2083  N   CYS A 148      55.260  78.752  39.707  1.00  0.01           N
ATOM   2084  CA  CYS A 148      54.592  77.734  38.877  1.00  0.01           C
ATOM   2085  C   CYS A 148      53.077  77.749  39.300  1.00  0.01           C
ATOM   2086  O   CYS A 148      52.601  78.520  40.148  1.00  0.01           O
ATOM   2087  CB  CYS A 148      55.233  76.356  39.160  1.00  0.01           C
ATOM   2088  SG  CYS A 148      55.407  75.921  40.926  1.00  0.01           S
ATOM   2089  H   CYS A 148      54.758  78.965  40.558  1.00  0.01           H
ATOM   2090  HA  CYS A 148      54.653  78.099  37.852  1.00  0.01           H
ATOM   2091  HB2 CYS A 148      54.692  75.513  38.731  1.00  0.01           H
ATOM   2092  HB3 CYS A 148      56.229  76.410  38.720  1.00  0.01           H
ATOM   2093  HG  CYS A 148      56.183  76.967  41.222  1.00  0.01           H
ATOM   2094  N   ALA A 149      52.334  76.829  38.719  1.00  0.00           N
ATOM   2095  CA  ALA A 149      50.948  76.844  38.742  1.00  0.00           C
ATOM   2096  C   ALA A 149      50.504  75.437  38.325  1.00  0.00           C
ATOM   2097  O   ALA A 149      51.311  74.762  37.713  1.00  0.00           O
ATOM   2098  CB  ALA A 149      50.466  77.979  37.755  1.00  0.00           C
ATOM   2099  H   ALA A 149      52.743  76.247  38.001  1.00  0.00           H
ATOM   2100  HA  ALA A 149      50.673  77.094  39.766  1.00  0.00           H
ATOM   2101  HB1 ALA A 149      50.853  77.886  36.741  1.00  0.00           H
ATOM   2102  HB2 ALA A 149      49.383  77.856  37.730  1.00  0.00           H
ATOM   2103  HB3 ALA A 149      50.617  79.011  38.074  1.00  0.00           H
ATOM   2104  N   TRP A 150      49.256  75.124  38.547  1.00 -0.03           N
ATOM   2105  CA  TRP A 150      48.601  73.997  37.849  1.00 -0.03           C
ATOM   2106  C   TRP A 150      47.194  74.340  37.358  1.00 -0.03           C
ATOM   2107  O   TRP A 150      46.537  75.207  37.904  1.00 -0.03           O
ATOM   2108  CB  TRP A 150      48.607  72.724  38.752  1.00 -0.03           C
ATOM   2109  CG  TRP A 150      47.934  72.725  40.128  1.00 -0.03           C
ATOM   2110  CD1 TRP A 150      46.891  73.528  40.498  1.00 -0.03           C
ATOM   2111  CD2 TRP A 150      48.213  71.954  41.292  1.00 -0.03           C
ATOM   2112  CE2 TRP A 150      47.332  72.350  42.427  1.00 -0.03           C
ATOM   2113  CE3 TRP A 150      49.182  70.917  41.589  1.00 -0.03           C
ATOM   2114  NE1 TRP A 150      46.513  73.192  41.805  1.00 -0.03           N
ATOM   2115  CZ2 TRP A 150      47.493  71.886  43.721  1.00 -0.03           C
ATOM   2116  CZ3 TRP A 150      49.349  70.436  42.958  1.00 -0.03           C
ATOM   2117  CH2 TRP A 150      48.510  70.905  43.922  1.00 -0.03           C
ATOM   2118  H   TRP A 150      48.736  75.682  39.209  1.00 -0.03           H
ATOM   2119  HA  TRP A 150      49.195  73.774  36.962  1.00 -0.03           H
ATOM   2120  HB2 TRP A 150      48.206  71.860  38.222  1.00 -0.03           H
ATOM   2121  HB3 TRP A 150      49.643  72.505  39.010  1.00 -0.03           H
ATOM   2122  HD1 TRP A 150      46.220  74.183  39.962  1.00 -0.03           H
ATOM   2123  HE1 TRP A 150      45.665  73.564  42.208  1.00 -0.03           H
ATOM   2124  HE3 TRP A 150      49.901  70.655  40.828  1.00 -0.03           H
ATOM   2125  HZ2 TRP A 150      46.984  72.328  44.565  1.00 -0.03           H
ATOM   2126  HZ3 TRP A 150      50.206  69.831  43.215  1.00 -0.03           H
ATOM   2127  HH2 TRP A 150      48.691  70.622  44.949  1.00 -0.03           H
ATOM   2128  N   ALA A 151      46.685  73.719  36.293  1.00 -0.08           N
ATOM   2129  CA  ALA A 151      45.299  73.792  35.760  1.00 -0.08           C
ATOM   2130  C   ALA A 151      44.666  72.373  35.757  1.00 -0.08           C
ATOM   2131  O   ALA A 151      44.864  71.583  34.877  1.00 -0.08           O
ATOM   2132  CB  ALA A 151      45.317  74.490  34.388  1.00 -0.08           C
ATOM   2133  H   ALA A 151      47.286  72.988  35.940  1.00 -0.08           H
ATOM   2134  HA  ALA A 151      44.594  74.344  36.381  1.00 -0.08           H
ATOM   2135  HB1 ALA A 151      45.775  75.479  34.411  1.00 -0.08           H
ATOM   2136  HB2 ALA A 151      45.876  73.865  33.692  1.00 -0.08           H
ATOM   2137  HB3 ALA A 151      44.257  74.583  34.152  1.00 -0.08           H
ATOM   2138  N   ILE A 152      44.173  71.982  36.942  1.00 -0.30           N
ATOM   2139  CA  ILE A 152      43.646  70.656  37.201  1.00 -0.30           C
ATOM   2140  C   ILE A 152      42.248  70.695  36.490  1.00 -0.30           C
ATOM   2141  O   ILE A 152      41.323  71.371  37.035  1.00 -0.30           O
ATOM   2142  CB  ILE A 152      43.666  70.295  38.685  1.00 -0.30           C
ATOM   2143  CG1 ILE A 152      45.162  70.225  39.206  1.00 -0.30           C
ATOM   2144  CG2 ILE A 152      42.909  68.997  38.943  1.00 -0.30           C
ATOM   2145  CD1 ILE A 152      45.198  70.133  40.729  1.00 -0.30           C
ATOM   2146  H   ILE A 152      43.897  72.531  37.743  1.00 -0.30           H
ATOM   2147  HA  ILE A 152      44.304  69.927  36.729  1.00 -0.30           H
ATOM   2148  HB  ILE A 152      43.239  71.123  39.252  1.00 -0.30           H
ATOM   2149 HG12 ILE A 152      45.831  69.528  38.700  1.00 -0.30           H
ATOM   2150 HG13 ILE A 152      45.578  71.222  39.062  1.00 -0.30           H
ATOM   2151 HG21 ILE A 152      42.917  68.653  39.977  1.00 -0.30           H
ATOM   2152 HG22 ILE A 152      41.902  68.996  38.527  1.00 -0.30           H
ATOM   2153 HG23 ILE A 152      43.466  68.200  38.450  1.00 -0.30           H
ATOM   2154 HD11 ILE A 152      44.747  71.046  41.117  1.00 -0.30           H
ATOM   2155 HD12 ILE A 152      44.777  69.203  41.110  1.00 -0.30           H
ATOM   2156 HD13 ILE A 152      46.251  70.163  41.010  1.00 -0.30           H
ATOM   2157  N   GLU A 153      42.178  70.120  35.312  1.00  0.11           N
ATOM   2158  CA  GLU A 153      40.955  70.036  34.411  1.00  0.11           C
ATOM   2159  C   GLU A 153      40.169  71.302  33.987  1.00  0.11           C
ATOM   2160  O   GLU A 153      39.444  71.255  32.977  1.00  0.11           O
ATOM   2161  CB  GLU A 153      39.940  69.071  35.135  1.00  0.11           C
ATOM   2162  CG  GLU A 153      40.257  67.558  35.042  1.00  0.11           C
ATOM   2163  CD  GLU A 153      40.739  66.927  36.364  1.00  0.11           C
ATOM   2164  OE1 GLU A 153      39.889  66.320  36.991  1.00  0.11           O
ATOM   2165  OE2 GLU A 153      41.966  66.904  36.685  1.00  0.11           O
ATOM   2166  H   GLU A 153      42.974  69.570  35.024  1.00  0.11           H
ATOM   2167  HA  GLU A 153      41.260  69.461  33.537  1.00  0.11           H
ATOM   2168  HB2 GLU A 153      39.666  69.298  36.165  1.00  0.11           H
ATOM   2169  HB3 GLU A 153      39.045  69.235  34.535  1.00  0.11           H
ATOM   2170  HG2 GLU A 153      39.434  67.066  34.523  1.00  0.11           H
ATOM   2171  HG3 GLU A 153      41.067  67.452  34.320  1.00  0.11           H
ATOM   2172  N   SER A 154      40.486  72.432  34.620  1.00 -0.14           N
ATOM   2173  CA  SER A 154      39.755  73.646  34.354  1.00 -0.14           C
ATOM   2174  C   SER A 154      39.739  74.179  32.930  1.00 -0.14           C
ATOM   2175  O   SER A 154      38.782  74.826  32.450  1.00 -0.14           O
ATOM   2176  CB  SER A 154      40.418  74.752  35.294  1.00 -0.14           C
ATOM   2177  OG  SER A 154      41.811  74.919  34.959  1.00 -0.14           O
ATOM   2178  H   SER A 154      41.087  72.342  35.427  1.00 -0.14           H
ATOM   2179  HA  SER A 154      38.705  73.515  34.616  1.00 -0.14           H
ATOM   2180  HB2 SER A 154      39.840  75.675  35.272  1.00 -0.14           H
ATOM   2181  HB3 SER A 154      40.456  74.362  36.312  1.00 -0.14           H
ATOM   2182  HG  SER A 154      42.323  74.886  35.770  1.00 -0.14           H
ATOM   2183  N   LEU A 155      40.804  73.817  32.139  1.00 -0.11           N
ATOM   2184  CA  LEU A 155      40.871  74.369  30.700  1.00 -0.11           C
ATOM   2185  C   LEU A 155      39.778  73.728  29.799  1.00 -0.11           C
ATOM   2186  O   LEU A 155      39.362  74.381  28.858  1.00 -0.11           O
ATOM   2187  CB  LEU A 155      42.323  74.116  30.200  1.00 -0.11           C
ATOM   2188  CG  LEU A 155      43.306  74.877  30.967  1.00 -0.11           C
ATOM   2189  CD1 LEU A 155      44.742  74.324  30.739  1.00 -0.11           C
ATOM   2190  CD2 LEU A 155      43.215  76.396  30.563  1.00 -0.11           C
ATOM   2191  H   LEU A 155      41.592  73.259  32.438  1.00 -0.11           H
ATOM   2192  HA  LEU A 155      40.599  75.424  30.709  1.00 -0.11           H
ATOM   2193  HB2 LEU A 155      42.434  73.035  30.295  1.00 -0.11           H
ATOM   2194  HB3 LEU A 155      42.491  74.317  29.142  1.00 -0.11           H
ATOM   2195  HG  LEU A 155      43.197  74.809  32.049  1.00 -0.11           H
ATOM   2196 HD11 LEU A 155      44.928  74.496  29.679  1.00 -0.11           H
ATOM   2197 HD12 LEU A 155      45.503  74.885  31.282  1.00 -0.11           H
ATOM   2198 HD13 LEU A 155      44.792  73.275  31.033  1.00 -0.11           H
ATOM   2199 HD21 LEU A 155      42.240  76.812  30.818  1.00 -0.11           H
ATOM   2200 HD22 LEU A 155      43.969  76.929  31.142  1.00 -0.11           H
ATOM   2201 HD23 LEU A 155      43.365  76.538  29.493  1.00 -0.11           H
ATOM   2202  N   CYS A 156      39.182  72.623  30.220  1.00 -1.17           N
ATOM   2203  CA  CYS A 156      37.973  71.985  29.563  1.00 -1.17           C
ATOM   2204  C   CYS A 156      36.815  73.066  29.271  1.00 -1.17           C
ATOM   2205  O   CYS A 156      36.159  72.984  28.209  1.00 -1.17           O
ATOM   2206  CB  CYS A 156      37.601  70.805  30.416  1.00 -1.17           C
ATOM   2207  SG  CYS A 156      36.663  71.220  31.882  1.00 -1.17           S
ATOM   2208  H   CYS A 156      39.650  72.184  31.000  1.00 -1.17           H
ATOM   2209  HA  CYS A 156      38.200  71.643  28.553  1.00 -1.17           H
ATOM   2210  HB2 CYS A 156      37.038  70.063  29.849  1.00 -1.17           H
ATOM   2211  HB3 CYS A 156      38.509  70.408  30.870  1.00 -1.17           H
ATOM   2212  HG  CYS A 156      37.693  71.328  32.727  1.00 -1.17           H
ATOM   2213  N   HID A 157      36.558  74.017  30.141  1.00 -0.41           N
ATOM   2214  CA  HID A 157      35.573  75.106  29.955  1.00 -0.41           C
ATOM   2215  C   HID A 157      36.072  76.176  28.987  1.00 -0.41           C
ATOM   2216  O   HID A 157      35.221  76.805  28.278  1.00 -0.41           O
ATOM   2217  CB  HID A 157      35.368  75.828  31.318  1.00 -0.41           C
ATOM   2218  CG  HID A 157      34.967  74.846  32.409  1.00 -0.41           C
ATOM   2219  CD2 HID A 157      35.815  74.541  33.460  1.00 -0.41           C
ATOM   2220  ND1 HID A 157      33.966  73.945  32.425  1.00 -0.41           N
ATOM   2221  CE1 HID A 157      34.025  73.225  33.534  1.00 -0.41           C
ATOM   2222  NE2 HID A 157      35.145  73.558  34.230  1.00 -0.41           N
ATOM   2223  H   HID A 157      36.978  73.902  31.052  1.00 -0.41           H
ATOM   2224  HA  HID A 157      34.666  74.642  29.568  1.00 -0.41           H
ATOM   2225  HB2 HID A 157      36.242  76.417  31.598  1.00 -0.41           H
ATOM   2226  HB3 HID A 157      34.600  76.594  31.204  1.00 -0.41           H
ATOM   2227  HD1 HID A 157      33.462  73.649  31.601  1.00 -0.41           H
ATOM   2228  HD2 HID A 157      36.715  75.082  33.711  1.00 -0.41           H
ATOM   2229  HE1 HID A 157      33.329  72.440  33.788  1.00 -0.41           H
ATOM   2230  N   MET A 158      37.337  76.566  29.012  1.00 -0.03           N
ATOM   2231  CA  MET A 158      37.722  77.884  28.577  1.00 -0.03           C
ATOM   2232  C   MET A 158      37.964  77.989  27.042  1.00 -0.03           C
ATOM   2233  O   MET A 158      38.036  76.971  26.341  1.00 -0.03           O
ATOM   2234  CB  MET A 158      38.950  78.198  29.365  1.00 -0.03           C
ATOM   2235  CG  MET A 158      38.910  77.853  30.826  1.00 -0.03           C
ATOM   2236  SD  MET A 158      40.097  78.745  31.831  1.00 -0.03           S
ATOM   2237  CE  MET A 158      40.296  77.640  33.287  1.00 -0.03           C
ATOM   2238  H   MET A 158      38.085  75.966  29.329  1.00 -0.03           H
ATOM   2239  HA  MET A 158      36.888  78.529  28.852  1.00 -0.03           H
ATOM   2240  HB2 MET A 158      39.850  77.761  28.932  1.00 -0.03           H
ATOM   2241  HB3 MET A 158      39.115  79.275  29.342  1.00 -0.03           H
ATOM   2242  HG2 MET A 158      37.963  78.170  31.262  1.00 -0.03           H
ATOM   2243  HG3 MET A 158      39.108  76.783  30.901  1.00 -0.03           H
ATOM   2244  HE1 MET A 158      39.275  77.262  33.330  1.00 -0.03           H
ATOM   2245  HE2 MET A 158      41.006  76.817  33.213  1.00 -0.03           H
ATOM   2246  HE3 MET A 158      40.429  78.208  34.208  1.00 -0.03           H
ATOM   2247  N   ASP A 159      38.337  79.181  26.624  1.00  0.00           N
ATOM   2248  CA  ASP A 159      39.228  79.379  25.529  1.00  0.00           C
ATOM   2249  C   ASP A 159      40.674  79.176  25.895  1.00  0.00           C
ATOM   2250  O   ASP A 159      41.257  80.002  26.671  1.00  0.00           O
ATOM   2251  CB  ASP A 159      38.967  80.790  24.938  1.00  0.00           C
ATOM   2252  CG  ASP A 159      39.646  80.965  23.552  1.00  0.00           C
ATOM   2253  OD1 ASP A 159      40.818  80.632  23.344  1.00  0.00           O
ATOM   2254  OD2 ASP A 159      38.948  81.535  22.688  1.00  0.00           O
ATOM   2255  H   ASP A 159      38.309  79.986  27.233  1.00  0.00           H
ATOM   2256  HA  ASP A 159      38.949  78.689  24.733  1.00  0.00           H
ATOM   2257  HB2 ASP A 159      37.895  80.968  24.850  1.00  0.00           H
ATOM   2258  HB3 ASP A 159      39.413  81.531  25.602  1.00  0.00           H
ATOM   2259  N   ARG A 160      41.265  78.069  25.494  1.00  0.03           N
ATOM   2260  CA  ARG A 160      42.649  77.725  25.852  1.00  0.03           C
ATOM   2261  C   ARG A 160      43.654  78.744  25.336  1.00  0.03           C
ATOM   2262  O   ARG A 160      44.672  78.906  25.946  1.00  0.03           O
ATOM   2263  CB  ARG A 160      43.024  76.365  25.143  1.00  0.03           C
ATOM   2264  CG  ARG A 160      42.286  75.133  25.674  1.00  0.03           C
ATOM   2265  CD  ARG A 160      40.712  75.064  25.629  1.00  0.03           C
ATOM   2266  NE  ARG A 160      40.258  73.635  25.864  1.00  0.03           N
ATOM   2267  CZ  ARG A 160      39.026  73.265  26.187  1.00  0.03           C
ATOM   2268  NH1 ARG A 160      38.069  74.106  26.382  1.00  0.03           N
ATOM   2269  NH2 ARG A 160      38.723  72.010  26.287  1.00  0.03           N
ATOM   2270  H   ARG A 160      40.722  77.517  24.845  1.00  0.03           H
ATOM   2271  HA  ARG A 160      42.754  77.549  26.922  1.00  0.03           H
ATOM   2272  HB2 ARG A 160      42.851  76.542  24.081  1.00  0.03           H
ATOM   2273  HB3 ARG A 160      44.057  76.075  25.340  1.00  0.03           H
ATOM   2274  HG2 ARG A 160      42.765  74.272  25.207  1.00  0.03           H
ATOM   2275  HG3 ARG A 160      42.521  75.089  26.738  1.00  0.03           H
ATOM   2276  HD2 ARG A 160      40.255  75.656  26.422  1.00  0.03           H
ATOM   2277  HD3 ARG A 160      40.364  75.345  24.635  1.00  0.03           H
ATOM   2278  HE  ARG A 160      40.950  72.907  25.757  1.00  0.03           H
ATOM   2279 HH11 ARG A 160      38.281  75.087  26.271  1.00  0.03           H
ATOM   2280 HH12 ARG A 160      37.223  73.713  26.769  1.00  0.03           H
ATOM   2281 HH21 ARG A 160      39.532  71.491  26.598  1.00  0.03           H
ATOM   2282 HH22 ARG A 160      37.837  71.526  26.262  1.00  0.03           H
ATOM   2283  N   ALA A 161      43.404  79.474  24.187  1.00  0.00           N
ATOM   2284  CA  ALA A 161      44.255  80.516  23.770  1.00  0.00           C
ATOM   2285  C   ALA A 161      44.283  81.687  24.706  1.00  0.00           C
ATOM   2286  O   ALA A 161      45.426  82.118  24.994  1.00  0.00           O
ATOM   2287  CB  ALA A 161      43.764  80.866  22.391  1.00  0.00           C
ATOM   2288  H   ALA A 161      42.418  79.505  23.969  1.00  0.00           H
ATOM   2289  HA  ALA A 161      45.297  80.206  23.691  1.00  0.00           H
ATOM   2290  HB1 ALA A 161      43.698  79.946  21.811  1.00  0.00           H
ATOM   2291  HB2 ALA A 161      42.778  81.325  22.462  1.00  0.00           H
ATOM   2292  HB3 ALA A 161      44.467  81.589  21.977  1.00  0.00           H
ATOM   2293  N   LYS A 162      43.129  82.117  25.240  1.00  0.02           N
ATOM   2294  CA  LYS A 162      42.944  83.079  26.287  1.00  0.02           C
ATOM   2295  C   LYS A 162      43.613  82.636  27.627  1.00  0.02           C
ATOM   2296  O   LYS A 162      44.387  83.427  28.188  1.00  0.02           O
ATOM   2297  CB  LYS A 162      41.440  83.402  26.457  1.00  0.02           C
ATOM   2298  CG  LYS A 162      40.802  84.132  25.324  1.00  0.02           C
ATOM   2299  CD  LYS A 162      39.339  84.477  25.559  1.00  0.02           C
ATOM   2300  CE  LYS A 162      38.901  85.177  24.336  1.00  0.02           C
ATOM   2301  NZ  LYS A 162      38.849  84.319  23.096  1.00  0.02           N
ATOM   2302  H   LYS A 162      42.402  81.505  24.901  1.00  0.02           H
ATOM   2303  HA  LYS A 162      43.468  84.003  26.041  1.00  0.02           H
ATOM   2304  HB2 LYS A 162      40.811  82.537  26.665  1.00  0.02           H
ATOM   2305  HB3 LYS A 162      41.284  84.099  27.281  1.00  0.02           H
ATOM   2306  HG2 LYS A 162      41.344  85.051  25.100  1.00  0.02           H
ATOM   2307  HG3 LYS A 162      40.852  83.423  24.497  1.00  0.02           H
ATOM   2308  HD2 LYS A 162      38.847  83.530  25.784  1.00  0.02           H
ATOM   2309  HD3 LYS A 162      39.219  85.065  26.468  1.00  0.02           H
ATOM   2310  HE2 LYS A 162      37.920  85.592  24.568  1.00  0.02           H
ATOM   2311  HE3 LYS A 162      39.617  85.998  24.282  1.00  0.02           H
ATOM   2312  HZ1 LYS A 162      39.427  83.497  23.005  1.00  0.02           H
ATOM   2313  HZ2 LYS A 162      37.921  83.922  23.070  1.00  0.02           H
ATOM   2314  HZ3 LYS A 162      39.103  84.872  22.290  1.00  0.02           H
ATOM   2315  N   ALA A 163      43.243  81.466  28.139  1.00  0.01           N
ATOM   2316  CA  ALA A 163      43.759  80.938  29.393  1.00  0.01           C
ATOM   2317  C   ALA A 163      45.280  80.680  29.295  1.00  0.01           C
ATOM   2318  O   ALA A 163      45.885  80.888  30.385  1.00  0.01           O
ATOM   2319  CB  ALA A 163      43.030  79.593  29.685  1.00  0.01           C
ATOM   2320  H   ALA A 163      42.635  80.875  27.591  1.00  0.01           H
ATOM   2321  HA  ALA A 163      43.562  81.663  30.182  1.00  0.01           H
ATOM   2322  HB1 ALA A 163      41.945  79.704  29.676  1.00  0.01           H
ATOM   2323  HB2 ALA A 163      43.280  78.923  28.863  1.00  0.01           H
ATOM   2324  HB3 ALA A 163      43.387  79.128  30.604  1.00  0.01           H
ATOM   2325  N   LEU A 164      45.957  80.469  28.204  1.00  0.00           N
ATOM   2326  CA  LEU A 164      47.405  80.156  28.210  1.00  0.00           C
ATOM   2327  C   LEU A 164      48.266  81.322  27.809  1.00  0.00           C
ATOM   2328  O   LEU A 164      49.341  81.441  28.403  1.00  0.00           O
ATOM   2329  CB  LEU A 164      47.605  78.975  27.254  1.00  0.00           C
ATOM   2330  CG  LEU A 164      46.953  77.646  27.870  1.00  0.00           C
ATOM   2331  CD1 LEU A 164      46.804  76.497  26.858  1.00  0.00           C
ATOM   2332  CD2 LEU A 164      47.675  77.076  29.086  1.00  0.00           C
ATOM   2333  H   LEU A 164      45.429  80.553  27.347  1.00  0.00           H
ATOM   2334  HA  LEU A 164      47.677  79.836  29.215  1.00  0.00           H
ATOM   2335  HB2 LEU A 164      47.222  79.252  26.272  1.00  0.00           H
ATOM   2336  HB3 LEU A 164      48.672  78.854  27.071  1.00  0.00           H
ATOM   2337  HG  LEU A 164      45.910  77.892  28.071  1.00  0.00           H
ATOM   2338 HD11 LEU A 164      47.735  75.992  26.602  1.00  0.00           H
ATOM   2339 HD12 LEU A 164      46.173  75.679  27.207  1.00  0.00           H
ATOM   2340 HD13 LEU A 164      46.457  76.822  25.877  1.00  0.00           H
ATOM   2341 HD21 LEU A 164      47.538  77.861  29.830  1.00  0.00           H
ATOM   2342 HD22 LEU A 164      47.097  76.240  29.479  1.00  0.00           H
ATOM   2343 HD23 LEU A 164      48.733  76.857  28.949  1.00  0.00           H
ATOM   2344  N   GLY A 165      47.766  82.296  26.961  1.00  0.00           N
ATOM   2345  CA  GLY A 165      48.365  83.579  26.831  1.00  0.00           C
ATOM   2346  C   GLY A 165      48.360  84.392  28.152  1.00  0.00           C
ATOM   2347  O   GLY A 165      49.296  85.118  28.417  1.00  0.00           O
ATOM   2348  H   GLY A 165      46.854  82.205  26.536  1.00  0.00           H
ATOM   2349  HA2 GLY A 165      49.344  83.529  26.356  1.00  0.00           H
ATOM   2350  HA3 GLY A 165      47.589  84.068  26.243  1.00  0.00           H
ATOM   2351  N   GLU A 166      47.329  84.221  29.039  1.00  0.00           N
ATOM   2352  CA  GLU A 166      47.300  84.956  30.290  1.00  0.00           C
ATOM   2353  C   GLU A 166      48.206  84.259  31.303  1.00  0.00           C
ATOM   2354  O   GLU A 166      48.950  84.852  32.001  1.00  0.00           O
ATOM   2355  CB  GLU A 166      45.902  85.012  30.883  1.00  0.00           C
ATOM   2356  CG  GLU A 166      45.751  85.886  32.149  1.00  0.00           C
ATOM   2357  CD  GLU A 166      45.755  87.401  31.756  1.00  0.00           C
ATOM   2358  OE1 GLU A 166      46.361  87.776  30.768  1.00  0.00           O
ATOM   2359  OE2 GLU A 166      45.323  88.232  32.579  1.00  0.00           O
ATOM   2360  H   GLU A 166      46.473  83.764  28.759  1.00  0.00           H
ATOM   2361  HA  GLU A 166      47.679  85.966  30.137  1.00  0.00           H
ATOM   2362  HB2 GLU A 166      45.196  85.389  30.143  1.00  0.00           H
ATOM   2363  HB3 GLU A 166      45.567  83.993  31.072  1.00  0.00           H
ATOM   2364  HG2 GLU A 166      44.818  85.671  32.670  1.00  0.00           H
ATOM   2365  HG3 GLU A 166      46.606  85.790  32.817  1.00  0.00           H
ATOM   2366  N   ALA A 167      48.283  82.908  31.325  1.00  0.00           N
ATOM   2367  CA  ALA A 167      49.190  82.085  32.159  1.00  0.00           C
ATOM   2368  C   ALA A 167      50.653  82.434  31.907  1.00  0.00           C
ATOM   2369  O   ALA A 167      51.469  82.659  32.791  1.00  0.00           O
ATOM   2370  CB  ALA A 167      48.821  80.621  31.904  1.00  0.00           C
ATOM   2371  H   ALA A 167      47.560  82.429  30.807  1.00  0.00           H
ATOM   2372  HA  ALA A 167      49.038  82.305  33.216  1.00  0.00           H
ATOM   2373  HB1 ALA A 167      49.127  80.460  30.871  1.00  0.00           H
ATOM   2374  HB2 ALA A 167      49.204  79.868  32.593  1.00  0.00           H
ATOM   2375  HB3 ALA A 167      47.755  80.545  32.116  1.00  0.00           H
ATOM   2376  N   TRP A 168      50.975  82.682  30.634  1.00  0.00           N
ATOM   2377  CA  TRP A 168      52.297  83.100  30.235  1.00  0.00           C
ATOM   2378  C   TRP A 168      52.649  84.494  30.790  1.00  0.00           C
ATOM   2379  O   TRP A 168      53.822  84.665  31.202  1.00  0.00           O
ATOM   2380  CB  TRP A 168      52.444  83.135  28.739  1.00  0.00           C
ATOM   2381  CG  TRP A 168      53.809  83.088  28.164  1.00  0.00           C
ATOM   2382  CD1 TRP A 168      54.439  82.003  27.591  1.00  0.00           C
ATOM   2383  CD2 TRP A 168      54.831  84.193  28.043  1.00  0.00           C
ATOM   2384  CE2 TRP A 168      55.935  83.681  27.306  1.00  0.00           C
ATOM   2385  CE3 TRP A 168      54.828  85.559  28.237  1.00  0.00           C
ATOM   2386  NE1 TRP A 168      55.673  82.347  27.121  1.00  0.00           N
ATOM   2387  CZ2 TRP A 168      56.957  84.507  26.837  1.00  0.00           C
ATOM   2388  CZ3 TRP A 168      55.848  86.438  27.843  1.00  0.00           C
ATOM   2389  CH2 TRP A 168      56.909  85.905  27.153  1.00  0.00           C
ATOM   2390  H   TRP A 168      50.322  82.575  29.871  1.00  0.00           H
ATOM   2391  HA  TRP A 168      53.076  82.446  30.629  1.00  0.00           H
ATOM   2392  HB2 TRP A 168      51.951  82.294  28.252  1.00  0.00           H
ATOM   2393  HB3 TRP A 168      51.917  84.040  28.440  1.00  0.00           H
ATOM   2394  HD1 TRP A 168      53.875  81.117  27.339  1.00  0.00           H
ATOM   2395  HE1 TRP A 168      56.187  81.636  26.621  1.00  0.00           H
ATOM   2396  HE3 TRP A 168      53.942  85.961  28.706  1.00  0.00           H
ATOM   2397  HZ2 TRP A 168      57.852  84.097  26.392  1.00  0.00           H
ATOM   2398  HZ3 TRP A 168      55.764  87.489  28.075  1.00  0.00           H
ATOM   2399  HH2 TRP A 168      57.854  86.402  26.984  1.00  0.00           H
ATOM   2400  N   ARG A 169      51.773  85.456  30.832  1.00  0.00           N
ATOM   2401  CA  ARG A 169      51.839  86.785  31.441  1.00  0.00           C
ATOM   2402  C   ARG A 169      52.229  86.498  32.904  1.00  0.00           C
ATOM   2403  O   ARG A 169      53.286  86.859  33.297  1.00  0.00           O
ATOM   2404  CB  ARG A 169      50.573  87.566  31.327  1.00  0.00           C
ATOM   2405  CG  ARG A 169      50.717  89.078  31.646  1.00  0.00           C
ATOM   2406  CD  ARG A 169      49.386  89.810  31.423  1.00  0.00           C
ATOM   2407  NE  ARG A 169      48.325  89.458  32.406  1.00  0.00           N
ATOM   2408  CZ  ARG A 169      48.167  89.908  33.621  1.00  0.00           C
ATOM   2409  NH1 ARG A 169      49.104  90.576  34.241  1.00  0.00           N
ATOM   2410  NH2 ARG A 169      47.090  89.595  34.256  1.00  0.00           N
ATOM   2411  H   ARG A 169      50.966  85.246  30.261  1.00  0.00           H
ATOM   2412  HA  ARG A 169      52.651  87.429  31.102  1.00  0.00           H
ATOM   2413  HB2 ARG A 169      50.207  87.439  30.308  1.00  0.00           H
ATOM   2414  HB3 ARG A 169      49.928  87.147  32.100  1.00  0.00           H
ATOM   2415  HG2 ARG A 169      51.046  89.175  32.681  1.00  0.00           H
ATOM   2416  HG3 ARG A 169      51.488  89.518  31.013  1.00  0.00           H
ATOM   2417  HD2 ARG A 169      49.493  90.888  31.298  1.00  0.00           H
ATOM   2418  HD3 ARG A 169      48.957  89.476  30.478  1.00  0.00           H
ATOM   2419  HE  ARG A 169      47.454  89.037  32.114  1.00  0.00           H
ATOM   2420 HH11 ARG A 169      49.978  90.797  33.786  1.00  0.00           H
ATOM   2421 HH12 ARG A 169      48.750  90.841  35.149  1.00  0.00           H
ATOM   2422 HH21 ARG A 169      46.431  88.959  33.830  1.00  0.00           H
ATOM   2423 HH22 ARG A 169      46.918  89.860  35.215  1.00  0.00           H
ATOM   2424  N   VAL A 170      51.411  85.759  33.699  1.00  0.00           N
ATOM   2425  CA  VAL A 170      51.544  85.824  35.136  1.00  0.00           C
ATOM   2426  C   VAL A 170      52.556  84.798  35.689  1.00  0.00           C
ATOM   2427  O   VAL A 170      53.013  84.921  36.798  1.00  0.00           O
ATOM   2428  CB  VAL A 170      50.250  85.642  35.816  1.00  0.00           C
ATOM   2429  CG1 VAL A 170      49.225  86.698  35.381  1.00  0.00           C
ATOM   2430  CG2 VAL A 170      49.746  84.267  35.675  1.00  0.00           C
ATOM   2431  H   VAL A 170      50.599  85.316  33.295  1.00  0.00           H
ATOM   2432  HA  VAL A 170      51.993  86.790  35.369  1.00  0.00           H
ATOM   2433  HB  VAL A 170      50.488  85.735  36.876  1.00  0.00           H
ATOM   2434 HG11 VAL A 170      48.363  86.495  36.016  1.00  0.00           H
ATOM   2435 HG12 VAL A 170      49.550  87.705  35.640  1.00  0.00           H
ATOM   2436 HG13 VAL A 170      48.840  86.675  34.361  1.00  0.00           H
ATOM   2437 HG21 VAL A 170      49.409  84.032  34.666  1.00  0.00           H
ATOM   2438 HG22 VAL A 170      50.359  83.454  36.063  1.00  0.00           H
ATOM   2439 HG23 VAL A 170      48.842  84.179  36.278  1.00  0.00           H
ATOM   2440  N   LEU A 171      53.053  83.801  34.922  1.00  0.00           N
ATOM   2441  CA  LEU A 171      54.210  82.999  35.287  1.00  0.00           C
ATOM   2442  C   LEU A 171      55.544  83.769  35.133  1.00  0.00           C
ATOM   2443  O   LEU A 171      55.787  84.520  34.172  1.00  0.00           O
ATOM   2444  CB  LEU A 171      54.267  81.603  34.524  1.00  0.00           C
ATOM   2445  CG  LEU A 171      53.203  80.624  34.975  1.00  0.00           C
ATOM   2446  CD1 LEU A 171      53.593  79.241  34.561  1.00  0.00           C
ATOM   2447  CD2 LEU A 171      53.005  80.662  36.451  1.00  0.00           C
ATOM   2448  H   LEU A 171      52.611  83.693  34.020  1.00  0.00           H
ATOM   2449  HA  LEU A 171      54.278  82.872  36.367  1.00  0.00           H
ATOM   2450  HB2 LEU A 171      54.126  81.869  33.477  1.00  0.00           H
ATOM   2451  HB3 LEU A 171      55.288  81.290  34.743  1.00  0.00           H
ATOM   2452  HG  LEU A 171      52.225  80.682  34.498  1.00  0.00           H
ATOM   2453 HD11 LEU A 171      54.567  78.919  34.929  1.00  0.00           H
ATOM   2454 HD12 LEU A 171      52.877  78.427  34.679  1.00  0.00           H
ATOM   2455 HD13 LEU A 171      53.628  79.186  33.473  1.00  0.00           H
ATOM   2456 HD21 LEU A 171      52.412  81.541  36.705  1.00  0.00           H
ATOM   2457 HD22 LEU A 171      52.433  79.802  36.802  1.00  0.00           H
ATOM   2458 HD23 LEU A 171      53.959  80.702  36.976  1.00  0.00           H
ATOM   2459  N   LYS A 172      56.536  83.480  36.018  1.00  0.00           N
ATOM   2460  CA  LYS A 172      57.906  83.938  35.935  1.00  0.00           C
ATOM   2461  C   LYS A 172      58.544  83.312  34.691  1.00  0.00           C
ATOM   2462  O   LYS A 172      58.137  82.243  34.258  1.00  0.00           O
ATOM   2463  CB  LYS A 172      58.712  83.577  37.137  1.00  0.00           C
ATOM   2464  CG  LYS A 172      58.419  84.476  38.357  1.00  0.00           C
ATOM   2465  CD  LYS A 172      59.169  83.972  39.629  1.00  0.00           C
ATOM   2466  CE  LYS A 172      58.425  84.493  40.804  1.00  0.00           C
ATOM   2467  NZ  LYS A 172      58.983  84.164  42.171  1.00  0.00           N
ATOM   2468  H   LYS A 172      56.338  82.839  36.772  1.00  0.00           H
ATOM   2469  HA  LYS A 172      57.921  85.022  35.819  1.00  0.00           H
ATOM   2470  HB2 LYS A 172      58.457  82.549  37.395  1.00  0.00           H
ATOM   2471  HB3 LYS A 172      59.782  83.629  36.935  1.00  0.00           H
ATOM   2472  HG2 LYS A 172      58.644  85.530  38.196  1.00  0.00           H
ATOM   2473  HG3 LYS A 172      57.338  84.479  38.499  1.00  0.00           H
ATOM   2474  HD2 LYS A 172      59.077  82.886  39.648  1.00  0.00           H
ATOM   2475  HD3 LYS A 172      60.212  84.262  39.506  1.00  0.00           H
ATOM   2476  HE2 LYS A 172      58.497  85.578  40.723  1.00  0.00           H
ATOM   2477  HE3 LYS A 172      57.366  84.236  40.799  1.00  0.00           H
ATOM   2478  HZ1 LYS A 172      59.951  84.450  42.176  1.00  0.00           H
ATOM   2479  HZ2 LYS A 172      58.499  84.472  43.003  1.00  0.00           H
ATOM   2480  HZ3 LYS A 172      59.008  83.157  42.233  1.00  0.00           H
ATOM   2481  N   PRO A 173      59.596  83.873  34.138  1.00  0.00           N
ATOM   2482  CA  PRO A 173      60.495  83.137  33.199  1.00  0.00           C
ATOM   2483  C   PRO A 173      61.037  81.848  33.729  1.00  0.00           C
ATOM   2484  O   PRO A 173      61.311  81.686  34.943  1.00  0.00           O
ATOM   2485  CB  PRO A 173      61.605  84.164  32.998  1.00  0.00           C
ATOM   2486  CG  PRO A 173      61.056  85.493  33.337  1.00  0.00           C
ATOM   2487  CD  PRO A 173      60.120  85.162  34.509  1.00  0.00           C
ATOM   2488  HA  PRO A 173      59.846  82.996  32.335  1.00  0.00           H
ATOM   2489  HB2 PRO A 173      62.421  83.861  33.655  1.00  0.00           H
ATOM   2490  HB3 PRO A 173      61.860  84.103  31.940  1.00  0.00           H
ATOM   2491  HG2 PRO A 173      61.798  86.245  33.608  1.00  0.00           H
ATOM   2492  HG3 PRO A 173      60.414  85.770  32.501  1.00  0.00           H
ATOM   2493  HD2 PRO A 173      60.739  85.116  35.405  1.00  0.00           H
ATOM   2494  HD3 PRO A 173      59.316  85.896  34.563  1.00  0.00           H
ATOM   2495  N   GLY A 174      61.141  80.788  32.924  1.00  0.00           N
ATOM   2496  CA  GLY A 174      61.488  79.430  33.429  1.00  0.00           C
ATOM   2497  C   GLY A 174      60.280  78.687  34.060  1.00  0.00           C
ATOM   2498  O   GLY A 174      60.321  77.490  34.339  1.00  0.00           O
ATOM   2499  H   GLY A 174      60.849  80.948  31.971  1.00  0.00           H
ATOM   2500  HA2 GLY A 174      61.793  78.992  32.478  1.00  0.00           H
ATOM   2501  HA3 GLY A 174      62.368  79.375  34.069  1.00  0.00           H
ATOM   2502  N   GLY A 175      59.165  79.328  34.246  1.00  0.00           N
ATOM   2503  CA  GLY A 175      58.008  78.842  35.048  1.00  0.00           C
ATOM   2504  C   GLY A 175      57.168  77.681  34.576  1.00  0.00           C
ATOM   2505  O   GLY A 175      56.757  77.584  33.423  1.00  0.00           O
ATOM   2506  H   GLY A 175      59.125  80.278  33.906  1.00  0.00           H
ATOM   2507  HA2 GLY A 175      58.455  78.718  36.034  1.00  0.00           H
ATOM   2508  HA3 GLY A 175      57.416  79.754  35.133  1.00  0.00           H
ATOM   2509  N   ASP A 176      57.078  76.684  35.470  1.00  0.00           N
ATOM   2510  CA  ASP A 176      56.436  75.420  35.179  1.00  0.00           C
ATOM   2511  C   ASP A 176      54.847  75.625  35.193  1.00  0.00           C
ATOM   2512  O   ASP A 176      54.360  76.568  35.830  1.00  0.00           O
ATOM   2513  CB  ASP A 176      56.743  74.275  36.180  1.00  0.00           C
ATOM   2514  CG  ASP A 176      58.229  73.974  36.349  1.00  0.00           C
ATOM   2515  OD1 ASP A 176      58.655  72.949  35.854  1.00  0.00           O
ATOM   2516  OD2 ASP A 176      58.968  74.701  37.022  1.00  0.00           O
ATOM   2517  H   ASP A 176      57.407  76.849  36.410  1.00  0.00           H
ATOM   2518  HA  ASP A 176      56.657  75.065  34.172  1.00  0.00           H
ATOM   2519  HB2 ASP A 176      56.423  74.638  37.157  1.00  0.00           H
ATOM   2520  HB3 ASP A 176      56.204  73.333  36.071  1.00  0.00           H
ATOM   2521  N   LEU A 177      54.067  74.805  34.465  1.00  0.00           N
ATOM   2522  CA  LEU A 177      52.611  74.835  34.516  1.00  0.00           C
ATOM   2523  C   LEU A 177      52.043  73.486  34.314  1.00  0.00           C
ATOM   2524  O   LEU A 177      52.006  72.918  33.228  1.00  0.00           O
ATOM   2525  CB  LEU A 177      52.063  75.834  33.479  1.00  0.00           C
ATOM   2526  CG  LEU A 177      50.498  75.802  33.242  1.00  0.00           C
ATOM   2527  CD1 LEU A 177      49.768  76.302  34.520  1.00  0.00           C
ATOM   2528  CD2 LEU A 177      50.221  76.887  32.180  1.00  0.00           C
ATOM   2529  H   LEU A 177      54.625  74.195  33.885  1.00  0.00           H
ATOM   2530  HA  LEU A 177      52.305  75.129  35.520  1.00  0.00           H
ATOM   2531  HB2 LEU A 177      52.449  76.825  33.716  1.00  0.00           H
ATOM   2532  HB3 LEU A 177      52.459  75.542  32.506  1.00  0.00           H
ATOM   2533  HG  LEU A 177      49.973  74.895  32.941  1.00  0.00           H
ATOM   2534 HD11 LEU A 177      50.252  77.267  34.672  1.00  0.00           H
ATOM   2535 HD12 LEU A 177      48.701  76.247  34.306  1.00  0.00           H
ATOM   2536 HD13 LEU A 177      49.980  75.640  35.360  1.00  0.00           H
ATOM   2537 HD21 LEU A 177      50.501  76.442  31.226  1.00  0.00           H
ATOM   2538 HD22 LEU A 177      49.162  77.147  32.173  1.00  0.00           H
ATOM   2539 HD23 LEU A 177      50.856  77.759  32.336  1.00  0.00           H
ATOM   2540  N   LEU A 178      51.613  72.830  35.400  1.00 -0.03           N
ATOM   2541  CA  LEU A 178      51.122  71.452  35.252  1.00 -0.03           C
ATOM   2542  C   LEU A 178      49.658  71.533  34.711  1.00 -0.03           C
ATOM   2543  O   LEU A 178      48.828  72.198  35.355  1.00 -0.03           O
ATOM   2544  CB  LEU A 178      51.260  70.631  36.509  1.00 -0.03           C
ATOM   2545  CG  LEU A 178      50.531  69.313  36.587  1.00 -0.03           C
ATOM   2546  CD1 LEU A 178      50.957  68.281  35.530  1.00 -0.03           C
ATOM   2547  CD2 LEU A 178      50.807  68.697  37.952  1.00 -0.03           C
ATOM   2548  H   LEU A 178      51.698  73.304  36.287  1.00 -0.03           H
ATOM   2549  HA  LEU A 178      51.563  70.917  34.411  1.00 -0.03           H
ATOM   2550  HB2 LEU A 178      52.317  70.388  36.619  1.00 -0.03           H
ATOM   2551  HB3 LEU A 178      50.900  71.233  37.343  1.00 -0.03           H
ATOM   2552  HG  LEU A 178      49.460  69.512  36.544  1.00 -0.03           H
ATOM   2553 HD11 LEU A 178      51.992  68.410  35.214  1.00 -0.03           H
ATOM   2554 HD12 LEU A 178      50.665  67.257  35.767  1.00 -0.03           H
ATOM   2555 HD13 LEU A 178      50.405  68.419  34.601  1.00 -0.03           H
ATOM   2556 HD21 LEU A 178      50.502  69.452  38.677  1.00 -0.03           H
ATOM   2557 HD22 LEU A 178      50.389  67.697  38.073  1.00 -0.03           H
ATOM   2558 HD23 LEU A 178      51.889  68.610  38.047  1.00 -0.03           H
ATOM   2559  N   VAL A 179      49.316  70.856  33.630  1.00 -0.07           N
ATOM   2560  CA  VAL A 179      47.935  70.852  33.004  1.00 -0.07           C
ATOM   2561  C   VAL A 179      47.277  69.515  33.105  1.00 -0.07           C
ATOM   2562  O   VAL A 179      47.992  68.550  33.034  1.00 -0.07           O
ATOM   2563  CB  VAL A 179      48.026  71.251  31.485  1.00 -0.07           C
ATOM   2564  CG1 VAL A 179      46.782  71.148  30.601  1.00 -0.07           C
ATOM   2565  CG2 VAL A 179      48.446  72.703  31.180  1.00 -0.07           C
ATOM   2566  H   VAL A 179      50.070  70.401  33.136  1.00 -0.07           H
ATOM   2567  HA  VAL A 179      47.262  71.556  33.493  1.00 -0.07           H
ATOM   2568  HB  VAL A 179      48.807  70.639  31.036  1.00 -0.07           H
ATOM   2569 HG11 VAL A 179      45.933  71.613  31.103  1.00 -0.07           H
ATOM   2570 HG12 VAL A 179      46.816  71.723  29.676  1.00 -0.07           H
ATOM   2571 HG13 VAL A 179      46.543  70.088  30.517  1.00 -0.07           H
ATOM   2572 HG21 VAL A 179      48.542  72.821  30.101  1.00 -0.07           H
ATOM   2573 HG22 VAL A 179      47.729  73.405  31.606  1.00 -0.07           H
ATOM   2574 HG23 VAL A 179      49.457  72.899  31.539  1.00 -0.07           H
ATOM   2575  N   LEU A 180      45.988  69.496  33.170  1.00 -0.16           N
ATOM   2576  CA  LEU A 180      45.148  68.467  32.570  1.00 -0.16           C
ATOM   2577  C   LEU A 180      44.119  69.053  31.668  1.00 -0.16           C
ATOM   2578  O   LEU A 180      43.591  70.139  31.999  1.00 -0.16           O
ATOM   2579  CB  LEU A 180      44.523  67.486  33.594  1.00 -0.16           C
ATOM   2580  CG  LEU A 180      45.487  66.746  34.484  1.00 -0.16           C
ATOM   2581  CD1 LEU A 180      45.513  67.382  35.901  1.00 -0.16           C
ATOM   2582  CD2 LEU A 180      45.159  65.239  34.590  1.00 -0.16           C
ATOM   2583  H   LEU A 180      45.577  70.402  33.342  1.00 -0.16           H
ATOM   2584  HA  LEU A 180      45.680  67.812  31.880  1.00 -0.16           H
ATOM   2585  HB2 LEU A 180      43.895  68.143  34.196  1.00 -0.16           H
ATOM   2586  HB3 LEU A 180      43.913  66.777  33.034  1.00 -0.16           H
ATOM   2587  HG  LEU A 180      46.503  66.868  34.109  1.00 -0.16           H
ATOM   2588 HD11 LEU A 180      46.271  66.772  36.394  1.00 -0.16           H
ATOM   2589 HD12 LEU A 180      45.822  68.425  35.829  1.00 -0.16           H
ATOM   2590 HD13 LEU A 180      44.523  67.439  36.353  1.00 -0.16           H
ATOM   2591 HD21 LEU A 180      45.432  64.760  33.650  1.00 -0.16           H
ATOM   2592 HD22 LEU A 180      45.759  64.844  35.411  1.00 -0.16           H
ATOM   2593 HD23 LEU A 180      44.106  65.167  34.862  1.00 -0.16           H
ATOM   2594  N   GLU A 181      43.768  68.424  30.566  1.00 -0.07           N
ATOM   2595  CA  GLU A 181      42.880  68.936  29.481  1.00 -0.07           C
ATOM   2596  C   GLU A 181      42.265  67.785  28.654  1.00 -0.07           C
ATOM   2597  O   GLU A 181      42.809  66.677  28.625  1.00 -0.07           O
ATOM   2598  CB  GLU A 181      43.648  69.952  28.672  1.00 -0.07           C
ATOM   2599  CG  GLU A 181      43.271  70.360  27.297  1.00 -0.07           C
ATOM   2600  CD  GLU A 181      41.855  70.950  27.099  1.00 -0.07           C
ATOM   2601  OE1 GLU A 181      40.989  71.035  28.001  1.00 -0.07           O
ATOM   2602  OE2 GLU A 181      41.535  71.212  25.952  1.00 -0.07           O
ATOM   2603  H   GLU A 181      44.198  67.586  30.202  1.00 -0.07           H
ATOM   2604  HA  GLU A 181      42.049  69.432  29.982  1.00 -0.07           H
ATOM   2605  HB2 GLU A 181      43.623  70.840  29.304  1.00 -0.07           H
ATOM   2606  HB3 GLU A 181      44.697  69.658  28.713  1.00 -0.07           H
ATOM   2607  HG2 GLU A 181      43.928  71.157  26.948  1.00 -0.07           H
ATOM   2608  HG3 GLU A 181      43.525  69.485  26.699  1.00 -0.07           H
ATOM   2609  N   GLH A 182      41.121  67.975  27.988  1.00 -1.37           N
ATOM   2610  CA  GLH A 182      40.474  67.164  26.955  1.00 -1.37           C
ATOM   2611  C   GLH A 182      41.026  67.278  25.538  1.00 -1.37           C
ATOM   2612  O   GLH A 182      41.346  68.330  24.981  1.00 -1.37           O
ATOM   2613  CB  GLH A 182      38.931  67.226  26.968  1.00 -1.37           C
ATOM   2614  CG  GLH A 182      38.415  68.725  27.142  1.00 -1.37           C
ATOM   2615  CD  GLH A 182      36.884  69.033  26.863  1.00 -1.37           C
ATOM   2616  OE1 GLH A 182      35.945  68.241  26.869  1.00 -1.37           O
ATOM   2617  OE2 GLH A 182      36.497  70.364  26.832  1.00 -1.37           O
ATOM   2618  H   GLH A 182      40.734  68.883  28.202  1.00 -1.37           H
ATOM   2619  HA  GLH A 182      40.652  66.172  27.369  1.00 -1.37           H
ATOM   2620  HB2 GLH A 182      38.472  66.712  26.124  1.00 -1.37           H
ATOM   2621  HB3 GLH A 182      38.564  66.627  27.801  1.00 -1.37           H
ATOM   2622  HG2 GLH A 182      38.786  69.198  28.051  1.00 -1.37           H
ATOM   2623  HG3 GLH A 182      38.867  69.374  26.391  1.00 -1.37           H
ATOM   2624  HE2 GLH A 182      35.564  70.421  27.051  1.00 -1.37           H
ATOM   2625  N   VAL A 183      40.956  66.162  24.823  1.00 -0.01           N
ATOM   2626  CA  VAL A 183      41.153  66.120  23.339  1.00 -0.01           C
ATOM   2627  C   VAL A 183      40.123  65.188  22.632  1.00 -0.01           C
ATOM   2628  O   VAL A 183      39.698  64.193  23.188  1.00 -0.01           O
ATOM   2629  CB  VAL A 183      42.623  65.791  22.912  1.00 -0.01           C
ATOM   2630  CG1 VAL A 183      43.182  64.446  23.568  1.00 -0.01           C
ATOM   2631  CG2 VAL A 183      42.961  65.774  21.461  1.00 -0.01           C
ATOM   2632  H   VAL A 183      40.812  65.242  25.215  1.00 -0.01           H
ATOM   2633  HA  VAL A 183      41.005  67.085  22.855  1.00 -0.01           H
ATOM   2634  HB  VAL A 183      43.302  66.516  23.360  1.00 -0.01           H
ATOM   2635 HG11 VAL A 183      42.624  63.555  23.281  1.00 -0.01           H
ATOM   2636 HG12 VAL A 183      44.216  64.390  23.226  1.00 -0.01           H
ATOM   2637 HG13 VAL A 183      43.172  64.477  24.657  1.00 -0.01           H
ATOM   2638 HG21 VAL A 183      44.038  65.766  21.295  1.00 -0.01           H
ATOM   2639 HG22 VAL A 183      42.578  64.921  20.901  1.00 -0.01           H
ATOM   2640 HG23 VAL A 183      42.535  66.665  21.000  1.00 -0.01           H
ATOM   2641  N   VAL A 184      39.704  65.479  21.384  1.00  0.00           N
ATOM   2642  CA  VAL A 184      38.722  64.639  20.600  1.00  0.00           C
ATOM   2643  C   VAL A 184      39.436  63.394  19.946  1.00  0.00           C
ATOM   2644  O   VAL A 184      40.626  63.378  19.562  1.00  0.00           O
ATOM   2645  CB  VAL A 184      37.790  65.347  19.565  1.00  0.00           C
ATOM   2646  CG1 VAL A 184      36.891  66.382  20.279  1.00  0.00           C
ATOM   2647  CG2 VAL A 184      38.636  66.031  18.522  1.00  0.00           C
ATOM   2648  H   VAL A 184      40.075  66.265  20.870  1.00  0.00           H
ATOM   2649  HA  VAL A 184      38.066  64.157  21.324  1.00  0.00           H
ATOM   2650  HB  VAL A 184      37.204  64.599  19.032  1.00  0.00           H
ATOM   2651 HG11 VAL A 184      36.153  66.884  19.654  1.00  0.00           H
ATOM   2652 HG12 VAL A 184      36.396  65.835  21.081  1.00  0.00           H
ATOM   2653 HG13 VAL A 184      37.463  67.221  20.676  1.00  0.00           H
ATOM   2654 HG21 VAL A 184      39.259  65.310  17.992  1.00  0.00           H
ATOM   2655 HG22 VAL A 184      38.033  66.516  17.755  1.00  0.00           H
ATOM   2656 HG23 VAL A 184      39.408  66.691  18.919  1.00  0.00           H
ATOM   2657  N   THR A 185      38.623  62.423  19.588  1.00  0.00           N
ATOM   2658  CA  THR A 185      39.058  61.364  18.682  1.00  0.00           C
ATOM   2659  C   THR A 185      38.011  61.237  17.595  1.00  0.00           C
ATOM   2660  O   THR A 185      38.060  60.335  16.807  1.00  0.00           O
ATOM   2661  CB  THR A 185      39.322  60.070  19.526  1.00  0.00           C
ATOM   2662  CG2 THR A 185      40.477  60.308  20.540  1.00  0.00           C
ATOM   2663  OG1 THR A 185      38.091  59.867  20.270  1.00  0.00           O
ATOM   2664  H   THR A 185      37.720  62.373  20.037  1.00  0.00           H
ATOM   2665  HA  THR A 185      39.932  61.702  18.125  1.00  0.00           H
ATOM   2666  HB  THR A 185      39.496  59.221  18.866  1.00  0.00           H
ATOM   2667  HG1 THR A 185      38.161  59.051  20.769  1.00  0.00           H
ATOM   2668 HG21 THR A 185      40.844  59.390  20.999  1.00  0.00           H
ATOM   2669 HG22 THR A 185      41.294  60.899  20.126  1.00  0.00           H
ATOM   2670 HG23 THR A 185      40.104  60.852  21.407  1.00  0.00           H
ATOM   2671  N   GLU A 186      37.060  62.125  17.403  1.00  0.01           N
ATOM   2672  CA  GLU A 186      36.127  62.129  16.257  1.00  0.01           C
ATOM   2673  C   GLU A 186      35.538  63.574  16.145  1.00  0.01           C
ATOM   2674  O   GLU A 186      35.525  64.306  17.130  1.00  0.01           O
ATOM   2675  CB  GLU A 186      35.008  61.206  16.621  1.00  0.01           C
ATOM   2676  CG  GLU A 186      34.305  60.531  15.406  1.00  0.01           C
ATOM   2677  CD  GLU A 186      35.317  59.760  14.550  1.00  0.01           C
ATOM   2678  OE1 GLU A 186      35.776  60.270  13.526  1.00  0.01           O
ATOM   2679  OE2 GLU A 186      35.724  58.725  15.069  1.00  0.01           O
ATOM   2680  H   GLU A 186      36.884  62.874  18.058  1.00  0.01           H
ATOM   2681  HA  GLU A 186      36.656  61.917  15.328  1.00  0.01           H
ATOM   2682  HB2 GLU A 186      35.310  60.384  17.269  1.00  0.01           H
ATOM   2683  HB3 GLU A 186      34.264  61.746  17.207  1.00  0.01           H
ATOM   2684  HG2 GLU A 186      33.448  59.942  15.733  1.00  0.01           H
ATOM   2685  HG3 GLU A 186      33.926  61.336  14.776  1.00  0.01           H
ATOM   2686  N   GLU A 187      35.084  63.988  15.006  1.00  0.01           N
ATOM   2687  CA  GLU A 187      34.313  65.235  14.814  1.00  0.01           C
ATOM   2688  C   GLU A 187      33.094  65.478  15.652  1.00  0.01           C
ATOM   2689  O   GLU A 187      32.723  66.641  15.836  1.00  0.01           O
ATOM   2690  CB  GLU A 187      33.860  65.233  13.377  1.00  0.01           C
ATOM   2691  CG  GLU A 187      33.054  66.399  12.926  1.00  0.01           C
ATOM   2692  CD  GLU A 187      32.801  66.481  11.421  1.00  0.01           C
ATOM   2693  OE1 GLU A 187      33.431  65.685  10.690  1.00  0.01           O
ATOM   2694  OE2 GLU A 187      31.894  67.205  10.969  1.00  0.01           O
ATOM   2695  H   GLU A 187      35.168  63.386  14.199  1.00  0.01           H
ATOM   2696  HA  GLU A 187      34.935  66.125  14.912  1.00  0.01           H
ATOM   2697  HB2 GLU A 187      34.709  65.099  12.706  1.00  0.01           H
ATOM   2698  HB3 GLU A 187      33.212  64.357  13.339  1.00  0.01           H
ATOM   2699  HG2 GLU A 187      32.151  66.472  13.532  1.00  0.01           H
ATOM   2700  HG3 GLU A 187      33.621  67.287  13.207  1.00  0.01           H
ATOM   2701  N   LEU A 188      32.419  64.364  16.028  1.00  0.00           N
ATOM   2702  CA  LEU A 188      31.040  64.197  16.583  1.00  0.00           C
ATOM   2703  C   LEU A 188      29.838  64.777  15.778  1.00  0.00           C
ATOM   2704  O   LEU A 188      29.935  65.691  14.899  1.00  0.00           O
ATOM   2705  CB  LEU A 188      30.884  64.787  18.023  1.00  0.00           C
ATOM   2706  CG  LEU A 188      32.050  64.312  18.947  1.00  0.00           C
ATOM   2707  CD1 LEU A 188      33.015  65.381  19.420  1.00  0.00           C
ATOM   2708  CD2 LEU A 188      31.440  63.722  20.207  1.00  0.00           C
ATOM   2709  H   LEU A 188      32.991  63.535  15.945  1.00  0.00           H
ATOM   2710  HA  LEU A 188      30.905  63.116  16.556  1.00  0.00           H
ATOM   2711  HB2 LEU A 188      30.963  65.873  17.978  1.00  0.00           H
ATOM   2712  HB3 LEU A 188      29.916  64.629  18.498  1.00  0.00           H
ATOM   2713  HG  LEU A 188      32.670  63.537  18.496  1.00  0.00           H
ATOM   2714 HD11 LEU A 188      32.399  66.166  19.859  1.00  0.00           H
ATOM   2715 HD12 LEU A 188      33.694  64.923  20.139  1.00  0.00           H
ATOM   2716 HD13 LEU A 188      33.654  65.782  18.633  1.00  0.00           H
ATOM   2717 HD21 LEU A 188      30.756  62.900  19.996  1.00  0.00           H
ATOM   2718 HD22 LEU A 188      32.231  63.373  20.871  1.00  0.00           H
ATOM   2719 HD23 LEU A 188      30.906  64.526  20.714  1.00  0.00           H
ATOM   2720  N   THR A 189      28.748  64.035  15.899  1.00  0.00           N
ATOM   2721  CA  THR A 189      27.460  64.498  15.379  1.00  0.00           C
ATOM   2722  C   THR A 189      26.884  65.591  16.269  1.00  0.00           C
ATOM   2723  O   THR A 189      27.198  65.649  17.449  1.00  0.00           O
ATOM   2724  CB  THR A 189      26.571  63.268  15.341  1.00  0.00           C
ATOM   2725  CG2 THR A 189      27.068  62.011  14.553  1.00  0.00           C
ATOM   2726  OG1 THR A 189      26.279  62.732  16.622  1.00  0.00           O
ATOM   2727  H   THR A 189      28.695  63.367  16.655  1.00  0.00           H
ATOM   2728  HA  THR A 189      27.640  64.753  14.334  1.00  0.00           H
ATOM   2729  HB  THR A 189      25.572  63.503  14.972  1.00  0.00           H
ATOM   2730  HG1 THR A 189      27.030  62.401  17.119  1.00  0.00           H
ATOM   2731 HG21 THR A 189      27.075  62.241  13.487  1.00  0.00           H
ATOM   2732 HG22 THR A 189      28.121  61.843  14.779  1.00  0.00           H
ATOM   2733 HG23 THR A 189      26.588  61.049  14.734  1.00  0.00           H
ATOM   2734  N   GLU A 190      25.950  66.347  15.706  1.00  0.01           N
ATOM   2735  CA  GLU A 190      25.404  67.472  16.474  1.00  0.01           C
ATOM   2736  C   GLU A 190      24.680  67.080  17.787  1.00  0.01           C
ATOM   2737  O   GLU A 190      25.040  67.632  18.829  1.00  0.01           O
ATOM   2738  CB  GLU A 190      24.649  68.350  15.531  1.00  0.01           C
ATOM   2739  CG  GLU A 190      24.354  69.673  16.319  1.00  0.01           C
ATOM   2740  CD  GLU A 190      23.671  70.700  15.444  1.00  0.01           C
ATOM   2741  OE1 GLU A 190      22.684  71.284  15.998  1.00  0.01           O
ATOM   2742  OE2 GLU A 190      24.005  70.936  14.258  1.00  0.01           O
ATOM   2743  H   GLU A 190      25.586  66.096  14.798  1.00  0.01           H
ATOM   2744  HA  GLU A 190      26.177  68.133  16.867  1.00  0.01           H
ATOM   2745  HB2 GLU A 190      25.194  68.619  14.626  1.00  0.01           H
ATOM   2746  HB3 GLU A 190      23.749  67.867  15.153  1.00  0.01           H
ATOM   2747  HG2 GLU A 190      23.689  69.348  17.119  1.00  0.01           H
ATOM   2748  HG3 GLU A 190      25.313  70.033  16.694  1.00  0.01           H
ATOM   2749  N   PRO A 191      23.850  65.985  17.872  1.00  0.00           N
ATOM   2750  CA  PRO A 191      23.283  65.540  19.180  1.00  0.00           C
ATOM   2751  C   PRO A 191      24.288  65.248  20.200  1.00  0.00           C
ATOM   2752  O   PRO A 191      23.986  65.459  21.333  1.00  0.00           O
ATOM   2753  CB  PRO A 191      22.381  64.304  18.946  1.00  0.00           C
ATOM   2754  CG  PRO A 191      22.114  64.382  17.402  1.00  0.00           C
ATOM   2755  CD  PRO A 191      23.324  65.150  16.770  1.00  0.00           C
ATOM   2756  HA  PRO A 191      22.596  66.349  19.429  1.00  0.00           H
ATOM   2757  HB2 PRO A 191      22.946  63.399  19.168  1.00  0.00           H
ATOM   2758  HB3 PRO A 191      21.476  64.417  19.543  1.00  0.00           H
ATOM   2759  HG2 PRO A 191      22.148  63.397  16.936  1.00  0.00           H
ATOM   2760  HG3 PRO A 191      21.182  64.897  17.169  1.00  0.00           H
ATOM   2761  HD2 PRO A 191      24.082  64.405  16.526  1.00  0.00           H
ATOM   2762  HD3 PRO A 191      23.019  65.708  15.884  1.00  0.00           H
ATOM   2763  N   GLU A 192      25.531  64.852  19.824  1.00  0.01           N
ATOM   2764  CA  GLU A 192      26.567  64.569  20.765  1.00  0.01           C
ATOM   2765  C   GLU A 192      27.290  65.825  21.313  1.00  0.01           C
ATOM   2766  O   GLU A 192      27.634  65.857  22.478  1.00  0.01           O
ATOM   2767  CB  GLU A 192      27.611  63.650  20.344  1.00  0.01           C
ATOM   2768  CG  GLU A 192      26.968  62.265  19.967  1.00  0.01           C
ATOM   2769  CD  GLU A 192      27.793  61.368  18.976  1.00  0.01           C
ATOM   2770  OE1 GLU A 192      28.401  61.934  18.021  1.00  0.01           O
ATOM   2771  OE2 GLU A 192      27.726  60.140  18.993  1.00  0.01           O
ATOM   2772  H   GLU A 192      25.704  64.726  18.837  1.00  0.01           H
ATOM   2773  HA  GLU A 192      26.086  63.995  21.557  1.00  0.01           H
ATOM   2774  HB2 GLU A 192      28.047  63.969  19.397  1.00  0.01           H
ATOM   2775  HB3 GLU A 192      28.397  63.581  21.096  1.00  0.01           H
ATOM   2776  HG2 GLU A 192      26.770  61.664  20.855  1.00  0.01           H
ATOM   2777  HG3 GLU A 192      26.017  62.256  19.433  1.00  0.01           H
ATOM   2778  N   THR A 193      27.420  66.917  20.556  1.00  0.00           N
ATOM   2779  CA  THR A 193      27.802  68.262  21.149  1.00  0.00           C
ATOM   2780  C   THR A 193      26.849  68.878  22.148  1.00  0.00           C
ATOM   2781  O   THR A 193      27.289  69.356  23.210  1.00  0.00           O
ATOM   2782  CB  THR A 193      28.043  69.348  20.077  1.00  0.00           C
ATOM   2783  CG2 THR A 193      29.163  68.995  19.106  1.00  0.00           C
ATOM   2784  OG1 THR A 193      26.962  69.514  19.180  1.00  0.00           O
ATOM   2785  H   THR A 193      27.174  66.886  19.577  1.00  0.00           H
ATOM   2786  HA  THR A 193      28.751  68.154  21.676  1.00  0.00           H
ATOM   2787  HB  THR A 193      28.223  70.299  20.579  1.00  0.00           H
ATOM   2788  HG1 THR A 193      26.335  68.787  19.156  1.00  0.00           H
ATOM   2789 HG21 THR A 193      29.268  69.708  18.288  1.00  0.00           H
ATOM   2790 HG22 THR A 193      30.136  68.986  19.597  1.00  0.00           H
ATOM   2791 HG23 THR A 193      29.005  68.021  18.645  1.00  0.00           H
ATOM   2792  N   ALA A 194      25.535  68.796  21.904  1.00 -0.01           N
ATOM   2793  CA  ALA A 194      24.468  69.066  22.864  1.00 -0.01           C
ATOM   2794  C   ALA A 194      24.548  68.156  24.118  1.00 -0.01           C
ATOM   2795  O   ALA A 194      23.944  68.526  25.076  1.00 -0.01           O
ATOM   2796  CB  ALA A 194      23.180  68.808  22.117  1.00 -0.01           C
ATOM   2797  H   ALA A 194      25.237  68.300  21.076  1.00 -0.01           H
ATOM   2798  HA  ALA A 194      24.463  70.106  23.190  1.00 -0.01           H
ATOM   2799  HB1 ALA A 194      23.116  67.747  21.874  1.00 -0.01           H
ATOM   2800  HB2 ALA A 194      22.393  69.070  22.825  1.00 -0.01           H
ATOM   2801  HB3 ALA A 194      23.118  69.318  21.156  1.00 -0.01           H
ATOM   2802  N   LEU A 195      25.265  66.995  24.217  1.00 -0.05           N
ATOM   2803  CA  LEU A 195      25.381  66.175  25.503  1.00 -0.05           C
ATOM   2804  C   LEU A 195      25.995  67.017  26.652  1.00 -0.05           C
ATOM   2805  O   LEU A 195      25.361  67.302  27.624  1.00 -0.05           O
ATOM   2806  CB  LEU A 195      26.234  64.929  25.273  1.00 -0.05           C
ATOM   2807  CG  LEU A 195      25.504  63.946  24.353  1.00 -0.05           C
ATOM   2808  CD1 LEU A 195      26.328  62.826  23.757  1.00 -0.05           C
ATOM   2809  CD2 LEU A 195      24.343  63.230  25.087  1.00 -0.05           C
ATOM   2810  H   LEU A 195      25.710  66.618  23.393  1.00 -0.05           H
ATOM   2811  HA  LEU A 195      24.405  65.911  25.909  1.00 -0.05           H
ATOM   2812  HB2 LEU A 195      27.232  65.177  24.910  1.00 -0.05           H
ATOM   2813  HB3 LEU A 195      26.390  64.336  26.175  1.00 -0.05           H
ATOM   2814  HG  LEU A 195      25.088  64.582  23.572  1.00 -0.05           H
ATOM   2815 HD11 LEU A 195      26.831  62.305  24.572  1.00 -0.05           H
ATOM   2816 HD12 LEU A 195      25.719  62.235  23.072  1.00 -0.05           H
ATOM   2817 HD13 LEU A 195      27.207  63.319  23.342  1.00 -0.05           H
ATOM   2818 HD21 LEU A 195      23.741  63.971  25.612  1.00 -0.05           H
ATOM   2819 HD22 LEU A 195      23.676  62.690  24.414  1.00 -0.05           H
ATOM   2820 HD23 LEU A 195      24.801  62.586  25.838  1.00 -0.05           H
ATOM   2821  N   PHE A 196      27.223  67.482  26.460  1.00 -0.52           N
ATOM   2822  CA  PHE A 196      27.912  68.329  27.351  1.00 -0.52           C
ATOM   2823  C   PHE A 196      27.122  69.634  27.678  1.00 -0.52           C
ATOM   2824  O   PHE A 196      27.051  69.975  28.857  1.00 -0.52           O
ATOM   2825  CB  PHE A 196      29.269  68.694  26.772  1.00 -0.52           C
ATOM   2826  CG  PHE A 196      30.059  67.447  26.501  1.00 -0.52           C
ATOM   2827  CD1 PHE A 196      29.887  66.716  25.317  1.00 -0.52           C
ATOM   2828  CD2 PHE A 196      31.125  67.076  27.284  1.00 -0.52           C
ATOM   2829  CE1 PHE A 196      30.753  65.673  24.963  1.00 -0.52           C
ATOM   2830  CE2 PHE A 196      32.040  66.061  26.935  1.00 -0.52           C
ATOM   2831  CZ  PHE A 196      31.851  65.385  25.736  1.00 -0.52           C
ATOM   2832  H   PHE A 196      27.715  67.257  25.607  1.00 -0.52           H
ATOM   2833  HA  PHE A 196      28.163  67.802  28.272  1.00 -0.52           H
ATOM   2834  HB2 PHE A 196      29.243  69.277  25.852  1.00 -0.52           H
ATOM   2835  HB3 PHE A 196      29.758  69.275  27.555  1.00 -0.52           H
ATOM   2836  HD1 PHE A 196      29.174  67.014  24.562  1.00 -0.52           H
ATOM   2837  HD2 PHE A 196      31.298  67.649  28.184  1.00 -0.52           H
ATOM   2838  HE1 PHE A 196      30.767  65.224  23.981  1.00 -0.52           H
ATOM   2839  HE2 PHE A 196      32.959  65.862  27.466  1.00 -0.52           H
ATOM   2840  HZ  PHE A 196      32.567  64.647  25.405  1.00 -0.52           H
ATOM   2841  N   GLU A 197      26.262  70.082  26.772  1.00  0.00           N
ATOM   2842  CA  GLU A 197      25.482  71.302  26.993  1.00  0.00           C
ATOM   2843  C   GLU A 197      24.223  71.040  27.871  1.00  0.00           C
ATOM   2844  O   GLU A 197      23.927  71.858  28.765  1.00  0.00           O
ATOM   2845  CB  GLU A 197      25.167  71.931  25.593  1.00  0.00           C
ATOM   2846  CG  GLU A 197      24.542  73.336  25.701  1.00  0.00           C
ATOM   2847  CD  GLU A 197      24.503  73.937  24.288  1.00  0.00           C
ATOM   2848  OE1 GLU A 197      23.910  73.349  23.275  1.00  0.00           O
ATOM   2849  OE2 GLU A 197      24.820  75.149  24.274  1.00  0.00           O
ATOM   2850  H   GLU A 197      26.204  69.545  25.919  1.00  0.00           H
ATOM   2851  HA  GLU A 197      26.099  72.027  27.524  1.00  0.00           H
ATOM   2852  HB2 GLU A 197      26.131  72.047  25.096  1.00  0.00           H
ATOM   2853  HB3 GLU A 197      24.483  71.294  25.033  1.00  0.00           H
ATOM   2854  HG2 GLU A 197      23.536  73.367  26.120  1.00  0.00           H
ATOM   2855  HG3 GLU A 197      25.226  73.944  26.293  1.00  0.00           H
ATOM   2856  N   THR A 198      23.566  69.894  27.674  1.00 -0.03           N
ATOM   2857  CA  THR A 198      22.333  69.566  28.436  1.00 -0.03           C
ATOM   2858  C   THR A 198      22.698  68.822  29.722  1.00 -0.03           C
ATOM   2859  O   THR A 198      21.934  68.932  30.725  1.00 -0.03           O
ATOM   2860  CB  THR A 198      21.489  68.640  27.549  1.00 -0.03           C
ATOM   2861  CG2 THR A 198      20.902  69.489  26.414  1.00 -0.03           C
ATOM   2862  OG1 THR A 198      22.208  67.617  26.926  1.00 -0.03           O
ATOM   2863  H   THR A 198      23.883  69.310  26.914  1.00 -0.03           H
ATOM   2864  HA  THR A 198      21.757  70.457  28.689  1.00 -0.03           H
ATOM   2865  HB  THR A 198      20.748  68.185  28.207  1.00 -0.03           H
ATOM   2866  HG1 THR A 198      22.774  67.975  26.239  1.00 -0.03           H
ATOM   2867 HG21 THR A 198      20.106  70.028  26.929  1.00 -0.03           H
ATOM   2868 HG22 THR A 198      21.557  70.223  25.945  1.00 -0.03           H
ATOM   2869 HG23 THR A 198      20.524  68.819  25.642  1.00 -0.03           H
ATOM   2870  N   LEU A 199      23.736  68.078  29.766  1.00 -0.15           N
ATOM   2871  CA  LEU A 199      24.122  67.154  30.837  1.00 -0.15           C
ATOM   2872  C   LEU A 199      25.277  67.691  31.698  1.00 -0.15           C
ATOM   2873  O   LEU A 199      25.109  67.539  32.951  1.00 -0.15           O
ATOM   2874  CB  LEU A 199      24.559  65.832  30.345  1.00 -0.15           C
ATOM   2875  CG  LEU A 199      23.704  65.137  29.349  1.00 -0.15           C
ATOM   2876  CD1 LEU A 199      24.443  63.863  28.878  1.00 -0.15           C
ATOM   2877  CD2 LEU A 199      22.307  64.845  29.828  1.00 -0.15           C
ATOM   2878  H   LEU A 199      24.225  67.931  28.895  1.00 -0.15           H
ATOM   2879  HA  LEU A 199      23.186  67.053  31.386  1.00 -0.15           H
ATOM   2880  HB2 LEU A 199      25.515  65.847  29.821  1.00 -0.15           H
ATOM   2881  HB3 LEU A 199      24.646  65.158  31.197  1.00 -0.15           H
ATOM   2882  HG  LEU A 199      23.572  65.829  28.518  1.00 -0.15           H
ATOM   2883 HD11 LEU A 199      24.208  63.040  29.553  1.00 -0.15           H
ATOM   2884 HD12 LEU A 199      24.066  63.565  27.900  1.00 -0.15           H
ATOM   2885 HD13 LEU A 199      25.525  63.978  28.936  1.00 -0.15           H
ATOM   2886 HD21 LEU A 199      21.817  65.783  30.091  1.00 -0.15           H
ATOM   2887 HD22 LEU A 199      21.831  64.394  28.958  1.00 -0.15           H
ATOM   2888 HD23 LEU A 199      22.325  64.110  30.633  1.00 -0.15           H
ATOM   2889  N   PHE A 200      26.331  68.302  31.091  1.00 -1.45           N
ATOM   2890  CA  PHE A 200      27.499  68.703  31.865  1.00 -1.45           C
ATOM   2891  C   PHE A 200      27.808  70.232  31.831  1.00 -1.45           C
ATOM   2892  O   PHE A 200      26.953  71.087  31.692  1.00 -1.45           O
ATOM   2893  CB  PHE A 200      28.653  67.910  31.378  1.00 -1.45           C
ATOM   2894  CG  PHE A 200      28.387  66.412  31.359  1.00 -1.45           C
ATOM   2895  CD1 PHE A 200      27.949  65.611  32.438  1.00 -1.45           C
ATOM   2896  CD2 PHE A 200      28.782  65.702  30.207  1.00 -1.45           C
ATOM   2897  CE1 PHE A 200      27.733  64.253  32.338  1.00 -1.45           C
ATOM   2898  CE2 PHE A 200      28.684  64.298  30.175  1.00 -1.45           C
ATOM   2899  CZ  PHE A 200      27.998  63.518  31.160  1.00 -1.45           C
ATOM   2900  H   PHE A 200      26.451  68.277  30.088  1.00 -1.45           H
ATOM   2901  HA  PHE A 200      27.468  68.354  32.897  1.00 -1.45           H
ATOM   2902  HB2 PHE A 200      28.903  68.187  30.354  1.00 -1.45           H
ATOM   2903  HB3 PHE A 200      29.504  68.078  32.038  1.00 -1.45           H
ATOM   2904  HD1 PHE A 200      27.779  66.118  33.377  1.00 -1.45           H
ATOM   2905  HD2 PHE A 200      29.211  66.224  29.365  1.00 -1.45           H
ATOM   2906  HE1 PHE A 200      27.294  63.748  33.186  1.00 -1.45           H
ATOM   2907  HE2 PHE A 200      29.039  63.755  29.312  1.00 -1.45           H
ATOM   2908  HZ  PHE A 200      27.793  62.458  31.128  1.00 -1.45           H
ATOM   2909  N   ALA A 201      29.073  70.670  31.850  1.00 -0.11           N
ATOM   2910  CA  ALA A 201      29.580  72.095  31.817  1.00 -0.11           C
ATOM   2911  C   ALA A 201      29.933  72.491  30.379  1.00 -0.11           C
ATOM   2912  O   ALA A 201      30.979  73.019  30.119  1.00 -0.11           O
ATOM   2913  CB  ALA A 201      30.714  72.382  32.839  1.00 -0.11           C
ATOM   2914  H   ALA A 201      29.795  69.965  31.879  1.00 -0.11           H
ATOM   2915  HA  ALA A 201      28.741  72.770  31.986  1.00 -0.11           H
ATOM   2916  HB1 ALA A 201      31.492  71.655  32.606  1.00 -0.11           H
ATOM   2917  HB2 ALA A 201      31.016  73.428  32.898  1.00 -0.11           H
ATOM   2918  HB3 ALA A 201      30.322  72.271  33.850  1.00 -0.11           H
ATOM   2919  N   ALA A 202      29.101  72.066  29.452  1.00 -0.03           N
ATOM   2920  CA  ALA A 202      28.974  72.473  28.039  1.00 -0.03           C
ATOM   2921  C   ALA A 202      30.138  72.519  27.038  1.00 -0.03           C
ATOM   2922  O   ALA A 202      29.865  72.357  25.876  1.00 -0.03           O
ATOM   2923  CB  ALA A 202      28.275  73.837  28.180  1.00 -0.03           C
ATOM   2924  H   ALA A 202      28.299  71.607  29.859  1.00 -0.03           H
ATOM   2925  HA  ALA A 202      28.259  71.781  27.593  1.00 -0.03           H
ATOM   2926  HB1 ALA A 202      28.528  74.318  29.125  1.00 -0.03           H
ATOM   2927  HB2 ALA A 202      28.653  74.604  27.504  1.00 -0.03           H
ATOM   2928  HB3 ALA A 202      27.187  73.858  28.246  1.00 -0.03           H
ATOM   2929  N   ASN A 203      31.393  72.774  27.445  1.00 -0.07           N
ATOM   2930  CA  ASN A 203      32.393  73.214  26.407  1.00 -0.07           C
ATOM   2931  C   ASN A 203      33.312  72.077  25.959  1.00 -0.07           C
ATOM   2932  O   ASN A 203      33.923  71.372  26.779  1.00 -0.07           O
ATOM   2933  CB  ASN A 203      33.094  74.446  26.956  1.00 -0.07           C
ATOM   2934  CG  ASN A 203      32.308  75.740  26.642  1.00 -0.07           C
ATOM   2935  ND2 ASN A 203      32.615  76.877  27.278  1.00 -0.07           N
ATOM   2936  OD1 ASN A 203      31.305  75.704  25.988  1.00 -0.07           O
ATOM   2937  H   ASN A 203      31.569  72.944  28.425  1.00 -0.07           H
ATOM   2938  HA  ASN A 203      32.012  73.499  25.426  1.00 -0.07           H
ATOM   2939  HB2 ASN A 203      33.344  74.354  28.013  1.00 -0.07           H
ATOM   2940  HB3 ASN A 203      34.103  74.564  26.560  1.00 -0.07           H
ATOM   2941 HD21 ASN A 203      32.013  77.667  27.096  1.00 -0.07           H
ATOM   2942 HD22 ASN A 203      33.559  76.996  27.617  1.00 -0.07           H
ATOM   2943  N   VAL A 204      33.370  71.807  24.670  1.00 -0.08           N
ATOM   2944  CA  VAL A 204      33.859  70.633  23.992  1.00 -0.08           C
ATOM   2945  C   VAL A 204      35.288  70.708  23.490  1.00 -0.08           C
ATOM   2946  O   VAL A 204      35.805  71.766  23.149  1.00 -0.08           O
ATOM   2947  CB  VAL A 204      32.914  70.267  22.858  1.00 -0.08           C
ATOM   2948  CG1 VAL A 204      31.660  69.581  23.420  1.00 -0.08           C
ATOM   2949  CG2 VAL A 204      32.391  71.446  22.029  1.00 -0.08           C
ATOM   2950  H   VAL A 204      32.831  72.365  24.023  1.00 -0.08           H
ATOM   2951  HA  VAL A 204      33.836  69.773  24.661  1.00 -0.08           H
ATOM   2952  HB  VAL A 204      33.323  69.449  22.266  1.00 -0.08           H
ATOM   2953 HG11 VAL A 204      30.954  69.193  22.686  1.00 -0.08           H
ATOM   2954 HG12 VAL A 204      32.024  68.728  23.991  1.00 -0.08           H
ATOM   2955 HG13 VAL A 204      31.125  70.266  24.079  1.00 -0.08           H
ATOM   2956 HG21 VAL A 204      33.255  72.038  21.726  1.00 -0.08           H
ATOM   2957 HG22 VAL A 204      31.810  71.004  21.220  1.00 -0.08           H
ATOM   2958 HG23 VAL A 204      31.722  72.112  22.574  1.00 -0.08           H
ATOM   2959  N   PRO A 205      36.037  69.589  23.475  1.00 -0.27           N
ATOM   2960  CA  PRO A 205      37.494  69.693  23.321  1.00 -0.27           C
ATOM   2961  C   PRO A 205      37.975  70.246  21.996  1.00 -0.27           C
ATOM   2962  O   PRO A 205      37.279  70.344  20.985  1.00 -0.27           O
ATOM   2963  CB  PRO A 205      37.973  68.256  23.654  1.00 -0.27           C
ATOM   2964  CG  PRO A 205      36.778  67.360  23.898  1.00 -0.27           C
ATOM   2965  CD  PRO A 205      35.603  68.197  23.494  1.00 -0.27           C
ATOM   2966  HA  PRO A 205      37.795  70.381  24.111  1.00 -0.27           H
ATOM   2967  HB2 PRO A 205      38.594  67.807  22.879  1.00 -0.27           H
ATOM   2968  HB3 PRO A 205      38.571  68.314  24.564  1.00 -0.27           H
ATOM   2969  HG2 PRO A 205      36.969  66.511  23.242  1.00 -0.27           H
ATOM   2970  HG3 PRO A 205      36.674  66.919  24.890  1.00 -0.27           H
ATOM   2971  HD2 PRO A 205      35.388  67.912  22.464  1.00 -0.27           H
ATOM   2972  HD3 PRO A 205      34.749  67.992  24.140  1.00 -0.27           H
ATOM   2973  N   PRO A 206      39.316  70.486  22.045  1.00 -0.03           N
ATOM   2974  CA  PRO A 206      40.107  70.652  20.821  1.00 -0.03           C
ATOM   2975  C   PRO A 206      40.537  69.336  20.174  1.00 -0.03           C
ATOM   2976  O   PRO A 206      40.345  68.215  20.665  1.00 -0.03           O
ATOM   2977  CB  PRO A 206      41.378  71.357  21.263  1.00 -0.03           C
ATOM   2978  CG  PRO A 206      41.613  70.825  22.666  1.00 -0.03           C
ATOM   2979  CD  PRO A 206      40.207  70.673  23.140  1.00 -0.03           C
ATOM   2980  HA  PRO A 206      39.583  71.252  20.078  1.00 -0.03           H
ATOM   2981  HB2 PRO A 206      42.220  71.396  20.573  1.00 -0.03           H
ATOM   2982  HB3 PRO A 206      41.065  72.378  21.477  1.00 -0.03           H
ATOM   2983  HG2 PRO A 206      42.028  69.824  22.552  1.00 -0.03           H
ATOM   2984  HG3 PRO A 206      42.376  71.393  23.198  1.00 -0.03           H
ATOM   2985  HD2 PRO A 206      40.124  69.803  23.790  1.00 -0.03           H
ATOM   2986  HD3 PRO A 206      39.840  71.478  23.778  1.00 -0.03           H
ATOM   2987  N   ARG A 207      41.152  69.468  19.024  1.00  0.00           N
ATOM   2988  CA  ARG A 207      41.968  68.408  18.402  1.00  0.00           C
ATOM   2989  C   ARG A 207      43.458  68.401  18.896  1.00  0.00           C
ATOM   2990  O   ARG A 207      44.012  69.427  19.358  1.00  0.00           O
ATOM   2991  CB  ARG A 207      41.864  68.583  16.900  1.00  0.00           C
ATOM   2992  CG  ARG A 207      40.489  68.251  16.254  1.00  0.00           C
ATOM   2993  CD  ARG A 207      40.439  68.199  14.749  1.00  0.00           C
ATOM   2994  NE  ARG A 207      39.074  68.004  14.229  1.00  0.00           N
ATOM   2995  CZ  ARG A 207      38.475  66.848  13.918  1.00  0.00           C
ATOM   2996  NH1 ARG A 207      39.103  65.743  14.141  1.00  0.00           N
ATOM   2997  NH2 ARG A 207      37.322  66.805  13.368  1.00  0.00           N
ATOM   2998  H   ARG A 207      41.334  70.402  18.684  1.00  0.00           H
ATOM   2999  HA  ARG A 207      41.450  67.508  18.735  1.00  0.00           H
ATOM   3000  HB2 ARG A 207      42.058  69.616  16.611  1.00  0.00           H
ATOM   3001  HB3 ARG A 207      42.617  67.932  16.455  1.00  0.00           H
ATOM   3002  HG2 ARG A 207      40.135  67.272  16.577  1.00  0.00           H
ATOM   3003  HG3 ARG A 207      39.803  68.953  16.728  1.00  0.00           H
ATOM   3004  HD2 ARG A 207      40.642  69.212  14.402  1.00  0.00           H
ATOM   3005  HD3 ARG A 207      41.133  67.467  14.336  1.00  0.00           H
ATOM   3006  HE  ARG A 207      38.569  68.865  14.073  1.00  0.00           H
ATOM   3007 HH11 ARG A 207      39.977  65.728  14.645  1.00  0.00           H
ATOM   3008 HH12 ARG A 207      38.575  64.948  13.809  1.00  0.00           H
ATOM   3009 HH21 ARG A 207      36.842  67.683  13.231  1.00  0.00           H
ATOM   3010 HH22 ARG A 207      36.955  65.937  13.006  1.00  0.00           H
ATOM   3011  N   LEU A 208      44.115  67.288  18.710  1.00  0.00           N
ATOM   3012  CA  LEU A 208      45.487  66.863  18.989  1.00  0.00           C
ATOM   3013  C   LEU A 208      46.569  67.934  18.575  1.00  0.00           C
ATOM   3014  O   LEU A 208      47.288  68.418  19.432  1.00  0.00           O
ATOM   3015  CB  LEU A 208      45.714  65.455  18.401  1.00  0.00           C
ATOM   3016  CG  LEU A 208      46.797  64.631  19.054  1.00  0.00           C
ATOM   3017  CD1 LEU A 208      48.165  65.210  18.931  1.00  0.00           C
ATOM   3018  CD2 LEU A 208      46.501  64.480  20.550  1.00  0.00           C
ATOM   3019  H   LEU A 208      43.542  66.473  18.543  1.00  0.00           H
ATOM   3020  HA  LEU A 208      45.586  66.770  20.070  1.00  0.00           H
ATOM   3021  HB2 LEU A 208      44.770  64.949  18.603  1.00  0.00           H
ATOM   3022  HB3 LEU A 208      45.816  65.579  17.323  1.00  0.00           H
ATOM   3023  HG  LEU A 208      46.780  63.625  18.636  1.00  0.00           H
ATOM   3024 HD11 LEU A 208      48.298  66.060  19.600  1.00  0.00           H
ATOM   3025 HD12 LEU A 208      48.924  64.450  19.119  1.00  0.00           H
ATOM   3026 HD13 LEU A 208      48.284  65.587  17.916  1.00  0.00           H
ATOM   3027 HD21 LEU A 208      45.476  64.132  20.676  1.00  0.00           H
ATOM   3028 HD22 LEU A 208      47.127  63.650  20.880  1.00  0.00           H
ATOM   3029 HD23 LEU A 208      46.765  65.321  21.192  1.00  0.00           H
ATOM   3030  N   GLY A 209      46.735  68.147  17.238  1.00  0.00           N
ATOM   3031  CA  GLY A 209      47.798  69.108  16.719  1.00  0.00           C
ATOM   3032  C   GLY A 209      47.446  70.546  17.060  1.00  0.00           C
ATOM   3033  O   GLY A 209      48.327  71.383  17.096  1.00  0.00           O
ATOM   3034  H   GLY A 209      46.101  67.691  16.596  1.00  0.00           H
ATOM   3035  HA2 GLY A 209      48.783  68.919  17.145  1.00  0.00           H
ATOM   3036  HA3 GLY A 209      47.972  69.000  15.648  1.00  0.00           H
ATOM   3037  N   GLU A 210      46.131  70.821  17.280  1.00  0.01           N
ATOM   3038  CA  GLU A 210      45.680  72.183  17.593  1.00  0.01           C
ATOM   3039  C   GLU A 210      46.164  72.670  18.953  1.00  0.01           C
ATOM   3040  O   GLU A 210      46.488  73.825  19.118  1.00  0.01           O
ATOM   3041  CB  GLU A 210      44.188  72.178  17.535  1.00  0.01           C
ATOM   3042  CG  GLU A 210      43.444  73.430  17.967  1.00  0.01           C
ATOM   3043  CD  GLU A 210      41.973  73.468  17.657  1.00  0.01           C
ATOM   3044  OE1 GLU A 210      41.315  72.402  17.593  1.00  0.01           O
ATOM   3045  OE2 GLU A 210      41.502  74.614  17.324  1.00  0.01           O
ATOM   3046  H   GLU A 210      45.455  70.078  17.176  1.00  0.01           H
ATOM   3047  HA  GLU A 210      45.994  72.767  16.728  1.00  0.01           H
ATOM   3048  HB2 GLU A 210      43.884  71.997  16.504  1.00  0.01           H
ATOM   3049  HB3 GLU A 210      43.872  71.404  18.234  1.00  0.01           H
ATOM   3050  HG2 GLU A 210      43.505  73.426  19.055  1.00  0.01           H
ATOM   3051  HG3 GLU A 210      43.906  74.322  17.545  1.00  0.01           H
ATOM   3052  N   PHE A 211      46.139  71.703  19.856  1.00 -0.01           N
ATOM   3053  CA  PHE A 211      46.625  71.965  21.224  1.00 -0.01           C
ATOM   3054  C   PHE A 211      48.120  72.469  21.214  1.00 -0.01           C
ATOM   3055  O   PHE A 211      48.396  73.519  21.791  1.00 -0.01           O
ATOM   3056  CB  PHE A 211      46.523  70.719  22.158  1.00 -0.01           C
ATOM   3057  CG  PHE A 211      47.089  71.011  23.571  1.00 -0.01           C
ATOM   3058  CD1 PHE A 211      46.253  71.670  24.521  1.00 -0.01           C
ATOM   3059  CD2 PHE A 211      48.442  70.622  23.864  1.00 -0.01           C
ATOM   3060  CE1 PHE A 211      46.798  71.939  25.764  1.00 -0.01           C
ATOM   3061  CE2 PHE A 211      48.914  70.801  25.219  1.00 -0.01           C
ATOM   3062  CZ  PHE A 211      48.063  71.412  26.119  1.00 -0.01           C
ATOM   3063  H   PHE A 211      45.921  70.757  19.577  1.00 -0.01           H
ATOM   3064  HA  PHE A 211      46.115  72.817  21.675  1.00 -0.01           H
ATOM   3065  HB2 PHE A 211      45.458  70.577  22.344  1.00 -0.01           H
ATOM   3066  HB3 PHE A 211      46.852  69.765  21.746  1.00 -0.01           H
ATOM   3067  HD1 PHE A 211      45.252  72.038  24.349  1.00 -0.01           H
ATOM   3068  HD2 PHE A 211      49.007  70.013  23.173  1.00 -0.01           H
ATOM   3069  HE1 PHE A 211      46.213  72.453  26.514  1.00 -0.01           H
ATOM   3070  HE2 PHE A 211      49.874  70.453  25.572  1.00 -0.01           H
ATOM   3071  HZ  PHE A 211      48.417  71.416  27.139  1.00 -0.01           H
ATOM   3072  N   PHE A 212      49.003  71.730  20.481  1.00  0.00           N
ATOM   3073  CA  PHE A 212      50.382  72.138  20.389  1.00  0.00           C
ATOM   3074  C   PHE A 212      50.645  73.456  19.626  1.00  0.00           C
ATOM   3075  O   PHE A 212      51.662  74.151  19.792  1.00  0.00           O
ATOM   3076  CB  PHE A 212      51.120  70.950  19.677  1.00  0.00           C
ATOM   3077  CG  PHE A 212      51.015  69.567  20.276  1.00  0.00           C
ATOM   3078  CD1 PHE A 212      50.993  69.387  21.658  1.00  0.00           C
ATOM   3079  CD2 PHE A 212      51.019  68.375  19.412  1.00  0.00           C
ATOM   3080  CE1 PHE A 212      50.786  68.101  22.267  1.00  0.00           C
ATOM   3081  CE2 PHE A 212      51.013  67.087  20.021  1.00  0.00           C
ATOM   3082  CZ  PHE A 212      50.940  66.973  21.416  1.00  0.00           C
ATOM   3083  H   PHE A 212      48.694  70.957  19.910  1.00  0.00           H
ATOM   3084  HA  PHE A 212      50.875  72.239  21.356  1.00  0.00           H
ATOM   3085  HB2 PHE A 212      50.915  70.992  18.607  1.00  0.00           H
ATOM   3086  HB3 PHE A 212      52.164  71.211  19.852  1.00  0.00           H
ATOM   3087  HD1 PHE A 212      51.038  70.321  22.199  1.00  0.00           H
ATOM   3088  HD2 PHE A 212      51.166  68.490  18.348  1.00  0.00           H
ATOM   3089  HE1 PHE A 212      50.863  67.948  23.333  1.00  0.00           H
ATOM   3090  HE2 PHE A 212      51.008  66.265  19.321  1.00  0.00           H
ATOM   3091  HZ  PHE A 212      50.934  65.985  21.851  1.00  0.00           H
ATOM   3092  N   ASP A 213      49.626  73.905  18.853  1.00  0.00           N
ATOM   3093  CA  ASP A 213      49.796  75.123  18.046  1.00  0.00           C
ATOM   3094  C   ASP A 213      49.354  76.334  18.882  1.00  0.00           C
ATOM   3095  O   ASP A 213      49.854  77.462  18.778  1.00  0.00           O
ATOM   3096  CB  ASP A 213      49.082  74.998  16.770  1.00  0.00           C
ATOM   3097  CG  ASP A 213      49.569  73.987  15.722  1.00  0.00           C
ATOM   3098  OD1 ASP A 213      50.699  73.449  15.827  1.00  0.00           O
ATOM   3099  OD2 ASP A 213      48.818  73.801  14.687  1.00  0.00           O
ATOM   3100  H   ASP A 213      48.773  73.369  18.779  1.00  0.00           H
ATOM   3101  HA  ASP A 213      50.855  75.353  17.934  1.00  0.00           H
ATOM   3102  HB2 ASP A 213      48.073  74.669  17.018  1.00  0.00           H
ATOM   3103  HB3 ASP A 213      48.907  75.915  16.208  1.00  0.00           H
ATOM   3104  N   ILE A 214      48.289  76.112  19.720  1.00  0.01           N
ATOM   3105  CA  ILE A 214      47.683  77.077  20.664  1.00  0.01           C
ATOM   3106  C   ILE A 214      48.725  77.380  21.825  1.00  0.01           C
ATOM   3107  O   ILE A 214      49.008  78.547  22.136  1.00  0.01           O
ATOM   3108  CB  ILE A 214      46.326  76.576  21.201  1.00  0.01           C
ATOM   3109  CG1 ILE A 214      45.297  76.615  20.053  1.00  0.01           C
ATOM   3110  CG2 ILE A 214      45.860  77.448  22.363  1.00  0.01           C
ATOM   3111  CD1 ILE A 214      44.020  75.805  20.294  1.00  0.01           C
ATOM   3112  H   ILE A 214      47.875  75.191  19.705  1.00  0.01           H
ATOM   3113  HA  ILE A 214      47.476  78.009  20.136  1.00  0.01           H
ATOM   3114  HB  ILE A 214      46.400  75.549  21.558  1.00  0.01           H
ATOM   3115 HG12 ILE A 214      44.958  77.649  19.990  1.00  0.01           H
ATOM   3116 HG13 ILE A 214      45.696  76.254  19.105  1.00  0.01           H
ATOM   3117 HG21 ILE A 214      44.916  77.088  22.773  1.00  0.01           H
ATOM   3118 HG22 ILE A 214      46.474  77.489  23.263  1.00  0.01           H
ATOM   3119 HG23 ILE A 214      45.661  78.497  22.144  1.00  0.01           H
ATOM   3120 HD11 ILE A 214      43.465  76.100  21.184  1.00  0.01           H
ATOM   3121 HD12 ILE A 214      43.344  75.733  19.442  1.00  0.01           H
ATOM   3122 HD13 ILE A 214      44.381  74.795  20.491  1.00  0.01           H
ATOM   3123  N   VAL A 215      49.360  76.380  22.435  1.00  0.00           N
ATOM   3124  CA  VAL A 215      50.445  76.417  23.411  1.00  0.00           C
ATOM   3125  C   VAL A 215      51.622  77.171  22.768  1.00  0.00           C
ATOM   3126  O   VAL A 215      52.183  77.988  23.510  1.00  0.00           O
ATOM   3127  CB  VAL A 215      50.792  75.050  23.956  1.00  0.00           C
ATOM   3128  CG1 VAL A 215      52.152  74.752  24.507  1.00  0.00           C
ATOM   3129  CG2 VAL A 215      49.742  74.570  24.958  1.00  0.00           C
ATOM   3130  H   VAL A 215      49.155  75.423  22.183  1.00  0.00           H
ATOM   3131  HA  VAL A 215      50.059  76.997  24.250  1.00  0.00           H
ATOM   3132  HB  VAL A 215      50.710  74.283  23.186  1.00  0.00           H
ATOM   3133 HG11 VAL A 215      52.878  74.799  23.696  1.00  0.00           H
ATOM   3134 HG12 VAL A 215      52.395  75.357  25.381  1.00  0.00           H
ATOM   3135 HG13 VAL A 215      52.204  73.722  24.861  1.00  0.00           H
ATOM   3136 HG21 VAL A 215      48.774  74.659  24.464  1.00  0.00           H
ATOM   3137 HG22 VAL A 215      49.906  73.531  25.243  1.00  0.00           H
ATOM   3138 HG23 VAL A 215      49.809  75.105  25.905  1.00  0.00           H
ATOM   3139  N   SER A 216      51.918  77.031  21.465  1.00  0.00           N
ATOM   3140  CA  SER A 216      52.929  77.924  20.768  1.00  0.00           C
ATOM   3141  C   SER A 216      52.623  79.401  20.676  1.00  0.00           C
ATOM   3142  O   SER A 216      53.538  80.190  20.940  1.00  0.00           O
ATOM   3143  CB  SER A 216      53.331  77.317  19.463  1.00  0.00           C
ATOM   3144  OG  SER A 216      53.775  75.943  19.578  1.00  0.00           O
ATOM   3145  H   SER A 216      51.490  76.309  20.902  1.00  0.00           H
ATOM   3146  HA  SER A 216      53.801  77.970  21.420  1.00  0.00           H
ATOM   3147  HB2 SER A 216      52.394  77.369  18.908  1.00  0.00           H
ATOM   3148  HB3 SER A 216      54.085  77.913  18.950  1.00  0.00           H
ATOM   3149  HG  SER A 216      53.038  75.328  19.553  1.00  0.00           H
ATOM   3150  N   GLY A 217      51.394  79.756  20.279  1.00  0.00           N
ATOM   3151  CA  GLY A 217      50.950  81.165  20.402  1.00  0.00           C
ATOM   3152  C   GLY A 217      50.656  81.802  21.819  1.00  0.00           C
ATOM   3153  O   GLY A 217      50.723  82.967  21.896  1.00  0.00           O
ATOM   3154  H   GLY A 217      50.745  79.073  19.913  1.00  0.00           H
ATOM   3155  HA2 GLY A 217      51.734  81.743  19.914  1.00  0.00           H
ATOM   3156  HA3 GLY A 217      50.014  81.254  19.849  1.00  0.00           H
ATOM   3157  N   ALA A 218      50.354  80.988  22.838  1.00  0.00           N
ATOM   3158  CA  ALA A 218      50.565  81.426  24.206  1.00  0.00           C
ATOM   3159  C   ALA A 218      52.072  81.741  24.576  1.00  0.00           C
ATOM   3160  O   ALA A 218      52.258  82.768  25.221  1.00  0.00           O
ATOM   3161  CB  ALA A 218      50.016  80.282  25.076  1.00  0.00           C
ATOM   3162  H   ALA A 218      50.048  80.055  22.602  1.00  0.00           H
ATOM   3163  HA  ALA A 218      50.104  82.405  24.333  1.00  0.00           H
ATOM   3164  HB1 ALA A 218      48.938  80.190  24.940  1.00  0.00           H
ATOM   3165  HB2 ALA A 218      50.431  79.299  24.852  1.00  0.00           H
ATOM   3166  HB3 ALA A 218      50.293  80.408  26.123  1.00  0.00           H
ATOM   3167  N   GLY A 219      52.971  80.919  24.034  1.00  0.00           N
ATOM   3168  CA  GLY A 219      54.443  81.092  24.240  1.00  0.00           C
ATOM   3169  C   GLY A 219      54.978  79.946  25.039  1.00  0.00           C
ATOM   3170  O   GLY A 219      56.133  79.985  25.385  1.00  0.00           O
ATOM   3171  H   GLY A 219      52.698  80.184  23.398  1.00  0.00           H
ATOM   3172  HA2 GLY A 219      54.991  81.267  23.314  1.00  0.00           H
ATOM   3173  HA3 GLY A 219      54.533  81.980  24.866  1.00  0.00           H
ATOM   3174  N   PHE A 220      54.131  78.983  25.445  1.00  0.00           N
ATOM   3175  CA  PHE A 220      54.611  77.816  26.189  1.00  0.00           C
ATOM   3176  C   PHE A 220      55.328  76.782  25.329  1.00  0.00           C
ATOM   3177  O   PHE A 220      55.064  76.649  24.120  1.00  0.00           O
ATOM   3178  CB  PHE A 220      53.408  77.229  26.928  1.00  0.00           C
ATOM   3179  CG  PHE A 220      53.248  77.997  28.215  1.00  0.00           C
ATOM   3180  CD1 PHE A 220      54.051  77.756  29.357  1.00  0.00           C
ATOM   3181  CD2 PHE A 220      52.191  78.902  28.382  1.00  0.00           C
ATOM   3182  CE1 PHE A 220      53.792  78.400  30.568  1.00  0.00           C
ATOM   3183  CE2 PHE A 220      51.887  79.515  29.625  1.00  0.00           C
ATOM   3184  CZ  PHE A 220      52.696  79.250  30.755  1.00  0.00           C
ATOM   3185  H   PHE A 220      53.336  78.809  24.848  1.00  0.00           H
ATOM   3186  HA  PHE A 220      55.393  78.078  26.901  1.00  0.00           H
ATOM   3187  HB2 PHE A 220      52.502  77.299  26.326  1.00  0.00           H
ATOM   3188  HB3 PHE A 220      53.659  76.207  27.211  1.00  0.00           H
ATOM   3189  HD1 PHE A 220      54.910  77.105  29.288  1.00  0.00           H
ATOM   3190  HD2 PHE A 220      51.545  79.171  27.560  1.00  0.00           H
ATOM   3191  HE1 PHE A 220      54.343  78.127  31.456  1.00  0.00           H
ATOM   3192  HE2 PHE A 220      50.973  80.081  29.731  1.00  0.00           H
ATOM   3193  HZ  PHE A 220      52.556  79.781  31.685  1.00  0.00           H
ATOM   3194  N   HID A 221      56.149  75.979  25.942  1.00  0.00           N
ATOM   3195  CA  HID A 221      56.767  74.746  25.505  1.00  0.00           C
ATOM   3196  C   HID A 221      56.144  73.478  26.204  1.00  0.00           C
ATOM   3197  O   HID A 221      56.075  73.454  27.468  1.00  0.00           O
ATOM   3198  CB  HID A 221      58.285  74.760  25.682  1.00  0.00           C
ATOM   3199  CG  HID A 221      58.909  75.861  24.877  1.00  0.00           C
ATOM   3200  CD2 HID A 221      59.275  77.131  25.312  1.00  0.00           C
ATOM   3201  ND1 HID A 221      59.205  75.808  23.561  1.00  0.00           N
ATOM   3202  CE1 HID A 221      59.736  76.989  23.238  1.00  0.00           C
ATOM   3203  NE2 HID A 221      59.781  77.834  24.271  1.00  0.00           N
ATOM   3204  H   HID A 221      56.215  76.208  26.924  1.00  0.00           H
ATOM   3205  HA  HID A 221      56.550  74.733  24.437  1.00  0.00           H
ATOM   3206  HB2 HID A 221      58.508  74.751  26.749  1.00  0.00           H
ATOM   3207  HB3 HID A 221      58.669  73.823  25.280  1.00  0.00           H
ATOM   3208  HD1 HID A 221      59.201  74.986  22.974  1.00  0.00           H
ATOM   3209  HD2 HID A 221      59.155  77.532  26.308  1.00  0.00           H
ATOM   3210  HE1 HID A 221      60.119  77.135  22.239  1.00  0.00           H
ATOM   3211  N   THR A 222      55.745  72.447  25.445  1.00  0.00           N
ATOM   3212  CA  THR A 222      55.372  71.136  26.058  1.00  0.00           C
ATOM   3213  C   THR A 222      56.642  70.387  26.291  1.00  0.00           C
ATOM   3214  O   THR A 222      57.446  70.038  25.400  1.00  0.00           O
ATOM   3215  CB  THR A 222      54.380  70.387  25.110  1.00  0.00           C
ATOM   3216  CG2 THR A 222      53.915  69.028  25.693  1.00  0.00           C
ATOM   3217  OG1 THR A 222      53.336  71.247  24.782  1.00  0.00           O
ATOM   3218  H   THR A 222      55.787  72.657  24.458  1.00  0.00           H
ATOM   3219  HA  THR A 222      54.904  71.375  27.013  1.00  0.00           H
ATOM   3220  HB  THR A 222      54.895  70.115  24.188  1.00  0.00           H
ATOM   3221  HG1 THR A 222      53.167  71.301  23.839  1.00  0.00           H
ATOM   3222 HG21 THR A 222      53.711  69.220  26.746  1.00  0.00           H
ATOM   3223 HG22 THR A 222      52.975  68.645  25.296  1.00  0.00           H
ATOM   3224 HG23 THR A 222      54.706  68.312  25.470  1.00  0.00           H
ATOM   3225  N   LEU A 223      56.901  70.148  27.595  1.00  0.00           N
ATOM   3226  CA  LEU A 223      57.942  69.208  28.168  1.00  0.00           C
ATOM   3227  C   LEU A 223      57.484  67.743  28.031  1.00  0.00           C
ATOM   3228  O   LEU A 223      58.266  66.915  27.619  1.00  0.00           O
ATOM   3229  CB  LEU A 223      58.260  69.549  29.570  1.00  0.00           C
ATOM   3230  CG  LEU A 223      58.655  71.037  29.857  1.00  0.00           C
ATOM   3231  CD1 LEU A 223      59.072  71.125  31.294  1.00  0.00           C
ATOM   3232  CD2 LEU A 223      59.842  71.414  28.915  1.00  0.00           C
ATOM   3233  H   LEU A 223      56.161  70.476  28.198  1.00  0.00           H
ATOM   3234  HA  LEU A 223      58.776  69.271  27.469  1.00  0.00           H
ATOM   3235  HB2 LEU A 223      57.363  69.337  30.152  1.00  0.00           H
ATOM   3236  HB3 LEU A 223      59.053  68.864  29.871  1.00  0.00           H
ATOM   3237  HG  LEU A 223      57.790  71.680  29.692  1.00  0.00           H
ATOM   3238 HD11 LEU A 223      59.561  72.062  31.561  1.00  0.00           H
ATOM   3239 HD12 LEU A 223      58.163  71.071  31.893  1.00  0.00           H
ATOM   3240 HD13 LEU A 223      59.815  70.335  31.397  1.00  0.00           H
ATOM   3241 HD21 LEU A 223      59.494  71.211  27.902  1.00  0.00           H
ATOM   3242 HD22 LEU A 223      60.056  72.458  29.147  1.00  0.00           H
ATOM   3243 HD23 LEU A 223      60.662  70.729  29.128  1.00  0.00           H
ATOM   3244  N   SER A 224      56.250  67.453  28.375  1.00  0.00           N
ATOM   3245  CA  SER A 224      55.778  66.078  28.421  1.00  0.00           C
ATOM   3246  C   SER A 224      54.226  66.034  28.198  1.00  0.00           C
ATOM   3247  O   SER A 224      53.526  67.082  28.231  1.00  0.00           O
ATOM   3248  CB  SER A 224      56.217  65.444  29.789  1.00  0.00           C
ATOM   3249  OG  SER A 224      55.736  66.154  30.949  1.00  0.00           O
ATOM   3250  H   SER A 224      55.601  68.209  28.540  1.00  0.00           H
ATOM   3251  HA  SER A 224      56.257  65.502  27.629  1.00  0.00           H
ATOM   3252  HB2 SER A 224      55.951  64.387  29.769  1.00  0.00           H
ATOM   3253  HB3 SER A 224      57.305  65.390  29.822  1.00  0.00           H
ATOM   3254  HG  SER A 224      56.457  66.593  31.406  1.00  0.00           H
ATOM   3255  N   LEU A 225      53.715  64.803  27.847  1.00  0.00           N
ATOM   3256  CA  LEU A 225      52.243  64.567  27.850  1.00  0.00           C
ATOM   3257  C   LEU A 225      51.986  63.098  28.232  1.00  0.00           C
ATOM   3258  O   LEU A 225      52.798  62.185  27.970  1.00  0.00           O
ATOM   3259  CB  LEU A 225      51.618  64.984  26.476  1.00  0.00           C
ATOM   3260  CG  LEU A 225      50.105  65.040  26.352  1.00  0.00           C
ATOM   3261  CD1 LEU A 225      49.694  66.059  25.305  1.00  0.00           C
ATOM   3262  CD2 LEU A 225      49.405  63.731  25.974  1.00  0.00           C
ATOM   3263  H   LEU A 225      54.308  64.015  27.628  1.00  0.00           H
ATOM   3264  HA  LEU A 225      51.791  65.149  28.653  1.00  0.00           H
ATOM   3265  HB2 LEU A 225      51.922  66.013  26.283  1.00  0.00           H
ATOM   3266  HB3 LEU A 225      51.984  64.269  25.740  1.00  0.00           H
ATOM   3267  HG  LEU A 225      49.813  65.326  27.363  1.00  0.00           H
ATOM   3268 HD11 LEU A 225      49.906  65.678  24.306  1.00  0.00           H
ATOM   3269 HD12 LEU A 225      48.658  66.395  25.354  1.00  0.00           H
ATOM   3270 HD13 LEU A 225      50.255  66.989  25.387  1.00  0.00           H
ATOM   3271 HD21 LEU A 225      49.397  63.074  26.844  1.00  0.00           H
ATOM   3272 HD22 LEU A 225      48.399  63.989  25.642  1.00  0.00           H
ATOM   3273 HD23 LEU A 225      49.872  63.240  25.121  1.00  0.00           H
ATOM   3274  N   LYS A 226      50.923  62.847  28.933  1.00  0.01           N
ATOM   3275  CA  LYS A 226      50.553  61.524  29.511  1.00  0.01           C
ATOM   3276  C   LYS A 226      49.028  61.205  29.451  1.00  0.01           C
ATOM   3277  O   LYS A 226      48.237  62.018  29.942  1.00  0.01           O
ATOM   3278  CB  LYS A 226      51.166  61.134  30.837  1.00  0.01           C
ATOM   3279  CG  LYS A 226      50.633  59.899  31.514  1.00  0.01           C
ATOM   3280  CD  LYS A 226      51.552  59.481  32.677  1.00  0.01           C
ATOM   3281  CE  LYS A 226      50.984  58.157  33.285  1.00  0.01           C
ATOM   3282  NZ  LYS A 226      51.835  57.006  32.879  1.00  0.01           N
ATOM   3283  H   LYS A 226      50.337  63.630  29.187  1.00  0.01           H
ATOM   3284  HA  LYS A 226      50.926  60.736  28.857  1.00  0.01           H
ATOM   3285  HB2 LYS A 226      52.243  61.006  30.727  1.00  0.01           H
ATOM   3286  HB3 LYS A 226      51.035  61.970  31.525  1.00  0.01           H
ATOM   3287  HG2 LYS A 226      49.631  60.094  31.897  1.00  0.01           H
ATOM   3288  HG3 LYS A 226      50.680  59.035  30.851  1.00  0.01           H
ATOM   3289  HD2 LYS A 226      52.586  59.285  32.393  1.00  0.01           H
ATOM   3290  HD3 LYS A 226      51.528  60.285  33.413  1.00  0.01           H
ATOM   3291  HE2 LYS A 226      50.840  58.259  34.361  1.00  0.01           H
ATOM   3292  HE3 LYS A 226      49.981  57.912  32.934  1.00  0.01           H
ATOM   3293  HZ1 LYS A 226      51.547  56.154  33.339  1.00  0.01           H
ATOM   3294  HZ2 LYS A 226      51.864  56.843  31.883  1.00  0.01           H
ATOM   3295  HZ3 LYS A 226      52.789  57.169  33.166  1.00  0.01           H
ATOM   3296  N   ASP A 227      48.542  60.083  28.808  1.00 -0.01           N
ATOM   3297  CA  ASP A 227      47.187  59.657  28.746  1.00 -0.01           C
ATOM   3298  C   ASP A 227      46.564  59.042  30.045  1.00 -0.01           C
ATOM   3299  O   ASP A 227      46.959  57.951  30.475  1.00 -0.01           O
ATOM   3300  CB  ASP A 227      47.043  58.837  27.482  1.00 -0.01           C
ATOM   3301  CG  ASP A 227      45.585  58.381  27.092  1.00 -0.01           C
ATOM   3302  OD1 ASP A 227      45.402  57.682  26.069  1.00 -0.01           O
ATOM   3303  OD2 ASP A 227      44.682  58.671  27.888  1.00 -0.01           O
ATOM   3304  H   ASP A 227      49.179  59.385  28.450  1.00 -0.01           H
ATOM   3305  HA  ASP A 227      46.550  60.526  28.581  1.00 -0.01           H
ATOM   3306  HB2 ASP A 227      47.437  59.343  26.600  1.00 -0.01           H
ATOM   3307  HB3 ASP A 227      47.711  58.006  27.708  1.00 -0.01           H
ATOM   3308  N   LEU A 228      45.552  59.695  30.606  1.00 -0.03           N
ATOM   3309  CA  LEU A 228      44.827  59.412  31.829  1.00 -0.03           C
ATOM   3310  C   LEU A 228      43.319  59.049  31.571  1.00 -0.03           C
ATOM   3311  O   LEU A 228      42.487  59.144  32.524  1.00 -0.03           O
ATOM   3312  CB  LEU A 228      44.989  60.499  32.945  1.00 -0.03           C
ATOM   3313  CG  LEU A 228      46.445  60.753  33.432  1.00 -0.03           C
ATOM   3314  CD1 LEU A 228      46.472  61.764  34.550  1.00 -0.03           C
ATOM   3315  CD2 LEU A 228      47.056  59.328  33.842  1.00 -0.03           C
ATOM   3316  H   LEU A 228      45.302  60.567  30.162  1.00 -0.03           H
ATOM   3317  HA  LEU A 228      45.182  58.467  32.241  1.00 -0.03           H
ATOM   3318  HB2 LEU A 228      44.643  61.423  32.480  1.00 -0.03           H
ATOM   3319  HB3 LEU A 228      44.398  60.152  33.793  1.00 -0.03           H
ATOM   3320  HG  LEU A 228      47.015  61.117  32.578  1.00 -0.03           H
ATOM   3321 HD11 LEU A 228      45.803  61.469  35.358  1.00 -0.03           H
ATOM   3322 HD12 LEU A 228      47.471  61.879  34.973  1.00 -0.03           H
ATOM   3323 HD13 LEU A 228      46.251  62.720  34.075  1.00 -0.03           H
ATOM   3324 HD21 LEU A 228      47.469  58.774  33.000  1.00 -0.03           H
ATOM   3325 HD22 LEU A 228      47.861  59.497  34.558  1.00 -0.03           H
ATOM   3326 HD23 LEU A 228      46.202  58.736  34.170  1.00 -0.03           H
ATOM   3327  N   SER A 229      42.943  58.690  30.358  1.00 -0.02           N
ATOM   3328  CA  SER A 229      41.574  58.398  29.919  1.00 -0.02           C
ATOM   3329  C   SER A 229      40.803  57.349  30.740  1.00 -0.02           C
ATOM   3330  O   SER A 229      39.617  57.542  31.017  1.00 -0.02           O
ATOM   3331  CB  SER A 229      41.580  57.874  28.441  1.00 -0.02           C
ATOM   3332  OG  SER A 229      42.200  58.813  27.629  1.00 -0.02           O
ATOM   3333  H   SER A 229      43.662  58.615  29.653  1.00 -0.02           H
ATOM   3334  HA  SER A 229      40.949  59.291  29.882  1.00 -0.02           H
ATOM   3335  HB2 SER A 229      42.224  56.996  28.380  1.00 -0.02           H
ATOM   3336  HB3 SER A 229      40.545  57.722  28.135  1.00 -0.02           H
ATOM   3337  HG  SER A 229      43.153  58.739  27.715  1.00 -0.02           H
ATOM   3338  N   ALA A 230      41.408  56.286  31.270  1.00 -0.03           N
ATOM   3339  CA  ALA A 230      40.800  55.372  32.150  1.00 -0.03           C
ATOM   3340  C   ALA A 230      40.396  55.874  33.537  1.00 -0.03           C
ATOM   3341  O   ALA A 230      39.404  55.372  34.141  1.00 -0.03           O
ATOM   3342  CB  ALA A 230      41.762  54.251  32.335  1.00 -0.03           C
ATOM   3343  H   ALA A 230      42.397  56.237  31.072  1.00 -0.03           H
ATOM   3344  HA  ALA A 230      39.855  54.981  31.773  1.00 -0.03           H
ATOM   3345  HB1 ALA A 230      41.860  53.666  31.421  1.00 -0.03           H
ATOM   3346  HB2 ALA A 230      42.756  54.618  32.592  1.00 -0.03           H
ATOM   3347  HB3 ALA A 230      41.477  53.571  33.138  1.00 -0.03           H
ATOM   3348  N   ASN A 231      41.176  56.806  34.095  1.00 -0.10           N
ATOM   3349  CA  ASN A 231      40.885  57.524  35.321  1.00 -0.10           C
ATOM   3350  C   ASN A 231      39.646  58.452  35.122  1.00 -0.10           C
ATOM   3351  O   ASN A 231      38.755  58.495  36.042  1.00 -0.10           O
ATOM   3352  CB  ASN A 231      42.122  58.343  35.765  1.00 -0.10           C
ATOM   3353  CG  ASN A 231      43.092  57.582  36.596  1.00 -0.10           C
ATOM   3354  ND2 ASN A 231      44.393  57.686  36.344  1.00 -0.10           N
ATOM   3355  OD1 ASN A 231      42.731  56.919  37.524  1.00 -0.10           O
ATOM   3356  H   ASN A 231      42.025  57.062  33.610  1.00 -0.10           H
ATOM   3357  HA  ASN A 231      40.605  56.831  36.114  1.00 -0.10           H
ATOM   3358  HB2 ASN A 231      42.652  58.823  34.941  1.00 -0.10           H
ATOM   3359  HB3 ASN A 231      41.779  59.202  36.341  1.00 -0.10           H
ATOM   3360 HD21 ASN A 231      44.934  57.162  37.017  1.00 -0.10           H
ATOM   3361 HD22 ASN A 231      44.733  58.478  35.817  1.00 -0.10           H
ATOM   3362  N   LEU A 232      39.585  59.167  34.031  1.00 -1.02           N
ATOM   3363  CA  LEU A 232      38.399  59.917  33.607  1.00 -1.02           C
ATOM   3364  C   LEU A 232      37.125  59.065  33.529  1.00 -1.02           C
ATOM   3365  O   LEU A 232      36.102  59.331  34.205  1.00 -1.02           O
ATOM   3366  CB  LEU A 232      38.690  60.670  32.305  1.00 -1.02           C
ATOM   3367  CG  LEU A 232      37.574  61.554  31.824  1.00 -1.02           C
ATOM   3368  CD1 LEU A 232      37.156  62.702  32.810  1.00 -1.02           C
ATOM   3369  CD2 LEU A 232      37.706  62.239  30.468  1.00 -1.02           C
ATOM   3370  H   LEU A 232      40.393  59.238  33.430  1.00 -1.02           H
ATOM   3371  HA  LEU A 232      38.211  60.580  34.451  1.00 -1.02           H
ATOM   3372  HB2 LEU A 232      39.632  61.204  32.423  1.00 -1.02           H
ATOM   3373  HB3 LEU A 232      38.915  59.953  31.516  1.00 -1.02           H
ATOM   3374  HG  LEU A 232      36.771  60.827  31.707  1.00 -1.02           H
ATOM   3375 HD11 LEU A 232      37.913  63.483  32.750  1.00 -1.02           H
ATOM   3376 HD12 LEU A 232      36.214  63.100  32.431  1.00 -1.02           H
ATOM   3377 HD13 LEU A 232      37.142  62.322  33.831  1.00 -1.02           H
ATOM   3378 HD21 LEU A 232      38.162  61.515  29.793  1.00 -1.02           H
ATOM   3379 HD22 LEU A 232      36.720  62.353  30.018  1.00 -1.02           H
ATOM   3380 HD23 LEU A 232      38.319  63.140  30.472  1.00 -1.02           H
ATOM   3381  N   ALA A 233      37.281  57.922  32.775  1.00 -0.01           N
ATOM   3382  CA  ALA A 233      36.182  56.974  32.385  1.00 -0.01           C
ATOM   3383  C   ALA A 233      35.537  56.416  33.696  1.00 -0.01           C
ATOM   3384  O   ALA A 233      34.325  56.291  33.761  1.00 -0.01           O
ATOM   3385  CB  ALA A 233      36.627  55.922  31.356  1.00 -0.01           C
ATOM   3386  H   ALA A 233      38.211  57.800  32.400  1.00 -0.01           H
ATOM   3387  HA  ALA A 233      35.407  57.547  31.875  1.00 -0.01           H
ATOM   3388  HB1 ALA A 233      35.837  55.240  31.040  1.00 -0.01           H
ATOM   3389  HB2 ALA A 233      36.904  56.473  30.457  1.00 -0.01           H
ATOM   3390  HB3 ALA A 233      37.511  55.360  31.657  1.00 -0.01           H
ATOM   3391  N   MET A 234      36.435  55.886  34.594  1.00 -0.08           N
ATOM   3392  CA  MET A 234      36.021  55.423  35.904  1.00 -0.08           C
ATOM   3393  C   MET A 234      35.519  56.478  36.844  1.00 -0.08           C
ATOM   3394  O   MET A 234      34.614  56.210  37.607  1.00 -0.08           O
ATOM   3395  CB  MET A 234      37.193  54.688  36.594  1.00 -0.08           C
ATOM   3396  CG  MET A 234      37.326  53.276  36.166  1.00 -0.08           C
ATOM   3397  SD  MET A 234      35.810  52.265  36.130  1.00 -0.08           S
ATOM   3398  CE  MET A 234      35.408  52.181  37.896  1.00 -0.08           C
ATOM   3399  H   MET A 234      37.407  56.079  34.399  1.00 -0.08           H
ATOM   3400  HA  MET A 234      35.141  54.807  35.717  1.00 -0.08           H
ATOM   3401  HB2 MET A 234      38.088  55.278  36.400  1.00 -0.08           H
ATOM   3402  HB3 MET A 234      37.077  54.709  37.678  1.00 -0.08           H
ATOM   3403  HG2 MET A 234      37.769  53.328  35.171  1.00 -0.08           H
ATOM   3404  HG3 MET A 234      38.137  52.847  36.755  1.00 -0.08           H
ATOM   3405  HE1 MET A 234      34.571  51.488  37.982  1.00 -0.08           H
ATOM   3406  HE2 MET A 234      36.305  51.843  38.415  1.00 -0.08           H
ATOM   3407  HE3 MET A 234      35.168  53.164  38.299  1.00 -0.08           H
ATOM   3408  N   THR A 235      36.070  57.726  36.805  1.00 -0.44           N
ATOM   3409  CA  THR A 235      35.468  58.941  37.486  1.00 -0.44           C
ATOM   3410  C   THR A 235      34.036  59.101  37.066  1.00 -0.44           C
ATOM   3411  O   THR A 235      33.176  59.187  37.903  1.00 -0.44           O
ATOM   3412  CB  THR A 235      36.356  60.218  37.271  1.00 -0.44           C
ATOM   3413  CG2 THR A 235      35.668  61.453  38.003  1.00 -0.44           C
ATOM   3414  OG1 THR A 235      37.590  60.018  37.889  1.00 -0.44           O
ATOM   3415  H   THR A 235      36.887  57.892  36.235  1.00 -0.44           H
ATOM   3416  HA  THR A 235      35.485  58.802  38.567  1.00 -0.44           H
ATOM   3417  HB  THR A 235      36.641  60.455  36.246  1.00 -0.44           H
ATOM   3418  HG1 THR A 235      38.181  59.910  37.141  1.00 -0.44           H
ATOM   3419 HG21 THR A 235      35.278  61.270  39.004  1.00 -0.44           H
ATOM   3420 HG22 THR A 235      36.294  62.345  38.034  1.00 -0.44           H
ATOM   3421 HG23 THR A 235      34.830  61.696  37.350  1.00 -0.44           H
ATOM   3422  N   MET A 236      33.745  59.278  35.723  1.00 -0.47           N
ATOM   3423  CA  MET A 236      32.397  59.391  35.086  1.00 -0.47           C
ATOM   3424  C   MET A 236      31.539  58.194  35.399  1.00 -0.47           C
ATOM   3425  O   MET A 236      30.365  58.374  35.686  1.00 -0.47           O
ATOM   3426  CB  MET A 236      32.538  59.704  33.586  1.00 -0.47           C
ATOM   3427  CG  MET A 236      31.248  60.105  32.880  1.00 -0.47           C
ATOM   3428  SD  MET A 236      30.398  61.509  33.672  1.00 -0.47           S
ATOM   3429  CE  MET A 236      31.677  62.667  33.864  1.00 -0.47           C
ATOM   3430  H   MET A 236      34.561  59.309  35.129  1.00 -0.47           H
ATOM   3431  HA  MET A 236      31.866  60.225  35.545  1.00 -0.47           H
ATOM   3432  HB2 MET A 236      33.297  60.483  33.507  1.00 -0.47           H
ATOM   3433  HB3 MET A 236      32.971  58.852  33.062  1.00 -0.47           H
ATOM   3434  HG2 MET A 236      31.599  60.264  31.860  1.00 -0.47           H
ATOM   3435  HG3 MET A 236      30.507  59.305  32.895  1.00 -0.47           H
ATOM   3436  HE1 MET A 236      32.381  62.599  33.035  1.00 -0.47           H
ATOM   3437  HE2 MET A 236      31.322  63.689  33.731  1.00 -0.47           H
ATOM   3438  HE3 MET A 236      32.265  62.448  34.755  1.00 -0.47           H
ATOM   3439  N   ASN A 237      31.986  56.923  35.274  1.00  0.02           N
ATOM   3440  CA  ASN A 237      31.153  55.729  35.654  1.00  0.02           C
ATOM   3441  C   ASN A 237      30.734  55.890  37.186  1.00  0.02           C
ATOM   3442  O   ASN A 237      29.617  55.557  37.455  1.00  0.02           O
ATOM   3443  CB  ASN A 237      31.924  54.431  35.368  1.00  0.02           C
ATOM   3444  CG  ASN A 237      31.787  53.991  33.914  1.00  0.02           C
ATOM   3445  ND2 ASN A 237      32.933  53.856  33.269  1.00  0.02           N
ATOM   3446  OD1 ASN A 237      30.739  53.821  33.344  1.00  0.02           O
ATOM   3447  H   ASN A 237      32.879  56.802  34.818  1.00  0.02           H
ATOM   3448  HA  ASN A 237      30.231  55.629  35.080  1.00  0.02           H
ATOM   3449  HB2 ASN A 237      32.947  54.560  35.721  1.00  0.02           H
ATOM   3450  HB3 ASN A 237      31.505  53.622  35.968  1.00  0.02           H
ATOM   3451 HD21 ASN A 237      32.902  53.673  32.276  1.00  0.02           H
ATOM   3452 HD22 ASN A 237      33.726  54.201  33.790  1.00  0.02           H
ATOM   3453  N   VAL A 238      31.647  56.362  38.107  1.00 -0.08           N
ATOM   3454  CA  VAL A 238      31.384  56.518  39.549  1.00 -0.08           C
ATOM   3455  C   VAL A 238      30.449  57.700  39.890  1.00 -0.08           C
ATOM   3456  O   VAL A 238      29.550  57.521  40.737  1.00 -0.08           O
ATOM   3457  CB  VAL A 238      32.684  56.584  40.355  1.00 -0.08           C
ATOM   3458  CG1 VAL A 238      32.461  56.958  41.809  1.00 -0.08           C
ATOM   3459  CG2 VAL A 238      33.280  55.128  40.421  1.00 -0.08           C
ATOM   3460  H   VAL A 238      32.562  56.579  37.739  1.00 -0.08           H
ATOM   3461  HA  VAL A 238      30.769  55.679  39.873  1.00 -0.08           H
ATOM   3462  HB  VAL A 238      33.364  57.315  39.920  1.00 -0.08           H
ATOM   3463 HG11 VAL A 238      32.211  58.015  41.897  1.00 -0.08           H
ATOM   3464 HG12 VAL A 238      31.933  56.231  42.426  1.00 -0.08           H
ATOM   3465 HG13 VAL A 238      33.466  56.983  42.230  1.00 -0.08           H
ATOM   3466 HG21 VAL A 238      33.460  54.897  39.371  1.00 -0.08           H
ATOM   3467 HG22 VAL A 238      34.258  55.191  40.897  1.00 -0.08           H
ATOM   3468 HG23 VAL A 238      32.702  54.413  41.007  1.00 -0.08           H
ATOM   3469  N   PHE A 239      30.537  58.757  39.064  1.00 -0.02           N
ATOM   3470  CA  PHE A 239      29.530  59.835  38.976  1.00 -0.02           C
ATOM   3471  C   PHE A 239      28.062  59.353  38.649  1.00 -0.02           C
ATOM   3472  O   PHE A 239      27.126  59.634  39.404  1.00 -0.02           O
ATOM   3473  CB  PHE A 239      29.940  60.911  38.012  1.00 -0.02           C
ATOM   3474  CG  PHE A 239      28.861  62.001  37.882  1.00 -0.02           C
ATOM   3475  CD1 PHE A 239      28.477  62.860  38.974  1.00 -0.02           C
ATOM   3476  CD2 PHE A 239      28.238  62.235  36.648  1.00 -0.02           C
ATOM   3477  CE1 PHE A 239      27.399  63.772  38.885  1.00 -0.02           C
ATOM   3478  CE2 PHE A 239      27.305  63.275  36.516  1.00 -0.02           C
ATOM   3479  CZ  PHE A 239      26.791  63.975  37.631  1.00 -0.02           C
ATOM   3480  H   PHE A 239      31.316  58.751  38.421  1.00 -0.02           H
ATOM   3481  HA  PHE A 239      29.492  60.204  40.001  1.00 -0.02           H
ATOM   3482  HB2 PHE A 239      30.932  61.278  38.277  1.00 -0.02           H
ATOM   3483  HB3 PHE A 239      29.986  60.364  37.070  1.00 -0.02           H
ATOM   3484  HD1 PHE A 239      28.871  62.762  39.975  1.00 -0.02           H
ATOM   3485  HD2 PHE A 239      28.425  61.617  35.782  1.00 -0.02           H
ATOM   3486  HE1 PHE A 239      27.189  64.337  39.781  1.00 -0.02           H
ATOM   3487  HE2 PHE A 239      26.782  63.443  35.585  1.00 -0.02           H
ATOM   3488  HZ  PHE A 239      26.109  64.806  37.534  1.00 -0.02           H
ATOM   3489  N   ALA A 240      27.979  58.447  37.612  1.00  0.01           N
ATOM   3490  CA  ALA A 240      26.720  57.948  37.026  1.00  0.01           C
ATOM   3491  C   ALA A 240      26.018  57.021  37.991  1.00  0.01           C
ATOM   3492  O   ALA A 240      24.838  57.183  38.330  1.00  0.01           O
ATOM   3493  CB  ALA A 240      26.988  57.212  35.739  1.00  0.01           C
ATOM   3494  H   ALA A 240      28.815  58.245  37.083  1.00  0.01           H
ATOM   3495  HA  ALA A 240      26.059  58.806  36.904  1.00  0.01           H
ATOM   3496  HB1 ALA A 240      26.120  56.729  35.292  1.00  0.01           H
ATOM   3497  HB2 ALA A 240      27.292  57.995  35.045  1.00  0.01           H
ATOM   3498  HB3 ALA A 240      27.846  56.540  35.778  1.00  0.01           H
ATOM   3499  N   LEU A 241      26.756  56.101  38.604  1.00  0.01           N
ATOM   3500  CA  LEU A 241      26.254  55.057  39.531  1.00  0.01           C
ATOM   3501  C   LEU A 241      25.736  55.861  40.781  1.00  0.01           C
ATOM   3502  O   LEU A 241      24.641  55.613  41.297  1.00  0.01           O
ATOM   3503  CB  LEU A 241      27.491  54.196  39.936  1.00  0.01           C
ATOM   3504  CG  LEU A 241      27.272  53.198  41.049  1.00  0.01           C
ATOM   3505  CD1 LEU A 241      26.088  52.221  40.705  1.00  0.01           C
ATOM   3506  CD2 LEU A 241      28.438  52.262  41.333  1.00  0.01           C
ATOM   3507  H   LEU A 241      27.550  55.850  38.033  1.00  0.01           H
ATOM   3508  HA  LEU A 241      25.432  54.412  39.223  1.00  0.01           H
ATOM   3509  HB2 LEU A 241      27.825  53.683  39.034  1.00  0.01           H
ATOM   3510  HB3 LEU A 241      28.306  54.881  40.166  1.00  0.01           H
ATOM   3511  HG  LEU A 241      27.012  53.781  41.932  1.00  0.01           H
ATOM   3512 HD11 LEU A 241      26.209  51.623  39.801  1.00  0.01           H
ATOM   3513 HD12 LEU A 241      26.001  51.469  41.490  1.00  0.01           H
ATOM   3514 HD13 LEU A 241      25.082  52.639  40.727  1.00  0.01           H
ATOM   3515 HD21 LEU A 241      28.886  51.832  40.437  1.00  0.01           H
ATOM   3516 HD22 LEU A 241      29.272  52.829  41.746  1.00  0.01           H
ATOM   3517 HD23 LEU A 241      28.146  51.480  42.033  1.00  0.01           H
ATOM   3518  N   GLY A 242      26.477  56.834  41.259  1.00  0.00           N
ATOM   3519  CA  GLY A 242      25.905  57.884  42.139  1.00  0.00           C
ATOM   3520  C   GLY A 242      24.506  58.403  41.787  1.00  0.00           C
ATOM   3521  O   GLY A 242      23.550  58.125  42.492  1.00  0.00           O
ATOM   3522  H   GLY A 242      27.470  56.854  41.073  1.00  0.00           H
ATOM   3523  HA2 GLY A 242      25.820  57.546  43.171  1.00  0.00           H
ATOM   3524  HA3 GLY A 242      26.609  58.708  42.259  1.00  0.00           H
ATOM   3525  N   VAL A 243      24.430  59.043  40.576  1.00 -0.01           N
ATOM   3526  CA  VAL A 243      23.121  59.478  39.983  1.00 -0.01           C
ATOM   3527  C   VAL A 243      22.019  58.339  39.801  1.00 -0.01           C
ATOM   3528  O   VAL A 243      20.883  58.586  40.190  1.00 -0.01           O
ATOM   3529  CB  VAL A 243      23.250  60.225  38.642  1.00 -0.01           C
ATOM   3530  CG1 VAL A 243      21.948  60.602  37.910  1.00 -0.01           C
ATOM   3531  CG2 VAL A 243      23.796  61.567  38.967  1.00 -0.01           C
ATOM   3532  H   VAL A 243      25.227  59.021  39.956  1.00 -0.01           H
ATOM   3533  HA  VAL A 243      22.651  60.202  40.649  1.00 -0.01           H
ATOM   3534  HB  VAL A 243      23.905  59.759  37.906  1.00 -0.01           H
ATOM   3535 HG11 VAL A 243      22.163  61.208  37.029  1.00 -0.01           H
ATOM   3536 HG12 VAL A 243      21.524  59.681  37.511  1.00 -0.01           H
ATOM   3537 HG13 VAL A 243      21.208  61.139  38.504  1.00 -0.01           H
ATOM   3538 HG21 VAL A 243      23.254  62.014  39.800  1.00 -0.01           H
ATOM   3539 HG22 VAL A 243      24.777  61.363  39.397  1.00 -0.01           H
ATOM   3540 HG23 VAL A 243      24.040  62.141  38.073  1.00 -0.01           H
ATOM   3541  N   TYR A 244      22.326  57.113  39.349  1.00  0.01           N
ATOM   3542  CA  TYR A 244      21.419  55.876  39.303  1.00  0.01           C
ATOM   3543  C   TYR A 244      21.026  55.376  40.771  1.00  0.01           C
ATOM   3544  O   TYR A 244      19.868  55.169  41.089  1.00  0.01           O
ATOM   3545  CB  TYR A 244      22.024  54.698  38.480  1.00  0.01           C
ATOM   3546  CG  TYR A 244      22.579  55.023  37.063  1.00  0.01           C
ATOM   3547  CD1 TYR A 244      21.745  55.883  36.201  1.00  0.01           C
ATOM   3548  CD2 TYR A 244      23.847  54.540  36.620  1.00  0.01           C
ATOM   3549  CE1 TYR A 244      22.239  56.165  34.946  1.00  0.01           C
ATOM   3550  CE2 TYR A 244      24.279  54.933  35.332  1.00  0.01           C
ATOM   3551  CZ  TYR A 244      23.577  55.795  34.531  1.00  0.01           C
ATOM   3552  OH  TYR A 244      23.946  56.202  33.274  1.00  0.01           O
ATOM   3553  H   TYR A 244      23.294  56.967  39.102  1.00  0.01           H
ATOM   3554  HA  TYR A 244      20.451  56.048  38.833  1.00  0.01           H
ATOM   3555  HB2 TYR A 244      22.856  54.204  38.981  1.00  0.01           H
ATOM   3556  HB3 TYR A 244      21.306  53.887  38.361  1.00  0.01           H
ATOM   3557  HD1 TYR A 244      20.736  56.182  36.440  1.00  0.01           H
ATOM   3558  HD2 TYR A 244      24.411  53.852  37.233  1.00  0.01           H
ATOM   3559  HE1 TYR A 244      21.628  56.790  34.313  1.00  0.01           H
ATOM   3560  HE2 TYR A 244      25.290  54.599  35.147  1.00  0.01           H
ATOM   3561  HH  TYR A 244      23.140  56.377  32.784  1.00  0.01           H
ATOM   3562  N   SER A 245      21.973  55.348  41.734  1.00  0.01           N
ATOM   3563  CA  SER A 245      21.712  54.712  43.050  1.00  0.01           C
ATOM   3564  C   SER A 245      20.959  55.477  44.181  1.00  0.01           C
ATOM   3565  O   SER A 245      20.418  54.834  45.081  1.00  0.01           O
ATOM   3566  CB  SER A 245      23.014  54.081  43.644  1.00  0.01           C
ATOM   3567  OG  SER A 245      23.858  55.107  44.066  1.00  0.01           O
ATOM   3568  H   SER A 245      22.898  55.651  41.465  1.00  0.01           H
ATOM   3569  HA  SER A 245      20.979  53.939  42.819  1.00  0.01           H
ATOM   3570  HB2 SER A 245      22.729  53.394  44.441  1.00  0.01           H
ATOM   3571  HB3 SER A 245      23.505  53.547  42.830  1.00  0.01           H
ATOM   3572  HG  SER A 245      23.995  55.631  43.273  1.00  0.01           H
ATOM   3573  N   ARG A 246      21.048  56.812  44.092  1.00  0.02           N
ATOM   3574  CA  ARG A 246      20.218  57.599  45.068  1.00  0.02           C
ATOM   3575  C   ARG A 246      19.342  58.585  44.318  1.00  0.02           C
ATOM   3576  O   ARG A 246      19.485  59.775  44.505  1.00  0.02           O
ATOM   3577  CB  ARG A 246      21.126  58.271  46.133  1.00  0.02           C
ATOM   3578  CG  ARG A 246      22.151  57.349  46.773  1.00  0.02           C
ATOM   3579  CD  ARG A 246      23.002  58.091  47.789  1.00  0.02           C
ATOM   3580  NE  ARG A 246      24.423  58.263  47.260  1.00  0.02           N
ATOM   3581  CZ  ARG A 246      25.076  59.435  47.184  1.00  0.02           C
ATOM   3582  NH1 ARG A 246      24.521  60.589  47.475  1.00  0.02           N
ATOM   3583  NH2 ARG A 246      26.270  59.448  46.579  1.00  0.02           N
ATOM   3584  H   ARG A 246      21.593  57.281  43.384  1.00  0.02           H
ATOM   3585  HA  ARG A 246      19.521  56.962  45.613  1.00  0.02           H
ATOM   3586  HB2 ARG A 246      21.724  59.069  45.693  1.00  0.02           H
ATOM   3587  HB3 ARG A 246      20.469  58.699  46.890  1.00  0.02           H
ATOM   3588  HG2 ARG A 246      21.636  56.579  47.349  1.00  0.02           H
ATOM   3589  HG3 ARG A 246      22.872  56.959  46.054  1.00  0.02           H
ATOM   3590  HD2 ARG A 246      22.542  59.069  47.929  1.00  0.02           H
ATOM   3591  HD3 ARG A 246      23.052  57.507  48.708  1.00  0.02           H
ATOM   3592  HE  ARG A 246      24.909  57.405  47.043  1.00  0.02           H
ATOM   3593 HH11 ARG A 246      23.541  60.655  47.710  1.00  0.02           H
ATOM   3594 HH12 ARG A 246      25.075  61.428  47.374  1.00  0.02           H
ATOM   3595 HH21 ARG A 246      26.710  58.612  46.221  1.00  0.02           H
ATOM   3596 HH22 ARG A 246      26.625  60.381  46.430  1.00  0.02           H
ATOM   3597  N   ARG A 247      18.425  58.119  43.467  1.00  0.00           N
ATOM   3598  CA  ARG A 247      17.406  58.901  42.655  1.00  0.00           C
ATOM   3599  C   ARG A 247      16.501  59.846  43.471  1.00  0.00           C
ATOM   3600  O   ARG A 247      16.133  60.926  43.024  1.00  0.00           O
ATOM   3601  CB  ARG A 247      16.555  57.903  41.877  1.00  0.00           C
ATOM   3602  CG  ARG A 247      15.409  58.591  40.995  1.00  0.00           C
ATOM   3603  CD  ARG A 247      14.390  57.591  40.466  1.00  0.00           C
ATOM   3604  NE  ARG A 247      14.825  56.995  39.187  1.00  0.00           N
ATOM   3605  CZ  ARG A 247      14.229  57.265  38.009  1.00  0.00           C
ATOM   3606  NH1 ARG A 247      13.262  58.161  37.900  1.00  0.00           N
ATOM   3607  NH2 ARG A 247      14.591  56.634  36.935  1.00  0.00           N
ATOM   3608  H   ARG A 247      18.280  57.126  43.577  1.00  0.00           H
ATOM   3609  HA  ARG A 247      17.947  59.479  41.906  1.00  0.00           H
ATOM   3610  HB2 ARG A 247      17.216  57.388  41.180  1.00  0.00           H
ATOM   3611  HB3 ARG A 247      16.071  57.172  42.524  1.00  0.00           H
ATOM   3612  HG2 ARG A 247      14.823  59.254  41.632  1.00  0.00           H
ATOM   3613  HG3 ARG A 247      15.812  59.104  40.122  1.00  0.00           H
ATOM   3614  HD2 ARG A 247      14.280  56.832  41.240  1.00  0.00           H
ATOM   3615  HD3 ARG A 247      13.365  57.961  40.425  1.00  0.00           H
ATOM   3616  HE  ARG A 247      15.570  56.315  39.227  1.00  0.00           H
ATOM   3617 HH11 ARG A 247      13.026  58.783  38.660  1.00  0.00           H
ATOM   3618 HH12 ARG A 247      12.903  58.508  37.022  1.00  0.00           H
ATOM   3619 HH21 ARG A 247      15.233  55.855  36.962  1.00  0.00           H
ATOM   3620 HH22 ARG A 247      14.357  57.007  36.026  1.00  0.00           H
ATOM   3621  N   ALA A 248      16.069  59.500  44.725  1.00  0.00           N
ATOM   3622  CA  ALA A 248      15.279  60.336  45.594  1.00  0.00           C
ATOM   3623  C   ALA A 248      15.983  61.533  46.173  1.00  0.00           C
ATOM   3624  O   ALA A 248      15.499  62.695  46.213  1.00  0.00           O
ATOM   3625  CB  ALA A 248      14.621  59.381  46.686  1.00  0.00           C
ATOM   3626  H   ALA A 248      16.596  58.760  45.166  1.00  0.00           H
ATOM   3627  HA  ALA A 248      14.462  60.647  44.941  1.00  0.00           H
ATOM   3628  HB1 ALA A 248      13.733  59.879  47.077  1.00  0.00           H
ATOM   3629  HB2 ALA A 248      14.265  58.444  46.259  1.00  0.00           H
ATOM   3630  HB3 ALA A 248      15.339  59.147  47.471  1.00  0.00           H
ATOM   3631  N   GLU A 249      17.299  61.441  46.426  1.00  0.00           N
ATOM   3632  CA  GLU A 249      18.154  62.498  46.985  1.00  0.00           C
ATOM   3633  C   GLU A 249      18.355  63.572  45.898  1.00  0.00           C
ATOM   3634  O   GLU A 249      18.260  64.754  46.241  1.00  0.00           O
ATOM   3635  CB  GLU A 249      19.525  61.899  47.322  1.00  0.00           C
ATOM   3636  CG  GLU A 249      20.630  62.945  47.698  1.00  0.00           C
ATOM   3637  CD  GLU A 249      21.492  62.388  48.852  1.00  0.00           C
ATOM   3638  OE1 GLU A 249      21.965  61.206  48.674  1.00  0.00           O
ATOM   3639  OE2 GLU A 249      21.610  63.050  49.905  1.00  0.00           O
ATOM   3640  H   GLU A 249      17.774  60.585  46.178  1.00  0.00           H
ATOM   3641  HA  GLU A 249      17.807  62.913  47.931  1.00  0.00           H
ATOM   3642  HB2 GLU A 249      19.217  61.211  48.109  1.00  0.00           H
ATOM   3643  HB3 GLU A 249      19.851  61.421  46.399  1.00  0.00           H
ATOM   3644  HG2 GLU A 249      21.285  63.136  46.848  1.00  0.00           H
ATOM   3645  HG3 GLU A 249      20.258  63.948  47.905  1.00  0.00           H
ATOM   3646  N   PHE A 250      18.621  63.203  44.584  1.00  0.00           N
ATOM   3647  CA  PHE A 250      18.805  64.243  43.498  1.00  0.00           C
ATOM   3648  C   PHE A 250      17.501  64.879  43.047  1.00  0.00           C
ATOM   3649  O   PHE A 250      17.431  66.082  42.951  1.00  0.00           O
ATOM   3650  CB  PHE A 250      19.653  63.618  42.335  1.00  0.00           C
ATOM   3651  CG  PHE A 250      21.025  63.091  42.823  1.00  0.00           C
ATOM   3652  CD1 PHE A 250      21.812  63.993  43.588  1.00  0.00           C
ATOM   3653  CD2 PHE A 250      21.403  61.734  42.681  1.00  0.00           C
ATOM   3654  CE1 PHE A 250      22.981  63.561  44.272  1.00  0.00           C
ATOM   3655  CE2 PHE A 250      22.666  61.364  43.103  1.00  0.00           C
ATOM   3656  CZ  PHE A 250      23.396  62.251  43.926  1.00  0.00           C
ATOM   3657  H   PHE A 250      18.584  62.219  44.357  1.00  0.00           H
ATOM   3658  HA  PHE A 250      19.361  65.115  43.842  1.00  0.00           H
ATOM   3659  HB2 PHE A 250      19.127  62.835  41.788  1.00  0.00           H
ATOM   3660  HB3 PHE A 250      19.888  64.326  41.541  1.00  0.00           H
ATOM   3661  HD1 PHE A 250      21.400  64.973  43.777  1.00  0.00           H
ATOM   3662  HD2 PHE A 250      20.766  61.098  42.084  1.00  0.00           H
ATOM   3663  HE1 PHE A 250      23.477  64.245  44.946  1.00  0.00           H
ATOM   3664  HE2 PHE A 250      22.945  60.325  43.014  1.00  0.00           H
ATOM   3665  HZ  PHE A 250      24.302  61.800  44.303  1.00  0.00           H
ATOM   3666  N   THR A 251      16.421  64.002  42.903  1.00  0.00           N
ATOM   3667  CA  THR A 251      15.107  64.493  42.557  1.00  0.00           C
ATOM   3668  C   THR A 251      14.487  65.388  43.629  1.00  0.00           C
ATOM   3669  O   THR A 251      13.799  66.284  43.285  1.00  0.00           O
ATOM   3670  CB  THR A 251      14.178  63.381  42.079  1.00  0.00           C
ATOM   3671  CG2 THR A 251      14.496  62.706  40.798  1.00  0.00           C
ATOM   3672  OG1 THR A 251      13.855  62.388  42.958  1.00  0.00           O
ATOM   3673  H   THR A 251      16.543  62.999  42.923  1.00  0.00           H
ATOM   3674  HA  THR A 251      15.072  65.145  41.684  1.00  0.00           H
ATOM   3675  HB  THR A 251      13.186  63.791  41.896  1.00  0.00           H
ATOM   3676  HG1 THR A 251      14.577  61.765  42.847  1.00  0.00           H
ATOM   3677 HG21 THR A 251      14.097  61.712  40.595  1.00  0.00           H
ATOM   3678 HG22 THR A 251      14.111  63.282  39.957  1.00  0.00           H
ATOM   3679 HG23 THR A 251      15.577  62.579  40.758  1.00  0.00           H
ATOM   3680  N   GLU A 252      14.727  65.157  44.953  1.00  0.00           N
ATOM   3681  CA  GLU A 252      14.407  66.125  46.063  1.00  0.00           C
ATOM   3682  C   GLU A 252      15.125  67.481  45.877  1.00  0.00           C
ATOM   3683  O   GLU A 252      14.365  68.470  45.918  1.00  0.00           O
ATOM   3684  CB  GLU A 252      14.700  65.436  47.466  1.00  0.00           C
ATOM   3685  CG  GLU A 252      14.166  66.266  48.648  1.00  0.00           C
ATOM   3686  CD  GLU A 252      15.079  67.316  49.099  1.00  0.00           C
ATOM   3687  OE1 GLU A 252      16.347  67.335  48.857  1.00  0.00           O
ATOM   3688  OE2 GLU A 252      14.527  68.182  49.828  1.00  0.00           O
ATOM   3689  H   GLU A 252      15.164  64.314  45.297  1.00  0.00           H
ATOM   3690  HA  GLU A 252      13.347  66.355  45.955  1.00  0.00           H
ATOM   3691  HB2 GLU A 252      14.129  64.512  47.566  1.00  0.00           H
ATOM   3692  HB3 GLU A 252      15.750  65.144  47.477  1.00  0.00           H
ATOM   3693  HG2 GLU A 252      13.150  66.608  48.452  1.00  0.00           H
ATOM   3694  HG3 GLU A 252      14.101  65.567  49.481  1.00  0.00           H
ATOM   3695  N   ARG A 253      16.451  67.480  45.622  1.00  0.01           N
ATOM   3696  CA  ARG A 253      17.237  68.730  45.699  1.00  0.01           C
ATOM   3697  C   ARG A 253      17.055  69.733  44.474  1.00  0.01           C
ATOM   3698  O   ARG A 253      16.839  70.965  44.631  1.00  0.01           O
ATOM   3699  CB  ARG A 253      18.719  68.329  45.689  1.00  0.01           C
ATOM   3700  CG  ARG A 253      19.246  68.326  47.098  1.00  0.01           C
ATOM   3701  CD  ARG A 253      20.682  67.852  47.344  1.00  0.01           C
ATOM   3702  NE  ARG A 253      21.209  67.983  48.745  1.00  0.01           N
ATOM   3703  CZ  ARG A 253      21.794  69.055  49.242  1.00  0.01           C
ATOM   3704  NH1 ARG A 253      21.765  70.262  48.713  1.00  0.01           N
ATOM   3705  NH2 ARG A 253      22.409  68.930  50.350  1.00  0.01           N
ATOM   3706  H   ARG A 253      17.002  66.633  45.641  1.00  0.01           H
ATOM   3707  HA  ARG A 253      16.937  69.293  46.583  1.00  0.01           H
ATOM   3708  HB2 ARG A 253      18.729  67.338  45.236  1.00  0.01           H
ATOM   3709  HB3 ARG A 253      19.278  69.107  45.168  1.00  0.01           H
ATOM   3710  HG2 ARG A 253      19.198  69.341  47.492  1.00  0.01           H
ATOM   3711  HG3 ARG A 253      18.541  67.840  47.771  1.00  0.01           H
ATOM   3712  HD2 ARG A 253      20.811  66.790  47.134  1.00  0.01           H
ATOM   3713  HD3 ARG A 253      21.204  68.423  46.576  1.00  0.01           H
ATOM   3714  HE  ARG A 253      21.147  67.136  49.293  1.00  0.01           H
ATOM   3715 HH11 ARG A 253      21.178  70.431  47.909  1.00  0.01           H
ATOM   3716 HH12 ARG A 253      22.357  71.027  49.006  1.00  0.01           H
ATOM   3717 HH21 ARG A 253      22.596  68.044  50.797  1.00  0.01           H
ATOM   3718 HH22 ARG A 253      22.742  69.810  50.717  1.00  0.01           H
ATOM   3719  N   PHE A 254      17.028  69.228  43.259  1.00  0.01           N
ATOM   3720  CA  PHE A 254      16.826  69.989  42.006  1.00  0.01           C
ATOM   3721  C   PHE A 254      15.396  69.865  41.422  1.00  0.01           C
ATOM   3722  O   PHE A 254      14.936  70.677  40.690  1.00  0.01           O
ATOM   3723  CB  PHE A 254      17.871  69.471  40.984  1.00  0.01           C
ATOM   3724  CG  PHE A 254      19.263  69.350  41.424  1.00  0.01           C
ATOM   3725  CD1 PHE A 254      19.884  70.447  42.032  1.00  0.01           C
ATOM   3726  CD2 PHE A 254      19.913  68.145  41.390  1.00  0.01           C
ATOM   3727  CE1 PHE A 254      21.233  70.377  42.300  1.00  0.01           C
ATOM   3728  CE2 PHE A 254      21.300  68.074  41.775  1.00  0.01           C
ATOM   3729  CZ  PHE A 254      22.035  69.216  42.138  1.00  0.01           C
ATOM   3730  H   PHE A 254      17.107  68.221  43.257  1.00  0.01           H
ATOM   3731  HA  PHE A 254      17.126  71.027  42.154  1.00  0.01           H
ATOM   3732  HB2 PHE A 254      17.550  68.495  40.620  1.00  0.01           H
ATOM   3733  HB3 PHE A 254      17.934  70.166  40.147  1.00  0.01           H
ATOM   3734  HD1 PHE A 254      19.342  71.380  42.082  1.00  0.01           H
ATOM   3735  HD2 PHE A 254      19.399  67.230  41.135  1.00  0.01           H
ATOM   3736  HE1 PHE A 254      21.686  71.286  42.668  1.00  0.01           H
ATOM   3737  HE2 PHE A 254      21.854  67.156  41.647  1.00  0.01           H
ATOM   3738  HZ  PHE A 254      23.106  69.169  42.267  1.00  0.01           H
ATOM   3739  N   GLY A 255      14.620  68.792  41.832  1.00  0.00           N
ATOM   3740  CA  GLY A 255      13.320  68.272  41.228  1.00  0.00           C
ATOM   3741  C   GLY A 255      13.439  67.222  40.166  1.00  0.00           C
ATOM   3742  O   GLY A 255      14.549  66.765  39.841  1.00  0.00           O
ATOM   3743  H   GLY A 255      15.065  68.138  42.460  1.00  0.00           H
ATOM   3744  HA2 GLY A 255      12.611  67.871  41.952  1.00  0.00           H
ATOM   3745  HA3 GLY A 255      12.831  69.084  40.690  1.00  0.00           H
ATOM   3746  N   ALA A 256      12.270  66.715  39.677  1.00  0.00           N
ATOM   3747  CA  ALA A 256      12.161  65.544  38.779  1.00  0.00           C
ATOM   3748  C   ALA A 256      12.647  65.807  37.394  1.00  0.00           C
ATOM   3749  O   ALA A 256      13.529  65.014  36.962  1.00  0.00           O
ATOM   3750  CB  ALA A 256      10.685  64.985  38.892  1.00  0.00           C
ATOM   3751  H   ALA A 256      11.407  67.170  39.937  1.00  0.00           H
ATOM   3752  HA  ALA A 256      12.830  64.795  39.205  1.00  0.00           H
ATOM   3753  HB1 ALA A 256       9.924  65.628  38.449  1.00  0.00           H
ATOM   3754  HB2 ALA A 256      10.511  63.985  38.494  1.00  0.00           H
ATOM   3755  HB3 ALA A 256      10.453  64.939  39.956  1.00  0.00           H
ATOM   3756  N   GLU A 257      12.196  66.874  36.806  1.00  0.01           N
ATOM   3757  CA  GLU A 257      12.348  67.142  35.329  1.00  0.01           C
ATOM   3758  C   GLU A 257      13.829  67.410  35.060  1.00  0.01           C
ATOM   3759  O   GLU A 257      14.310  66.970  33.976  1.00  0.01           O
ATOM   3760  CB  GLU A 257      11.433  68.341  34.972  1.00  0.01           C
ATOM   3761  CG  GLU A 257      11.324  68.580  33.451  1.00  0.01           C
ATOM   3762  CD  GLU A 257      11.053  70.058  33.097  1.00  0.01           C
ATOM   3763  OE1 GLU A 257       9.981  70.586  33.482  1.00  0.01           O
ATOM   3764  OE2 GLU A 257      11.919  70.711  32.501  1.00  0.01           O
ATOM   3765  H   GLU A 257      11.492  67.399  37.305  1.00  0.01           H
ATOM   3766  HA  GLU A 257      12.158  66.237  34.753  1.00  0.01           H
ATOM   3767  HB2 GLU A 257      10.429  68.175  35.364  1.00  0.01           H
ATOM   3768  HB3 GLU A 257      11.854  69.241  35.419  1.00  0.01           H
ATOM   3769  HG2 GLU A 257      12.292  68.402  32.982  1.00  0.01           H
ATOM   3770  HG3 GLU A 257      10.520  67.989  33.012  1.00  0.01           H
ATOM   3771  N   PHE A 258      14.635  67.933  36.026  1.00  0.01           N
ATOM   3772  CA  PHE A 258      16.062  68.086  35.729  1.00  0.01           C
ATOM   3773  C   PHE A 258      16.814  66.721  35.728  1.00  0.01           C
ATOM   3774  O   PHE A 258      17.655  66.444  34.855  1.00  0.01           O
ATOM   3775  CB  PHE A 258      16.749  69.016  36.748  1.00  0.01           C
ATOM   3776  CG  PHE A 258      18.246  69.223  36.723  1.00  0.01           C
ATOM   3777  CD1 PHE A 258      18.751  70.203  35.841  1.00  0.01           C
ATOM   3778  CD2 PHE A 258      19.067  68.557  37.601  1.00  0.01           C
ATOM   3779  CE1 PHE A 258      20.091  70.546  35.946  1.00  0.01           C
ATOM   3780  CE2 PHE A 258      20.437  68.814  37.636  1.00  0.01           C
ATOM   3781  CZ  PHE A 258      20.992  69.814  36.811  1.00  0.01           C
ATOM   3782  H   PHE A 258      14.274  68.186  36.935  1.00  0.01           H
ATOM   3783  HA  PHE A 258      16.092  68.527  34.733  1.00  0.01           H
ATOM   3784  HB2 PHE A 258      16.276  69.990  36.618  1.00  0.01           H
ATOM   3785  HB3 PHE A 258      16.538  68.675  37.761  1.00  0.01           H
ATOM   3786  HD1 PHE A 258      18.071  70.770  35.222  1.00  0.01           H
ATOM   3787  HD2 PHE A 258      18.589  67.855  38.268  1.00  0.01           H
ATOM   3788  HE1 PHE A 258      20.430  71.279  35.228  1.00  0.01           H
ATOM   3789  HE2 PHE A 258      21.201  68.282  38.183  1.00  0.01           H
ATOM   3790  HZ  PHE A 258      22.020  70.143  36.840  1.00  0.01           H
ATOM   3791  N   VAL A 259      16.416  65.833  36.620  1.00  0.00           N
ATOM   3792  CA  VAL A 259      17.108  64.529  36.803  1.00  0.00           C
ATOM   3793  C   VAL A 259      16.665  63.513  35.687  1.00  0.00           C
ATOM   3794  O   VAL A 259      17.504  62.718  35.287  1.00  0.00           O
ATOM   3795  CB  VAL A 259      16.906  64.022  38.240  1.00  0.00           C
ATOM   3796  CG1 VAL A 259      17.377  62.563  38.451  1.00  0.00           C
ATOM   3797  CG2 VAL A 259      17.678  64.803  39.385  1.00  0.00           C
ATOM   3798  H   VAL A 259      15.595  65.985  37.189  1.00  0.00           H
ATOM   3799  HA  VAL A 259      18.177  64.698  36.668  1.00  0.00           H
ATOM   3800  HB  VAL A 259      15.855  63.983  38.525  1.00  0.00           H
ATOM   3801 HG11 VAL A 259      16.705  61.862  37.955  1.00  0.00           H
ATOM   3802 HG12 VAL A 259      18.414  62.355  38.185  1.00  0.00           H
ATOM   3803 HG13 VAL A 259      17.316  62.247  39.492  1.00  0.00           H
ATOM   3804 HG21 VAL A 259      17.318  65.823  39.523  1.00  0.00           H
ATOM   3805 HG22 VAL A 259      17.679  64.341  40.373  1.00  0.00           H
ATOM   3806 HG23 VAL A 259      18.718  64.930  39.084  1.00  0.00           H
ATOM   3807  N   ASP A 260      15.455  63.720  35.089  1.00  0.01           N
ATOM   3808  CA  ASP A 260      15.022  63.017  33.881  1.00  0.01           C
ATOM   3809  C   ASP A 260      16.034  63.168  32.676  1.00  0.01           C
ATOM   3810  O   ASP A 260      16.255  62.236  31.888  1.00  0.01           O
ATOM   3811  CB  ASP A 260      13.577  63.306  33.402  1.00  0.01           C
ATOM   3812  CG  ASP A 260      12.478  62.770  34.412  1.00  0.01           C
ATOM   3813  OD1 ASP A 260      12.781  61.661  34.970  1.00  0.01           O
ATOM   3814  OD2 ASP A 260      11.480  63.539  34.448  1.00  0.01           O
ATOM   3815  H   ASP A 260      14.875  64.496  35.374  1.00  0.01           H
ATOM   3816  HA  ASP A 260      15.019  61.945  34.079  1.00  0.01           H
ATOM   3817  HB2 ASP A 260      13.377  64.366  33.250  1.00  0.01           H
ATOM   3818  HB3 ASP A 260      13.327  62.800  32.469  1.00  0.01           H
ATOM   3819  N   GLY A 261      16.732  64.303  32.594  1.00  0.00           N
ATOM   3820  CA  GLY A 261      17.799  64.529  31.542  1.00  0.00           C
ATOM   3821  C   GLY A 261      19.024  63.617  31.708  1.00  0.00           C
ATOM   3822  O   GLY A 261      19.528  62.983  30.691  1.00  0.00           O
ATOM   3823  H   GLY A 261      16.641  65.051  33.267  1.00  0.00           H
ATOM   3824  HA2 GLY A 261      17.381  64.406  30.543  1.00  0.00           H
ATOM   3825  HA3 GLY A 261      18.233  65.524  31.637  1.00  0.00           H
ATOM   3826  N   LEU A 262      19.622  63.497  32.909  1.00 -0.02           N
ATOM   3827  CA  LEU A 262      20.693  62.606  33.339  1.00 -0.02           C
ATOM   3828  C   LEU A 262      20.349  61.147  33.190  1.00 -0.02           C
ATOM   3829  O   LEU A 262      21.200  60.410  32.677  1.00 -0.02           O
ATOM   3830  CB  LEU A 262      21.043  62.967  34.799  1.00 -0.02           C
ATOM   3831  CG  LEU A 262      21.948  64.211  34.982  1.00 -0.02           C
ATOM   3832  CD1 LEU A 262      21.692  64.773  36.337  1.00 -0.02           C
ATOM   3833  CD2 LEU A 262      23.367  63.749  34.788  1.00 -0.02           C
ATOM   3834  H   LEU A 262      19.145  64.030  33.622  1.00 -0.02           H
ATOM   3835  HA  LEU A 262      21.631  62.705  32.792  1.00 -0.02           H
ATOM   3836  HB2 LEU A 262      20.163  62.953  35.442  1.00 -0.02           H
ATOM   3837  HB3 LEU A 262      21.584  62.094  35.162  1.00 -0.02           H
ATOM   3838  HG  LEU A 262      21.504  64.866  34.233  1.00 -0.02           H
ATOM   3839 HD11 LEU A 262      21.938  64.099  37.157  1.00 -0.02           H
ATOM   3840 HD12 LEU A 262      22.258  65.661  36.618  1.00 -0.02           H
ATOM   3841 HD13 LEU A 262      20.634  65.031  36.390  1.00 -0.02           H
ATOM   3842 HD21 LEU A 262      23.621  63.700  33.729  1.00 -0.02           H
ATOM   3843 HD22 LEU A 262      23.991  64.565  35.153  1.00 -0.02           H
ATOM   3844 HD23 LEU A 262      23.753  62.860  35.286  1.00 -0.02           H
ATOM   3845  N   LEU A 263      19.133  60.706  33.523  1.00  0.01           N
ATOM   3846  CA  LEU A 263      18.776  59.318  33.536  1.00  0.01           C
ATOM   3847  C   LEU A 263      18.701  58.805  32.089  1.00  0.01           C
ATOM   3848  O   LEU A 263      19.067  57.661  31.858  1.00  0.01           O
ATOM   3849  CB  LEU A 263      17.414  59.135  34.326  1.00  0.01           C
ATOM   3850  CG  LEU A 263      17.539  59.505  35.801  1.00  0.01           C
ATOM   3851  CD1 LEU A 263      16.083  59.638  36.337  1.00  0.01           C
ATOM   3852  CD2 LEU A 263      18.276  58.418  36.675  1.00  0.01           C
ATOM   3853  H   LEU A 263      18.533  61.372  33.989  1.00  0.01           H
ATOM   3854  HA  LEU A 263      19.600  58.742  33.959  1.00  0.01           H
ATOM   3855  HB2 LEU A 263      16.791  59.825  33.757  1.00  0.01           H
ATOM   3856  HB3 LEU A 263      17.088  58.110  34.153  1.00  0.01           H
ATOM   3857  HG  LEU A 263      18.140  60.413  35.852  1.00  0.01           H
ATOM   3858 HD11 LEU A 263      15.509  58.806  35.931  1.00  0.01           H
ATOM   3859 HD12 LEU A 263      16.154  59.589  37.424  1.00  0.01           H
ATOM   3860 HD13 LEU A 263      15.590  60.595  36.167  1.00  0.01           H
ATOM   3861 HD21 LEU A 263      18.373  58.807  37.689  1.00  0.01           H
ATOM   3862 HD22 LEU A 263      17.697  57.498  36.750  1.00  0.01           H
ATOM   3863 HD23 LEU A 263      19.261  58.239  36.243  1.00  0.01           H
ATOM   3864  N   ALA A 264      18.309  59.633  31.156  1.00  0.00           N
ATOM   3865  CA  ALA A 264      18.249  59.249  29.766  1.00  0.00           C
ATOM   3866  C   ALA A 264      19.450  59.630  28.891  1.00  0.00           C
ATOM   3867  O   ALA A 264      19.524  59.302  27.693  1.00  0.00           O
ATOM   3868  CB  ALA A 264      16.978  59.780  29.111  1.00  0.00           C
ATOM   3869  H   ALA A 264      17.976  60.538  31.456  1.00  0.00           H
ATOM   3870  HA  ALA A 264      18.307  58.166  29.652  1.00  0.00           H
ATOM   3871  HB1 ALA A 264      16.915  59.307  28.131  1.00  0.00           H
ATOM   3872  HB2 ALA A 264      16.124  59.453  29.705  1.00  0.00           H
ATOM   3873  HB3 ALA A 264      16.989  60.864  28.993  1.00  0.00           H
ATOM   3874  N   GLY A 265      20.446  60.391  29.408  1.00 -0.01           N
ATOM   3875  CA  GLY A 265      21.622  60.890  28.618  1.00 -0.01           C
ATOM   3876  C   GLY A 265      22.974  60.278  28.959  1.00 -0.01           C
ATOM   3877  O   GLY A 265      23.793  60.116  28.075  1.00 -0.01           O
ATOM   3878  H   GLY A 265      20.427  60.775  30.342  1.00 -0.01           H
ATOM   3879  HA2 GLY A 265      21.464  60.642  27.568  1.00 -0.01           H
ATOM   3880  HA3 GLY A 265      21.642  61.979  28.651  1.00 -0.01           H
ATOM   3881  N   LEU A 266      23.191  59.962  30.225  1.00 -0.02           N
ATOM   3882  CA  LEU A 266      24.512  59.465  30.735  1.00 -0.02           C
ATOM   3883  C   LEU A 266      25.030  58.218  29.936  1.00 -0.02           C
ATOM   3884  O   LEU A 266      26.212  58.190  29.635  1.00 -0.02           O
ATOM   3885  CB  LEU A 266      24.436  59.090  32.239  1.00 -0.02           C
ATOM   3886  CG  LEU A 266      24.528  60.323  33.264  1.00 -0.02           C
ATOM   3887  CD1 LEU A 266      23.896  59.999  34.703  1.00 -0.02           C
ATOM   3888  CD2 LEU A 266      25.926  60.802  33.366  1.00 -0.02           C
ATOM   3889  H   LEU A 266      22.470  60.178  30.898  1.00 -0.02           H
ATOM   3890  HA  LEU A 266      25.248  60.260  30.619  1.00 -0.02           H
ATOM   3891  HB2 LEU A 266      23.489  58.570  32.384  1.00 -0.02           H
ATOM   3892  HB3 LEU A 266      25.250  58.393  32.438  1.00 -0.02           H
ATOM   3893  HG  LEU A 266      23.947  61.176  32.914  1.00 -0.02           H
ATOM   3894 HD11 LEU A 266      22.810  59.910  34.694  1.00 -0.02           H
ATOM   3895 HD12 LEU A 266      24.298  59.004  34.894  1.00 -0.02           H
ATOM   3896 HD13 LEU A 266      24.192  60.668  35.510  1.00 -0.02           H
ATOM   3897 HD21 LEU A 266      26.417  61.025  32.419  1.00 -0.02           H
ATOM   3898 HD22 LEU A 266      25.800  61.686  33.992  1.00 -0.02           H
ATOM   3899 HD23 LEU A 266      26.449  60.039  33.942  1.00 -0.02           H
ATOM   3900  N   GLY A 267      24.121  57.374  29.470  1.00  0.00           N
ATOM   3901  CA  GLY A 267      24.519  56.277  28.594  1.00  0.00           C
ATOM   3902  C   GLY A 267      24.858  56.663  27.163  1.00  0.00           C
ATOM   3903  O   GLY A 267      25.743  55.965  26.563  1.00  0.00           O
ATOM   3904  H   GLY A 267      23.176  57.452  29.818  1.00  0.00           H
ATOM   3905  HA2 GLY A 267      25.420  55.786  28.961  1.00  0.00           H
ATOM   3906  HA3 GLY A 267      23.711  55.548  28.534  1.00  0.00           H
ATOM   3907  N   SER A 268      24.348  57.789  26.638  1.00 -0.01           N
ATOM   3908  CA  SER A 268      24.912  58.291  25.374  1.00 -0.01           C
ATOM   3909  C   SER A 268      26.304  58.870  25.645  1.00 -0.01           C
ATOM   3910  O   SER A 268      27.248  58.661  24.848  1.00 -0.01           O
ATOM   3911  CB  SER A 268      23.952  59.312  24.765  1.00 -0.01           C
ATOM   3912  OG  SER A 268      24.499  59.951  23.592  1.00 -0.01           O
ATOM   3913  H   SER A 268      23.676  58.351  27.141  1.00 -0.01           H
ATOM   3914  HA  SER A 268      25.049  57.414  24.741  1.00 -0.01           H
ATOM   3915  HB2 SER A 268      23.012  58.832  24.494  1.00 -0.01           H
ATOM   3916  HB3 SER A 268      23.674  60.000  25.564  1.00 -0.01           H
ATOM   3917  HG  SER A 268      24.645  59.285  22.916  1.00 -0.01           H
ATOM   3918  N   ALA A 269      26.324  59.639  26.711  1.00 -0.05           N
ATOM   3919  CA  ALA A 269      27.472  60.410  27.150  1.00 -0.05           C
ATOM   3920  C   ALA A 269      28.730  59.552  27.438  1.00 -0.05           C
ATOM   3921  O   ALA A 269      29.703  59.810  26.722  1.00 -0.05           O
ATOM   3922  CB  ALA A 269      26.965  61.278  28.307  1.00 -0.05           C
ATOM   3923  H   ALA A 269      25.477  59.848  27.219  1.00 -0.05           H
ATOM   3924  HA  ALA A 269      27.696  61.074  26.315  1.00 -0.05           H
ATOM   3925  HB1 ALA A 269      26.201  61.803  27.732  1.00 -0.05           H
ATOM   3926  HB2 ALA A 269      26.649  60.495  28.996  1.00 -0.05           H
ATOM   3927  HB3 ALA A 269      27.723  61.998  28.617  1.00 -0.05           H
ATOM   3928  N   GLN A 270      28.701  58.479  28.193  1.00  0.00           N
ATOM   3929  CA  GLN A 270      29.827  57.612  28.394  1.00  0.00           C
ATOM   3930  C   GLN A 270      30.331  56.869  27.123  1.00  0.00           C
ATOM   3931  O   GLN A 270      31.512  56.785  26.941  1.00  0.00           O
ATOM   3932  CB  GLN A 270      29.507  56.662  29.545  1.00  0.00           C
ATOM   3933  CG  GLN A 270      30.596  55.717  30.106  1.00  0.00           C
ATOM   3934  CD  GLN A 270      31.449  56.369  31.325  1.00  0.00           C
ATOM   3935  NE2 GLN A 270      32.784  56.354  31.379  1.00  0.00           N
ATOM   3936  OE1 GLN A 270      30.885  56.904  32.294  1.00  0.00           O
ATOM   3937  H   GLN A 270      27.928  58.275  28.810  1.00  0.00           H
ATOM   3938  HA  GLN A 270      30.660  58.238  28.714  1.00  0.00           H
ATOM   3939  HB2 GLN A 270      29.239  57.319  30.372  1.00  0.00           H
ATOM   3940  HB3 GLN A 270      28.714  55.992  29.215  1.00  0.00           H
ATOM   3941  HG2 GLN A 270      30.047  54.819  30.388  1.00  0.00           H
ATOM   3942  HG3 GLN A 270      31.198  55.383  29.261  1.00  0.00           H
ATOM   3943 HE21 GLN A 270      33.199  56.420  32.298  1.00  0.00           H
ATOM   3944 HE22 GLN A 270      33.096  55.599  30.786  1.00  0.00           H
ATOM   3945  N   GLU A 271      29.402  56.492  26.177  1.00  0.01           N
ATOM   3946  CA  GLU A 271      29.858  55.961  24.867  1.00  0.01           C
ATOM   3947  C   GLU A 271      30.666  56.988  24.078  1.00  0.01           C
ATOM   3948  O   GLU A 271      31.583  56.670  23.350  1.00  0.01           O
ATOM   3949  CB  GLU A 271      28.648  55.504  24.087  1.00  0.01           C
ATOM   3950  CG  GLU A 271      28.033  54.140  24.539  1.00  0.01           C
ATOM   3951  CD  GLU A 271      29.029  52.968  24.766  1.00  0.01           C
ATOM   3952  OE1 GLU A 271      28.754  52.074  25.633  1.00  0.01           O
ATOM   3953  OE2 GLU A 271      30.091  52.877  24.100  1.00  0.01           O
ATOM   3954  H   GLU A 271      28.438  56.751  26.329  1.00  0.01           H
ATOM   3955  HA  GLU A 271      30.596  55.192  25.097  1.00  0.01           H
ATOM   3956  HB2 GLU A 271      27.855  56.246  24.182  1.00  0.01           H
ATOM   3957  HB3 GLU A 271      28.924  55.467  23.033  1.00  0.01           H
ATOM   3958  HG2 GLU A 271      27.353  54.339  25.368  1.00  0.01           H
ATOM   3959  HG3 GLU A 271      27.363  53.798  23.750  1.00  0.01           H
ATOM   3960  N   THR A 272      30.308  58.218  24.178  1.00 -0.06           N
ATOM   3961  CA  THR A 272      30.975  59.495  23.694  1.00 -0.06           C
ATOM   3962  C   THR A 272      32.426  59.731  24.200  1.00 -0.06           C
ATOM   3963  O   THR A 272      33.375  60.011  23.448  1.00 -0.06           O
ATOM   3964  CB  THR A 272      30.000  60.638  23.769  1.00 -0.06           C
ATOM   3965  CG2 THR A 272      30.445  61.763  22.853  1.00 -0.06           C
ATOM   3966  OG1 THR A 272      28.783  60.230  23.107  1.00 -0.06           O
ATOM   3967  H   THR A 272      29.678  58.513  24.911  1.00 -0.06           H
ATOM   3968  HA  THR A 272      31.173  59.302  22.640  1.00 -0.06           H
ATOM   3969  HB  THR A 272      29.861  60.976  24.796  1.00 -0.06           H
ATOM   3970  HG1 THR A 272      28.411  59.580  23.707  1.00 -0.06           H
ATOM   3971 HG21 THR A 272      29.787  62.631  22.885  1.00 -0.06           H
ATOM   3972 HG22 THR A 272      31.451  62.040  23.170  1.00 -0.06           H
ATOM   3973 HG23 THR A 272      30.482  61.255  21.890  1.00 -0.06           H
ATOM   3974  N   VAL A 273      32.641  59.463  25.477  1.00 -0.07           N
ATOM   3975  CA  VAL A 273      34.040  59.119  26.089  1.00 -0.07           C
ATOM   3976  C   VAL A 273      34.765  57.883  25.480  1.00 -0.07           C
ATOM   3977  O   VAL A 273      35.912  57.952  24.970  1.00 -0.07           O
ATOM   3978  CB  VAL A 273      33.968  59.117  27.611  1.00 -0.07           C
ATOM   3979  CG1 VAL A 273      35.434  58.992  28.216  1.00 -0.07           C
ATOM   3980  CG2 VAL A 273      33.324  60.455  28.114  1.00 -0.07           C
ATOM   3981  H   VAL A 273      31.854  59.153  26.029  1.00 -0.07           H
ATOM   3982  HA  VAL A 273      34.731  59.933  25.868  1.00 -0.07           H
ATOM   3983  HB  VAL A 273      33.406  58.287  28.038  1.00 -0.07           H
ATOM   3984 HG11 VAL A 273      35.949  58.094  27.875  1.00 -0.07           H
ATOM   3985 HG12 VAL A 273      36.078  59.801  27.872  1.00 -0.07           H
ATOM   3986 HG13 VAL A 273      35.511  59.079  29.299  1.00 -0.07           H
ATOM   3987 HG21 VAL A 273      33.915  61.317  27.804  1.00 -0.07           H
ATOM   3988 HG22 VAL A 273      32.304  60.554  27.743  1.00 -0.07           H
ATOM   3989 HG23 VAL A 273      33.347  60.499  29.202  1.00 -0.07           H
ATOM   3990  N   ILE A 274      34.029  56.762  25.339  1.00  0.02           N
ATOM   3991  CA  ILE A 274      34.619  55.494  24.788  1.00  0.02           C
ATOM   3992  C   ILE A 274      34.999  55.746  23.276  1.00  0.02           C
ATOM   3993  O   ILE A 274      35.937  55.136  22.826  1.00  0.02           O
ATOM   3994  CB  ILE A 274      33.706  54.254  25.068  1.00  0.02           C
ATOM   3995  CG1 ILE A 274      33.588  54.024  26.630  1.00  0.02           C
ATOM   3996  CG2 ILE A 274      34.133  52.969  24.314  1.00  0.02           C
ATOM   3997  CD1 ILE A 274      32.230  53.364  26.982  1.00  0.02           C
ATOM   3998  H   ILE A 274      33.099  56.810  25.730  1.00  0.02           H
ATOM   3999  HA  ILE A 274      35.578  55.256  25.247  1.00  0.02           H
ATOM   4000  HB  ILE A 274      32.833  54.771  24.669  1.00  0.02           H
ATOM   4001 HG12 ILE A 274      34.345  53.371  27.064  1.00  0.02           H
ATOM   4002 HG13 ILE A 274      33.559  54.955  27.197  1.00  0.02           H
ATOM   4003 HG21 ILE A 274      33.269  52.304  24.342  1.00  0.02           H
ATOM   4004 HG22 ILE A 274      34.352  53.182  23.268  1.00  0.02           H
ATOM   4005 HG23 ILE A 274      35.030  52.509  24.729  1.00  0.02           H
ATOM   4006 HD11 ILE A 274      32.310  53.039  28.019  1.00  0.02           H
ATOM   4007 HD12 ILE A 274      31.378  54.022  26.808  1.00  0.02           H
ATOM   4008 HD13 ILE A 274      32.011  52.490  26.368  1.00  0.02           H
ATOM   4009  N   ARG A 275      34.326  56.601  22.507  1.00  0.02           N
ATOM   4010  CA  ARG A 275      34.443  56.582  21.004  1.00  0.02           C
ATOM   4011  C   ARG A 275      34.894  57.957  20.445  1.00  0.02           C
ATOM   4012  O   ARG A 275      35.350  57.981  19.336  1.00  0.02           O
ATOM   4013  CB  ARG A 275      33.046  56.199  20.410  1.00  0.02           C
ATOM   4014  CG  ARG A 275      32.965  54.691  20.427  1.00  0.02           C
ATOM   4015  CD  ARG A 275      31.922  54.198  21.451  1.00  0.02           C
ATOM   4016  NE  ARG A 275      30.615  54.327  20.896  1.00  0.02           N
ATOM   4017  CZ  ARG A 275      29.698  53.324  20.754  1.00  0.02           C
ATOM   4018  NH1 ARG A 275      29.899  52.074  21.191  1.00  0.02           N
ATOM   4019  NH2 ARG A 275      28.502  53.532  20.256  1.00  0.02           N
ATOM   4020  H   ARG A 275      33.511  57.105  22.827  1.00  0.02           H
ATOM   4021  HA  ARG A 275      35.066  55.774  20.621  1.00  0.02           H
ATOM   4022  HB2 ARG A 275      32.229  56.657  20.967  1.00  0.02           H
ATOM   4023  HB3 ARG A 275      33.062  56.439  19.347  1.00  0.02           H
ATOM   4024  HG2 ARG A 275      32.652  54.282  19.466  1.00  0.02           H
ATOM   4025  HG3 ARG A 275      33.910  54.208  20.673  1.00  0.02           H
ATOM   4026  HD2 ARG A 275      32.205  53.177  21.705  1.00  0.02           H
ATOM   4027  HD3 ARG A 275      32.018  54.765  22.377  1.00  0.02           H
ATOM   4028  HE  ARG A 275      30.405  55.243  20.526  1.00  0.02           H
ATOM   4029 HH11 ARG A 275      30.506  51.992  21.995  1.00  0.02           H
ATOM   4030 HH12 ARG A 275      29.073  51.494  21.205  1.00  0.02           H
ATOM   4031 HH21 ARG A 275      28.361  54.428  19.810  1.00  0.02           H
ATOM   4032 HH22 ARG A 275      28.024  52.727  19.878  1.00  0.02           H
ATOM   4033  N   LYS A 276      34.686  59.078  21.138  1.00  0.01           N
ATOM   4034  CA  LYS A 276      34.848  60.421  20.550  1.00  0.01           C
ATOM   4035  C   LYS A 276      35.628  61.418  21.504  1.00  0.01           C
ATOM   4036  O   LYS A 276      35.957  62.523  21.008  1.00  0.01           O
ATOM   4037  CB  LYS A 276      33.414  60.926  20.169  1.00  0.01           C
ATOM   4038  CG  LYS A 276      32.669  59.959  19.223  1.00  0.01           C
ATOM   4039  CD  LYS A 276      31.352  60.386  18.646  1.00  0.01           C
ATOM   4040  CE  LYS A 276      30.819  59.268  17.781  1.00  0.01           C
ATOM   4041  NZ  LYS A 276      29.712  59.847  16.924  1.00  0.01           N
ATOM   4042  H   LYS A 276      34.273  59.069  22.060  1.00  0.01           H
ATOM   4043  HA  LYS A 276      35.418  60.305  19.628  1.00  0.01           H
ATOM   4044  HB2 LYS A 276      32.845  61.051  21.090  1.00  0.01           H
ATOM   4045  HB3 LYS A 276      33.447  61.874  19.632  1.00  0.01           H
ATOM   4046  HG2 LYS A 276      33.272  59.882  18.318  1.00  0.01           H
ATOM   4047  HG3 LYS A 276      32.546  58.967  19.658  1.00  0.01           H
ATOM   4048  HD2 LYS A 276      30.698  60.729  19.448  1.00  0.01           H
ATOM   4049  HD3 LYS A 276      31.525  61.210  17.953  1.00  0.01           H
ATOM   4050  HE2 LYS A 276      31.606  58.870  17.141  1.00  0.01           H
ATOM   4051  HE3 LYS A 276      30.271  58.510  18.340  1.00  0.01           H
ATOM   4052  HZ1 LYS A 276      29.135  59.153  16.471  1.00  0.01           H
ATOM   4053  HZ2 LYS A 276      29.174  60.386  17.588  1.00  0.01           H
ATOM   4054  HZ3 LYS A 276      30.009  60.395  16.129  1.00  0.01           H
ATOM   4055  N   THR A 277      36.051  61.141  22.747  1.00 -0.02           N
ATOM   4056  CA  THR A 277      36.969  62.090  23.454  1.00 -0.02           C
ATOM   4057  C   THR A 277      37.953  61.329  24.384  1.00 -0.02           C
ATOM   4058  O   THR A 277      37.542  60.408  25.042  1.00 -0.02           O
ATOM   4059  CB  THR A 277      36.315  63.121  24.349  1.00 -0.02           C
ATOM   4060  CG2 THR A 277      35.218  63.915  23.589  1.00 -0.02           C
ATOM   4061  OG1 THR A 277      35.591  62.474  25.406  1.00 -0.02           O
ATOM   4062  H   THR A 277      35.732  60.315  23.232  1.00 -0.02           H
ATOM   4063  HA  THR A 277      37.636  62.629  22.782  1.00 -0.02           H
ATOM   4064  HB  THR A 277      37.006  63.814  24.829  1.00 -0.02           H
ATOM   4065  HG1 THR A 277      36.062  61.640  25.470  1.00 -0.02           H
ATOM   4066 HG21 THR A 277      34.317  63.363  23.322  1.00 -0.02           H
ATOM   4067 HG22 THR A 277      34.971  64.830  24.128  1.00 -0.02           H
ATOM   4068 HG23 THR A 277      35.722  64.215  22.670  1.00 -0.02           H
ATOM   4069  N   ARG A 278      39.173  61.744  24.435  1.00 -0.03           N
ATOM   4070  CA  ARG A 278      40.216  61.230  25.349  1.00 -0.03           C
ATOM   4071  C   ARG A 278      40.922  62.363  26.145  1.00 -0.03           C
ATOM   4072  O   ARG A 278      40.677  63.500  25.883  1.00 -0.03           O
ATOM   4073  CB  ARG A 278      41.263  60.428  24.562  1.00 -0.03           C
ATOM   4074  CG  ARG A 278      40.871  58.977  24.380  1.00 -0.03           C
ATOM   4075  CD  ARG A 278      42.143  58.174  24.004  1.00 -0.03           C
ATOM   4076  NE  ARG A 278      41.927  56.755  23.674  1.00 -0.03           N
ATOM   4077  CZ  ARG A 278      42.671  55.708  23.962  1.00 -0.03           C
ATOM   4078  NH1 ARG A 278      43.750  55.731  24.690  1.00 -0.03           N
ATOM   4079  NH2 ARG A 278      42.322  54.564  23.536  1.00 -0.03           N
ATOM   4080  H   ARG A 278      39.377  62.603  23.944  1.00 -0.03           H
ATOM   4081  HA  ARG A 278      39.748  60.583  26.091  1.00 -0.03           H
ATOM   4082  HB2 ARG A 278      41.420  60.828  23.560  1.00 -0.03           H
ATOM   4083  HB3 ARG A 278      42.144  60.405  25.204  1.00 -0.03           H
ATOM   4084  HG2 ARG A 278      40.316  58.555  25.218  1.00 -0.03           H
ATOM   4085  HG3 ARG A 278      40.133  58.937  23.579  1.00 -0.03           H
ATOM   4086  HD2 ARG A 278      42.506  58.612  23.073  1.00 -0.03           H
ATOM   4087  HD3 ARG A 278      43.015  58.262  24.651  1.00 -0.03           H
ATOM   4088  HE  ARG A 278      41.151  56.607  23.044  1.00 -0.03           H
ATOM   4089 HH11 ARG A 278      44.037  56.513  25.261  1.00 -0.03           H
ATOM   4090 HH12 ARG A 278      44.194  54.842  24.870  1.00 -0.03           H
ATOM   4091 HH21 ARG A 278      41.495  54.495  22.961  1.00 -0.03           H
ATOM   4092 HH22 ARG A 278      42.898  53.752  23.708  1.00 -0.03           H
ATOM   4093  N   PHE A 279      41.740  61.983  27.131  1.00 -0.32           N
ATOM   4094  CA  PHE A 279      42.042  62.945  28.245  1.00 -0.32           C
ATOM   4095  C   PHE A 279      43.573  63.003  28.512  1.00 -0.32           C
ATOM   4096  O   PHE A 279      44.222  62.047  28.284  1.00 -0.32           O
ATOM   4097  CB  PHE A 279      41.361  62.423  29.489  1.00 -0.32           C
ATOM   4098  CG  PHE A 279      41.530  63.287  30.687  1.00 -0.32           C
ATOM   4099  CD1 PHE A 279      41.341  64.686  30.624  1.00 -0.32           C
ATOM   4100  CD2 PHE A 279      41.868  62.708  31.922  1.00 -0.32           C
ATOM   4101  CE1 PHE A 279      41.493  65.526  31.755  1.00 -0.32           C
ATOM   4102  CE2 PHE A 279      41.950  63.524  33.064  1.00 -0.32           C
ATOM   4103  CZ  PHE A 279      41.731  64.896  33.006  1.00 -0.32           C
ATOM   4104  H   PHE A 279      41.874  60.985  27.207  1.00 -0.32           H
ATOM   4105  HA  PHE A 279      41.623  63.935  28.066  1.00 -0.32           H
ATOM   4106  HB2 PHE A 279      40.330  62.389  29.138  1.00 -0.32           H
ATOM   4107  HB3 PHE A 279      41.748  61.465  29.836  1.00 -0.32           H
ATOM   4108  HD1 PHE A 279      41.285  65.095  29.625  1.00 -0.32           H
ATOM   4109  HD2 PHE A 279      42.015  61.650  32.080  1.00 -0.32           H
ATOM   4110  HE1 PHE A 279      41.504  66.605  31.718  1.00 -0.32           H
ATOM   4111  HE2 PHE A 279      42.110  63.019  34.005  1.00 -0.32           H
ATOM   4112  HZ  PHE A 279      41.866  65.489  33.898  1.00 -0.32           H
ATOM   4113  N   PHE A 280      44.138  64.100  28.987  1.00  0.00           N
ATOM   4114  CA  PHE A 280      45.574  64.030  29.296  1.00  0.00           C
ATOM   4115  C   PHE A 280      46.084  64.961  30.392  1.00  0.00           C
ATOM   4116  O   PHE A 280      45.366  65.943  30.557  1.00  0.00           O
ATOM   4117  CB  PHE A 280      46.395  64.315  28.016  1.00  0.00           C
ATOM   4118  CG  PHE A 280      46.188  65.646  27.351  1.00  0.00           C
ATOM   4119  CD1 PHE A 280      47.003  66.791  27.614  1.00  0.00           C
ATOM   4120  CD2 PHE A 280      45.184  65.735  26.327  1.00  0.00           C
ATOM   4121  CE1 PHE A 280      46.774  67.994  26.925  1.00  0.00           C
ATOM   4122  CE2 PHE A 280      44.965  66.966  25.756  1.00  0.00           C
ATOM   4123  CZ  PHE A 280      45.706  68.137  26.103  1.00  0.00           C
ATOM   4124  H   PHE A 280      43.688  64.929  29.348  1.00  0.00           H
ATOM   4125  HA  PHE A 280      45.798  63.023  29.648  1.00  0.00           H
ATOM   4126  HB2 PHE A 280      47.461  64.197  28.209  1.00  0.00           H
ATOM   4127  HB3 PHE A 280      46.173  63.568  27.253  1.00  0.00           H
ATOM   4128  HD1 PHE A 280      47.814  66.598  28.301  1.00  0.00           H
ATOM   4129  HD2 PHE A 280      44.546  64.893  26.104  1.00  0.00           H
ATOM   4130  HE1 PHE A 280      47.447  68.814  27.130  1.00  0.00           H
ATOM   4131  HE2 PHE A 280      44.142  67.092  25.067  1.00  0.00           H
ATOM   4132  HZ  PHE A 280      45.588  69.084  25.597  1.00  0.00           H
ATOM   4133  N   MET A 281      47.140  64.653  31.118  1.00  0.00           N
ATOM   4134  CA  MET A 281      48.082  65.498  31.822  1.00  0.00           C
ATOM   4135  C   MET A 281      49.238  65.932  30.941  1.00  0.00           C
ATOM   4136  O   MET A 281      49.808  65.054  30.249  1.00  0.00           O
ATOM   4137  CB  MET A 281      48.602  64.751  33.045  1.00  0.00           C
ATOM   4138  CG  MET A 281      49.477  65.604  34.034  1.00  0.00           C
ATOM   4139  SD  MET A 281      50.328  64.635  35.364  1.00  0.00           S
ATOM   4140  CE  MET A 281      51.490  63.595  34.549  1.00  0.00           C
ATOM   4141  H   MET A 281      47.424  63.695  30.969  1.00  0.00           H
ATOM   4142  HA  MET A 281      47.514  66.383  32.107  1.00  0.00           H
ATOM   4143  HB2 MET A 281      47.895  64.220  33.683  1.00  0.00           H
ATOM   4144  HB3 MET A 281      49.291  63.983  32.694  1.00  0.00           H
ATOM   4145  HG2 MET A 281      50.283  66.045  33.446  1.00  0.00           H
ATOM   4146  HG3 MET A 281      48.886  66.369  34.538  1.00  0.00           H
ATOM   4147  HE1 MET A 281      51.992  62.962  35.280  1.00  0.00           H
ATOM   4148  HE2 MET A 281      50.923  62.951  33.877  1.00  0.00           H
ATOM   4149  HE3 MET A 281      52.172  64.299  34.072  1.00  0.00           H
ATOM   4150  N   ALA A 282      49.742  67.135  31.066  1.00  0.00           N
ATOM   4151  CA  ALA A 282      50.930  67.732  30.382  1.00  0.00           C
ATOM   4152  C   ALA A 282      51.617  68.711  31.261  1.00  0.00           C
ATOM   4153  O   ALA A 282      51.017  69.448  32.013  1.00  0.00           O
ATOM   4154  CB  ALA A 282      50.555  68.302  29.003  1.00  0.00           C
ATOM   4155  H   ALA A 282      49.217  67.766  31.656  1.00  0.00           H
ATOM   4156  HA  ALA A 282      51.629  66.929  30.148  1.00  0.00           H
ATOM   4157  HB1 ALA A 282      51.378  68.858  28.554  1.00  0.00           H
ATOM   4158  HB2 ALA A 282      50.217  67.449  28.415  1.00  0.00           H
ATOM   4159  HB3 ALA A 282      49.713  68.984  29.120  1.00  0.00           H
ATOM   4160  N   THR A 283      52.930  68.938  31.126  1.00  0.01           N
ATOM   4161  CA  THR A 283      53.574  70.001  31.815  1.00  0.01           C
ATOM   4162  C   THR A 283      54.086  70.974  30.745  1.00  0.01           C
ATOM   4163  O   THR A 283      54.678  70.580  29.725  1.00  0.01           O
ATOM   4164  CB  THR A 283      54.710  69.448  32.708  1.00  0.01           C
ATOM   4165  CG2 THR A 283      55.390  70.527  33.417  1.00  0.01           C
ATOM   4166  OG1 THR A 283      54.145  68.577  33.687  1.00  0.01           O
ATOM   4167  H   THR A 283      53.527  68.415  30.502  1.00  0.01           H
ATOM   4168  HA  THR A 283      52.880  70.507  32.485  1.00  0.01           H
ATOM   4169  HB  THR A 283      55.418  68.871  32.113  1.00  0.01           H
ATOM   4170  HG1 THR A 283      53.665  67.947  33.144  1.00  0.01           H
ATOM   4171 HG21 THR A 283      56.078  70.129  34.162  1.00  0.01           H
ATOM   4172 HG22 THR A 283      55.950  71.049  32.640  1.00  0.01           H
ATOM   4173 HG23 THR A 283      54.643  71.176  33.872  1.00  0.01           H
ATOM   4174  N   LEU A 284      53.785  72.216  30.955  1.00  0.00           N
ATOM   4175  CA  LEU A 284      54.335  73.290  30.082  1.00  0.00           C
ATOM   4176  C   LEU A 284      55.448  73.991  30.840  1.00  0.00           C
ATOM   4177  O   LEU A 284      55.514  73.938  32.065  1.00  0.00           O
ATOM   4178  CB  LEU A 284      53.179  74.208  29.650  1.00  0.00           C
ATOM   4179  CG  LEU A 284      51.913  73.444  29.149  1.00  0.00           C
ATOM   4180  CD1 LEU A 284      50.965  74.549  28.725  1.00  0.00           C
ATOM   4181  CD2 LEU A 284      52.191  72.466  27.990  1.00  0.00           C
ATOM   4182  H   LEU A 284      53.393  72.465  31.852  1.00  0.00           H
ATOM   4183  HA  LEU A 284      54.824  72.964  29.163  1.00  0.00           H
ATOM   4184  HB2 LEU A 284      52.781  74.883  30.408  1.00  0.00           H
ATOM   4185  HB3 LEU A 284      53.569  74.805  28.825  1.00  0.00           H
ATOM   4186  HG  LEU A 284      51.370  72.903  29.924  1.00  0.00           H
ATOM   4187 HD11 LEU A 284      51.415  75.301  28.077  1.00  0.00           H
ATOM   4188 HD12 LEU A 284      50.000  74.115  28.466  1.00  0.00           H
ATOM   4189 HD13 LEU A 284      50.738  74.979  29.700  1.00  0.00           H
ATOM   4190 HD21 LEU A 284      52.746  71.560  28.233  1.00  0.00           H
ATOM   4191 HD22 LEU A 284      51.265  72.228  27.465  1.00  0.00           H
ATOM   4192 HD23 LEU A 284      52.808  73.057  27.313  1.00  0.00           H
ATOM   4193  N   ARG A 285      56.342  74.767  30.195  1.00  0.00           N
ATOM   4194  CA  ARG A 285      57.410  75.627  30.753  1.00  0.00           C
ATOM   4195  C   ARG A 285      57.458  76.916  29.943  1.00  0.00           C
ATOM   4196  O   ARG A 285      57.718  76.777  28.719  1.00  0.00           O
ATOM   4197  CB  ARG A 285      58.800  75.003  30.736  1.00  0.00           C
ATOM   4198  CG  ARG A 285      59.820  75.989  31.265  1.00  0.00           C
ATOM   4199  CD  ARG A 285      61.172  75.282  31.429  1.00  0.00           C
ATOM   4200  NE  ARG A 285      61.254  73.988  32.262  1.00  0.00           N
ATOM   4201  CZ  ARG A 285      60.874  73.784  33.542  1.00  0.00           C
ATOM   4202  NH1 ARG A 285      60.484  74.747  34.331  1.00  0.00           N
ATOM   4203  NH2 ARG A 285      60.911  72.642  34.130  1.00  0.00           N
ATOM   4204  H   ARG A 285      56.468  74.520  29.224  1.00  0.00           H
ATOM   4205  HA  ARG A 285      57.106  75.980  31.739  1.00  0.00           H
ATOM   4206  HB2 ARG A 285      58.711  74.117  31.364  1.00  0.00           H
ATOM   4207  HB3 ARG A 285      59.056  74.653  29.736  1.00  0.00           H
ATOM   4208  HG2 ARG A 285      60.073  76.742  30.518  1.00  0.00           H
ATOM   4209  HG3 ARG A 285      59.568  76.477  32.206  1.00  0.00           H
ATOM   4210  HD2 ARG A 285      61.756  75.315  30.509  1.00  0.00           H
ATOM   4211  HD3 ARG A 285      61.726  75.983  32.054  1.00  0.00           H
ATOM   4212  HE  ARG A 285      61.612  73.213  31.722  1.00  0.00           H
ATOM   4213 HH11 ARG A 285      60.265  75.648  33.932  1.00  0.00           H
ATOM   4214 HH12 ARG A 285      60.331  74.605  35.320  1.00  0.00           H
ATOM   4215 HH21 ARG A 285      61.083  71.842  33.538  1.00  0.00           H
ATOM   4216 HH22 ARG A 285      60.376  72.528  34.979  1.00  0.00           H
ATOM   4217  N   LYS A 286      57.309  78.036  30.581  1.00  0.00           N
ATOM   4218  CA  LYS A 286      57.471  79.391  30.023  1.00  0.00           C
ATOM   4219  C   LYS A 286      59.006  79.585  29.763  1.00  0.00           C
ATOM   4220  O   LYS A 286      59.815  79.435  30.727  1.00  0.00           O
ATOM   4221  CB  LYS A 286      56.939  80.480  31.067  1.00  0.00           C
ATOM   4222  CG  LYS A 286      57.488  81.826  30.542  1.00  0.00           C
ATOM   4223  CD  LYS A 286      56.577  82.987  30.966  1.00  0.00           C
ATOM   4224  CE  LYS A 286      57.205  84.418  30.794  1.00  0.00           C
ATOM   4225  NZ  LYS A 286      56.475  85.463  31.554  1.00  0.00           N
ATOM   4226  H   LYS A 286      57.374  78.013  31.588  1.00  0.00           H
ATOM   4227  HA  LYS A 286      56.857  79.372  29.122  1.00  0.00           H
ATOM   4228  HB2 LYS A 286      55.855  80.412  31.164  1.00  0.00           H
ATOM   4229  HB3 LYS A 286      57.323  80.338  32.077  1.00  0.00           H
ATOM   4230  HG2 LYS A 286      58.434  82.055  31.032  1.00  0.00           H
ATOM   4231  HG3 LYS A 286      57.572  81.845  29.455  1.00  0.00           H
ATOM   4232  HD2 LYS A 286      55.691  82.831  30.351  1.00  0.00           H
ATOM   4233  HD3 LYS A 286      56.390  82.817  32.027  1.00  0.00           H
ATOM   4234  HE2 LYS A 286      58.257  84.471  31.072  1.00  0.00           H
ATOM   4235  HE3 LYS A 286      57.253  84.605  29.721  1.00  0.00           H
ATOM   4236  HZ1 LYS A 286      56.349  85.191  32.518  1.00  0.00           H
ATOM   4237  HZ2 LYS A 286      56.856  86.398  31.573  1.00  0.00           H
ATOM   4238  HZ3 LYS A 286      55.518  85.535  31.238  1.00  0.00           H
ATOM   4239  N   PRO A 287      59.416  79.980  28.514  1.00  0.00           N
ATOM   4240  CA  PRO A 287      60.767  80.226  28.192  1.00  0.00           C
ATOM   4241  C   PRO A 287      61.425  81.288  29.103  1.00  0.00           C
ATOM   4242  O   PRO A 287      60.779  82.338  29.446  1.00  0.00           O
ATOM   4243  CB  PRO A 287      60.930  80.641  26.777  1.00  0.00           C
ATOM   4244  CG  PRO A 287      59.545  81.241  26.624  1.00  0.00           C
ATOM   4245  CD  PRO A 287      58.610  80.271  27.318  1.00  0.00           C
ATOM   4246  HA  PRO A 287      61.360  79.318  28.301  1.00  0.00           H
ATOM   4247  HB2 PRO A 287      61.808  81.251  26.565  1.00  0.00           H
ATOM   4248  HB3 PRO A 287      61.091  79.773  26.138  1.00  0.00           H
ATOM   4249  HG2 PRO A 287      59.481  82.227  27.083  1.00  0.00           H
ATOM   4250  HG3 PRO A 287      59.274  81.295  25.570  1.00  0.00           H
ATOM   4251  HD2 PRO A 287      57.650  80.678  27.636  1.00  0.00           H
ATOM   4252  HD3 PRO A 287      58.531  79.382  26.692  1.00  0.00           H
ATOM   4253  N   ALA A 288      62.681  81.065  29.538  1.00  0.00           N
ATOM   4254  CA  ALA A 288      63.487  81.913  30.477  1.00  0.00           C
ATOM   4255  C   ALA A 288      64.333  82.855  29.655  1.00  0.00           C
ATOM   4256  O   ALA A 288      64.614  82.615  28.494  1.00  0.00           O
ATOM   4257  CB  ALA A 288      64.378  81.016  31.327  1.00  0.00           C
ATOM   4258  H   ALA A 288      63.155  80.225  29.239  1.00  0.00           H
ATOM   4259  HA  ALA A 288      62.806  82.430  31.154  1.00  0.00           H
ATOM   4260  HB1 ALA A 288      63.802  80.363  31.982  1.00  0.00           H
ATOM   4261  HB2 ALA A 288      65.074  80.358  30.806  1.00  0.00           H
ATOM   4262  HB3 ALA A 288      65.157  81.495  31.920  1.00  0.00           H
ATOM   4263  N   VAL A 289      64.635  83.967  30.202  1.00  0.00           N
ATOM   4264  CA  VAL A 289      65.467  84.966  29.578  1.00  0.00           C
ATOM   4265  C   VAL A 289      66.895  84.916  30.229  1.00  0.00           C
ATOM   4266  O   VAL A 289      67.031  84.563  31.435  1.00  0.00           O
ATOM   4267  CB  VAL A 289      64.935  86.400  29.859  1.00  0.00           C
ATOM   4268  CG1 VAL A 289      63.953  86.637  28.753  1.00  0.00           C
ATOM   4269  CG2 VAL A 289      64.455  86.651  31.241  1.00  0.00           C
ATOM   4270  H   VAL A 289      64.450  84.059  31.190  1.00  0.00           H
ATOM   4271  HA  VAL A 289      65.672  84.885  28.510  1.00  0.00           H
ATOM   4272  HB  VAL A 289      65.786  87.068  29.726  1.00  0.00           H
ATOM   4273 HG11 VAL A 289      64.433  86.463  27.789  1.00  0.00           H
ATOM   4274 HG12 VAL A 289      63.165  85.884  28.734  1.00  0.00           H
ATOM   4275 HG13 VAL A 289      63.557  87.650  28.825  1.00  0.00           H
ATOM   4276 HG21 VAL A 289      65.243  86.385  31.947  1.00  0.00           H
ATOM   4277 HG22 VAL A 289      64.510  87.725  31.417  1.00  0.00           H
ATOM   4278 HG23 VAL A 289      63.473  86.251  31.492  1.00  0.00           H
ATOM   4279  N   LEU A 290      67.924  85.353  29.484  1.00  0.00           N
ATOM   4280  CA  LEU A 290      69.297  85.456  29.808  1.00  0.00           C
ATOM   4281  C   LEU A 290      69.935  86.657  29.156  1.00  0.00           C
ATOM   4282  O   LEU A 290      69.828  86.846  27.909  1.00  0.00           O
ATOM   4283  CB  LEU A 290      69.955  84.065  29.506  1.00  0.00           C
ATOM   4284  CG  LEU A 290      71.379  83.919  30.029  1.00  0.00           C
ATOM   4285  CD1 LEU A 290      72.434  84.799  29.356  1.00  0.00           C
ATOM   4286  CD2 LEU A 290      71.445  83.876  31.529  1.00  0.00           C
ATOM   4287  OXT LEU A 290      70.440  87.533  29.945  1.00  0.00           O
ATOM   4288  H   LEU A 290      67.717  85.748  28.578  1.00  0.00           H
ATOM   4289  HA  LEU A 290      69.388  85.676  30.871  1.00  0.00           H
ATOM   4290  HB2 LEU A 290      69.279  83.309  29.906  1.00  0.00           H
ATOM   4291  HB3 LEU A 290      69.917  84.034  28.417  1.00  0.00           H
ATOM   4292  HG  LEU A 290      71.655  82.911  29.720  1.00  0.00           H
ATOM   4293 HD11 LEU A 290      72.352  85.864  29.574  1.00  0.00           H
ATOM   4294 HD12 LEU A 290      73.444  84.423  29.523  1.00  0.00           H
ATOM   4295 HD13 LEU A 290      72.220  84.752  28.288  1.00  0.00           H
ATOM   4296 HD21 LEU A 290      70.828  83.009  31.762  1.00  0.00           H
ATOM   4297 HD22 LEU A 290      72.444  83.579  31.849  1.00  0.00           H
ATOM   4298 HD23 LEU A 290      71.136  84.846  31.919  1.00  0.00           H
TER    4299      LEU A 290 
ATOM   4300  N   GLN B   9      30.976  83.109  21.291  1.00  0.06           N
ATOM   4301  CA  GLN B   9      32.283  82.512  20.919  1.00  0.06           C
ATOM   4302  C   GLN B   9      32.361  81.068  21.342  1.00  0.06           C
ATOM   4303  O   GLN B   9      32.682  80.146  20.549  1.00  0.06           O
ATOM   4304  CB  GLN B   9      33.488  83.201  21.430  1.00  0.06           C
ATOM   4305  CG  GLN B   9      33.563  84.620  20.928  1.00  0.06           C
ATOM   4306  CD  GLN B   9      33.712  84.802  19.463  1.00  0.06           C
ATOM   4307  NE2 GLN B   9      33.784  85.991  19.026  1.00  0.06           N
ATOM   4308  OE1 GLN B   9      33.714  83.842  18.712  1.00  0.06           O
ATOM   4309  HA  GLN B   9      32.306  82.415  19.834  1.00  0.06           H
ATOM   4310  HB2 GLN B   9      33.606  83.234  22.513  1.00  0.06           H
ATOM   4311  HB3 GLN B   9      34.362  82.659  21.069  1.00  0.06           H
ATOM   4312  HG2 GLN B   9      32.734  85.209  21.321  1.00  0.06           H
ATOM   4313  HG3 GLN B   9      34.412  84.986  21.507  1.00  0.06           H
ATOM   4314 HE21 GLN B   9      33.774  86.089  18.021  1.00  0.06           H
ATOM   4315 HE22 GLN B   9      33.874  86.741  19.696  1.00  0.06           H
ATOM   4316  H1  GLN B   9      30.976  82.950  22.288  1.00  0.06           H
ATOM   4317  H2  GLN B   9      31.050  84.116  21.264  1.00  0.06           H
ATOM   4318  H3  GLN B   9      30.248  82.644  20.767  1.00  0.06           H
ATOM   4319  N   GLN B  10      32.149  80.753  22.632  1.00  0.03           N
ATOM   4320  CA  GLN B  10      32.043  79.322  23.104  1.00  0.03           C
ATOM   4321  C   GLN B  10      30.617  79.145  23.664  1.00  0.03           C
ATOM   4322  O   GLN B  10      30.140  80.129  24.198  1.00  0.03           O
ATOM   4323  CB  GLN B  10      33.185  78.972  24.113  1.00  0.03           C
ATOM   4324  CG  GLN B  10      34.590  78.951  23.406  1.00  0.03           C
ATOM   4325  CD  GLN B  10      35.213  80.324  23.489  1.00  0.03           C
ATOM   4326  NE2 GLN B  10      35.844  80.746  22.409  1.00  0.03           N
ATOM   4327  OE1 GLN B  10      35.255  81.093  24.466  1.00  0.03           O
ATOM   4328  H   GLN B  10      31.708  81.458  23.205  1.00  0.03           H
ATOM   4329  HA  GLN B  10      31.982  78.648  22.250  1.00  0.03           H
ATOM   4330  HB2 GLN B  10      33.260  79.798  24.821  1.00  0.03           H
ATOM   4331  HB3 GLN B  10      32.973  78.076  24.696  1.00  0.03           H
ATOM   4332  HG2 GLN B  10      35.189  78.182  23.894  1.00  0.03           H
ATOM   4333  HG3 GLN B  10      34.410  78.652  22.373  1.00  0.03           H
ATOM   4334 HE21 GLN B  10      36.560  81.444  22.552  1.00  0.03           H
ATOM   4335 HE22 GLN B  10      35.744  80.308  21.504  1.00  0.03           H
ATOM   4336  N   GLN B  11      29.989  77.964  23.511  1.00  0.03           N
ATOM   4337  CA  GLN B  11      28.602  77.697  23.800  1.00  0.03           C
ATOM   4338  C   GLN B  11      28.139  77.726  25.278  1.00  0.03           C
ATOM   4339  O   GLN B  11      26.927  77.698  25.572  1.00  0.03           O
ATOM   4340  CB  GLN B  11      28.107  76.406  23.168  1.00  0.03           C
ATOM   4341  CG  GLN B  11      28.556  75.042  23.703  1.00  0.03           C
ATOM   4342  CD  GLN B  11      28.186  73.736  22.885  1.00  0.03           C
ATOM   4343  NE2 GLN B  11      28.278  72.577  23.500  1.00  0.03           N
ATOM   4344  OE1 GLN B  11      27.715  73.798  21.747  1.00  0.03           O
ATOM   4345  H   GLN B  11      30.576  77.243  23.114  1.00  0.03           H
ATOM   4346  HA  GLN B  11      27.995  78.436  23.277  1.00  0.03           H
ATOM   4347  HB2 GLN B  11      27.028  76.480  23.304  1.00  0.03           H
ATOM   4348  HB3 GLN B  11      28.319  76.377  22.099  1.00  0.03           H
ATOM   4349  HG2 GLN B  11      29.644  75.018  23.768  1.00  0.03           H
ATOM   4350  HG3 GLN B  11      28.033  75.000  24.659  1.00  0.03           H
ATOM   4351 HE21 GLN B  11      28.179  71.723  22.970  1.00  0.03           H
ATOM   4352 HE22 GLN B  11      28.681  72.630  24.425  1.00  0.03           H
ATOM   4353  N   VAL B  12      29.038  78.073  26.216  1.00 -0.01           N
ATOM   4354  CA  VAL B  12      28.817  78.879  27.395  1.00 -0.01           C
ATOM   4355  C   VAL B  12      30.059  79.765  27.607  1.00 -0.01           C
ATOM   4356  O   VAL B  12      31.207  79.320  27.427  1.00 -0.01           O
ATOM   4357  CB  VAL B  12      28.507  78.041  28.712  1.00 -0.01           C
ATOM   4358  CG1 VAL B  12      27.080  77.501  28.782  1.00 -0.01           C
ATOM   4359  CG2 VAL B  12      29.606  77.009  28.928  1.00 -0.01           C
ATOM   4360  H   VAL B  12      29.985  78.032  25.869  1.00 -0.01           H
ATOM   4361  HA  VAL B  12      27.960  79.520  27.191  1.00 -0.01           H
ATOM   4362  HB  VAL B  12      28.473  78.728  29.557  1.00 -0.01           H
ATOM   4363 HG11 VAL B  12      26.365  78.242  28.424  1.00 -0.01           H
ATOM   4364 HG12 VAL B  12      26.986  76.623  28.143  1.00 -0.01           H
ATOM   4365 HG13 VAL B  12      26.802  77.181  29.787  1.00 -0.01           H
ATOM   4366 HG21 VAL B  12      29.807  76.436  28.023  1.00 -0.01           H
ATOM   4367 HG22 VAL B  12      30.529  77.522  29.199  1.00 -0.01           H
ATOM   4368 HG23 VAL B  12      29.382  76.330  29.750  1.00 -0.01           H
ATOM   4369  N   THR B  13      29.791  80.927  28.142  1.00  0.00           N
ATOM   4370  CA  THR B  13      30.693  81.860  28.830  1.00  0.00           C
ATOM   4371  C   THR B  13      30.865  81.393  30.277  1.00  0.00           C
ATOM   4372  O   THR B  13      29.989  80.732  30.862  1.00  0.00           O
ATOM   4373  CB  THR B  13      30.271  83.306  28.736  1.00  0.00           C
ATOM   4374  CG2 THR B  13      30.141  83.906  27.304  1.00  0.00           C
ATOM   4375  OG1 THR B  13      29.117  83.370  29.526  1.00  0.00           O
ATOM   4376  H   THR B  13      28.836  81.247  28.227  1.00  0.00           H
ATOM   4377  HA  THR B  13      31.645  81.887  28.300  1.00  0.00           H
ATOM   4378  HB  THR B  13      30.997  83.863  29.328  1.00  0.00           H
ATOM   4379  HG1 THR B  13      28.476  82.751  29.170  1.00  0.00           H
ATOM   4380 HG21 THR B  13      29.451  83.326  26.690  1.00  0.00           H
ATOM   4381 HG22 THR B  13      29.758  84.921  27.405  1.00  0.00           H
ATOM   4382 HG23 THR B  13      31.111  84.042  26.825  1.00  0.00           H
ATOM   4383  N   ALA B  14      31.941  81.790  30.907  1.00 -0.01           N
ATOM   4384  CA  ALA B  14      32.210  81.502  32.289  1.00 -0.01           C
ATOM   4385  C   ALA B  14      31.223  81.999  33.365  1.00 -0.01           C
ATOM   4386  O   ALA B  14      31.055  81.421  34.411  1.00 -0.01           O
ATOM   4387  CB  ALA B  14      33.668  81.845  32.566  1.00 -0.01           C
ATOM   4388  H   ALA B  14      32.496  82.393  30.316  1.00 -0.01           H
ATOM   4389  HA  ALA B  14      32.155  80.414  32.333  1.00 -0.01           H
ATOM   4390  HB1 ALA B  14      34.224  81.811  31.629  1.00 -0.01           H
ATOM   4391  HB2 ALA B  14      33.726  82.867  32.942  1.00 -0.01           H
ATOM   4392  HB3 ALA B  14      34.033  81.166  33.336  1.00 -0.01           H
ATOM   4393  N   ASP B  15      30.528  83.001  32.984  1.00  0.00           N
ATOM   4394  CA  ASP B  15      29.328  83.496  33.680  1.00  0.00           C
ATOM   4395  C   ASP B  15      28.187  82.498  33.638  1.00  0.00           C
ATOM   4396  O   ASP B  15      27.513  82.326  34.664  1.00  0.00           O
ATOM   4397  CB  ASP B  15      28.843  84.887  33.145  1.00  0.00           C
ATOM   4398  CG  ASP B  15      29.882  85.941  33.525  1.00  0.00           C
ATOM   4399  OD1 ASP B  15      30.468  85.833  34.638  1.00  0.00           O
ATOM   4400  OD2 ASP B  15      30.273  86.810  32.716  1.00  0.00           O
ATOM   4401  H   ASP B  15      30.791  83.459  32.123  1.00  0.00           H
ATOM   4402  HA  ASP B  15      29.553  83.590  34.742  1.00  0.00           H
ATOM   4403  HB2 ASP B  15      28.778  84.810  32.059  1.00  0.00           H
ATOM   4404  HB3 ASP B  15      27.878  85.199  33.543  1.00  0.00           H
ATOM   4405  N   GLU B  16      27.991  81.753  32.541  1.00  0.00           N
ATOM   4406  CA  GLU B  16      26.963  80.776  32.555  1.00  0.00           C
ATOM   4407  C   GLU B  16      27.435  79.420  33.243  1.00  0.00           C
ATOM   4408  O   GLU B  16      26.640  78.634  33.786  1.00  0.00           O
ATOM   4409  CB  GLU B  16      26.452  80.427  31.169  1.00  0.00           C
ATOM   4410  CG  GLU B  16      25.779  81.552  30.343  1.00  0.00           C
ATOM   4411  CD  GLU B  16      26.186  81.249  28.873  1.00  0.00           C
ATOM   4412  OE1 GLU B  16      27.293  81.711  28.451  1.00  0.00           O
ATOM   4413  OE2 GLU B  16      25.493  80.432  28.245  1.00  0.00           O
ATOM   4414  H   GLU B  16      28.697  81.723  31.820  1.00  0.00           H
ATOM   4415  HA  GLU B  16      26.077  81.117  33.090  1.00  0.00           H
ATOM   4416  HB2 GLU B  16      27.278  79.962  30.631  1.00  0.00           H
ATOM   4417  HB3 GLU B  16      25.762  79.589  31.270  1.00  0.00           H
ATOM   4418  HG2 GLU B  16      24.692  81.479  30.336  1.00  0.00           H
ATOM   4419  HG3 GLU B  16      26.059  82.553  30.673  1.00  0.00           H
ATOM   4420  N   VAL B  17      28.753  79.168  33.228  1.00 -0.04           N
ATOM   4421  CA  VAL B  17      29.341  78.030  33.902  1.00 -0.04           C
ATOM   4422  C   VAL B  17      29.304  78.209  35.402  1.00 -0.04           C
ATOM   4423  O   VAL B  17      28.765  77.324  36.071  1.00 -0.04           O
ATOM   4424  CB  VAL B  17      30.801  77.857  33.447  1.00 -0.04           C
ATOM   4425  CG1 VAL B  17      31.550  76.768  34.229  1.00 -0.04           C
ATOM   4426  CG2 VAL B  17      30.839  77.381  32.009  1.00 -0.04           C
ATOM   4427  H   VAL B  17      29.296  79.848  32.716  1.00 -0.04           H
ATOM   4428  HA  VAL B  17      28.812  77.107  33.666  1.00 -0.04           H
ATOM   4429  HB  VAL B  17      31.311  78.814  33.557  1.00 -0.04           H
ATOM   4430 HG11 VAL B  17      31.522  76.879  35.313  1.00 -0.04           H
ATOM   4431 HG12 VAL B  17      31.028  75.833  34.023  1.00 -0.04           H
ATOM   4432 HG13 VAL B  17      32.591  76.711  33.911  1.00 -0.04           H
ATOM   4433 HG21 VAL B  17      31.837  77.120  31.658  1.00 -0.04           H
ATOM   4434 HG22 VAL B  17      30.200  76.504  31.902  1.00 -0.04           H
ATOM   4435 HG23 VAL B  17      30.387  78.192  31.438  1.00 -0.04           H
ATOM   4436  N   GLY B  18      29.848  79.280  36.025  1.00  0.02           N
ATOM   4437  CA  GLY B  18      29.584  79.506  37.407  1.00  0.02           C
ATOM   4438  C   GLY B  18      28.126  79.579  37.820  1.00  0.02           C
ATOM   4439  O   GLY B  18      27.796  79.087  38.877  1.00  0.02           O
ATOM   4440  H   GLY B  18      30.232  80.029  35.466  1.00  0.02           H
ATOM   4441  HA2 GLY B  18      29.977  78.642  37.943  1.00  0.02           H
ATOM   4442  HA3 GLY B  18      30.144  80.350  37.809  1.00  0.02           H
ATOM   4443  N   ASP B  19      27.245  80.204  36.960  1.00  0.00           N
ATOM   4444  CA  ASP B  19      25.792  80.133  37.213  1.00  0.00           C
ATOM   4445  C   ASP B  19      25.315  78.715  37.396  1.00  0.00           C
ATOM   4446  O   ASP B  19      24.494  78.414  38.300  1.00  0.00           O
ATOM   4447  CB  ASP B  19      25.083  80.801  36.016  1.00  0.00           C
ATOM   4448  CG  ASP B  19      23.567  80.680  36.056  1.00  0.00           C
ATOM   4449  OD1 ASP B  19      22.837  81.340  36.842  1.00  0.00           O
ATOM   4450  OD2 ASP B  19      22.974  79.907  35.296  1.00  0.00           O
ATOM   4451  H   ASP B  19      27.472  80.687  36.102  1.00  0.00           H
ATOM   4452  HA  ASP B  19      25.535  80.641  38.143  1.00  0.00           H
ATOM   4453  HB2 ASP B  19      25.279  81.872  35.960  1.00  0.00           H
ATOM   4454  HB3 ASP B  19      25.382  80.447  35.029  1.00  0.00           H
ATOM   4455  N   TRP B  20      25.764  77.849  36.484  1.00  0.03           N
ATOM   4456  CA  TRP B  20      25.453  76.431  36.356  1.00  0.03           C
ATOM   4457  C   TRP B  20      25.854  75.626  37.537  1.00  0.03           C
ATOM   4458  O   TRP B  20      25.122  74.730  37.957  1.00  0.03           O
ATOM   4459  CB  TRP B  20      25.871  75.884  35.006  1.00  0.03           C
ATOM   4460  CG  TRP B  20      25.839  74.436  34.781  1.00  0.03           C
ATOM   4461  CD1 TRP B  20      24.784  73.785  34.252  1.00  0.03           C
ATOM   4462  CD2 TRP B  20      26.762  73.408  35.162  1.00  0.03           C
ATOM   4463  CE2 TRP B  20      26.198  72.149  34.781  1.00  0.03           C
ATOM   4464  CE3 TRP B  20      28.009  73.330  35.787  1.00  0.03           C
ATOM   4465  NE1 TRP B  20      24.974  72.432  34.303  1.00  0.03           N
ATOM   4466  CZ2 TRP B  20      26.917  70.952  34.879  1.00  0.03           C
ATOM   4467  CZ3 TRP B  20      28.657  72.135  36.109  1.00  0.03           C
ATOM   4468  CH2 TRP B  20      28.137  70.984  35.576  1.00  0.03           C
ATOM   4469  H   TRP B  20      26.416  78.209  35.802  1.00  0.03           H
ATOM   4470  HA  TRP B  20      24.366  76.343  36.373  1.00  0.03           H
ATOM   4471  HB2 TRP B  20      25.298  76.409  34.242  1.00  0.03           H
ATOM   4472  HB3 TRP B  20      26.907  76.146  34.794  1.00  0.03           H
ATOM   4473  HD1 TRP B  20      23.849  74.229  33.942  1.00  0.03           H
ATOM   4474  HE1 TRP B  20      24.283  71.755  34.013  1.00  0.03           H
ATOM   4475  HE3 TRP B  20      28.450  74.282  36.042  1.00  0.03           H
ATOM   4476  HZ2 TRP B  20      26.506  70.037  34.478  1.00  0.03           H
ATOM   4477  HZ3 TRP B  20      29.604  72.020  36.615  1.00  0.03           H
ATOM   4478  HH2 TRP B  20      28.718  70.085  35.722  1.00  0.03           H
ATOM   4479  N   TYR B  21      27.120  75.876  38.004  1.00 -0.02           N
ATOM   4480  CA  TYR B  21      27.689  75.248  39.230  1.00 -0.02           C
ATOM   4481  C   TYR B  21      27.009  75.751  40.517  1.00 -0.02           C
ATOM   4482  O   TYR B  21      26.619  74.997  41.388  1.00 -0.02           O
ATOM   4483  CB  TYR B  21      29.238  75.588  39.403  1.00 -0.02           C
ATOM   4484  CG  TYR B  21      30.235  74.791  38.584  1.00 -0.02           C
ATOM   4485  CD1 TYR B  21      30.386  73.402  38.945  1.00 -0.02           C
ATOM   4486  CD2 TYR B  21      31.094  75.435  37.653  1.00 -0.02           C
ATOM   4487  CE1 TYR B  21      31.403  72.707  38.231  1.00 -0.02           C
ATOM   4488  CE2 TYR B  21      32.170  74.710  37.019  1.00 -0.02           C
ATOM   4489  CZ  TYR B  21      32.310  73.328  37.302  1.00 -0.02           C
ATOM   4490  OH  TYR B  21      33.391  72.629  36.933  1.00 -0.02           O
ATOM   4491  H   TYR B  21      27.754  76.495  37.520  1.00 -0.02           H
ATOM   4492  HA  TYR B  21      27.585  74.173  39.088  1.00 -0.02           H
ATOM   4493  HB2 TYR B  21      29.410  76.649  39.217  1.00 -0.02           H
ATOM   4494  HB3 TYR B  21      29.453  75.394  40.454  1.00 -0.02           H
ATOM   4495  HD1 TYR B  21      29.825  72.945  39.747  1.00 -0.02           H
ATOM   4496  HD2 TYR B  21      30.824  76.446  37.386  1.00 -0.02           H
ATOM   4497  HE1 TYR B  21      31.560  71.646  38.363  1.00 -0.02           H
ATOM   4498  HE2 TYR B  21      32.913  75.129  36.357  1.00 -0.02           H
ATOM   4499  HH  TYR B  21      33.793  73.066  36.178  1.00 -0.02           H
ATOM   4500  N   ASP B  22      26.791  77.076  40.683  1.00  0.03           N
ATOM   4501  CA  ASP B  22      26.171  77.711  41.832  1.00  0.03           C
ATOM   4502  C   ASP B  22      24.741  77.233  42.039  1.00  0.03           C
ATOM   4503  O   ASP B  22      24.240  77.028  43.131  1.00  0.03           O
ATOM   4504  CB  ASP B  22      26.371  79.279  41.901  1.00  0.03           C
ATOM   4505  CG  ASP B  22      27.799  79.861  41.858  1.00  0.03           C
ATOM   4506  OD1 ASP B  22      28.795  79.157  42.081  1.00  0.03           O
ATOM   4507  OD2 ASP B  22      27.928  81.140  41.645  1.00  0.03           O
ATOM   4508  H   ASP B  22      27.207  77.603  39.928  1.00  0.03           H
ATOM   4509  HA  ASP B  22      26.683  77.445  42.757  1.00  0.03           H
ATOM   4510  HB2 ASP B  22      25.713  79.770  41.185  1.00  0.03           H
ATOM   4511  HB3 ASP B  22      26.065  79.503  42.923  1.00  0.03           H
ATOM   4512  N   LYS B  23      24.015  76.921  40.943  1.00  0.00           N
ATOM   4513  CA  LYS B  23      22.803  76.110  40.963  1.00  0.00           C
ATOM   4514  C   LYS B  23      23.048  74.592  41.232  1.00  0.00           C
ATOM   4515  O   LYS B  23      22.357  74.033  42.129  1.00  0.00           O
ATOM   4516  CB  LYS B  23      22.138  76.241  39.571  1.00  0.00           C
ATOM   4517  CG  LYS B  23      21.305  77.547  39.351  1.00  0.00           C
ATOM   4518  CD  LYS B  23      20.394  77.405  38.110  1.00  0.00           C
ATOM   4519  CE  LYS B  23      19.766  78.758  37.707  1.00  0.00           C
ATOM   4520  NZ  LYS B  23      18.848  79.392  38.671  1.00  0.00           N
ATOM   4521  H   LYS B  23      24.427  77.238  40.077  1.00  0.00           H
ATOM   4522  HA  LYS B  23      22.120  76.553  41.686  1.00  0.00           H
ATOM   4523  HB2 LYS B  23      22.896  76.368  38.798  1.00  0.00           H
ATOM   4524  HB3 LYS B  23      21.593  75.409  39.124  1.00  0.00           H
ATOM   4525  HG2 LYS B  23      20.755  77.873  40.234  1.00  0.00           H
ATOM   4526  HG3 LYS B  23      21.997  78.364  39.145  1.00  0.00           H
ATOM   4527  HD2 LYS B  23      20.910  77.019  37.231  1.00  0.00           H
ATOM   4528  HD3 LYS B  23      19.575  76.699  38.249  1.00  0.00           H
ATOM   4529  HE2 LYS B  23      20.557  79.484  37.525  1.00  0.00           H
ATOM   4530  HE3 LYS B  23      19.338  78.602  36.717  1.00  0.00           H
ATOM   4531  HZ1 LYS B  23      18.461  80.302  38.465  1.00  0.00           H
ATOM   4532  HZ2 LYS B  23      17.991  78.865  38.758  1.00  0.00           H
ATOM   4533  HZ3 LYS B  23      19.291  79.686  39.530  1.00  0.00           H
ATOM   4534  N   PHE B  24      23.835  73.886  40.427  1.00 -0.02           N
ATOM   4535  CA  PHE B  24      23.821  72.394  40.390  1.00 -0.02           C
ATOM   4536  C   PHE B  24      25.182  71.708  40.732  1.00 -0.02           C
ATOM   4537  O   PHE B  24      25.242  70.458  41.038  1.00 -0.02           O
ATOM   4538  CB  PHE B  24      23.464  71.974  38.946  1.00 -0.02           C
ATOM   4539  CG  PHE B  24      22.179  72.569  38.329  1.00 -0.02           C
ATOM   4540  CD1 PHE B  24      20.936  72.405  39.007  1.00 -0.02           C
ATOM   4541  CD2 PHE B  24      22.247  73.432  37.235  1.00 -0.02           C
ATOM   4542  CE1 PHE B  24      19.762  73.032  38.557  1.00 -0.02           C
ATOM   4543  CE2 PHE B  24      21.079  74.089  36.831  1.00 -0.02           C
ATOM   4544  CZ  PHE B  24      19.832  73.924  37.459  1.00 -0.02           C
ATOM   4545  H   PHE B  24      24.322  74.357  39.679  1.00 -0.02           H
ATOM   4546  HA  PHE B  24      22.977  72.018  40.968  1.00 -0.02           H
ATOM   4547  HB2 PHE B  24      24.386  72.208  38.415  1.00 -0.02           H
ATOM   4548  HB3 PHE B  24      23.400  70.886  38.943  1.00 -0.02           H
ATOM   4549  HD1 PHE B  24      20.857  71.639  39.765  1.00 -0.02           H
ATOM   4550  HD2 PHE B  24      23.107  73.530  36.589  1.00 -0.02           H
ATOM   4551  HE1 PHE B  24      18.864  72.847  39.127  1.00 -0.02           H
ATOM   4552  HE2 PHE B  24      21.158  74.791  36.015  1.00 -0.02           H
ATOM   4553  HZ  PHE B  24      18.951  74.465  37.147  1.00 -0.02           H
ATOM   4554  N   GLY B  25      26.272  72.414  40.845  1.00  0.01           N
ATOM   4555  CA  GLY B  25      27.650  71.782  41.024  1.00  0.01           C
ATOM   4556  C   GLY B  25      27.906  71.099  42.392  1.00  0.01           C
ATOM   4557  O   GLY B  25      28.918  70.402  42.604  1.00  0.01           O
ATOM   4558  H   GLY B  25      26.160  73.417  40.871  1.00  0.01           H
ATOM   4559  HA2 GLY B  25      27.935  71.162  40.174  1.00  0.01           H
ATOM   4560  HA3 GLY B  25      28.299  72.656  40.957  1.00  0.01           H
ATOM   4561  N   GLU B  26      27.039  71.313  43.293  1.00 -0.01           N
ATOM   4562  CA  GLU B  26      26.890  70.509  44.550  1.00 -0.01           C
ATOM   4563  C   GLU B  26      26.700  68.940  44.284  1.00 -0.01           C
ATOM   4564  O   GLU B  26      27.289  68.112  45.042  1.00 -0.01           O
ATOM   4565  CB  GLU B  26      25.774  71.058  45.386  1.00 -0.01           C
ATOM   4566  CG  GLU B  26      25.827  70.450  46.752  1.00 -0.01           C
ATOM   4567  CD  GLU B  26      26.996  71.007  47.536  1.00 -0.01           C
ATOM   4568  OE1 GLU B  26      27.632  71.995  47.100  1.00 -0.01           O
ATOM   4569  OE2 GLU B  26      27.306  70.418  48.605  1.00 -0.01           O
ATOM   4570  H   GLU B  26      26.266  71.940  43.125  1.00 -0.01           H
ATOM   4571  HA  GLU B  26      27.744  70.650  45.213  1.00 -0.01           H
ATOM   4572  HB2 GLU B  26      25.802  72.145  45.453  1.00 -0.01           H
ATOM   4573  HB3 GLU B  26      24.811  70.877  44.908  1.00 -0.01           H
ATOM   4574  HG2 GLU B  26      25.002  70.836  47.350  1.00 -0.01           H
ATOM   4575  HG3 GLU B  26      25.777  69.370  46.610  1.00 -0.01           H
ATOM   4576  N   VAL B  27      26.182  68.564  43.087  1.00 -0.15           N
ATOM   4577  CA  VAL B  27      25.973  67.160  42.750  1.00 -0.15           C
ATOM   4578  C   VAL B  27      27.282  66.324  42.779  1.00 -0.15           C
ATOM   4579  O   VAL B  27      27.323  65.161  43.152  1.00 -0.15           O
ATOM   4580  CB  VAL B  27      25.382  67.070  41.310  1.00 -0.15           C
ATOM   4581  CG1 VAL B  27      26.346  67.172  40.098  1.00 -0.15           C
ATOM   4582  CG2 VAL B  27      24.692  65.636  41.243  1.00 -0.15           C
ATOM   4583  H   VAL B  27      25.710  69.283  42.558  1.00 -0.15           H
ATOM   4584  HA  VAL B  27      25.225  66.827  43.469  1.00 -0.15           H
ATOM   4585  HB  VAL B  27      24.575  67.800  41.261  1.00 -0.15           H
ATOM   4586 HG11 VAL B  27      27.077  66.368  40.185  1.00 -0.15           H
ATOM   4587 HG12 VAL B  27      25.793  67.116  39.160  1.00 -0.15           H
ATOM   4588 HG13 VAL B  27      26.955  68.064  40.238  1.00 -0.15           H
ATOM   4589 HG21 VAL B  27      23.794  65.565  41.858  1.00 -0.15           H
ATOM   4590 HG22 VAL B  27      24.580  65.162  40.268  1.00 -0.15           H
ATOM   4591 HG23 VAL B  27      25.384  64.904  41.659  1.00 -0.15           H
ATOM   4592  N   TYR B  28      28.405  67.019  42.450  1.00 -0.23           N
ATOM   4593  CA  TYR B  28      29.789  66.420  42.294  1.00 -0.23           C
ATOM   4594  C   TYR B  28      30.431  66.142  43.637  1.00 -0.23           C
ATOM   4595  O   TYR B  28      31.081  65.135  43.785  1.00 -0.23           O
ATOM   4596  CB  TYR B  28      30.700  67.366  41.491  1.00 -0.23           C
ATOM   4597  CG  TYR B  28      30.266  67.370  40.063  1.00 -0.23           C
ATOM   4598  CD1 TYR B  28      30.254  66.241  39.269  1.00 -0.23           C
ATOM   4599  CD2 TYR B  28      29.725  68.528  39.583  1.00 -0.23           C
ATOM   4600  CE1 TYR B  28      29.727  66.244  37.994  1.00 -0.23           C
ATOM   4601  CE2 TYR B  28      29.000  68.526  38.328  1.00 -0.23           C
ATOM   4602  CZ  TYR B  28      29.024  67.377  37.575  1.00 -0.23           C
ATOM   4603  OH  TYR B  28      28.278  67.258  36.462  1.00 -0.23           O
ATOM   4604  H   TYR B  28      28.246  67.966  42.137  1.00 -0.23           H
ATOM   4605  HA  TYR B  28      29.708  65.533  41.667  1.00 -0.23           H
ATOM   4606  HB2 TYR B  28      30.661  68.388  41.867  1.00 -0.23           H
ATOM   4607  HB3 TYR B  28      31.741  67.043  41.511  1.00 -0.23           H
ATOM   4608  HD1 TYR B  28      30.741  65.307  39.509  1.00 -0.23           H
ATOM   4609  HD2 TYR B  28      29.678  69.384  40.239  1.00 -0.23           H
ATOM   4610  HE1 TYR B  28      29.538  65.387  37.364  1.00 -0.23           H
ATOM   4611  HE2 TYR B  28      28.480  69.399  37.962  1.00 -0.23           H
ATOM   4612  HH  TYR B  28      28.432  66.374  36.120  1.00 -0.23           H
ATOM   4613  N   HID B  29      30.160  66.905  44.659  1.00  0.10           N
ATOM   4614  CA  HID B  29      30.515  66.671  46.048  1.00  0.10           C
ATOM   4615  C   HID B  29      29.675  65.538  46.620  1.00  0.10           C
ATOM   4616  O   HID B  29      30.145  64.619  47.258  1.00  0.10           O
ATOM   4617  CB  HID B  29      30.477  67.936  46.812  1.00  0.10           C
ATOM   4618  CG  HID B  29      31.319  69.057  46.257  1.00  0.10           C
ATOM   4619  CD2 HID B  29      30.819  70.246  45.892  1.00  0.10           C
ATOM   4620  ND1 HID B  29      32.673  69.089  46.162  1.00  0.10           N
ATOM   4621  CE1 HID B  29      32.973  70.256  45.567  1.00  0.10           C
ATOM   4622  NE2 HID B  29      31.902  70.999  45.492  1.00  0.10           N
ATOM   4623  H   HID B  29      29.489  67.639  44.482  1.00  0.10           H
ATOM   4624  HA  HID B  29      31.515  66.236  46.032  1.00  0.10           H
ATOM   4625  HB2 HID B  29      29.470  68.309  46.999  1.00  0.10           H
ATOM   4626  HB3 HID B  29      30.829  67.552  47.769  1.00  0.10           H
ATOM   4627  HD1 HID B  29      33.242  68.279  46.362  1.00  0.10           H
ATOM   4628  HD2 HID B  29      29.772  70.512  45.868  1.00  0.10           H
ATOM   4629  HE1 HID B  29      33.987  70.587  45.397  1.00  0.10           H
ATOM   4630  N   LEU B  30      28.352  65.566  46.459  1.00 -0.01           N
ATOM   4631  CA  LEU B  30      27.372  64.527  46.763  1.00 -0.01           C
ATOM   4632  C   LEU B  30      27.642  63.141  46.159  1.00 -0.01           C
ATOM   4633  O   LEU B  30      27.037  62.169  46.641  1.00 -0.01           O
ATOM   4634  CB  LEU B  30      25.991  65.140  46.285  1.00 -0.01           C
ATOM   4635  CG  LEU B  30      25.518  66.308  47.260  1.00 -0.01           C
ATOM   4636  CD1 LEU B  30      24.352  67.012  46.619  1.00 -0.01           C
ATOM   4637  CD2 LEU B  30      25.039  65.737  48.657  1.00 -0.01           C
ATOM   4638  H   LEU B  30      27.987  66.440  46.108  1.00 -0.01           H
ATOM   4639  HA  LEU B  30      27.422  64.305  47.829  1.00 -0.01           H
ATOM   4640  HB2 LEU B  30      26.076  65.491  45.257  1.00 -0.01           H
ATOM   4641  HB3 LEU B  30      25.158  64.439  46.342  1.00 -0.01           H
ATOM   4642  HG  LEU B  30      26.331  67.007  47.459  1.00 -0.01           H
ATOM   4643 HD11 LEU B  30      23.584  66.258  46.447  1.00 -0.01           H
ATOM   4644 HD12 LEU B  30      24.010  67.726  47.369  1.00 -0.01           H
ATOM   4645 HD13 LEU B  30      24.532  67.456  45.640  1.00 -0.01           H
ATOM   4646 HD21 LEU B  30      25.837  65.161  49.127  1.00 -0.01           H
ATOM   4647 HD22 LEU B  30      24.676  66.476  49.371  1.00 -0.01           H
ATOM   4648 HD23 LEU B  30      24.150  65.113  48.565  1.00 -0.01           H
ATOM   4649  N   THR B  31      28.445  63.092  45.119  1.00 -0.06           N
ATOM   4650  CA  THR B  31      28.724  61.899  44.321  1.00 -0.06           C
ATOM   4651  C   THR B  31      30.231  61.544  44.284  1.00 -0.06           C
ATOM   4652  O   THR B  31      30.493  60.329  44.402  1.00 -0.06           O
ATOM   4653  CB  THR B  31      28.302  62.096  42.828  1.00 -0.06           C
ATOM   4654  CG2 THR B  31      26.809  62.087  42.695  1.00 -0.06           C
ATOM   4655  OG1 THR B  31      28.889  63.311  42.330  1.00 -0.06           O
ATOM   4656  H   THR B  31      28.816  63.968  44.780  1.00 -0.06           H
ATOM   4657  HA  THR B  31      28.195  61.060  44.771  1.00 -0.06           H
ATOM   4658  HB  THR B  31      28.755  61.272  42.277  1.00 -0.06           H
ATOM   4659  HG1 THR B  31      28.267  63.963  42.660  1.00 -0.06           H
ATOM   4660 HG21 THR B  31      26.620  61.969  41.628  1.00 -0.06           H
ATOM   4661 HG22 THR B  31      26.436  61.136  43.075  1.00 -0.06           H
ATOM   4662 HG23 THR B  31      26.189  62.918  43.031  1.00 -0.06           H
ATOM   4663  N   LEU B  32      31.164  62.446  44.272  1.00 -0.22           N
ATOM   4664  CA  LEU B  32      32.652  62.163  44.226  1.00 -0.22           C
ATOM   4665  C   LEU B  32      33.492  62.609  45.442  1.00 -0.22           C
ATOM   4666  O   LEU B  32      34.497  61.974  45.752  1.00 -0.22           O
ATOM   4667  CB  LEU B  32      33.221  62.821  42.909  1.00 -0.22           C
ATOM   4668  CG  LEU B  32      32.689  62.356  41.572  1.00 -0.22           C
ATOM   4669  CD1 LEU B  32      33.272  63.099  40.413  1.00 -0.22           C
ATOM   4670  CD2 LEU B  32      32.871  60.789  41.492  1.00 -0.22           C
ATOM   4671  H   LEU B  32      30.845  63.397  44.153  1.00 -0.22           H
ATOM   4672  HA  LEU B  32      32.752  61.082  44.130  1.00 -0.22           H
ATOM   4673  HB2 LEU B  32      33.261  63.910  42.917  1.00 -0.22           H
ATOM   4674  HB3 LEU B  32      34.252  62.468  42.924  1.00 -0.22           H
ATOM   4675  HG  LEU B  32      31.614  62.521  41.502  1.00 -0.22           H
ATOM   4676 HD11 LEU B  32      34.359  63.173  40.452  1.00 -0.22           H
ATOM   4677 HD12 LEU B  32      33.000  62.598  39.484  1.00 -0.22           H
ATOM   4678 HD13 LEU B  32      32.828  64.094  40.397  1.00 -0.22           H
ATOM   4679 HD21 LEU B  32      32.130  60.336  42.150  1.00 -0.22           H
ATOM   4680 HD22 LEU B  32      32.827  60.363  40.489  1.00 -0.22           H
ATOM   4681 HD23 LEU B  32      33.817  60.494  41.945  1.00 -0.22           H
ATOM   4682  N   GLY B  33      33.024  63.686  46.179  1.00  0.01           N
ATOM   4683  CA  GLY B  33      33.589  63.959  47.533  1.00  0.01           C
ATOM   4684  C   GLY B  33      34.086  65.400  47.715  1.00  0.01           C
ATOM   4685  O   GLY B  33      33.477  66.406  47.273  1.00  0.01           O
ATOM   4686  H   GLY B  33      32.125  64.066  45.919  1.00  0.01           H
ATOM   4687  HA2 GLY B  33      32.893  63.770  48.350  1.00  0.01           H
ATOM   4688  HA3 GLY B  33      34.452  63.300  47.632  1.00  0.01           H
ATOM   4689  N   GLU B  34      35.095  65.533  48.563  1.00  0.00           N
ATOM   4690  CA  GLU B  34      35.605  66.824  49.092  1.00  0.00           C
ATOM   4691  C   GLU B  34      36.231  67.720  47.963  1.00  0.00           C
ATOM   4692  O   GLU B  34      36.670  68.901  48.217  1.00  0.00           O
ATOM   4693  CB  GLU B  34      36.531  66.454  50.212  1.00  0.00           C
ATOM   4694  CG  GLU B  34      35.775  65.673  51.392  1.00  0.00           C
ATOM   4695  CD  GLU B  34      36.484  65.873  52.725  1.00  0.00           C
ATOM   4696  OE1 GLU B  34      36.657  67.049  53.236  1.00  0.00           O
ATOM   4697  OE2 GLU B  34      36.893  64.869  53.343  1.00  0.00           O
ATOM   4698  H   GLU B  34      35.453  64.691  48.992  1.00  0.00           H
ATOM   4699  HA  GLU B  34      34.707  67.345  49.423  1.00  0.00           H
ATOM   4700  HB2 GLU B  34      37.409  65.861  49.954  1.00  0.00           H
ATOM   4701  HB3 GLU B  34      36.954  67.391  50.574  1.00  0.00           H
ATOM   4702  HG2 GLU B  34      34.721  65.944  51.446  1.00  0.00           H
ATOM   4703  HG3 GLU B  34      35.829  64.632  51.071  1.00  0.00           H
ATOM   4704  N   SER B  35      36.169  67.178  46.741  1.00 -0.22           N
ATOM   4705  CA  SER B  35      36.683  67.783  45.517  1.00 -0.22           C
ATOM   4706  C   SER B  35      35.819  67.501  44.222  1.00 -0.22           C
ATOM   4707  O   SER B  35      35.004  66.596  44.138  1.00 -0.22           O
ATOM   4708  CB  SER B  35      38.062  67.165  45.334  1.00 -0.22           C
ATOM   4709  OG  SER B  35      38.792  67.377  46.507  1.00 -0.22           O
ATOM   4710  H   SER B  35      35.950  66.196  46.652  1.00 -0.22           H
ATOM   4711  HA  SER B  35      36.902  68.844  45.634  1.00 -0.22           H
ATOM   4712  HB2 SER B  35      37.885  66.091  45.287  1.00 -0.22           H
ATOM   4713  HB3 SER B  35      38.557  67.626  44.479  1.00 -0.22           H
ATOM   4714  HG  SER B  35      38.518  66.659  47.082  1.00 -0.22           H
ATOM   4715  N   VAL B  36      36.000  68.365  43.194  1.00 -0.62           N
ATOM   4716  CA  VAL B  36      35.502  68.203  41.854  1.00 -0.62           C
ATOM   4717  C   VAL B  36      36.297  67.420  40.827  1.00 -0.62           C
ATOM   4718  O   VAL B  36      35.759  66.805  39.943  1.00 -0.62           O
ATOM   4719  CB  VAL B  36      34.987  69.503  41.280  1.00 -0.62           C
ATOM   4720  CG1 VAL B  36      34.098  69.380  40.055  1.00 -0.62           C
ATOM   4721  CG2 VAL B  36      34.155  70.245  42.407  1.00 -0.62           C
ATOM   4722  H   VAL B  36      36.666  69.106  43.359  1.00 -0.62           H
ATOM   4723  HA  VAL B  36      34.657  67.518  41.920  1.00 -0.62           H
ATOM   4724  HB  VAL B  36      35.798  70.169  40.985  1.00 -0.62           H
ATOM   4725 HG11 VAL B  36      34.735  68.944  39.285  1.00 -0.62           H
ATOM   4726 HG12 VAL B  36      33.322  68.658  40.307  1.00 -0.62           H
ATOM   4727 HG13 VAL B  36      33.653  70.321  39.731  1.00 -0.62           H
ATOM   4728 HG21 VAL B  36      33.754  71.156  41.961  1.00 -0.62           H
ATOM   4729 HG22 VAL B  36      33.286  69.679  42.743  1.00 -0.62           H
ATOM   4730 HG23 VAL B  36      34.689  70.636  43.273  1.00 -0.62           H
ATOM   4731  N   HID B  37      37.606  67.303  40.932  1.00 -0.73           N
ATOM   4732  CA  HID B  37      38.559  66.709  39.974  1.00 -0.73           C
ATOM   4733  C   HID B  37      38.532  65.208  39.973  1.00 -0.73           C
ATOM   4734  O   HID B  37      37.851  64.569  40.766  1.00 -0.73           O
ATOM   4735  CB  HID B  37      39.960  67.367  40.231  1.00 -0.73           C
ATOM   4736  CG  HID B  37      40.631  66.979  41.473  1.00 -0.73           C
ATOM   4737  CD2 HID B  37      41.042  67.730  42.559  1.00 -0.73           C
ATOM   4738  ND1 HID B  37      40.853  65.634  41.824  1.00 -0.73           N
ATOM   4739  CE1 HID B  37      41.457  65.638  43.021  1.00 -0.73           C
ATOM   4740  NE2 HID B  37      41.573  66.865  43.542  1.00 -0.73           N
ATOM   4741  H   HID B  37      38.002  67.831  41.696  1.00 -0.73           H
ATOM   4742  HA  HID B  37      38.299  67.128  39.002  1.00 -0.73           H
ATOM   4743  HB2 HID B  37      40.622  67.058  39.422  1.00 -0.73           H
ATOM   4744  HB3 HID B  37      39.901  68.456  40.252  1.00 -0.73           H
ATOM   4745  HD1 HID B  37      40.785  64.795  41.266  1.00 -0.73           H
ATOM   4746  HD2 HID B  37      40.912  68.794  42.694  1.00 -0.73           H
ATOM   4747  HE1 HID B  37      41.830  64.774  43.550  1.00 -0.73           H
ATOM   4748  N   CYS B  38      39.170  64.586  38.960  1.00 -0.54           N
ATOM   4749  CA  CYS B  38      39.111  63.069  38.760  1.00 -0.54           C
ATOM   4750  C   CYS B  38      39.693  62.365  39.994  1.00 -0.54           C
ATOM   4751  O   CYS B  38      40.605  62.722  40.744  1.00 -0.54           O
ATOM   4752  CB  CYS B  38      39.718  62.615  37.453  1.00 -0.54           C
ATOM   4753  SG  CYS B  38      38.838  63.221  36.056  1.00 -0.54           S
ATOM   4754  H   CYS B  38      39.550  65.296  38.350  1.00 -0.54           H
ATOM   4755  HA  CYS B  38      38.033  62.920  38.693  1.00 -0.54           H
ATOM   4756  HB2 CYS B  38      40.754  62.941  37.361  1.00 -0.54           H
ATOM   4757  HB3 CYS B  38      39.757  61.532  37.343  1.00 -0.54           H
ATOM   4758  HG  CYS B  38      39.050  64.536  36.153  1.00 -0.54           H
ATOM   4759  N   GLY B  39      39.369  61.097  40.060  1.00  0.03           N
ATOM   4760  CA  GLY B  39      39.964  60.051  40.999  1.00  0.03           C
ATOM   4761  C   GLY B  39      41.105  59.353  40.290  1.00  0.03           C
ATOM   4762  O   GLY B  39      41.123  59.116  39.109  1.00  0.03           O
ATOM   4763  H   GLY B  39      38.736  60.683  39.391  1.00  0.03           H
ATOM   4764  HA2 GLY B  39      40.297  60.425  41.968  1.00  0.03           H
ATOM   4765  HA3 GLY B  39      39.213  59.306  41.260  1.00  0.03           H
ATOM   4766  N   LEU B  40      42.122  58.909  41.068  1.00  0.01           N
ATOM   4767  CA  LEU B  40      43.252  58.113  40.605  1.00  0.01           C
ATOM   4768  C   LEU B  40      43.051  56.640  40.925  1.00  0.01           C
ATOM   4769  O   LEU B  40      43.437  56.085  41.960  1.00  0.01           O
ATOM   4770  CB  LEU B  40      44.520  58.639  41.276  1.00  0.01           C
ATOM   4771  CG  LEU B  40      45.840  58.287  40.529  1.00  0.01           C
ATOM   4772  CD1 LEU B  40      46.002  59.286  39.299  1.00  0.01           C
ATOM   4773  CD2 LEU B  40      47.100  58.439  41.341  1.00  0.01           C
ATOM   4774  H   LEU B  40      42.242  59.132  42.045  1.00  0.01           H
ATOM   4775  HA  LEU B  40      43.312  58.243  39.524  1.00  0.01           H
ATOM   4776  HB2 LEU B  40      44.507  59.728  41.308  1.00  0.01           H
ATOM   4777  HB3 LEU B  40      44.576  58.180  42.263  1.00  0.01           H
ATOM   4778  HG  LEU B  40      45.729  57.299  40.082  1.00  0.01           H
ATOM   4779 HD11 LEU B  40      46.389  60.242  39.652  1.00  0.01           H
ATOM   4780 HD12 LEU B  40      46.669  58.831  38.568  1.00  0.01           H
ATOM   4781 HD13 LEU B  40      45.034  59.424  38.816  1.00  0.01           H
ATOM   4782 HD21 LEU B  40      47.218  57.712  42.144  1.00  0.01           H
ATOM   4783 HD22 LEU B  40      47.935  58.179  40.690  1.00  0.01           H
ATOM   4784 HD23 LEU B  40      47.172  59.492  41.613  1.00  0.01           H
ATOM   4785  N   TRP B  41      42.282  55.983  40.052  1.00  0.02           N
ATOM   4786  CA  TRP B  41      41.876  54.551  40.062  1.00  0.02           C
ATOM   4787  C   TRP B  41      42.885  53.630  39.381  1.00  0.02           C
ATOM   4788  O   TRP B  41      43.078  52.527  39.800  1.00  0.02           O
ATOM   4789  CB  TRP B  41      40.551  54.387  39.286  1.00  0.02           C
ATOM   4790  CG  TRP B  41      39.423  55.345  39.625  1.00  0.02           C
ATOM   4791  CD1 TRP B  41      38.902  56.407  38.915  1.00  0.02           C
ATOM   4792  CD2 TRP B  41      38.615  55.331  40.884  1.00  0.02           C
ATOM   4793  CE2 TRP B  41      37.658  56.414  40.826  1.00  0.02           C
ATOM   4794  CE3 TRP B  41      38.689  54.556  42.059  1.00  0.02           C
ATOM   4795  NE1 TRP B  41      37.889  57.046  39.603  1.00  0.02           N
ATOM   4796  CZ2 TRP B  41      36.759  56.647  41.890  1.00  0.02           C
ATOM   4797  CZ3 TRP B  41      37.763  54.779  43.149  1.00  0.02           C
ATOM   4798  CH2 TRP B  41      36.845  55.828  43.046  1.00  0.02           C
ATOM   4799  H   TRP B  41      42.063  56.559  39.252  1.00  0.02           H
ATOM   4800  HA  TRP B  41      41.760  54.067  41.032  1.00  0.02           H
ATOM   4801  HB2 TRP B  41      40.857  54.616  38.265  1.00  0.02           H
ATOM   4802  HB3 TRP B  41      40.134  53.400  39.086  1.00  0.02           H
ATOM   4803  HD1 TRP B  41      39.336  56.709  37.973  1.00  0.02           H
ATOM   4804  HE1 TRP B  41      37.422  57.880  39.278  1.00  0.02           H
ATOM   4805  HE3 TRP B  41      39.414  53.781  42.259  1.00  0.02           H
ATOM   4806  HZ2 TRP B  41      36.094  57.498  41.863  1.00  0.02           H
ATOM   4807  HZ3 TRP B  41      37.980  54.361  44.121  1.00  0.02           H
ATOM   4808  HH2 TRP B  41      36.208  55.949  43.909  1.00  0.02           H
ATOM   4809  N   PHE B  42      43.498  54.145  38.332  1.00  0.00           N
ATOM   4810  CA  PHE B  42      44.615  53.520  37.759  1.00  0.00           C
ATOM   4811  C   PHE B  42      45.925  54.284  38.133  1.00  0.00           C
ATOM   4812  O   PHE B  42      45.973  55.482  37.996  1.00  0.00           O
ATOM   4813  CB  PHE B  42      44.315  53.507  36.293  1.00  0.00           C
ATOM   4814  CG  PHE B  42      43.710  52.202  35.712  1.00  0.00           C
ATOM   4815  CD1 PHE B  42      42.494  51.790  36.280  1.00  0.00           C
ATOM   4816  CD2 PHE B  42      44.098  51.609  34.441  1.00  0.00           C
ATOM   4817  CE1 PHE B  42      41.676  50.835  35.610  1.00  0.00           C
ATOM   4818  CE2 PHE B  42      43.292  50.700  33.743  1.00  0.00           C
ATOM   4819  CZ  PHE B  42      42.051  50.378  34.352  1.00  0.00           C
ATOM   4820  H   PHE B  42      43.157  55.055  38.058  1.00  0.00           H
ATOM   4821  HA  PHE B  42      44.646  52.523  38.196  1.00  0.00           H
ATOM   4822  HB2 PHE B  42      43.794  54.388  35.918  1.00  0.00           H
ATOM   4823  HB3 PHE B  42      45.264  53.743  35.812  1.00  0.00           H
ATOM   4824  HD1 PHE B  42      42.157  52.269  37.187  1.00  0.00           H
ATOM   4825  HD2 PHE B  42      45.059  51.820  33.995  1.00  0.00           H
ATOM   4826  HE1 PHE B  42      40.712  50.509  35.972  1.00  0.00           H
ATOM   4827  HE2 PHE B  42      43.633  50.396  32.765  1.00  0.00           H
ATOM   4828  HZ  PHE B  42      41.415  49.660  33.855  1.00  0.00           H
ATOM   4829  N   PRO B  43      47.002  53.644  38.633  1.00  0.00           N
ATOM   4830  CA  PRO B  43      48.253  54.279  39.101  1.00  0.00           C
ATOM   4831  C   PRO B  43      48.915  55.097  37.988  1.00  0.00           C
ATOM   4832  O   PRO B  43      48.752  54.783  36.867  1.00  0.00           O
ATOM   4833  CB  PRO B  43      49.209  53.162  39.523  1.00  0.00           C
ATOM   4834  CG  PRO B  43      48.248  52.172  40.049  1.00  0.00           C
ATOM   4835  CD  PRO B  43      46.942  52.318  39.253  1.00  0.00           C
ATOM   4836  HA  PRO B  43      47.994  54.809  40.018  1.00  0.00           H
ATOM   4837  HB2 PRO B  43      49.568  52.674  38.616  1.00  0.00           H
ATOM   4838  HB3 PRO B  43      50.035  53.404  40.191  1.00  0.00           H
ATOM   4839  HG2 PRO B  43      48.730  51.209  39.879  1.00  0.00           H
ATOM   4840  HG3 PRO B  43      48.166  52.148  41.135  1.00  0.00           H
ATOM   4841  HD2 PRO B  43      46.868  51.612  38.426  1.00  0.00           H
ATOM   4842  HD3 PRO B  43      46.077  52.130  39.888  1.00  0.00           H
ATOM   4843  N   PRO B  44      49.831  56.045  38.364  1.00  0.00           N
ATOM   4844  CA  PRO B  44      50.793  56.609  37.511  1.00  0.00           C
ATOM   4845  C   PRO B  44      51.472  55.640  36.520  1.00  0.00           C
ATOM   4846  O   PRO B  44      51.621  55.990  35.322  1.00  0.00           O
ATOM   4847  CB  PRO B  44      51.735  57.386  38.429  1.00  0.00           C
ATOM   4848  CG  PRO B  44      50.843  57.744  39.641  1.00  0.00           C
ATOM   4849  CD  PRO B  44      50.032  56.460  39.770  1.00  0.00           C
ATOM   4850  HA  PRO B  44      50.252  57.327  36.895  1.00  0.00           H
ATOM   4851  HB2 PRO B  44      52.562  56.751  38.745  1.00  0.00           H
ATOM   4852  HB3 PRO B  44      52.180  58.233  37.906  1.00  0.00           H
ATOM   4853  HG2 PRO B  44      51.446  57.919  40.532  1.00  0.00           H
ATOM   4854  HG3 PRO B  44      50.275  58.646  39.414  1.00  0.00           H
ATOM   4855  HD2 PRO B  44      50.663  55.694  40.221  1.00  0.00           H
ATOM   4856  HD3 PRO B  44      49.157  56.643  40.394  1.00  0.00           H
ATOM   4857  N   ASP B  45      51.854  54.403  36.968  1.00  0.00           N
ATOM   4858  CA  ASP B  45      52.534  53.352  36.112  1.00  0.00           C
ATOM   4859  C   ASP B  45      51.753  52.186  35.586  1.00  0.00           C
ATOM   4860  O   ASP B  45      52.232  51.266  34.902  1.00  0.00           O
ATOM   4861  CB  ASP B  45      53.783  52.851  36.810  1.00  0.00           C
ATOM   4862  CG  ASP B  45      53.451  52.263  38.215  1.00  0.00           C
ATOM   4863  OD1 ASP B  45      52.322  52.443  38.784  1.00  0.00           O
ATOM   4864  OD2 ASP B  45      54.317  51.710  38.896  1.00  0.00           O
ATOM   4865  H   ASP B  45      51.752  54.180  37.948  1.00  0.00           H
ATOM   4866  HA  ASP B  45      52.824  53.936  35.238  1.00  0.00           H
ATOM   4867  HB2 ASP B  45      54.244  52.068  36.208  1.00  0.00           H
ATOM   4868  HB3 ASP B  45      54.539  53.608  37.019  1.00  0.00           H
ATOM   4869  N   ALA B  46      50.396  52.191  35.771  1.00  0.00           N
ATOM   4870  CA  ALA B  46      49.527  51.248  34.978  1.00  0.00           C
ATOM   4871  C   ALA B  46      49.547  51.557  33.490  1.00  0.00           C
ATOM   4872  O   ALA B  46      49.430  52.722  33.177  1.00  0.00           O
ATOM   4873  CB  ALA B  46      48.076  51.374  35.439  1.00  0.00           C
ATOM   4874  H   ALA B  46      49.949  52.972  36.230  1.00  0.00           H
ATOM   4875  HA  ALA B  46      49.924  50.246  35.141  1.00  0.00           H
ATOM   4876  HB1 ALA B  46      47.624  52.355  35.293  1.00  0.00           H
ATOM   4877  HB2 ALA B  46      47.489  50.641  34.886  1.00  0.00           H
ATOM   4878  HB3 ALA B  46      48.072  51.219  36.518  1.00  0.00           H
ATOM   4879  N   PRO B  47      49.698  50.575  32.591  1.00  0.00           N
ATOM   4880  CA  PRO B  47      49.475  50.822  31.197  1.00  0.00           C
ATOM   4881  C   PRO B  47      48.176  51.478  30.787  1.00  0.00           C
ATOM   4882  O   PRO B  47      47.235  51.392  31.485  1.00  0.00           O
ATOM   4883  CB  PRO B  47      49.584  49.468  30.547  1.00  0.00           C
ATOM   4884  CG  PRO B  47      50.656  48.793  31.397  1.00  0.00           C
ATOM   4885  CD  PRO B  47      50.098  49.183  32.755  1.00  0.00           C
ATOM   4886  HA  PRO B  47      50.310  51.462  30.912  1.00  0.00           H
ATOM   4887  HB2 PRO B  47      48.700  48.830  30.536  1.00  0.00           H
ATOM   4888  HB3 PRO B  47      50.006  49.647  29.558  1.00  0.00           H
ATOM   4889  HG2 PRO B  47      50.560  47.718  31.238  1.00  0.00           H
ATOM   4890  HG3 PRO B  47      51.669  49.161  31.238  1.00  0.00           H
ATOM   4891  HD2 PRO B  47      49.265  48.575  33.109  1.00  0.00           H
ATOM   4892  HD3 PRO B  47      50.847  49.059  33.537  1.00  0.00           H
ATOM   4893  N   VAL B  48      48.114  52.158  29.673  1.00  0.01           N
ATOM   4894  CA  VAL B  48      46.835  52.463  29.076  1.00  0.01           C
ATOM   4895  C   VAL B  48      46.238  51.224  28.468  1.00  0.01           C
ATOM   4896  O   VAL B  48      46.797  50.649  27.493  1.00  0.01           O
ATOM   4897  CB  VAL B  48      46.868  53.614  28.156  1.00  0.01           C
ATOM   4898  CG1 VAL B  48      45.520  54.052  27.596  1.00  0.01           C
ATOM   4899  CG2 VAL B  48      47.441  54.841  28.899  1.00  0.01           C
ATOM   4900  H   VAL B  48      49.005  52.263  29.210  1.00  0.01           H
ATOM   4901  HA  VAL B  48      46.074  52.766  29.796  1.00  0.01           H
ATOM   4902  HB  VAL B  48      47.439  53.397  27.252  1.00  0.01           H
ATOM   4903 HG11 VAL B  48      45.589  54.956  26.992  1.00  0.01           H
ATOM   4904 HG12 VAL B  48      45.286  53.330  26.813  1.00  0.01           H
ATOM   4905 HG13 VAL B  48      44.776  54.249  28.367  1.00  0.01           H
ATOM   4906 HG21 VAL B  48      47.548  55.677  28.207  1.00  0.01           H
ATOM   4907 HG22 VAL B  48      46.693  55.211  29.600  1.00  0.01           H
ATOM   4908 HG23 VAL B  48      48.354  54.554  29.421  1.00  0.01           H
ATOM   4909  N   PRO B  49      45.031  50.828  28.915  1.00  0.00           N
ATOM   4910  CA  PRO B  49      44.260  49.810  28.214  1.00  0.00           C
ATOM   4911  C   PRO B  49      43.927  50.137  26.759  1.00  0.00           C
ATOM   4912  O   PRO B  49      43.750  51.319  26.449  1.00  0.00           O
ATOM   4913  CB  PRO B  49      42.891  49.605  29.001  1.00  0.00           C
ATOM   4914  CG  PRO B  49      42.719  50.882  29.760  1.00  0.00           C
ATOM   4915  CD  PRO B  49      44.175  51.295  30.020  1.00  0.00           C
ATOM   4916  HA  PRO B  49      44.858  48.899  28.198  1.00  0.00           H
ATOM   4917  HB2 PRO B  49      42.017  49.483  28.361  1.00  0.00           H
ATOM   4918  HB3 PRO B  49      42.975  48.717  29.628  1.00  0.00           H
ATOM   4919  HG2 PRO B  49      42.318  51.662  29.113  1.00  0.00           H
ATOM   4920  HG3 PRO B  49      42.084  50.915  30.645  1.00  0.00           H
ATOM   4921  HD2 PRO B  49      44.216  52.382  30.078  1.00  0.00           H
ATOM   4922  HD3 PRO B  49      44.532  50.961  30.994  1.00  0.00           H
ATOM   4923  N   GLN B  50      43.824  49.138  25.901  1.00  0.00           N
ATOM   4924  CA  GLN B  50      43.430  49.403  24.545  1.00  0.00           C
ATOM   4925  C   GLN B  50      41.932  49.938  24.341  1.00  0.00           C
ATOM   4926  O   GLN B  50      41.679  50.468  23.276  1.00  0.00           O
ATOM   4927  CB  GLN B  50      43.559  48.025  23.742  1.00  0.00           C
ATOM   4928  CG  GLN B  50      45.018  47.619  23.640  1.00  0.00           C
ATOM   4929  CD  GLN B  50      45.842  48.460  22.694  1.00  0.00           C
ATOM   4930  NE2 GLN B  50      47.164  48.516  22.796  1.00  0.00           N
ATOM   4931  OE1 GLN B  50      45.369  49.102  21.751  1.00  0.00           O
ATOM   4932  H   GLN B  50      43.762  48.177  26.207  1.00  0.00           H
ATOM   4933  HA  GLN B  50      44.087  50.232  24.282  1.00  0.00           H
ATOM   4934  HB2 GLN B  50      42.973  47.190  24.124  1.00  0.00           H
ATOM   4935  HB3 GLN B  50      43.189  48.104  22.719  1.00  0.00           H
ATOM   4936  HG2 GLN B  50      45.448  47.714  24.637  1.00  0.00           H
ATOM   4937  HG3 GLN B  50      45.138  46.592  23.296  1.00  0.00           H
ATOM   4938 HE21 GLN B  50      47.636  48.889  21.985  1.00  0.00           H
ATOM   4939 HE22 GLN B  50      47.691  48.083  23.542  1.00  0.00           H
ATOM   4940  N   ASP B  51      40.953  49.873  25.278  1.00  0.01           N
ATOM   4941  CA  ASP B  51      39.642  50.547  25.216  1.00  0.01           C
ATOM   4942  C   ASP B  51      39.206  50.840  26.665  1.00  0.01           C
ATOM   4943  O   ASP B  51      39.521  50.125  27.628  1.00  0.01           O
ATOM   4944  CB  ASP B  51      38.577  49.730  24.462  1.00  0.01           C
ATOM   4945  CG  ASP B  51      38.553  48.264  24.958  1.00  0.01           C
ATOM   4946  OD1 ASP B  51      39.272  47.404  24.416  1.00  0.01           O
ATOM   4947  OD2 ASP B  51      37.587  47.917  25.689  1.00  0.01           O
ATOM   4948  H   ASP B  51      41.059  49.413  26.170  1.00  0.01           H
ATOM   4949  HA  ASP B  51      39.732  51.459  24.625  1.00  0.01           H
ATOM   4950  HB2 ASP B  51      37.605  50.137  24.738  1.00  0.01           H
ATOM   4951  HB3 ASP B  51      38.856  49.689  23.409  1.00  0.01           H
ATOM   4952  N   MET B  52      38.299  51.770  26.840  1.00  0.00           N
ATOM   4953  CA  MET B  52      37.685  52.075  28.158  1.00  0.00           C
ATOM   4954  C   MET B  52      36.224  51.609  28.353  1.00  0.00           C
ATOM   4955  O   MET B  52      35.530  52.354  29.035  1.00  0.00           O
ATOM   4956  CB  MET B  52      37.889  53.527  28.620  1.00  0.00           C
ATOM   4957  CG  MET B  52      39.382  53.912  28.832  1.00  0.00           C
ATOM   4958  SD  MET B  52      40.198  54.264  27.230  1.00  0.00           S
ATOM   4959  CE  MET B  52      41.967  54.054  27.587  1.00  0.00           C
ATOM   4960  H   MET B  52      37.977  52.156  25.964  1.00  0.00           H
ATOM   4961  HA  MET B  52      38.196  51.416  28.859  1.00  0.00           H
ATOM   4962  HB2 MET B  52      37.497  54.192  27.850  1.00  0.00           H
ATOM   4963  HB3 MET B  52      37.304  53.774  29.505  1.00  0.00           H
ATOM   4964  HG2 MET B  52      39.483  54.755  29.517  1.00  0.00           H
ATOM   4965  HG3 MET B  52      39.918  53.058  29.244  1.00  0.00           H
ATOM   4966  HE1 MET B  52      42.266  54.370  28.587  1.00  0.00           H
ATOM   4967  HE2 MET B  52      42.112  52.984  27.436  1.00  0.00           H
ATOM   4968  HE3 MET B  52      42.562  54.701  26.943  1.00  0.00           H
ATOM   4969  N   GLU B  53      35.885  50.450  27.795  1.00  0.00           N
ATOM   4970  CA  GLU B  53      34.785  49.701  28.362  1.00  0.00           C
ATOM   4971  C   GLU B  53      35.074  49.286  29.816  1.00  0.00           C
ATOM   4972  O   GLU B  53      36.254  49.091  30.182  1.00  0.00           O
ATOM   4973  CB  GLU B  53      34.578  48.476  27.478  1.00  0.00           C
ATOM   4974  CG  GLU B  53      34.260  48.757  25.957  1.00  0.00           C
ATOM   4975  CD  GLU B  53      32.892  49.391  25.754  1.00  0.00           C
ATOM   4976  OE1 GLU B  53      32.090  49.682  26.645  1.00  0.00           O
ATOM   4977  OE2 GLU B  53      32.557  49.567  24.540  1.00  0.00           O
ATOM   4978  H   GLU B  53      36.617  49.813  27.513  1.00  0.00           H
ATOM   4979  HA  GLU B  53      33.976  50.421  28.236  1.00  0.00           H
ATOM   4980  HB2 GLU B  53      35.455  47.829  27.482  1.00  0.00           H
ATOM   4981  HB3 GLU B  53      33.837  47.882  28.013  1.00  0.00           H
ATOM   4982  HG2 GLU B  53      35.063  49.272  25.431  1.00  0.00           H
ATOM   4983  HG3 GLU B  53      34.265  47.744  25.553  1.00  0.00           H
ATOM   4984  N   LEU B  54      34.016  49.244  30.621  1.00  0.00           N
ATOM   4985  CA  LEU B  54      34.030  49.047  32.119  1.00  0.00           C
ATOM   4986  C   LEU B  54      34.533  47.683  32.491  1.00  0.00           C
ATOM   4987  O   LEU B  54      35.271  47.555  33.485  1.00  0.00           O
ATOM   4988  CB  LEU B  54      32.534  49.181  32.453  1.00  0.00           C
ATOM   4989  CG  LEU B  54      32.248  49.242  33.969  1.00  0.00           C
ATOM   4990  CD1 LEU B  54      32.970  50.406  34.666  1.00  0.00           C
ATOM   4991  CD2 LEU B  54      30.707  49.438  34.146  1.00  0.00           C
ATOM   4992  H   LEU B  54      33.133  49.542  30.231  1.00  0.00           H
ATOM   4993  HA  LEU B  54      34.673  49.785  32.600  1.00  0.00           H
ATOM   4994  HB2 LEU B  54      32.220  50.167  32.109  1.00  0.00           H
ATOM   4995  HB3 LEU B  54      32.008  48.332  32.016  1.00  0.00           H
ATOM   4996  HG  LEU B  54      32.561  48.292  34.402  1.00  0.00           H
ATOM   4997 HD11 LEU B  54      32.736  51.267  34.039  1.00  0.00           H
ATOM   4998 HD12 LEU B  54      32.435  50.573  35.601  1.00  0.00           H
ATOM   4999 HD13 LEU B  54      34.024  50.144  34.762  1.00  0.00           H
ATOM   5000 HD21 LEU B  54      30.251  48.510  33.800  1.00  0.00           H
ATOM   5001 HD22 LEU B  54      30.418  49.590  35.186  1.00  0.00           H
ATOM   5002 HD23 LEU B  54      30.427  50.285  33.520  1.00  0.00           H
ATOM   5003  N   VAL B  55      34.201  46.648  31.679  1.00  0.00           N
ATOM   5004  CA  VAL B  55      34.754  45.288  31.802  1.00  0.00           C
ATOM   5005  C   VAL B  55      36.209  45.199  31.420  1.00  0.00           C
ATOM   5006  O   VAL B  55      36.924  44.431  32.046  1.00  0.00           O
ATOM   5007  CB  VAL B  55      33.911  44.245  31.007  1.00  0.00           C
ATOM   5008  CG1 VAL B  55      34.045  44.347  29.487  1.00  0.00           C
ATOM   5009  CG2 VAL B  55      34.235  42.816  31.404  1.00  0.00           C
ATOM   5010  H   VAL B  55      33.623  46.885  30.886  1.00  0.00           H
ATOM   5011  HA  VAL B  55      34.597  44.931  32.820  1.00  0.00           H
ATOM   5012  HB  VAL B  55      32.869  44.396  31.288  1.00  0.00           H
ATOM   5013 HG11 VAL B  55      33.058  44.326  29.024  1.00  0.00           H
ATOM   5014 HG12 VAL B  55      34.427  45.320  29.178  1.00  0.00           H
ATOM   5015 HG13 VAL B  55      34.794  43.654  29.102  1.00  0.00           H
ATOM   5016 HG21 VAL B  55      33.499  42.102  31.036  1.00  0.00           H
ATOM   5017 HG22 VAL B  55      35.215  42.497  31.050  1.00  0.00           H
ATOM   5018 HG23 VAL B  55      34.278  42.733  32.490  1.00  0.00           H
ATOM   5019  N   THR B  56      36.720  45.918  30.383  1.00  0.01           N
ATOM   5020  CA  THR B  56      38.084  45.889  29.901  1.00  0.01           C
ATOM   5021  C   THR B  56      38.972  46.593  30.950  1.00  0.01           C
ATOM   5022  O   THR B  56      40.078  46.136  31.202  1.00  0.01           O
ATOM   5023  CB  THR B  56      38.343  46.609  28.549  1.00  0.01           C
ATOM   5024  CG2 THR B  56      39.765  46.467  27.984  1.00  0.01           C
ATOM   5025  OG1 THR B  56      37.425  46.138  27.598  1.00  0.01           O
ATOM   5026  H   THR B  56      36.097  46.541  29.890  1.00  0.01           H
ATOM   5027  HA  THR B  56      38.374  44.843  29.800  1.00  0.01           H
ATOM   5028  HB  THR B  56      38.120  47.674  28.621  1.00  0.01           H
ATOM   5029  HG1 THR B  56      37.452  46.855  26.961  1.00  0.01           H
ATOM   5030 HG21 THR B  56      40.030  45.416  27.875  1.00  0.01           H
ATOM   5031 HG22 THR B  56      39.836  46.995  27.033  1.00  0.01           H
ATOM   5032 HG23 THR B  56      40.490  46.979  28.617  1.00  0.01           H
ATOM   5033  N   MET B  57      38.535  47.764  31.410  1.00  0.00           N
ATOM   5034  CA  MET B  57      39.261  48.346  32.506  1.00  0.00           C
ATOM   5035  C   MET B  57      39.205  47.471  33.829  1.00  0.00           C
ATOM   5036  O   MET B  57      40.244  47.462  34.500  1.00  0.00           O
ATOM   5037  CB  MET B  57      38.582  49.736  32.982  1.00  0.00           C
ATOM   5038  CG  MET B  57      38.773  50.798  31.878  1.00  0.00           C
ATOM   5039  SD  MET B  57      38.539  52.443  32.635  1.00  0.00           S
ATOM   5040  CE  MET B  57      36.731  52.336  32.814  1.00  0.00           C
ATOM   5041  H   MET B  57      37.592  48.005  31.139  1.00  0.00           H
ATOM   5042  HA  MET B  57      40.334  48.427  32.329  1.00  0.00           H
ATOM   5043  HB2 MET B  57      37.505  49.653  33.128  1.00  0.00           H
ATOM   5044  HB3 MET B  57      38.984  50.171  33.897  1.00  0.00           H
ATOM   5045  HG2 MET B  57      39.782  50.819  31.466  1.00  0.00           H
ATOM   5046  HG3 MET B  57      38.072  50.738  31.046  1.00  0.00           H
ATOM   5047  HE1 MET B  57      36.332  51.881  31.908  1.00  0.00           H
ATOM   5048  HE2 MET B  57      36.456  51.759  33.697  1.00  0.00           H
ATOM   5049  HE3 MET B  57      36.439  53.369  33.008  1.00  0.00           H
ATOM   5050  N   SER B  58      38.104  46.817  34.173  1.00  0.00           N
ATOM   5051  CA  SER B  58      38.178  45.764  35.204  1.00  0.00           C
ATOM   5052  C   SER B  58      39.167  44.576  34.893  1.00  0.00           C
ATOM   5053  O   SER B  58      39.917  44.133  35.759  1.00  0.00           O
ATOM   5054  CB  SER B  58      36.716  45.390  35.579  1.00  0.00           C
ATOM   5055  OG  SER B  58      36.743  44.546  36.744  1.00  0.00           O
ATOM   5056  H   SER B  58      37.271  46.815  33.602  1.00  0.00           H
ATOM   5057  HA  SER B  58      38.435  46.192  36.173  1.00  0.00           H
ATOM   5058  HB2 SER B  58      36.170  46.274  35.909  1.00  0.00           H
ATOM   5059  HB3 SER B  58      36.272  44.858  34.738  1.00  0.00           H
ATOM   5060  HG  SER B  58      37.194  43.716  36.577  1.00  0.00           H
ATOM   5061  N   SER B  59      39.193  44.174  33.604  1.00  0.00           N
ATOM   5062  CA  SER B  59      40.128  43.116  33.146  1.00  0.00           C
ATOM   5063  C   SER B  59      41.566  43.521  33.477  1.00  0.00           C
[truncated: 287,119 more chars]
