# Supplementary material for: Total enzymatic synthesis of cis-α-irone from a simple carbon source
Source: Nat Commun. 2022 Dec 2;13:7421. doi: 10.1038/s41467-022-35232-2 (PMC9715568; doi:10.1038/s41467-022-35232-2)
Supplement: Supplementary file 5 — Supplementary Data 2 [file 41467_2022_35232_MOESM5_ESM.zip › structures_mmgbsa/pMT4_Y200F_S182E_L273V/pMT4_1RS_SAH_final_mmgbsa_renum.pdb]

ATOM      1  N   GLN A  10      13.538  27.918  34.441  1.00  0.00           N
ATOM      2  CA  GLN A  10      14.658  27.468  35.250  1.00  0.00           C
ATOM      3  C   GLN A  10      15.419  28.772  35.735  1.00  0.00           C
ATOM      4  O   GLN A  10      16.170  29.281  34.946  1.00  0.00           O
ATOM      5  CB  GLN A  10      15.526  26.396  34.629  1.00  0.00           C
ATOM      6  CG  GLN A  10      16.842  26.287  35.351  1.00  0.00           C
ATOM      7  CD  GLN A  10      17.704  25.218  34.746  1.00  0.00           C
ATOM      8  NE2 GLN A  10      18.984  25.221  34.898  1.00  0.00           N
ATOM      9  OE1 GLN A  10      17.212  24.283  34.141  1.00  0.00           O
ATOM     10  HA  GLN A  10      14.361  27.078  36.224  1.00  0.00           H
ATOM     11  HB2 GLN A  10      14.998  25.447  34.716  1.00  0.00           H
ATOM     12  HB3 GLN A  10      15.721  26.569  33.571  1.00  0.00           H
ATOM     13  HG2 GLN A  10      17.333  27.258  35.285  1.00  0.00           H
ATOM     14  HG3 GLN A  10      16.694  26.028  36.399  1.00  0.00           H
ATOM     15 HE21 GLN A  10      19.493  24.434  34.522  1.00  0.00           H
ATOM     16 HE22 GLN A  10      19.455  25.977  35.374  1.00  0.00           H
ATOM     17  H1  GLN A  10      12.870  27.190  34.233  1.00  0.00           H
ATOM     18  H2  GLN A  10      12.987  28.566  34.985  1.00  0.00           H
ATOM     19  H3  GLN A  10      13.735  28.521  33.655  1.00  0.00           H
ATOM     20  N   GLN A  11      15.212  29.290  36.933  1.00  0.00           N
ATOM     21  CA  GLN A  11      16.002  30.440  37.427  1.00  0.00           C
ATOM     22  C   GLN A  11      17.497  30.389  37.491  1.00  0.00           C
ATOM     23  O   GLN A  11      18.165  31.412  37.497  1.00  0.00           O
ATOM     24  CB  GLN A  11      15.357  30.852  38.804  1.00  0.00           C
ATOM     25  CG  GLN A  11      15.940  32.158  39.401  1.00  0.00           C
ATOM     26  CD  GLN A  11      15.176  32.795  40.534  1.00  0.00           C
ATOM     27  NE2 GLN A  11      15.474  34.041  40.931  1.00  0.00           N
ATOM     28  OE1 GLN A  11      14.220  32.220  41.109  1.00  0.00           O
ATOM     29  H   GLN A  11      14.457  28.932  37.499  1.00  0.00           H
ATOM     30  HA  GLN A  11      15.712  31.264  36.775  1.00  0.00           H
ATOM     31  HB2 GLN A  11      14.288  31.040  38.701  1.00  0.00           H
ATOM     32  HB3 GLN A  11      15.489  30.064  39.544  1.00  0.00           H
ATOM     33  HG2 GLN A  11      16.975  32.071  39.733  1.00  0.00           H
ATOM     34  HG3 GLN A  11      15.997  32.900  38.604  1.00  0.00           H
ATOM     35 HE21 GLN A  11      14.771  34.499  41.494  1.00  0.00           H
ATOM     36 HE22 GLN A  11      16.282  34.450  40.483  1.00  0.00           H
ATOM     37  N   VAL A  12      18.021  29.156  37.573  1.00  0.00           N
ATOM     38  CA  VAL A  12      19.465  28.926  37.790  1.00  0.00           C
ATOM     39  C   VAL A  12      20.013  28.559  36.441  1.00  0.00           C
ATOM     40  O   VAL A  12      20.291  27.415  36.066  1.00  0.00           O
ATOM     41  CB  VAL A  12      19.589  27.791  38.809  1.00  0.00           C
ATOM     42  CG1 VAL A  12      21.028  27.350  39.047  1.00  0.00           C
ATOM     43  CG2 VAL A  12      18.860  28.128  40.090  1.00  0.00           C
ATOM     44  H   VAL A  12      17.438  28.331  37.577  1.00  0.00           H
ATOM     45  HA  VAL A  12      19.972  29.801  38.197  1.00  0.00           H
ATOM     46  HB  VAL A  12      19.066  26.935  38.383  1.00  0.00           H
ATOM     47 HG11 VAL A  12      21.643  28.237  39.197  1.00  0.00           H
ATOM     48 HG12 VAL A  12      21.037  26.702  39.923  1.00  0.00           H
ATOM     49 HG13 VAL A  12      21.438  26.809  38.194  1.00  0.00           H
ATOM     50 HG21 VAL A  12      17.805  28.218  39.832  1.00  0.00           H
ATOM     51 HG22 VAL A  12      19.074  27.517  40.967  1.00  0.00           H
ATOM     52 HG23 VAL A  12      19.301  29.090  40.353  1.00  0.00           H
ATOM     53  N   THR A  13      20.128  29.595  35.579  1.00  0.00           N
ATOM     54  CA  THR A  13      20.795  29.555  34.258  1.00  0.00           C
ATOM     55  C   THR A  13      21.095  30.954  33.668  1.00  0.00           C
ATOM     56  O   THR A  13      20.204  31.847  33.761  1.00  0.00           O
ATOM     57  CB  THR A  13      19.985  28.637  33.324  1.00  0.00           C
ATOM     58  CG2 THR A  13      18.803  29.371  32.853  1.00  0.00           C
ATOM     59  OG1 THR A  13      20.822  28.259  32.226  1.00  0.00           O
ATOM     60  H   THR A  13      19.996  30.494  36.019  1.00  0.00           H
ATOM     61  HA  THR A  13      21.781  29.101  34.352  1.00  0.00           H
ATOM     62  HB  THR A  13      19.659  27.721  33.817  1.00  0.00           H
ATOM     63  HG1 THR A  13      21.621  27.870  32.589  1.00  0.00           H
ATOM     64 HG21 THR A  13      18.032  28.657  32.565  1.00  0.00           H
ATOM     65 HG22 THR A  13      18.358  29.821  33.741  1.00  0.00           H
ATOM     66 HG23 THR A  13      18.986  30.067  32.034  1.00  0.00           H
ATOM     67  N   ALA A  14      22.153  31.030  32.889  1.00  0.00           N
ATOM     68  CA  ALA A  14      22.618  32.203  32.182  1.00  0.00           C
ATOM     69  C   ALA A  14      21.513  32.757  31.203  1.00  0.00           C
ATOM     70  O   ALA A  14      21.559  33.871  30.700  1.00  0.00           O
ATOM     71  CB  ALA A  14      23.889  31.929  31.353  1.00  0.00           C
ATOM     72  H   ALA A  14      22.696  30.182  32.810  1.00  0.00           H
ATOM     73  HA  ALA A  14      22.858  33.019  32.863  1.00  0.00           H
ATOM     74  HB1 ALA A  14      23.750  31.296  30.477  1.00  0.00           H
ATOM     75  HB2 ALA A  14      24.219  32.907  31.003  1.00  0.00           H
ATOM     76  HB3 ALA A  14      24.675  31.510  31.982  1.00  0.00           H
ATOM     77  N   ASP A  15      20.467  31.988  30.844  1.00  0.00           N
ATOM     78  CA  ASP A  15      19.309  32.389  30.048  1.00  0.00           C
ATOM     79  C   ASP A  15      18.349  33.157  30.934  1.00  0.00           C
ATOM     80  O   ASP A  15      17.737  34.010  30.356  1.00  0.00           O
ATOM     81  CB  ASP A  15      18.581  31.192  29.298  1.00  0.00           C
ATOM     82  CG  ASP A  15      17.702  31.872  28.338  1.00  0.00           C
ATOM     83  OD1 ASP A  15      18.227  32.317  27.325  1.00  0.00           O
ATOM     84  OD2 ASP A  15      16.517  32.025  28.698  1.00  0.00           O
ATOM     85  H   ASP A  15      20.540  31.057  31.229  1.00  0.00           H
ATOM     86  HA  ASP A  15      19.562  33.062  29.229  1.00  0.00           H
ATOM     87  HB2 ASP A  15      19.338  30.581  28.807  1.00  0.00           H
ATOM     88  HB3 ASP A  15      18.051  30.613  30.055  1.00  0.00           H
ATOM     89  N   GLU A  16      18.272  33.031  32.256  1.00  0.00           N
ATOM     90  CA  GLU A  16      17.509  33.953  33.104  1.00  0.00           C
ATOM     91  C   GLU A  16      18.287  35.253  33.413  1.00  0.00           C
ATOM     92  O   GLU A  16      17.763  36.339  33.440  1.00  0.00           O
ATOM     93  CB  GLU A  16      16.874  33.185  34.377  1.00  0.00           C
ATOM     94  CG  GLU A  16      16.353  34.123  35.529  1.00  0.00           C
ATOM     95  CD  GLU A  16      15.064  34.927  35.284  1.00  0.00           C
ATOM     96  OE1 GLU A  16      14.126  34.287  34.836  1.00  0.00           O
ATOM     97  OE2 GLU A  16      14.945  36.150  35.692  1.00  0.00           O
ATOM     98  H   GLU A  16      18.828  32.278  32.637  1.00  0.00           H
ATOM     99  HA  GLU A  16      16.646  34.332  32.557  1.00  0.00           H
ATOM    100  HB2 GLU A  16      16.088  32.481  34.101  1.00  0.00           H
ATOM    101  HB3 GLU A  16      17.686  32.676  34.896  1.00  0.00           H
ATOM    102  HG2 GLU A  16      16.084  33.447  36.341  1.00  0.00           H
ATOM    103  HG3 GLU A  16      17.140  34.705  36.009  1.00  0.00           H
ATOM    104  N   VAL A  17      19.624  35.109  33.548  1.00  0.00           N
ATOM    105  CA  VAL A  17      20.606  36.279  33.690  1.00  0.00           C
ATOM    106  C   VAL A  17      20.669  37.183  32.495  1.00  0.00           C
ATOM    107  O   VAL A  17      20.624  38.407  32.632  1.00  0.00           O
ATOM    108  CB  VAL A  17      21.984  35.762  34.047  1.00  0.00           C
ATOM    109  CG1 VAL A  17      23.063  36.820  34.608  1.00  0.00           C
ATOM    110  CG2 VAL A  17      22.080  34.632  35.082  1.00  0.00           C
ATOM    111  H   VAL A  17      19.925  34.173  33.319  1.00  0.00           H
ATOM    112  HA  VAL A  17      20.335  36.907  34.539  1.00  0.00           H
ATOM    113  HB  VAL A  17      22.450  35.450  33.113  1.00  0.00           H
ATOM    114 HG11 VAL A  17      22.805  37.194  35.599  1.00  0.00           H
ATOM    115 HG12 VAL A  17      23.982  36.261  34.785  1.00  0.00           H
ATOM    116 HG13 VAL A  17      22.984  37.677  33.940  1.00  0.00           H
ATOM    117 HG21 VAL A  17      21.887  35.137  36.029  1.00  0.00           H
ATOM    118 HG22 VAL A  17      21.359  33.841  34.875  1.00  0.00           H
ATOM    119 HG23 VAL A  17      23.081  34.215  35.196  1.00  0.00           H
ATOM    120  N   GLY A  18      20.647  36.616  31.317  1.00  0.00           N
ATOM    121  CA  GLY A  18      20.440  37.287  29.979  1.00  0.00           C
ATOM    122  C   GLY A  18      19.372  38.322  29.867  1.00  0.00           C
ATOM    123  O   GLY A  18      19.468  39.354  29.257  1.00  0.00           O
ATOM    124  H   GLY A  18      20.658  35.613  31.201  1.00  0.00           H
ATOM    125  HA2 GLY A  18      21.397  37.660  29.615  1.00  0.00           H
ATOM    126  HA3 GLY A  18      20.066  36.520  29.302  1.00  0.00           H
ATOM    127  N   ASP A  19      18.236  37.983  30.508  1.00  0.00           N
ATOM    128  CA  ASP A  19      17.046  38.826  30.498  1.00  0.00           C
ATOM    129  C   ASP A  19      17.236  40.164  31.415  1.00  0.00           C
ATOM    130  O   ASP A  19      16.732  41.201  31.038  1.00  0.00           O
ATOM    131  CB  ASP A  19      15.845  38.029  30.953  1.00  0.00           C
ATOM    132  CG  ASP A  19      15.692  36.654  30.334  1.00  0.00           C
ATOM    133  OD1 ASP A  19      15.293  35.732  31.061  1.00  0.00           O
ATOM    134  OD2 ASP A  19      15.874  36.456  29.088  1.00  0.00           O
ATOM    135  H   ASP A  19      18.219  37.158  31.090  1.00  0.00           H
ATOM    136  HA  ASP A  19      16.828  39.037  29.451  1.00  0.00           H
ATOM    137  HB2 ASP A  19      15.712  38.007  32.035  1.00  0.00           H
ATOM    138  HB3 ASP A  19      14.957  38.574  30.635  1.00  0.00           H
ATOM    139  N   TRP A  20      18.077  40.103  32.465  1.00  0.00           N
ATOM    140  CA  TRP A  20      18.480  41.301  33.209  1.00  0.00           C
ATOM    141  C   TRP A  20      19.494  42.141  32.349  1.00  0.00           C
ATOM    142  O   TRP A  20      19.407  43.363  32.169  1.00  0.00           O
ATOM    143  CB  TRP A  20      19.002  41.001  34.568  1.00  0.00           C
ATOM    144  CG  TRP A  20      19.014  42.143  35.508  1.00  0.00           C
ATOM    145  CD1 TRP A  20      17.974  42.571  36.204  1.00  0.00           C
ATOM    146  CD2 TRP A  20      20.069  43.128  35.757  1.00  0.00           C
ATOM    147  CE2 TRP A  20      19.568  44.181  36.642  1.00  0.00           C
ATOM    148  CE3 TRP A  20      21.379  43.389  35.211  1.00  0.00           C
ATOM    149  NE1 TRP A  20      18.285  43.759  36.817  1.00  0.00           N
ATOM    150  CZ2 TRP A  20      20.336  45.245  37.102  1.00  0.00           C
ATOM    151  CZ3 TRP A  20      22.129  44.477  35.686  1.00  0.00           C
ATOM    152  CH2 TRP A  20      21.622  45.355  36.641  1.00  0.00           C
ATOM    153  H   TRP A  20      18.367  39.202  32.817  1.00  0.00           H
ATOM    154  HA  TRP A  20      17.619  41.934  33.425  1.00  0.00           H
ATOM    155  HB2 TRP A  20      18.410  40.194  35.001  1.00  0.00           H
ATOM    156  HB3 TRP A  20      20.033  40.650  34.513  1.00  0.00           H
ATOM    157  HD1 TRP A  20      17.104  41.942  36.317  1.00  0.00           H
ATOM    158  HE1 TRP A  20      17.653  44.164  37.493  1.00  0.00           H
ATOM    159  HE3 TRP A  20      21.823  42.652  34.558  1.00  0.00           H
ATOM    160  HZ2 TRP A  20      19.856  45.908  37.807  1.00  0.00           H
ATOM    161  HZ3 TRP A  20      23.147  44.722  35.422  1.00  0.00           H
ATOM    162  HH2 TRP A  20      22.152  46.204  37.045  1.00  0.00           H
ATOM    163  N   TYR A  21      20.521  41.467  31.797  1.00  0.00           N
ATOM    164  CA  TYR A  21      21.619  42.146  31.116  1.00  0.00           C
ATOM    165  C   TYR A  21      21.267  42.757  29.712  1.00  0.00           C
ATOM    166  O   TYR A  21      21.863  43.710  29.254  1.00  0.00           O
ATOM    167  CB  TYR A  21      22.795  41.171  31.005  1.00  0.00           C
ATOM    168  CG  TYR A  21      24.148  41.876  30.997  1.00  0.00           C
ATOM    169  CD1 TYR A  21      24.957  41.709  32.087  1.00  0.00           C
ATOM    170  CD2 TYR A  21      24.625  42.565  29.829  1.00  0.00           C
ATOM    171  CE1 TYR A  21      26.244  42.192  32.113  1.00  0.00           C
ATOM    172  CE2 TYR A  21      25.901  43.171  29.923  1.00  0.00           C
ATOM    173  CZ  TYR A  21      26.709  42.908  31.061  1.00  0.00           C
ATOM    174  OH  TYR A  21      28.023  43.128  30.883  1.00  0.00           O
ATOM    175  H   TYR A  21      20.564  40.461  31.877  1.00  0.00           H
ATOM    176  HA  TYR A  21      21.869  42.918  31.844  1.00  0.00           H
ATOM    177  HB2 TYR A  21      22.744  40.571  31.914  1.00  0.00           H
ATOM    178  HB3 TYR A  21      22.710  40.610  30.074  1.00  0.00           H
ATOM    179  HD1 TYR A  21      24.669  41.050  32.893  1.00  0.00           H
ATOM    180  HD2 TYR A  21      24.031  42.657  28.933  1.00  0.00           H
ATOM    181  HE1 TYR A  21      26.999  41.917  32.835  1.00  0.00           H
ATOM    182  HE2 TYR A  21      26.318  43.664  29.057  1.00  0.00           H
ATOM    183  HH  TYR A  21      28.146  43.934  30.377  1.00  0.00           H
ATOM    184  N   ASP A  22      20.276  42.158  29.089  1.00  0.00           N
ATOM    185  CA  ASP A  22      19.638  42.790  27.900  1.00  0.00           C
ATOM    186  C   ASP A  22      19.250  44.244  28.147  1.00  0.00           C
ATOM    187  O   ASP A  22      19.344  45.087  27.294  1.00  0.00           O
ATOM    188  CB  ASP A  22      18.533  41.841  27.454  1.00  0.00           C
ATOM    189  CG  ASP A  22      17.791  42.422  26.236  1.00  0.00           C
ATOM    190  OD1 ASP A  22      16.508  42.570  26.369  1.00  0.00           O
ATOM    191  OD2 ASP A  22      18.332  42.493  25.107  1.00  0.00           O
ATOM    192  H   ASP A  22      19.849  41.326  29.470  1.00  0.00           H
ATOM    193  HA  ASP A  22      20.316  42.843  27.049  1.00  0.00           H
ATOM    194  HB2 ASP A  22      18.927  40.875  27.139  1.00  0.00           H
ATOM    195  HB3 ASP A  22      17.846  41.644  28.276  1.00  0.00           H
ATOM    196  N   LYS A  23      18.844  44.635  29.384  1.00  0.00           N
ATOM    197  CA  LYS A  23      18.180  46.000  29.639  1.00  0.00           C
ATOM    198  C   LYS A  23      18.826  46.906  30.719  1.00  0.00           C
ATOM    199  O   LYS A  23      18.776  48.134  30.543  1.00  0.00           O
ATOM    200  CB  LYS A  23      16.699  45.592  30.064  1.00  0.00           C
ATOM    201  CG  LYS A  23      15.866  45.060  28.865  1.00  0.00           C
ATOM    202  CD  LYS A  23      14.366  44.860  29.164  1.00  0.00           C
ATOM    203  CE  LYS A  23      13.650  44.132  27.991  1.00  0.00           C
ATOM    204  NZ  LYS A  23      14.041  42.690  27.760  1.00  0.00           N
ATOM    205  H   LYS A  23      18.811  43.927  30.103  1.00  0.00           H
ATOM    206  HA  LYS A  23      18.103  46.671  28.783  1.00  0.00           H
ATOM    207  HB2 LYS A  23      16.722  44.767  30.776  1.00  0.00           H
ATOM    208  HB3 LYS A  23      16.155  46.327  30.658  1.00  0.00           H
ATOM    209  HG2 LYS A  23      15.984  45.647  27.954  1.00  0.00           H
ATOM    210  HG3 LYS A  23      16.277  44.061  28.721  1.00  0.00           H
ATOM    211  HD2 LYS A  23      14.146  44.401  30.128  1.00  0.00           H
ATOM    212  HD3 LYS A  23      13.981  45.880  29.192  1.00  0.00           H
ATOM    213  HE2 LYS A  23      12.570  44.164  28.132  1.00  0.00           H
ATOM    214  HE3 LYS A  23      13.832  44.641  27.045  1.00  0.00           H
ATOM    215  HZ1 LYS A  23      13.267  42.194  27.342  1.00  0.00           H
ATOM    216  HZ2 LYS A  23      14.785  42.604  27.083  1.00  0.00           H
ATOM    217  HZ3 LYS A  23      14.363  42.258  28.614  1.00  0.00           H
ATOM    218  N   PHE A  24      19.347  46.300  31.806  1.00  0.00           N
ATOM    219  CA  PHE A  24      19.987  47.005  32.950  1.00  0.00           C
ATOM    220  C   PHE A  24      21.467  46.655  32.991  1.00  0.00           C
ATOM    221  O   PHE A  24      22.213  47.349  33.677  1.00  0.00           O
ATOM    222  CB  PHE A  24      19.267  46.498  34.208  1.00  0.00           C
ATOM    223  CG  PHE A  24      17.714  46.840  34.265  1.00  0.00           C
ATOM    224  CD1 PHE A  24      17.366  48.186  34.215  1.00  0.00           C
ATOM    225  CD2 PHE A  24      16.768  45.832  34.439  1.00  0.00           C
ATOM    226  CE1 PHE A  24      15.939  48.512  34.250  1.00  0.00           C
ATOM    227  CE2 PHE A  24      15.399  46.188  34.500  1.00  0.00           C
ATOM    228  CZ  PHE A  24      14.970  47.526  34.371  1.00  0.00           C
ATOM    229  H   PHE A  24      19.166  45.330  32.021  1.00  0.00           H
ATOM    230  HA  PHE A  24      19.790  48.075  32.888  1.00  0.00           H
ATOM    231  HB2 PHE A  24      19.409  45.424  34.325  1.00  0.00           H
ATOM    232  HB3 PHE A  24      19.695  46.832  35.153  1.00  0.00           H
ATOM    233  HD1 PHE A  24      18.069  49.006  34.183  1.00  0.00           H
ATOM    234  HD2 PHE A  24      17.060  44.793  34.471  1.00  0.00           H
ATOM    235  HE1 PHE A  24      15.672  49.559  34.245  1.00  0.00           H
ATOM    236  HE2 PHE A  24      14.659  45.414  34.644  1.00  0.00           H
ATOM    237  HZ  PHE A  24      13.917  47.760  34.322  1.00  0.00           H
ATOM    238  N   GLY A  25      21.916  45.679  32.204  1.00  0.00           N
ATOM    239  CA  GLY A  25      23.315  45.150  32.162  1.00  0.00           C
ATOM    240  C   GLY A  25      24.437  46.146  31.790  1.00  0.00           C
ATOM    241  O   GLY A  25      25.602  45.862  32.035  1.00  0.00           O
ATOM    242  H   GLY A  25      21.207  45.273  31.610  1.00  0.00           H
ATOM    243  HA2 GLY A  25      23.592  44.429  32.931  1.00  0.00           H
ATOM    244  HA3 GLY A  25      23.354  44.531  31.266  1.00  0.00           H
ATOM    245  N   GLU A  26      24.010  47.281  31.282  1.00  0.00           N
ATOM    246  CA  GLU A  26      24.822  48.438  31.093  1.00  0.00           C
ATOM    247  C   GLU A  26      25.369  49.089  32.305  1.00  0.00           C
ATOM    248  O   GLU A  26      26.377  49.820  32.275  1.00  0.00           O
ATOM    249  CB  GLU A  26      23.937  49.457  30.283  1.00  0.00           C
ATOM    250  CG  GLU A  26      24.248  50.975  30.193  1.00  0.00           C
ATOM    251  CD  GLU A  26      23.469  51.736  29.124  1.00  0.00           C
ATOM    252  OE1 GLU A  26      24.060  52.596  28.312  1.00  0.00           O
ATOM    253  OE2 GLU A  26      22.228  51.603  29.030  1.00  0.00           O
ATOM    254  H   GLU A  26      23.065  47.365  30.937  1.00  0.00           H
ATOM    255  HA  GLU A  26      25.637  48.125  30.440  1.00  0.00           H
ATOM    256  HB2 GLU A  26      23.858  49.098  29.257  1.00  0.00           H
ATOM    257  HB3 GLU A  26      22.892  49.329  30.565  1.00  0.00           H
ATOM    258  HG2 GLU A  26      24.019  51.377  31.180  1.00  0.00           H
ATOM    259  HG3 GLU A  26      25.293  51.068  29.900  1.00  0.00           H
ATOM    260  N   VAL A  27      24.726  48.914  33.480  1.00  0.00           N
ATOM    261  CA  VAL A  27      25.199  49.619  34.629  1.00  0.00           C
ATOM    262  C   VAL A  27      26.615  49.147  34.980  1.00  0.00           C
ATOM    263  O   VAL A  27      27.400  49.975  35.398  1.00  0.00           O
ATOM    264  CB  VAL A  27      24.285  49.498  35.818  1.00  0.00           C
ATOM    265  CG1 VAL A  27      24.321  48.145  36.533  1.00  0.00           C
ATOM    266  CG2 VAL A  27      24.506  50.610  36.847  1.00  0.00           C
ATOM    267  H   VAL A  27      23.896  48.339  33.460  1.00  0.00           H
ATOM    268  HA  VAL A  27      25.259  50.680  34.390  1.00  0.00           H
ATOM    269  HB  VAL A  27      23.248  49.634  35.512  1.00  0.00           H
ATOM    270 HG11 VAL A  27      23.549  47.924  37.270  1.00  0.00           H
ATOM    271 HG12 VAL A  27      24.216  47.430  35.717  1.00  0.00           H
ATOM    272 HG13 VAL A  27      25.306  47.869  36.909  1.00  0.00           H
ATOM    273 HG21 VAL A  27      24.546  51.579  36.348  1.00  0.00           H
ATOM    274 HG22 VAL A  27      23.800  50.604  37.678  1.00  0.00           H
ATOM    275 HG23 VAL A  27      25.521  50.513  37.232  1.00  0.00           H
ATOM    276  N   TYR A  28      27.096  47.932  34.684  1.00  0.00           N
ATOM    277  CA  TYR A  28      28.464  47.479  35.006  1.00  0.00           C
ATOM    278  C   TYR A  28      29.473  48.186  34.108  1.00  0.00           C
ATOM    279  O   TYR A  28      30.658  48.393  34.536  1.00  0.00           O
ATOM    280  CB  TYR A  28      28.577  45.986  34.886  1.00  0.00           C
ATOM    281  CG  TYR A  28      27.448  45.115  35.521  1.00  0.00           C
ATOM    282  CD1 TYR A  28      27.402  45.118  36.950  1.00  0.00           C
ATOM    283  CD2 TYR A  28      26.605  44.299  34.807  1.00  0.00           C
ATOM    284  CE1 TYR A  28      26.420  44.390  37.624  1.00  0.00           C
ATOM    285  CE2 TYR A  28      25.668  43.455  35.536  1.00  0.00           C
ATOM    286  CZ  TYR A  28      25.498  43.568  36.884  1.00  0.00           C
ATOM    287  OH  TYR A  28      24.615  42.795  37.561  1.00  0.00           O
ATOM    288  H   TYR A  28      26.461  47.271  34.259  1.00  0.00           H
ATOM    289  HA  TYR A  28      28.746  47.709  36.034  1.00  0.00           H
ATOM    290  HB2 TYR A  28      28.416  45.733  33.838  1.00  0.00           H
ATOM    291  HB3 TYR A  28      29.533  45.531  35.142  1.00  0.00           H
ATOM    292  HD1 TYR A  28      28.082  45.704  37.550  1.00  0.00           H
ATOM    293  HD2 TYR A  28      26.768  44.249  33.741  1.00  0.00           H
ATOM    294  HE1 TYR A  28      26.370  44.377  38.702  1.00  0.00           H
ATOM    295  HE2 TYR A  28      25.042  42.716  35.057  1.00  0.00           H
ATOM    296  HH  TYR A  28      24.593  43.019  38.495  1.00  0.00           H
ATOM    297  N   HID A  29      29.004  48.543  32.916  1.00  0.00           N
ATOM    298  CA  HID A  29      29.630  49.399  31.904  1.00  0.00           C
ATOM    299  C   HID A  29      29.805  50.881  32.186  1.00  0.00           C
ATOM    300  O   HID A  29      30.744  51.590  31.806  1.00  0.00           O
ATOM    301  CB  HID A  29      29.049  49.094  30.520  1.00  0.00           C
ATOM    302  CG  HID A  29      29.181  47.648  30.085  1.00  0.00           C
ATOM    303  CD2 HID A  29      28.242  46.769  29.802  1.00  0.00           C
ATOM    304  ND1 HID A  29      30.388  47.031  30.023  1.00  0.00           N
ATOM    305  CE1 HID A  29      30.171  45.743  29.604  1.00  0.00           C
ATOM    306  NE2 HID A  29      28.807  45.513  29.559  1.00  0.00           N
ATOM    307  H   HID A  29      28.041  48.286  32.756  1.00  0.00           H
ATOM    308  HA  HID A  29      30.648  49.011  31.901  1.00  0.00           H
ATOM    309  HB2 HID A  29      27.988  49.339  30.561  1.00  0.00           H
ATOM    310  HB3 HID A  29      29.550  49.729  29.788  1.00  0.00           H
ATOM    311  HD1 HID A  29      31.247  47.496  30.281  1.00  0.00           H
ATOM    312  HD2 HID A  29      27.177  46.904  29.923  1.00  0.00           H
ATOM    313  HE1 HID A  29      30.922  44.968  29.561  1.00  0.00           H
ATOM    314  N   LEU A  30      28.850  51.433  32.981  1.00  0.00           N
ATOM    315  CA  LEU A  30      28.712  52.773  33.418  1.00  0.00           C
ATOM    316  C   LEU A  30      29.358  53.070  34.813  1.00  0.00           C
ATOM    317  O   LEU A  30      29.398  54.199  35.291  1.00  0.00           O
ATOM    318  CB  LEU A  30      27.196  53.230  33.367  1.00  0.00           C
ATOM    319  CG  LEU A  30      26.632  53.385  31.994  1.00  0.00           C
ATOM    320  CD1 LEU A  30      25.182  53.887  32.141  1.00  0.00           C
ATOM    321  CD2 LEU A  30      27.377  54.328  31.098  1.00  0.00           C
ATOM    322  H   LEU A  30      28.021  50.872  33.111  1.00  0.00           H
ATOM    323  HA  LEU A  30      29.249  53.396  32.702  1.00  0.00           H
ATOM    324  HB2 LEU A  30      26.581  52.505  33.901  1.00  0.00           H
ATOM    325  HB3 LEU A  30      27.076  54.209  33.829  1.00  0.00           H
ATOM    326  HG  LEU A  30      26.662  52.429  31.472  1.00  0.00           H
ATOM    327 HD11 LEU A  30      24.623  53.342  32.902  1.00  0.00           H
ATOM    328 HD12 LEU A  30      25.242  54.940  32.417  1.00  0.00           H
ATOM    329 HD13 LEU A  30      24.694  53.748  31.176  1.00  0.00           H
ATOM    330 HD21 LEU A  30      28.245  53.795  30.710  1.00  0.00           H
ATOM    331 HD22 LEU A  30      26.719  54.525  30.252  1.00  0.00           H
ATOM    332 HD23 LEU A  30      27.522  55.240  31.678  1.00  0.00           H
ATOM    333  N   THR A  31      29.937  52.036  35.464  1.00  0.01           N
ATOM    334  CA  THR A  31      30.461  52.136  36.895  1.00  0.01           C
ATOM    335  C   THR A  31      31.810  51.342  37.070  1.00  0.01           C
ATOM    336  O   THR A  31      32.648  51.860  37.730  1.00  0.01           O
ATOM    337  CB  THR A  31      29.505  51.539  37.830  1.00  0.01           C
ATOM    338  CG2 THR A  31      28.307  52.461  38.075  1.00  0.01           C
ATOM    339  OG1 THR A  31      29.102  50.297  37.312  1.00  0.01           O
ATOM    340  H   THR A  31      29.743  51.122  35.081  1.00  0.01           H
ATOM    341  HA  THR A  31      30.654  53.175  37.163  1.00  0.01           H
ATOM    342  HB  THR A  31      29.987  51.363  38.791  1.00  0.01           H
ATOM    343  HG1 THR A  31      28.499  50.482  36.589  1.00  0.01           H
ATOM    344 HG21 THR A  31      27.548  51.895  38.615  1.00  0.01           H
ATOM    345 HG22 THR A  31      28.555  53.450  38.461  1.00  0.01           H
ATOM    346 HG23 THR A  31      27.747  52.646  37.158  1.00  0.01           H
ATOM    347  N   LEU A  32      32.022  50.142  36.399  1.00  0.00           N
ATOM    348  CA  LEU A  32      33.244  49.393  36.698  1.00  0.00           C
ATOM    349  C   LEU A  32      34.126  49.324  35.481  1.00  0.00           C
ATOM    350  O   LEU A  32      35.263  49.797  35.562  1.00  0.00           O
ATOM    351  CB  LEU A  32      32.831  48.014  37.328  1.00  0.00           C
ATOM    352  CG  LEU A  32      31.966  48.037  38.584  1.00  0.00           C
ATOM    353  CD1 LEU A  32      31.171  46.669  38.739  1.00  0.00           C
ATOM    354  CD2 LEU A  32      32.603  48.310  39.942  1.00  0.00           C
ATOM    355  H   LEU A  32      31.311  49.722  35.817  1.00  0.00           H
ATOM    356  HA  LEU A  32      33.877  49.865  37.449  1.00  0.00           H
ATOM    357  HB2 LEU A  32      32.314  47.380  36.608  1.00  0.00           H
ATOM    358  HB3 LEU A  32      33.743  47.482  37.602  1.00  0.00           H
ATOM    359  HG  LEU A  32      31.231  48.838  38.498  1.00  0.00           H
ATOM    360 HD11 LEU A  32      30.478  46.736  39.578  1.00  0.00           H
ATOM    361 HD12 LEU A  32      30.599  46.472  37.832  1.00  0.00           H
ATOM    362 HD13 LEU A  32      31.862  45.844  38.909  1.00  0.00           H
ATOM    363 HD21 LEU A  32      33.397  47.581  40.105  1.00  0.00           H
ATOM    364 HD22 LEU A  32      33.111  49.267  39.828  1.00  0.00           H
ATOM    365 HD23 LEU A  32      31.878  48.404  40.751  1.00  0.00           H
ATOM    366  N   GLY A  33      33.545  48.991  34.330  1.00  0.00           N
ATOM    367  CA  GLY A  33      34.301  49.158  33.007  1.00  0.00           C
ATOM    368  C   GLY A  33      33.902  48.222  31.953  1.00  0.00           C
ATOM    369  O   GLY A  33      32.726  48.167  31.536  1.00  0.00           O
ATOM    370  H   GLY A  33      32.548  48.830  34.337  1.00  0.00           H
ATOM    371  HA2 GLY A  33      34.245  50.185  32.643  1.00  0.00           H
ATOM    372  HA3 GLY A  33      35.378  49.081  33.154  1.00  0.00           H
ATOM    373  N   GLU A  34      34.834  47.436  31.406  1.00  0.00           N
ATOM    374  CA  GLU A  34      34.486  46.423  30.395  1.00  0.00           C
ATOM    375  C   GLU A  34      33.872  45.111  30.979  1.00  0.00           C
ATOM    376  O   GLU A  34      33.288  44.239  30.320  1.00  0.00           O
ATOM    377  CB  GLU A  34      35.667  46.173  29.426  1.00  0.00           C
ATOM    378  CG  GLU A  34      36.206  47.466  28.662  1.00  0.00           C
ATOM    379  CD  GLU A  34      35.135  48.220  27.867  1.00  0.00           C
ATOM    380  OE1 GLU A  34      34.447  47.628  27.026  1.00  0.00           O
ATOM    381  OE2 GLU A  34      34.857  49.430  28.091  1.00  0.00           O
ATOM    382  H   GLU A  34      35.797  47.639  31.633  1.00  0.00           H
ATOM    383  HA  GLU A  34      33.688  46.870  29.802  1.00  0.00           H
ATOM    384  HB2 GLU A  34      36.515  45.743  29.959  1.00  0.00           H
ATOM    385  HB3 GLU A  34      35.300  45.413  28.737  1.00  0.00           H
ATOM    386  HG2 GLU A  34      36.559  48.236  29.348  1.00  0.00           H
ATOM    387  HG3 GLU A  34      36.943  47.188  27.909  1.00  0.00           H
ATOM    388  N   SER A  35      34.074  44.872  32.256  1.00  0.00           N
ATOM    389  CA  SER A  35      33.687  43.623  33.034  1.00  0.00           C
ATOM    390  C   SER A  35      33.240  43.808  34.517  1.00  0.00           C
ATOM    391  O   SER A  35      33.500  44.823  35.134  1.00  0.00           O
ATOM    392  CB  SER A  35      34.732  42.500  32.953  1.00  0.00           C
ATOM    393  OG  SER A  35      34.263  41.261  33.313  1.00  0.00           O
ATOM    394  H   SER A  35      34.597  45.477  32.873  1.00  0.00           H
ATOM    395  HA  SER A  35      32.832  43.161  32.540  1.00  0.00           H
ATOM    396  HB2 SER A  35      35.093  42.294  31.945  1.00  0.00           H
ATOM    397  HB3 SER A  35      35.689  42.724  33.425  1.00  0.00           H
ATOM    398  HG  SER A  35      34.958  40.647  33.066  1.00  0.00           H
ATOM    399  N   VAL A  36      32.509  42.840  35.093  1.00  0.00           N
ATOM    400  CA  VAL A  36      32.003  42.924  36.494  1.00  0.00           C
ATOM    401  C   VAL A  36      32.992  42.455  37.559  1.00  0.00           C
ATOM    402  O   VAL A  36      32.922  41.391  38.095  1.00  0.00           O
ATOM    403  CB  VAL A  36      30.613  42.204  36.539  1.00  0.00           C
ATOM    404  CG1 VAL A  36      30.436  40.712  36.332  1.00  0.00           C
ATOM    405  CG2 VAL A  36      29.841  42.567  37.818  1.00  0.00           C
ATOM    406  H   VAL A  36      32.177  42.026  34.597  1.00  0.00           H
ATOM    407  HA  VAL A  36      31.792  43.968  36.724  1.00  0.00           H
ATOM    408  HB  VAL A  36      29.968  42.699  35.813  1.00  0.00           H
ATOM    409 HG11 VAL A  36      30.854  40.283  37.243  1.00  0.00           H
ATOM    410 HG12 VAL A  36      29.375  40.498  36.200  1.00  0.00           H
ATOM    411 HG13 VAL A  36      31.018  40.347  35.486  1.00  0.00           H
ATOM    412 HG21 VAL A  36      29.840  43.654  37.904  1.00  0.00           H
ATOM    413 HG22 VAL A  36      28.813  42.243  37.657  1.00  0.00           H
ATOM    414 HG23 VAL A  36      30.303  42.193  38.731  1.00  0.00           H
ATOM    415  N   HID A  37      33.927  43.345  38.031  1.00  0.00           N
ATOM    416  CA  HID A  37      34.963  43.027  38.956  1.00  0.00           C
ATOM    417  C   HID A  37      35.688  44.265  39.519  1.00  0.00           C
ATOM    418  O   HID A  37      35.581  45.382  39.009  1.00  0.00           O
ATOM    419  CB  HID A  37      35.977  42.088  38.359  1.00  0.00           C
ATOM    420  CG  HID A  37      36.740  42.347  37.118  1.00  0.00           C
ATOM    421  CD2 HID A  37      36.490  41.895  35.894  1.00  0.00           C
ATOM    422  ND1 HID A  37      37.866  43.160  37.099  1.00  0.00           N
ATOM    423  CE1 HID A  37      38.307  43.179  35.860  1.00  0.00           C
ATOM    424  NE2 HID A  37      37.468  42.551  35.043  1.00  0.00           N
ATOM    425  H   HID A  37      33.951  44.283  37.659  1.00  0.00           H
ATOM    426  HA  HID A  37      34.373  42.550  39.739  1.00  0.00           H
ATOM    427  HB2 HID A  37      36.771  41.913  39.084  1.00  0.00           H
ATOM    428  HB3 HID A  37      35.508  41.112  38.233  1.00  0.00           H
ATOM    429  HD1 HID A  37      38.291  43.546  37.930  1.00  0.00           H
ATOM    430  HD2 HID A  37      35.637  41.314  35.576  1.00  0.00           H
ATOM    431  HE1 HID A  37      39.220  43.669  35.556  1.00  0.00           H
ATOM    432  N   CYS A  38      36.436  43.961  40.565  1.00  0.00           N
ATOM    433  CA  CYS A  38      37.435  44.812  41.170  1.00  0.00           C
ATOM    434  C   CYS A  38      38.453  45.439  40.127  1.00  0.00           C
ATOM    435  O   CYS A  38      39.008  44.652  39.381  1.00  0.00           O
ATOM    436  CB  CYS A  38      38.200  44.058  42.244  1.00  0.00           C
ATOM    437  SG  CYS A  38      37.229  43.651  43.755  1.00  0.00           S
ATOM    438  H   CYS A  38      36.377  43.007  40.892  1.00  0.00           H
ATOM    439  HA  CYS A  38      36.928  45.613  41.707  1.00  0.00           H
ATOM    440  HB2 CYS A  38      38.592  43.164  41.760  1.00  0.00           H
ATOM    441  HB3 CYS A  38      39.060  44.686  42.481  1.00  0.00           H
ATOM    442  HG  CYS A  38      36.703  42.537  43.237  1.00  0.00           H
ATOM    443  N   GLY A  39      38.745  46.696  40.410  1.00  0.00           N
ATOM    444  CA  GLY A  39      40.047  47.197  40.064  1.00  0.00           C
ATOM    445  C   GLY A  39      41.128  46.766  41.086  1.00  0.00           C
ATOM    446  O   GLY A  39      40.903  46.806  42.284  1.00  0.00           O
ATOM    447  H   GLY A  39      38.256  47.107  41.192  1.00  0.00           H
ATOM    448  HA2 GLY A  39      40.251  46.870  39.045  1.00  0.00           H
ATOM    449  HA3 GLY A  39      39.951  48.282  40.022  1.00  0.00           H
ATOM    450  N   LEU A  40      42.356  46.523  40.600  1.00  0.00           N
ATOM    451  CA  LEU A  40      43.437  45.990  41.445  1.00  0.00           C
ATOM    452  C   LEU A  40      44.171  47.174  42.027  1.00  0.00           C
ATOM    453  O   LEU A  40      45.375  47.320  41.830  1.00  0.00           O
ATOM    454  CB  LEU A  40      44.281  45.025  40.622  1.00  0.00           C
ATOM    455  CG  LEU A  40      45.187  44.132  41.446  1.00  0.00           C
ATOM    456  CD1 LEU A  40      44.370  42.859  41.777  1.00  0.00           C
ATOM    457  CD2 LEU A  40      46.452  43.878  40.594  1.00  0.00           C
ATOM    458  H   LEU A  40      42.532  46.656  39.614  1.00  0.00           H
ATOM    459  HA  LEU A  40      42.921  45.361  42.171  1.00  0.00           H
ATOM    460  HB2 LEU A  40      43.624  44.411  40.006  1.00  0.00           H
ATOM    461  HB3 LEU A  40      44.856  45.611  39.904  1.00  0.00           H
ATOM    462  HG  LEU A  40      45.419  44.657  42.373  1.00  0.00           H
ATOM    463 HD11 LEU A  40      43.363  43.071  42.137  1.00  0.00           H
ATOM    464 HD12 LEU A  40      44.278  42.168  40.939  1.00  0.00           H
ATOM    465 HD13 LEU A  40      44.907  42.265  42.516  1.00  0.00           H
ATOM    466 HD21 LEU A  40      47.204  44.666  40.578  1.00  0.00           H
ATOM    467 HD22 LEU A  40      47.071  43.091  41.023  1.00  0.00           H
ATOM    468 HD23 LEU A  40      46.327  43.695  39.527  1.00  0.00           H
ATOM    469  N   TRP A  41      43.478  48.072  42.766  1.00 -0.01           N
ATOM    470  CA  TRP A  41      44.052  49.249  43.454  1.00 -0.01           C
ATOM    471  C   TRP A  41      45.038  48.896  44.629  1.00 -0.01           C
ATOM    472  O   TRP A  41      45.931  49.732  44.843  1.00 -0.01           O
ATOM    473  CB  TRP A  41      42.906  50.115  44.062  1.00 -0.01           C
ATOM    474  CG  TRP A  41      41.627  50.394  43.312  1.00 -0.01           C
ATOM    475  CD1 TRP A  41      40.459  49.748  43.438  1.00 -0.01           C
ATOM    476  CD2 TRP A  41      41.406  51.514  42.413  1.00 -0.01           C
ATOM    477  CE2 TRP A  41      40.022  51.393  41.978  1.00 -0.01           C
ATOM    478  CE3 TRP A  41      42.256  52.566  41.808  1.00 -0.01           C
ATOM    479  NE1 TRP A  41      39.499  50.259  42.593  1.00 -0.01           N
ATOM    480  CZ2 TRP A  41      39.476  52.302  41.048  1.00 -0.01           C
ATOM    481  CZ3 TRP A  41      41.662  53.473  40.919  1.00 -0.01           C
ATOM    482  CH2 TRP A  41      40.295  53.352  40.545  1.00 -0.01           C
ATOM    483  H   TRP A  41      42.479  47.925  42.799  1.00 -0.01           H
ATOM    484  HA  TRP A  41      44.479  49.957  42.743  1.00 -0.01           H
ATOM    485  HB2 TRP A  41      42.625  49.594  44.977  1.00 -0.01           H
ATOM    486  HB3 TRP A  41      43.362  51.030  44.441  1.00 -0.01           H
ATOM    487  HD1 TRP A  41      40.331  48.849  44.023  1.00 -0.01           H
ATOM    488  HE1 TRP A  41      38.573  49.858  42.553  1.00 -0.01           H
ATOM    489  HE3 TRP A  41      43.272  52.839  42.055  1.00 -0.01           H
ATOM    490  HZ2 TRP A  41      38.458  52.169  40.712  1.00 -0.01           H
ATOM    491  HZ3 TRP A  41      42.280  54.314  40.641  1.00 -0.01           H
ATOM    492  HH2 TRP A  41      39.825  53.980  39.803  1.00 -0.01           H
ATOM    493  N   PHE A  42      44.984  47.751  45.251  1.00 -0.01           N
ATOM    494  CA  PHE A  42      45.935  47.327  46.291  1.00 -0.01           C
ATOM    495  C   PHE A  42      46.161  45.837  45.974  1.00 -0.01           C
ATOM    496  O   PHE A  42      45.595  44.914  46.555  1.00 -0.01           O
ATOM    497  CB  PHE A  42      45.448  47.426  47.730  1.00 -0.01           C
ATOM    498  CG  PHE A  42      45.071  48.867  48.068  1.00 -0.01           C
ATOM    499  CD1 PHE A  42      43.740  49.252  47.937  1.00 -0.01           C
ATOM    500  CD2 PHE A  42      46.072  49.805  48.221  1.00 -0.01           C
ATOM    501  CE1 PHE A  42      43.402  50.567  48.173  1.00 -0.01           C
ATOM    502  CE2 PHE A  42      45.658  51.112  48.516  1.00 -0.01           C
ATOM    503  CZ  PHE A  42      44.354  51.509  48.476  1.00 -0.01           C
ATOM    504  H   PHE A  42      44.167  47.165  45.159  1.00 -0.01           H
ATOM    505  HA  PHE A  42      46.813  47.931  46.062  1.00 -0.01           H
ATOM    506  HB2 PHE A  42      44.616  46.726  47.811  1.00 -0.01           H
ATOM    507  HB3 PHE A  42      46.184  47.130  48.477  1.00 -0.01           H
ATOM    508  HD1 PHE A  42      42.919  48.552  47.902  1.00 -0.01           H
ATOM    509  HD2 PHE A  42      47.123  49.589  48.337  1.00 -0.01           H
ATOM    510  HE1 PHE A  42      42.378  50.898  48.077  1.00 -0.01           H
ATOM    511  HE2 PHE A  42      46.430  51.823  48.772  1.00 -0.01           H
ATOM    512  HZ  PHE A  42      44.054  52.534  48.635  1.00 -0.01           H
ATOM    513  N   PRO A  43      47.075  45.503  45.010  1.00  0.00           N
ATOM    514  CA  PRO A  43      47.533  44.144  44.643  1.00  0.00           C
ATOM    515  C   PRO A  43      48.238  43.416  45.825  1.00  0.00           C
ATOM    516  O   PRO A  43      48.923  44.125  46.596  1.00  0.00           O
ATOM    517  CB  PRO A  43      48.554  44.300  43.527  1.00  0.00           C
ATOM    518  CG  PRO A  43      48.455  45.754  43.079  1.00  0.00           C
ATOM    519  CD  PRO A  43      47.752  46.492  44.186  1.00  0.00           C
ATOM    520  HA  PRO A  43      46.603  43.666  44.336  1.00  0.00           H
ATOM    521  HB2 PRO A  43      49.532  44.109  43.969  1.00  0.00           H
ATOM    522  HB3 PRO A  43      48.453  43.636  42.669  1.00  0.00           H
ATOM    523  HG2 PRO A  43      49.453  46.157  42.912  1.00  0.00           H
ATOM    524  HG3 PRO A  43      47.835  45.941  42.202  1.00  0.00           H
ATOM    525  HD2 PRO A  43      48.466  47.071  44.772  1.00  0.00           H
ATOM    526  HD3 PRO A  43      47.011  47.106  43.674  1.00  0.00           H
ATOM    527  N   PRO A  44      48.096  42.062  45.935  1.00  0.00           N
ATOM    528  CA  PRO A  44      48.479  41.364  47.153  1.00  0.00           C
ATOM    529  C   PRO A  44      49.953  41.114  47.361  1.00  0.00           C
ATOM    530  O   PRO A  44      50.316  40.513  48.348  1.00  0.00           O
ATOM    531  CB  PRO A  44      47.645  40.072  47.215  1.00  0.00           C
ATOM    532  CG  PRO A  44      47.404  39.854  45.698  1.00  0.00           C
ATOM    533  CD  PRO A  44      47.206  41.262  45.131  1.00  0.00           C
ATOM    534  HA  PRO A  44      48.253  41.962  48.036  1.00  0.00           H
ATOM    535  HB2 PRO A  44      48.196  39.265  47.699  1.00  0.00           H
ATOM    536  HB3 PRO A  44      46.654  40.150  47.662  1.00  0.00           H
ATOM    537  HG2 PRO A  44      48.292  39.396  45.262  1.00  0.00           H
ATOM    538  HG3 PRO A  44      46.491  39.284  45.526  1.00  0.00           H
ATOM    539  HD2 PRO A  44      47.635  41.247  44.129  1.00  0.00           H
ATOM    540  HD3 PRO A  44      46.169  41.573  45.259  1.00  0.00           H
ATOM    541  N   ASP A  45      50.789  41.511  46.421  1.00  0.00           N
ATOM    542  CA  ASP A  45      52.234  41.695  46.632  1.00  0.00           C
ATOM    543  C   ASP A  45      52.650  43.049  47.030  1.00  0.00           C
ATOM    544  O   ASP A  45      53.744  43.132  47.645  1.00  0.00           O
ATOM    545  CB  ASP A  45      53.045  41.247  45.343  1.00  0.00           C
ATOM    546  CG  ASP A  45      52.948  42.102  44.073  1.00  0.00           C
ATOM    547  OD1 ASP A  45      51.934  42.881  43.900  1.00  0.00           O
ATOM    548  OD2 ASP A  45      53.929  42.101  43.338  1.00  0.00           O
ATOM    549  H   ASP A  45      50.477  41.881  45.534  1.00  0.00           H
ATOM    550  HA  ASP A  45      52.462  40.984  47.426  1.00  0.00           H
ATOM    551  HB2 ASP A  45      54.092  41.301  45.640  1.00  0.00           H
ATOM    552  HB3 ASP A  45      52.863  40.241  44.964  1.00  0.00           H
ATOM    553  N   ALA A  46      51.881  44.077  46.801  1.00  0.00           N
ATOM    554  CA  ALA A  46      52.164  45.460  47.323  1.00  0.00           C
ATOM    555  C   ALA A  46      51.746  45.611  48.830  1.00  0.00           C
ATOM    556  O   ALA A  46      50.985  44.782  49.331  1.00  0.00           O
ATOM    557  CB  ALA A  46      51.346  46.481  46.452  1.00  0.00           C
ATOM    558  H   ALA A  46      51.004  43.901  46.333  1.00  0.00           H
ATOM    559  HA  ALA A  46      53.181  45.840  47.229  1.00  0.00           H
ATOM    560  HB1 ALA A  46      51.132  47.449  46.906  1.00  0.00           H
ATOM    561  HB2 ALA A  46      51.828  46.746  45.511  1.00  0.00           H
ATOM    562  HB3 ALA A  46      50.422  46.004  46.126  1.00  0.00           H
ATOM    563  N   PRO A  47      52.188  46.669  49.492  1.00  0.00           N
ATOM    564  CA  PRO A  47      51.734  46.945  50.865  1.00  0.00           C
ATOM    565  C   PRO A  47      50.155  46.948  50.927  1.00  0.00           C
ATOM    566  O   PRO A  47      49.458  47.463  50.045  1.00  0.00           O
ATOM    567  CB  PRO A  47      52.366  48.255  51.256  1.00  0.00           C
ATOM    568  CG  PRO A  47      53.619  48.259  50.418  1.00  0.00           C
ATOM    569  CD  PRO A  47      53.077  47.692  49.068  1.00  0.00           C
ATOM    570  HA  PRO A  47      52.112  46.197  51.562  1.00  0.00           H
ATOM    571  HB2 PRO A  47      51.834  49.153  50.941  1.00  0.00           H
ATOM    572  HB3 PRO A  47      52.523  48.293  52.334  1.00  0.00           H
ATOM    573  HG2 PRO A  47      54.171  49.197  50.368  1.00  0.00           H
ATOM    574  HG3 PRO A  47      54.297  47.496  50.802  1.00  0.00           H
ATOM    575  HD2 PRO A  47      52.650  48.460  48.423  1.00  0.00           H
ATOM    576  HD3 PRO A  47      53.912  47.271  48.508  1.00  0.00           H
ATOM    577  N   VAL A  48      49.558  46.276  51.956  1.00  0.00           N
ATOM    578  CA  VAL A  48      48.048  46.163  52.174  1.00  0.00           C
ATOM    579  C   VAL A  48      47.597  47.309  53.098  1.00  0.00           C
ATOM    580  O   VAL A  48      48.304  47.559  54.106  1.00  0.00           O
ATOM    581  CB  VAL A  48      47.507  44.863  52.763  1.00  0.00           C
ATOM    582  CG1 VAL A  48      45.987  44.800  52.846  1.00  0.00           C
ATOM    583  CG2 VAL A  48      48.053  43.643  52.220  1.00  0.00           C
ATOM    584  H   VAL A  48      50.146  45.766  52.599  1.00  0.00           H
ATOM    585  HA  VAL A  48      47.612  46.347  51.193  1.00  0.00           H
ATOM    586  HB  VAL A  48      47.815  44.811  53.808  1.00  0.00           H
ATOM    587 HG11 VAL A  48      45.582  44.605  51.853  1.00  0.00           H
ATOM    588 HG12 VAL A  48      45.748  43.972  53.512  1.00  0.00           H
ATOM    589 HG13 VAL A  48      45.615  45.667  53.392  1.00  0.00           H
ATOM    590 HG21 VAL A  48      47.818  42.830  52.907  1.00  0.00           H
ATOM    591 HG22 VAL A  48      47.683  43.457  51.212  1.00  0.00           H
ATOM    592 HG23 VAL A  48      49.139  43.728  52.177  1.00  0.00           H
ATOM    593  N   PRO A  49      46.494  48.016  52.823  1.00  0.00           N
ATOM    594  CA  PRO A  49      45.945  48.970  53.769  1.00  0.00           C
ATOM    595  C   PRO A  49      45.872  48.562  55.278  1.00  0.00           C
ATOM    596  O   PRO A  49      45.592  47.402  55.614  1.00  0.00           O
ATOM    597  CB  PRO A  49      44.580  49.429  53.243  1.00  0.00           C
ATOM    598  CG  PRO A  49      44.713  49.230  51.793  1.00  0.00           C
ATOM    599  CD  PRO A  49      45.642  48.078  51.635  1.00  0.00           C
ATOM    600  HA  PRO A  49      46.539  49.883  53.730  1.00  0.00           H
ATOM    601  HB2 PRO A  49      43.904  48.691  53.674  1.00  0.00           H
ATOM    602  HB3 PRO A  49      44.227  50.385  53.630  1.00  0.00           H
ATOM    603  HG2 PRO A  49      43.715  49.077  51.385  1.00  0.00           H
ATOM    604  HG3 PRO A  49      45.065  50.134  51.297  1.00  0.00           H
ATOM    605  HD2 PRO A  49      45.043  47.169  51.575  1.00  0.00           H
ATOM    606  HD3 PRO A  49      46.186  48.165  50.694  1.00  0.00           H
ATOM    607  N   GLN A  50      46.108  49.457  56.166  1.00  0.00           N
ATOM    608  CA  GLN A  50      46.012  49.224  57.638  1.00  0.00           C
ATOM    609  C   GLN A  50      44.633  48.792  58.105  1.00  0.00           C
ATOM    610  O   GLN A  50      44.447  48.037  59.069  1.00  0.00           O
ATOM    611  CB  GLN A  50      46.643  50.301  58.545  1.00  0.00           C
ATOM    612  CG  GLN A  50      48.206  50.208  58.608  1.00  0.00           C
ATOM    613  CD  GLN A  50      48.819  51.161  59.656  1.00  0.00           C
ATOM    614  NE2 GLN A  50      48.595  52.454  59.591  1.00  0.00           N
ATOM    615  OE1 GLN A  50      49.470  50.812  60.590  1.00  0.00           O
ATOM    616  H   GLN A  50      46.503  50.324  55.832  1.00  0.00           H
ATOM    617  HA  GLN A  50      46.604  48.329  57.830  1.00  0.00           H
ATOM    618  HB2 GLN A  50      46.200  51.218  58.158  1.00  0.00           H
ATOM    619  HB3 GLN A  50      46.222  50.107  59.532  1.00  0.00           H
ATOM    620  HG2 GLN A  50      48.533  49.191  58.823  1.00  0.00           H
ATOM    621  HG3 GLN A  50      48.684  50.503  57.674  1.00  0.00           H
ATOM    622 HE21 GLN A  50      49.195  53.041  60.152  1.00  0.00           H
ATOM    623 HE22 GLN A  50      47.925  52.797  58.917  1.00  0.00           H
ATOM    624  N   ASP A  51      43.564  49.189  57.377  1.00  0.00           N
ATOM    625  CA  ASP A  51      42.127  49.074  57.658  1.00  0.00           C
ATOM    626  C   ASP A  51      41.296  49.288  56.280  1.00  0.00           C
ATOM    627  O   ASP A  51      41.744  50.128  55.466  1.00  0.00           O
ATOM    628  CB  ASP A  51      41.661  50.067  58.754  1.00  0.00           C
ATOM    629  CG  ASP A  51      40.155  49.924  59.189  1.00  0.00           C
ATOM    630  OD1 ASP A  51      39.669  50.861  59.852  1.00  0.00           O
ATOM    631  OD2 ASP A  51      39.555  48.856  58.969  1.00  0.00           O
ATOM    632  H   ASP A  51      43.712  49.712  56.526  1.00  0.00           H
ATOM    633  HA  ASP A  51      41.941  48.071  58.044  1.00  0.00           H
ATOM    634  HB2 ASP A  51      42.309  49.942  59.621  1.00  0.00           H
ATOM    635  HB3 ASP A  51      41.801  51.071  58.354  1.00  0.00           H
ATOM    636  N   MET A  52      40.135  48.617  56.076  1.00  0.00           N
ATOM    637  CA  MET A  52      39.266  48.898  54.883  1.00  0.00           C
ATOM    638  C   MET A  52      38.555  50.278  54.855  1.00  0.00           C
ATOM    639  O   MET A  52      37.831  50.566  53.958  1.00  0.00           O
ATOM    640  CB  MET A  52      38.250  47.772  54.636  1.00  0.00           C
ATOM    641  CG  MET A  52      38.902  46.461  54.267  1.00  0.00           C
ATOM    642  SD  MET A  52      37.809  45.204  53.520  1.00  0.00           S
ATOM    643  CE  MET A  52      36.561  45.049  54.937  1.00  0.00           C
ATOM    644  H   MET A  52      39.771  48.089  56.857  1.00  0.00           H
ATOM    645  HA  MET A  52      39.964  48.933  54.046  1.00  0.00           H
ATOM    646  HB2 MET A  52      37.632  47.534  55.501  1.00  0.00           H
ATOM    647  HB3 MET A  52      37.573  48.076  53.838  1.00  0.00           H
ATOM    648  HG2 MET A  52      39.752  46.613  53.602  1.00  0.00           H
ATOM    649  HG3 MET A  52      39.296  46.049  55.196  1.00  0.00           H
ATOM    650  HE1 MET A  52      35.905  44.270  54.548  1.00  0.00           H
ATOM    651  HE2 MET A  52      37.065  44.713  55.843  1.00  0.00           H
ATOM    652  HE3 MET A  52      36.039  45.986  55.130  1.00  0.00           H
ATOM    653  N   GLU A  53      38.651  51.118  55.871  1.00  0.00           N
ATOM    654  CA  GLU A  53      37.953  52.444  55.786  1.00  0.00           C
ATOM    655  C   GLU A  53      38.575  53.390  54.709  1.00  0.00           C
ATOM    656  O   GLU A  53      39.826  53.538  54.543  1.00  0.00           O
ATOM    657  CB  GLU A  53      37.875  53.137  57.138  1.00  0.00           C
ATOM    658  CG  GLU A  53      37.792  54.630  57.158  1.00  0.00           C
ATOM    659  CD  GLU A  53      36.627  55.211  56.353  1.00  0.00           C
ATOM    660  OE1 GLU A  53      35.453  54.769  56.414  1.00  0.00           O
ATOM    661  OE2 GLU A  53      36.742  56.244  55.714  1.00  0.00           O
ATOM    662  H   GLU A  53      39.226  50.891  56.669  1.00  0.00           H
ATOM    663  HA  GLU A  53      36.947  52.150  55.486  1.00  0.00           H
ATOM    664  HB2 GLU A  53      37.098  52.677  57.747  1.00  0.00           H
ATOM    665  HB3 GLU A  53      38.806  52.916  57.661  1.00  0.00           H
ATOM    666  HG2 GLU A  53      37.521  54.947  58.165  1.00  0.00           H
ATOM    667  HG3 GLU A  53      38.802  54.981  56.946  1.00  0.00           H
ATOM    668  N   LEU A  54      37.769  54.049  53.887  1.00 -0.02           N
ATOM    669  CA  LEU A  54      38.191  54.843  52.708  1.00 -0.02           C
ATOM    670  C   LEU A  54      39.379  55.855  52.971  1.00 -0.02           C
ATOM    671  O   LEU A  54      40.219  56.071  52.116  1.00 -0.02           O
ATOM    672  CB  LEU A  54      36.930  55.509  52.071  1.00 -0.02           C
ATOM    673  CG  LEU A  54      37.193  56.252  50.708  1.00 -0.02           C
ATOM    674  CD1 LEU A  54      37.841  55.352  49.589  1.00 -0.02           C
ATOM    675  CD2 LEU A  54      35.911  56.799  50.008  1.00 -0.02           C
ATOM    676  H   LEU A  54      36.795  53.887  54.100  1.00 -0.02           H
ATOM    677  HA  LEU A  54      38.484  54.130  51.937  1.00 -0.02           H
ATOM    678  HB2 LEU A  54      36.252  54.676  51.889  1.00 -0.02           H
ATOM    679  HB3 LEU A  54      36.551  56.310  52.705  1.00 -0.02           H
ATOM    680  HG  LEU A  54      37.883  57.090  50.808  1.00 -0.02           H
ATOM    681 HD11 LEU A  54      37.900  55.751  48.576  1.00 -0.02           H
ATOM    682 HD12 LEU A  54      38.863  55.113  49.882  1.00 -0.02           H
ATOM    683 HD13 LEU A  54      37.222  54.464  49.454  1.00 -0.02           H
ATOM    684 HD21 LEU A  54      36.106  57.318  49.069  1.00 -0.02           H
ATOM    685 HD22 LEU A  54      35.218  55.967  49.883  1.00 -0.02           H
ATOM    686 HD23 LEU A  54      35.512  57.593  50.637  1.00 -0.02           H
ATOM    687  N   VAL A  55      39.436  56.435  54.166  1.00 -0.01           N
ATOM    688  CA  VAL A  55      40.537  57.393  54.522  1.00 -0.01           C
ATOM    689  C   VAL A  55      41.835  56.713  54.943  1.00 -0.01           C
ATOM    690  O   VAL A  55      42.937  57.146  54.585  1.00 -0.01           O
ATOM    691  CB  VAL A  55      40.019  58.420  55.543  1.00 -0.01           C
ATOM    692  CG1 VAL A  55      39.647  57.881  56.927  1.00 -0.01           C
ATOM    693  CG2 VAL A  55      41.114  59.405  55.864  1.00 -0.01           C
ATOM    694  H   VAL A  55      38.651  56.427  54.801  1.00 -0.01           H
ATOM    695  HA  VAL A  55      40.792  57.961  53.627  1.00 -0.01           H
ATOM    696  HB  VAL A  55      39.182  59.000  55.153  1.00 -0.01           H
ATOM    697 HG11 VAL A  55      38.715  57.354  56.717  1.00 -0.01           H
ATOM    698 HG12 VAL A  55      40.374  57.159  57.299  1.00 -0.01           H
ATOM    699 HG13 VAL A  55      39.427  58.645  57.672  1.00 -0.01           H
ATOM    700 HG21 VAL A  55      41.900  58.950  56.467  1.00 -0.01           H
ATOM    701 HG22 VAL A  55      41.542  59.792  54.940  1.00 -0.01           H
ATOM    702 HG23 VAL A  55      40.868  60.241  56.518  1.00 -0.01           H
ATOM    703  N   THR A  56      41.802  55.493  55.595  1.00  0.01           N
ATOM    704  CA  THR A  56      42.952  54.611  55.779  1.00  0.01           C
ATOM    705  C   THR A  56      43.543  54.085  54.459  1.00  0.01           C
ATOM    706  O   THR A  56      44.804  54.109  54.282  1.00  0.01           O
ATOM    707  CB  THR A  56      42.580  53.432  56.749  1.00  0.01           C
ATOM    708  CG2 THR A  56      43.867  52.659  57.137  1.00  0.01           C
ATOM    709  OG1 THR A  56      42.169  53.877  58.000  1.00  0.01           O
ATOM    710  H   THR A  56      40.879  55.198  55.879  1.00  0.01           H
ATOM    711  HA  THR A  56      43.739  55.131  56.324  1.00  0.01           H
ATOM    712  HB  THR A  56      41.920  52.708  56.271  1.00  0.01           H
ATOM    713  HG1 THR A  56      42.678  54.615  58.345  1.00  0.01           H
ATOM    714 HG21 THR A  56      44.318  52.452  56.167  1.00  0.01           H
ATOM    715 HG22 THR A  56      44.502  53.321  57.726  1.00  0.01           H
ATOM    716 HG23 THR A  56      43.671  51.774  57.743  1.00  0.01           H
ATOM    717  N   MET A  57      42.732  53.606  53.524  1.00  0.01           N
ATOM    718  CA  MET A  57      43.201  53.131  52.159  1.00  0.01           C
ATOM    719  C   MET A  57      43.714  54.350  51.437  1.00  0.01           C
ATOM    720  O   MET A  57      44.645  54.230  50.614  1.00  0.01           O
ATOM    721  CB  MET A  57      42.038  52.464  51.404  1.00  0.01           C
ATOM    722  CG  MET A  57      41.489  51.308  52.318  1.00  0.01           C
ATOM    723  SD  MET A  57      40.417  50.170  51.441  1.00  0.01           S
ATOM    724  CE  MET A  57      39.224  51.368  50.842  1.00  0.01           C
ATOM    725  H   MET A  57      41.745  53.626  53.736  1.00  0.01           H
ATOM    726  HA  MET A  57      44.013  52.411  52.261  1.00  0.01           H
ATOM    727  HB2 MET A  57      41.245  53.192  51.233  1.00  0.01           H
ATOM    728  HB3 MET A  57      42.435  52.078  50.465  1.00  0.01           H
ATOM    729  HG2 MET A  57      42.374  50.857  52.766  1.00  0.01           H
ATOM    730  HG3 MET A  57      40.872  51.704  53.125  1.00  0.01           H
ATOM    731  HE1 MET A  57      38.263  50.882  50.673  1.00  0.01           H
ATOM    732  HE2 MET A  57      39.103  52.092  51.648  1.00  0.01           H
ATOM    733  HE3 MET A  57      39.727  51.895  50.032  1.00  0.01           H
ATOM    734  N   SER A  58      43.144  55.582  51.534  1.00 -0.03           N
ATOM    735  CA  SER A  58      43.767  56.878  51.011  1.00 -0.03           C
ATOM    736  C   SER A  58      45.091  57.324  51.705  1.00 -0.03           C
ATOM    737  O   SER A  58      45.992  57.737  51.030  1.00 -0.03           O
ATOM    738  CB  SER A  58      42.645  57.954  51.005  1.00 -0.03           C
ATOM    739  OG  SER A  58      43.134  59.179  50.524  1.00 -0.03           O
ATOM    740  H   SER A  58      42.263  55.672  52.020  1.00 -0.03           H
ATOM    741  HA  SER A  58      44.010  56.656  49.972  1.00 -0.03           H
ATOM    742  HB2 SER A  58      41.840  57.708  50.312  1.00 -0.03           H
ATOM    743  HB3 SER A  58      42.200  58.112  51.987  1.00 -0.03           H
ATOM    744  HG  SER A  58      43.522  59.579  51.305  1.00 -0.03           H
ATOM    745  N   SER A  59      45.241  57.123  52.995  1.00  0.03           N
ATOM    746  CA  SER A  59      46.522  57.250  53.708  1.00  0.03           C
ATOM    747  C   SER A  59      47.633  56.375  53.150  1.00  0.03           C
ATOM    748  O   SER A  59      48.716  56.904  52.954  1.00  0.03           O
ATOM    749  CB  SER A  59      46.211  57.155  55.150  1.00  0.03           C
ATOM    750  OG  SER A  59      47.398  57.379  55.819  1.00  0.03           O
ATOM    751  H   SER A  59      44.449  56.756  53.503  1.00  0.03           H
ATOM    752  HA  SER A  59      46.727  58.315  53.601  1.00  0.03           H
ATOM    753  HB2 SER A  59      45.437  57.796  55.572  1.00  0.03           H
ATOM    754  HB3 SER A  59      45.948  56.102  55.243  1.00  0.03           H
ATOM    755  HG  SER A  59      47.749  58.260  55.672  1.00  0.03           H
ATOM    756  N   GLN A  60      47.249  55.132  52.690  1.00  0.01           N
ATOM    757  CA  GLN A  60      48.308  54.285  52.072  1.00  0.01           C
ATOM    758  C   GLN A  60      48.743  54.854  50.725  1.00  0.01           C
ATOM    759  O   GLN A  60      49.922  54.921  50.393  1.00  0.01           O
ATOM    760  CB  GLN A  60      47.630  52.933  51.816  1.00  0.01           C
ATOM    761  CG  GLN A  60      48.364  51.929  50.908  1.00  0.01           C
ATOM    762  CD  GLN A  60      49.752  51.468  51.450  1.00  0.01           C
ATOM    763  NE2 GLN A  60      49.809  50.993  52.629  1.00  0.01           N
ATOM    764  OE1 GLN A  60      50.818  51.647  50.834  1.00  0.01           O
ATOM    765  H   GLN A  60      46.445  54.682  53.103  1.00  0.01           H
ATOM    766  HA  GLN A  60      49.162  54.185  52.741  1.00  0.01           H
ATOM    767  HB2 GLN A  60      47.486  52.489  52.801  1.00  0.01           H
ATOM    768  HB3 GLN A  60      46.618  53.095  51.445  1.00  0.01           H
ATOM    769  HG2 GLN A  60      47.649  51.106  50.893  1.00  0.01           H
ATOM    770  HG3 GLN A  60      48.407  52.229  49.861  1.00  0.01           H
ATOM    771 HE21 GLN A  60      50.654  50.572  52.989  1.00  0.01           H
ATOM    772 HE22 GLN A  60      49.020  50.964  53.258  1.00  0.01           H
ATOM    773  N   ALA A  61      47.799  55.350  49.834  1.00 -0.03           N
ATOM    774  CA  ALA A  61      48.179  56.021  48.592  1.00 -0.03           C
ATOM    775  C   ALA A  61      48.998  57.300  48.844  1.00 -0.03           C
ATOM    776  O   ALA A  61      49.811  57.658  48.094  1.00 -0.03           O
ATOM    777  CB  ALA A  61      46.919  56.220  47.819  1.00 -0.03           C
ATOM    778  H   ALA A  61      46.839  55.404  50.144  1.00 -0.03           H
ATOM    779  HA  ALA A  61      48.827  55.342  48.036  1.00 -0.03           H
ATOM    780  HB1 ALA A  61      47.149  56.693  46.865  1.00 -0.03           H
ATOM    781  HB2 ALA A  61      46.381  55.280  47.693  1.00 -0.03           H
ATOM    782  HB3 ALA A  61      46.247  56.828  48.424  1.00 -0.03           H
ATOM    783  N   GLN A  62      48.791  57.991  50.019  1.00 -0.16           N
ATOM    784  CA  GLN A  62      49.551  59.194  50.330  1.00 -0.16           C
ATOM    785  C   GLN A  62      50.983  58.755  50.678  1.00 -0.16           C
ATOM    786  O   GLN A  62      51.925  59.418  50.274  1.00 -0.16           O
ATOM    787  CB  GLN A  62      48.914  60.019  51.558  1.00 -0.16           C
ATOM    788  CG  GLN A  62      47.711  60.768  51.066  1.00 -0.16           C
ATOM    789  CD  GLN A  62      47.228  61.682  52.227  1.00 -0.16           C
ATOM    790  NE2 GLN A  62      46.549  62.749  51.813  1.00 -0.16           N
ATOM    791  OE1 GLN A  62      47.458  61.410  53.426  1.00 -0.16           O
ATOM    792  H   GLN A  62      48.085  57.716  50.687  1.00 -0.16           H
ATOM    793  HA  GLN A  62      49.686  59.837  49.460  1.00 -0.16           H
ATOM    794  HB2 GLN A  62      48.455  59.323  52.261  1.00 -0.16           H
ATOM    795  HB3 GLN A  62      49.668  60.691  51.969  1.00 -0.16           H
ATOM    796  HG2 GLN A  62      47.995  61.389  50.217  1.00 -0.16           H
ATOM    797  HG3 GLN A  62      46.904  60.047  50.934  1.00 -0.16           H
ATOM    798 HE21 GLN A  62      46.341  63.387  52.567  1.00 -0.16           H
ATOM    799 HE22 GLN A  62      46.556  63.149  50.886  1.00 -0.16           H
ATOM    800  N   ASP A  63      51.184  57.615  51.356  1.00 -0.01           N
ATOM    801  CA  ASP A  63      52.520  57.090  51.687  1.00 -0.01           C
ATOM    802  C   ASP A  63      53.285  56.726  50.421  1.00 -0.01           C
ATOM    803  O   ASP A  63      54.548  56.851  50.255  1.00 -0.01           O
ATOM    804  CB  ASP A  63      52.389  55.822  52.649  1.00 -0.01           C
ATOM    805  CG  ASP A  63      52.112  56.236  54.084  1.00 -0.01           C
ATOM    806  OD1 ASP A  63      52.704  57.248  54.538  1.00 -0.01           O
ATOM    807  OD2 ASP A  63      51.581  55.500  54.936  1.00 -0.01           O
ATOM    808  H   ASP A  63      50.373  57.183  51.776  1.00 -0.01           H
ATOM    809  HA  ASP A  63      53.132  57.897  52.088  1.00 -0.01           H
ATOM    810  HB2 ASP A  63      51.538  55.221  52.327  1.00 -0.01           H
ATOM    811  HB3 ASP A  63      53.291  55.211  52.614  1.00 -0.01           H
ATOM    812  N   ARG A  64      52.629  56.045  49.503  1.00  0.02           N
ATOM    813  CA  ARG A  64      53.210  55.594  48.263  1.00  0.02           C
ATOM    814  C   ARG A  64      53.526  56.811  47.350  1.00  0.02           C
ATOM    815  O   ARG A  64      54.557  56.805  46.692  1.00  0.02           O
ATOM    816  CB  ARG A  64      52.107  54.701  47.633  1.00  0.02           C
ATOM    817  CG  ARG A  64      52.037  53.374  48.410  1.00  0.02           C
ATOM    818  CD  ARG A  64      53.122  52.370  47.932  1.00  0.02           C
ATOM    819  NE  ARG A  64      54.487  52.568  48.445  1.00  0.02           N
ATOM    820  CZ  ARG A  64      55.551  51.921  48.013  1.00  0.02           C
ATOM    821  NH1 ARG A  64      55.461  51.027  47.060  1.00  0.02           N
ATOM    822  NH2 ARG A  64      56.712  52.196  48.557  1.00  0.02           N
ATOM    823  H   ARG A  64      51.648  55.895  49.691  1.00  0.02           H
ATOM    824  HA  ARG A  64      54.200  55.172  48.437  1.00  0.02           H
ATOM    825  HB2 ARG A  64      51.168  55.256  47.620  1.00  0.02           H
ATOM    826  HB3 ARG A  64      52.236  54.636  46.553  1.00  0.02           H
ATOM    827  HG2 ARG A  64      52.201  53.571  49.469  1.00  0.02           H
ATOM    828  HG3 ARG A  64      51.073  52.876  48.310  1.00  0.02           H
ATOM    829  HD2 ARG A  64      52.789  51.399  48.299  1.00  0.02           H
ATOM    830  HD3 ARG A  64      53.159  52.424  46.844  1.00  0.02           H
ATOM    831  HE  ARG A  64      54.617  53.073  49.310  1.00  0.02           H
ATOM    832 HH11 ARG A  64      54.602  50.803  46.579  1.00  0.02           H
ATOM    833 HH12 ARG A  64      56.287  50.529  46.760  1.00  0.02           H
ATOM    834 HH21 ARG A  64      56.877  52.923  49.238  1.00  0.02           H
ATOM    835 HH22 ARG A  64      57.539  51.714  48.235  1.00  0.02           H
ATOM    836  N   TYR A  65      52.647  57.886  47.333  1.00 -0.04           N
ATOM    837  CA  TYR A  65      52.877  59.141  46.655  1.00 -0.04           C
ATOM    838  C   TYR A  65      54.195  59.773  47.232  1.00 -0.04           C
ATOM    839  O   TYR A  65      55.018  60.211  46.497  1.00 -0.04           O
ATOM    840  CB  TYR A  65      51.610  60.045  46.839  1.00 -0.04           C
ATOM    841  CG  TYR A  65      51.553  61.273  46.016  1.00 -0.04           C
ATOM    842  CD1 TYR A  65      51.237  61.154  44.641  1.00 -0.04           C
ATOM    843  CD2 TYR A  65      51.630  62.499  46.689  1.00 -0.04           C
ATOM    844  CE1 TYR A  65      51.171  62.348  43.925  1.00 -0.04           C
ATOM    845  CE2 TYR A  65      51.578  63.723  45.936  1.00 -0.04           C
ATOM    846  CZ  TYR A  65      51.360  63.627  44.573  1.00 -0.04           C
ATOM    847  OH  TYR A  65      51.117  64.705  43.837  1.00 -0.04           O
ATOM    848  H   TYR A  65      51.885  57.742  47.981  1.00 -0.04           H
ATOM    849  HA  TYR A  65      53.143  59.014  45.606  1.00 -0.04           H
ATOM    850  HB2 TYR A  65      50.700  59.490  46.613  1.00 -0.04           H
ATOM    851  HB3 TYR A  65      51.569  60.325  47.891  1.00 -0.04           H
ATOM    852  HD1 TYR A  65      51.223  60.197  44.142  1.00 -0.04           H
ATOM    853  HD2 TYR A  65      51.846  62.638  47.738  1.00 -0.04           H
ATOM    854  HE1 TYR A  65      51.073  62.336  42.850  1.00 -0.04           H
ATOM    855  HE2 TYR A  65      51.637  64.718  46.353  1.00 -0.04           H
ATOM    856  HH  TYR A  65      50.597  65.403  44.244  1.00 -0.04           H
ATOM    857  N   THR A  66      54.324  59.683  48.590  1.00  0.02           N
ATOM    858  CA  THR A  66      55.562  60.230  49.246  1.00  0.02           C
ATOM    859  C   THR A  66      56.807  59.497  48.884  1.00  0.02           C
ATOM    860  O   THR A  66      57.806  60.113  48.574  1.00  0.02           O
ATOM    861  CB  THR A  66      55.402  60.249  50.782  1.00  0.02           C
ATOM    862  CG2 THR A  66      56.460  60.935  51.517  1.00  0.02           C
ATOM    863  OG1 THR A  66      54.156  60.883  51.042  1.00  0.02           O
ATOM    864  H   THR A  66      53.520  59.551  49.187  1.00  0.02           H
ATOM    865  HA  THR A  66      55.710  61.233  48.847  1.00  0.02           H
ATOM    866  HB  THR A  66      55.356  59.206  51.094  1.00  0.02           H
ATOM    867  HG1 THR A  66      53.466  60.584  50.445  1.00  0.02           H
ATOM    868 HG21 THR A  66      57.429  60.510  51.257  1.00  0.02           H
ATOM    869 HG22 THR A  66      56.350  62.003  51.330  1.00  0.02           H
ATOM    870 HG23 THR A  66      56.404  60.767  52.593  1.00  0.02           H
ATOM    871  N   ASP A  67      56.738  58.182  48.953  1.00 -0.01           N
ATOM    872  CA  ASP A  67      57.796  57.283  48.442  1.00 -0.01           C
ATOM    873  C   ASP A  67      58.172  57.497  46.957  1.00 -0.01           C
ATOM    874  O   ASP A  67      59.366  57.415  46.641  1.00 -0.01           O
ATOM    875  CB  ASP A  67      57.434  55.778  48.705  1.00 -0.01           C
ATOM    876  CG  ASP A  67      57.189  55.319  50.146  1.00 -0.01           C
ATOM    877  OD1 ASP A  67      57.539  56.089  51.046  1.00 -0.01           O
ATOM    878  OD2 ASP A  67      56.906  54.121  50.419  1.00 -0.01           O
ATOM    879  H   ASP A  67      55.848  57.765  49.187  1.00 -0.01           H
ATOM    880  HA  ASP A  67      58.681  57.434  49.059  1.00 -0.01           H
ATOM    881  HB2 ASP A  67      56.504  55.634  48.155  1.00 -0.01           H
ATOM    882  HB3 ASP A  67      58.213  55.140  48.288  1.00 -0.01           H
ATOM    883  N   TYR A  68      57.184  57.807  46.146  1.00  0.00           N
ATOM    884  CA  TYR A  68      57.390  58.216  44.722  1.00  0.00           C
ATOM    885  C   TYR A  68      58.104  59.543  44.599  1.00  0.00           C
ATOM    886  O   TYR A  68      58.987  59.740  43.773  1.00  0.00           O
ATOM    887  CB  TYR A  68      56.041  58.236  43.945  1.00  0.00           C
ATOM    888  CG  TYR A  68      56.096  58.853  42.553  1.00  0.00           C
ATOM    889  CD1 TYR A  68      56.676  58.245  41.396  1.00  0.00           C
ATOM    890  CD2 TYR A  68      55.439  60.102  42.380  1.00  0.00           C
ATOM    891  CE1 TYR A  68      56.529  58.854  40.133  1.00  0.00           C
ATOM    892  CE2 TYR A  68      55.291  60.688  41.104  1.00  0.00           C
ATOM    893  CZ  TYR A  68      55.822  60.075  39.967  1.00  0.00           C
ATOM    894  OH  TYR A  68      55.649  60.643  38.751  1.00  0.00           O
ATOM    895  H   TYR A  68      56.271  57.730  46.569  1.00  0.00           H
ATOM    896  HA  TYR A  68      57.935  57.410  44.231  1.00  0.00           H
ATOM    897  HB2 TYR A  68      55.696  57.202  43.941  1.00  0.00           H
ATOM    898  HB3 TYR A  68      55.337  58.754  44.597  1.00  0.00           H
ATOM    899  HD1 TYR A  68      57.162  57.283  41.457  1.00  0.00           H
ATOM    900  HD2 TYR A  68      55.154  60.594  43.299  1.00  0.00           H
ATOM    901  HE1 TYR A  68      56.912  58.387  39.238  1.00  0.00           H
ATOM    902  HE2 TYR A  68      54.868  61.676  40.992  1.00  0.00           H
ATOM    903  HH  TYR A  68      56.143  60.178  38.072  1.00  0.00           H
ATOM    904  N   LEU A  69      57.687  60.500  45.516  1.00  0.00           N
ATOM    905  CA  LEU A  69      58.320  61.800  45.529  1.00  0.00           C
ATOM    906  C   LEU A  69      59.831  61.687  45.864  1.00  0.00           C
ATOM    907  O   LEU A  69      60.693  62.159  45.147  1.00  0.00           O
ATOM    908  CB  LEU A  69      57.466  62.888  46.148  1.00  0.00           C
ATOM    909  CG  LEU A  69      56.151  63.084  45.407  1.00  0.00           C
ATOM    910  CD1 LEU A  69      55.163  63.880  46.230  1.00  0.00           C
ATOM    911  CD2 LEU A  69      56.193  63.680  44.055  1.00  0.00           C
ATOM    912  H   LEU A  69      56.944  60.293  46.167  1.00  0.00           H
ATOM    913  HA  LEU A  69      58.364  61.921  44.447  1.00  0.00           H
ATOM    914  HB2 LEU A  69      57.235  62.558  47.161  1.00  0.00           H
ATOM    915  HB3 LEU A  69      57.996  63.839  46.092  1.00  0.00           H
ATOM    916  HG  LEU A  69      55.671  62.132  45.180  1.00  0.00           H
ATOM    917 HD11 LEU A  69      55.552  64.838  46.574  1.00  0.00           H
ATOM    918 HD12 LEU A  69      54.310  64.291  45.690  1.00  0.00           H
ATOM    919 HD13 LEU A  69      54.869  63.278  47.089  1.00  0.00           H
ATOM    920 HD21 LEU A  69      56.818  63.025  43.448  1.00  0.00           H
ATOM    921 HD22 LEU A  69      55.215  63.701  43.574  1.00  0.00           H
ATOM    922 HD23 LEU A  69      56.621  64.679  44.142  1.00  0.00           H
ATOM    923  N   ILE A  70      60.109  60.922  46.968  1.00  0.00           N
ATOM    924  CA  ILE A  70      61.511  60.763  47.411  1.00  0.00           C
ATOM    925  C   ILE A  70      62.378  60.198  46.247  1.00  0.00           C
ATOM    926  O   ILE A  70      63.454  60.700  46.029  1.00  0.00           O
ATOM    927  CB  ILE A  70      61.496  59.975  48.748  1.00  0.00           C
ATOM    928  CG1 ILE A  70      60.901  60.764  49.975  1.00  0.00           C
ATOM    929  CG2 ILE A  70      62.990  59.640  49.089  1.00  0.00           C
ATOM    930  CD1 ILE A  70      60.242  59.798  50.919  1.00  0.00           C
ATOM    931  H   ILE A  70      59.370  60.400  47.418  1.00  0.00           H
ATOM    932  HA  ILE A  70      61.999  61.718  47.602  1.00  0.00           H
ATOM    933  HB  ILE A  70      61.038  59.023  48.482  1.00  0.00           H
ATOM    934 HG12 ILE A  70      61.606  61.463  50.424  1.00  0.00           H
ATOM    935 HG13 ILE A  70      60.112  61.390  49.558  1.00  0.00           H
ATOM    936 HG21 ILE A  70      63.029  59.199  50.085  1.00  0.00           H
ATOM    937 HG22 ILE A  70      63.385  58.814  48.498  1.00  0.00           H
ATOM    938 HG23 ILE A  70      63.647  60.509  49.131  1.00  0.00           H
ATOM    939 HD11 ILE A  70      59.555  59.143  50.382  1.00  0.00           H
ATOM    940 HD12 ILE A  70      60.989  59.188  51.428  1.00  0.00           H
ATOM    941 HD13 ILE A  70      59.786  60.487  51.629  1.00  0.00           H
ATOM    942  N   GLU A  71      61.911  59.140  45.611  1.00  0.00           N
ATOM    943  CA  GLU A  71      62.594  58.469  44.521  1.00  0.00           C
ATOM    944  C   GLU A  71      62.634  59.380  43.249  1.00  0.00           C
ATOM    945  O   GLU A  71      63.578  59.332  42.415  1.00  0.00           O
ATOM    946  CB  GLU A  71      61.812  57.136  44.251  1.00  0.00           C
ATOM    947  CG  GLU A  71      62.775  55.936  44.014  1.00  0.00           C
ATOM    948  CD  GLU A  71      63.440  55.543  45.384  1.00  0.00           C
ATOM    949  OE1 GLU A  71      62.959  54.572  45.936  1.00  0.00           O
ATOM    950  OE2 GLU A  71      64.430  56.235  45.829  1.00  0.00           O
ATOM    951  H   GLU A  71      61.020  58.774  45.917  1.00  0.00           H
ATOM    952  HA  GLU A  71      63.597  58.264  44.895  1.00  0.00           H
ATOM    953  HB2 GLU A  71      61.154  56.928  45.094  1.00  0.00           H
ATOM    954  HB3 GLU A  71      61.060  57.259  43.471  1.00  0.00           H
ATOM    955  HG2 GLU A  71      62.306  55.075  43.538  1.00  0.00           H
ATOM    956  HG3 GLU A  71      63.459  56.314  43.253  1.00  0.00           H
ATOM    957  N   THR A  72      61.652  60.287  43.027  1.00  0.01           N
ATOM    958  CA  THR A  72      61.665  61.223  41.872  1.00  0.01           C
ATOM    959  C   THR A  72      62.736  62.368  42.052  1.00  0.01           C
ATOM    960  O   THR A  72      63.585  62.744  41.169  1.00  0.01           O
ATOM    961  CB  THR A  72      60.318  61.817  41.691  1.00  0.01           C
ATOM    962  CG2 THR A  72      60.175  62.828  40.545  1.00  0.01           C
ATOM    963  OG1 THR A  72      59.571  60.699  41.385  1.00  0.01           O
ATOM    964  H   THR A  72      60.916  60.300  43.719  1.00  0.01           H
ATOM    965  HA  THR A  72      61.932  60.650  40.983  1.00  0.01           H
ATOM    966  HB  THR A  72      60.037  62.326  42.613  1.00  0.01           H
ATOM    967  HG1 THR A  72      59.248  60.268  42.180  1.00  0.01           H
ATOM    968 HG21 THR A  72      60.983  63.557  40.617  1.00  0.01           H
ATOM    969 HG22 THR A  72      60.232  62.280  39.605  1.00  0.01           H
ATOM    970 HG23 THR A  72      59.197  63.309  40.520  1.00  0.01           H
ATOM    971  N   LEU A  73      62.716  63.000  43.230  1.00  0.00           N
ATOM    972  CA  LEU A  73      63.607  64.025  43.646  1.00  0.00           C
ATOM    973  C   LEU A  73      65.076  63.446  43.808  1.00  0.00           C
ATOM    974  O   LEU A  73      66.027  64.109  43.434  1.00  0.00           O
ATOM    975  CB  LEU A  73      63.098  64.604  44.970  1.00  0.00           C
ATOM    976  CG  LEU A  73      63.859  65.794  45.585  1.00  0.00           C
ATOM    977  CD1 LEU A  73      64.088  66.972  44.640  1.00  0.00           C
ATOM    978  CD2 LEU A  73      63.085  66.257  46.851  1.00  0.00           C
ATOM    979  H   LEU A  73      62.124  62.540  43.907  1.00  0.00           H
ATOM    980  HA  LEU A  73      63.701  64.765  42.850  1.00  0.00           H
ATOM    981  HB2 LEU A  73      62.100  65.018  44.824  1.00  0.00           H
ATOM    982  HB3 LEU A  73      63.032  63.795  45.698  1.00  0.00           H
ATOM    983  HG  LEU A  73      64.873  65.459  45.803  1.00  0.00           H
ATOM    984 HD11 LEU A  73      64.499  66.614  43.696  1.00  0.00           H
ATOM    985 HD12 LEU A  73      63.198  67.548  44.384  1.00  0.00           H
ATOM    986 HD13 LEU A  73      64.777  67.642  45.154  1.00  0.00           H
ATOM    987 HD21 LEU A  73      62.959  65.476  47.600  1.00  0.00           H
ATOM    988 HD22 LEU A  73      63.676  67.081  47.250  1.00  0.00           H
ATOM    989 HD23 LEU A  73      62.114  66.658  46.561  1.00  0.00           H
ATOM    990  N   ASP A  74      65.144  62.172  44.215  1.00  0.00           N
ATOM    991  CA  ASP A  74      66.377  61.538  44.428  1.00  0.00           C
ATOM    992  C   ASP A  74      67.354  62.255  45.425  1.00  0.00           C
ATOM    993  O   ASP A  74      68.550  62.351  45.163  1.00  0.00           O
ATOM    994  CB  ASP A  74      67.100  61.155  43.119  1.00  0.00           C
ATOM    995  CG  ASP A  74      68.234  60.124  43.308  1.00  0.00           C
ATOM    996  OD1 ASP A  74      68.080  59.205  44.120  1.00  0.00           O
ATOM    997  OD2 ASP A  74      69.340  60.223  42.698  1.00  0.00           O
ATOM    998  H   ASP A  74      64.326  61.724  44.603  1.00  0.00           H
ATOM    999  HA  ASP A  74      66.071  60.540  44.741  1.00  0.00           H
ATOM   1000  HB2 ASP A  74      66.509  60.672  42.340  1.00  0.00           H
ATOM   1001  HB3 ASP A  74      67.462  62.042  42.599  1.00  0.00           H
ATOM   1002  N   PRO A  75      66.915  62.886  46.551  1.00  0.00           N
ATOM   1003  CA  PRO A  75      67.927  63.597  47.408  1.00  0.00           C
ATOM   1004  C   PRO A  75      68.848  62.674  48.206  1.00  0.00           C
ATOM   1005  O   PRO A  75      68.491  61.459  48.495  1.00  0.00           O
ATOM   1006  CB  PRO A  75      67.141  64.425  48.324  1.00  0.00           C
ATOM   1007  CG  PRO A  75      65.702  63.851  48.437  1.00  0.00           C
ATOM   1008  CD  PRO A  75      65.627  62.889  47.161  1.00  0.00           C
ATOM   1009  HA  PRO A  75      68.507  64.262  46.768  1.00  0.00           H
ATOM   1010  HB2 PRO A  75      67.652  64.494  49.285  1.00  0.00           H
ATOM   1011  HB3 PRO A  75      67.153  65.451  47.957  1.00  0.00           H
ATOM   1012  HG2 PRO A  75      65.558  63.331  49.384  1.00  0.00           H
ATOM   1013  HG3 PRO A  75      65.022  64.684  48.261  1.00  0.00           H
ATOM   1014  HD2 PRO A  75      65.333  61.888  47.477  1.00  0.00           H
ATOM   1015  HD3 PRO A  75      64.875  63.342  46.515  1.00  0.00           H
ATOM   1016  N   LYS A  76      70.062  63.098  48.590  1.00  0.00           N
ATOM   1017  CA  LYS A  76      71.127  62.125  48.997  1.00  0.00           C
ATOM   1018  C   LYS A  76      71.595  62.386  50.482  1.00  0.00           C
ATOM   1019  O   LYS A  76      71.380  63.463  50.969  1.00  0.00           O
ATOM   1020  CB  LYS A  76      72.365  62.298  48.120  1.00  0.00           C
ATOM   1021  CG  LYS A  76      72.324  62.003  46.584  1.00  0.00           C
ATOM   1022  CD  LYS A  76      71.887  60.534  46.246  1.00  0.00           C
ATOM   1023  CE  LYS A  76      71.826  60.262  44.767  1.00  0.00           C
ATOM   1024  NZ  LYS A  76      71.163  59.040  44.403  1.00  0.00           N
ATOM   1025  H   LYS A  76      70.306  64.060  48.405  1.00  0.00           H
ATOM   1026  HA  LYS A  76      70.766  61.099  48.921  1.00  0.00           H
ATOM   1027  HB2 LYS A  76      72.746  63.309  48.265  1.00  0.00           H
ATOM   1028  HB3 LYS A  76      73.190  61.629  48.365  1.00  0.00           H
ATOM   1029  HG2 LYS A  76      71.639  62.697  46.097  1.00  0.00           H
ATOM   1030  HG3 LYS A  76      73.233  62.279  46.049  1.00  0.00           H
ATOM   1031  HD2 LYS A  76      72.675  59.962  46.737  1.00  0.00           H
ATOM   1032  HD3 LYS A  76      70.970  60.236  46.755  1.00  0.00           H
ATOM   1033  HE2 LYS A  76      71.211  61.083  44.399  1.00  0.00           H
ATOM   1034  HE3 LYS A  76      72.832  60.320  44.350  1.00  0.00           H
ATOM   1035  HZ1 LYS A  76      70.292  59.193  43.915  1.00  0.00           H
ATOM   1036  HZ2 LYS A  76      71.691  58.548  43.697  1.00  0.00           H
ATOM   1037  HZ3 LYS A  76      70.999  58.426  45.188  1.00  0.00           H
ATOM   1038  N   ALA A  77      72.357  61.510  51.139  1.00  0.00           N
ATOM   1039  CA  ALA A  77      72.759  61.599  52.583  1.00  0.00           C
ATOM   1040  C   ALA A  77      73.571  62.784  53.060  1.00  0.00           C
ATOM   1041  O   ALA A  77      74.503  63.126  52.322  1.00  0.00           O
ATOM   1042  CB  ALA A  77      73.463  60.320  52.992  1.00  0.00           C
ATOM   1043  H   ALA A  77      72.703  60.732  50.594  1.00  0.00           H
ATOM   1044  HA  ALA A  77      71.820  61.683  53.130  1.00  0.00           H
ATOM   1045  HB1 ALA A  77      74.368  60.213  52.394  1.00  0.00           H
ATOM   1046  HB2 ALA A  77      73.783  60.182  54.024  1.00  0.00           H
ATOM   1047  HB3 ALA A  77      72.800  59.510  52.686  1.00  0.00           H
ATOM   1048  N   GLY A  78      73.273  63.380  54.190  1.00  0.00           N
ATOM   1049  CA  GLY A  78      73.960  64.610  54.646  1.00  0.00           C
ATOM   1050  C   GLY A  78      73.404  65.977  54.050  1.00  0.00           C
ATOM   1051  O   GLY A  78      73.760  67.072  54.634  1.00  0.00           O
ATOM   1052  H   GLY A  78      72.512  63.038  54.758  1.00  0.00           H
ATOM   1053  HA2 GLY A  78      73.988  64.705  55.731  1.00  0.00           H
ATOM   1054  HA3 GLY A  78      75.042  64.579  54.512  1.00  0.00           H
ATOM   1055  N   GLN A  79      72.609  65.956  52.962  1.00  0.00           N
ATOM   1056  CA  GLN A  79      71.871  67.126  52.447  1.00  0.00           C
ATOM   1057  C   GLN A  79      70.761  67.764  53.264  1.00  0.00           C
ATOM   1058  O   GLN A  79      70.380  67.220  54.312  1.00  0.00           O
ATOM   1059  CB  GLN A  79      71.263  66.803  51.039  1.00  0.00           C
ATOM   1060  CG  GLN A  79      72.331  66.299  50.040  1.00  0.00           C
ATOM   1061  CD  GLN A  79      71.952  66.030  48.572  1.00  0.00           C
ATOM   1062  NE2 GLN A  79      72.927  65.979  47.716  1.00  0.00           N
ATOM   1063  OE1 GLN A  79      70.778  66.076  48.209  1.00  0.00           O
ATOM   1064  H   GLN A  79      72.265  65.043  52.701  1.00  0.00           H
ATOM   1065  HA  GLN A  79      72.503  68.008  52.349  1.00  0.00           H
ATOM   1066  HB2 GLN A  79      70.442  66.091  51.123  1.00  0.00           H
ATOM   1067  HB3 GLN A  79      70.944  67.768  50.646  1.00  0.00           H
ATOM   1068  HG2 GLN A  79      73.092  67.076  50.105  1.00  0.00           H
ATOM   1069  HG3 GLN A  79      72.728  65.372  50.453  1.00  0.00           H
ATOM   1070 HE21 GLN A  79      72.753  65.637  46.782  1.00  0.00           H
ATOM   1071 HE22 GLN A  79      73.860  65.989  48.103  1.00  0.00           H
ATOM   1072  N   HIE A  80      70.300  68.990  52.809  1.00  0.00           N
ATOM   1073  CA  HIE A  80      69.232  69.872  53.385  1.00  0.00           C
ATOM   1074  C   HIE A  80      68.175  70.152  52.412  1.00  0.00           C
ATOM   1075  O   HIE A  80      68.350  71.009  51.577  1.00  0.00           O
ATOM   1076  CB  HIE A  80      69.712  71.154  54.113  1.00  0.00           C
ATOM   1077  CG  HIE A  80      68.808  71.746  55.177  1.00  0.00           C
ATOM   1078  CD2 HIE A  80      67.482  72.003  55.069  1.00  0.00           C
ATOM   1079  ND1 HIE A  80      69.286  72.243  56.376  1.00  0.00           N
ATOM   1080  CE1 HIE A  80      68.217  72.629  57.079  1.00  0.00           C
ATOM   1081  NE2 HIE A  80      67.120  72.575  56.280  1.00  0.00           N
ATOM   1082  H   HIE A  80      70.823  69.370  52.032  1.00  0.00           H
ATOM   1083  HA  HIE A  80      68.754  69.304  54.183  1.00  0.00           H
ATOM   1084  HB2 HIE A  80      70.659  70.940  54.608  1.00  0.00           H
ATOM   1085  HB3 HIE A  80      69.789  71.999  53.428  1.00  0.00           H
ATOM   1086  HD2 HIE A  80      66.837  71.750  54.240  1.00  0.00           H
ATOM   1087  HE1 HIE A  80      68.328  73.049  58.068  1.00  0.00           H
ATOM   1088  HE2 HIE A  80      66.201  72.693  56.681  1.00  0.00           H
ATOM   1089  N   LEU A  81      67.049  69.484  52.622  1.00  0.00           N
ATOM   1090  CA  LEU A  81      65.779  69.629  51.874  1.00  0.00           C
ATOM   1091  C   LEU A  81      64.962  70.830  52.499  1.00  0.00           C
ATOM   1092  O   LEU A  81      64.720  70.835  53.699  1.00  0.00           O
ATOM   1093  CB  LEU A  81      65.051  68.242  51.781  1.00  0.00           C
ATOM   1094  CG  LEU A  81      63.665  68.258  51.024  1.00  0.00           C
ATOM   1095  CD1 LEU A  81      63.838  68.749  49.631  1.00  0.00           C
ATOM   1096  CD2 LEU A  81      63.040  66.927  50.975  1.00  0.00           C
ATOM   1097  H   LEU A  81      66.965  68.992  53.500  1.00  0.00           H
ATOM   1098  HA  LEU A  81      66.109  69.887  50.868  1.00  0.00           H
ATOM   1099  HB2 LEU A  81      65.626  67.521  51.200  1.00  0.00           H
ATOM   1100  HB3 LEU A  81      64.981  67.831  52.788  1.00  0.00           H
ATOM   1101  HG  LEU A  81      62.995  68.847  51.650  1.00  0.00           H
ATOM   1102 HD11 LEU A  81      64.522  68.149  49.029  1.00  0.00           H
ATOM   1103 HD12 LEU A  81      62.852  68.949  49.213  1.00  0.00           H
ATOM   1104 HD13 LEU A  81      64.437  69.659  49.625  1.00  0.00           H
ATOM   1105 HD21 LEU A  81      62.825  66.555  51.976  1.00  0.00           H
ATOM   1106 HD22 LEU A  81      62.091  67.012  50.445  1.00  0.00           H
ATOM   1107 HD23 LEU A  81      63.664  66.349  50.294  1.00  0.00           H
ATOM   1108  N   LEU A  82      64.401  71.763  51.693  1.00  0.00           N
ATOM   1109  CA  LEU A  82      63.254  72.652  51.990  1.00  0.00           C
ATOM   1110  C   LEU A  82      61.943  71.999  51.574  1.00  0.00           C
ATOM   1111  O   LEU A  82      61.937  71.371  50.556  1.00  0.00           O
ATOM   1112  CB  LEU A  82      63.522  73.995  51.270  1.00  0.00           C
ATOM   1113  CG  LEU A  82      62.430  75.025  51.251  1.00  0.00           C
ATOM   1114  CD1 LEU A  82      62.197  75.547  52.595  1.00  0.00           C
ATOM   1115  CD2 LEU A  82      62.675  76.080  50.167  1.00  0.00           C
ATOM   1116  H   LEU A  82      64.619  71.585  50.723  1.00  0.00           H
ATOM   1117  HA  LEU A  82      63.324  72.891  53.052  1.00  0.00           H
ATOM   1118  HB2 LEU A  82      64.440  74.441  51.654  1.00  0.00           H
ATOM   1119  HB3 LEU A  82      63.788  73.873  50.220  1.00  0.00           H
ATOM   1120  HG  LEU A  82      61.502  74.498  51.031  1.00  0.00           H
ATOM   1121 HD11 LEU A  82      63.173  75.920  52.906  1.00  0.00           H
ATOM   1122 HD12 LEU A  82      61.509  76.382  52.456  1.00  0.00           H
ATOM   1123 HD13 LEU A  82      61.763  74.809  53.270  1.00  0.00           H
ATOM   1124 HD21 LEU A  82      62.023  76.951  50.245  1.00  0.00           H
ATOM   1125 HD22 LEU A  82      63.725  76.366  50.116  1.00  0.00           H
ATOM   1126 HD23 LEU A  82      62.371  75.679  49.200  1.00  0.00           H
ATOM   1127  N   ASP A  83      60.939  72.011  52.446  1.00 -0.04           N
ATOM   1128  CA  ASP A  83      59.603  71.463  52.241  1.00 -0.04           C
ATOM   1129  C   ASP A  83      58.649  72.693  52.283  1.00 -0.04           C
ATOM   1130  O   ASP A  83      58.302  73.139  53.377  1.00 -0.04           O
ATOM   1131  CB  ASP A  83      59.401  70.425  53.344  1.00 -0.04           C
ATOM   1132  CG  ASP A  83      57.996  69.763  53.307  1.00 -0.04           C
ATOM   1133  OD1 ASP A  83      57.179  70.002  52.397  1.00 -0.04           O
ATOM   1134  OD2 ASP A  83      57.692  69.074  54.331  1.00 -0.04           O
ATOM   1135  H   ASP A  83      61.093  72.549  53.287  1.00 -0.04           H
ATOM   1136  HA  ASP A  83      59.612  71.013  51.248  1.00 -0.04           H
ATOM   1137  HB2 ASP A  83      60.159  69.649  53.233  1.00 -0.04           H
ATOM   1138  HB3 ASP A  83      59.592  70.896  54.309  1.00 -0.04           H
ATOM   1139  N   ILE A  84      58.318  73.235  51.046  1.00 -0.03           N
ATOM   1140  CA  ILE A  84      57.490  74.425  50.881  1.00 -0.03           C
ATOM   1141  C   ILE A  84      56.021  74.159  51.043  1.00 -0.03           C
ATOM   1142  O   ILE A  84      55.380  73.567  50.191  1.00 -0.03           O
ATOM   1143  CB  ILE A  84      57.775  75.008  49.487  1.00 -0.03           C
ATOM   1144  CG1 ILE A  84      59.212  75.608  49.469  1.00 -0.03           C
ATOM   1145  CG2 ILE A  84      56.698  76.061  49.225  1.00 -0.03           C
ATOM   1146  CD1 ILE A  84      59.489  76.716  48.392  1.00 -0.03           C
ATOM   1147  H   ILE A  84      58.400  72.656  50.222  1.00 -0.03           H
ATOM   1148  HA  ILE A  84      57.840  75.149  51.618  1.00 -0.03           H
ATOM   1149  HB  ILE A  84      57.580  74.241  48.738  1.00 -0.03           H
ATOM   1150 HG12 ILE A  84      59.511  75.940  50.463  1.00 -0.03           H
ATOM   1151 HG13 ILE A  84      59.878  74.760  49.310  1.00 -0.03           H
ATOM   1152 HG21 ILE A  84      55.770  75.574  48.926  1.00 -0.03           H
ATOM   1153 HG22 ILE A  84      56.539  76.882  49.924  1.00 -0.03           H
ATOM   1154 HG23 ILE A  84      57.042  76.700  48.412  1.00 -0.03           H
ATOM   1155 HD11 ILE A  84      58.945  76.492  47.474  1.00 -0.03           H
ATOM   1156 HD12 ILE A  84      59.146  77.715  48.658  1.00 -0.03           H
ATOM   1157 HD13 ILE A  84      60.549  76.771  48.144  1.00 -0.03           H
ATOM   1158  N   GLY A  85      55.411  74.722  52.097  1.00 -0.03           N
ATOM   1159  CA  GLY A  85      54.050  74.337  52.310  1.00 -0.03           C
ATOM   1160  C   GLY A  85      53.984  72.883  52.919  1.00 -0.03           C
ATOM   1161  O   GLY A  85      53.316  71.968  52.342  1.00 -0.03           O
ATOM   1162  H   GLY A  85      55.885  75.178  52.864  1.00 -0.03           H
ATOM   1163  HA2 GLY A  85      53.561  74.923  53.088  1.00 -0.03           H
ATOM   1164  HA3 GLY A  85      53.483  74.472  51.389  1.00 -0.03           H
ATOM   1165  N   CYS A  86      54.709  72.751  54.033  1.00 -0.03           N
ATOM   1166  CA  CYS A  86      55.099  71.464  54.653  1.00 -0.03           C
ATOM   1167  C   CYS A  86      53.885  70.786  55.362  1.00 -0.03           C
ATOM   1168  O   CYS A  86      53.955  69.610  55.749  1.00 -0.03           O
ATOM   1169  CB  CYS A  86      56.095  71.789  55.759  1.00 -0.03           C
ATOM   1170  SG  CYS A  86      55.296  72.850  56.974  1.00 -0.03           S
ATOM   1171  H   CYS A  86      55.196  73.560  54.391  1.00 -0.03           H
ATOM   1172  HA  CYS A  86      55.467  70.718  53.948  1.00 -0.03           H
ATOM   1173  HB2 CYS A  86      56.343  70.858  56.269  1.00 -0.03           H
ATOM   1174  HB3 CYS A  86      56.982  72.301  55.387  1.00 -0.03           H
ATOM   1175  HG  CYS A  86      54.571  71.820  57.420  1.00 -0.03           H
ATOM   1176  N   GLY A  87      52.766  71.429  55.666  1.00  0.01           N
ATOM   1177  CA  GLY A  87      51.579  70.883  56.311  1.00  0.01           C
ATOM   1178  C   GLY A  87      51.939  70.501  57.785  1.00  0.01           C
ATOM   1179  O   GLY A  87      52.785  71.095  58.463  1.00  0.01           O
ATOM   1180  H   GLY A  87      52.668  72.360  55.287  1.00  0.01           H
ATOM   1181  HA2 GLY A  87      50.787  71.632  56.305  1.00  0.01           H
ATOM   1182  HA3 GLY A  87      51.200  69.988  55.818  1.00  0.01           H
ATOM   1183  N   THR A  88      51.331  69.371  58.185  1.00  0.03           N
ATOM   1184  CA  THR A  88      51.511  68.604  59.460  1.00  0.03           C
ATOM   1185  C   THR A  88      52.801  67.781  59.654  1.00  0.03           C
ATOM   1186  O   THR A  88      52.825  66.920  60.531  1.00  0.03           O
ATOM   1187  CB  THR A  88      50.296  67.671  59.682  1.00  0.03           C
ATOM   1188  CG2 THR A  88      49.096  68.641  59.662  1.00  0.03           C
ATOM   1189  OG1 THR A  88      50.233  66.694  58.684  1.00  0.03           O
ATOM   1190  H   THR A  88      50.738  68.848  57.556  1.00  0.03           H
ATOM   1191  HA  THR A  88      51.659  69.383  60.207  1.00  0.03           H
ATOM   1192  HB  THR A  88      50.427  67.230  60.670  1.00  0.03           H
ATOM   1193  HG1 THR A  88      49.628  67.016  58.012  1.00  0.03           H
ATOM   1194 HG21 THR A  88      49.296  69.430  60.387  1.00  0.03           H
ATOM   1195 HG22 THR A  88      48.927  69.146  58.711  1.00  0.03           H
ATOM   1196 HG23 THR A  88      48.320  68.075  60.178  1.00  0.03           H
ATOM   1197  N   GLY A  89      53.876  67.983  58.826  1.00  0.01           N
ATOM   1198  CA  GLY A  89      55.170  67.358  59.112  1.00  0.01           C
ATOM   1199  C   GLY A  89      55.338  65.901  58.611  1.00  0.01           C
ATOM   1200  O   GLY A  89      56.420  65.370  58.697  1.00  0.01           O
ATOM   1201  H   GLY A  89      53.853  68.708  58.123  1.00  0.01           H
ATOM   1202  HA2 GLY A  89      55.868  68.065  58.666  1.00  0.01           H
ATOM   1203  HA3 GLY A  89      55.269  67.246  60.192  1.00  0.01           H
ATOM   1204  N   ARG A  90      54.247  65.274  58.076  1.00  0.04           N
ATOM   1205  CA  ARG A  90      54.261  63.836  57.651  1.00  0.04           C
ATOM   1206  C   ARG A  90      55.324  63.659  56.475  1.00  0.04           C
ATOM   1207  O   ARG A  90      56.185  62.764  56.699  1.00  0.04           O
ATOM   1208  CB  ARG A  90      52.894  63.374  57.141  1.00  0.04           C
ATOM   1209  CG  ARG A  90      52.794  61.900  56.722  1.00  0.04           C
ATOM   1210  CD  ARG A  90      52.962  60.885  57.816  1.00  0.04           C
ATOM   1211  NE  ARG A  90      52.596  59.565  57.278  1.00  0.04           N
ATOM   1212  CZ  ARG A  90      52.385  58.371  57.859  1.00  0.04           C
ATOM   1213  NH1 ARG A  90      52.410  58.227  59.133  1.00  0.04           N
ATOM   1214  NH2 ARG A  90      52.078  57.296  57.153  1.00  0.04           N
ATOM   1215  H   ARG A  90      53.418  65.821  57.895  1.00  0.04           H
ATOM   1216  HA  ARG A  90      54.580  63.154  58.440  1.00  0.04           H
ATOM   1217  HB2 ARG A  90      52.197  63.548  57.961  1.00  0.04           H
ATOM   1218  HB3 ARG A  90      52.657  63.920  56.228  1.00  0.04           H
ATOM   1219  HG2 ARG A  90      51.770  61.861  56.349  1.00  0.04           H
ATOM   1220  HG3 ARG A  90      53.530  61.638  55.962  1.00  0.04           H
ATOM   1221  HD2 ARG A  90      54.001  60.951  58.139  1.00  0.04           H
ATOM   1222  HD3 ARG A  90      52.281  61.225  58.597  1.00  0.04           H
ATOM   1223  HE  ARG A  90      52.213  59.512  56.346  1.00  0.04           H
ATOM   1224 HH11 ARG A  90      52.662  59.024  59.699  1.00  0.04           H
ATOM   1225 HH12 ARG A  90      52.398  57.317  59.570  1.00  0.04           H
ATOM   1226 HH21 ARG A  90      52.238  57.395  56.161  1.00  0.04           H
ATOM   1227 HH22 ARG A  90      52.014  56.389  57.592  1.00  0.04           H
ATOM   1228  N   THR A  91      55.349  64.416  55.330  1.00  0.00           N
ATOM   1229  CA  THR A  91      56.275  64.129  54.259  1.00  0.00           C
ATOM   1230  C   THR A  91      57.762  64.427  54.625  1.00  0.00           C
ATOM   1231  O   THR A  91      58.661  63.668  54.246  1.00  0.00           O
ATOM   1232  CB  THR A  91      55.798  64.862  53.020  1.00  0.00           C
ATOM   1233  CG2 THR A  91      54.261  64.633  52.568  1.00  0.00           C
ATOM   1234  OG1 THR A  91      55.905  66.283  53.089  1.00  0.00           O
ATOM   1235  H   THR A  91      54.642  65.135  55.268  1.00  0.00           H
ATOM   1236  HA  THR A  91      56.215  63.109  53.880  1.00  0.00           H
ATOM   1237  HB  THR A  91      56.413  64.552  52.175  1.00  0.00           H
ATOM   1238  HG1 THR A  91      56.086  66.678  53.945  1.00  0.00           H
ATOM   1239 HG21 THR A  91      53.485  65.077  53.193  1.00  0.00           H
ATOM   1240 HG22 THR A  91      54.085  64.905  51.527  1.00  0.00           H
ATOM   1241 HG23 THR A  91      54.179  63.547  52.594  1.00  0.00           H
ATOM   1242  N   ALA A  92      57.977  65.506  55.412  1.00  0.01           N
ATOM   1243  CA  ALA A  92      59.279  65.894  55.984  1.00  0.01           C
ATOM   1244  C   ALA A  92      59.820  64.745  56.889  1.00  0.01           C
ATOM   1245  O   ALA A  92      60.991  64.318  56.721  1.00  0.01           O
ATOM   1246  CB  ALA A  92      59.102  67.169  56.846  1.00  0.01           C
ATOM   1247  H   ALA A  92      57.145  65.960  55.760  1.00  0.01           H
ATOM   1248  HA  ALA A  92      60.008  66.067  55.193  1.00  0.01           H
ATOM   1249  HB1 ALA A  92      60.040  67.425  57.338  1.00  0.01           H
ATOM   1250  HB2 ALA A  92      58.846  68.028  56.227  1.00  0.01           H
ATOM   1251  HB3 ALA A  92      58.314  67.202  57.598  1.00  0.01           H
ATOM   1252  N   LEU A  93      58.998  64.191  57.796  1.00  0.01           N
ATOM   1253  CA  LEU A  93      59.452  62.981  58.538  1.00  0.01           C
ATOM   1254  C   LEU A  93      59.954  61.907  57.603  1.00  0.01           C
ATOM   1255  O   LEU A  93      61.072  61.321  57.643  1.00  0.01           O
ATOM   1256  CB  LEU A  93      58.339  62.491  59.495  1.00  0.01           C
ATOM   1257  CG  LEU A  93      58.735  61.394  60.408  1.00  0.01           C
ATOM   1258  CD1 LEU A  93      60.001  61.610  61.156  1.00  0.01           C
ATOM   1259  CD2 LEU A  93      57.723  61.147  61.513  1.00  0.01           C
ATOM   1260  H   LEU A  93      58.028  64.426  57.948  1.00  0.01           H
ATOM   1261  HA  LEU A  93      60.259  63.371  59.158  1.00  0.01           H
ATOM   1262  HB2 LEU A  93      57.878  63.322  60.029  1.00  0.01           H
ATOM   1263  HB3 LEU A  93      57.517  62.068  58.918  1.00  0.01           H
ATOM   1264  HG  LEU A  93      58.836  60.436  59.898  1.00  0.01           H
ATOM   1265 HD11 LEU A  93      60.832  61.904  60.514  1.00  0.01           H
ATOM   1266 HD12 LEU A  93      59.955  62.416  61.888  1.00  0.01           H
ATOM   1267 HD13 LEU A  93      60.353  60.701  61.642  1.00  0.01           H
ATOM   1268 HD21 LEU A  93      57.550  62.076  62.056  1.00  0.01           H
ATOM   1269 HD22 LEU A  93      56.806  60.824  61.020  1.00  0.01           H
ATOM   1270 HD23 LEU A  93      57.901  60.334  62.216  1.00  0.01           H
ATOM   1271  N   LYS A  94      59.061  61.435  56.690  1.00  0.02           N
ATOM   1272  CA  LYS A  94      59.351  60.338  55.700  1.00  0.02           C
ATOM   1273  C   LYS A  94      60.620  60.691  54.924  1.00  0.02           C
ATOM   1274  O   LYS A  94      61.499  59.844  54.661  1.00  0.02           O
ATOM   1275  CB  LYS A  94      58.185  60.069  54.723  1.00  0.02           C
ATOM   1276  CG  LYS A  94      56.992  59.311  55.324  1.00  0.02           C
ATOM   1277  CD  LYS A  94      55.743  58.848  54.472  1.00  0.02           C
ATOM   1278  CE  LYS A  94      55.974  57.902  53.237  1.00  0.02           C
ATOM   1279  NZ  LYS A  94      56.773  56.771  53.572  1.00  0.02           N
ATOM   1280  H   LYS A  94      58.107  61.759  56.764  1.00  0.02           H
ATOM   1281  HA  LYS A  94      59.595  59.413  56.223  1.00  0.02           H
ATOM   1282  HB2 LYS A  94      57.828  60.974  54.231  1.00  0.02           H
ATOM   1283  HB3 LYS A  94      58.557  59.409  53.940  1.00  0.02           H
ATOM   1284  HG2 LYS A  94      57.529  58.461  55.746  1.00  0.02           H
ATOM   1285  HG3 LYS A  94      56.722  59.934  56.176  1.00  0.02           H
ATOM   1286  HD2 LYS A  94      55.159  58.323  55.228  1.00  0.02           H
ATOM   1287  HD3 LYS A  94      55.165  59.688  54.088  1.00  0.02           H
ATOM   1288  HE2 LYS A  94      54.971  57.575  52.964  1.00  0.02           H
ATOM   1289  HE3 LYS A  94      56.498  58.457  52.459  1.00  0.02           H
ATOM   1290  HZ1 LYS A  94      57.732  56.954  53.831  1.00  0.02           H
ATOM   1291  HZ2 LYS A  94      56.400  56.157  54.282  1.00  0.02           H
ATOM   1292  HZ3 LYS A  94      56.959  56.291  52.704  1.00  0.02           H
ATOM   1293  N   ALA A  95      60.906  61.949  54.528  1.00  0.00           N
ATOM   1294  CA  ALA A  95      62.190  62.346  53.849  1.00  0.00           C
ATOM   1295  C   ALA A  95      63.413  62.060  54.785  1.00  0.00           C
ATOM   1296  O   ALA A  95      64.267  61.319  54.243  1.00  0.00           O
ATOM   1297  CB  ALA A  95      62.143  63.848  53.509  1.00  0.00           C
ATOM   1298  H   ALA A  95      60.324  62.744  54.752  1.00  0.00           H
ATOM   1299  HA  ALA A  95      62.247  61.709  52.967  1.00  0.00           H
ATOM   1300  HB1 ALA A  95      61.348  64.186  52.844  1.00  0.00           H
ATOM   1301  HB2 ALA A  95      61.870  64.309  54.458  1.00  0.00           H
ATOM   1302  HB3 ALA A  95      63.127  64.137  53.141  1.00  0.00           H
ATOM   1303  N   ALA A  96      63.408  62.559  56.050  1.00  0.00           N
ATOM   1304  CA  ALA A  96      64.572  62.372  56.906  1.00  0.00           C
ATOM   1305  C   ALA A  96      64.938  60.925  57.178  1.00  0.00           C
ATOM   1306  O   ALA A  96      66.149  60.598  57.154  1.00  0.00           O
ATOM   1307  CB  ALA A  96      64.330  63.187  58.152  1.00  0.00           C
ATOM   1308  H   ALA A  96      62.614  63.145  56.269  1.00  0.00           H
ATOM   1309  HA  ALA A  96      65.424  62.825  56.399  1.00  0.00           H
ATOM   1310  HB1 ALA A  96      63.398  62.828  58.589  1.00  0.00           H
ATOM   1311  HB2 ALA A  96      65.183  63.144  58.829  1.00  0.00           H
ATOM   1312  HB3 ALA A  96      64.155  64.246  57.962  1.00  0.00           H
ATOM   1313  N   ARG A  97      63.923  60.089  57.378  1.00  0.00           N
ATOM   1314  CA  ARG A  97      64.112  58.672  57.643  1.00  0.00           C
ATOM   1315  C   ARG A  97      64.495  57.833  56.338  1.00  0.00           C
ATOM   1316  O   ARG A  97      65.164  56.788  56.436  1.00  0.00           O
ATOM   1317  CB  ARG A  97      62.830  58.129  58.318  1.00  0.00           C
ATOM   1318  CG  ARG A  97      62.418  58.895  59.617  1.00  0.00           C
ATOM   1319  CD  ARG A  97      61.338  58.109  60.374  1.00  0.00           C
ATOM   1320  NE  ARG A  97      59.959  57.801  59.818  1.00  0.00           N
ATOM   1321  CZ  ARG A  97      58.848  57.473  60.509  1.00  0.00           C
ATOM   1322  NH1 ARG A  97      58.739  57.509  61.828  1.00  0.00           N
ATOM   1323  NH2 ARG A  97      57.813  56.976  59.860  1.00  0.00           N
ATOM   1324  H   ARG A  97      62.986  60.442  57.245  1.00  0.00           H
ATOM   1325  HA  ARG A  97      64.944  58.560  58.337  1.00  0.00           H
ATOM   1326  HB2 ARG A  97      61.952  58.228  57.679  1.00  0.00           H
ATOM   1327  HB3 ARG A  97      63.069  57.098  58.577  1.00  0.00           H
ATOM   1328  HG2 ARG A  97      63.196  59.062  60.361  1.00  0.00           H
ATOM   1329  HG3 ARG A  97      62.043  59.894  59.393  1.00  0.00           H
ATOM   1330  HD2 ARG A  97      61.813  57.204  60.751  1.00  0.00           H
ATOM   1331  HD3 ARG A  97      61.222  58.686  61.291  1.00  0.00           H
ATOM   1332  HE  ARG A  97      59.928  57.554  58.839  1.00  0.00           H
ATOM   1333 HH11 ARG A  97      59.546  57.650  62.419  1.00  0.00           H
ATOM   1334 HH12 ARG A  97      57.886  57.250  62.302  1.00  0.00           H
ATOM   1335 HH21 ARG A  97      57.844  57.018  58.851  1.00  0.00           H
ATOM   1336 HH22 ARG A  97      56.940  56.945  60.365  1.00  0.00           H
ATOM   1337  N   GLN A  98      64.047  58.235  55.137  1.00  0.00           N
ATOM   1338  CA  GLN A  98      64.227  57.452  53.941  1.00  0.00           C
ATOM   1339  C   GLN A  98      65.466  57.865  53.108  1.00  0.00           C
ATOM   1340  O   GLN A  98      65.927  56.956  52.415  1.00  0.00           O
ATOM   1341  CB  GLN A  98      62.742  57.293  53.363  1.00  0.00           C
ATOM   1342  CG  GLN A  98      61.703  56.630  54.267  1.00  0.00           C
ATOM   1343  CD  GLN A  98      60.339  56.782  53.683  1.00  0.00           C
ATOM   1344  NE2 GLN A  98      60.103  56.664  52.401  1.00  0.00           N
ATOM   1345  OE1 GLN A  98      59.394  56.999  54.392  1.00  0.00           O
ATOM   1346  H   GLN A  98      63.380  58.988  55.043  1.00  0.00           H
ATOM   1347  HA  GLN A  98      64.407  56.399  54.161  1.00  0.00           H
ATOM   1348  HB2 GLN A  98      62.617  58.318  53.014  1.00  0.00           H
ATOM   1349  HB3 GLN A  98      62.882  56.799  52.402  1.00  0.00           H
ATOM   1350  HG2 GLN A  98      61.938  55.581  54.442  1.00  0.00           H
ATOM   1351  HG3 GLN A  98      61.738  57.179  55.208  1.00  0.00           H
ATOM   1352 HE21 GLN A  98      59.187  56.617  51.977  1.00  0.00           H
ATOM   1353 HE22 GLN A  98      60.838  56.307  51.808  1.00  0.00           H
ATOM   1354  N   ARG A  99      66.022  59.049  53.353  1.00  0.00           N
ATOM   1355  CA  ARG A  99      67.185  59.471  52.640  1.00  0.00           C
ATOM   1356  C   ARG A  99      68.387  59.856  53.486  1.00  0.00           C
ATOM   1357  O   ARG A  99      69.507  59.882  52.939  1.00  0.00           O
ATOM   1358  CB  ARG A  99      66.857  60.493  51.588  1.00  0.00           C
ATOM   1359  CG  ARG A  99      66.111  59.960  50.408  1.00  0.00           C
ATOM   1360  CD  ARG A  99      66.944  58.893  49.635  1.00  0.00           C
ATOM   1361  NE  ARG A  99      66.296  58.612  48.375  1.00  0.00           N
ATOM   1362  CZ  ARG A  99      66.780  58.799  47.145  1.00  0.00           C
ATOM   1363  NH1 ARG A  99      67.859  59.418  46.887  1.00  0.00           N
ATOM   1364  NH2 ARG A  99      66.235  58.364  46.066  1.00  0.00           N
ATOM   1365  H   ARG A  99      65.538  59.789  53.840  1.00  0.00           H
ATOM   1366  HA  ARG A  99      67.667  58.632  52.137  1.00  0.00           H
ATOM   1367  HB2 ARG A  99      66.242  61.273  52.037  1.00  0.00           H
ATOM   1368  HB3 ARG A  99      67.797  60.950  51.279  1.00  0.00           H
ATOM   1369  HG2 ARG A  99      65.193  59.467  50.729  1.00  0.00           H
ATOM   1370  HG3 ARG A  99      65.968  60.787  49.713  1.00  0.00           H
ATOM   1371  HD2 ARG A  99      67.994  59.177  49.565  1.00  0.00           H
ATOM   1372  HD3 ARG A  99      66.919  57.967  50.211  1.00  0.00           H
ATOM   1373  HE  ARG A  99      65.451  58.060  48.415  1.00  0.00           H
ATOM   1374 HH11 ARG A  99      68.227  60.042  47.592  1.00  0.00           H
ATOM   1375 HH12 ARG A  99      68.232  59.458  45.949  1.00  0.00           H
ATOM   1376 HH21 ARG A  99      65.482  57.697  46.161  1.00  0.00           H
ATOM   1377 HH22 ARG A  99      66.605  58.661  45.174  1.00  0.00           H
ATOM   1378  N   GLY A 100      68.269  60.212  54.836  1.00  0.00           N
ATOM   1379  CA  GLY A 100      69.370  60.592  55.723  1.00  0.00           C
ATOM   1380  C   GLY A 100      69.724  62.063  55.626  1.00  0.00           C
ATOM   1381  O   GLY A 100      70.847  62.448  55.398  1.00  0.00           O
ATOM   1382  H   GLY A 100      67.499  59.773  55.321  1.00  0.00           H
ATOM   1383  HA2 GLY A 100      69.015  60.435  56.742  1.00  0.00           H
ATOM   1384  HA3 GLY A 100      70.278  60.050  55.455  1.00  0.00           H
ATOM   1385  N   ILE A 101      68.703  62.912  55.784  1.00  0.00           N
ATOM   1386  CA  ILE A 101      68.748  64.355  55.461  1.00  0.00           C
ATOM   1387  C   ILE A 101      67.973  65.140  56.517  1.00  0.00           C
ATOM   1388  O   ILE A 101      66.974  64.779  57.159  1.00  0.00           O
ATOM   1389  CB  ILE A 101      68.161  64.600  54.076  1.00  0.00           C
ATOM   1390  CG1 ILE A 101      66.679  64.363  53.863  1.00  0.00           C
ATOM   1391  CG2 ILE A 101      69.068  63.919  53.052  1.00  0.00           C
ATOM   1392  CD1 ILE A 101      66.186  64.807  52.414  1.00  0.00           C
ATOM   1393  H   ILE A 101      67.838  62.551  56.160  1.00  0.00           H
ATOM   1394  HA  ILE A 101      69.714  64.859  55.426  1.00  0.00           H
ATOM   1395  HB  ILE A 101      68.298  65.666  53.894  1.00  0.00           H
ATOM   1396 HG12 ILE A 101      66.361  63.342  54.079  1.00  0.00           H
ATOM   1397 HG13 ILE A 101      66.097  65.039  54.488  1.00  0.00           H
ATOM   1398 HG21 ILE A 101      68.800  64.224  52.041  1.00  0.00           H
ATOM   1399 HG22 ILE A 101      70.118  64.063  53.303  1.00  0.00           H
ATOM   1400 HG23 ILE A 101      68.961  62.844  53.193  1.00  0.00           H
ATOM   1401 HD11 ILE A 101      66.624  65.752  52.092  1.00  0.00           H
ATOM   1402 HD12 ILE A 101      66.464  64.016  51.718  1.00  0.00           H
ATOM   1403 HD13 ILE A 101      65.114  65.001  52.434  1.00  0.00           H
ATOM   1404  N   ALA A 102      68.444  66.327  56.717  1.00  0.00           N
ATOM   1405  CA  ALA A 102      67.724  67.375  57.440  1.00  0.00           C
ATOM   1406  C   ALA A 102      66.563  67.894  56.495  1.00  0.00           C
ATOM   1407  O   ALA A 102      66.600  67.705  55.229  1.00  0.00           O
ATOM   1408  CB  ALA A 102      68.743  68.444  57.670  1.00  0.00           C
ATOM   1409  H   ALA A 102      69.213  66.631  56.137  1.00  0.00           H
ATOM   1410  HA  ALA A 102      67.384  66.995  58.404  1.00  0.00           H
ATOM   1411  HB1 ALA A 102      68.302  69.123  58.399  1.00  0.00           H
ATOM   1412  HB2 ALA A 102      69.660  68.014  58.074  1.00  0.00           H
ATOM   1413  HB3 ALA A 102      68.925  68.982  56.739  1.00  0.00           H
ATOM   1414  N   VAL A 103      65.595  68.611  57.100  1.00  0.00           N
ATOM   1415  CA  VAL A 103      64.403  69.266  56.448  1.00  0.00           C
ATOM   1416  C   VAL A 103      63.928  70.570  57.040  1.00  0.00           C
ATOM   1417  O   VAL A 103      63.966  70.670  58.284  1.00  0.00           O
ATOM   1418  CB  VAL A 103      63.152  68.341  56.466  1.00  0.00           C
ATOM   1419  CG1 VAL A 103      62.030  68.847  55.524  1.00  0.00           C
ATOM   1420  CG2 VAL A 103      63.508  66.959  55.959  1.00  0.00           C
ATOM   1421  H   VAL A 103      65.651  68.479  58.100  1.00  0.00           H
ATOM   1422  HA  VAL A 103      64.685  69.445  55.411  1.00  0.00           H
ATOM   1423  HB  VAL A 103      62.792  68.384  57.494  1.00  0.00           H
ATOM   1424 HG11 VAL A 103      61.566  69.792  55.808  1.00  0.00           H
ATOM   1425 HG12 VAL A 103      62.423  68.871  54.507  1.00  0.00           H
ATOM   1426 HG13 VAL A 103      61.209  68.131  55.507  1.00  0.00           H
ATOM   1427 HG21 VAL A 103      62.603  66.400  55.722  1.00  0.00           H
ATOM   1428 HG22 VAL A 103      63.974  67.171  54.996  1.00  0.00           H
ATOM   1429 HG23 VAL A 103      64.201  66.354  56.544  1.00  0.00           H
ATOM   1430  N   THR A 104      63.499  71.548  56.291  1.00  0.00           N
ATOM   1431  CA  THR A 104      62.975  72.828  56.817  1.00  0.00           C
ATOM   1432  C   THR A 104      61.547  73.026  56.235  1.00  0.00           C
ATOM   1433  O   THR A 104      61.416  73.173  55.019  1.00  0.00           O
ATOM   1434  CB  THR A 104      63.856  74.013  56.445  1.00  0.00           C
ATOM   1435  CG2 THR A 104      63.332  75.496  56.418  1.00  0.00           C
ATOM   1436  OG1 THR A 104      64.928  73.978  57.304  1.00  0.00           O
ATOM   1437  H   THR A 104      63.582  71.443  55.290  1.00  0.00           H
ATOM   1438  HA  THR A 104      62.885  72.827  57.903  1.00  0.00           H
ATOM   1439  HB  THR A 104      64.231  73.774  55.450  1.00  0.00           H
ATOM   1440  HG1 THR A 104      65.576  74.652  57.087  1.00  0.00           H
ATOM   1441 HG21 THR A 104      62.741  75.810  57.278  1.00  0.00           H
ATOM   1442 HG22 THR A 104      64.202  76.141  56.299  1.00  0.00           H
ATOM   1443 HG23 THR A 104      62.735  75.722  55.534  1.00  0.00           H
ATOM   1444  N   GLY A 105      60.597  72.763  57.186  1.00  0.01           N
ATOM   1445  CA  GLY A 105      59.166  72.943  56.773  1.00  0.01           C
ATOM   1446  C   GLY A 105      58.672  74.344  56.945  1.00  0.01           C
ATOM   1447  O   GLY A 105      58.759  74.914  58.038  1.00  0.01           O
ATOM   1448  H   GLY A 105      60.873  72.546  58.132  1.00  0.01           H
ATOM   1449  HA2 GLY A 105      59.140  72.758  55.699  1.00  0.01           H
ATOM   1450  HA3 GLY A 105      58.460  72.345  57.351  1.00  0.01           H
ATOM   1451  N   VAL A 106      58.112  74.939  55.870  1.00 -0.01           N
ATOM   1452  CA  VAL A 106      57.560  76.327  55.800  1.00 -0.01           C
ATOM   1453  C   VAL A 106      56.005  76.260  55.581  1.00 -0.01           C
ATOM   1454  O   VAL A 106      55.550  75.500  54.733  1.00 -0.01           O
ATOM   1455  CB  VAL A 106      58.141  77.084  54.568  1.00 -0.01           C
ATOM   1456  CG1 VAL A 106      57.414  78.357  54.152  1.00 -0.01           C
ATOM   1457  CG2 VAL A 106      59.585  77.472  54.689  1.00 -0.01           C
ATOM   1458  H   VAL A 106      58.064  74.361  55.043  1.00 -0.01           H
ATOM   1459  HA  VAL A 106      57.854  76.783  56.745  1.00 -0.01           H
ATOM   1460  HB  VAL A 106      58.241  76.414  53.714  1.00 -0.01           H
ATOM   1461 HG11 VAL A 106      57.451  79.109  54.939  1.00 -0.01           H
ATOM   1462 HG12 VAL A 106      57.914  78.893  53.345  1.00 -0.01           H
ATOM   1463 HG13 VAL A 106      56.406  78.156  53.789  1.00 -0.01           H
ATOM   1464 HG21 VAL A 106      59.657  78.400  55.258  1.00 -0.01           H
ATOM   1465 HG22 VAL A 106      60.179  76.687  55.157  1.00 -0.01           H
ATOM   1466 HG23 VAL A 106      60.029  77.589  53.701  1.00 -0.01           H
ATOM   1467  N   ALA A 107      55.277  77.012  56.404  1.00 -0.01           N
ATOM   1468  CA  ALA A 107      53.850  77.231  56.134  1.00 -0.01           C
ATOM   1469  C   ALA A 107      53.333  78.524  56.838  1.00 -0.01           C
ATOM   1470  O   ALA A 107      53.914  79.060  57.765  1.00 -0.01           O
ATOM   1471  CB  ALA A 107      53.010  76.052  56.589  1.00 -0.01           C
ATOM   1472  H   ALA A 107      55.689  77.438  57.222  1.00 -0.01           H
ATOM   1473  HA  ALA A 107      53.788  77.336  55.051  1.00 -0.01           H
ATOM   1474  HB1 ALA A 107      52.069  76.042  56.038  1.00 -0.01           H
ATOM   1475  HB2 ALA A 107      53.495  75.104  56.354  1.00 -0.01           H
ATOM   1476  HB3 ALA A 107      52.788  76.126  57.653  1.00 -0.01           H
ATOM   1477  N   VAL A 108      52.175  78.950  56.363  1.00  0.00           N
ATOM   1478  CA  VAL A 108      51.468  80.105  56.864  1.00  0.00           C
ATOM   1479  C   VAL A 108      50.234  79.842  57.759  1.00  0.00           C
ATOM   1480  O   VAL A 108      49.779  80.701  58.543  1.00  0.00           O
ATOM   1481  CB  VAL A 108      51.059  81.153  55.783  1.00  0.00           C
ATOM   1482  CG1 VAL A 108      52.281  81.766  55.238  1.00  0.00           C
ATOM   1483  CG2 VAL A 108      50.215  80.592  54.688  1.00  0.00           C
ATOM   1484  H   VAL A 108      51.903  78.540  55.481  1.00  0.00           H
ATOM   1485  HA  VAL A 108      52.097  80.625  57.587  1.00  0.00           H
ATOM   1486  HB  VAL A 108      50.508  81.962  56.264  1.00  0.00           H
ATOM   1487 HG11 VAL A 108      52.838  82.214  56.061  1.00  0.00           H
ATOM   1488 HG12 VAL A 108      52.984  81.092  54.749  1.00  0.00           H
ATOM   1489 HG13 VAL A 108      52.138  82.607  54.559  1.00  0.00           H
ATOM   1490 HG21 VAL A 108      50.777  79.896  54.065  1.00  0.00           H
ATOM   1491 HG22 VAL A 108      49.388  80.017  55.105  1.00  0.00           H
ATOM   1492 HG23 VAL A 108      49.890  81.267  53.896  1.00  0.00           H
ATOM   1493  N   SER A 109      49.837  78.547  57.728  1.00  0.00           N
ATOM   1494  CA  SER A 109      48.941  77.981  58.761  1.00  0.00           C
ATOM   1495  C   SER A 109      49.660  77.741  60.087  1.00  0.00           C
ATOM   1496  O   SER A 109      50.424  76.796  60.161  1.00  0.00           O
ATOM   1497  CB  SER A 109      48.332  76.826  58.195  1.00  0.00           C
ATOM   1498  OG  SER A 109      47.641  76.039  59.166  1.00  0.00           O
ATOM   1499  H   SER A 109      50.221  77.919  57.037  1.00  0.00           H
ATOM   1500  HA  SER A 109      48.183  78.761  58.833  1.00  0.00           H
ATOM   1501  HB2 SER A 109      47.608  77.184  57.463  1.00  0.00           H
ATOM   1502  HB3 SER A 109      49.107  76.238  57.705  1.00  0.00           H
ATOM   1503  HG  SER A 109      47.083  76.602  59.707  1.00  0.00           H
ATOM   1504  N   LYS A 110      49.334  78.406  61.188  1.00  0.01           N
ATOM   1505  CA  LYS A 110      49.898  78.120  62.500  1.00  0.01           C
ATOM   1506  C   LYS A 110      49.600  76.783  63.060  1.00  0.01           C
ATOM   1507  O   LYS A 110      50.407  76.186  63.713  1.00  0.01           O
ATOM   1508  CB  LYS A 110      49.351  79.259  63.427  1.00  0.01           C
ATOM   1509  CG  LYS A 110      49.590  80.729  62.836  1.00  0.01           C
ATOM   1510  CD  LYS A 110      48.907  81.775  63.766  1.00  0.01           C
ATOM   1511  CE  LYS A 110      47.449  81.438  64.211  1.00  0.01           C
ATOM   1512  NZ  LYS A 110      46.526  81.639  63.127  1.00  0.01           N
ATOM   1513  H   LYS A 110      48.517  78.990  61.083  1.00  0.01           H
ATOM   1514  HA  LYS A 110      50.984  78.212  62.486  1.00  0.01           H
ATOM   1515  HB2 LYS A 110      48.289  79.054  63.558  1.00  0.01           H
ATOM   1516  HB3 LYS A 110      49.905  79.097  64.352  1.00  0.01           H
ATOM   1517  HG2 LYS A 110      50.671  80.868  62.828  1.00  0.01           H
ATOM   1518  HG3 LYS A 110      49.164  80.772  61.834  1.00  0.01           H
ATOM   1519  HD2 LYS A 110      49.454  81.857  64.706  1.00  0.01           H
ATOM   1520  HD3 LYS A 110      48.945  82.776  63.337  1.00  0.01           H
ATOM   1521  HE2 LYS A 110      47.363  80.422  64.598  1.00  0.01           H
ATOM   1522  HE3 LYS A 110      47.140  82.080  65.036  1.00  0.01           H
ATOM   1523  HZ1 LYS A 110      45.612  81.758  63.540  1.00  0.01           H
ATOM   1524  HZ2 LYS A 110      46.751  82.487  62.626  1.00  0.01           H
ATOM   1525  HZ3 LYS A 110      46.653  80.891  62.460  1.00  0.01           H
ATOM   1526  N   GLU A 111      48.424  76.170  62.763  1.00  0.01           N
ATOM   1527  CA  GLU A 111      47.958  74.868  63.347  1.00  0.01           C
ATOM   1528  C   GLU A 111      48.474  73.605  62.649  1.00  0.01           C
ATOM   1529  O   GLU A 111      48.878  72.607  63.285  1.00  0.01           O
ATOM   1530  CB  GLU A 111      46.432  74.837  63.269  1.00  0.01           C
ATOM   1531  CG  GLU A 111      45.771  76.098  63.972  1.00  0.01           C
ATOM   1532  CD  GLU A 111      46.375  76.545  65.280  1.00  0.01           C
ATOM   1533  OE1 GLU A 111      46.658  77.765  65.385  1.00  0.01           O
ATOM   1534  OE2 GLU A 111      46.702  75.695  66.129  1.00  0.01           O
ATOM   1535  H   GLU A 111      47.794  76.629  62.121  1.00  0.01           H
ATOM   1536  HA  GLU A 111      48.316  74.879  64.376  1.00  0.01           H
ATOM   1537  HB2 GLU A 111      46.015  74.710  62.270  1.00  0.01           H
ATOM   1538  HB3 GLU A 111      46.064  74.036  63.910  1.00  0.01           H
ATOM   1539  HG2 GLU A 111      45.777  76.873  63.206  1.00  0.01           H
ATOM   1540  HG3 GLU A 111      44.715  75.930  64.185  1.00  0.01           H
ATOM   1541  N   GLN A 112      48.632  73.681  61.336  1.00 -0.02           N
ATOM   1542  CA  GLN A 112      49.403  72.648  60.672  1.00 -0.02           C
ATOM   1543  C   GLN A 112      50.928  72.663  61.124  1.00 -0.02           C
ATOM   1544  O   GLN A 112      51.526  71.600  61.393  1.00 -0.02           O
ATOM   1545  CB  GLN A 112      49.377  72.919  59.132  1.00 -0.02           C
ATOM   1546  CG  GLN A 112      48.044  72.595  58.491  1.00 -0.02           C
ATOM   1547  CD  GLN A 112      48.101  72.918  56.979  1.00 -0.02           C
ATOM   1548  NE2 GLN A 112      47.433  72.181  56.172  1.00 -0.02           N
ATOM   1549  OE1 GLN A 112      48.901  73.699  56.472  1.00 -0.02           O
ATOM   1550  H   GLN A 112      48.265  74.462  60.812  1.00 -0.02           H
ATOM   1551  HA  GLN A 112      48.877  71.697  60.760  1.00 -0.02           H
ATOM   1552  HB2 GLN A 112      49.635  73.936  58.837  1.00 -0.02           H
ATOM   1553  HB3 GLN A 112      50.112  72.306  58.610  1.00 -0.02           H
ATOM   1554  HG2 GLN A 112      47.840  71.524  58.518  1.00 -0.02           H
ATOM   1555  HG3 GLN A 112      47.234  72.998  59.099  1.00 -0.02           H
ATOM   1556 HE21 GLN A 112      47.501  72.366  55.182  1.00 -0.02           H
ATOM   1557 HE22 GLN A 112      46.686  71.610  56.542  1.00 -0.02           H
ATOM   1558  N   ILE A 113      51.472  73.844  61.372  1.00  0.00           N
ATOM   1559  CA  ILE A 113      52.894  73.991  61.880  1.00  0.00           C
ATOM   1560  C   ILE A 113      52.938  73.515  63.377  1.00  0.00           C
ATOM   1561  O   ILE A 113      53.897  72.821  63.855  1.00  0.00           O
ATOM   1562  CB  ILE A 113      53.437  75.431  61.869  1.00  0.00           C
ATOM   1563  CG1 ILE A 113      53.747  75.849  60.388  1.00  0.00           C
ATOM   1564  CG2 ILE A 113      54.632  75.785  62.828  1.00  0.00           C
ATOM   1565  CD1 ILE A 113      54.827  75.087  59.641  1.00  0.00           C
ATOM   1566  H   ILE A 113      50.964  74.692  61.167  1.00  0.00           H
ATOM   1567  HA  ILE A 113      53.636  73.419  61.322  1.00  0.00           H
ATOM   1568  HB  ILE A 113      52.569  75.997  62.209  1.00  0.00           H
ATOM   1569 HG12 ILE A 113      52.821  75.842  59.812  1.00  0.00           H
ATOM   1570 HG13 ILE A 113      54.018  76.904  60.403  1.00  0.00           H
ATOM   1571 HG21 ILE A 113      55.003  76.783  62.596  1.00  0.00           H
ATOM   1572 HG22 ILE A 113      54.293  75.677  63.858  1.00  0.00           H
ATOM   1573 HG23 ILE A 113      55.441  75.055  62.799  1.00  0.00           H
ATOM   1574 HD11 ILE A 113      55.753  75.237  60.196  1.00  0.00           H
ATOM   1575 HD12 ILE A 113      54.514  74.056  59.478  1.00  0.00           H
ATOM   1576 HD13 ILE A 113      54.949  75.475  58.629  1.00  0.00           H
ATOM   1577  N   ALA A 114      51.795  73.626  64.126  1.00  0.00           N
ATOM   1578  CA  ALA A 114      51.737  73.143  65.470  1.00  0.00           C
ATOM   1579  C   ALA A 114      51.579  71.595  65.577  1.00  0.00           C
ATOM   1580  O   ALA A 114      52.277  70.854  66.333  1.00  0.00           O
ATOM   1581  CB  ALA A 114      50.537  73.709  66.147  1.00  0.00           C
ATOM   1582  H   ALA A 114      51.042  74.242  63.854  1.00  0.00           H
ATOM   1583  HA  ALA A 114      52.649  73.457  65.977  1.00  0.00           H
ATOM   1584  HB1 ALA A 114      50.626  74.769  66.382  1.00  0.00           H
ATOM   1585  HB2 ALA A 114      49.645  73.586  65.532  1.00  0.00           H
ATOM   1586  HB3 ALA A 114      50.353  73.158  67.069  1.00  0.00           H
ATOM   1587  N   ALA A 115      50.731  71.016  64.679  1.00  0.01           N
ATOM   1588  CA  ALA A 115      50.692  69.575  64.429  1.00  0.01           C
ATOM   1589  C   ALA A 115      52.090  69.012  64.028  1.00  0.01           C
ATOM   1590  O   ALA A 115      52.542  67.975  64.519  1.00  0.01           O
ATOM   1591  CB  ALA A 115      49.711  69.387  63.214  1.00  0.01           C
ATOM   1592  H   ALA A 115      50.124  71.607  64.129  1.00  0.01           H
ATOM   1593  HA  ALA A 115      50.344  68.973  65.269  1.00  0.01           H
ATOM   1594  HB1 ALA A 115      49.696  68.352  62.874  1.00  0.01           H
ATOM   1595  HB2 ALA A 115      48.718  69.635  63.587  1.00  0.01           H
ATOM   1596  HB3 ALA A 115      49.971  70.100  62.431  1.00  0.01           H
ATOM   1597  N   ALA A 116      52.776  69.701  63.100  1.00  0.00           N
ATOM   1598  CA  ALA A 116      54.105  69.310  62.743  1.00  0.00           C
ATOM   1599  C   ALA A 116      55.179  69.296  63.863  1.00  0.00           C
ATOM   1600  O   ALA A 116      55.998  68.356  64.005  1.00  0.00           O
ATOM   1601  CB  ALA A 116      54.608  70.203  61.574  1.00  0.00           C
ATOM   1602  H   ALA A 116      52.342  70.519  62.696  1.00  0.00           H
ATOM   1603  HA  ALA A 116      53.991  68.287  62.384  1.00  0.00           H
ATOM   1604  HB1 ALA A 116      54.767  71.229  61.906  1.00  0.00           H
ATOM   1605  HB2 ALA A 116      55.512  69.873  61.061  1.00  0.00           H
ATOM   1606  HB3 ALA A 116      53.909  70.289  60.741  1.00  0.00           H
ATOM   1607  N   ASN A 117      55.141  70.356  64.679  1.00  0.00           N
ATOM   1608  CA  ASN A 117      56.022  70.483  65.969  1.00  0.00           C
ATOM   1609  C   ASN A 117      55.702  69.307  66.877  1.00  0.00           C
ATOM   1610  O   ASN A 117      56.649  68.551  67.287  1.00  0.00           O
ATOM   1611  CB  ASN A 117      55.954  71.924  66.585  1.00  0.00           C
ATOM   1612  CG  ASN A 117      56.795  73.007  65.913  1.00  0.00           C
ATOM   1613  ND2 ASN A 117      56.215  73.714  64.979  1.00  0.00           N
ATOM   1614  OD1 ASN A 117      57.989  73.183  66.128  1.00  0.00           O
ATOM   1615  H   ASN A 117      54.540  71.155  64.532  1.00  0.00           H
ATOM   1616  HA  ASN A 117      57.005  70.365  65.512  1.00  0.00           H
ATOM   1617  HB2 ASN A 117      54.937  72.310  66.655  1.00  0.00           H
ATOM   1618  HB3 ASN A 117      56.376  71.876  67.588  1.00  0.00           H
ATOM   1619 HD21 ASN A 117      56.728  74.282  64.319  1.00  0.00           H
ATOM   1620 HD22 ASN A 117      55.309  73.389  64.675  1.00  0.00           H
ATOM   1621  N   ARG A 118      54.424  68.960  67.012  1.00  0.00           N
ATOM   1622  CA  ARG A 118      54.002  67.994  67.975  1.00  0.00           C
ATOM   1623  C   ARG A 118      54.414  66.588  67.467  1.00  0.00           C
ATOM   1624  O   ARG A 118      54.757  65.768  68.300  1.00  0.00           O
ATOM   1625  CB  ARG A 118      52.519  68.175  68.233  1.00  0.00           C
ATOM   1626  CG  ARG A 118      52.025  67.175  69.327  1.00  0.00           C
ATOM   1627  CD  ARG A 118      50.582  67.551  69.804  1.00  0.00           C
ATOM   1628  NE  ARG A 118      49.994  66.597  70.795  1.00  0.00           N
ATOM   1629  CZ  ARG A 118      48.793  66.759  71.294  1.00  0.00           C
ATOM   1630  NH1 ARG A 118      48.048  67.827  71.196  1.00  0.00           N
ATOM   1631  NH2 ARG A 118      48.295  65.775  71.899  1.00  0.00           N
ATOM   1632  H   ARG A 118      53.727  69.484  66.501  1.00  0.00           H
ATOM   1633  HA  ARG A 118      54.659  68.136  68.833  1.00  0.00           H
ATOM   1634  HB2 ARG A 118      52.488  69.181  68.650  1.00  0.00           H
ATOM   1635  HB3 ARG A 118      51.900  68.057  67.343  1.00  0.00           H
ATOM   1636  HG2 ARG A 118      51.965  66.177  68.893  1.00  0.00           H
ATOM   1637  HG3 ARG A 118      52.595  67.115  70.254  1.00  0.00           H
ATOM   1638  HD2 ARG A 118      50.623  68.574  70.177  1.00  0.00           H
ATOM   1639  HD3 ARG A 118      49.975  67.621  68.901  1.00  0.00           H
ATOM   1640  HE  ARG A 118      50.617  65.835  71.020  1.00  0.00           H
ATOM   1641 HH11 ARG A 118      48.487  68.672  70.858  1.00  0.00           H
ATOM   1642 HH12 ARG A 118      47.110  67.828  71.572  1.00  0.00           H
ATOM   1643 HH21 ARG A 118      48.712  64.869  71.737  1.00  0.00           H
ATOM   1644 HH22 ARG A 118      47.366  65.734  72.294  1.00  0.00           H
ATOM   1645  N   LEU A 119      54.450  66.323  66.191  1.00  0.00           N
ATOM   1646  CA  LEU A 119      54.927  65.118  65.525  1.00  0.00           C
ATOM   1647  C   LEU A 119      56.413  64.906  65.675  1.00  0.00           C
ATOM   1648  O   LEU A 119      56.975  63.867  66.101  1.00  0.00           O
ATOM   1649  CB  LEU A 119      54.401  65.159  64.090  1.00  0.00           C
ATOM   1650  CG  LEU A 119      54.979  64.144  63.091  1.00  0.00           C
ATOM   1651  CD1 LEU A 119      54.330  62.756  63.351  1.00  0.00           C
ATOM   1652  CD2 LEU A 119      54.799  64.601  61.672  1.00  0.00           C
ATOM   1653  H   LEU A 119      54.052  67.033  65.594  1.00  0.00           H
ATOM   1654  HA  LEU A 119      54.436  64.263  65.990  1.00  0.00           H
ATOM   1655  HB2 LEU A 119      53.318  65.049  64.041  1.00  0.00           H
ATOM   1656  HB3 LEU A 119      54.727  66.071  63.588  1.00  0.00           H
ATOM   1657  HG  LEU A 119      56.040  63.946  63.247  1.00  0.00           H
ATOM   1658 HD11 LEU A 119      54.386  62.553  64.420  1.00  0.00           H
ATOM   1659 HD12 LEU A 119      53.280  62.789  63.059  1.00  0.00           H
ATOM   1660 HD13 LEU A 119      54.809  61.953  62.791  1.00  0.00           H
ATOM   1661 HD21 LEU A 119      55.026  65.667  61.667  1.00  0.00           H
ATOM   1662 HD22 LEU A 119      55.496  64.082  61.014  1.00  0.00           H
ATOM   1663 HD23 LEU A 119      53.766  64.623  61.324  1.00  0.00           H
ATOM   1664  N   ALA A 120      57.132  66.000  65.419  1.00  0.00           N
ATOM   1665  CA  ALA A 120      58.564  66.167  65.721  1.00  0.00           C
ATOM   1666  C   ALA A 120      58.909  65.913  67.174  1.00  0.00           C
ATOM   1667  O   ALA A 120      59.951  65.264  67.409  1.00  0.00           O
ATOM   1668  CB  ALA A 120      59.008  67.508  65.075  1.00  0.00           C
ATOM   1669  H   ALA A 120      56.623  66.823  65.128  1.00  0.00           H
ATOM   1670  HA  ALA A 120      59.038  65.398  65.111  1.00  0.00           H
ATOM   1671  HB1 ALA A 120      58.349  68.260  65.509  1.00  0.00           H
ATOM   1672  HB2 ALA A 120      60.019  67.740  65.410  1.00  0.00           H
ATOM   1673  HB3 ALA A 120      58.819  67.516  64.002  1.00  0.00           H
ATOM   1674  N   ALA A 121      58.062  66.416  68.067  1.00  0.00           N
ATOM   1675  CA  ALA A 121      58.503  66.329  69.455  1.00  0.00           C
ATOM   1676  C   ALA A 121      57.989  64.953  70.082  1.00  0.00           C
ATOM   1677  O   ALA A 121      58.688  64.367  70.908  1.00  0.00           O
ATOM   1678  CB  ALA A 121      57.938  67.529  70.202  1.00  0.00           C
ATOM   1679  H   ALA A 121      57.219  66.898  67.790  1.00  0.00           H
ATOM   1680  HA  ALA A 121      59.579  66.477  69.545  1.00  0.00           H
ATOM   1681  HB1 ALA A 121      58.477  68.387  69.800  1.00  0.00           H
ATOM   1682  HB2 ALA A 121      56.878  67.647  69.976  1.00  0.00           H
ATOM   1683  HB3 ALA A 121      58.163  67.436  71.265  1.00  0.00           H
ATOM   1684  N   GLY A 122      56.835  64.386  69.567  1.00  0.00           N
ATOM   1685  CA  GLY A 122      56.406  62.987  69.870  1.00  0.00           C
ATOM   1686  C   GLY A 122      57.342  61.973  69.301  1.00  0.00           C
ATOM   1687  O   GLY A 122      57.630  61.010  70.027  1.00  0.00           O
ATOM   1688  H   GLY A 122      56.292  64.832  68.842  1.00  0.00           H
ATOM   1689  HA2 GLY A 122      56.191  62.948  70.937  1.00  0.00           H
ATOM   1690  HA3 GLY A 122      55.414  62.886  69.431  1.00  0.00           H
ATOM   1691  N   HID A 123      57.924  62.121  68.043  1.00  0.00           N
ATOM   1692  CA  HID A 123      59.006  61.311  67.453  1.00  0.00           C
ATOM   1693  C   HID A 123      60.402  61.666  67.955  1.00  0.00           C
ATOM   1694  O   HID A 123      61.370  60.930  67.680  1.00  0.00           O
ATOM   1695  CB  HID A 123      58.828  61.306  65.937  1.00  0.00           C
ATOM   1696  CG  HID A 123      59.331  60.045  65.325  1.00  0.00           C
ATOM   1697  CD2 HID A 123      60.497  59.737  64.648  1.00  0.00           C
ATOM   1698  ND1 HID A 123      58.589  58.921  65.479  1.00  0.00           N
ATOM   1699  CE1 HID A 123      59.259  57.974  64.841  1.00  0.00           C
ATOM   1700  NE2 HID A 123      60.430  58.442  64.279  1.00  0.00           N
ATOM   1701  H   HID A 123      57.559  62.868  67.470  1.00  0.00           H
ATOM   1702  HA  HID A 123      58.887  60.257  67.704  1.00  0.00           H
ATOM   1703  HB2 HID A 123      57.771  61.372  65.680  1.00  0.00           H
ATOM   1704  HB3 HID A 123      59.333  62.172  65.507  1.00  0.00           H
ATOM   1705  HD1 HID A 123      57.733  58.811  66.003  1.00  0.00           H
ATOM   1706  HD2 HID A 123      61.332  60.377  64.403  1.00  0.00           H
ATOM   1707  HE1 HID A 123      59.021  56.924  64.757  1.00  0.00           H
ATOM   1708  N   GLY A 124      60.579  62.831  68.699  1.00  0.00           N
ATOM   1709  CA  GLY A 124      61.865  63.274  69.234  1.00  0.00           C
ATOM   1710  C   GLY A 124      62.819  64.184  68.352  1.00  0.00           C
ATOM   1711  O   GLY A 124      63.708  64.815  68.866  1.00  0.00           O
ATOM   1712  H   GLY A 124      59.736  63.327  68.952  1.00  0.00           H
ATOM   1713  HA2 GLY A 124      61.674  63.815  70.160  1.00  0.00           H
ATOM   1714  HA3 GLY A 124      62.397  62.366  69.519  1.00  0.00           H
ATOM   1715  N   LEU A 125      62.584  64.278  67.021  1.00  0.00           N
ATOM   1716  CA  LEU A 125      63.411  64.880  65.976  1.00  0.00           C
ATOM   1717  C   LEU A 125      63.247  66.428  65.916  1.00  0.00           C
ATOM   1718  O   LEU A 125      63.228  66.999  64.832  1.00  0.00           O
ATOM   1719  CB  LEU A 125      63.061  64.216  64.638  1.00  0.00           C
ATOM   1720  CG  LEU A 125      63.514  62.790  64.553  1.00  0.00           C
ATOM   1721  CD1 LEU A 125      62.901  62.269  63.155  1.00  0.00           C
ATOM   1722  CD2 LEU A 125      64.986  62.496  64.509  1.00  0.00           C
ATOM   1723  H   LEU A 125      61.595  64.162  66.850  1.00  0.00           H
ATOM   1724  HA  LEU A 125      64.451  64.749  66.274  1.00  0.00           H
ATOM   1725  HB2 LEU A 125      61.979  64.278  64.519  1.00  0.00           H
ATOM   1726  HB3 LEU A 125      63.440  64.783  63.788  1.00  0.00           H
ATOM   1727  HG  LEU A 125      63.065  62.209  65.359  1.00  0.00           H
ATOM   1728 HD11 LEU A 125      61.878  62.634  63.069  1.00  0.00           H
ATOM   1729 HD12 LEU A 125      63.582  62.539  62.348  1.00  0.00           H
ATOM   1730 HD13 LEU A 125      62.877  61.181  63.086  1.00  0.00           H
ATOM   1731 HD21 LEU A 125      64.935  61.410  64.421  1.00  0.00           H
ATOM   1732 HD22 LEU A 125      65.283  63.016  63.599  1.00  0.00           H
ATOM   1733 HD23 LEU A 125      65.593  62.775  65.371  1.00  0.00           H
ATOM   1734  N   THR A 126      63.122  67.149  67.044  1.00  0.00           N
ATOM   1735  CA  THR A 126      63.026  68.626  67.111  1.00  0.00           C
ATOM   1736  C   THR A 126      64.152  69.500  66.495  1.00  0.00           C
ATOM   1737  O   THR A 126      63.995  70.691  66.190  1.00  0.00           O
ATOM   1738  CB  THR A 126      62.807  68.950  68.658  1.00  0.00           C
ATOM   1739  CG2 THR A 126      61.542  68.254  69.177  1.00  0.00           C
ATOM   1740  OG1 THR A 126      63.991  68.616  69.344  1.00  0.00           O
ATOM   1741  H   THR A 126      63.166  66.674  67.935  1.00  0.00           H
ATOM   1742  HA  THR A 126      62.130  68.873  66.541  1.00  0.00           H
ATOM   1743  HB  THR A 126      62.643  70.027  68.694  1.00  0.00           H
ATOM   1744  HG1 THR A 126      64.442  69.442  69.534  1.00  0.00           H
ATOM   1745 HG21 THR A 126      60.847  67.929  68.402  1.00  0.00           H
ATOM   1746 HG22 THR A 126      61.823  67.366  69.743  1.00  0.00           H
ATOM   1747 HG23 THR A 126      61.038  68.885  69.909  1.00  0.00           H
ATOM   1748  N   GLU A 127      65.327  68.874  66.418  1.00  0.00           N
ATOM   1749  CA  GLU A 127      66.426  69.567  65.686  1.00  0.00           C
ATOM   1750  C   GLU A 127      66.647  69.120  64.224  1.00  0.00           C
ATOM   1751  O   GLU A 127      67.079  69.939  63.394  1.00  0.00           O
ATOM   1752  CB  GLU A 127      67.740  69.572  66.506  1.00  0.00           C
ATOM   1753  CG  GLU A 127      67.626  69.995  68.015  1.00  0.00           C
ATOM   1754  CD  GLU A 127      67.091  71.381  68.340  1.00  0.00           C
ATOM   1755  OE1 GLU A 127      66.561  71.556  69.434  1.00  0.00           O
ATOM   1756  OE2 GLU A 127      67.224  72.335  67.534  1.00  0.00           O
ATOM   1757  H   GLU A 127      65.496  67.904  66.643  1.00  0.00           H
ATOM   1758  HA  GLU A 127      66.190  70.631  65.679  1.00  0.00           H
ATOM   1759  HB2 GLU A 127      68.163  68.573  66.402  1.00  0.00           H
ATOM   1760  HB3 GLU A 127      68.349  70.366  66.074  1.00  0.00           H
ATOM   1761  HG2 GLU A 127      66.911  69.276  68.416  1.00  0.00           H
ATOM   1762  HG3 GLU A 127      68.577  69.884  68.535  1.00  0.00           H
ATOM   1763  N   ARG A 128      66.411  67.847  63.839  1.00  0.00           N
ATOM   1764  CA  ARG A 128      66.559  67.306  62.466  1.00  0.00           C
ATOM   1765  C   ARG A 128      65.608  67.924  61.483  1.00  0.00           C
ATOM   1766  O   ARG A 128      66.004  67.983  60.315  1.00  0.00           O
ATOM   1767  CB  ARG A 128      66.358  65.749  62.584  1.00  0.00           C
ATOM   1768  CG  ARG A 128      67.017  65.035  61.401  1.00  0.00           C
ATOM   1769  CD  ARG A 128      68.563  65.037  61.399  1.00  0.00           C
ATOM   1770  NE  ARG A 128      69.121  64.374  60.285  1.00  0.00           N
ATOM   1771  CZ  ARG A 128      69.988  64.727  59.432  1.00  0.00           C
ATOM   1772  NH1 ARG A 128      70.577  65.902  59.385  1.00  0.00           N
ATOM   1773  NH2 ARG A 128      70.360  63.884  58.523  1.00  0.00           N
ATOM   1774  H   ARG A 128      66.297  67.189  64.596  1.00  0.00           H
ATOM   1775  HA  ARG A 128      67.592  67.524  62.196  1.00  0.00           H
ATOM   1776  HB2 ARG A 128      66.880  65.237  63.392  1.00  0.00           H
ATOM   1777  HB3 ARG A 128      65.295  65.512  62.626  1.00  0.00           H
ATOM   1778  HG2 ARG A 128      66.690  63.996  61.446  1.00  0.00           H
ATOM   1779  HG3 ARG A 128      66.791  65.499  60.440  1.00  0.00           H
ATOM   1780  HD2 ARG A 128      68.976  66.045  61.415  1.00  0.00           H
ATOM   1781  HD3 ARG A 128      68.965  64.554  62.290  1.00  0.00           H
ATOM   1782  HE  ARG A 128      68.827  63.411  60.208  1.00  0.00           H
ATOM   1783 HH11 ARG A 128      70.389  66.528  60.156  1.00  0.00           H
ATOM   1784 HH12 ARG A 128      71.361  66.094  58.777  1.00  0.00           H
ATOM   1785 HH21 ARG A 128      70.013  62.953  58.703  1.00  0.00           H
ATOM   1786 HH22 ARG A 128      70.964  64.151  57.758  1.00  0.00           H
ATOM   1787  N   LEU A 129      64.467  68.421  62.025  1.00  0.00           N
ATOM   1788  CA  LEU A 129      63.305  68.992  61.373  1.00  0.00           C
ATOM   1789  C   LEU A 129      62.995  70.378  61.922  1.00  0.00           C
ATOM   1790  O   LEU A 129      63.034  70.571  63.112  1.00  0.00           O
ATOM   1791  CB  LEU A 129      62.017  68.162  61.660  1.00  0.00           C
ATOM   1792  CG  LEU A 129      62.054  66.663  61.422  1.00  0.00           C
ATOM   1793  CD1 LEU A 129      60.736  65.849  61.434  1.00  0.00           C
ATOM   1794  CD2 LEU A 129      62.619  66.330  60.066  1.00  0.00           C
ATOM   1795  H   LEU A 129      64.519  68.305  63.027  1.00  0.00           H
ATOM   1796  HA  LEU A 129      63.518  69.074  60.307  1.00  0.00           H
ATOM   1797  HB2 LEU A 129      61.849  68.281  62.731  1.00  0.00           H
ATOM   1798  HB3 LEU A 129      61.164  68.583  61.127  1.00  0.00           H
ATOM   1799  HG  LEU A 129      62.671  66.205  62.196  1.00  0.00           H
ATOM   1800 HD11 LEU A 129      60.851  64.772  61.312  1.00  0.00           H
ATOM   1801 HD12 LEU A 129      60.305  65.874  62.435  1.00  0.00           H
ATOM   1802 HD13 LEU A 129      60.100  66.271  60.656  1.00  0.00           H
ATOM   1803 HD21 LEU A 129      63.674  66.590  60.145  1.00  0.00           H
ATOM   1804 HD22 LEU A 129      62.497  65.289  59.766  1.00  0.00           H
ATOM   1805 HD23 LEU A 129      62.096  66.966  59.352  1.00  0.00           H
ATOM   1806  N   THR A 130      62.641  71.337  61.084  1.00  0.00           N
ATOM   1807  CA  THR A 130      62.136  72.694  61.559  1.00  0.00           C
ATOM   1808  C   THR A 130      60.751  72.938  61.057  1.00  0.00           C
ATOM   1809  O   THR A 130      60.457  72.629  59.898  1.00  0.00           O
ATOM   1810  CB  THR A 130      63.118  73.740  60.929  1.00  0.00           C
ATOM   1811  CG2 THR A 130      62.789  75.232  61.282  1.00  0.00           C
ATOM   1812  OG1 THR A 130      64.424  73.620  61.393  1.00  0.00           O
ATOM   1813  H   THR A 130      62.584  71.187  60.087  1.00  0.00           H
ATOM   1814  HA  THR A 130      62.150  72.714  62.649  1.00  0.00           H
ATOM   1815  HB  THR A 130      63.142  73.772  59.840  1.00  0.00           H
ATOM   1816  HG1 THR A 130      64.388  73.033  62.151  1.00  0.00           H
ATOM   1817 HG21 THR A 130      61.877  75.558  60.781  1.00  0.00           H
ATOM   1818 HG22 THR A 130      62.648  75.203  62.363  1.00  0.00           H
ATOM   1819 HG23 THR A 130      63.542  75.951  60.961  1.00  0.00           H
ATOM   1820  N   PHE A 131      59.894  73.657  61.825  1.00  0.00           N
ATOM   1821  CA  PHE A 131      58.551  74.091  61.433  1.00  0.00           C
ATOM   1822  C   PHE A 131      58.227  75.435  62.087  1.00  0.00           C
ATOM   1823  O   PHE A 131      57.948  75.586  63.277  1.00  0.00           O
ATOM   1824  CB  PHE A 131      57.467  73.100  61.798  1.00  0.00           C
ATOM   1825  CG  PHE A 131      57.597  71.714  61.225  1.00  0.00           C
ATOM   1826  CD1 PHE A 131      57.505  71.431  59.852  1.00  0.00           C
ATOM   1827  CD2 PHE A 131      57.895  70.638  62.060  1.00  0.00           C
ATOM   1828  CE1 PHE A 131      57.814  70.188  59.286  1.00  0.00           C
ATOM   1829  CE2 PHE A 131      58.260  69.384  61.493  1.00  0.00           C
ATOM   1830  CZ  PHE A 131      58.260  69.179  60.116  1.00  0.00           C
ATOM   1831  H   PHE A 131      60.291  73.984  62.694  1.00  0.00           H
ATOM   1832  HA  PHE A 131      58.540  74.184  60.347  1.00  0.00           H
ATOM   1833  HB2 PHE A 131      57.451  72.945  62.877  1.00  0.00           H
ATOM   1834  HB3 PHE A 131      56.502  73.493  61.478  1.00  0.00           H
ATOM   1835  HD1 PHE A 131      57.148  72.199  59.182  1.00  0.00           H
ATOM   1836  HD2 PHE A 131      57.957  70.701  63.137  1.00  0.00           H
ATOM   1837  HE1 PHE A 131      57.752  70.025  58.220  1.00  0.00           H
ATOM   1838  HE2 PHE A 131      58.399  68.563  62.181  1.00  0.00           H
ATOM   1839  HZ  PHE A 131      58.687  68.279  59.696  1.00  0.00           H
ATOM   1840  N   GLU A 132      58.236  76.428  61.192  1.00  0.00           N
ATOM   1841  CA  GLU A 132      58.153  77.816  61.601  1.00  0.00           C
ATOM   1842  C   GLU A 132      57.420  78.548  60.472  1.00  0.00           C
ATOM   1843  O   GLU A 132      57.473  78.266  59.283  1.00  0.00           O
ATOM   1844  CB  GLU A 132      59.608  78.393  61.840  1.00  0.00           C
ATOM   1845  CG  GLU A 132      60.418  77.524  62.928  1.00  0.00           C
ATOM   1846  CD  GLU A 132      59.961  77.657  64.397  1.00  0.00           C
ATOM   1847  OE1 GLU A 132      59.194  78.538  64.768  1.00  0.00           O
ATOM   1848  OE2 GLU A 132      60.304  76.786  65.215  1.00  0.00           O
ATOM   1849  H   GLU A 132      58.221  76.283  60.193  1.00  0.00           H
ATOM   1850  HA  GLU A 132      57.605  77.930  62.536  1.00  0.00           H
ATOM   1851  HB2 GLU A 132      60.128  78.386  60.882  1.00  0.00           H
ATOM   1852  HB3 GLU A 132      59.581  79.468  62.018  1.00  0.00           H
ATOM   1853  HG2 GLU A 132      60.461  76.477  62.627  1.00  0.00           H
ATOM   1854  HG3 GLU A 132      61.454  77.857  62.875  1.00  0.00           H
ATOM   1855  N   VAL A 133      56.570  79.455  61.044  1.00  0.00           N
ATOM   1856  CA  VAL A 133      55.796  80.360  60.240  1.00  0.00           C
ATOM   1857  C   VAL A 133      56.605  81.255  59.308  1.00  0.00           C
ATOM   1858  O   VAL A 133      57.189  82.338  59.687  1.00  0.00           O
ATOM   1859  CB  VAL A 133      54.632  81.160  60.916  1.00  0.00           C
ATOM   1860  CG1 VAL A 133      53.776  81.978  59.941  1.00  0.00           C
ATOM   1861  CG2 VAL A 133      53.649  80.334  61.792  1.00  0.00           C
ATOM   1862  H   VAL A 133      56.748  79.587  62.029  1.00  0.00           H
ATOM   1863  HA  VAL A 133      55.232  79.713  59.567  1.00  0.00           H
ATOM   1864  HB  VAL A 133      55.135  81.944  61.480  1.00  0.00           H
ATOM   1865 HG11 VAL A 133      53.364  81.248  59.245  1.00  0.00           H
ATOM   1866 HG12 VAL A 133      52.927  82.397  60.481  1.00  0.00           H
ATOM   1867 HG13 VAL A 133      54.507  82.629  59.461  1.00  0.00           H
ATOM   1868 HG21 VAL A 133      53.080  79.677  61.134  1.00  0.00           H
ATOM   1869 HG22 VAL A 133      54.096  79.641  62.505  1.00  0.00           H
ATOM   1870 HG23 VAL A 133      53.080  80.979  62.462  1.00  0.00           H
ATOM   1871  N   ALA A 134      56.578  80.938  58.003  1.00  0.00           N
ATOM   1872  CA  ALA A 134      57.068  81.785  56.873  1.00  0.00           C
ATOM   1873  C   ALA A 134      56.132  81.695  55.664  1.00  0.00           C
ATOM   1874  O   ALA A 134      55.586  80.633  55.298  1.00  0.00           O
ATOM   1875  CB  ALA A 134      58.583  81.421  56.551  1.00  0.00           C
ATOM   1876  H   ALA A 134      56.145  80.073  57.715  1.00  0.00           H
ATOM   1877  HA  ALA A 134      57.106  82.823  57.203  1.00  0.00           H
ATOM   1878  HB1 ALA A 134      59.140  81.464  57.486  1.00  0.00           H
ATOM   1879  HB2 ALA A 134      58.654  80.462  56.039  1.00  0.00           H
ATOM   1880  HB3 ALA A 134      59.070  82.172  55.928  1.00  0.00           H
ATOM   1881  N   ASP A 135      56.037  82.795  54.965  1.00 -0.01           N
ATOM   1882  CA  ASP A 135      55.385  82.872  53.592  1.00 -0.01           C
ATOM   1883  C   ASP A 135      56.435  82.583  52.521  1.00 -0.01           C
ATOM   1884  O   ASP A 135      57.476  83.275  52.319  1.00 -0.01           O
ATOM   1885  CB  ASP A 135      54.687  84.196  53.374  1.00 -0.01           C
ATOM   1886  CG  ASP A 135      54.286  84.510  51.882  1.00 -0.01           C
ATOM   1887  OD1 ASP A 135      53.968  83.560  51.162  1.00 -0.01           O
ATOM   1888  OD2 ASP A 135      54.195  85.668  51.508  1.00 -0.01           O
ATOM   1889  H   ASP A 135      56.466  83.651  55.287  1.00 -0.01           H
ATOM   1890  HA  ASP A 135      54.588  82.144  53.442  1.00 -0.01           H
ATOM   1891  HB2 ASP A 135      53.851  84.322  54.062  1.00 -0.01           H
ATOM   1892  HB3 ASP A 135      55.191  85.062  53.803  1.00 -0.01           H
ATOM   1893  N   ALA A 136      56.201  81.513  51.789  1.00  0.01           N
ATOM   1894  CA  ALA A 136      57.211  81.073  50.837  1.00  0.01           C
ATOM   1895  C   ALA A 136      57.404  82.069  49.644  1.00  0.01           C
ATOM   1896  O   ALA A 136      58.470  82.002  48.966  1.00  0.01           O
ATOM   1897  CB  ALA A 136      56.856  79.695  50.280  1.00  0.01           C
ATOM   1898  H   ALA A 136      55.269  81.132  51.717  1.00  0.01           H
ATOM   1899  HA  ALA A 136      58.186  81.094  51.325  1.00  0.01           H
ATOM   1900  HB1 ALA A 136      56.686  78.993  51.096  1.00  0.01           H
ATOM   1901  HB2 ALA A 136      55.941  79.732  49.688  1.00  0.01           H
ATOM   1902  HB3 ALA A 136      57.677  79.344  49.655  1.00  0.01           H
ATOM   1903  N   MET A 137      56.498  82.994  49.317  1.00  0.00           N
ATOM   1904  CA  MET A 137      56.731  84.256  48.457  1.00  0.00           C
ATOM   1905  C   MET A 137      57.665  85.407  49.105  1.00  0.00           C
ATOM   1906  O   MET A 137      57.821  86.452  48.467  1.00  0.00           O
ATOM   1907  CB  MET A 137      55.301  84.737  48.015  1.00  0.00           C
ATOM   1908  CG  MET A 137      54.714  83.506  47.326  1.00  0.00           C
ATOM   1909  SD  MET A 137      53.215  84.031  46.506  1.00  0.00           S
ATOM   1910  CE  MET A 137      52.060  83.697  47.867  1.00  0.00           C
ATOM   1911  H   MET A 137      55.682  83.115  49.901  1.00  0.00           H
ATOM   1912  HA  MET A 137      57.361  83.885  47.649  1.00  0.00           H
ATOM   1913  HB2 MET A 137      54.707  85.148  48.831  1.00  0.00           H
ATOM   1914  HB3 MET A 137      55.485  85.521  47.280  1.00  0.00           H
ATOM   1915  HG2 MET A 137      55.410  83.068  46.611  1.00  0.00           H
ATOM   1916  HG3 MET A 137      54.436  82.800  48.109  1.00  0.00           H
ATOM   1917  HE1 MET A 137      52.194  82.695  48.276  1.00  0.00           H
ATOM   1918  HE2 MET A 137      52.078  84.393  48.705  1.00  0.00           H
ATOM   1919  HE3 MET A 137      51.043  83.771  47.483  1.00  0.00           H
ATOM   1920  N   ARG A 138      58.155  85.157  50.353  1.00  0.01           N
ATOM   1921  CA  ARG A 138      58.958  86.111  51.193  1.00  0.01           C
ATOM   1922  C   ARG A 138      59.819  85.290  52.198  1.00  0.01           C
ATOM   1923  O   ARG A 138      59.805  85.632  53.367  1.00  0.01           O
ATOM   1924  CB  ARG A 138      58.082  87.154  51.914  1.00  0.01           C
ATOM   1925  CG  ARG A 138      57.307  88.059  50.981  1.00  0.01           C
ATOM   1926  CD  ARG A 138      56.383  88.972  51.830  1.00  0.01           C
ATOM   1927  NE  ARG A 138      55.215  88.300  52.268  1.00  0.01           N
ATOM   1928  CZ  ARG A 138      54.219  88.666  53.093  1.00  0.01           C
ATOM   1929  NH1 ARG A 138      54.134  89.832  53.654  1.00  0.01           N
ATOM   1930  NH2 ARG A 138      53.262  87.820  53.311  1.00  0.01           N
ATOM   1931  H   ARG A 138      57.939  84.233  50.699  1.00  0.01           H
ATOM   1932  HA  ARG A 138      59.644  86.627  50.522  1.00  0.01           H
ATOM   1933  HB2 ARG A 138      57.346  86.667  52.555  1.00  0.01           H
ATOM   1934  HB3 ARG A 138      58.759  87.690  52.579  1.00  0.01           H
ATOM   1935  HG2 ARG A 138      58.050  88.742  50.569  1.00  0.01           H
ATOM   1936  HG3 ARG A 138      56.774  87.628  50.134  1.00  0.01           H
ATOM   1937  HD2 ARG A 138      56.952  89.260  52.713  1.00  0.01           H
ATOM   1938  HD3 ARG A 138      56.157  89.882  51.273  1.00  0.01           H
ATOM   1939  HE  ARG A 138      55.107  87.365  51.901  1.00  0.01           H
ATOM   1940 HH11 ARG A 138      54.921  90.463  53.599  1.00  0.01           H
ATOM   1941 HH12 ARG A 138      53.405  90.130  54.286  1.00  0.01           H
ATOM   1942 HH21 ARG A 138      53.103  87.100  52.620  1.00  0.01           H
ATOM   1943 HH22 ARG A 138      52.443  88.229  53.738  1.00  0.01           H
ATOM   1944  N   LEU A 139      60.544  84.314  51.773  1.00  0.00           N
ATOM   1945  CA  LEU A 139      61.348  83.403  52.591  1.00  0.00           C
ATOM   1946  C   LEU A 139      62.455  84.164  53.414  1.00  0.00           C
ATOM   1947  O   LEU A 139      63.144  84.928  52.799  1.00  0.00           O
ATOM   1948  CB  LEU A 139      61.996  82.330  51.660  1.00  0.00           C
ATOM   1949  CG  LEU A 139      61.116  81.207  51.141  1.00  0.00           C
ATOM   1950  CD1 LEU A 139      61.858  80.279  50.264  1.00  0.00           C
ATOM   1951  CD2 LEU A 139      60.555  80.518  52.348  1.00  0.00           C
ATOM   1952  H   LEU A 139      60.862  84.362  50.816  1.00  0.00           H
ATOM   1953  HA  LEU A 139      60.581  82.919  53.195  1.00  0.00           H
ATOM   1954  HB2 LEU A 139      62.343  82.821  50.750  1.00  0.00           H
ATOM   1955  HB3 LEU A 139      62.876  81.925  52.159  1.00  0.00           H
ATOM   1956  HG  LEU A 139      60.276  81.677  50.629  1.00  0.00           H
ATOM   1957 HD11 LEU A 139      62.426  80.759  49.467  1.00  0.00           H
ATOM   1958 HD12 LEU A 139      62.570  79.795  50.932  1.00  0.00           H
ATOM   1959 HD13 LEU A 139      61.222  79.493  49.856  1.00  0.00           H
ATOM   1960 HD21 LEU A 139      61.368  80.223  53.010  1.00  0.00           H
ATOM   1961 HD22 LEU A 139      59.893  81.121  52.970  1.00  0.00           H
ATOM   1962 HD23 LEU A 139      60.013  79.620  52.051  1.00  0.00           H
ATOM   1963  N   PRO A 140      62.581  83.964  54.745  1.00  0.00           N
ATOM   1964  CA  PRO A 140      63.509  84.791  55.566  1.00  0.00           C
ATOM   1965  C   PRO A 140      64.863  84.028  55.646  1.00  0.00           C
ATOM   1966  O   PRO A 140      65.840  84.563  56.147  1.00  0.00           O
ATOM   1967  CB  PRO A 140      62.976  84.954  56.990  1.00  0.00           C
ATOM   1968  CG  PRO A 140      62.141  83.664  57.093  1.00  0.00           C
ATOM   1969  CD  PRO A 140      61.640  83.376  55.649  1.00  0.00           C
ATOM   1970  HA  PRO A 140      63.767  85.751  55.118  1.00  0.00           H
ATOM   1971  HB2 PRO A 140      63.684  84.999  57.818  1.00  0.00           H
ATOM   1972  HB3 PRO A 140      62.256  85.768  57.077  1.00  0.00           H
ATOM   1973  HG2 PRO A 140      62.618  82.738  57.415  1.00  0.00           H
ATOM   1974  HG3 PRO A 140      61.299  83.897  57.744  1.00  0.00           H
ATOM   1975  HD2 PRO A 140      61.486  82.299  55.591  1.00  0.00           H
ATOM   1976  HD3 PRO A 140      60.699  83.894  55.462  1.00  0.00           H
ATOM   1977  N   TYR A 141      64.908  82.833  55.080  1.00  0.00           N
ATOM   1978  CA  TYR A 141      66.043  81.986  54.879  1.00  0.00           C
ATOM   1979  C   TYR A 141      66.957  82.600  53.793  1.00  0.00           C
ATOM   1980  O   TYR A 141      66.487  83.089  52.762  1.00  0.00           O
ATOM   1981  CB  TYR A 141      65.585  80.582  54.500  1.00  0.00           C
ATOM   1982  CG  TYR A 141      64.750  79.885  55.574  1.00  0.00           C
ATOM   1983  CD1 TYR A 141      65.348  79.543  56.800  1.00  0.00           C
ATOM   1984  CD2 TYR A 141      63.375  79.752  55.374  1.00  0.00           C
ATOM   1985  CE1 TYR A 141      64.576  78.985  57.822  1.00  0.00           C
ATOM   1986  CE2 TYR A 141      62.576  79.273  56.444  1.00  0.00           C
ATOM   1987  CZ  TYR A 141      63.178  78.960  57.659  1.00  0.00           C
ATOM   1988  OH  TYR A 141      62.340  78.542  58.604  1.00  0.00           O
ATOM   1989  H   TYR A 141      64.029  82.584  54.648  1.00  0.00           H
ATOM   1990  HA  TYR A 141      66.633  81.859  55.787  1.00  0.00           H
ATOM   1991  HB2 TYR A 141      65.168  80.493  53.497  1.00  0.00           H
ATOM   1992  HB3 TYR A 141      66.518  80.019  54.480  1.00  0.00           H
ATOM   1993  HD1 TYR A 141      66.406  79.673  56.975  1.00  0.00           H
ATOM   1994  HD2 TYR A 141      62.924  79.951  54.413  1.00  0.00           H
ATOM   1995  HE1 TYR A 141      65.016  78.827  58.796  1.00  0.00           H
ATOM   1996  HE2 TYR A 141      61.499  79.334  56.386  1.00  0.00           H
ATOM   1997  HH  TYR A 141      61.445  78.341  58.322  1.00  0.00           H
ATOM   1998  N   GLU A 142      68.259  82.738  54.065  1.00  0.00           N
ATOM   1999  CA  GLU A 142      69.269  83.291  53.068  1.00  0.00           C
ATOM   2000  C   GLU A 142      69.449  82.613  51.712  1.00  0.00           C
ATOM   2001  O   GLU A 142      69.175  81.429  51.515  1.00  0.00           O
ATOM   2002  CB  GLU A 142      70.638  83.341  53.789  1.00  0.00           C
ATOM   2003  CG  GLU A 142      70.543  84.261  55.006  1.00  0.00           C
ATOM   2004  CD  GLU A 142      71.920  84.520  55.587  1.00  0.00           C
ATOM   2005  OE1 GLU A 142      72.742  83.580  55.801  1.00  0.00           O
ATOM   2006  OE2 GLU A 142      72.193  85.664  56.041  1.00  0.00           O
ATOM   2007  H   GLU A 142      68.647  82.399  54.934  1.00  0.00           H
ATOM   2008  HA  GLU A 142      69.090  84.350  52.880  1.00  0.00           H
ATOM   2009  HB2 GLU A 142      70.792  82.295  54.055  1.00  0.00           H
ATOM   2010  HB3 GLU A 142      71.421  83.782  53.172  1.00  0.00           H
ATOM   2011  HG2 GLU A 142      70.065  85.185  54.681  1.00  0.00           H
ATOM   2012  HG3 GLU A 142      69.849  83.815  55.718  1.00  0.00           H
ATOM   2013  N   ASP A 143      69.988  83.312  50.670  1.00  0.00           N
ATOM   2014  CA  ASP A 143      70.450  82.717  49.406  1.00  0.00           C
ATOM   2015  C   ASP A 143      71.375  81.508  49.562  1.00  0.00           C
ATOM   2016  O   ASP A 143      72.323  81.516  50.388  1.00  0.00           O
ATOM   2017  CB  ASP A 143      71.155  83.737  48.504  1.00  0.00           C
ATOM   2018  CG  ASP A 143      70.582  85.165  48.405  1.00  0.00           C
ATOM   2019  OD1 ASP A 143      69.631  85.500  49.146  1.00  0.00           O
ATOM   2020  OD2 ASP A 143      71.010  85.922  47.498  1.00  0.00           O
ATOM   2021  H   ASP A 143      70.091  84.316  50.708  1.00  0.00           H
ATOM   2022  HA  ASP A 143      69.506  82.391  48.971  1.00  0.00           H
ATOM   2023  HB2 ASP A 143      72.172  83.887  48.866  1.00  0.00           H
ATOM   2024  HB3 ASP A 143      71.350  83.253  47.547  1.00  0.00           H
ATOM   2025  N   GLU A 144      71.246  80.374  48.786  1.00  0.00           N
ATOM   2026  CA  GLU A 144      72.237  79.240  48.723  1.00  0.00           C
ATOM   2027  C   GLU A 144      72.336  78.395  50.018  1.00  0.00           C
ATOM   2028  O   GLU A 144      73.281  77.689  50.295  1.00  0.00           O
ATOM   2029  CB  GLU A 144      73.584  79.737  48.143  1.00  0.00           C
ATOM   2030  CG  GLU A 144      73.537  80.631  46.913  1.00  0.00           C
ATOM   2031  CD  GLU A 144      74.940  81.049  46.477  1.00  0.00           C
ATOM   2032  OE1 GLU A 144      75.060  81.797  45.500  1.00  0.00           O
ATOM   2033  OE2 GLU A 144      75.938  80.693  47.137  1.00  0.00           O
ATOM   2034  H   GLU A 144      70.689  80.476  47.950  1.00  0.00           H
ATOM   2035  HA  GLU A 144      71.890  78.479  48.024  1.00  0.00           H
ATOM   2036  HB2 GLU A 144      74.024  80.377  48.908  1.00  0.00           H
ATOM   2037  HB3 GLU A 144      74.218  78.856  48.041  1.00  0.00           H
ATOM   2038  HG2 GLU A 144      72.985  80.019  46.200  1.00  0.00           H
ATOM   2039  HG3 GLU A 144      72.864  81.481  47.028  1.00  0.00           H
ATOM   2040  N   SER A 145      71.291  78.467  50.803  1.00  0.00           N
ATOM   2041  CA  SER A 145      71.024  77.726  52.043  1.00  0.00           C
ATOM   2042  C   SER A 145      70.595  76.228  51.884  1.00  0.00           C
ATOM   2043  O   SER A 145      70.638  75.453  52.821  1.00  0.00           O
ATOM   2044  CB  SER A 145      69.957  78.445  52.828  1.00  0.00           C
ATOM   2045  OG  SER A 145      70.320  79.805  53.286  1.00  0.00           O
ATOM   2046  H   SER A 145      70.507  79.023  50.492  1.00  0.00           H
ATOM   2047  HA  SER A 145      71.937  77.755  52.639  1.00  0.00           H
ATOM   2048  HB2 SER A 145      69.171  78.615  52.092  1.00  0.00           H
ATOM   2049  HB3 SER A 145      69.519  77.785  53.577  1.00  0.00           H
ATOM   2050  HG  SER A 145      70.179  80.443  52.583  1.00  0.00           H
ATOM   2051  N   PHE A 146      70.032  75.817  50.749  1.00  0.00           N
ATOM   2052  CA  PHE A 146      69.420  74.519  50.622  1.00  0.00           C
ATOM   2053  C   PHE A 146      69.964  73.701  49.409  1.00  0.00           C
ATOM   2054  O   PHE A 146      70.215  74.198  48.317  1.00  0.00           O
ATOM   2055  CB  PHE A 146      67.894  74.742  50.572  1.00  0.00           C
ATOM   2056  CG  PHE A 146      67.154  75.423  51.780  1.00  0.00           C
ATOM   2057  CD1 PHE A 146      67.214  74.978  53.126  1.00  0.00           C
ATOM   2058  CD2 PHE A 146      66.569  76.691  51.579  1.00  0.00           C
ATOM   2059  CE1 PHE A 146      66.550  75.644  54.131  1.00  0.00           C
ATOM   2060  CE2 PHE A 146      65.972  77.488  52.597  1.00  0.00           C
ATOM   2061  CZ  PHE A 146      65.996  76.937  53.893  1.00  0.00           C
ATOM   2062  H   PHE A 146      70.058  76.409  49.931  1.00  0.00           H
ATOM   2063  HA  PHE A 146      69.600  73.903  51.503  1.00  0.00           H
ATOM   2064  HB2 PHE A 146      67.628  75.301  49.675  1.00  0.00           H
ATOM   2065  HB3 PHE A 146      67.496  73.727  50.571  1.00  0.00           H
ATOM   2066  HD1 PHE A 146      67.745  74.077  53.398  1.00  0.00           H
ATOM   2067  HD2 PHE A 146      66.682  77.073  50.575  1.00  0.00           H
ATOM   2068  HE1 PHE A 146      66.562  75.288  55.151  1.00  0.00           H
ATOM   2069  HE2 PHE A 146      65.533  78.455  52.397  1.00  0.00           H
ATOM   2070  HZ  PHE A 146      65.566  77.431  54.752  1.00  0.00           H
ATOM   2071  N   ASP A 147      70.122  72.395  49.660  1.00  0.00           N
ATOM   2072  CA  ASP A 147      70.659  71.406  48.662  1.00  0.00           C
ATOM   2073  C   ASP A 147      69.545  71.048  47.694  1.00  0.00           C
ATOM   2074  O   ASP A 147      69.830  70.835  46.563  1.00  0.00           O
ATOM   2075  CB  ASP A 147      71.152  70.157  49.411  1.00  0.00           C
ATOM   2076  CG  ASP A 147      72.423  70.428  50.287  1.00  0.00           C
ATOM   2077  OD1 ASP A 147      72.409  70.265  51.552  1.00  0.00           O
ATOM   2078  OD2 ASP A 147      73.451  70.949  49.744  1.00  0.00           O
ATOM   2079  H   ASP A 147      69.936  72.047  50.590  1.00  0.00           H
ATOM   2080  HA  ASP A 147      71.568  71.619  48.100  1.00  0.00           H
ATOM   2081  HB2 ASP A 147      70.281  69.778  49.944  1.00  0.00           H
ATOM   2082  HB3 ASP A 147      71.372  69.372  48.687  1.00  0.00           H
ATOM   2083  N   CYS A 148      68.288  71.027  48.131  1.00  0.00           N
ATOM   2084  CA  CYS A 148      67.154  70.777  47.204  1.00  0.00           C
ATOM   2085  C   CYS A 148      65.923  71.246  47.955  1.00  0.00           C
ATOM   2086  O   CYS A 148      65.911  71.722  49.104  1.00  0.00           O
ATOM   2087  CB  CYS A 148      67.083  69.240  46.883  1.00  0.00           C
ATOM   2088  SG  CYS A 148      67.377  68.282  48.382  1.00  0.00           S
ATOM   2089  H   CYS A 148      68.080  71.229  49.099  1.00  0.00           H
ATOM   2090  HA  CYS A 148      67.231  71.309  46.256  1.00  0.00           H
ATOM   2091  HB2 CYS A 148      66.131  68.939  46.444  1.00  0.00           H
ATOM   2092  HB3 CYS A 148      67.893  69.112  46.165  1.00  0.00           H
ATOM   2093  HG  CYS A 148      68.657  68.625  48.215  1.00  0.00           H
ATOM   2094  N   ALA A 149      64.782  71.146  47.217  1.00  0.00           N
ATOM   2095  CA  ALA A 149      63.400  71.478  47.584  1.00  0.00           C
ATOM   2096  C   ALA A 149      62.305  70.657  46.861  1.00  0.00           C
ATOM   2097  O   ALA A 149      62.432  70.145  45.726  1.00  0.00           O
ATOM   2098  CB  ALA A 149      63.238  72.938  47.369  1.00  0.00           C
ATOM   2099  H   ALA A 149      64.920  70.844  46.263  1.00  0.00           H
ATOM   2100  HA  ALA A 149      63.343  71.234  48.645  1.00  0.00           H
ATOM   2101  HB1 ALA A 149      63.859  73.521  48.049  1.00  0.00           H
ATOM   2102  HB2 ALA A 149      63.531  73.309  46.386  1.00  0.00           H
ATOM   2103  HB3 ALA A 149      62.257  73.195  47.768  1.00  0.00           H
ATOM   2104  N   TRP A 150      61.131  70.594  47.558  1.00 -0.02           N
ATOM   2105  CA  TRP A 150      59.850  70.218  46.883  1.00 -0.02           C
ATOM   2106  C   TRP A 150      58.645  71.091  47.354  1.00 -0.02           C
ATOM   2107  O   TRP A 150      58.715  71.850  48.359  1.00 -0.02           O
ATOM   2108  CB  TRP A 150      59.579  68.647  47.094  1.00 -0.02           C
ATOM   2109  CG  TRP A 150      59.200  68.216  48.447  1.00 -0.02           C
ATOM   2110  CD1 TRP A 150      58.756  68.906  49.515  1.00 -0.02           C
ATOM   2111  CD2 TRP A 150      59.241  66.817  48.885  1.00 -0.02           C
ATOM   2112  CE2 TRP A 150      58.822  66.755  50.244  1.00 -0.02           C
ATOM   2113  CE3 TRP A 150      59.536  65.599  48.170  1.00 -0.02           C
ATOM   2114  NE1 TRP A 150      58.516  68.063  50.598  1.00 -0.02           N
ATOM   2115  CZ2 TRP A 150      58.719  65.522  50.924  1.00 -0.02           C
ATOM   2116  CZ3 TRP A 150      59.521  64.407  48.871  1.00 -0.02           C
ATOM   2117  CH2 TRP A 150      59.052  64.356  50.216  1.00 -0.02           C
ATOM   2118  H   TRP A 150      61.109  70.838  48.537  1.00 -0.02           H
ATOM   2119  HA  TRP A 150      60.044  70.409  45.828  1.00 -0.02           H
ATOM   2120  HB2 TRP A 150      58.741  68.329  46.473  1.00 -0.02           H
ATOM   2121  HB3 TRP A 150      60.487  68.116  46.811  1.00 -0.02           H
ATOM   2122  HD1 TRP A 150      58.533  69.954  49.651  1.00 -0.02           H
ATOM   2123  HE1 TRP A 150      58.005  68.369  51.414  1.00 -0.02           H
ATOM   2124  HE3 TRP A 150      59.844  65.657  47.137  1.00 -0.02           H
ATOM   2125  HZ2 TRP A 150      58.397  65.547  51.955  1.00 -0.02           H
ATOM   2126  HZ3 TRP A 150      59.841  63.444  48.503  1.00 -0.02           H
ATOM   2127  HH2 TRP A 150      59.097  63.404  50.723  1.00 -0.02           H
ATOM   2128  N   ALA A 151      57.558  71.100  46.606  1.00 -0.04           N
ATOM   2129  CA  ALA A 151      56.353  71.929  46.795  1.00 -0.04           C
ATOM   2130  C   ALA A 151      55.021  71.189  46.418  1.00 -0.04           C
ATOM   2131  O   ALA A 151      54.643  71.154  45.241  1.00 -0.04           O
ATOM   2132  CB  ALA A 151      56.623  73.243  46.089  1.00 -0.04           C
ATOM   2133  H   ALA A 151      57.724  70.742  45.676  1.00 -0.04           H
ATOM   2134  HA  ALA A 151      56.215  72.174  47.849  1.00 -0.04           H
ATOM   2135  HB1 ALA A 151      57.639  73.619  46.208  1.00 -0.04           H
ATOM   2136  HB2 ALA A 151      56.324  73.145  45.045  1.00 -0.04           H
ATOM   2137  HB3 ALA A 151      55.912  73.979  46.463  1.00 -0.04           H
ATOM   2138  N   ILE A 152      54.499  70.448  47.370  1.00 -0.17           N
ATOM   2139  CA  ILE A 152      53.525  69.408  47.136  1.00 -0.17           C
ATOM   2140  C   ILE A 152      52.084  69.992  47.300  1.00 -0.17           C
ATOM   2141  O   ILE A 152      51.722  70.214  48.460  1.00 -0.17           O
ATOM   2142  CB  ILE A 152      53.768  68.204  48.065  1.00 -0.17           C
ATOM   2143  CG1 ILE A 152      55.136  67.569  47.792  1.00 -0.17           C
ATOM   2144  CG2 ILE A 152      52.718  67.144  47.880  1.00 -0.17           C
ATOM   2145  CD1 ILE A 152      55.365  66.525  48.890  1.00 -0.17           C
ATOM   2146  H   ILE A 152      54.906  70.449  48.294  1.00 -0.17           H
ATOM   2147  HA  ILE A 152      53.595  69.121  46.087  1.00 -0.17           H
ATOM   2148  HB  ILE A 152      53.722  68.510  49.110  1.00 -0.17           H
ATOM   2149 HG12 ILE A 152      55.121  67.052  46.832  1.00 -0.17           H
ATOM   2150 HG13 ILE A 152      55.944  68.298  47.841  1.00 -0.17           H
ATOM   2151 HG21 ILE A 152      52.821  66.258  48.506  1.00 -0.17           H
ATOM   2152 HG22 ILE A 152      51.739  67.603  48.015  1.00 -0.17           H
ATOM   2153 HG23 ILE A 152      52.912  66.641  46.932  1.00 -0.17           H
ATOM   2154 HD11 ILE A 152      55.199  66.931  49.888  1.00 -0.17           H
ATOM   2155 HD12 ILE A 152      54.695  65.676  48.752  1.00 -0.17           H
ATOM   2156 HD13 ILE A 152      56.342  66.054  48.783  1.00 -0.17           H
ATOM   2157  N   GLU A 153      51.401  70.224  46.171  1.00 -0.10           N
ATOM   2158  CA  GLU A 153      50.045  70.819  46.040  1.00 -0.10           C
ATOM   2159  C   GLU A 153      49.944  72.223  46.628  1.00 -0.10           C
ATOM   2160  O   GLU A 153      48.829  72.787  46.636  1.00 -0.10           O
ATOM   2161  CB  GLU A 153      48.876  69.905  46.480  1.00 -0.10           C
ATOM   2162  CG  GLU A 153      48.673  68.722  45.504  1.00 -0.10           C
ATOM   2163  CD  GLU A 153      49.665  67.505  45.568  1.00 -0.10           C
ATOM   2164  OE1 GLU A 153      50.916  67.586  45.405  1.00 -0.10           O
ATOM   2165  OE2 GLU A 153      49.115  66.392  45.559  1.00 -0.10           O
ATOM   2166  H   GLU A 153      51.752  69.743  45.355  1.00 -0.10           H
ATOM   2167  HA  GLU A 153      49.889  71.159  45.016  1.00 -0.10           H
ATOM   2168  HB2 GLU A 153      49.079  69.499  47.471  1.00 -0.10           H
ATOM   2169  HB3 GLU A 153      47.967  70.506  46.457  1.00 -0.10           H
ATOM   2170  HG2 GLU A 153      47.649  68.377  45.647  1.00 -0.10           H
ATOM   2171  HG3 GLU A 153      48.690  69.093  44.479  1.00 -0.10           H
ATOM   2172  N   SER A 154      51.010  72.822  47.114  1.00 -0.07           N
ATOM   2173  CA  SER A 154      51.103  74.096  47.826  1.00 -0.07           C
ATOM   2174  C   SER A 154      51.272  75.302  46.802  1.00 -0.07           C
ATOM   2175  O   SER A 154      50.703  76.317  47.164  1.00 -0.07           O
ATOM   2176  CB  SER A 154      52.270  74.125  48.811  1.00 -0.07           C
ATOM   2177  OG  SER A 154      53.451  73.702  48.125  1.00 -0.07           O
ATOM   2178  H   SER A 154      51.891  72.330  47.096  1.00 -0.07           H
ATOM   2179  HA  SER A 154      50.217  74.303  48.426  1.00 -0.07           H
ATOM   2180  HB2 SER A 154      52.320  75.163  49.139  1.00 -0.07           H
ATOM   2181  HB3 SER A 154      51.984  73.492  49.651  1.00 -0.07           H
ATOM   2182  HG  SER A 154      54.222  73.631  48.692  1.00 -0.07           H
ATOM   2183  N   LEU A 155      51.900  75.211  45.677  1.00 -0.06           N
ATOM   2184  CA  LEU A 155      52.097  76.324  44.725  1.00 -0.06           C
ATOM   2185  C   LEU A 155      50.708  76.751  44.124  1.00 -0.06           C
ATOM   2186  O   LEU A 155      50.476  77.864  43.646  1.00 -0.06           O
ATOM   2187  CB  LEU A 155      53.048  75.891  43.649  1.00 -0.06           C
ATOM   2188  CG  LEU A 155      53.594  76.957  42.590  1.00 -0.06           C
ATOM   2189  CD1 LEU A 155      54.483  78.058  43.322  1.00 -0.06           C
ATOM   2190  CD2 LEU A 155      54.385  76.244  41.505  1.00 -0.06           C
ATOM   2191  H   LEU A 155      52.168  74.282  45.385  1.00 -0.06           H
ATOM   2192  HA  LEU A 155      52.456  77.234  45.205  1.00 -0.06           H
ATOM   2193  HB2 LEU A 155      53.920  75.420  44.102  1.00 -0.06           H
ATOM   2194  HB3 LEU A 155      52.603  75.103  43.041  1.00 -0.06           H
ATOM   2195  HG  LEU A 155      52.742  77.492  42.170  1.00 -0.06           H
ATOM   2196 HD11 LEU A 155      55.439  77.876  43.813  1.00 -0.06           H
ATOM   2197 HD12 LEU A 155      54.657  78.812  42.554  1.00 -0.06           H
ATOM   2198 HD13 LEU A 155      53.834  78.553  44.045  1.00 -0.06           H
ATOM   2199 HD21 LEU A 155      54.824  76.903  40.756  1.00 -0.06           H
ATOM   2200 HD22 LEU A 155      55.168  75.642  41.965  1.00 -0.06           H
ATOM   2201 HD23 LEU A 155      53.745  75.480  41.065  1.00 -0.06           H
ATOM   2202  N   CYS A 156      49.690  75.880  44.247  1.00 -0.54           N
ATOM   2203  CA  CYS A 156      48.252  76.178  44.027  1.00 -0.54           C
ATOM   2204  C   CYS A 156      47.928  77.484  44.701  1.00 -0.54           C
ATOM   2205  O   CYS A 156      47.529  78.468  44.041  1.00 -0.54           O
ATOM   2206  CB  CYS A 156      47.421  75.024  44.584  1.00 -0.54           C
ATOM   2207  SG  CYS A 156      45.636  75.155  44.498  1.00 -0.54           S
ATOM   2208  H   CYS A 156      49.975  74.911  44.246  1.00 -0.54           H
ATOM   2209  HA  CYS A 156      47.953  76.396  43.001  1.00 -0.54           H
ATOM   2210  HB2 CYS A 156      47.791  74.087  44.167  1.00 -0.54           H
ATOM   2211  HB3 CYS A 156      47.678  74.748  45.606  1.00 -0.54           H
ATOM   2212  HG  CYS A 156      45.455  75.928  45.572  1.00 -0.54           H
ATOM   2213  N   HID A 157      48.142  77.571  46.050  1.00 -0.19           N
ATOM   2214  CA  HID A 157      47.849  78.699  46.893  1.00 -0.19           C
ATOM   2215  C   HID A 157      48.611  79.975  46.595  1.00 -0.19           C
ATOM   2216  O   HID A 157      48.322  80.950  47.230  1.00 -0.19           O
ATOM   2217  CB  HID A 157      48.177  78.147  48.289  1.00 -0.19           C
ATOM   2218  CG  HID A 157      47.349  76.930  48.578  1.00 -0.19           C
ATOM   2219  CD2 HID A 157      46.219  76.715  49.299  1.00 -0.19           C
ATOM   2220  ND1 HID A 157      47.844  75.675  48.226  1.00 -0.19           N
ATOM   2221  CE1 HID A 157      46.955  74.737  48.541  1.00 -0.19           C
ATOM   2222  NE2 HID A 157      45.956  75.349  49.263  1.00 -0.19           N
ATOM   2223  H   HID A 157      48.720  76.848  46.456  1.00 -0.19           H
ATOM   2224  HA  HID A 157      46.804  78.940  46.697  1.00 -0.19           H
ATOM   2225  HB2 HID A 157      49.239  77.932  48.414  1.00 -0.19           H
ATOM   2226  HB3 HID A 157      47.955  78.930  49.014  1.00 -0.19           H
ATOM   2227  HD1 HID A 157      48.721  75.560  47.738  1.00 -0.19           H
ATOM   2228  HD2 HID A 157      45.672  77.533  49.743  1.00 -0.19           H
ATOM   2229  HE1 HID A 157      47.116  73.683  48.367  1.00 -0.19           H
ATOM   2230  N   MET A 158      49.546  80.054  45.637  1.00 -0.01           N
ATOM   2231  CA  MET A 158      50.558  81.124  45.590  1.00 -0.01           C
ATOM   2232  C   MET A 158      50.639  81.838  44.218  1.00 -0.01           C
ATOM   2233  O   MET A 158      50.111  81.303  43.190  1.00 -0.01           O
ATOM   2234  CB  MET A 158      51.982  80.483  45.791  1.00 -0.01           C
ATOM   2235  CG  MET A 158      52.209  79.683  47.063  1.00 -0.01           C
ATOM   2236  SD  MET A 158      53.776  78.781  47.145  1.00 -0.01           S
ATOM   2237  CE  MET A 158      53.435  78.185  48.817  1.00 -0.01           C
ATOM   2238  H   MET A 158      49.786  79.210  45.136  1.00 -0.01           H
ATOM   2239  HA  MET A 158      50.390  81.901  46.336  1.00 -0.01           H
ATOM   2240  HB2 MET A 158      52.251  79.817  44.972  1.00 -0.01           H
ATOM   2241  HB3 MET A 158      52.735  81.262  45.675  1.00 -0.01           H
ATOM   2242  HG2 MET A 158      52.263  80.417  47.867  1.00 -0.01           H
ATOM   2243  HG3 MET A 158      51.389  78.973  47.173  1.00 -0.01           H
ATOM   2244  HE1 MET A 158      52.626  77.456  48.867  1.00 -0.01           H
ATOM   2245  HE2 MET A 158      54.304  77.651  49.201  1.00 -0.01           H
ATOM   2246  HE3 MET A 158      53.086  79.080  49.332  1.00 -0.01           H
ATOM   2247  N   ASP A 159      51.337  83.005  44.101  1.00  0.00           N
ATOM   2248  CA  ASP A 159      51.858  83.704  42.955  1.00  0.00           C
ATOM   2249  C   ASP A 159      53.138  83.047  42.515  1.00  0.00           C
ATOM   2250  O   ASP A 159      54.142  83.000  43.280  1.00  0.00           O
ATOM   2251  CB  ASP A 159      52.028  85.176  43.316  1.00  0.00           C
ATOM   2252  CG  ASP A 159      52.739  86.000  42.309  1.00  0.00           C
ATOM   2253  OD1 ASP A 159      53.347  85.564  41.285  1.00  0.00           O
ATOM   2254  OD2 ASP A 159      52.478  87.187  42.351  1.00  0.00           O
ATOM   2255  H   ASP A 159      51.724  83.357  44.964  1.00  0.00           H
ATOM   2256  HA  ASP A 159      51.132  83.696  42.142  1.00  0.00           H
ATOM   2257  HB2 ASP A 159      51.068  85.630  43.561  1.00  0.00           H
ATOM   2258  HB3 ASP A 159      52.771  85.238  44.112  1.00  0.00           H
ATOM   2259  N   ARG A 160      53.156  82.433  41.292  1.00 -0.02           N
ATOM   2260  CA  ARG A 160      54.143  81.502  40.838  1.00 -0.02           C
ATOM   2261  C   ARG A 160      55.481  82.202  40.732  1.00 -0.02           C
ATOM   2262  O   ARG A 160      56.410  81.860  41.401  1.00 -0.02           O
ATOM   2263  CB  ARG A 160      53.704  80.881  39.459  1.00 -0.02           C
ATOM   2264  CG  ARG A 160      52.749  79.697  39.625  1.00 -0.02           C
ATOM   2265  CD  ARG A 160      51.420  79.921  40.361  1.00 -0.02           C
ATOM   2266  NE  ARG A 160      50.678  78.649  40.263  1.00 -0.02           N
ATOM   2267  CZ  ARG A 160      49.514  78.388  40.696  1.00 -0.02           C
ATOM   2268  NH1 ARG A 160      48.791  79.142  41.466  1.00 -0.02           N
ATOM   2269  NH2 ARG A 160      48.884  77.268  40.364  1.00 -0.02           N
ATOM   2270  H   ARG A 160      52.356  82.643  40.713  1.00 -0.02           H
ATOM   2271  HA  ARG A 160      54.364  80.678  41.516  1.00 -0.02           H
ATOM   2272  HB2 ARG A 160      53.296  81.701  38.868  1.00 -0.02           H
ATOM   2273  HB3 ARG A 160      54.567  80.459  38.943  1.00 -0.02           H
ATOM   2274  HG2 ARG A 160      52.495  79.528  38.579  1.00 -0.02           H
ATOM   2275  HG3 ARG A 160      53.295  78.875  40.089  1.00 -0.02           H
ATOM   2276  HD2 ARG A 160      51.658  80.075  41.414  1.00 -0.02           H
ATOM   2277  HD3 ARG A 160      50.847  80.764  39.975  1.00 -0.02           H
ATOM   2278  HE  ARG A 160      51.132  77.908  39.748  1.00 -0.02           H
ATOM   2279 HH11 ARG A 160      49.260  79.916  41.913  1.00 -0.02           H
ATOM   2280 HH12 ARG A 160      47.945  78.856  41.938  1.00 -0.02           H
ATOM   2281 HH21 ARG A 160      49.433  76.600  39.842  1.00 -0.02           H
ATOM   2282 HH22 ARG A 160      47.966  77.107  40.752  1.00 -0.02           H
ATOM   2283  N   ALA A 161      55.558  83.258  39.918  1.00  0.00           N
ATOM   2284  CA  ALA A 161      56.753  84.048  39.778  1.00  0.00           C
ATOM   2285  C   ALA A 161      57.385  84.582  41.059  1.00  0.00           C
ATOM   2286  O   ALA A 161      58.634  84.509  41.179  1.00  0.00           O
ATOM   2287  CB  ALA A 161      56.389  85.264  38.975  1.00  0.00           C
ATOM   2288  H   ALA A 161      54.750  83.613  39.427  1.00  0.00           H
ATOM   2289  HA  ALA A 161      57.441  83.480  39.150  1.00  0.00           H
ATOM   2290  HB1 ALA A 161      55.781  85.046  38.098  1.00  0.00           H
ATOM   2291  HB2 ALA A 161      55.812  86.046  39.468  1.00  0.00           H
ATOM   2292  HB3 ALA A 161      57.285  85.808  38.673  1.00  0.00           H
ATOM   2293  N   LYS A 162      56.622  84.874  42.144  1.00  0.01           N
ATOM   2294  CA  LYS A 162      57.096  85.154  43.489  1.00  0.01           C
ATOM   2295  C   LYS A 162      57.709  83.906  44.188  1.00  0.01           C
ATOM   2296  O   LYS A 162      58.914  83.905  44.437  1.00  0.01           O
ATOM   2297  CB  LYS A 162      56.025  85.877  44.327  1.00  0.01           C
ATOM   2298  CG  LYS A 162      55.777  87.307  43.804  1.00  0.01           C
ATOM   2299  CD  LYS A 162      57.058  88.268  44.041  1.00  0.01           C
ATOM   2300  CE  LYS A 162      56.646  89.625  43.507  1.00  0.01           C
ATOM   2301  NZ  LYS A 162      57.666  90.645  43.623  1.00  0.01           N
ATOM   2302  H   LYS A 162      55.624  84.910  41.993  1.00  0.01           H
ATOM   2303  HA  LYS A 162      57.962  85.810  43.399  1.00  0.01           H
ATOM   2304  HB2 LYS A 162      55.128  85.260  44.374  1.00  0.01           H
ATOM   2305  HB3 LYS A 162      56.385  86.073  45.337  1.00  0.01           H
ATOM   2306  HG2 LYS A 162      55.420  87.228  42.777  1.00  0.01           H
ATOM   2307  HG3 LYS A 162      54.990  87.778  44.392  1.00  0.01           H
ATOM   2308  HD2 LYS A 162      57.289  88.455  45.090  1.00  0.01           H
ATOM   2309  HD3 LYS A 162      57.999  88.003  43.559  1.00  0.01           H
ATOM   2310  HE2 LYS A 162      56.268  89.568  42.487  1.00  0.01           H
ATOM   2311  HE3 LYS A 162      55.799  89.867  44.150  1.00  0.01           H
ATOM   2312  HZ1 LYS A 162      57.964  90.806  44.574  1.00  0.01           H
ATOM   2313  HZ2 LYS A 162      58.511  90.556  43.077  1.00  0.01           H
ATOM   2314  HZ3 LYS A 162      57.400  91.570  43.319  1.00  0.01           H
ATOM   2315  N   ALA A 163      56.994  82.821  44.339  1.00  0.01           N
ATOM   2316  CA  ALA A 163      57.364  81.550  45.089  1.00  0.01           C
ATOM   2317  C   ALA A 163      58.566  80.831  44.359  1.00  0.01           C
ATOM   2318  O   ALA A 163      59.551  80.514  45.027  1.00  0.01           O
ATOM   2319  CB  ALA A 163      56.150  80.613  45.330  1.00  0.01           C
ATOM   2320  H   ALA A 163      56.038  82.846  44.013  1.00  0.01           H
ATOM   2321  HA  ALA A 163      57.788  81.789  46.065  1.00  0.01           H
ATOM   2322  HB1 ALA A 163      56.477  79.863  46.050  1.00  0.01           H
ATOM   2323  HB2 ALA A 163      55.361  81.235  45.753  1.00  0.01           H
ATOM   2324  HB3 ALA A 163      55.752  80.104  44.452  1.00  0.01           H
ATOM   2325  N   LEU A 164      58.423  80.600  43.059  1.00  0.00           N
ATOM   2326  CA  LEU A 164      59.523  79.962  42.308  1.00  0.00           C
ATOM   2327  C   LEU A 164      60.759  80.853  42.544  1.00  0.00           C
ATOM   2328  O   LEU A 164      61.841  80.347  42.632  1.00  0.00           O
ATOM   2329  CB  LEU A 164      59.231  79.814  40.830  1.00  0.00           C
ATOM   2330  CG  LEU A 164      58.109  78.873  40.365  1.00  0.00           C
ATOM   2331  CD1 LEU A 164      57.994  78.833  38.843  1.00  0.00           C
ATOM   2332  CD2 LEU A 164      58.306  77.420  40.880  1.00  0.00           C
ATOM   2333  H   LEU A 164      57.705  81.127  42.583  1.00  0.00           H
ATOM   2334  HA  LEU A 164      59.738  78.990  42.753  1.00  0.00           H
ATOM   2335  HB2 LEU A 164      58.857  80.798  40.548  1.00  0.00           H
ATOM   2336  HB3 LEU A 164      60.121  79.602  40.238  1.00  0.00           H
ATOM   2337  HG  LEU A 164      57.155  79.268  40.714  1.00  0.00           H
ATOM   2338 HD11 LEU A 164      58.122  79.834  38.432  1.00  0.00           H
ATOM   2339 HD12 LEU A 164      58.758  78.138  38.494  1.00  0.00           H
ATOM   2340 HD13 LEU A 164      56.992  78.485  38.592  1.00  0.00           H
ATOM   2341 HD21 LEU A 164      57.677  76.764  40.277  1.00  0.00           H
ATOM   2342 HD22 LEU A 164      59.346  77.147  40.702  1.00  0.00           H
ATOM   2343 HD23 LEU A 164      58.032  77.201  41.912  1.00  0.00           H
ATOM   2344  N   GLY A 165      60.657  82.192  42.465  1.00  0.00           N
ATOM   2345  CA  GLY A 165      61.835  83.061  42.417  1.00  0.00           C
ATOM   2346  C   GLY A 165      62.548  83.191  43.788  1.00  0.00           C
ATOM   2347  O   GLY A 165      63.791  83.185  43.943  1.00  0.00           O
ATOM   2348  H   GLY A 165      59.757  82.631  42.335  1.00  0.00           H
ATOM   2349  HA2 GLY A 165      62.409  82.674  41.575  1.00  0.00           H
ATOM   2350  HA3 GLY A 165      61.466  84.072  42.243  1.00  0.00           H
ATOM   2351  N   GLU A 166      61.744  83.128  44.843  1.00  0.00           N
ATOM   2352  CA  GLU A 166      62.188  82.806  46.190  1.00  0.00           C
ATOM   2353  C   GLU A 166      62.865  81.431  46.406  1.00  0.00           C
ATOM   2354  O   GLU A 166      64.026  81.412  46.845  1.00  0.00           O
ATOM   2355  CB  GLU A 166      61.101  83.099  47.252  1.00  0.00           C
ATOM   2356  CG  GLU A 166      60.847  84.613  47.560  1.00  0.00           C
ATOM   2357  CD  GLU A 166      62.026  85.198  48.318  1.00  0.00           C
ATOM   2358  OE1 GLU A 166      62.986  85.672  47.611  1.00  0.00           O
ATOM   2359  OE2 GLU A 166      62.060  85.082  49.532  1.00  0.00           O
ATOM   2360  H   GLU A 166      60.763  83.034  44.623  1.00  0.00           H
ATOM   2361  HA  GLU A 166      62.998  83.524  46.316  1.00  0.00           H
ATOM   2362  HB2 GLU A 166      60.254  82.561  46.825  1.00  0.00           H
ATOM   2363  HB3 GLU A 166      61.351  82.597  48.186  1.00  0.00           H
ATOM   2364  HG2 GLU A 166      60.574  85.131  46.641  1.00  0.00           H
ATOM   2365  HG3 GLU A 166      60.009  84.651  48.256  1.00  0.00           H
ATOM   2366  N   ALA A 167      62.162  80.288  45.953  1.00  0.00           N
ATOM   2367  CA  ALA A 167      62.780  79.000  46.018  1.00  0.00           C
ATOM   2368  C   ALA A 167      64.156  78.980  45.321  1.00  0.00           C
ATOM   2369  O   ALA A 167      65.133  78.502  45.887  1.00  0.00           O
ATOM   2370  CB  ALA A 167      61.848  77.943  45.352  1.00  0.00           C
ATOM   2371  H   ALA A 167      61.359  80.502  45.379  1.00  0.00           H
ATOM   2372  HA  ALA A 167      62.900  78.739  47.069  1.00  0.00           H
ATOM   2373  HB1 ALA A 167      62.285  76.944  45.380  1.00  0.00           H
ATOM   2374  HB2 ALA A 167      60.946  77.919  45.964  1.00  0.00           H
ATOM   2375  HB3 ALA A 167      61.573  78.227  44.336  1.00  0.00           H
ATOM   2376  N   TRP A 168      64.179  79.469  44.067  1.00  0.00           N
ATOM   2377  CA  TRP A 168      65.450  79.571  43.279  1.00  0.00           C
ATOM   2378  C   TRP A 168      66.501  80.445  43.988  1.00  0.00           C
ATOM   2379  O   TRP A 168      67.677  80.004  43.997  1.00  0.00           O
ATOM   2380  CB  TRP A 168      65.237  80.166  41.811  1.00  0.00           C
ATOM   2381  CG  TRP A 168      66.394  80.098  40.840  1.00  0.00           C
ATOM   2382  CD1 TRP A 168      66.368  79.391  39.709  1.00  0.00           C
ATOM   2383  CD2 TRP A 168      67.605  80.964  40.677  1.00  0.00           C
ATOM   2384  CE2 TRP A 168      68.376  80.560  39.546  1.00  0.00           C
ATOM   2385  CE3 TRP A 168      68.108  82.123  41.342  1.00  0.00           C
ATOM   2386  NE1 TRP A 168      67.527  79.622  39.032  1.00  0.00           N
ATOM   2387  CZ2 TRP A 168      69.631  81.041  39.191  1.00  0.00           C
ATOM   2388  CZ3 TRP A 168      69.309  82.719  40.937  1.00  0.00           C
ATOM   2389  CH2 TRP A 168      70.099  82.166  39.842  1.00  0.00           C
ATOM   2390  H   TRP A 168      63.319  79.815  43.667  1.00  0.00           H
ATOM   2391  HA  TRP A 168      65.923  78.590  43.247  1.00  0.00           H
ATOM   2392  HB2 TRP A 168      64.398  79.604  41.400  1.00  0.00           H
ATOM   2393  HB3 TRP A 168      64.904  81.196  41.943  1.00  0.00           H
ATOM   2394  HD1 TRP A 168      65.526  78.801  39.379  1.00  0.00           H
ATOM   2395  HE1 TRP A 168      67.780  79.239  38.132  1.00  0.00           H
ATOM   2396  HE3 TRP A 168      67.435  82.529  42.083  1.00  0.00           H
ATOM   2397  HZ2 TRP A 168      70.094  80.694  38.279  1.00  0.00           H
ATOM   2398  HZ3 TRP A 168      69.735  83.451  41.606  1.00  0.00           H
ATOM   2399  HH2 TRP A 168      71.033  82.693  39.716  1.00  0.00           H
ATOM   2400  N   ARG A 169      66.183  81.602  44.610  1.00  0.00           N
ATOM   2401  CA  ARG A 169      67.160  82.390  45.395  1.00  0.00           C
ATOM   2402  C   ARG A 169      67.745  81.542  46.533  1.00  0.00           C
ATOM   2403  O   ARG A 169      69.017  81.503  46.618  1.00  0.00           O
ATOM   2404  CB  ARG A 169      66.547  83.669  45.952  1.00  0.00           C
ATOM   2405  CG  ARG A 169      67.533  84.524  46.717  1.00  0.00           C
ATOM   2406  CD  ARG A 169      66.718  85.701  47.365  1.00  0.00           C
ATOM   2407  NE  ARG A 169      65.683  85.262  48.307  1.00  0.00           N
ATOM   2408  CZ  ARG A 169      65.870  84.874  49.558  1.00  0.00           C
ATOM   2409  NH1 ARG A 169      67.003  84.699  50.168  1.00  0.00           N
ATOM   2410  NH2 ARG A 169      64.844  84.656  50.372  1.00  0.00           N
ATOM   2411  H   ARG A 169      65.256  81.994  44.523  1.00  0.00           H
ATOM   2412  HA  ARG A 169      68.015  82.694  44.791  1.00  0.00           H
ATOM   2413  HB2 ARG A 169      66.010  84.207  45.171  1.00  0.00           H
ATOM   2414  HB3 ARG A 169      65.733  83.410  46.628  1.00  0.00           H
ATOM   2415  HG2 ARG A 169      68.100  84.001  47.487  1.00  0.00           H
ATOM   2416  HG3 ARG A 169      68.277  84.940  46.037  1.00  0.00           H
ATOM   2417  HD2 ARG A 169      67.475  86.334  47.827  1.00  0.00           H
ATOM   2418  HD3 ARG A 169      66.305  86.314  46.564  1.00  0.00           H
ATOM   2419  HE  ARG A 169      64.702  85.185  48.079  1.00  0.00           H
ATOM   2420 HH11 ARG A 169      67.805  85.011  49.638  1.00  0.00           H
ATOM   2421 HH12 ARG A 169      67.039  84.339  51.111  1.00  0.00           H
ATOM   2422 HH21 ARG A 169      63.902  84.792  50.035  1.00  0.00           H
ATOM   2423 HH22 ARG A 169      65.002  84.295  51.302  1.00  0.00           H
ATOM   2424  N   VAL A 170      66.944  80.820  47.291  1.00  0.00           N
ATOM   2425  CA  VAL A 170      67.450  80.128  48.518  1.00  0.00           C
ATOM   2426  C   VAL A 170      68.179  78.824  48.234  1.00  0.00           C
ATOM   2427  O   VAL A 170      69.049  78.390  48.959  1.00  0.00           O
ATOM   2428  CB  VAL A 170      66.336  79.832  49.569  1.00  0.00           C
ATOM   2429  CG1 VAL A 170      65.904  81.155  50.132  1.00  0.00           C
ATOM   2430  CG2 VAL A 170      65.074  79.179  49.111  1.00  0.00           C
ATOM   2431  H   VAL A 170      65.938  80.780  47.210  1.00  0.00           H
ATOM   2432  HA  VAL A 170      68.240  80.714  48.988  1.00  0.00           H
ATOM   2433  HB  VAL A 170      66.682  79.182  50.372  1.00  0.00           H
ATOM   2434 HG11 VAL A 170      66.761  81.751  50.445  1.00  0.00           H
ATOM   2435 HG12 VAL A 170      65.230  81.688  49.461  1.00  0.00           H
ATOM   2436 HG13 VAL A 170      65.262  80.969  50.993  1.00  0.00           H
ATOM   2437 HG21 VAL A 170      64.445  79.679  48.374  1.00  0.00           H
ATOM   2438 HG22 VAL A 170      65.242  78.152  48.785  1.00  0.00           H
ATOM   2439 HG23 VAL A 170      64.475  79.013  50.006  1.00  0.00           H
ATOM   2440  N   LEU A 171      68.095  78.311  47.045  1.00  0.00           N
ATOM   2441  CA  LEU A 171      68.794  77.103  46.511  1.00  0.00           C
ATOM   2442  C   LEU A 171      70.256  77.382  46.185  1.00  0.00           C
ATOM   2443  O   LEU A 171      70.645  78.436  45.672  1.00  0.00           O
ATOM   2444  CB  LEU A 171      68.084  76.506  45.324  1.00  0.00           C
ATOM   2445  CG  LEU A 171      66.844  75.599  45.674  1.00  0.00           C
ATOM   2446  CD1 LEU A 171      66.082  75.261  44.358  1.00  0.00           C
ATOM   2447  CD2 LEU A 171      67.330  74.196  46.092  1.00  0.00           C
ATOM   2448  H   LEU A 171      67.433  78.743  46.416  1.00  0.00           H
ATOM   2449  HA  LEU A 171      68.832  76.388  47.332  1.00  0.00           H
ATOM   2450  HB2 LEU A 171      67.771  77.325  44.676  1.00  0.00           H
ATOM   2451  HB3 LEU A 171      68.852  75.859  44.901  1.00  0.00           H
ATOM   2452  HG  LEU A 171      66.152  76.066  46.374  1.00  0.00           H
ATOM   2453 HD11 LEU A 171      66.659  74.527  43.795  1.00  0.00           H
ATOM   2454 HD12 LEU A 171      65.104  74.857  44.620  1.00  0.00           H
ATOM   2455 HD13 LEU A 171      65.983  76.205  43.824  1.00  0.00           H
ATOM   2456 HD21 LEU A 171      67.840  74.389  47.036  1.00  0.00           H
ATOM   2457 HD22 LEU A 171      66.534  73.467  46.244  1.00  0.00           H
ATOM   2458 HD23 LEU A 171      68.070  73.727  45.443  1.00  0.00           H
ATOM   2459  N   LYS A 172      71.076  76.356  46.336  1.00  0.00           N
ATOM   2460  CA  LYS A 172      72.451  76.236  45.850  1.00  0.00           C
ATOM   2461  C   LYS A 172      72.494  76.103  44.332  1.00  0.00           C
ATOM   2462  O   LYS A 172      71.674  75.341  43.793  1.00  0.00           O
ATOM   2463  CB  LYS A 172      73.138  75.091  46.570  1.00  0.00           C
ATOM   2464  CG  LYS A 172      73.273  75.462  48.054  1.00  0.00           C
ATOM   2465  CD  LYS A 172      73.651  74.204  48.892  1.00  0.00           C
ATOM   2466  CE  LYS A 172      73.528  74.541  50.427  1.00  0.00           C
ATOM   2467  NZ  LYS A 172      73.987  73.488  51.328  1.00  0.00           N
ATOM   2468  H   LYS A 172      70.632  75.537  46.726  1.00  0.00           H
ATOM   2469  HA  LYS A 172      72.973  77.139  46.164  1.00  0.00           H
ATOM   2470  HB2 LYS A 172      72.469  74.239  46.449  1.00  0.00           H
ATOM   2471  HB3 LYS A 172      74.074  74.892  46.047  1.00  0.00           H
ATOM   2472  HG2 LYS A 172      74.020  76.255  48.115  1.00  0.00           H
ATOM   2473  HG3 LYS A 172      72.324  75.872  48.401  1.00  0.00           H
ATOM   2474  HD2 LYS A 172      73.049  73.338  48.617  1.00  0.00           H
ATOM   2475  HD3 LYS A 172      74.663  73.964  48.565  1.00  0.00           H
ATOM   2476  HE2 LYS A 172      74.019  75.507  50.546  1.00  0.00           H
ATOM   2477  HE3 LYS A 172      72.486  74.807  50.605  1.00  0.00           H
ATOM   2478  HZ1 LYS A 172      73.912  73.676  52.318  1.00  0.00           H
ATOM   2479  HZ2 LYS A 172      73.511  72.643  51.045  1.00  0.00           H
ATOM   2480  HZ3 LYS A 172      74.970  73.418  51.108  1.00  0.00           H
ATOM   2481  N   PRO A 173      73.587  76.567  43.673  1.00  0.00           N
ATOM   2482  CA  PRO A 173      73.944  76.127  42.318  1.00  0.00           C
ATOM   2483  C   PRO A 173      74.110  74.605  42.226  1.00  0.00           C
ATOM   2484  O   PRO A 173      74.607  74.000  43.206  1.00  0.00           O
ATOM   2485  CB  PRO A 173      75.263  76.894  41.919  1.00  0.00           C
ATOM   2486  CG  PRO A 173      75.216  78.088  42.801  1.00  0.00           C
ATOM   2487  CD  PRO A 173      74.539  77.582  44.096  1.00  0.00           C
ATOM   2488  HA  PRO A 173      73.155  76.432  41.630  1.00  0.00           H
ATOM   2489  HB2 PRO A 173      76.105  76.242  42.148  1.00  0.00           H
ATOM   2490  HB3 PRO A 173      75.140  77.238  40.892  1.00  0.00           H
ATOM   2491  HG2 PRO A 173      76.203  78.505  42.998  1.00  0.00           H
ATOM   2492  HG3 PRO A 173      74.764  78.947  42.305  1.00  0.00           H
ATOM   2493  HD2 PRO A 173      75.336  77.045  44.609  1.00  0.00           H
ATOM   2494  HD3 PRO A 173      74.039  78.421  44.580  1.00  0.00           H
ATOM   2495  N   GLY A 174      73.702  74.049  41.068  1.00  0.00           N
ATOM   2496  CA  GLY A 174      73.551  72.569  40.874  1.00  0.00           C
ATOM   2497  C   GLY A 174      72.605  71.987  41.942  1.00  0.00           C
ATOM   2498  O   GLY A 174      72.965  70.953  42.573  1.00  0.00           O
ATOM   2499  H   GLY A 174      73.430  74.672  40.321  1.00  0.00           H
ATOM   2500  HA2 GLY A 174      73.252  72.282  39.866  1.00  0.00           H
ATOM   2501  HA3 GLY A 174      74.509  72.112  41.120  1.00  0.00           H
ATOM   2502  N   GLY A 175      71.487  72.645  42.222  1.00  0.00           N
ATOM   2503  CA  GLY A 175      70.432  72.263  43.269  1.00  0.00           C
ATOM   2504  C   GLY A 175      69.025  72.210  42.681  1.00  0.00           C
ATOM   2505  O   GLY A 175      68.668  72.983  41.819  1.00  0.00           O
ATOM   2506  H   GLY A 175      71.333  73.500  41.709  1.00  0.00           H
ATOM   2507  HA2 GLY A 175      70.722  71.307  43.705  1.00  0.00           H
ATOM   2508  HA3 GLY A 175      70.507  73.039  44.030  1.00  0.00           H
ATOM   2509  N   ASP A 176      68.069  71.319  43.188  1.00  0.00           N
ATOM   2510  CA  ASP A 176      66.760  70.975  42.598  1.00  0.00           C
ATOM   2511  C   ASP A 176      65.569  71.609  43.194  1.00  0.00           C
ATOM   2512  O   ASP A 176      65.516  71.719  44.461  1.00  0.00           O
ATOM   2513  CB  ASP A 176      66.563  69.474  42.554  1.00  0.00           C
ATOM   2514  CG  ASP A 176      67.576  68.789  41.612  1.00  0.00           C
ATOM   2515  OD1 ASP A 176      67.974  67.634  41.900  1.00  0.00           O
ATOM   2516  OD2 ASP A 176      67.923  69.414  40.614  1.00  0.00           O
ATOM   2517  H   ASP A 176      68.409  70.800  43.985  1.00  0.00           H
ATOM   2518  HA  ASP A 176      66.789  71.270  41.549  1.00  0.00           H
ATOM   2519  HB2 ASP A 176      66.639  69.038  43.550  1.00  0.00           H
ATOM   2520  HB3 ASP A 176      65.529  69.289  42.261  1.00  0.00           H
ATOM   2521  N   LEU A 177      64.487  71.794  42.429  1.00  0.01           N
ATOM   2522  CA  LEU A 177      63.136  71.975  42.913  1.00  0.01           C
ATOM   2523  C   LEU A 177      62.214  71.032  42.226  1.00  0.01           C
ATOM   2524  O   LEU A 177      62.142  71.035  40.999  1.00  0.01           O
ATOM   2525  CB  LEU A 177      62.681  73.456  42.771  1.00  0.01           C
ATOM   2526  CG  LEU A 177      61.201  73.678  43.011  1.00  0.01           C
ATOM   2527  CD1 LEU A 177      60.795  73.529  44.481  1.00  0.01           C
ATOM   2528  CD2 LEU A 177      60.948  75.137  42.699  1.00  0.01           C
ATOM   2529  H   LEU A 177      64.505  71.421  41.491  1.00  0.01           H
ATOM   2530  HA  LEU A 177      63.262  71.827  43.986  1.00  0.01           H
ATOM   2531  HB2 LEU A 177      63.231  74.066  43.488  1.00  0.01           H
ATOM   2532  HB3 LEU A 177      62.806  73.676  41.710  1.00  0.01           H
ATOM   2533  HG  LEU A 177      60.565  73.024  42.414  1.00  0.01           H
ATOM   2534 HD11 LEU A 177      61.378  74.113  45.193  1.00  0.01           H
ATOM   2535 HD12 LEU A 177      59.800  73.940  44.655  1.00  0.01           H
ATOM   2536 HD13 LEU A 177      60.674  72.487  44.777  1.00  0.01           H
ATOM   2537 HD21 LEU A 177      59.917  75.450  42.865  1.00  0.01           H
ATOM   2538 HD22 LEU A 177      61.546  75.739  43.383  1.00  0.01           H
ATOM   2539 HD23 LEU A 177      61.288  75.393  41.696  1.00  0.01           H
ATOM   2540  N   LEU A 178      61.437  70.293  43.054  1.00 -0.01           N
ATOM   2541  CA  LEU A 178      60.317  69.503  42.570  1.00 -0.01           C
ATOM   2542  C   LEU A 178      58.980  70.237  42.807  1.00 -0.01           C
ATOM   2543  O   LEU A 178      58.669  70.630  43.938  1.00 -0.01           O
ATOM   2544  CB  LEU A 178      60.313  68.109  43.259  1.00 -0.01           C
ATOM   2545  CG  LEU A 178      59.199  67.229  42.733  1.00 -0.01           C
ATOM   2546  CD1 LEU A 178      59.460  65.756  42.779  1.00 -0.01           C
ATOM   2547  CD2 LEU A 178      57.874  67.285  43.585  1.00 -0.01           C
ATOM   2548  H   LEU A 178      61.626  70.284  44.046  1.00 -0.01           H
ATOM   2549  HA  LEU A 178      60.390  69.306  41.501  1.00 -0.01           H
ATOM   2550  HB2 LEU A 178      61.258  67.578  43.142  1.00 -0.01           H
ATOM   2551  HB3 LEU A 178      60.242  68.294  44.331  1.00 -0.01           H
ATOM   2552  HG  LEU A 178      58.970  67.481  41.698  1.00 -0.01           H
ATOM   2553 HD11 LEU A 178      58.517  65.247  42.578  1.00 -0.01           H
ATOM   2554 HD12 LEU A 178      60.203  65.485  42.029  1.00 -0.01           H
ATOM   2555 HD13 LEU A 178      59.772  65.486  43.788  1.00 -0.01           H
ATOM   2556 HD21 LEU A 178      58.115  66.753  44.505  1.00 -0.01           H
ATOM   2557 HD22 LEU A 178      57.610  68.308  43.853  1.00 -0.01           H
ATOM   2558 HD23 LEU A 178      56.971  66.909  43.103  1.00 -0.01           H
ATOM   2559  N   VAL A 179      58.149  70.293  41.779  1.00 -0.02           N
ATOM   2560  CA  VAL A 179      56.905  71.074  41.687  1.00 -0.02           C
ATOM   2561  C   VAL A 179      55.750  70.153  41.381  1.00 -0.02           C
ATOM   2562  O   VAL A 179      55.745  69.589  40.279  1.00 -0.02           O
ATOM   2563  CB  VAL A 179      56.893  72.118  40.536  1.00 -0.02           C
ATOM   2564  CG1 VAL A 179      55.552  72.935  40.504  1.00 -0.02           C
ATOM   2565  CG2 VAL A 179      58.026  73.066  40.836  1.00 -0.02           C
ATOM   2566  H   VAL A 179      58.314  69.713  40.968  1.00 -0.02           H
ATOM   2567  HA  VAL A 179      56.711  71.520  42.662  1.00 -0.02           H
ATOM   2568  HB  VAL A 179      57.093  71.638  39.578  1.00 -0.02           H
ATOM   2569 HG11 VAL A 179      55.485  73.400  41.488  1.00 -0.02           H
ATOM   2570 HG12 VAL A 179      55.566  73.670  39.700  1.00 -0.02           H
ATOM   2571 HG13 VAL A 179      54.669  72.331  40.294  1.00 -0.02           H
ATOM   2572 HG21 VAL A 179      58.040  73.397  41.875  1.00 -0.02           H
ATOM   2573 HG22 VAL A 179      58.986  72.625  40.567  1.00 -0.02           H
ATOM   2574 HG23 VAL A 179      57.969  73.923  40.165  1.00 -0.02           H
ATOM   2575  N   LEU A 180      54.615  70.208  42.051  1.00 -0.08           N
ATOM   2576  CA  LEU A 180      53.376  69.638  41.539  1.00 -0.08           C
ATOM   2577  C   LEU A 180      52.361  70.787  41.243  1.00 -0.08           C
ATOM   2578  O   LEU A 180      52.397  71.805  41.945  1.00 -0.08           O
ATOM   2579  CB  LEU A 180      52.981  68.583  42.626  1.00 -0.08           C
ATOM   2580  CG  LEU A 180      53.936  67.397  42.647  1.00 -0.08           C
ATOM   2581  CD1 LEU A 180      54.186  66.917  44.055  1.00 -0.08           C
ATOM   2582  CD2 LEU A 180      53.337  66.205  41.818  1.00 -0.08           C
ATOM   2583  H   LEU A 180      54.524  70.883  42.797  1.00 -0.08           H
ATOM   2584  HA  LEU A 180      53.608  69.030  40.664  1.00 -0.08           H
ATOM   2585  HB2 LEU A 180      53.039  69.122  43.572  1.00 -0.08           H
ATOM   2586  HB3 LEU A 180      51.932  68.340  42.454  1.00 -0.08           H
ATOM   2587  HG  LEU A 180      54.896  67.650  42.196  1.00 -0.08           H
ATOM   2588 HD11 LEU A 180      54.722  67.683  44.615  1.00 -0.08           H
ATOM   2589 HD12 LEU A 180      53.243  66.752  44.576  1.00 -0.08           H
ATOM   2590 HD13 LEU A 180      54.745  65.981  44.075  1.00 -0.08           H
ATOM   2591 HD21 LEU A 180      54.076  65.409  41.719  1.00 -0.08           H
ATOM   2592 HD22 LEU A 180      52.346  65.945  42.191  1.00 -0.08           H
ATOM   2593 HD23 LEU A 180      53.088  66.536  40.810  1.00 -0.08           H
ATOM   2594  N   GLU A 181      51.552  70.757  40.188  1.00 -0.07           N
ATOM   2595  CA  GLU A 181      50.886  71.929  39.583  1.00 -0.07           C
ATOM   2596  C   GLU A 181      49.512  71.604  39.026  1.00 -0.07           C
ATOM   2597  O   GLU A 181      49.328  70.666  38.280  1.00 -0.07           O
ATOM   2598  CB  GLU A 181      51.788  72.686  38.630  1.00 -0.07           C
ATOM   2599  CG  GLU A 181      51.309  74.030  38.064  1.00 -0.07           C
ATOM   2600  CD  GLU A 181      50.989  75.074  39.114  1.00 -0.07           C
ATOM   2601  OE1 GLU A 181      50.202  74.745  39.977  1.00 -0.07           O
ATOM   2602  OE2 GLU A 181      51.519  76.215  39.121  1.00 -0.07           O
ATOM   2603  H   GLU A 181      51.583  69.915  39.630  1.00 -0.07           H
ATOM   2604  HA  GLU A 181      50.628  72.635  40.373  1.00 -0.07           H
ATOM   2605  HB2 GLU A 181      52.745  72.948  39.081  1.00 -0.07           H
ATOM   2606  HB3 GLU A 181      51.981  71.957  37.843  1.00 -0.07           H
ATOM   2607  HG2 GLU A 181      51.958  74.445  37.293  1.00 -0.07           H
ATOM   2608  HG3 GLU A 181      50.435  73.722  37.489  1.00 -0.07           H
ATOM   2609  N   GLH A 182      48.508  72.466  39.323  1.00 -0.22           N
ATOM   2610  CA  GLH A 182      47.190  72.395  38.718  1.00 -0.22           C
ATOM   2611  C   GLH A 182      47.157  73.356  37.550  1.00 -0.22           C
ATOM   2612  O   GLH A 182      47.845  74.362  37.601  1.00 -0.22           O
ATOM   2613  CB  GLH A 182      46.265  72.795  39.846  1.00 -0.22           C
ATOM   2614  CG  GLH A 182      46.585  74.090  40.671  1.00 -0.22           C
ATOM   2615  CD  GLH A 182      45.621  75.262  40.643  1.00 -0.22           C
ATOM   2616  OE1 GLH A 182      44.415  75.190  40.351  1.00 -0.22           O
ATOM   2617  OE2 GLH A 182      46.009  76.495  41.119  1.00 -0.22           O
ATOM   2618  H   GLH A 182      48.749  73.352  39.745  1.00 -0.22           H
ATOM   2619  HA  GLH A 182      47.022  71.354  38.443  1.00 -0.22           H
ATOM   2620  HB2 GLH A 182      45.257  72.875  39.439  1.00 -0.22           H
ATOM   2621  HB3 GLH A 182      46.182  71.942  40.519  1.00 -0.22           H
ATOM   2622  HG2 GLH A 182      46.595  73.793  41.719  1.00 -0.22           H
ATOM   2623  HG3 GLH A 182      47.582  74.515  40.549  1.00 -0.22           H
ATOM   2624  HE2 GLH A 182      45.207  76.963  41.361  1.00 -0.22           H
ATOM   2625  N   VAL A 183      46.481  73.041  36.473  1.00 -0.02           N
ATOM   2626  CA  VAL A 183      46.736  73.709  35.117  1.00 -0.02           C
ATOM   2627  C   VAL A 183      45.454  73.963  34.405  1.00 -0.02           C
ATOM   2628  O   VAL A 183      44.543  73.168  34.524  1.00 -0.02           O
ATOM   2629  CB  VAL A 183      47.767  72.899  34.349  1.00 -0.02           C
ATOM   2630  CG1 VAL A 183      47.235  71.652  33.758  1.00 -0.02           C
ATOM   2631  CG2 VAL A 183      48.363  73.686  33.187  1.00 -0.02           C
ATOM   2632  H   VAL A 183      45.873  72.236  36.531  1.00 -0.02           H
ATOM   2633  HA  VAL A 183      47.246  74.657  35.288  1.00 -0.02           H
ATOM   2634  HB  VAL A 183      48.581  72.542  34.981  1.00 -0.02           H
ATOM   2635 HG11 VAL A 183      46.995  70.899  34.508  1.00 -0.02           H
ATOM   2636 HG12 VAL A 183      46.365  71.855  33.134  1.00 -0.02           H
ATOM   2637 HG13 VAL A 183      47.981  71.181  33.118  1.00 -0.02           H
ATOM   2638 HG21 VAL A 183      47.622  73.996  32.449  1.00 -0.02           H
ATOM   2639 HG22 VAL A 183      48.855  74.546  33.641  1.00 -0.02           H
ATOM   2640 HG23 VAL A 183      49.145  73.108  32.694  1.00 -0.02           H
ATOM   2641  N   VAL A 184      45.335  75.135  33.727  1.00  0.01           N
ATOM   2642  CA  VAL A 184      44.203  75.456  32.813  1.00  0.01           C
ATOM   2643  C   VAL A 184      44.322  74.690  31.550  1.00  0.01           C
ATOM   2644  O   VAL A 184      45.351  74.615  30.868  1.00  0.01           O
ATOM   2645  CB  VAL A 184      44.190  76.971  32.464  1.00  0.01           C
ATOM   2646  CG1 VAL A 184      43.138  77.359  31.448  1.00  0.01           C
ATOM   2647  CG2 VAL A 184      44.047  77.895  33.708  1.00  0.01           C
ATOM   2648  H   VAL A 184      46.197  75.656  33.659  1.00  0.01           H
ATOM   2649  HA  VAL A 184      43.300  75.215  33.375  1.00  0.01           H
ATOM   2650  HB  VAL A 184      45.111  77.228  31.941  1.00  0.01           H
ATOM   2651 HG11 VAL A 184      43.435  77.004  30.461  1.00  0.01           H
ATOM   2652 HG12 VAL A 184      42.186  76.881  31.681  1.00  0.01           H
ATOM   2653 HG13 VAL A 184      43.036  78.438  31.339  1.00  0.01           H
ATOM   2654 HG21 VAL A 184      44.780  77.627  34.469  1.00  0.01           H
ATOM   2655 HG22 VAL A 184      44.065  78.950  33.435  1.00  0.01           H
ATOM   2656 HG23 VAL A 184      43.137  77.629  34.245  1.00  0.01           H
ATOM   2657  N   THR A 185      43.270  74.046  31.162  1.00  0.01           N
ATOM   2658  CA  THR A 185      43.161  73.472  29.794  1.00  0.01           C
ATOM   2659  C   THR A 185      41.901  73.758  28.933  1.00  0.01           C
ATOM   2660  O   THR A 185      41.829  73.449  27.754  1.00  0.01           O
ATOM   2661  CB  THR A 185      43.378  71.965  29.915  1.00  0.01           C
ATOM   2662  CG2 THR A 185      44.762  71.511  30.265  1.00  0.01           C
ATOM   2663  OG1 THR A 185      42.536  71.288  30.846  1.00  0.01           O
ATOM   2664  H   THR A 185      42.490  73.825  31.764  1.00  0.01           H
ATOM   2665  HA  THR A 185      43.930  73.917  29.162  1.00  0.01           H
ATOM   2666  HB  THR A 185      43.207  71.477  28.956  1.00  0.01           H
ATOM   2667  HG1 THR A 185      41.828  70.820  30.397  1.00  0.01           H
ATOM   2668 HG21 THR A 185      44.707  70.425  30.340  1.00  0.01           H
ATOM   2669 HG22 THR A 185      45.487  71.893  29.547  1.00  0.01           H
ATOM   2670 HG23 THR A 185      44.976  71.810  31.292  1.00  0.01           H
ATOM   2671  N   GLU A 186      40.829  74.265  29.555  1.00  0.01           N
ATOM   2672  CA  GLU A 186      39.792  75.070  28.850  1.00  0.01           C
ATOM   2673  C   GLU A 186      40.375  76.484  28.589  1.00  0.01           C
ATOM   2674  O   GLU A 186      41.250  77.060  29.264  1.00  0.01           O
ATOM   2675  CB  GLU A 186      38.481  75.180  29.702  1.00  0.01           C
ATOM   2676  CG  GLU A 186      37.209  75.836  29.051  1.00  0.01           C
ATOM   2677  CD  GLU A 186      36.580  74.917  27.952  1.00  0.01           C
ATOM   2678  OE1 GLU A 186      35.587  75.339  27.305  1.00  0.01           O
ATOM   2679  OE2 GLU A 186      37.009  73.746  27.813  1.00  0.01           O
ATOM   2680  H   GLU A 186      40.982  74.461  30.534  1.00  0.01           H
ATOM   2681  HA  GLU A 186      39.517  74.619  27.896  1.00  0.01           H
ATOM   2682  HB2 GLU A 186      38.246  74.144  29.948  1.00  0.01           H
ATOM   2683  HB3 GLU A 186      38.734  75.614  30.670  1.00  0.01           H
ATOM   2684  HG2 GLU A 186      36.452  75.872  29.835  1.00  0.01           H
ATOM   2685  HG3 GLU A 186      37.387  76.868  28.748  1.00  0.01           H
ATOM   2686  N   GLU A 187      39.736  77.038  27.588  1.00  0.01           N
ATOM   2687  CA  GLU A 187      39.946  78.458  27.323  1.00  0.01           C
ATOM   2688  C   GLU A 187      38.923  79.260  28.133  1.00  0.01           C
ATOM   2689  O   GLU A 187      37.805  79.594  27.681  1.00  0.01           O
ATOM   2690  CB  GLU A 187      39.856  78.736  25.834  1.00  0.01           C
ATOM   2691  CG  GLU A 187      39.954  80.245  25.516  1.00  0.01           C
ATOM   2692  CD  GLU A 187      41.315  80.891  25.592  1.00  0.01           C
ATOM   2693  OE1 GLU A 187      42.075  80.602  26.552  1.00  0.01           O
ATOM   2694  OE2 GLU A 187      41.662  81.727  24.702  1.00  0.01           O
ATOM   2695  H   GLU A 187      39.261  76.447  26.920  1.00  0.01           H
ATOM   2696  HA  GLU A 187      40.954  78.719  27.645  1.00  0.01           H
ATOM   2697  HB2 GLU A 187      40.667  78.221  25.319  1.00  0.01           H
ATOM   2698  HB3 GLU A 187      38.906  78.305  25.519  1.00  0.01           H
ATOM   2699  HG2 GLU A 187      39.561  80.483  24.527  1.00  0.01           H
ATOM   2700  HG3 GLU A 187      39.447  80.847  26.270  1.00  0.01           H
ATOM   2701  N   LEU A 188      39.340  79.608  29.351  1.00  0.00           N
ATOM   2702  CA  LEU A 188      38.536  80.258  30.345  1.00  0.00           C
ATOM   2703  C   LEU A 188      38.480  81.871  30.180  1.00  0.00           C
ATOM   2704  O   LEU A 188      39.460  82.457  29.810  1.00  0.00           O
ATOM   2705  CB  LEU A 188      39.136  79.974  31.684  1.00  0.00           C
ATOM   2706  CG  LEU A 188      39.104  78.535  32.181  1.00  0.00           C
ATOM   2707  CD1 LEU A 188      39.667  78.617  33.593  1.00  0.00           C
ATOM   2708  CD2 LEU A 188      37.642  77.924  32.283  1.00  0.00           C
ATOM   2709  H   LEU A 188      40.270  79.337  29.636  1.00  0.00           H
ATOM   2710  HA  LEU A 188      37.493  79.950  30.268  1.00  0.00           H
ATOM   2711  HB2 LEU A 188      40.180  80.287  31.706  1.00  0.00           H
ATOM   2712  HB3 LEU A 188      38.557  80.600  32.363  1.00  0.00           H
ATOM   2713  HG  LEU A 188      39.656  77.794  31.602  1.00  0.00           H
ATOM   2714 HD11 LEU A 188      40.649  79.090  33.601  1.00  0.00           H
ATOM   2715 HD12 LEU A 188      38.962  79.198  34.189  1.00  0.00           H
ATOM   2716 HD13 LEU A 188      39.828  77.570  33.848  1.00  0.00           H
ATOM   2717 HD21 LEU A 188      37.112  78.711  32.820  1.00  0.00           H
ATOM   2718 HD22 LEU A 188      37.160  77.818  31.311  1.00  0.00           H
ATOM   2719 HD23 LEU A 188      37.713  77.028  32.899  1.00  0.00           H
ATOM   2720  N   THR A 189      37.323  82.418  30.354  1.00  0.00           N
ATOM   2721  CA  THR A 189      37.096  83.904  30.294  1.00  0.00           C
ATOM   2722  C   THR A 189      37.320  84.508  31.648  1.00  0.00           C
ATOM   2723  O   THR A 189      37.255  83.856  32.659  1.00  0.00           O
ATOM   2724  CB  THR A 189      35.756  84.331  29.667  1.00  0.00           C
ATOM   2725  CG2 THR A 189      35.660  83.845  28.223  1.00  0.00           C
ATOM   2726  OG1 THR A 189      34.552  83.827  30.343  1.00  0.00           O
ATOM   2727  H   THR A 189      36.528  81.881  30.673  1.00  0.00           H
ATOM   2728  HA  THR A 189      37.876  84.236  29.608  1.00  0.00           H
ATOM   2729  HB  THR A 189      35.664  85.416  29.712  1.00  0.00           H
ATOM   2730  HG1 THR A 189      34.285  83.029  29.881  1.00  0.00           H
ATOM   2731 HG21 THR A 189      35.595  82.757  28.189  1.00  0.00           H
ATOM   2732 HG22 THR A 189      34.780  84.253  27.727  1.00  0.00           H
ATOM   2733 HG23 THR A 189      36.481  84.344  27.707  1.00  0.00           H
ATOM   2734  N   GLU A 190      37.540  85.830  31.636  1.00  0.01           N
ATOM   2735  CA  GLU A 190      37.861  86.575  32.847  1.00  0.01           C
ATOM   2736  C   GLU A 190      36.907  86.528  34.042  1.00  0.01           C
ATOM   2737  O   GLU A 190      37.312  86.324  35.184  1.00  0.01           O
ATOM   2738  CB  GLU A 190      38.188  88.020  32.377  1.00  0.01           C
ATOM   2739  CG  GLU A 190      38.824  88.859  33.492  1.00  0.01           C
ATOM   2740  CD  GLU A 190      40.358  88.999  33.337  1.00  0.01           C
ATOM   2741  OE1 GLU A 190      40.926  90.098  33.530  1.00  0.01           O
ATOM   2742  OE2 GLU A 190      41.023  87.948  33.063  1.00  0.01           O
ATOM   2743  H   GLU A 190      37.384  86.333  30.774  1.00  0.01           H
ATOM   2744  HA  GLU A 190      38.834  86.213  33.177  1.00  0.01           H
ATOM   2745  HB2 GLU A 190      38.764  88.117  31.456  1.00  0.01           H
ATOM   2746  HB3 GLU A 190      37.184  88.440  32.312  1.00  0.01           H
ATOM   2747  HG2 GLU A 190      38.440  89.872  33.369  1.00  0.01           H
ATOM   2748  HG3 GLU A 190      38.554  88.523  34.494  1.00  0.01           H
ATOM   2749  N   PRO A 191      35.521  86.509  33.880  1.00  0.00           N
ATOM   2750  CA  PRO A 191      34.590  86.271  34.949  1.00  0.00           C
ATOM   2751  C   PRO A 191      34.530  84.830  35.398  1.00  0.00           C
ATOM   2752  O   PRO A 191      34.116  84.589  36.553  1.00  0.00           O
ATOM   2753  CB  PRO A 191      33.220  86.919  34.573  1.00  0.00           C
ATOM   2754  CG  PRO A 191      33.285  86.673  33.072  1.00  0.00           C
ATOM   2755  CD  PRO A 191      34.740  86.668  32.641  1.00  0.00           C
ATOM   2756  HA  PRO A 191      35.009  86.835  35.782  1.00  0.00           H
ATOM   2757  HB2 PRO A 191      32.307  86.479  34.973  1.00  0.00           H
ATOM   2758  HB3 PRO A 191      33.274  87.947  34.932  1.00  0.00           H
ATOM   2759  HG2 PRO A 191      32.786  85.720  32.898  1.00  0.00           H
ATOM   2760  HG3 PRO A 191      32.742  87.454  32.539  1.00  0.00           H
ATOM   2761  HD2 PRO A 191      34.878  85.833  31.954  1.00  0.00           H
ATOM   2762  HD3 PRO A 191      35.004  87.624  32.188  1.00  0.00           H
ATOM   2763  N   GLU A 192      34.971  83.852  34.569  1.00  0.01           N
ATOM   2764  CA  GLU A 192      35.161  82.397  34.839  1.00  0.01           C
ATOM   2765  C   GLU A 192      36.349  82.137  35.853  1.00  0.01           C
ATOM   2766  O   GLU A 192      36.246  81.268  36.745  1.00  0.01           O
ATOM   2767  CB  GLU A 192      35.309  81.514  33.585  1.00  0.01           C
ATOM   2768  CG  GLU A 192      34.046  81.636  32.704  1.00  0.01           C
ATOM   2769  CD  GLU A 192      34.118  80.753  31.395  1.00  0.01           C
ATOM   2770  OE1 GLU A 192      33.492  81.060  30.355  1.00  0.01           O
ATOM   2771  OE2 GLU A 192      34.951  79.859  31.487  1.00  0.01           O
ATOM   2772  H   GLU A 192      35.351  84.071  33.659  1.00  0.01           H
ATOM   2773  HA  GLU A 192      34.244  82.056  35.318  1.00  0.01           H
ATOM   2774  HB2 GLU A 192      36.252  81.698  33.071  1.00  0.01           H
ATOM   2775  HB3 GLU A 192      35.359  80.460  33.861  1.00  0.01           H
ATOM   2776  HG2 GLU A 192      33.171  81.276  33.244  1.00  0.01           H
ATOM   2777  HG3 GLU A 192      33.921  82.697  32.487  1.00  0.01           H
ATOM   2778  N   THR A 193      37.422  82.890  35.663  1.00  0.00           N
ATOM   2779  CA  THR A 193      38.608  82.899  36.545  1.00  0.00           C
ATOM   2780  C   THR A 193      38.418  83.629  37.867  1.00  0.00           C
ATOM   2781  O   THR A 193      39.024  83.192  38.850  1.00  0.00           O
ATOM   2782  CB  THR A 193      39.810  83.572  35.830  1.00  0.00           C
ATOM   2783  CG2 THR A 193      40.522  82.507  34.983  1.00  0.00           C
ATOM   2784  OG1 THR A 193      39.380  84.635  34.958  1.00  0.00           O
ATOM   2785  H   THR A 193      37.432  83.481  34.844  1.00  0.00           H
ATOM   2786  HA  THR A 193      38.862  81.865  36.776  1.00  0.00           H
ATOM   2787  HB  THR A 193      40.534  83.912  36.570  1.00  0.00           H
ATOM   2788  HG1 THR A 193      38.967  85.373  35.413  1.00  0.00           H
ATOM   2789 HG21 THR A 193      41.455  82.904  34.585  1.00  0.00           H
ATOM   2790 HG22 THR A 193      40.692  81.690  35.685  1.00  0.00           H
ATOM   2791 HG23 THR A 193      39.957  82.167  34.115  1.00  0.00           H
ATOM   2792  N   ALA A 194      37.575  84.652  37.867  1.00 -0.01           N
ATOM   2793  CA  ALA A 194      36.970  85.172  39.070  1.00 -0.01           C
ATOM   2794  C   ALA A 194      36.225  84.029  39.797  1.00 -0.01           C
ATOM   2795  O   ALA A 194      36.308  83.861  40.984  1.00 -0.01           O
ATOM   2796  CB  ALA A 194      36.038  86.327  38.731  1.00 -0.01           C
ATOM   2797  H   ALA A 194      37.309  85.014  36.962  1.00 -0.01           H
ATOM   2798  HA  ALA A 194      37.742  85.551  39.739  1.00 -0.01           H
ATOM   2799  HB1 ALA A 194      35.952  87.032  39.557  1.00 -0.01           H
ATOM   2800  HB2 ALA A 194      36.349  86.879  37.844  1.00 -0.01           H
ATOM   2801  HB3 ALA A 194      35.046  85.924  38.527  1.00 -0.01           H
ATOM   2802  N   LEU A 195      35.307  83.345  39.046  1.00 -0.03           N
ATOM   2803  CA  LEU A 195      34.441  82.270  39.548  1.00 -0.03           C
ATOM   2804  C   LEU A 195      35.252  81.102  40.129  1.00 -0.03           C
ATOM   2805  O   LEU A 195      34.732  80.448  40.984  1.00 -0.03           O
ATOM   2806  CB  LEU A 195      33.522  81.750  38.418  1.00 -0.03           C
ATOM   2807  CG  LEU A 195      32.403  80.759  38.790  1.00 -0.03           C
ATOM   2808  CD1 LEU A 195      31.083  81.442  39.157  1.00 -0.03           C
ATOM   2809  CD2 LEU A 195      32.152  79.725  37.673  1.00 -0.03           C
ATOM   2810  H   LEU A 195      35.283  83.602  38.070  1.00 -0.03           H
ATOM   2811  HA  LEU A 195      33.916  82.624  40.435  1.00 -0.03           H
ATOM   2812  HB2 LEU A 195      33.042  82.675  38.099  1.00 -0.03           H
ATOM   2813  HB3 LEU A 195      34.184  81.424  37.616  1.00 -0.03           H
ATOM   2814  HG  LEU A 195      32.666  80.078  39.599  1.00 -0.03           H
ATOM   2815 HD11 LEU A 195      31.200  82.004  40.084  1.00 -0.03           H
ATOM   2816 HD12 LEU A 195      30.668  81.888  38.253  1.00 -0.03           H
ATOM   2817 HD13 LEU A 195      30.380  80.652  39.423  1.00 -0.03           H
ATOM   2818 HD21 LEU A 195      32.923  78.969  37.524  1.00 -0.03           H
ATOM   2819 HD22 LEU A 195      31.272  79.152  37.965  1.00 -0.03           H
ATOM   2820 HD23 LEU A 195      31.934  80.336  36.797  1.00 -0.03           H
ATOM   2821  N   PHE A 196      36.474  80.900  39.776  1.00 -0.41           N
ATOM   2822  CA  PHE A 196      37.483  79.844  40.224  1.00 -0.41           C
ATOM   2823  C   PHE A 196      37.850  80.065  41.695  1.00 -0.41           C
ATOM   2824  O   PHE A 196      38.413  79.161  42.321  1.00 -0.41           O
ATOM   2825  CB  PHE A 196      38.795  79.929  39.454  1.00 -0.41           C
ATOM   2826  CG  PHE A 196      39.509  78.587  39.462  1.00 -0.41           C
ATOM   2827  CD1 PHE A 196      40.481  78.344  40.424  1.00 -0.41           C
ATOM   2828  CD2 PHE A 196      39.103  77.712  38.457  1.00 -0.41           C
ATOM   2829  CE1 PHE A 196      41.063  77.047  40.373  1.00 -0.41           C
ATOM   2830  CE2 PHE A 196      39.704  76.426  38.462  1.00 -0.41           C
ATOM   2831  CZ  PHE A 196      40.621  76.061  39.442  1.00 -0.41           C
ATOM   2832  H   PHE A 196      36.829  81.383  38.963  1.00 -0.41           H
ATOM   2833  HA  PHE A 196      37.082  78.838  40.094  1.00 -0.41           H
ATOM   2834  HB2 PHE A 196      38.611  80.219  38.419  1.00 -0.41           H
ATOM   2835  HB3 PHE A 196      39.395  80.699  39.938  1.00 -0.41           H
ATOM   2836  HD1 PHE A 196      40.830  79.120  41.089  1.00 -0.41           H
ATOM   2837  HD2 PHE A 196      38.383  78.072  37.736  1.00 -0.41           H
ATOM   2838  HE1 PHE A 196      41.841  76.791  41.077  1.00 -0.41           H
ATOM   2839  HE2 PHE A 196      39.370  75.753  37.686  1.00 -0.41           H
ATOM   2840  HZ  PHE A 196      40.976  75.042  39.410  1.00 -0.41           H
ATOM   2841  N   GLU A 197      37.569  81.243  42.195  1.00  0.04           N
ATOM   2842  CA  GLU A 197      37.775  81.590  43.608  1.00  0.04           C
ATOM   2843  C   GLU A 197      36.945  80.738  44.576  1.00  0.04           C
ATOM   2844  O   GLU A 197      37.258  80.652  45.750  1.00  0.04           O
ATOM   2845  CB  GLU A 197      37.573  83.141  43.864  1.00  0.04           C
ATOM   2846  CG  GLU A 197      37.883  83.600  45.375  1.00  0.04           C
ATOM   2847  CD  GLU A 197      37.110  84.927  45.804  1.00  0.04           C
ATOM   2848  OE1 GLU A 197      36.342  85.531  44.985  1.00  0.04           O
ATOM   2849  OE2 GLU A 197      37.360  85.493  46.926  1.00  0.04           O
ATOM   2850  H   GLU A 197      37.134  81.930  41.596  1.00  0.04           H
ATOM   2851  HA  GLU A 197      38.805  81.270  43.764  1.00  0.04           H
ATOM   2852  HB2 GLU A 197      38.135  83.714  43.127  1.00  0.04           H
ATOM   2853  HB3 GLU A 197      36.569  83.498  43.634  1.00  0.04           H
ATOM   2854  HG2 GLU A 197      37.532  82.844  46.077  1.00  0.04           H
ATOM   2855  HG3 GLU A 197      38.970  83.602  45.453  1.00  0.04           H
ATOM   2856  N   THR A 198      35.762  80.266  44.112  1.00  0.01           N
ATOM   2857  CA  THR A 198      34.771  79.373  44.864  1.00  0.01           C
ATOM   2858  C   THR A 198      35.290  77.982  44.983  1.00  0.01           C
ATOM   2859  O   THR A 198      34.945  77.194  45.903  1.00  0.01           O
ATOM   2860  CB  THR A 198      33.344  79.357  44.325  1.00  0.01           C
ATOM   2861  CG2 THR A 198      32.774  80.784  44.467  1.00  0.01           C
ATOM   2862  OG1 THR A 198      33.314  78.896  42.943  1.00  0.01           O
ATOM   2863  H   THR A 198      35.603  80.436  43.129  1.00  0.01           H
ATOM   2864  HA  THR A 198      34.679  79.842  45.844  1.00  0.01           H
ATOM   2865  HB  THR A 198      32.669  78.806  44.980  1.00  0.01           H
ATOM   2866  HG1 THR A 198      33.739  79.552  42.385  1.00  0.01           H
ATOM   2867 HG21 THR A 198      32.789  80.934  45.546  1.00  0.01           H
ATOM   2868 HG22 THR A 198      33.380  81.489  43.897  1.00  0.01           H
ATOM   2869 HG23 THR A 198      31.772  80.591  44.085  1.00  0.01           H
ATOM   2870  N   LEU A 199      36.169  77.580  44.137  1.00 -0.81           N
ATOM   2871  CA  LEU A 199      36.802  76.256  44.105  1.00 -0.81           C
ATOM   2872  C   LEU A 199      37.849  76.169  45.196  1.00 -0.81           C
ATOM   2873  O   LEU A 199      38.181  77.065  45.910  1.00 -0.81           O
ATOM   2874  CB  LEU A 199      37.458  75.964  42.775  1.00 -0.81           C
ATOM   2875  CG  LEU A 199      36.524  76.256  41.590  1.00 -0.81           C
ATOM   2876  CD1 LEU A 199      37.275  75.547  40.461  1.00 -0.81           C
ATOM   2877  CD2 LEU A 199      35.095  75.629  41.677  1.00 -0.81           C
ATOM   2878  H   LEU A 199      36.686  78.297  43.646  1.00 -0.81           H
ATOM   2879  HA  LEU A 199      36.050  75.538  44.430  1.00 -0.81           H
ATOM   2880  HB2 LEU A 199      38.373  76.553  42.713  1.00 -0.81           H
ATOM   2881  HB3 LEU A 199      37.608  74.889  42.881  1.00 -0.81           H
ATOM   2882  HG  LEU A 199      36.471  77.330  41.408  1.00 -0.81           H
ATOM   2883 HD11 LEU A 199      37.092  74.476  40.541  1.00 -0.81           H
ATOM   2884 HD12 LEU A 199      36.814  75.745  39.493  1.00 -0.81           H
ATOM   2885 HD13 LEU A 199      38.334  75.778  40.578  1.00 -0.81           H
ATOM   2886 HD21 LEU A 199      34.542  76.145  42.462  1.00 -0.81           H
ATOM   2887 HD22 LEU A 199      34.555  75.663  40.731  1.00 -0.81           H
ATOM   2888 HD23 LEU A 199      35.261  74.583  41.936  1.00 -0.81           H
ATOM   2889  N   PHE A 200      38.283  74.940  45.455  1.00 -1.63           N
ATOM   2890  CA  PHE A 200      39.153  74.585  46.588  1.00 -1.63           C
ATOM   2891  C   PHE A 200      40.662  74.796  46.246  1.00 -1.63           C
ATOM   2892  O   PHE A 200      41.421  74.945  47.185  1.00 -1.63           O
ATOM   2893  CB  PHE A 200      38.891  73.111  46.871  1.00 -1.63           C
ATOM   2894  CG  PHE A 200      37.494  72.601  46.965  1.00 -1.63           C
ATOM   2895  CD1 PHE A 200      36.542  73.382  47.632  1.00 -1.63           C
ATOM   2896  CD2 PHE A 200      37.126  71.317  46.509  1.00 -1.63           C
ATOM   2897  CE1 PHE A 200      35.165  73.045  47.758  1.00 -1.63           C
ATOM   2898  CE2 PHE A 200      35.756  70.947  46.611  1.00 -1.63           C
ATOM   2899  CZ  PHE A 200      34.793  71.772  47.265  1.00 -1.63           C
ATOM   2900  H   PHE A 200      37.785  74.201  44.979  1.00 -1.63           H
ATOM   2901  HA  PHE A 200      38.793  75.165  47.437  1.00 -1.63           H
ATOM   2902  HB2 PHE A 200      39.459  72.506  46.164  1.00 -1.63           H
ATOM   2903  HB3 PHE A 200      39.271  72.844  47.857  1.00 -1.63           H
ATOM   2904  HD1 PHE A 200      36.859  74.305  48.094  1.00 -1.63           H
ATOM   2905  HD2 PHE A 200      37.823  70.738  45.921  1.00 -1.63           H
ATOM   2906  HE1 PHE A 200      34.482  73.640  48.345  1.00 -1.63           H
ATOM   2907  HE2 PHE A 200      35.385  69.987  46.283  1.00 -1.63           H
ATOM   2908  HZ  PHE A 200      33.769  71.463  47.420  1.00 -1.63           H
ATOM   2909  N   ALA A 201      40.979  74.945  44.957  1.00 -1.54           N
ATOM   2910  CA  ALA A 201      42.312  75.481  44.571  1.00 -1.54           C
ATOM   2911  C   ALA A 201      42.413  76.960  44.872  1.00 -1.54           C
ATOM   2912  O   ALA A 201      43.520  77.384  45.297  1.00 -1.54           O
ATOM   2913  CB  ALA A 201      42.556  75.126  43.093  1.00 -1.54           C
ATOM   2914  H   ALA A 201      40.281  74.697  44.270  1.00 -1.54           H
ATOM   2915  HA  ALA A 201      43.111  75.023  45.153  1.00 -1.54           H
ATOM   2916  HB1 ALA A 201      42.777  74.068  42.957  1.00 -1.54           H
ATOM   2917  HB2 ALA A 201      41.632  75.152  42.515  1.00 -1.54           H
ATOM   2918  HB3 ALA A 201      43.386  75.710  42.694  1.00 -1.54           H
ATOM   2919  N   ALA A 202      41.323  77.783  44.707  1.00 -0.02           N
ATOM   2920  CA  ALA A 202      41.016  79.155  44.984  1.00 -0.02           C
ATOM   2921  C   ALA A 202      41.932  80.100  44.189  1.00 -0.02           C
ATOM   2922  O   ALA A 202      41.529  80.766  43.214  1.00 -0.02           O
ATOM   2923  CB  ALA A 202      40.836  79.424  46.458  1.00 -0.02           C
ATOM   2924  H   ALA A 202      40.504  77.280  44.397  1.00 -0.02           H
ATOM   2925  HA  ALA A 202      40.005  79.238  44.586  1.00 -0.02           H
ATOM   2926  HB1 ALA A 202      40.187  80.299  46.503  1.00 -0.02           H
ATOM   2927  HB2 ALA A 202      40.369  78.598  46.995  1.00 -0.02           H
ATOM   2928  HB3 ALA A 202      41.739  79.633  47.033  1.00 -0.02           H
ATOM   2929  N   ASN A 203      43.263  79.997  44.302  1.00 -0.01           N
ATOM   2930  CA  ASN A 203      44.209  80.636  43.394  1.00 -0.01           C
ATOM   2931  C   ASN A 203      44.263  79.851  42.081  1.00 -0.01           C
ATOM   2932  O   ASN A 203      44.159  78.612  42.071  1.00 -0.01           O
ATOM   2933  CB  ASN A 203      45.488  80.900  44.107  1.00 -0.01           C
ATOM   2934  CG  ASN A 203      45.330  81.970  45.164  1.00 -0.01           C
ATOM   2935  ND2 ASN A 203      44.977  81.513  46.375  1.00 -0.01           N
ATOM   2936  OD1 ASN A 203      45.331  83.149  44.823  1.00 -0.01           O
ATOM   2937  H   ASN A 203      43.682  79.339  44.944  1.00 -0.01           H
ATOM   2938  HA  ASN A 203      43.809  81.639  43.248  1.00 -0.01           H
ATOM   2939  HB2 ASN A 203      45.864  79.979  44.552  1.00 -0.01           H
ATOM   2940  HB3 ASN A 203      46.195  81.332  43.399  1.00 -0.01           H
ATOM   2941 HD21 ASN A 203      45.102  82.167  47.134  1.00 -0.01           H
ATOM   2942 HD22 ASN A 203      44.983  80.558  46.706  1.00 -0.01           H
ATOM   2943  N   VAL A 204      44.297  80.666  40.981  1.00 -0.02           N
ATOM   2944  CA  VAL A 204      43.891  80.263  39.633  1.00 -0.02           C
ATOM   2945  C   VAL A 204      45.018  79.579  38.941  1.00 -0.02           C
ATOM   2946  O   VAL A 204      46.195  79.999  39.105  1.00 -0.02           O
ATOM   2947  CB  VAL A 204      43.371  81.459  38.817  1.00 -0.02           C
ATOM   2948  CG1 VAL A 204      43.010  81.308  37.319  1.00 -0.02           C
ATOM   2949  CG2 VAL A 204      42.139  82.093  39.520  1.00 -0.02           C
ATOM   2950  H   VAL A 204      44.726  81.571  41.111  1.00 -0.02           H
ATOM   2951  HA  VAL A 204      43.183  79.445  39.771  1.00 -0.02           H
ATOM   2952  HB  VAL A 204      44.166  82.200  38.902  1.00 -0.02           H
ATOM   2953 HG11 VAL A 204      42.923  82.316  36.914  1.00 -0.02           H
ATOM   2954 HG12 VAL A 204      43.741  80.684  36.804  1.00 -0.02           H
ATOM   2955 HG13 VAL A 204      42.043  80.813  37.228  1.00 -0.02           H
ATOM   2956 HG21 VAL A 204      41.428  81.290  39.717  1.00 -0.02           H
ATOM   2957 HG22 VAL A 204      42.523  82.520  40.447  1.00 -0.02           H
ATOM   2958 HG23 VAL A 204      41.760  82.894  38.887  1.00 -0.02           H
ATOM   2959  N   PRO A 205      44.899  78.569  38.147  1.00  0.00           N
ATOM   2960  CA  PRO A 205      46.047  77.861  37.493  1.00  0.00           C
ATOM   2961  C   PRO A 205      46.722  78.645  36.390  1.00  0.00           C
ATOM   2962  O   PRO A 205      46.088  79.521  35.780  1.00  0.00           O
ATOM   2963  CB  PRO A 205      45.532  76.506  37.128  1.00  0.00           C
ATOM   2964  CG  PRO A 205      43.948  76.558  37.166  1.00  0.00           C
ATOM   2965  CD  PRO A 205      43.591  77.782  37.984  1.00  0.00           C
ATOM   2966  HA  PRO A 205      46.763  77.704  38.300  1.00  0.00           H
ATOM   2967  HB2 PRO A 205      45.855  76.176  36.141  1.00  0.00           H
ATOM   2968  HB3 PRO A 205      45.850  75.788  37.884  1.00  0.00           H
ATOM   2969  HG2 PRO A 205      43.484  76.784  36.206  1.00  0.00           H
ATOM   2970  HG3 PRO A 205      43.511  75.636  37.550  1.00  0.00           H
ATOM   2971  HD2 PRO A 205      42.786  78.337  37.501  1.00  0.00           H
ATOM   2972  HD3 PRO A 205      43.360  77.390  38.974  1.00  0.00           H
ATOM   2973  N   PRO A 206      48.027  78.451  36.180  1.00 -0.01           N
ATOM   2974  CA  PRO A 206      48.748  78.776  34.948  1.00 -0.01           C
ATOM   2975  C   PRO A 206      48.241  77.856  33.798  1.00 -0.01           C
ATOM   2976  O   PRO A 206      47.697  76.753  33.955  1.00 -0.01           O
ATOM   2977  CB  PRO A 206      50.247  78.562  35.295  1.00 -0.01           C
ATOM   2978  CG  PRO A 206      50.195  77.299  36.180  1.00 -0.01           C
ATOM   2979  CD  PRO A 206      48.965  77.639  36.970  1.00 -0.01           C
ATOM   2980  HA  PRO A 206      48.666  79.836  34.709  1.00 -0.01           H
ATOM   2981  HB2 PRO A 206      50.942  78.506  34.458  1.00 -0.01           H
ATOM   2982  HB3 PRO A 206      50.613  79.401  35.887  1.00 -0.01           H
ATOM   2983  HG2 PRO A 206      49.883  76.513  35.492  1.00 -0.01           H
ATOM   2984  HG3 PRO A 206      51.116  77.042  36.705  1.00 -0.01           H
ATOM   2985  HD2 PRO A 206      48.500  76.726  37.340  1.00 -0.01           H
ATOM   2986  HD3 PRO A 206      49.300  78.209  37.837  1.00 -0.01           H
ATOM   2987  N   ARG A 207      48.460  78.272  32.550  1.00  0.01           N
ATOM   2988  CA  ARG A 207      48.552  77.358  31.399  1.00  0.01           C
ATOM   2989  C   ARG A 207      49.891  76.679  31.472  1.00  0.01           C
ATOM   2990  O   ARG A 207      50.820  77.080  32.212  1.00  0.01           O
ATOM   2991  CB  ARG A 207      48.399  78.150  30.100  1.00  0.01           C
ATOM   2992  CG  ARG A 207      47.017  78.357  29.504  1.00  0.01           C
ATOM   2993  CD  ARG A 207      46.288  79.534  30.214  1.00  0.01           C
ATOM   2994  NE  ARG A 207      45.044  79.837  29.520  1.00  0.01           N
ATOM   2995  CZ  ARG A 207      44.020  80.478  30.042  1.00  0.01           C
ATOM   2996  NH1 ARG A 207      44.087  81.000  31.290  1.00  0.01           N
ATOM   2997  NH2 ARG A 207      42.977  80.722  29.347  1.00  0.01           N
ATOM   2998  H   ARG A 207      48.833  79.208  32.488  1.00  0.01           H
ATOM   2999  HA  ARG A 207      47.712  76.665  31.443  1.00  0.01           H
ATOM   3000  HB2 ARG A 207      48.843  79.136  30.231  1.00  0.01           H
ATOM   3001  HB3 ARG A 207      48.967  77.542  29.396  1.00  0.01           H
ATOM   3002  HG2 ARG A 207      47.222  78.514  28.445  1.00  0.01           H
ATOM   3003  HG3 ARG A 207      46.417  77.468  29.701  1.00  0.01           H
ATOM   3004  HD2 ARG A 207      46.081  79.398  31.276  1.00  0.01           H
ATOM   3005  HD3 ARG A 207      46.981  80.359  30.385  1.00  0.01           H
ATOM   3006  HE  ARG A 207      44.890  79.353  28.647  1.00  0.01           H
ATOM   3007 HH11 ARG A 207      44.912  80.976  31.872  1.00  0.01           H
ATOM   3008 HH12 ARG A 207      43.376  81.674  31.534  1.00  0.01           H
ATOM   3009 HH21 ARG A 207      43.029  80.461  28.372  1.00  0.01           H
ATOM   3010 HH22 ARG A 207      42.323  81.417  29.677  1.00  0.01           H
ATOM   3011  N   LEU A 208      49.928  75.516  30.810  1.00  0.00           N
ATOM   3012  CA  LEU A 208      51.101  74.609  30.761  1.00  0.00           C
ATOM   3013  C   LEU A 208      52.415  75.228  30.192  1.00  0.00           C
ATOM   3014  O   LEU A 208      53.490  75.233  30.811  1.00  0.00           O
ATOM   3015  CB  LEU A 208      50.688  73.359  30.025  1.00  0.00           C
ATOM   3016  CG  LEU A 208      51.723  72.265  29.792  1.00  0.00           C
ATOM   3017  CD1 LEU A 208      52.272  71.687  31.060  1.00  0.00           C
ATOM   3018  CD2 LEU A 208      51.090  71.061  29.044  1.00  0.00           C
ATOM   3019  H   LEU A 208      49.211  75.246  30.153  1.00  0.00           H
ATOM   3020  HA  LEU A 208      51.357  74.382  31.796  1.00  0.00           H
ATOM   3021  HB2 LEU A 208      49.841  73.008  30.613  1.00  0.00           H
ATOM   3022  HB3 LEU A 208      50.364  73.626  29.019  1.00  0.00           H
ATOM   3023  HG  LEU A 208      52.484  72.671  29.125  1.00  0.00           H
ATOM   3024 HD11 LEU A 208      52.946  72.429  31.487  1.00  0.00           H
ATOM   3025 HD12 LEU A 208      51.531  71.316  31.768  1.00  0.00           H
ATOM   3026 HD13 LEU A 208      52.920  70.845  30.817  1.00  0.00           H
ATOM   3027 HD21 LEU A 208      50.734  71.398  28.071  1.00  0.00           H
ATOM   3028 HD22 LEU A 208      51.735  70.213  28.816  1.00  0.00           H
ATOM   3029 HD23 LEU A 208      50.338  70.530  29.628  1.00  0.00           H
ATOM   3030  N   GLY A 209      52.200  75.975  29.051  1.00  0.00           N
ATOM   3031  CA  GLY A 209      53.296  76.711  28.480  1.00  0.00           C
ATOM   3032  C   GLY A 209      53.622  78.008  29.171  1.00  0.00           C
ATOM   3033  O   GLY A 209      54.769  78.455  29.127  1.00  0.00           O
ATOM   3034  H   GLY A 209      51.354  75.800  28.529  1.00  0.00           H
ATOM   3035  HA2 GLY A 209      54.215  76.127  28.524  1.00  0.00           H
ATOM   3036  HA3 GLY A 209      53.092  76.874  27.421  1.00  0.00           H
ATOM   3037  N   GLU A 210      52.596  78.564  29.782  1.00  0.01           N
ATOM   3038  CA  GLU A 210      52.698  79.786  30.544  1.00  0.01           C
ATOM   3039  C   GLU A 210      53.542  79.368  31.821  1.00  0.01           C
ATOM   3040  O   GLU A 210      54.436  80.143  32.186  1.00  0.01           O
ATOM   3041  CB  GLU A 210      51.293  80.228  30.960  1.00  0.01           C
ATOM   3042  CG  GLU A 210      51.354  81.370  31.879  1.00  0.01           C
ATOM   3043  CD  GLU A 210      49.950  81.946  32.164  1.00  0.01           C
ATOM   3044  OE1 GLU A 210      49.867  83.189  32.378  1.00  0.01           O
ATOM   3045  OE2 GLU A 210      48.938  81.197  32.220  1.00  0.01           O
ATOM   3046  H   GLU A 210      51.739  78.032  29.831  1.00  0.01           H
ATOM   3047  HA  GLU A 210      53.155  80.506  29.865  1.00  0.01           H
ATOM   3048  HB2 GLU A 210      50.764  80.542  30.060  1.00  0.01           H
ATOM   3049  HB3 GLU A 210      50.822  79.382  31.461  1.00  0.01           H
ATOM   3050  HG2 GLU A 210      51.857  81.149  32.821  1.00  0.01           H
ATOM   3051  HG3 GLU A 210      51.925  82.158  31.388  1.00  0.01           H
ATOM   3052  N   PHE A 211      53.321  78.240  32.514  1.00 -0.01           N
ATOM   3053  CA  PHE A 211      54.216  77.883  33.638  1.00 -0.01           C
ATOM   3054  C   PHE A 211      55.658  77.696  33.246  1.00 -0.01           C
ATOM   3055  O   PHE A 211      56.596  78.298  33.809  1.00 -0.01           O
ATOM   3056  CB  PHE A 211      53.690  76.566  34.236  1.00 -0.01           C
ATOM   3057  CG  PHE A 211      54.604  75.916  35.203  1.00 -0.01           C
ATOM   3058  CD1 PHE A 211      54.826  76.391  36.511  1.00 -0.01           C
ATOM   3059  CD2 PHE A 211      55.237  74.730  34.799  1.00 -0.01           C
ATOM   3060  CE1 PHE A 211      55.731  75.695  37.365  1.00 -0.01           C
ATOM   3061  CE2 PHE A 211      56.137  73.992  35.685  1.00 -0.01           C
ATOM   3062  CZ  PHE A 211      56.301  74.439  36.966  1.00 -0.01           C
ATOM   3063  H   PHE A 211      52.495  77.661  32.452  1.00 -0.01           H
ATOM   3064  HA  PHE A 211      54.122  78.705  34.348  1.00 -0.01           H
ATOM   3065  HB2 PHE A 211      52.768  76.858  34.737  1.00 -0.01           H
ATOM   3066  HB3 PHE A 211      53.372  75.899  33.435  1.00 -0.01           H
ATOM   3067  HD1 PHE A 211      54.419  77.319  36.882  1.00 -0.01           H
ATOM   3068  HD2 PHE A 211      55.094  74.379  33.788  1.00 -0.01           H
ATOM   3069  HE1 PHE A 211      55.940  76.086  38.350  1.00 -0.01           H
ATOM   3070  HE2 PHE A 211      56.594  73.072  35.352  1.00 -0.01           H
ATOM   3071  HZ  PHE A 211      56.997  74.022  37.679  1.00 -0.01           H
ATOM   3072  N   PHE A 212      55.933  76.961  32.157  1.00  0.00           N
ATOM   3073  CA  PHE A 212      57.348  76.780  31.724  1.00  0.00           C
ATOM   3074  C   PHE A 212      58.084  78.062  31.326  1.00  0.00           C
ATOM   3075  O   PHE A 212      59.272  78.235  31.567  1.00  0.00           O
ATOM   3076  CB  PHE A 212      57.404  75.666  30.655  1.00  0.00           C
ATOM   3077  CG  PHE A 212      57.184  74.249  31.176  1.00  0.00           C
ATOM   3078  CD1 PHE A 212      56.333  73.353  30.436  1.00  0.00           C
ATOM   3079  CD2 PHE A 212      57.769  73.741  32.381  1.00  0.00           C
ATOM   3080  CE1 PHE A 212      56.003  72.095  30.979  1.00  0.00           C
ATOM   3081  CE2 PHE A 212      57.399  72.506  32.871  1.00  0.00           C
ATOM   3082  CZ  PHE A 212      56.481  71.731  32.221  1.00  0.00           C
ATOM   3083  H   PHE A 212      55.161  76.454  31.748  1.00  0.00           H
ATOM   3084  HA  PHE A 212      57.909  76.426  32.588  1.00  0.00           H
ATOM   3085  HB2 PHE A 212      56.815  75.890  29.765  1.00  0.00           H
ATOM   3086  HB3 PHE A 212      58.439  75.625  30.316  1.00  0.00           H
ATOM   3087  HD1 PHE A 212      55.805  73.722  29.569  1.00  0.00           H
ATOM   3088  HD2 PHE A 212      58.477  74.406  32.854  1.00  0.00           H
ATOM   3089  HE1 PHE A 212      55.246  71.537  30.448  1.00  0.00           H
ATOM   3090  HE2 PHE A 212      57.924  72.145  33.743  1.00  0.00           H
ATOM   3091  HZ  PHE A 212      55.960  70.885  32.644  1.00  0.00           H
ATOM   3092  N   ASP A 213      57.417  79.023  30.724  1.00  0.00           N
ATOM   3093  CA  ASP A 213      57.862  80.453  30.605  1.00  0.00           C
ATOM   3094  C   ASP A 213      58.135  81.175  31.946  1.00  0.00           C
ATOM   3095  O   ASP A 213      59.102  81.957  31.969  1.00  0.00           O
ATOM   3096  CB  ASP A 213      56.776  81.178  29.737  1.00  0.00           C
ATOM   3097  CG  ASP A 213      56.681  80.838  28.235  1.00  0.00           C
ATOM   3098  OD1 ASP A 213      55.847  81.459  27.560  1.00  0.00           O
ATOM   3099  OD2 ASP A 213      57.570  80.121  27.647  1.00  0.00           O
ATOM   3100  H   ASP A 213      56.546  78.778  30.273  1.00  0.00           H
ATOM   3101  HA  ASP A 213      58.791  80.454  30.035  1.00  0.00           H
ATOM   3102  HB2 ASP A 213      55.781  81.067  30.169  1.00  0.00           H
ATOM   3103  HB3 ASP A 213      57.023  82.238  29.685  1.00  0.00           H
ATOM   3104  N   ILE A 214      57.368  80.921  33.050  1.00  0.00           N
ATOM   3105  CA  ILE A 214      57.624  81.420  34.422  1.00  0.00           C
ATOM   3106  C   ILE A 214      58.720  80.675  35.172  1.00  0.00           C
ATOM   3107  O   ILE A 214      59.468  81.279  35.979  1.00  0.00           O
ATOM   3108  CB  ILE A 214      56.257  81.378  35.183  1.00  0.00           C
ATOM   3109  CG1 ILE A 214      55.334  82.416  34.553  1.00  0.00           C
ATOM   3110  CG2 ILE A 214      56.359  81.688  36.718  1.00  0.00           C
ATOM   3111  CD1 ILE A 214      53.828  82.040  34.651  1.00  0.00           C
ATOM   3112  H   ILE A 214      56.521  80.414  32.837  1.00  0.00           H
ATOM   3113  HA  ILE A 214      57.932  82.455  34.273  1.00  0.00           H
ATOM   3114  HB  ILE A 214      55.835  80.374  35.131  1.00  0.00           H
ATOM   3115 HG12 ILE A 214      55.449  83.426  34.948  1.00  0.00           H
ATOM   3116 HG13 ILE A 214      55.522  82.578  33.492  1.00  0.00           H
ATOM   3117 HG21 ILE A 214      56.573  82.741  36.905  1.00  0.00           H
ATOM   3118 HG22 ILE A 214      55.388  81.549  37.192  1.00  0.00           H
ATOM   3119 HG23 ILE A 214      57.205  81.155  37.152  1.00  0.00           H
ATOM   3120 HD11 ILE A 214      53.314  82.834  34.109  1.00  0.00           H
ATOM   3121 HD12 ILE A 214      53.612  81.088  34.165  1.00  0.00           H
ATOM   3122 HD13 ILE A 214      53.576  81.998  35.710  1.00  0.00           H
ATOM   3123  N   VAL A 215      58.828  79.367  34.864  1.00  0.00           N
ATOM   3124  CA  VAL A 215      59.993  78.620  35.309  1.00  0.00           C
ATOM   3125  C   VAL A 215      61.315  79.142  34.640  1.00  0.00           C
ATOM   3126  O   VAL A 215      62.327  79.188  35.290  1.00  0.00           O
ATOM   3127  CB  VAL A 215      59.755  77.148  35.028  1.00  0.00           C
ATOM   3128  CG1 VAL A 215      60.966  76.237  35.239  1.00  0.00           C
ATOM   3129  CG2 VAL A 215      58.608  76.487  35.913  1.00  0.00           C
ATOM   3130  H   VAL A 215      58.101  78.955  34.297  1.00  0.00           H
ATOM   3131  HA  VAL A 215      60.108  78.727  36.387  1.00  0.00           H
ATOM   3132  HB  VAL A 215      59.553  76.970  33.972  1.00  0.00           H
ATOM   3133 HG11 VAL A 215      61.752  76.358  34.493  1.00  0.00           H
ATOM   3134 HG12 VAL A 215      61.371  76.541  36.204  1.00  0.00           H
ATOM   3135 HG13 VAL A 215      60.604  75.209  35.218  1.00  0.00           H
ATOM   3136 HG21 VAL A 215      58.418  75.462  35.597  1.00  0.00           H
ATOM   3137 HG22 VAL A 215      58.828  76.520  36.980  1.00  0.00           H
ATOM   3138 HG23 VAL A 215      57.704  77.078  35.761  1.00  0.00           H
ATOM   3139  N   SER A 216      61.190  79.553  33.354  1.00  0.00           N
ATOM   3140  CA  SER A 216      62.274  80.213  32.607  1.00  0.00           C
ATOM   3141  C   SER A 216      62.546  81.554  33.268  1.00  0.00           C
ATOM   3142  O   SER A 216      63.707  81.873  33.462  1.00  0.00           O
ATOM   3143  CB  SER A 216      61.808  80.413  31.145  1.00  0.00           C
ATOM   3144  OG  SER A 216      62.933  80.777  30.336  1.00  0.00           O
ATOM   3145  H   SER A 216      60.342  79.195  32.940  1.00  0.00           H
ATOM   3146  HA  SER A 216      63.182  79.610  32.633  1.00  0.00           H
ATOM   3147  HB2 SER A 216      61.281  79.547  30.744  1.00  0.00           H
ATOM   3148  HB3 SER A 216      61.031  81.173  31.060  1.00  0.00           H
ATOM   3149  HG  SER A 216      63.144  81.707  30.444  1.00  0.00           H
ATOM   3150  N   GLY A 217      61.538  82.376  33.609  1.00  0.00           N
ATOM   3151  CA  GLY A 217      61.634  83.654  34.319  1.00  0.00           C
ATOM   3152  C   GLY A 217      62.341  83.527  35.692  1.00  0.00           C
ATOM   3153  O   GLY A 217      63.190  84.317  36.060  1.00  0.00           O
ATOM   3154  H   GLY A 217      60.566  82.165  33.438  1.00  0.00           H
ATOM   3155  HA2 GLY A 217      62.132  84.407  33.708  1.00  0.00           H
ATOM   3156  HA3 GLY A 217      60.658  84.136  34.372  1.00  0.00           H
ATOM   3157  N   ALA A 218      61.958  82.424  36.406  1.00  0.00           N
ATOM   3158  CA  ALA A 218      62.455  82.170  37.692  1.00  0.00           C
ATOM   3159  C   ALA A 218      63.947  81.665  37.655  1.00  0.00           C
ATOM   3160  O   ALA A 218      64.731  82.097  38.520  1.00  0.00           O
ATOM   3161  CB  ALA A 218      61.562  81.170  38.420  1.00  0.00           C
ATOM   3162  H   ALA A 218      61.204  81.861  36.037  1.00  0.00           H
ATOM   3163  HA  ALA A 218      62.402  83.047  38.337  1.00  0.00           H
ATOM   3164  HB1 ALA A 218      62.089  80.737  39.270  1.00  0.00           H
ATOM   3165  HB2 ALA A 218      60.704  81.787  38.690  1.00  0.00           H
ATOM   3166  HB3 ALA A 218      61.360  80.358  37.722  1.00  0.00           H
ATOM   3167  N   GLY A 219      64.203  80.849  36.598  1.00  0.00           N
ATOM   3168  CA  GLY A 219      65.510  80.432  36.145  1.00  0.00           C
ATOM   3169  C   GLY A 219      65.922  78.950  36.227  1.00  0.00           C
ATOM   3170  O   GLY A 219      67.145  78.632  36.056  1.00  0.00           O
ATOM   3171  H   GLY A 219      63.390  80.636  36.038  1.00  0.00           H
ATOM   3172  HA2 GLY A 219      65.568  80.631  35.075  1.00  0.00           H
ATOM   3173  HA3 GLY A 219      66.298  80.843  36.776  1.00  0.00           H
ATOM   3174  N   PHE A 220      64.914  78.081  36.245  1.00  0.00           N
ATOM   3175  CA  PHE A 220      65.178  76.678  36.038  1.00  0.00           C
ATOM   3176  C   PHE A 220      65.216  76.218  34.553  1.00  0.00           C
ATOM   3177  O   PHE A 220      64.547  76.740  33.683  1.00  0.00           O
ATOM   3178  CB  PHE A 220      64.227  75.829  36.819  1.00  0.00           C
ATOM   3179  CG  PHE A 220      64.080  76.270  38.328  1.00  0.00           C
ATOM   3180  CD1 PHE A 220      64.686  75.593  39.361  1.00  0.00           C
ATOM   3181  CD2 PHE A 220      63.116  77.260  38.612  1.00  0.00           C
ATOM   3182  CE1 PHE A 220      64.572  75.964  40.691  1.00  0.00           C
ATOM   3183  CE2 PHE A 220      62.910  77.565  39.947  1.00  0.00           C
ATOM   3184  CZ  PHE A 220      63.543  76.919  40.989  1.00  0.00           C
ATOM   3185  H   PHE A 220      63.936  78.330  36.290  1.00  0.00           H
ATOM   3186  HA  PHE A 220      66.138  76.389  36.465  1.00  0.00           H
ATOM   3187  HB2 PHE A 220      63.272  75.973  36.315  1.00  0.00           H
ATOM   3188  HB3 PHE A 220      64.558  74.792  36.758  1.00  0.00           H
ATOM   3189  HD1 PHE A 220      65.223  74.708  39.051  1.00  0.00           H
ATOM   3190  HD2 PHE A 220      62.578  77.750  37.815  1.00  0.00           H
ATOM   3191  HE1 PHE A 220      64.863  75.260  41.456  1.00  0.00           H
ATOM   3192  HE2 PHE A 220      62.184  78.298  40.267  1.00  0.00           H
ATOM   3193  HZ  PHE A 220      63.346  77.128  42.030  1.00  0.00           H
ATOM   3194  N   HID A 221      65.921  75.065  34.291  1.00  0.00           N
ATOM   3195  CA  HID A 221      65.496  74.186  33.184  1.00  0.00           C
ATOM   3196  C   HID A 221      64.884  72.901  33.770  1.00  0.00           C
ATOM   3197  O   HID A 221      65.236  72.414  34.862  1.00  0.00           O
ATOM   3198  CB  HID A 221      66.646  73.723  32.220  1.00  0.00           C
ATOM   3199  CG  HID A 221      67.726  72.870  32.749  1.00  0.00           C
ATOM   3200  CD2 HID A 221      68.713  73.348  33.573  1.00  0.00           C
ATOM   3201  ND1 HID A 221      67.807  71.489  32.763  1.00  0.00           N
ATOM   3202  CE1 HID A 221      68.880  71.091  33.508  1.00  0.00           C
ATOM   3203  NE2 HID A 221      69.478  72.208  34.066  1.00  0.00           N
ATOM   3204  H   HID A 221      66.587  74.635  34.917  1.00  0.00           H
ATOM   3205  HA  HID A 221      64.762  74.698  32.562  1.00  0.00           H
ATOM   3206  HB2 HID A 221      66.113  73.042  31.557  1.00  0.00           H
ATOM   3207  HB3 HID A 221      67.022  74.562  31.635  1.00  0.00           H
ATOM   3208  HD1 HID A 221      67.102  70.834  32.458  1.00  0.00           H
ATOM   3209  HD2 HID A 221      68.978  74.376  33.772  1.00  0.00           H
ATOM   3210  HE1 HID A 221      69.166  70.090  33.794  1.00  0.00           H
ATOM   3211  N   THR A 222      63.981  72.235  33.033  1.00  0.00           N
ATOM   3212  CA  THR A 222      63.407  70.904  33.396  1.00  0.00           C
ATOM   3213  C   THR A 222      64.386  69.712  33.362  1.00  0.00           C
ATOM   3214  O   THR A 222      65.289  69.721  32.556  1.00  0.00           O
ATOM   3215  CB  THR A 222      62.115  70.680  32.538  1.00  0.00           C
ATOM   3216  CG2 THR A 222      61.331  69.458  32.854  1.00  0.00           C
ATOM   3217  OG1 THR A 222      61.259  71.865  32.570  1.00  0.00           O
ATOM   3218  H   THR A 222      63.750  72.557  32.104  1.00  0.00           H
ATOM   3219  HA  THR A 222      63.149  70.898  34.455  1.00  0.00           H
ATOM   3220  HB  THR A 222      62.500  70.597  31.522  1.00  0.00           H
ATOM   3221  HG1 THR A 222      61.558  72.431  31.855  1.00  0.00           H
ATOM   3222 HG21 THR A 222      61.155  69.451  33.930  1.00  0.00           H
ATOM   3223 HG22 THR A 222      60.396  69.529  32.299  1.00  0.00           H
ATOM   3224 HG23 THR A 222      61.782  68.501  32.590  1.00  0.00           H
ATOM   3225  N   LEU A 223      64.170  68.733  34.225  1.00  0.00           N
ATOM   3226  CA  LEU A 223      64.832  67.443  34.261  1.00  0.00           C
ATOM   3227  C   LEU A 223      63.873  66.246  34.298  1.00  0.00           C
ATOM   3228  O   LEU A 223      64.203  65.177  33.778  1.00  0.00           O
ATOM   3229  CB  LEU A 223      65.840  67.435  35.374  1.00  0.00           C
ATOM   3230  CG  LEU A 223      67.234  68.147  35.140  1.00  0.00           C
ATOM   3231  CD1 LEU A 223      68.091  67.849  36.253  1.00  0.00           C
ATOM   3232  CD2 LEU A 223      67.950  67.637  33.898  1.00  0.00           C
ATOM   3233  H   LEU A 223      63.592  68.957  35.022  1.00  0.00           H
ATOM   3234  HA  LEU A 223      65.450  67.234  33.387  1.00  0.00           H
ATOM   3235  HB2 LEU A 223      65.354  67.776  36.288  1.00  0.00           H
ATOM   3236  HB3 LEU A 223      66.090  66.400  35.605  1.00  0.00           H
ATOM   3237  HG  LEU A 223      67.007  69.204  34.998  1.00  0.00           H
ATOM   3238 HD11 LEU A 223      69.037  68.363  36.084  1.00  0.00           H
ATOM   3239 HD12 LEU A 223      67.592  68.293  37.114  1.00  0.00           H
ATOM   3240 HD13 LEU A 223      68.246  66.774  36.348  1.00  0.00           H
ATOM   3241 HD21 LEU A 223      67.420  68.103  33.067  1.00  0.00           H
ATOM   3242 HD22 LEU A 223      69.016  67.863  33.879  1.00  0.00           H
ATOM   3243 HD23 LEU A 223      67.897  66.550  33.835  1.00  0.00           H
ATOM   3244  N   SER A 224      62.653  66.461  34.864  1.00  0.00           N
ATOM   3245  CA  SER A 224      61.669  65.422  34.673  1.00  0.00           C
ATOM   3246  C   SER A 224      60.239  65.959  34.710  1.00  0.00           C
ATOM   3247  O   SER A 224      59.991  67.051  35.166  1.00  0.00           O
ATOM   3248  CB  SER A 224      61.985  64.348  35.748  1.00  0.00           C
ATOM   3249  OG  SER A 224      61.089  63.286  35.425  1.00  0.00           O
ATOM   3250  H   SER A 224      62.414  67.311  35.354  1.00  0.00           H
ATOM   3251  HA  SER A 224      61.848  64.854  33.759  1.00  0.00           H
ATOM   3252  HB2 SER A 224      63.049  64.111  35.745  1.00  0.00           H
ATOM   3253  HB3 SER A 224      61.719  64.752  36.725  1.00  0.00           H
ATOM   3254  HG  SER A 224      61.107  62.613  36.110  1.00  0.00           H
ATOM   3255  N   LEU A 225      59.288  65.177  34.323  1.00  0.01           N
ATOM   3256  CA  LEU A 225      57.886  65.468  34.184  1.00  0.01           C
ATOM   3257  C   LEU A 225      57.054  64.159  34.250  1.00  0.01           C
ATOM   3258  O   LEU A 225      57.490  63.108  33.792  1.00  0.01           O
ATOM   3259  CB  LEU A 225      57.456  66.114  32.816  1.00  0.01           C
ATOM   3260  CG  LEU A 225      57.850  67.641  32.702  1.00  0.01           C
ATOM   3261  CD1 LEU A 225      57.219  68.134  31.393  1.00  0.01           C
ATOM   3262  CD2 LEU A 225      57.256  68.570  33.779  1.00  0.01           C
ATOM   3263  H   LEU A 225      59.570  64.226  34.134  1.00  0.01           H
ATOM   3264  HA  LEU A 225      57.551  66.170  34.948  1.00  0.01           H
ATOM   3265  HB2 LEU A 225      57.982  65.474  32.107  1.00  0.01           H
ATOM   3266  HB3 LEU A 225      56.372  66.053  32.723  1.00  0.01           H
ATOM   3267  HG  LEU A 225      58.931  67.754  32.622  1.00  0.01           H
ATOM   3268 HD11 LEU A 225      56.162  67.865  31.390  1.00  0.01           H
ATOM   3269 HD12 LEU A 225      57.222  69.219  31.296  1.00  0.01           H
ATOM   3270 HD13 LEU A 225      57.737  67.587  30.605  1.00  0.01           H
ATOM   3271 HD21 LEU A 225      57.669  69.571  33.651  1.00  0.01           H
ATOM   3272 HD22 LEU A 225      56.166  68.576  33.792  1.00  0.01           H
ATOM   3273 HD23 LEU A 225      57.652  68.253  34.743  1.00  0.01           H
ATOM   3274  N   LYS A 226      55.845  64.285  34.806  1.00  0.02           N
ATOM   3275  CA  LYS A 226      54.782  63.382  34.774  1.00  0.02           C
ATOM   3276  C   LYS A 226      53.439  64.059  34.928  1.00  0.02           C
ATOM   3277  O   LYS A 226      53.156  64.712  35.923  1.00  0.02           O
ATOM   3278  CB  LYS A 226      54.994  62.222  35.832  1.00  0.02           C
ATOM   3279  CG  LYS A 226      54.241  60.870  35.810  1.00  0.02           C
ATOM   3280  CD  LYS A 226      53.762  60.343  34.485  1.00  0.02           C
ATOM   3281  CE  LYS A 226      52.824  59.142  34.631  1.00  0.02           C
ATOM   3282  NZ  LYS A 226      52.775  58.369  33.392  1.00  0.02           N
ATOM   3283  H   LYS A 226      55.587  65.229  35.057  1.00  0.02           H
ATOM   3284  HA  LYS A 226      54.890  62.911  33.797  1.00  0.02           H
ATOM   3285  HB2 LYS A 226      56.043  61.928  35.862  1.00  0.02           H
ATOM   3286  HB3 LYS A 226      54.731  62.697  36.777  1.00  0.02           H
ATOM   3287  HG2 LYS A 226      54.692  60.072  36.400  1.00  0.02           H
ATOM   3288  HG3 LYS A 226      53.313  61.098  36.334  1.00  0.02           H
ATOM   3289  HD2 LYS A 226      53.258  61.121  33.913  1.00  0.02           H
ATOM   3290  HD3 LYS A 226      54.598  59.960  33.900  1.00  0.02           H
ATOM   3291  HE2 LYS A 226      53.046  58.560  35.525  1.00  0.02           H
ATOM   3292  HE3 LYS A 226      51.862  59.604  34.857  1.00  0.02           H
ATOM   3293  HZ1 LYS A 226      52.351  58.924  32.663  1.00  0.02           H
ATOM   3294  HZ2 LYS A 226      53.688  58.167  33.010  1.00  0.02           H
ATOM   3295  HZ3 LYS A 226      52.270  57.502  33.512  1.00  0.02           H
ATOM   3296  N   ASP A 227      52.489  63.879  33.960  1.00 -0.01           N
ATOM   3297  CA  ASP A 227      51.076  64.108  34.216  1.00 -0.01           C
ATOM   3298  C   ASP A 227      50.558  63.173  35.296  1.00 -0.01           C
ATOM   3299  O   ASP A 227      50.778  61.980  35.230  1.00 -0.01           O
ATOM   3300  CB  ASP A 227      50.299  63.920  32.912  1.00 -0.01           C
ATOM   3301  CG  ASP A 227      48.802  63.995  33.066  1.00 -0.01           C
ATOM   3302  OD1 ASP A 227      48.144  64.251  34.088  1.00 -0.01           O
ATOM   3303  OD2 ASP A 227      48.087  63.890  32.076  1.00 -0.01           O
ATOM   3304  H   ASP A 227      52.706  63.320  33.147  1.00 -0.01           H
ATOM   3305  HA  ASP A 227      50.973  65.137  34.561  1.00 -0.01           H
ATOM   3306  HB2 ASP A 227      50.687  64.446  32.040  1.00 -0.01           H
ATOM   3307  HB3 ASP A 227      50.427  62.875  32.628  1.00 -0.01           H
ATOM   3308  N   LEU A 228      49.907  63.785  36.334  1.00 -0.03           N
ATOM   3309  CA  LEU A 228      49.347  63.090  37.455  1.00 -0.03           C
ATOM   3310  C   LEU A 228      47.834  63.357  37.516  1.00 -0.03           C
ATOM   3311  O   LEU A 228      47.301  62.861  38.450  1.00 -0.03           O
ATOM   3312  CB  LEU A 228      50.116  63.323  38.758  1.00 -0.03           C
ATOM   3313  CG  LEU A 228      51.589  62.873  38.679  1.00 -0.03           C
ATOM   3314  CD1 LEU A 228      52.271  63.349  39.940  1.00 -0.03           C
ATOM   3315  CD2 LEU A 228      51.639  61.338  38.731  1.00 -0.03           C
ATOM   3316  H   LEU A 228      49.727  64.764  36.164  1.00 -0.03           H
ATOM   3317  HA  LEU A 228      49.414  62.005  37.375  1.00 -0.03           H
ATOM   3318  HB2 LEU A 228      49.981  64.364  39.052  1.00 -0.03           H
ATOM   3319  HB3 LEU A 228      49.619  62.791  39.568  1.00 -0.03           H
ATOM   3320  HG  LEU A 228      52.181  63.194  37.822  1.00 -0.03           H
ATOM   3321 HD11 LEU A 228      51.991  62.978  40.926  1.00 -0.03           H
ATOM   3322 HD12 LEU A 228      53.343  63.212  39.795  1.00 -0.03           H
ATOM   3323 HD13 LEU A 228      52.147  64.431  39.905  1.00 -0.03           H
ATOM   3324 HD21 LEU A 228      51.190  60.978  39.657  1.00 -0.03           H
ATOM   3325 HD22 LEU A 228      51.093  60.967  37.864  1.00 -0.03           H
ATOM   3326 HD23 LEU A 228      52.653  61.014  38.498  1.00 -0.03           H
ATOM   3327  N   SER A 229      47.214  64.063  36.560  1.00 -0.03           N
ATOM   3328  CA  SER A 229      45.764  64.446  36.508  1.00 -0.03           C
ATOM   3329  C   SER A 229      44.733  63.381  36.956  1.00 -0.03           C
ATOM   3330  O   SER A 229      43.766  63.740  37.634  1.00 -0.03           O
ATOM   3331  CB  SER A 229      45.208  64.876  35.185  1.00 -0.03           C
ATOM   3332  OG  SER A 229      46.098  65.744  34.482  1.00 -0.03           O
ATOM   3333  H   SER A 229      47.776  64.348  35.771  1.00 -0.03           H
ATOM   3334  HA  SER A 229      45.594  65.279  37.190  1.00 -0.03           H
ATOM   3335  HB2 SER A 229      45.047  63.992  34.567  1.00 -0.03           H
ATOM   3336  HB3 SER A 229      44.274  65.432  35.101  1.00 -0.03           H
ATOM   3337  HG  SER A 229      46.883  65.196  34.405  1.00 -0.03           H
ATOM   3338  N   ALA A 230      44.966  62.041  36.760  1.00 -0.04           N
ATOM   3339  CA  ALA A 230      44.144  60.956  37.192  1.00 -0.04           C
ATOM   3340  C   ALA A 230      44.253  60.729  38.752  1.00 -0.04           C
ATOM   3341  O   ALA A 230      43.300  60.334  39.421  1.00 -0.04           O
ATOM   3342  CB  ALA A 230      44.480  59.629  36.489  1.00 -0.04           C
ATOM   3343  H   ALA A 230      45.849  61.718  36.391  1.00 -0.04           H
ATOM   3344  HA  ALA A 230      43.153  61.165  36.788  1.00 -0.04           H
ATOM   3345  HB1 ALA A 230      45.553  59.448  36.559  1.00 -0.04           H
ATOM   3346  HB2 ALA A 230      43.936  58.798  36.938  1.00 -0.04           H
ATOM   3347  HB3 ALA A 230      44.016  59.654  35.503  1.00 -0.04           H
ATOM   3348  N   ASN A 231      45.444  60.953  39.349  1.00 -0.07           N
ATOM   3349  CA  ASN A 231      45.688  60.844  40.769  1.00 -0.07           C
ATOM   3350  C   ASN A 231      44.813  61.883  41.576  1.00 -0.07           C
ATOM   3351  O   ASN A 231      44.050  61.518  42.461  1.00 -0.07           O
ATOM   3352  CB  ASN A 231      47.215  61.019  41.013  1.00 -0.07           C
ATOM   3353  CG  ASN A 231      48.054  59.835  40.450  1.00 -0.07           C
ATOM   3354  ND2 ASN A 231      48.663  60.010  39.272  1.00 -0.07           N
ATOM   3355  OD1 ASN A 231      48.126  58.840  41.082  1.00 -0.07           O
ATOM   3356  H   ASN A 231      46.214  61.188  38.739  1.00 -0.07           H
ATOM   3357  HA  ASN A 231      45.431  59.834  41.089  1.00 -0.07           H
ATOM   3358  HB2 ASN A 231      47.571  61.996  40.683  1.00 -0.07           H
ATOM   3359  HB3 ASN A 231      47.289  60.937  42.097  1.00 -0.07           H
ATOM   3360 HD21 ASN A 231      49.085  59.160  38.926  1.00 -0.07           H
ATOM   3361 HD22 ASN A 231      48.640  60.865  38.736  1.00 -0.07           H
ATOM   3362  N   LEU A 232      44.925  63.137  41.072  1.00 -1.18           N
ATOM   3363  CA  LEU A 232      44.098  64.262  41.602  1.00 -1.18           C
ATOM   3364  C   LEU A 232      42.588  64.094  41.332  1.00 -1.18           C
ATOM   3365  O   LEU A 232      41.798  64.454  42.143  1.00 -1.18           O
ATOM   3366  CB  LEU A 232      44.723  65.612  41.112  1.00 -1.18           C
ATOM   3367  CG  LEU A 232      43.982  66.860  41.824  1.00 -1.18           C
ATOM   3368  CD1 LEU A 232      44.848  68.028  42.178  1.00 -1.18           C
ATOM   3369  CD2 LEU A 232      42.794  67.372  41.102  1.00 -1.18           C
ATOM   3370  H   LEU A 232      45.759  63.306  40.528  1.00 -1.18           H
ATOM   3371  HA  LEU A 232      44.282  64.197  42.674  1.00 -1.18           H
ATOM   3372  HB2 LEU A 232      45.733  65.628  41.522  1.00 -1.18           H
ATOM   3373  HB3 LEU A 232      44.762  65.652  40.023  1.00 -1.18           H
ATOM   3374  HG  LEU A 232      43.714  66.481  42.810  1.00 -1.18           H
ATOM   3375 HD11 LEU A 232      45.052  68.670  41.321  1.00 -1.18           H
ATOM   3376 HD12 LEU A 232      44.268  68.677  42.834  1.00 -1.18           H
ATOM   3377 HD13 LEU A 232      45.768  67.709  42.668  1.00 -1.18           H
ATOM   3378 HD21 LEU A 232      42.356  68.223  41.622  1.00 -1.18           H
ATOM   3379 HD22 LEU A 232      43.165  67.662  40.119  1.00 -1.18           H
ATOM   3380 HD23 LEU A 232      42.049  66.578  41.039  1.00 -1.18           H
ATOM   3381  N   ALA A 233      42.200  63.564  40.189  1.00 -0.05           N
ATOM   3382  CA  ALA A 233      40.815  63.284  39.833  1.00 -0.05           C
ATOM   3383  C   ALA A 233      40.099  62.317  40.750  1.00 -0.05           C
ATOM   3384  O   ALA A 233      38.956  62.426  41.150  1.00 -0.05           O
ATOM   3385  CB  ALA A 233      40.734  63.037  38.317  1.00 -0.05           C
ATOM   3386  H   ALA A 233      42.898  63.494  39.462  1.00 -0.05           H
ATOM   3387  HA  ALA A 233      40.380  64.246  40.105  1.00 -0.05           H
ATOM   3388  HB1 ALA A 233      41.293  62.132  38.080  1.00 -0.05           H
ATOM   3389  HB2 ALA A 233      39.720  62.937  37.931  1.00 -0.05           H
ATOM   3390  HB3 ALA A 233      41.277  63.842  37.822  1.00 -0.05           H
ATOM   3391  N   MET A 234      40.795  61.208  41.057  1.00 -0.09           N
ATOM   3392  CA  MET A 234      40.512  60.248  42.107  1.00 -0.09           C
ATOM   3393  C   MET A 234      40.600  60.892  43.556  1.00 -0.09           C
ATOM   3394  O   MET A 234      39.796  60.499  44.405  1.00 -0.09           O
ATOM   3395  CB  MET A 234      41.334  58.990  41.962  1.00 -0.09           C
ATOM   3396  CG  MET A 234      40.698  58.164  40.755  1.00 -0.09           C
ATOM   3397  SD  MET A 234      39.032  57.519  40.960  1.00 -0.09           S
ATOM   3398  CE  MET A 234      39.208  56.502  42.460  1.00 -0.09           C
ATOM   3399  H   MET A 234      41.583  61.014  40.456  1.00 -0.09           H
ATOM   3400  HA  MET A 234      39.454  59.984  42.128  1.00 -0.09           H
ATOM   3401  HB2 MET A 234      42.381  59.214  41.761  1.00 -0.09           H
ATOM   3402  HB3 MET A 234      41.115  58.301  42.778  1.00 -0.09           H
ATOM   3403  HG2 MET A 234      40.732  58.702  39.808  1.00 -0.09           H
ATOM   3404  HG3 MET A 234      41.277  57.266  40.540  1.00 -0.09           H
ATOM   3405  HE1 MET A 234      38.193  56.178  42.687  1.00 -0.09           H
ATOM   3406  HE2 MET A 234      39.917  55.689  42.308  1.00 -0.09           H
ATOM   3407  HE3 MET A 234      39.466  57.233  43.227  1.00 -0.09           H
ATOM   3408  N   THR A 235      41.655  61.695  43.868  1.00 -0.53           N
ATOM   3409  CA  THR A 235      41.852  62.290  45.174  1.00 -0.53           C
ATOM   3410  C   THR A 235      40.711  63.233  45.392  1.00 -0.53           C
ATOM   3411  O   THR A 235      40.049  63.247  46.432  1.00 -0.53           O
ATOM   3412  CB  THR A 235      43.223  62.988  45.345  1.00 -0.53           C
ATOM   3413  CG2 THR A 235      43.363  63.593  46.772  1.00 -0.53           C
ATOM   3414  OG1 THR A 235      44.345  62.082  45.126  1.00 -0.53           O
ATOM   3415  H   THR A 235      42.308  61.899  43.126  1.00 -0.53           H
ATOM   3416  HA  THR A 235      41.864  61.543  45.968  1.00 -0.53           H
ATOM   3417  HB  THR A 235      43.313  63.786  44.609  1.00 -0.53           H
ATOM   3418  HG1 THR A 235      44.174  61.628  44.298  1.00 -0.53           H
ATOM   3419 HG21 THR A 235      43.413  62.752  47.462  1.00 -0.53           H
ATOM   3420 HG22 THR A 235      44.206  64.280  46.841  1.00 -0.53           H
ATOM   3421 HG23 THR A 235      42.494  64.193  47.042  1.00 -0.53           H
ATOM   3422  N   MET A 236      40.337  63.979  44.371  1.00 -0.98           N
ATOM   3423  CA  MET A 236      39.212  64.909  44.409  1.00 -0.98           C
ATOM   3424  C   MET A 236      37.841  64.164  44.618  1.00 -0.98           C
ATOM   3425  O   MET A 236      37.152  64.581  45.569  1.00 -0.98           O
ATOM   3426  CB  MET A 236      39.136  65.716  43.109  1.00 -0.98           C
ATOM   3427  CG  MET A 236      37.942  66.762  42.848  1.00 -0.98           C
ATOM   3428  SD  MET A 236      37.948  68.127  44.004  1.00 -0.98           S
ATOM   3429  CE  MET A 236      39.113  69.182  43.262  1.00 -0.98           C
ATOM   3430  H   MET A 236      40.918  63.900  43.549  1.00 -0.98           H
ATOM   3431  HA  MET A 236      39.383  65.720  45.118  1.00 -0.98           H
ATOM   3432  HB2 MET A 236      40.049  66.311  43.078  1.00 -0.98           H
ATOM   3433  HB3 MET A 236      39.252  65.075  42.235  1.00 -0.98           H
ATOM   3434  HG2 MET A 236      38.037  67.106  41.818  1.00 -0.98           H
ATOM   3435  HG3 MET A 236      36.947  66.351  43.021  1.00 -0.98           H
ATOM   3436  HE1 MET A 236      40.049  68.710  42.965  1.00 -0.98           H
ATOM   3437  HE2 MET A 236      38.702  69.535  42.316  1.00 -0.98           H
ATOM   3438  HE3 MET A 236      39.312  70.000  43.955  1.00 -0.98           H
ATOM   3439  N   ASN A 237      37.389  63.181  43.809  1.00  0.00           N
ATOM   3440  CA  ASN A 237      36.285  62.263  44.113  1.00  0.00           C
ATOM   3441  C   ASN A 237      36.340  61.566  45.429  1.00  0.00           C
ATOM   3442  O   ASN A 237      35.277  61.450  46.074  1.00  0.00           O
ATOM   3443  CB  ASN A 237      36.248  61.185  42.982  1.00  0.00           C
ATOM   3444  CG  ASN A 237      35.733  61.580  41.629  1.00  0.00           C
ATOM   3445  ND2 ASN A 237      36.317  61.169  40.590  1.00  0.00           N
ATOM   3446  OD1 ASN A 237      34.819  62.354  41.509  1.00  0.00           O
ATOM   3447  H   ASN A 237      37.841  63.113  42.908  1.00  0.00           H
ATOM   3448  HA  ASN A 237      35.306  62.741  44.148  1.00  0.00           H
ATOM   3449  HB2 ASN A 237      37.198  60.670  42.841  1.00  0.00           H
ATOM   3450  HB3 ASN A 237      35.524  60.391  43.167  1.00  0.00           H
ATOM   3451 HD21 ASN A 237      35.922  61.507  39.724  1.00  0.00           H
ATOM   3452 HD22 ASN A 237      37.171  60.642  40.704  1.00  0.00           H
ATOM   3453  N   VAL A 238      37.451  61.077  45.923  1.00 -0.12           N
ATOM   3454  CA  VAL A 238      37.522  60.512  47.269  1.00 -0.12           C
ATOM   3455  C   VAL A 238      37.176  61.521  48.368  1.00 -0.12           C
ATOM   3456  O   VAL A 238      36.471  61.218  49.344  1.00 -0.12           O
ATOM   3457  CB  VAL A 238      38.847  59.643  47.476  1.00 -0.12           C
ATOM   3458  CG1 VAL A 238      39.022  59.301  49.004  1.00 -0.12           C
ATOM   3459  CG2 VAL A 238      38.806  58.268  46.822  1.00 -0.12           C
ATOM   3460  H   VAL A 238      38.271  61.100  45.333  1.00 -0.12           H
ATOM   3461  HA  VAL A 238      36.753  59.747  47.375  1.00 -0.12           H
ATOM   3462  HB  VAL A 238      39.651  60.269  47.089  1.00 -0.12           H
ATOM   3463 HG11 VAL A 238      38.028  58.949  49.279  1.00 -0.12           H
ATOM   3464 HG12 VAL A 238      39.696  58.466  49.200  1.00 -0.12           H
ATOM   3465 HG13 VAL A 238      39.385  60.078  49.676  1.00 -0.12           H
ATOM   3466 HG21 VAL A 238      38.067  57.643  47.323  1.00 -0.12           H
ATOM   3467 HG22 VAL A 238      38.637  58.363  45.750  1.00 -0.12           H
ATOM   3468 HG23 VAL A 238      39.851  57.958  46.842  1.00 -0.12           H
ATOM   3469  N   PHE A 239      37.697  62.732  48.281  1.00 -0.26           N
ATOM   3470  CA  PHE A 239      37.206  63.828  49.111  1.00 -0.26           C
ATOM   3471  C   PHE A 239      35.775  64.226  48.912  1.00 -0.26           C
ATOM   3472  O   PHE A 239      35.087  64.390  49.903  1.00 -0.26           O
ATOM   3473  CB  PHE A 239      38.085  65.084  48.793  1.00 -0.26           C
ATOM   3474  CG  PHE A 239      37.484  66.382  49.281  1.00 -0.26           C
ATOM   3475  CD1 PHE A 239      37.273  66.537  50.677  1.00 -0.26           C
ATOM   3476  CD2 PHE A 239      36.914  67.267  48.420  1.00 -0.26           C
ATOM   3477  CE1 PHE A 239      36.669  67.708  51.163  1.00 -0.26           C
ATOM   3478  CE2 PHE A 239      36.424  68.483  48.909  1.00 -0.26           C
ATOM   3479  CZ  PHE A 239      36.301  68.710  50.271  1.00 -0.26           C
ATOM   3480  H   PHE A 239      38.265  62.952  47.475  1.00 -0.26           H
ATOM   3481  HA  PHE A 239      37.429  63.508  50.129  1.00 -0.26           H
ATOM   3482  HB2 PHE A 239      38.975  65.003  49.418  1.00 -0.26           H
ATOM   3483  HB3 PHE A 239      38.225  65.193  47.718  1.00 -0.26           H
ATOM   3484  HD1 PHE A 239      37.582  65.811  51.414  1.00 -0.26           H
ATOM   3485  HD2 PHE A 239      37.069  67.226  47.352  1.00 -0.26           H
ATOM   3486  HE1 PHE A 239      36.582  67.941  52.214  1.00 -0.26           H
ATOM   3487  HE2 PHE A 239      36.110  69.298  48.274  1.00 -0.26           H
ATOM   3488  HZ  PHE A 239      35.931  69.658  50.631  1.00 -0.26           H
ATOM   3489  N   ALA A 240      35.230  64.187  47.694  1.00  0.01           N
ATOM   3490  CA  ALA A 240      33.818  64.376  47.554  1.00  0.01           C
ATOM   3491  C   ALA A 240      32.861  63.354  48.252  1.00  0.01           C
ATOM   3492  O   ALA A 240      31.902  63.751  48.991  1.00  0.01           O
ATOM   3493  CB  ALA A 240      33.560  64.406  46.028  1.00  0.01           C
ATOM   3494  H   ALA A 240      35.835  64.159  46.886  1.00  0.01           H
ATOM   3495  HA  ALA A 240      33.594  65.323  48.046  1.00  0.01           H
ATOM   3496  HB1 ALA A 240      34.160  65.211  45.604  1.00  0.01           H
ATOM   3497  HB2 ALA A 240      33.864  63.447  45.609  1.00  0.01           H
ATOM   3498  HB3 ALA A 240      32.521  64.679  45.843  1.00  0.01           H
ATOM   3499  N   LEU A 241      33.158  62.053  48.221  1.00  0.01           N
ATOM   3500  CA  LEU A 241      32.370  61.067  48.967  1.00  0.01           C
ATOM   3501  C   LEU A 241      32.777  61.143  50.489  1.00  0.01           C
ATOM   3502  O   LEU A 241      31.959  60.792  51.341  1.00  0.01           O
ATOM   3503  CB  LEU A 241      32.601  59.565  48.583  1.00  0.01           C
ATOM   3504  CG  LEU A 241      31.710  58.495  49.213  1.00  0.01           C
ATOM   3505  CD1 LEU A 241      30.305  58.864  48.804  1.00  0.01           C
ATOM   3506  CD2 LEU A 241      32.126  57.105  48.847  1.00  0.01           C
ATOM   3507  H   LEU A 241      33.843  61.747  47.546  1.00  0.01           H
ATOM   3508  HA  LEU A 241      31.318  61.338  48.874  1.00  0.01           H
ATOM   3509  HB2 LEU A 241      32.489  59.469  47.503  1.00  0.01           H
ATOM   3510  HB3 LEU A 241      33.667  59.391  48.735  1.00  0.01           H
ATOM   3511  HG  LEU A 241      31.747  58.564  50.300  1.00  0.01           H
ATOM   3512 HD11 LEU A 241      29.609  58.029  48.882  1.00  0.01           H
ATOM   3513 HD12 LEU A 241      30.026  59.613  49.545  1.00  0.01           H
ATOM   3514 HD13 LEU A 241      30.202  59.400  47.860  1.00  0.01           H
ATOM   3515 HD21 LEU A 241      32.183  57.093  47.759  1.00  0.01           H
ATOM   3516 HD22 LEU A 241      33.079  56.709  49.201  1.00  0.01           H
ATOM   3517 HD23 LEU A 241      31.531  56.280  49.239  1.00  0.01           H
ATOM   3518  N   GLY A 242      33.888  61.818  50.777  1.00 -0.01           N
ATOM   3519  CA  GLY A 242      34.314  62.423  52.100  1.00 -0.01           C
ATOM   3520  C   GLY A 242      33.389  63.460  52.680  1.00 -0.01           C
ATOM   3521  O   GLY A 242      33.004  63.373  53.833  1.00 -0.01           O
ATOM   3522  H   GLY A 242      34.439  62.236  50.040  1.00 -0.01           H
ATOM   3523  HA2 GLY A 242      34.454  61.571  52.766  1.00 -0.01           H
ATOM   3524  HA3 GLY A 242      35.237  62.974  51.915  1.00 -0.01           H
ATOM   3525  N   VAL A 243      32.889  64.375  51.886  1.00 -0.01           N
ATOM   3526  CA  VAL A 243      31.944  65.381  52.354  1.00 -0.01           C
ATOM   3527  C   VAL A 243      30.534  64.881  52.616  1.00 -0.01           C
ATOM   3528  O   VAL A 243      29.806  65.384  53.446  1.00 -0.01           O
ATOM   3529  CB  VAL A 243      31.984  66.531  51.291  1.00 -0.01           C
ATOM   3530  CG1 VAL A 243      30.903  67.551  51.658  1.00 -0.01           C
ATOM   3531  CG2 VAL A 243      33.316  67.227  51.271  1.00 -0.01           C
ATOM   3532  H   VAL A 243      33.181  64.299  50.922  1.00 -0.01           H
ATOM   3533  HA  VAL A 243      32.248  65.818  53.305  1.00 -0.01           H
ATOM   3534  HB  VAL A 243      31.790  66.240  50.259  1.00 -0.01           H
ATOM   3535 HG11 VAL A 243      29.907  67.159  51.454  1.00 -0.01           H
ATOM   3536 HG12 VAL A 243      31.021  67.780  52.717  1.00 -0.01           H
ATOM   3537 HG13 VAL A 243      31.030  68.410  50.999  1.00 -0.01           H
ATOM   3538 HG21 VAL A 243      33.714  67.347  52.279  1.00 -0.01           H
ATOM   3539 HG22 VAL A 243      34.017  66.656  50.663  1.00 -0.01           H
ATOM   3540 HG23 VAL A 243      33.344  68.216  50.815  1.00 -0.01           H
ATOM   3541  N   TYR A 244      30.097  63.893  51.806  1.00  0.01           N
ATOM   3542  CA  TYR A 244      28.734  63.442  51.891  1.00  0.01           C
ATOM   3543  C   TYR A 244      28.660  62.531  53.093  1.00  0.01           C
ATOM   3544  O   TYR A 244      27.540  62.417  53.628  1.00  0.01           O
ATOM   3545  CB  TYR A 244      28.402  62.609  50.650  1.00  0.01           C
ATOM   3546  CG  TYR A 244      28.347  63.367  49.317  1.00  0.01           C
ATOM   3547  CD1 TYR A 244      27.679  64.661  49.298  1.00  0.01           C
ATOM   3548  CD2 TYR A 244      28.903  62.912  48.131  1.00  0.01           C
ATOM   3549  CE1 TYR A 244      27.616  65.393  48.112  1.00  0.01           C
ATOM   3550  CE2 TYR A 244      28.804  63.666  46.971  1.00  0.01           C
ATOM   3551  CZ  TYR A 244      28.162  64.904  46.930  1.00  0.01           C
ATOM   3552  OH  TYR A 244      28.200  65.629  45.797  1.00  0.01           O
ATOM   3553  H   TYR A 244      30.635  63.421  51.093  1.00  0.01           H
ATOM   3554  HA  TYR A 244      28.129  64.343  51.990  1.00  0.01           H
ATOM   3555  HB2 TYR A 244      29.000  61.699  50.588  1.00  0.01           H
ATOM   3556  HB3 TYR A 244      27.414  62.163  50.767  1.00  0.01           H
ATOM   3557  HD1 TYR A 244      27.342  65.150  50.200  1.00  0.01           H
ATOM   3558  HD2 TYR A 244      29.457  61.985  48.115  1.00  0.01           H
ATOM   3559  HE1 TYR A 244      27.229  66.401  48.133  1.00  0.01           H
ATOM   3560  HE2 TYR A 244      29.202  63.206  46.079  1.00  0.01           H
ATOM   3561  HH  TYR A 244      28.538  65.046  45.114  1.00  0.01           H
ATOM   3562  N   SER A 245      29.784  61.855  53.527  1.00  0.01           N
ATOM   3563  CA  SER A 245      29.858  60.845  54.635  1.00  0.01           C
ATOM   3564  C   SER A 245      30.279  61.514  55.991  1.00  0.01           C
ATOM   3565  O   SER A 245      29.853  61.030  57.024  1.00  0.01           O
ATOM   3566  CB  SER A 245      30.889  59.719  54.313  1.00  0.01           C
ATOM   3567  OG  SER A 245      32.144  60.260  53.899  1.00  0.01           O
ATOM   3568  H   SER A 245      30.665  62.029  53.064  1.00  0.01           H
ATOM   3569  HA  SER A 245      28.871  60.413  54.800  1.00  0.01           H
ATOM   3570  HB2 SER A 245      30.948  59.008  55.138  1.00  0.01           H
ATOM   3571  HB3 SER A 245      30.477  59.156  53.475  1.00  0.01           H
ATOM   3572  HG  SER A 245      32.017  60.459  52.969  1.00  0.01           H
ATOM   3573  N   ARG A 246      31.079  62.634  55.983  1.00  0.02           N
ATOM   3574  CA  ARG A 246      31.382  63.448  57.200  1.00  0.02           C
ATOM   3575  C   ARG A 246      30.368  64.616  57.409  1.00  0.02           C
ATOM   3576  O   ARG A 246      30.568  65.477  58.261  1.00  0.02           O
ATOM   3577  CB  ARG A 246      32.840  63.827  57.257  1.00  0.02           C
ATOM   3578  CG  ARG A 246      33.803  62.701  57.598  1.00  0.02           C
ATOM   3579  CD  ARG A 246      33.749  61.466  56.709  1.00  0.02           C
ATOM   3580  NE  ARG A 246      35.012  60.665  56.783  1.00  0.02           N
ATOM   3581  CZ  ARG A 246      35.409  59.727  55.959  1.00  0.02           C
ATOM   3582  NH1 ARG A 246      34.772  59.488  54.853  1.00  0.02           N
ATOM   3583  NH2 ARG A 246      36.331  58.960  56.305  1.00  0.02           N
ATOM   3584  H   ARG A 246      31.514  62.886  55.107  1.00  0.02           H
ATOM   3585  HA  ARG A 246      31.258  62.840  58.096  1.00  0.02           H
ATOM   3586  HB2 ARG A 246      33.092  64.398  56.363  1.00  0.02           H
ATOM   3587  HB3 ARG A 246      32.981  64.430  58.154  1.00  0.02           H
ATOM   3588  HG2 ARG A 246      34.828  63.072  57.605  1.00  0.02           H
ATOM   3589  HG3 ARG A 246      33.595  62.395  58.624  1.00  0.02           H
ATOM   3590  HD2 ARG A 246      32.844  60.874  56.844  1.00  0.02           H
ATOM   3591  HD3 ARG A 246      33.636  61.899  55.715  1.00  0.02           H
ATOM   3592  HE  ARG A 246      35.530  60.823  57.635  1.00  0.02           H
ATOM   3593 HH11 ARG A 246      33.905  59.994  54.743  1.00  0.02           H
ATOM   3594 HH12 ARG A 246      34.887  58.628  54.336  1.00  0.02           H
ATOM   3595 HH21 ARG A 246      36.877  59.273  57.095  1.00  0.02           H
ATOM   3596 HH22 ARG A 246      36.493  58.033  55.936  1.00  0.02           H
ATOM   3597  N   ARG A 247      29.285  64.678  56.626  1.00  0.01           N
ATOM   3598  CA  ARG A 247      28.292  65.768  56.611  1.00  0.01           C
ATOM   3599  C   ARG A 247      27.750  66.057  58.002  1.00  0.01           C
ATOM   3600  O   ARG A 247      27.801  67.243  58.419  1.00  0.01           O
ATOM   3601  CB  ARG A 247      27.147  65.385  55.663  1.00  0.01           C
ATOM   3602  CG  ARG A 247      26.529  66.610  55.095  1.00  0.01           C
ATOM   3603  CD  ARG A 247      25.212  66.231  54.228  1.00  0.01           C
ATOM   3604  NE  ARG A 247      24.635  67.342  53.503  1.00  0.01           N
ATOM   3605  CZ  ARG A 247      24.017  68.320  54.105  1.00  0.01           C
ATOM   3606  NH1 ARG A 247      23.748  68.360  55.354  1.00  0.01           N
ATOM   3607  NH2 ARG A 247      23.643  69.348  53.379  1.00  0.01           N
ATOM   3608  H   ARG A 247      29.177  63.903  55.987  1.00  0.01           H
ATOM   3609  HA  ARG A 247      28.759  66.670  56.218  1.00  0.01           H
ATOM   3610  HB2 ARG A 247      27.543  64.774  54.852  1.00  0.01           H
ATOM   3611  HB3 ARG A 247      26.315  64.934  56.203  1.00  0.01           H
ATOM   3612  HG2 ARG A 247      26.197  67.205  55.945  1.00  0.01           H
ATOM   3613  HG3 ARG A 247      27.259  67.062  54.423  1.00  0.01           H
ATOM   3614  HD2 ARG A 247      25.349  65.450  53.480  1.00  0.01           H
ATOM   3615  HD3 ARG A 247      24.470  65.858  54.934  1.00  0.01           H
ATOM   3616  HE  ARG A 247      24.630  67.253  52.497  1.00  0.01           H
ATOM   3617 HH11 ARG A 247      24.032  67.683  56.047  1.00  0.01           H
ATOM   3618 HH12 ARG A 247      23.149  69.148  55.557  1.00  0.01           H
ATOM   3619 HH21 ARG A 247      23.528  69.232  52.383  1.00  0.01           H
ATOM   3620 HH22 ARG A 247      23.211  70.113  53.879  1.00  0.01           H
ATOM   3621  N   ALA A 248      27.345  65.086  58.821  1.00  0.00           N
ATOM   3622  CA  ALA A 248      26.790  65.379  60.159  1.00  0.00           C
ATOM   3623  C   ALA A 248      27.977  65.904  61.135  1.00  0.00           C
ATOM   3624  O   ALA A 248      27.785  66.762  62.039  1.00  0.00           O
ATOM   3625  CB  ALA A 248      26.231  64.088  60.738  1.00  0.00           C
ATOM   3626  H   ALA A 248      27.450  64.109  58.587  1.00  0.00           H
ATOM   3627  HA  ALA A 248      26.072  66.189  60.030  1.00  0.00           H
ATOM   3628  HB1 ALA A 248      26.023  64.111  61.807  1.00  0.00           H
ATOM   3629  HB2 ALA A 248      25.381  63.719  60.163  1.00  0.00           H
ATOM   3630  HB3 ALA A 248      26.994  63.312  60.679  1.00  0.00           H
ATOM   3631  N   GLU A 249      29.272  65.554  60.931  1.00  0.00           N
ATOM   3632  CA  GLU A 249      30.384  65.960  61.798  1.00  0.00           C
ATOM   3633  C   GLU A 249      30.859  67.400  61.473  1.00  0.00           C
ATOM   3634  O   GLU A 249      30.760  68.306  62.296  1.00  0.00           O
ATOM   3635  CB  GLU A 249      31.588  65.002  61.658  1.00  0.00           C
ATOM   3636  CG  GLU A 249      32.844  65.504  62.482  1.00  0.00           C
ATOM   3637  CD  GLU A 249      32.703  65.653  63.998  1.00  0.00           C
ATOM   3638  OE1 GLU A 249      33.429  66.523  64.612  1.00  0.00           O
ATOM   3639  OE2 GLU A 249      31.869  65.003  64.613  1.00  0.00           O
ATOM   3640  H   GLU A 249      29.572  65.030  60.121  1.00  0.00           H
ATOM   3641  HA  GLU A 249      30.058  65.961  62.838  1.00  0.00           H
ATOM   3642  HB2 GLU A 249      31.255  64.047  62.065  1.00  0.00           H
ATOM   3643  HB3 GLU A 249      31.807  64.879  60.598  1.00  0.00           H
ATOM   3644  HG2 GLU A 249      33.569  64.721  62.261  1.00  0.00           H
ATOM   3645  HG3 GLU A 249      33.291  66.360  61.976  1.00  0.00           H
ATOM   3646  N   PHE A 250      31.015  67.590  60.183  1.00  0.00           N
ATOM   3647  CA  PHE A 250      31.301  68.972  59.670  1.00  0.00           C
ATOM   3648  C   PHE A 250      30.189  70.002  60.056  1.00  0.00           C
ATOM   3649  O   PHE A 250      30.546  71.117  60.483  1.00  0.00           O
ATOM   3650  CB  PHE A 250      31.468  68.838  58.131  1.00  0.00           C
ATOM   3651  CG  PHE A 250      32.679  68.176  57.524  1.00  0.00           C
ATOM   3652  CD1 PHE A 250      33.613  67.457  58.342  1.00  0.00           C
ATOM   3653  CD2 PHE A 250      32.807  68.190  56.152  1.00  0.00           C
ATOM   3654  CE1 PHE A 250      34.648  66.708  57.723  1.00  0.00           C
ATOM   3655  CE2 PHE A 250      33.828  67.400  55.533  1.00  0.00           C
ATOM   3656  CZ  PHE A 250      34.686  66.660  56.360  1.00  0.00           C
ATOM   3657  H   PHE A 250      30.977  66.799  59.556  1.00  0.00           H
ATOM   3658  HA  PHE A 250      32.268  69.270  60.076  1.00  0.00           H
ATOM   3659  HB2 PHE A 250      30.573  68.578  57.567  1.00  0.00           H
ATOM   3660  HB3 PHE A 250      31.508  69.869  57.778  1.00  0.00           H
ATOM   3661  HD1 PHE A 250      33.480  67.450  59.414  1.00  0.00           H
ATOM   3662  HD2 PHE A 250      32.050  68.655  55.538  1.00  0.00           H
ATOM   3663  HE1 PHE A 250      35.265  66.072  58.342  1.00  0.00           H
ATOM   3664  HE2 PHE A 250      34.002  67.372  54.468  1.00  0.00           H
ATOM   3665  HZ  PHE A 250      35.510  66.120  55.919  1.00  0.00           H
ATOM   3666  N   THR A 251      28.955  69.641  60.015  1.00  0.00           N
ATOM   3667  CA  THR A 251      27.851  70.561  60.326  1.00  0.00           C
ATOM   3668  C   THR A 251      27.919  70.967  61.820  1.00  0.00           C
ATOM   3669  O   THR A 251      27.259  72.008  62.164  1.00  0.00           O
ATOM   3670  CB  THR A 251      26.473  70.099  59.978  1.00  0.00           C
ATOM   3671  CG2 THR A 251      26.155  70.065  58.499  1.00  0.00           C
ATOM   3672  OG1 THR A 251      26.213  68.834  60.486  1.00  0.00           O
ATOM   3673  H   THR A 251      28.682  68.794  59.537  1.00  0.00           H
ATOM   3674  HA  THR A 251      27.990  71.494  59.779  1.00  0.00           H
ATOM   3675  HB  THR A 251      25.731  70.795  60.371  1.00  0.00           H
ATOM   3676  HG1 THR A 251      26.818  68.226  60.056  1.00  0.00           H
ATOM   3677 HG21 THR A 251      26.875  69.445  57.965  1.00  0.00           H
ATOM   3678 HG22 THR A 251      25.123  69.727  58.404  1.00  0.00           H
ATOM   3679 HG23 THR A 251      26.294  71.060  58.076  1.00  0.00           H
ATOM   3680  N   GLU A 252      28.491  70.141  62.681  1.00  0.00           N
ATOM   3681  CA  GLU A 252      28.882  70.515  64.036  1.00  0.00           C
ATOM   3682  C   GLU A 252      30.251  71.150  64.330  1.00  0.00           C
ATOM   3683  O   GLU A 252      30.249  72.145  65.094  1.00  0.00           O
ATOM   3684  CB  GLU A 252      28.725  69.322  64.985  1.00  0.00           C
ATOM   3685  CG  GLU A 252      27.396  68.535  65.061  1.00  0.00           C
ATOM   3686  CD  GLU A 252      26.144  69.238  65.592  1.00  0.00           C
ATOM   3687  OE1 GLU A 252      26.191  69.639  66.819  1.00  0.00           O
ATOM   3688  OE2 GLU A 252      25.178  69.365  64.821  1.00  0.00           O
ATOM   3689  H   GLU A 252      28.845  69.275  62.301  1.00  0.00           H
ATOM   3690  HA  GLU A 252      28.105  71.141  64.475  1.00  0.00           H
ATOM   3691  HB2 GLU A 252      29.464  68.615  64.607  1.00  0.00           H
ATOM   3692  HB3 GLU A 252      28.958  69.642  66.000  1.00  0.00           H
ATOM   3693  HG2 GLU A 252      27.181  68.237  64.035  1.00  0.00           H
ATOM   3694  HG3 GLU A 252      27.557  67.639  65.660  1.00  0.00           H
ATOM   3695  N   ARG A 253      31.283  70.717  63.655  1.00  0.01           N
ATOM   3696  CA  ARG A 253      32.700  71.165  63.743  1.00  0.01           C
ATOM   3697  C   ARG A 253      33.001  72.522  63.130  1.00  0.01           C
ATOM   3698  O   ARG A 253      33.544  73.404  63.719  1.00  0.01           O
ATOM   3699  CB  ARG A 253      33.526  70.033  63.127  1.00  0.01           C
ATOM   3700  CG  ARG A 253      35.036  70.200  63.094  1.00  0.01           C
ATOM   3701  CD  ARG A 253      35.699  69.143  62.270  1.00  0.01           C
ATOM   3702  NE  ARG A 253      35.531  67.833  62.901  1.00  0.01           N
ATOM   3703  CZ  ARG A 253      36.409  67.109  63.587  1.00  0.01           C
ATOM   3704  NH1 ARG A 253      37.670  67.252  63.572  1.00  0.01           N
ATOM   3705  NH2 ARG A 253      36.105  66.111  64.357  1.00  0.01           N
ATOM   3706  H   ARG A 253      31.148  69.923  63.046  1.00  0.01           H
ATOM   3707  HA  ARG A 253      32.991  71.212  64.792  1.00  0.01           H
ATOM   3708  HB2 ARG A 253      33.194  69.128  63.636  1.00  0.01           H
ATOM   3709  HB3 ARG A 253      33.192  69.901  62.098  1.00  0.01           H
ATOM   3710  HG2 ARG A 253      35.227  71.057  62.449  1.00  0.01           H
ATOM   3711  HG3 ARG A 253      35.538  70.262  64.060  1.00  0.01           H
ATOM   3712  HD2 ARG A 253      35.248  69.151  61.277  1.00  0.01           H
ATOM   3713  HD3 ARG A 253      36.756  69.354  62.105  1.00  0.01           H
ATOM   3714  HE  ARG A 253      34.596  67.653  63.238  1.00  0.01           H
ATOM   3715 HH11 ARG A 253      38.025  68.077  63.112  1.00  0.01           H
ATOM   3716 HH12 ARG A 253      38.265  66.690  64.165  1.00  0.01           H
ATOM   3717 HH21 ARG A 253      35.194  66.136  64.791  1.00  0.01           H
ATOM   3718 HH22 ARG A 253      36.956  65.732  64.748  1.00  0.01           H
ATOM   3719  N   PHE A 254      32.459  72.729  61.913  1.00  0.01           N
ATOM   3720  CA  PHE A 254      32.678  73.932  61.119  1.00  0.01           C
ATOM   3721  C   PHE A 254      31.419  74.820  61.025  1.00  0.01           C
ATOM   3722  O   PHE A 254      31.547  76.023  60.705  1.00  0.01           O
ATOM   3723  CB  PHE A 254      33.220  73.556  59.749  1.00  0.01           C
ATOM   3724  CG  PHE A 254      34.423  72.655  59.680  1.00  0.01           C
ATOM   3725  CD1 PHE A 254      35.580  72.881  60.474  1.00  0.01           C
ATOM   3726  CD2 PHE A 254      34.431  71.633  58.708  1.00  0.01           C
ATOM   3727  CE1 PHE A 254      36.667  72.046  60.295  1.00  0.01           C
ATOM   3728  CE2 PHE A 254      35.436  70.721  58.587  1.00  0.01           C
ATOM   3729  CZ  PHE A 254      36.536  70.897  59.451  1.00  0.01           C
ATOM   3730  H   PHE A 254      31.959  71.964  61.483  1.00  0.01           H
ATOM   3731  HA  PHE A 254      33.468  74.567  61.521  1.00  0.01           H
ATOM   3732  HB2 PHE A 254      32.333  73.170  59.247  1.00  0.01           H
ATOM   3733  HB3 PHE A 254      33.634  74.413  59.218  1.00  0.01           H
ATOM   3734  HD1 PHE A 254      35.609  73.675  61.206  1.00  0.01           H
ATOM   3735  HD2 PHE A 254      33.524  71.505  58.137  1.00  0.01           H
ATOM   3736  HE1 PHE A 254      37.529  72.277  60.904  1.00  0.01           H
ATOM   3737  HE2 PHE A 254      35.426  69.943  57.838  1.00  0.01           H
ATOM   3738  HZ  PHE A 254      37.347  70.204  59.287  1.00  0.01           H
ATOM   3739  N   GLY A 255      30.293  74.292  61.430  1.00  0.00           N
ATOM   3740  CA  GLY A 255      28.969  74.858  61.233  1.00  0.00           C
ATOM   3741  C   GLY A 255      28.281  74.547  59.890  1.00  0.00           C
ATOM   3742  O   GLY A 255      29.032  74.343  58.908  1.00  0.00           O
ATOM   3743  H   GLY A 255      30.456  73.360  61.785  1.00  0.00           H
ATOM   3744  HA2 GLY A 255      28.350  74.634  62.102  1.00  0.00           H
ATOM   3745  HA3 GLY A 255      29.143  75.933  61.183  1.00  0.00           H
ATOM   3746  N   ALA A 256      26.964  74.594  59.820  1.00  0.00           N
ATOM   3747  CA  ALA A 256      26.295  74.179  58.612  1.00  0.00           C
ATOM   3748  C   ALA A 256      26.455  75.212  57.484  1.00  0.00           C
ATOM   3749  O   ALA A 256      26.247  74.906  56.320  1.00  0.00           O
ATOM   3750  CB  ALA A 256      24.894  73.711  59.047  1.00  0.00           C
ATOM   3751  H   ALA A 256      26.437  74.937  60.610  1.00  0.00           H
ATOM   3752  HA  ALA A 256      26.804  73.313  58.190  1.00  0.00           H
ATOM   3753  HB1 ALA A 256      24.479  73.190  58.183  1.00  0.00           H
ATOM   3754  HB2 ALA A 256      25.029  73.041  59.897  1.00  0.00           H
ATOM   3755  HB3 ALA A 256      24.346  74.608  59.334  1.00  0.00           H
ATOM   3756  N   GLU A 257      26.841  76.461  57.743  1.00  0.01           N
ATOM   3757  CA  GLU A 257      27.158  77.423  56.668  1.00  0.01           C
ATOM   3758  C   GLU A 257      28.501  77.140  55.967  1.00  0.01           C
ATOM   3759  O   GLU A 257      28.595  77.381  54.742  1.00  0.01           O
ATOM   3760  CB  GLU A 257      27.105  78.847  57.216  1.00  0.01           C
ATOM   3761  CG  GLU A 257      25.887  79.256  58.097  1.00  0.01           C
ATOM   3762  CD  GLU A 257      24.511  78.876  57.416  1.00  0.01           C
ATOM   3763  OE1 GLU A 257      24.282  78.898  56.170  1.00  0.01           O
ATOM   3764  OE2 GLU A 257      23.519  78.779  58.225  1.00  0.01           O
ATOM   3765  H   GLU A 257      26.852  76.650  58.735  1.00  0.01           H
ATOM   3766  HA  GLU A 257      26.458  77.434  55.832  1.00  0.01           H
ATOM   3767  HB2 GLU A 257      28.022  79.171  57.708  1.00  0.01           H
ATOM   3768  HB3 GLU A 257      27.169  79.546  56.382  1.00  0.01           H
ATOM   3769  HG2 GLU A 257      25.866  78.880  59.119  1.00  0.01           H
ATOM   3770  HG3 GLU A 257      25.958  80.336  58.231  1.00  0.01           H
ATOM   3771  N   PHE A 258      29.505  76.635  56.688  1.00  0.01           N
ATOM   3772  CA  PHE A 258      30.707  76.179  56.031  1.00  0.01           C
ATOM   3773  C   PHE A 258      30.501  74.916  55.185  1.00  0.01           C
ATOM   3774  O   PHE A 258      30.970  74.913  54.091  1.00  0.01           O
ATOM   3775  CB  PHE A 258      31.886  76.097  57.056  1.00  0.01           C
ATOM   3776  CG  PHE A 258      33.115  75.347  56.451  1.00  0.01           C
ATOM   3777  CD1 PHE A 258      34.040  76.003  55.697  1.00  0.01           C
ATOM   3778  CD2 PHE A 258      33.105  73.944  56.381  1.00  0.01           C
ATOM   3779  CE1 PHE A 258      35.093  75.316  55.033  1.00  0.01           C
ATOM   3780  CE2 PHE A 258      34.165  73.231  55.775  1.00  0.01           C
ATOM   3781  CZ  PHE A 258      35.194  73.912  55.123  1.00  0.01           C
ATOM   3782  H   PHE A 258      29.416  76.605  57.693  1.00  0.01           H
ATOM   3783  HA  PHE A 258      31.007  76.936  55.305  1.00  0.01           H
ATOM   3784  HB2 PHE A 258      32.158  77.085  57.427  1.00  0.01           H
ATOM   3785  HB3 PHE A 258      31.521  75.524  57.908  1.00  0.01           H
ATOM   3786  HD1 PHE A 258      33.861  77.063  55.588  1.00  0.01           H
ATOM   3787  HD2 PHE A 258      32.212  73.443  56.723  1.00  0.01           H
ATOM   3788  HE1 PHE A 258      35.807  75.876  54.447  1.00  0.01           H
ATOM   3789  HE2 PHE A 258      34.120  72.153  55.754  1.00  0.01           H
ATOM   3790  HZ  PHE A 258      36.075  73.371  54.811  1.00  0.01           H
ATOM   3791  N   VAL A 259      29.633  73.983  55.619  1.00  0.00           N
ATOM   3792  CA  VAL A 259      29.130  72.899  54.738  1.00  0.00           C
ATOM   3793  C   VAL A 259      28.359  73.514  53.593  1.00  0.00           C
ATOM   3794  O   VAL A 259      28.469  72.997  52.524  1.00  0.00           O
ATOM   3795  CB  VAL A 259      28.291  71.884  55.525  1.00  0.00           C
ATOM   3796  CG1 VAL A 259      27.401  70.805  54.784  1.00  0.00           C
ATOM   3797  CG2 VAL A 259      29.234  71.064  56.436  1.00  0.00           C
ATOM   3798  H   VAL A 259      29.359  73.894  56.587  1.00  0.00           H
ATOM   3799  HA  VAL A 259      30.059  72.482  54.349  1.00  0.00           H
ATOM   3800  HB  VAL A 259      27.559  72.343  56.189  1.00  0.00           H
ATOM   3801 HG11 VAL A 259      26.568  71.222  54.217  1.00  0.00           H
ATOM   3802 HG12 VAL A 259      27.978  70.286  54.018  1.00  0.00           H
ATOM   3803 HG13 VAL A 259      26.994  70.081  55.490  1.00  0.00           H
ATOM   3804 HG21 VAL A 259      28.772  70.506  57.249  1.00  0.00           H
ATOM   3805 HG22 VAL A 259      29.795  70.374  55.806  1.00  0.00           H
ATOM   3806 HG23 VAL A 259      29.859  71.748  57.010  1.00  0.00           H
ATOM   3807  N   ASP A 260      27.648  74.628  53.750  1.00  0.01           N
ATOM   3808  CA  ASP A 260      26.810  75.205  52.757  1.00  0.01           C
ATOM   3809  C   ASP A 260      27.745  75.925  51.667  1.00  0.01           C
ATOM   3810  O   ASP A 260      27.421  75.980  50.458  1.00  0.01           O
ATOM   3811  CB  ASP A 260      25.750  76.249  53.278  1.00  0.01           C
ATOM   3812  CG  ASP A 260      24.698  76.602  52.192  1.00  0.01           C
ATOM   3813  OD1 ASP A 260      24.137  75.751  51.463  1.00  0.01           O
ATOM   3814  OD2 ASP A 260      24.337  77.778  52.133  1.00  0.01           O
ATOM   3815  H   ASP A 260      27.533  74.884  54.720  1.00  0.01           H
ATOM   3816  HA  ASP A 260      26.389  74.318  52.282  1.00  0.01           H
ATOM   3817  HB2 ASP A 260      25.191  75.859  54.128  1.00  0.01           H
ATOM   3818  HB3 ASP A 260      26.213  77.195  53.558  1.00  0.01           H
ATOM   3819  N   GLY A 261      28.902  76.403  52.031  1.00  0.00           N
ATOM   3820  CA  GLY A 261      29.883  76.854  51.059  1.00  0.00           C
ATOM   3821  C   GLY A 261      30.541  75.631  50.342  1.00  0.00           C
ATOM   3822  O   GLY A 261      30.700  75.678  49.105  1.00  0.00           O
ATOM   3823  H   GLY A 261      29.153  76.501  53.004  1.00  0.00           H
ATOM   3824  HA2 GLY A 261      29.411  77.496  50.315  1.00  0.00           H
ATOM   3825  HA3 GLY A 261      30.628  77.414  51.625  1.00  0.00           H
ATOM   3826  N   LEU A 262      30.932  74.655  51.155  1.00 -0.02           N
ATOM   3827  CA  LEU A 262      31.647  73.505  50.722  1.00 -0.02           C
ATOM   3828  C   LEU A 262      30.803  72.797  49.649  1.00 -0.02           C
ATOM   3829  O   LEU A 262      31.405  72.357  48.693  1.00 -0.02           O
ATOM   3830  CB  LEU A 262      31.979  72.685  51.901  1.00 -0.02           C
ATOM   3831  CG  LEU A 262      33.148  71.595  51.652  1.00 -0.02           C
ATOM   3832  CD1 LEU A 262      34.477  72.234  51.316  1.00 -0.02           C
ATOM   3833  CD2 LEU A 262      33.150  70.632  52.890  1.00 -0.02           C
ATOM   3834  H   LEU A 262      30.829  74.795  52.150  1.00 -0.02           H
ATOM   3835  HA  LEU A 262      32.534  73.775  50.150  1.00 -0.02           H
ATOM   3836  HB2 LEU A 262      32.425  73.409  52.583  1.00 -0.02           H
ATOM   3837  HB3 LEU A 262      31.164  72.165  52.404  1.00 -0.02           H
ATOM   3838  HG  LEU A 262      32.904  71.024  50.755  1.00 -0.02           H
ATOM   3839 HD11 LEU A 262      34.803  73.090  51.907  1.00 -0.02           H
ATOM   3840 HD12 LEU A 262      35.263  71.483  51.398  1.00 -0.02           H
ATOM   3841 HD13 LEU A 262      34.425  72.565  50.279  1.00 -0.02           H
ATOM   3842 HD21 LEU A 262      33.691  69.781  52.475  1.00 -0.02           H
ATOM   3843 HD22 LEU A 262      33.642  71.166  53.702  1.00 -0.02           H
ATOM   3844 HD23 LEU A 262      32.124  70.318  53.081  1.00 -0.02           H
ATOM   3845  N   LEU A 263      29.522  72.641  49.786  1.00  0.01           N
ATOM   3846  CA  LEU A 263      28.704  71.844  48.801  1.00  0.01           C
ATOM   3847  C   LEU A 263      28.319  72.594  47.561  1.00  0.01           C
ATOM   3848  O   LEU A 263      28.047  71.961  46.524  1.00  0.01           O
ATOM   3849  CB  LEU A 263      27.420  71.415  49.514  1.00  0.01           C
ATOM   3850  CG  LEU A 263      27.610  70.518  50.785  1.00  0.01           C
ATOM   3851  CD1 LEU A 263      26.275  70.569  51.518  1.00  0.01           C
ATOM   3852  CD2 LEU A 263      27.949  69.103  50.339  1.00  0.01           C
ATOM   3853  H   LEU A 263      29.142  73.116  50.592  1.00  0.01           H
ATOM   3854  HA  LEU A 263      29.266  70.929  48.617  1.00  0.01           H
ATOM   3855  HB2 LEU A 263      27.027  72.344  49.927  1.00  0.01           H
ATOM   3856  HB3 LEU A 263      26.752  70.962  48.782  1.00  0.01           H
ATOM   3857  HG  LEU A 263      28.465  70.897  51.343  1.00  0.01           H
ATOM   3858 HD11 LEU A 263      26.324  70.052  52.476  1.00  0.01           H
ATOM   3859 HD12 LEU A 263      26.019  71.615  51.690  1.00  0.01           H
ATOM   3860 HD13 LEU A 263      25.470  70.076  50.972  1.00  0.01           H
ATOM   3861 HD21 LEU A 263      29.000  68.996  50.070  1.00  0.01           H
ATOM   3862 HD22 LEU A 263      27.855  68.504  51.245  1.00  0.01           H
ATOM   3863 HD23 LEU A 263      27.411  68.707  49.478  1.00  0.01           H
ATOM   3864  N   ALA A 264      28.165  73.952  47.621  1.00  0.00           N
ATOM   3865  CA  ALA A 264      27.922  74.685  46.406  1.00  0.00           C
ATOM   3866  C   ALA A 264      29.146  74.717  45.423  1.00  0.00           C
ATOM   3867  O   ALA A 264      28.935  74.825  44.248  1.00  0.00           O
ATOM   3868  CB  ALA A 264      27.542  76.095  46.729  1.00  0.00           C
ATOM   3869  H   ALA A 264      28.246  74.454  48.493  1.00  0.00           H
ATOM   3870  HA  ALA A 264      27.128  74.231  45.813  1.00  0.00           H
ATOM   3871  HB1 ALA A 264      26.571  75.930  47.196  1.00  0.00           H
ATOM   3872  HB2 ALA A 264      28.148  76.570  47.501  1.00  0.00           H
ATOM   3873  HB3 ALA A 264      27.309  76.727  45.872  1.00  0.00           H
ATOM   3874  N   GLY A 265      30.361  74.713  45.936  1.00 -0.02           N
ATOM   3875  CA  GLY A 265      31.596  74.553  45.170  1.00 -0.02           C
ATOM   3876  C   GLY A 265      31.973  73.131  44.879  1.00 -0.02           C
ATOM   3877  O   GLY A 265      32.522  72.915  43.786  1.00 -0.02           O
ATOM   3878  H   GLY A 265      30.453  74.718  46.941  1.00 -0.02           H
ATOM   3879  HA2 GLY A 265      31.596  75.210  44.301  1.00 -0.02           H
ATOM   3880  HA3 GLY A 265      32.441  74.952  45.731  1.00 -0.02           H
ATOM   3881  N   LEU A 266      31.725  72.125  45.713  1.00 -0.05           N
ATOM   3882  CA  LEU A 266      32.000  70.701  45.455  1.00 -0.05           C
ATOM   3883  C   LEU A 266      31.479  70.126  44.079  1.00 -0.05           C
ATOM   3884  O   LEU A 266      32.250  69.353  43.491  1.00 -0.05           O
ATOM   3885  CB  LEU A 266      31.379  69.932  46.676  1.00 -0.05           C
ATOM   3886  CG  LEU A 266      31.540  68.433  46.561  1.00 -0.05           C
ATOM   3887  CD1 LEU A 266      32.983  67.996  46.546  1.00 -0.05           C
ATOM   3888  CD2 LEU A 266      30.917  67.745  47.723  1.00 -0.05           C
ATOM   3889  H   LEU A 266      31.377  72.340  46.636  1.00 -0.05           H
ATOM   3890  HA  LEU A 266      33.088  70.637  45.438  1.00 -0.05           H
ATOM   3891  HB2 LEU A 266      31.815  70.297  47.606  1.00 -0.05           H
ATOM   3892  HB3 LEU A 266      30.317  70.164  46.762  1.00 -0.05           H
ATOM   3893  HG  LEU A 266      31.098  68.167  45.601  1.00 -0.05           H
ATOM   3894 HD11 LEU A 266      33.357  68.431  47.473  1.00 -0.05           H
ATOM   3895 HD12 LEU A 266      33.079  66.916  46.657  1.00 -0.05           H
ATOM   3896 HD13 LEU A 266      33.392  68.372  45.608  1.00 -0.05           H
ATOM   3897 HD21 LEU A 266      31.393  68.290  48.538  1.00 -0.05           H
ATOM   3898 HD22 LEU A 266      29.837  67.769  47.574  1.00 -0.05           H
ATOM   3899 HD23 LEU A 266      31.129  66.677  47.693  1.00 -0.05           H
ATOM   3900  N   GLY A 267      30.337  70.509  43.574  1.00  0.00           N
ATOM   3901  CA  GLY A 267      29.869  70.049  42.259  1.00  0.00           C
ATOM   3902  C   GLY A 267      30.538  70.706  41.045  1.00  0.00           C
ATOM   3903  O   GLY A 267      30.872  70.016  40.107  1.00  0.00           O
ATOM   3904  H   GLY A 267      29.732  71.108  44.117  1.00  0.00           H
ATOM   3905  HA2 GLY A 267      30.039  68.972  42.250  1.00  0.00           H
ATOM   3906  HA3 GLY A 267      28.810  70.224  42.074  1.00  0.00           H
ATOM   3907  N   SER A 268      30.832  72.028  41.226  1.00 -0.06           N
ATOM   3908  CA  SER A 268      31.652  72.816  40.326  1.00 -0.06           C
ATOM   3909  C   SER A 268      33.123  72.222  40.199  1.00 -0.06           C
ATOM   3910  O   SER A 268      33.639  71.881  39.142  1.00 -0.06           O
ATOM   3911  CB  SER A 268      31.626  74.315  40.582  1.00 -0.06           C
ATOM   3912  OG  SER A 268      32.108  75.178  39.562  1.00 -0.06           O
ATOM   3913  H   SER A 268      30.663  72.414  42.144  1.00 -0.06           H
ATOM   3914  HA  SER A 268      31.165  72.743  39.354  1.00 -0.06           H
ATOM   3915  HB2 SER A 268      30.555  74.519  40.610  1.00 -0.06           H
ATOM   3916  HB3 SER A 268      32.130  74.440  41.540  1.00 -0.06           H
ATOM   3917  HG  SER A 268      32.256  76.074  39.872  1.00 -0.06           H
ATOM   3918  N   ALA A 269      33.832  72.104  41.356  1.00 -0.49           N
ATOM   3919  CA  ALA A 269      35.317  71.793  41.290  1.00 -0.49           C
ATOM   3920  C   ALA A 269      35.492  70.345  40.865  1.00 -0.49           C
ATOM   3921  O   ALA A 269      36.365  70.137  40.037  1.00 -0.49           O
ATOM   3922  CB  ALA A 269      35.985  71.902  42.729  1.00 -0.49           C
ATOM   3923  H   ALA A 269      33.431  72.439  42.220  1.00 -0.49           H
ATOM   3924  HA  ALA A 269      35.795  72.454  40.567  1.00 -0.49           H
ATOM   3925  HB1 ALA A 269      35.811  71.027  43.355  1.00 -0.49           H
ATOM   3926  HB2 ALA A 269      37.075  71.887  42.753  1.00 -0.49           H
ATOM   3927  HB3 ALA A 269      35.823  72.889  43.161  1.00 -0.49           H
ATOM   3928  N   GLN A 270      34.659  69.330  41.205  1.00 -0.02           N
ATOM   3929  CA  GLN A 270      34.743  67.955  40.630  1.00 -0.02           C
ATOM   3930  C   GLN A 270      34.496  67.863  39.129  1.00 -0.02           C
ATOM   3931  O   GLN A 270      35.073  67.111  38.389  1.00 -0.02           O
ATOM   3932  CB  GLN A 270      33.887  66.963  41.456  1.00 -0.02           C
ATOM   3933  CG  GLN A 270      32.375  67.016  41.139  1.00 -0.02           C
ATOM   3934  CD  GLN A 270      31.567  66.226  42.192  1.00 -0.02           C
ATOM   3935  NE2 GLN A 270      31.733  66.347  43.514  1.00 -0.02           N
ATOM   3936  OE1 GLN A 270      30.729  65.436  41.743  1.00 -0.02           O
ATOM   3937  H   GLN A 270      33.931  69.516  41.880  1.00 -0.02           H
ATOM   3938  HA  GLN A 270      35.776  67.648  40.794  1.00 -0.02           H
ATOM   3939  HB2 GLN A 270      34.280  65.979  41.198  1.00 -0.02           H
ATOM   3940  HB3 GLN A 270      34.054  67.118  42.522  1.00 -0.02           H
ATOM   3941  HG2 GLN A 270      32.039  68.052  41.147  1.00 -0.02           H
ATOM   3942  HG3 GLN A 270      32.294  66.638  40.120  1.00 -0.02           H
ATOM   3943 HE21 GLN A 270      31.174  65.763  44.120  1.00 -0.02           H
ATOM   3944 HE22 GLN A 270      32.217  67.191  43.787  1.00 -0.02           H
ATOM   3945  N   GLU A 271      33.473  68.542  38.563  1.00 -0.01           N
ATOM   3946  CA  GLU A 271      33.297  68.717  37.068  1.00 -0.01           C
ATOM   3947  C   GLU A 271      34.531  69.528  36.521  1.00 -0.01           C
ATOM   3948  O   GLU A 271      34.983  69.120  35.463  1.00 -0.01           O
ATOM   3949  CB  GLU A 271      31.999  69.422  36.656  1.00 -0.01           C
ATOM   3950  CG  GLU A 271      30.768  68.535  36.824  1.00 -0.01           C
ATOM   3951  CD  GLU A 271      30.538  67.746  35.592  1.00 -0.01           C
ATOM   3952  OE1 GLU A 271      31.140  66.680  35.308  1.00 -0.01           O
ATOM   3953  OE2 GLU A 271      29.815  68.219  34.692  1.00 -0.01           O
ATOM   3954  H   GLU A 271      32.848  68.981  39.223  1.00 -0.01           H
ATOM   3955  HA  GLU A 271      33.147  67.705  36.692  1.00 -0.01           H
ATOM   3956  HB2 GLU A 271      31.800  70.265  37.318  1.00 -0.01           H
ATOM   3957  HB3 GLU A 271      32.089  69.632  35.590  1.00 -0.01           H
ATOM   3958  HG2 GLU A 271      30.844  68.011  37.777  1.00 -0.01           H
ATOM   3959  HG3 GLU A 271      29.903  69.197  36.864  1.00 -0.01           H
ATOM   3960  N   THR A 272      35.100  70.563  37.209  1.00 -0.16           N
ATOM   3961  CA  THR A 272      36.295  71.285  36.726  1.00 -0.16           C
ATOM   3962  C   THR A 272      37.540  70.443  36.548  1.00 -0.16           C
ATOM   3963  O   THR A 272      38.213  70.563  35.554  1.00 -0.16           O
ATOM   3964  CB  THR A 272      36.476  72.438  37.693  1.00 -0.16           C
ATOM   3965  CG2 THR A 272      37.585  73.333  37.250  1.00 -0.16           C
ATOM   3966  OG1 THR A 272      35.416  73.311  37.897  1.00 -0.16           O
ATOM   3967  H   THR A 272      34.778  70.626  38.164  1.00 -0.16           H
ATOM   3968  HA  THR A 272      36.103  71.780  35.773  1.00 -0.16           H
ATOM   3969  HB  THR A 272      36.679  72.091  38.706  1.00 -0.16           H
ATOM   3970  HG1 THR A 272      34.677  72.708  38.003  1.00 -0.16           H
ATOM   3971 HG21 THR A 272      37.328  74.019  36.443  1.00 -0.16           H
ATOM   3972 HG22 THR A 272      37.902  73.881  38.136  1.00 -0.16           H
ATOM   3973 HG23 THR A 272      38.510  72.815  36.994  1.00 -0.16           H
ATOM   3974  N   VAL A 273      37.750  69.479  37.426  1.00 -0.53           N
ATOM   3975  CA  VAL A 273      38.791  68.488  37.256  1.00 -0.53           C
ATOM   3976  C   VAL A 273      38.639  67.582  36.042  1.00 -0.53           C
ATOM   3977  O   VAL A 273      39.647  67.109  35.464  1.00 -0.53           O
ATOM   3978  CB  VAL A 273      38.931  67.816  38.663  1.00 -0.53           C
ATOM   3979  CG1 VAL A 273      39.777  66.586  38.622  1.00 -0.53           C
ATOM   3980  CG2 VAL A 273      39.574  68.806  39.646  1.00 -0.53           C
ATOM   3981  H   VAL A 273      37.132  69.571  38.219  1.00 -0.53           H
ATOM   3982  HA  VAL A 273      39.765  68.935  37.057  1.00 -0.53           H
ATOM   3983  HB  VAL A 273      37.937  67.550  39.022  1.00 -0.53           H
ATOM   3984 HG11 VAL A 273      40.838  66.835  38.582  1.00 -0.53           H
ATOM   3985 HG12 VAL A 273      39.674  66.198  39.635  1.00 -0.53           H
ATOM   3986 HG13 VAL A 273      39.417  65.893  37.862  1.00 -0.53           H
ATOM   3987 HG21 VAL A 273      38.932  69.608  40.010  1.00 -0.53           H
ATOM   3988 HG22 VAL A 273      39.879  68.289  40.555  1.00 -0.53           H
ATOM   3989 HG23 VAL A 273      40.483  69.259  39.251  1.00 -0.53           H
ATOM   3990  N   ILE A 274      37.360  67.199  35.783  1.00  0.01           N
ATOM   3991  CA  ILE A 274      36.963  66.428  34.592  1.00  0.01           C
ATOM   3992  C   ILE A 274      37.158  67.226  33.359  1.00  0.01           C
ATOM   3993  O   ILE A 274      37.648  66.633  32.381  1.00  0.01           O
ATOM   3994  CB  ILE A 274      35.606  65.619  34.634  1.00  0.01           C
ATOM   3995  CG1 ILE A 274      35.406  64.853  35.959  1.00  0.01           C
ATOM   3996  CG2 ILE A 274      35.614  64.653  33.431  1.00  0.01           C
ATOM   3997  CD1 ILE A 274      33.958  64.615  36.176  1.00  0.01           C
ATOM   3998  H   ILE A 274      36.632  67.747  36.220  1.00  0.01           H
ATOM   3999  HA  ILE A 274      37.686  65.616  34.675  1.00  0.01           H
ATOM   4000  HB  ILE A 274      34.815  66.369  34.619  1.00  0.01           H
ATOM   4001 HG12 ILE A 274      35.956  63.914  36.025  1.00  0.01           H
ATOM   4002 HG13 ILE A 274      35.766  65.362  36.853  1.00  0.01           H
ATOM   4003 HG21 ILE A 274      36.266  63.790  33.570  1.00  0.01           H
ATOM   4004 HG22 ILE A 274      34.594  64.280  33.340  1.00  0.01           H
ATOM   4005 HG23 ILE A 274      35.839  65.256  32.552  1.00  0.01           H
ATOM   4006 HD11 ILE A 274      33.909  64.196  37.181  1.00  0.01           H
ATOM   4007 HD12 ILE A 274      33.292  65.476  36.113  1.00  0.01           H
ATOM   4008 HD13 ILE A 274      33.643  63.814  35.507  1.00  0.01           H
ATOM   4009  N   ARG A 275      36.785  68.527  33.360  1.00  0.05           N
ATOM   4010  CA  ARG A 275      36.514  69.188  31.966  1.00  0.05           C
ATOM   4011  C   ARG A 275      37.230  70.556  31.706  1.00  0.05           C
ATOM   4012  O   ARG A 275      37.062  71.038  30.573  1.00  0.05           O
ATOM   4013  CB  ARG A 275      34.998  69.389  31.755  1.00  0.05           C
ATOM   4014  CG  ARG A 275      34.114  68.163  32.083  1.00  0.05           C
ATOM   4015  CD  ARG A 275      32.682  68.440  31.641  1.00  0.05           C
ATOM   4016  NE  ARG A 275      31.942  67.325  32.317  1.00  0.05           N
ATOM   4017  CZ  ARG A 275      32.086  66.061  32.103  1.00  0.05           C
ATOM   4018  NH1 ARG A 275      32.618  65.571  31.032  1.00  0.05           N
ATOM   4019  NH2 ARG A 275      31.678  65.252  32.977  1.00  0.05           N
ATOM   4020  H   ARG A 275      36.332  68.853  34.201  1.00  0.05           H
ATOM   4021  HA  ARG A 275      36.836  68.524  31.164  1.00  0.05           H
ATOM   4022  HB2 ARG A 275      34.688  70.194  32.422  1.00  0.05           H
ATOM   4023  HB3 ARG A 275      34.905  69.750  30.731  1.00  0.05           H
ATOM   4024  HG2 ARG A 275      34.638  67.302  31.668  1.00  0.05           H
ATOM   4025  HG3 ARG A 275      34.130  68.066  33.168  1.00  0.05           H
ATOM   4026  HD2 ARG A 275      32.364  69.367  32.119  1.00  0.05           H
ATOM   4027  HD3 ARG A 275      32.458  68.461  30.574  1.00  0.05           H
ATOM   4028  HE  ARG A 275      31.427  67.623  33.132  1.00  0.05           H
ATOM   4029 HH11 ARG A 275      32.914  66.158  30.265  1.00  0.05           H
ATOM   4030 HH12 ARG A 275      32.623  64.566  30.931  1.00  0.05           H
ATOM   4031 HH21 ARG A 275      31.252  65.721  33.764  1.00  0.05           H
ATOM   4032 HH22 ARG A 275      31.892  64.270  32.884  1.00  0.05           H
ATOM   4033  N   LYS A 276      37.895  71.121  32.673  1.00  0.05           N
ATOM   4034  CA  LYS A 276      38.443  72.482  32.494  1.00  0.05           C
ATOM   4035  C   LYS A 276      39.948  72.654  32.869  1.00  0.05           C
ATOM   4036  O   LYS A 276      40.600  73.515  32.333  1.00  0.05           O
ATOM   4037  CB  LYS A 276      37.530  73.510  33.206  1.00  0.05           C
ATOM   4038  CG  LYS A 276      36.102  73.514  32.648  1.00  0.05           C
ATOM   4039  CD  LYS A 276      35.234  74.717  33.168  1.00  0.05           C
ATOM   4040  CE  LYS A 276      33.758  74.478  32.681  1.00  0.05           C
ATOM   4041  NZ  LYS A 276      32.888  75.642  32.957  1.00  0.05           N
ATOM   4042  H   LYS A 276      37.912  70.604  33.540  1.00  0.05           H
ATOM   4043  HA  LYS A 276      38.391  72.693  31.425  1.00  0.05           H
ATOM   4044  HB2 LYS A 276      37.596  73.510  34.294  1.00  0.05           H
ATOM   4045  HB3 LYS A 276      37.892  74.506  32.948  1.00  0.05           H
ATOM   4046  HG2 LYS A 276      36.059  73.653  31.568  1.00  0.05           H
ATOM   4047  HG3 LYS A 276      35.600  72.567  32.846  1.00  0.05           H
ATOM   4048  HD2 LYS A 276      35.298  74.912  34.239  1.00  0.05           H
ATOM   4049  HD3 LYS A 276      35.674  75.589  32.684  1.00  0.05           H
ATOM   4050  HE2 LYS A 276      33.908  74.411  31.603  1.00  0.05           H
ATOM   4051  HE3 LYS A 276      33.425  73.524  33.088  1.00  0.05           H
ATOM   4052  HZ1 LYS A 276      32.544  75.686  33.905  1.00  0.05           H
ATOM   4053  HZ2 LYS A 276      33.325  76.536  32.789  1.00  0.05           H
ATOM   4054  HZ3 LYS A 276      32.087  75.606  32.343  1.00  0.05           H
ATOM   4055  N   THR A 277      40.447  71.771  33.749  1.00 -0.05           N
ATOM   4056  CA  THR A 277      41.798  71.824  34.344  1.00 -0.05           C
ATOM   4057  C   THR A 277      42.387  70.415  34.494  1.00 -0.05           C
ATOM   4058  O   THR A 277      41.661  69.422  34.448  1.00 -0.05           O
ATOM   4059  CB  THR A 277      41.763  72.616  35.692  1.00 -0.05           C
ATOM   4060  CG2 THR A 277      41.268  74.026  35.597  1.00 -0.05           C
ATOM   4061  OG1 THR A 277      40.999  72.111  36.791  1.00 -0.05           O
ATOM   4062  H   THR A 277      39.852  71.051  34.133  1.00 -0.05           H
ATOM   4063  HA  THR A 277      42.458  72.288  33.610  1.00 -0.05           H
ATOM   4064  HB  THR A 277      42.743  72.590  36.167  1.00 -0.05           H
ATOM   4065  HG1 THR A 277      41.466  71.397  37.232  1.00 -0.05           H
ATOM   4066 HG21 THR A 277      41.727  74.552  36.434  1.00 -0.05           H
ATOM   4067 HG22 THR A 277      41.662  74.433  34.665  1.00 -0.05           H
ATOM   4068 HG23 THR A 277      40.180  74.049  35.656  1.00 -0.05           H
ATOM   4069  N   ARG A 278      43.697  70.360  34.750  1.00  0.03           N
ATOM   4070  CA  ARG A 278      44.431  69.125  34.882  1.00  0.03           C
ATOM   4071  C   ARG A 278      45.557  69.176  35.969  1.00  0.03           C
ATOM   4072  O   ARG A 278      45.628  70.221  36.596  1.00  0.03           O
ATOM   4073  CB  ARG A 278      45.007  68.725  33.513  1.00  0.03           C
ATOM   4074  CG  ARG A 278      43.980  68.290  32.423  1.00  0.03           C
ATOM   4075  CD  ARG A 278      43.154  67.110  32.838  1.00  0.03           C
ATOM   4076  NE  ARG A 278      42.269  66.625  31.802  1.00  0.03           N
ATOM   4077  CZ  ARG A 278      40.968  66.935  31.716  1.00  0.03           C
ATOM   4078  NH1 ARG A 278      40.443  67.893  32.485  1.00  0.03           N
ATOM   4079  NH2 ARG A 278      40.185  66.212  30.947  1.00  0.03           N
ATOM   4080  H   ARG A 278      44.268  71.190  34.674  1.00  0.03           H
ATOM   4081  HA  ARG A 278      43.851  68.237  35.135  1.00  0.03           H
ATOM   4082  HB2 ARG A 278      45.583  69.517  33.033  1.00  0.03           H
ATOM   4083  HB3 ARG A 278      45.736  67.926  33.647  1.00  0.03           H
ATOM   4084  HG2 ARG A 278      43.355  69.159  32.216  1.00  0.03           H
ATOM   4085  HG3 ARG A 278      44.572  68.151  31.518  1.00  0.03           H
ATOM   4086  HD2 ARG A 278      43.763  66.243  33.092  1.00  0.03           H
ATOM   4087  HD3 ARG A 278      42.597  67.307  33.755  1.00  0.03           H
ATOM   4088  HE  ARG A 278      42.712  66.079  31.077  1.00  0.03           H
ATOM   4089 HH11 ARG A 278      41.050  68.460  33.060  1.00  0.03           H
ATOM   4090 HH12 ARG A 278      39.450  68.025  32.359  1.00  0.03           H
ATOM   4091 HH21 ARG A 278      40.592  65.498  30.359  1.00  0.03           H
ATOM   4092 HH22 ARG A 278      39.261  66.565  30.745  1.00  0.03           H
ATOM   4093  N   PHE A 279      46.410  68.136  36.199  1.00 -0.09           N
ATOM   4094  CA  PHE A 279      47.379  68.234  37.290  1.00 -0.09           C
ATOM   4095  C   PHE A 279      48.665  67.492  36.893  1.00 -0.09           C
ATOM   4096  O   PHE A 279      48.597  66.513  36.141  1.00 -0.09           O
ATOM   4097  CB  PHE A 279      46.707  67.730  38.594  1.00 -0.09           C
ATOM   4098  CG  PHE A 279      47.646  67.458  39.804  1.00 -0.09           C
ATOM   4099  CD1 PHE A 279      48.278  68.527  40.467  1.00 -0.09           C
ATOM   4100  CD2 PHE A 279      47.948  66.157  40.229  1.00 -0.09           C
ATOM   4101  CE1 PHE A 279      49.028  68.196  41.589  1.00 -0.09           C
ATOM   4102  CE2 PHE A 279      48.773  65.812  41.341  1.00 -0.09           C
ATOM   4103  CZ  PHE A 279      49.329  66.838  42.075  1.00 -0.09           C
ATOM   4104  H   PHE A 279      46.344  67.341  35.580  1.00 -0.09           H
ATOM   4105  HA  PHE A 279      47.690  69.268  37.441  1.00 -0.09           H
ATOM   4106  HB2 PHE A 279      46.018  68.528  38.871  1.00 -0.09           H
ATOM   4107  HB3 PHE A 279      46.021  66.922  38.339  1.00 -0.09           H
ATOM   4108  HD1 PHE A 279      48.102  69.541  40.139  1.00 -0.09           H
ATOM   4109  HD2 PHE A 279      47.522  65.412  39.574  1.00 -0.09           H
ATOM   4110  HE1 PHE A 279      49.407  69.030  42.160  1.00 -0.09           H
ATOM   4111  HE2 PHE A 279      48.967  64.783  41.605  1.00 -0.09           H
ATOM   4112  HZ  PHE A 279      49.820  66.613  43.010  1.00 -0.09           H
ATOM   4113  N   PHE A 280      49.862  67.956  37.332  1.00 -0.01           N
ATOM   4114  CA  PHE A 280      51.111  67.398  36.843  1.00 -0.01           C
ATOM   4115  C   PHE A 280      52.368  67.755  37.742  1.00 -0.01           C
ATOM   4116  O   PHE A 280      52.443  68.824  38.231  1.00 -0.01           O
ATOM   4117  CB  PHE A 280      51.284  67.759  35.314  1.00 -0.01           C
ATOM   4118  CG  PHE A 280      51.845  69.156  35.085  1.00 -0.01           C
ATOM   4119  CD1 PHE A 280      51.014  70.300  35.032  1.00 -0.01           C
ATOM   4120  CD2 PHE A 280      53.191  69.253  34.922  1.00 -0.01           C
ATOM   4121  CE1 PHE A 280      51.573  71.584  34.924  1.00 -0.01           C
ATOM   4122  CE2 PHE A 280      53.742  70.552  34.891  1.00 -0.01           C
ATOM   4123  CZ  PHE A 280      52.979  71.742  34.999  1.00 -0.01           C
ATOM   4124  H   PHE A 280      49.943  68.776  37.916  1.00 -0.01           H
ATOM   4125  HA  PHE A 280      51.039  66.313  36.913  1.00 -0.01           H
ATOM   4126  HB2 PHE A 280      51.993  67.008  34.965  1.00 -0.01           H
ATOM   4127  HB3 PHE A 280      50.361  67.647  34.746  1.00 -0.01           H
ATOM   4128  HD1 PHE A 280      49.936  70.232  35.056  1.00 -0.01           H
ATOM   4129  HD2 PHE A 280      53.857  68.404  34.953  1.00 -0.01           H
ATOM   4130  HE1 PHE A 280      50.947  72.461  34.853  1.00 -0.01           H
ATOM   4131  HE2 PHE A 280      54.815  70.667  34.843  1.00 -0.01           H
ATOM   4132  HZ  PHE A 280      53.401  72.716  34.799  1.00 -0.01           H
ATOM   4133  N   MET A 281      53.308  66.852  37.780  1.00  0.01           N
ATOM   4134  CA  MET A 281      54.610  67.020  38.435  1.00  0.01           C
ATOM   4135  C   MET A 281      55.706  67.533  37.516  1.00  0.01           C
ATOM   4136  O   MET A 281      55.879  66.965  36.435  1.00  0.01           O
ATOM   4137  CB  MET A 281      55.124  65.607  38.921  1.00  0.01           C
ATOM   4138  CG  MET A 281      56.347  65.514  39.792  1.00  0.01           C
ATOM   4139  SD  MET A 281      58.021  65.553  39.063  1.00  0.01           S
ATOM   4140  CE  MET A 281      58.011  64.350  37.795  1.00  0.01           C
ATOM   4141  H   MET A 281      53.225  66.045  37.178  1.00  0.01           H
ATOM   4142  HA  MET A 281      54.731  67.724  39.258  1.00  0.01           H
ATOM   4143  HB2 MET A 281      54.320  65.094  39.449  1.00  0.01           H
ATOM   4144  HB3 MET A 281      55.247  64.953  38.058  1.00  0.01           H
ATOM   4145  HG2 MET A 281      56.352  66.235  40.609  1.00  0.01           H
ATOM   4146  HG3 MET A 281      56.212  64.545  40.271  1.00  0.01           H
ATOM   4147  HE1 MET A 281      57.606  63.389  38.113  1.00  0.01           H
ATOM   4148  HE2 MET A 281      57.415  64.801  37.001  1.00  0.01           H
ATOM   4149  HE3 MET A 281      59.064  64.140  37.609  1.00  0.01           H
ATOM   4150  N   ALA A 282      56.647  68.345  37.987  1.00  0.00           N
ATOM   4151  CA  ALA A 282      57.984  68.565  37.296  1.00  0.00           C
ATOM   4152  C   ALA A 282      59.171  68.531  38.298  1.00  0.00           C
ATOM   4153  O   ALA A 282      59.038  69.035  39.387  1.00  0.00           O
ATOM   4154  CB  ALA A 282      57.791  69.971  36.716  1.00  0.00           C
ATOM   4155  H   ALA A 282      56.409  68.880  38.810  1.00  0.00           H
ATOM   4156  HA  ALA A 282      58.267  67.804  36.569  1.00  0.00           H
ATOM   4157  HB1 ALA A 282      58.666  70.194  36.106  1.00  0.00           H
ATOM   4158  HB2 ALA A 282      57.000  70.072  35.974  1.00  0.00           H
ATOM   4159  HB3 ALA A 282      57.626  70.756  37.453  1.00  0.00           H
ATOM   4160  N   THR A 283      60.352  68.078  37.858  1.00  0.00           N
ATOM   4161  CA  THR A 283      61.670  68.350  38.562  1.00  0.00           C
ATOM   4162  C   THR A 283      62.466  69.267  37.723  1.00  0.00           C
ATOM   4163  O   THR A 283      62.574  69.131  36.511  1.00  0.00           O
ATOM   4164  CB  THR A 283      62.508  67.207  39.015  1.00  0.00           C
ATOM   4165  CG2 THR A 283      61.794  66.361  40.031  1.00  0.00           C
ATOM   4166  OG1 THR A 283      63.027  66.281  38.045  1.00  0.00           O
ATOM   4167  H   THR A 283      60.410  67.762  36.901  1.00  0.00           H
ATOM   4168  HA  THR A 283      61.360  68.904  39.448  1.00  0.00           H
ATOM   4169  HB  THR A 283      63.410  67.546  39.526  1.00  0.00           H
ATOM   4170  HG1 THR A 283      63.977  66.240  38.177  1.00  0.00           H
ATOM   4171 HG21 THR A 283      60.847  65.972  39.656  1.00  0.00           H
ATOM   4172 HG22 THR A 283      62.386  65.477  40.266  1.00  0.00           H
ATOM   4173 HG23 THR A 283      61.663  67.061  40.855  1.00  0.00           H
ATOM   4174  N   LEU A 284      62.873  70.355  38.345  1.00  0.00           N
ATOM   4175  CA  LEU A 284      63.412  71.510  37.740  1.00  0.00           C
ATOM   4176  C   LEU A 284      64.827  71.716  38.368  1.00  0.00           C
ATOM   4177  O   LEU A 284      65.013  71.379  39.574  1.00  0.00           O
ATOM   4178  CB  LEU A 284      62.559  72.749  38.097  1.00  0.00           C
ATOM   4179  CG  LEU A 284      61.014  72.658  37.838  1.00  0.00           C
ATOM   4180  CD1 LEU A 284      60.378  73.931  38.269  1.00  0.00           C
ATOM   4181  CD2 LEU A 284      60.874  72.357  36.397  1.00  0.00           C
ATOM   4182  H   LEU A 284      62.777  70.384  39.350  1.00  0.00           H
ATOM   4183  HA  LEU A 284      63.529  71.405  36.661  1.00  0.00           H
ATOM   4184  HB2 LEU A 284      62.656  72.928  39.168  1.00  0.00           H
ATOM   4185  HB3 LEU A 284      62.938  73.659  37.632  1.00  0.00           H
ATOM   4186  HG  LEU A 284      60.560  71.889  38.464  1.00  0.00           H
ATOM   4187 HD11 LEU A 284      60.841  74.845  37.898  1.00  0.00           H
ATOM   4188 HD12 LEU A 284      59.408  74.082  37.796  1.00  0.00           H
ATOM   4189 HD13 LEU A 284      60.190  73.972  39.342  1.00  0.00           H
ATOM   4190 HD21 LEU A 284      61.362  73.112  35.780  1.00  0.00           H
ATOM   4191 HD22 LEU A 284      61.236  71.375  36.093  1.00  0.00           H
ATOM   4192 HD23 LEU A 284      59.826  72.410  36.104  1.00  0.00           H
ATOM   4193  N   ARG A 285      65.763  72.250  37.642  1.00  0.00           N
ATOM   4194  CA  ARG A 285      67.153  72.342  38.016  1.00  0.00           C
ATOM   4195  C   ARG A 285      67.651  73.820  38.059  1.00  0.00           C
ATOM   4196  O   ARG A 285      67.355  74.638  37.160  1.00  0.00           O
ATOM   4197  CB  ARG A 285      67.959  71.506  37.054  1.00  0.00           C
ATOM   4198  CG  ARG A 285      69.460  71.336  37.243  1.00  0.00           C
ATOM   4199  CD  ARG A 285      69.688  70.684  38.586  1.00  0.00           C
ATOM   4200  NE  ARG A 285      71.054  70.526  38.973  1.00  0.00           N
ATOM   4201  CZ  ARG A 285      71.462  69.732  39.989  1.00  0.00           C
ATOM   4202  NH1 ARG A 285      70.638  69.323  40.956  1.00  0.00           N
ATOM   4203  NH2 ARG A 285      72.683  69.220  40.032  1.00  0.00           N
ATOM   4204  H   ARG A 285      65.537  72.434  36.675  1.00  0.00           H
ATOM   4205  HA  ARG A 285      67.243  71.896  39.007  1.00  0.00           H
ATOM   4206  HB2 ARG A 285      67.603  70.476  37.050  1.00  0.00           H
ATOM   4207  HB3 ARG A 285      67.745  71.826  36.034  1.00  0.00           H
ATOM   4208  HG2 ARG A 285      69.983  70.740  36.494  1.00  0.00           H
ATOM   4209  HG3 ARG A 285      69.935  72.317  37.224  1.00  0.00           H
ATOM   4210  HD2 ARG A 285      69.103  71.071  39.421  1.00  0.00           H
ATOM   4211  HD3 ARG A 285      69.352  69.661  38.418  1.00  0.00           H
ATOM   4212  HE  ARG A 285      71.706  70.997  38.362  1.00  0.00           H
ATOM   4213 HH11 ARG A 285      69.651  69.329  40.738  1.00  0.00           H
ATOM   4214 HH12 ARG A 285      71.068  68.825  41.722  1.00  0.00           H
ATOM   4215 HH21 ARG A 285      73.410  69.498  39.388  1.00  0.00           H
ATOM   4216 HH22 ARG A 285      72.871  68.406  40.599  1.00  0.00           H
ATOM   4217  N   LYS A 286      68.234  74.197  39.226  1.00  0.00           N
ATOM   4218  CA  LYS A 286      69.082  75.409  39.214  1.00  0.00           C
ATOM   4219  C   LYS A 286      70.482  75.010  38.656  1.00  0.00           C
ATOM   4220  O   LYS A 286      71.146  74.086  39.216  1.00  0.00           O
ATOM   4221  CB  LYS A 286      69.058  76.018  40.638  1.00  0.00           C
ATOM   4222  CG  LYS A 286      69.856  77.262  40.883  1.00  0.00           C
ATOM   4223  CD  LYS A 286      69.649  78.077  42.212  1.00  0.00           C
ATOM   4224  CE  LYS A 286      70.520  79.269  42.170  1.00  0.00           C
ATOM   4225  NZ  LYS A 286      70.465  80.048  43.457  1.00  0.00           N
ATOM   4226  H   LYS A 286      68.286  73.486  39.941  1.00  0.00           H
ATOM   4227  HA  LYS A 286      68.589  76.041  38.474  1.00  0.00           H
ATOM   4228  HB2 LYS A 286      68.025  76.235  40.908  1.00  0.00           H
ATOM   4229  HB3 LYS A 286      69.344  75.258  41.365  1.00  0.00           H
ATOM   4230  HG2 LYS A 286      70.930  77.103  40.795  1.00  0.00           H
ATOM   4231  HG3 LYS A 286      69.674  77.947  40.055  1.00  0.00           H
ATOM   4232  HD2 LYS A 286      68.598  78.305  42.391  1.00  0.00           H
ATOM   4233  HD3 LYS A 286      69.985  77.444  43.033  1.00  0.00           H
ATOM   4234  HE2 LYS A 286      71.555  78.969  42.004  1.00  0.00           H
ATOM   4235  HE3 LYS A 286      70.187  79.896  41.343  1.00  0.00           H
ATOM   4236  HZ1 LYS A 286      70.351  79.481  44.286  1.00  0.00           H
ATOM   4237  HZ2 LYS A 286      71.299  80.607  43.566  1.00  0.00           H
ATOM   4238  HZ3 LYS A 286      69.695  80.702  43.468  1.00  0.00           H
ATOM   4239  N   PRO A 287      70.961  75.666  37.570  1.00  0.00           N
ATOM   4240  CA  PRO A 287      72.268  75.296  37.095  1.00  0.00           C
ATOM   4241  C   PRO A 287      73.473  75.551  37.992  1.00  0.00           C
ATOM   4242  O   PRO A 287      73.501  76.396  38.877  1.00  0.00           O
ATOM   4243  CB  PRO A 287      72.357  76.005  35.716  1.00  0.00           C
ATOM   4244  CG  PRO A 287      71.007  76.582  35.454  1.00  0.00           C
ATOM   4245  CD  PRO A 287      70.300  76.673  36.764  1.00  0.00           C
ATOM   4246  HA  PRO A 287      72.307  74.249  36.795  1.00  0.00           H
ATOM   4247  HB2 PRO A 287      73.025  76.862  35.799  1.00  0.00           H
ATOM   4248  HB3 PRO A 287      72.662  75.274  34.967  1.00  0.00           H
ATOM   4249  HG2 PRO A 287      71.074  77.480  34.840  1.00  0.00           H
ATOM   4250  HG3 PRO A 287      70.479  75.833  34.864  1.00  0.00           H
ATOM   4251  HD2 PRO A 287      70.529  77.649  37.193  1.00  0.00           H
ATOM   4252  HD3 PRO A 287      69.252  76.391  36.666  1.00  0.00           H
ATOM   4253  N   ALA A 288      74.531  74.881  37.585  1.00  0.00           N
ATOM   4254  CA  ALA A 288      75.953  75.294  37.879  1.00  0.00           C
ATOM   4255  C   ALA A 288      76.338  76.757  37.588  1.00  0.00           C
ATOM   4256  O   ALA A 288      75.676  77.383  36.702  1.00  0.00           O
ATOM   4257  CB  ALA A 288      76.782  74.333  37.116  1.00  0.00           C
ATOM   4258  H   ALA A 288      74.446  74.255  36.797  1.00  0.00           H
ATOM   4259  HA  ALA A 288      76.114  75.147  38.947  1.00  0.00           H
ATOM   4260  HB1 ALA A 288      77.797  74.258  37.506  1.00  0.00           H
ATOM   4261  HB2 ALA A 288      76.332  73.344  37.198  1.00  0.00           H
ATOM   4262  HB3 ALA A 288      76.945  74.532  36.057  1.00  0.00           H
ATOM   4263  N   VAL A 289      77.483  77.205  38.139  1.00  0.00           N
ATOM   4264  CA  VAL A 289      78.169  78.455  37.775  1.00  0.00           C
ATOM   4265  C   VAL A 289      79.220  78.123  36.690  1.00  0.00           C
ATOM   4266  O   VAL A 289      79.458  76.941  36.559  1.00  0.00           O
ATOM   4267  CB  VAL A 289      78.615  79.154  39.099  1.00  0.00           C
ATOM   4268  CG1 VAL A 289      78.988  80.618  38.863  1.00  0.00           C
ATOM   4269  CG2 VAL A 289      77.563  79.312  40.218  1.00  0.00           C
ATOM   4270  H   VAL A 289      77.977  76.562  38.742  1.00  0.00           H
ATOM   4271  HA  VAL A 289      77.431  79.147  37.369  1.00  0.00           H
ATOM   4272  HB  VAL A 289      79.506  78.599  39.393  1.00  0.00           H
ATOM   4273 HG11 VAL A 289      79.783  80.662  38.119  1.00  0.00           H
ATOM   4274 HG12 VAL A 289      78.164  81.285  38.610  1.00  0.00           H
ATOM   4275 HG13 VAL A 289      79.471  81.066  39.731  1.00  0.00           H
ATOM   4276 HG21 VAL A 289      76.969  80.226  40.183  1.00  0.00           H
ATOM   4277 HG22 VAL A 289      76.826  78.514  40.310  1.00  0.00           H
ATOM   4278 HG23 VAL A 289      78.112  79.302  41.159  1.00  0.00           H
ATOM   4279  N   LEU A 290      79.769  79.116  36.009  1.00  0.00           N
ATOM   4280  CA  LEU A 290      80.867  78.817  35.075  1.00  0.00           C
ATOM   4281  C   LEU A 290      82.074  79.805  35.146  1.00  0.00           C
ATOM   4282  O   LEU A 290      83.142  79.451  35.679  1.00  0.00           O
ATOM   4283  CB  LEU A 290      80.308  78.639  33.686  1.00  0.00           C
ATOM   4284  CG  LEU A 290      81.384  78.307  32.590  1.00  0.00           C
ATOM   4285  CD1 LEU A 290      81.992  76.919  32.854  1.00  0.00           C
ATOM   4286  CD2 LEU A 290      80.580  78.265  31.241  1.00  0.00           C
ATOM   4287  OXT LEU A 290      82.024  80.922  34.564  1.00  0.00           O
ATOM   4288  H   LEU A 290      79.586  80.098  36.162  1.00  0.00           H
ATOM   4289  HA  LEU A 290      81.293  77.856  35.365  1.00  0.00           H
ATOM   4290  HB2 LEU A 290      79.588  77.820  33.699  1.00  0.00           H
ATOM   4291  HB3 LEU A 290      79.742  79.559  33.538  1.00  0.00           H
ATOM   4292  HG  LEU A 290      82.049  79.169  32.535  1.00  0.00           H
ATOM   4293 HD11 LEU A 290      81.205  76.245  33.194  1.00  0.00           H
ATOM   4294 HD12 LEU A 290      82.612  76.578  32.026  1.00  0.00           H
ATOM   4295 HD13 LEU A 290      82.756  77.029  33.624  1.00  0.00           H
ATOM   4296 HD21 LEU A 290      79.855  79.070  31.124  1.00  0.00           H
ATOM   4297 HD22 LEU A 290      81.279  78.278  30.404  1.00  0.00           H
ATOM   4298 HD23 LEU A 290      79.975  77.358  31.232  1.00  0.00           H
TER    4299      LEU A 290 
ATOM   4300  N   GLN B   9      50.150  88.639  41.695  1.00  0.06           N
ATOM   4301  CA  GLN B   9      49.260  87.749  40.827  1.00  0.06           C
ATOM   4302  C   GLN B   9      48.672  86.723  41.689  1.00  0.06           C
ATOM   4303  O   GLN B   9      49.094  85.593  41.717  1.00  0.06           O
ATOM   4304  CB  GLN B   9      50.195  87.306  39.756  1.00  0.06           C
ATOM   4305  CG  GLN B   9      49.597  86.513  38.547  1.00  0.06           C
ATOM   4306  CD  GLN B   9      48.595  87.450  37.847  1.00  0.06           C
ATOM   4307  NE2 GLN B   9      47.440  86.973  37.549  1.00  0.06           N
ATOM   4308  OE1 GLN B   9      48.809  88.618  37.614  1.00  0.06           O
ATOM   4309  HA  GLN B   9      48.395  88.291  40.444  1.00  0.06           H
ATOM   4310  HB2 GLN B   9      50.680  88.182  39.324  1.00  0.06           H
ATOM   4311  HB3 GLN B   9      50.914  86.618  40.199  1.00  0.06           H
ATOM   4312  HG2 GLN B   9      50.264  86.165  37.758  1.00  0.06           H
ATOM   4313  HG3 GLN B   9      48.994  85.734  39.014  1.00  0.06           H
ATOM   4314 HE21 GLN B   9      46.814  87.590  37.051  1.00  0.06           H
ATOM   4315 HE22 GLN B   9      47.276  85.985  37.681  1.00  0.06           H
ATOM   4316  H1  GLN B   9      50.859  88.061  42.122  1.00  0.06           H
ATOM   4317  H2  GLN B   9      50.589  89.397  41.193  1.00  0.06           H
ATOM   4318  H3  GLN B   9      49.595  89.130  42.381  1.00  0.06           H
ATOM   4319  N   GLN B  10      47.700  87.073  42.491  1.00  0.02           N
ATOM   4320  CA  GLN B  10      47.045  86.231  43.473  1.00  0.02           C
ATOM   4321  C   GLN B  10      45.644  86.730  43.709  1.00  0.02           C
ATOM   4322  O   GLN B  10      45.503  87.973  43.856  1.00  0.02           O
ATOM   4323  CB  GLN B  10      47.935  86.258  44.719  1.00  0.02           C
ATOM   4324  CG  GLN B  10      47.609  85.104  45.780  1.00  0.02           C
ATOM   4325  CD  GLN B  10      48.586  84.952  46.995  1.00  0.02           C
ATOM   4326  NE2 GLN B  10      48.389  84.037  47.921  1.00  0.02           N
ATOM   4327  OE1 GLN B  10      49.601  85.685  47.046  1.00  0.02           O
ATOM   4328  H   GLN B  10      47.249  87.969  42.371  1.00  0.02           H
ATOM   4329  HA  GLN B  10      46.994  85.229  43.047  1.00  0.02           H
ATOM   4330  HB2 GLN B  10      48.981  86.127  44.442  1.00  0.02           H
ATOM   4331  HB3 GLN B  10      47.839  87.265  45.126  1.00  0.02           H
ATOM   4332  HG2 GLN B  10      46.620  85.225  46.221  1.00  0.02           H
ATOM   4333  HG3 GLN B  10      47.691  84.194  45.186  1.00  0.02           H
ATOM   4334 HE21 GLN B  10      49.095  83.959  48.639  1.00  0.02           H
ATOM   4335 HE22 GLN B  10      47.481  83.594  47.935  1.00  0.02           H
ATOM   4336  N   GLN B  11      44.696  85.803  43.892  1.00  0.04           N
ATOM   4337  CA  GLN B  11      43.230  85.981  44.122  1.00  0.04           C
ATOM   4338  C   GLN B  11      42.748  85.794  45.563  1.00  0.04           C
ATOM   4339  O   GLN B  11      41.791  86.417  46.025  1.00  0.04           O
ATOM   4340  CB  GLN B  11      42.510  85.107  43.078  1.00  0.04           C
ATOM   4341  CG  GLN B  11      40.940  85.151  43.111  1.00  0.04           C
ATOM   4342  CD  GLN B  11      40.375  84.705  41.797  1.00  0.04           C
ATOM   4343  NE2 GLN B  11      40.343  83.470  41.557  1.00  0.04           N
ATOM   4344  OE1 GLN B  11      40.010  85.580  40.934  1.00  0.04           O
ATOM   4345  H   GLN B  11      45.023  84.865  44.079  1.00  0.04           H
ATOM   4346  HA  GLN B  11      42.984  86.998  43.816  1.00  0.04           H
ATOM   4347  HB2 GLN B  11      42.793  85.512  42.107  1.00  0.04           H
ATOM   4348  HB3 GLN B  11      42.780  84.063  43.242  1.00  0.04           H
ATOM   4349  HG2 GLN B  11      40.663  84.511  43.948  1.00  0.04           H
ATOM   4350  HG3 GLN B  11      40.575  86.162  43.292  1.00  0.04           H
ATOM   4351 HE21 GLN B  11      40.019  83.237  40.629  1.00  0.04           H
ATOM   4352 HE22 GLN B  11      40.759  82.783  42.170  1.00  0.04           H
ATOM   4353  N   VAL B  12      43.579  85.066  46.307  1.00 -0.01           N
ATOM   4354  CA  VAL B  12      43.403  84.852  47.789  1.00 -0.01           C
ATOM   4355  C   VAL B  12      44.722  84.945  48.516  1.00 -0.01           C
ATOM   4356  O   VAL B  12      45.599  84.142  48.291  1.00 -0.01           O
ATOM   4357  CB  VAL B  12      42.723  83.438  48.032  1.00 -0.01           C
ATOM   4358  CG1 VAL B  12      42.716  82.875  49.506  1.00 -0.01           C
ATOM   4359  CG2 VAL B  12      41.227  83.567  47.755  1.00 -0.01           C
ATOM   4360  H   VAL B  12      44.349  84.532  45.930  1.00 -0.01           H
ATOM   4361  HA  VAL B  12      42.735  85.605  48.209  1.00 -0.01           H
ATOM   4362  HB  VAL B  12      43.070  82.708  47.300  1.00 -0.01           H
ATOM   4363 HG11 VAL B  12      42.547  81.801  49.428  1.00 -0.01           H
ATOM   4364 HG12 VAL B  12      43.630  83.070  50.068  1.00 -0.01           H
ATOM   4365 HG13 VAL B  12      41.935  83.241  50.172  1.00 -0.01           H
ATOM   4366 HG21 VAL B  12      41.110  83.838  46.706  1.00 -0.01           H
ATOM   4367 HG22 VAL B  12      40.591  82.686  47.838  1.00 -0.01           H
ATOM   4368 HG23 VAL B  12      40.804  84.326  48.412  1.00 -0.01           H
ATOM   4369  N   THR B  13      44.955  85.960  49.387  1.00  0.00           N
ATOM   4370  CA  THR B  13      46.228  86.265  50.004  1.00  0.00           C
ATOM   4371  C   THR B  13      46.723  85.259  50.946  1.00  0.00           C
ATOM   4372  O   THR B  13      45.968  84.495  51.574  1.00  0.00           O
ATOM   4373  CB  THR B  13      46.310  87.689  50.504  1.00  0.00           C
ATOM   4374  CG2 THR B  13      45.972  88.805  49.561  1.00  0.00           C
ATOM   4375  OG1 THR B  13      45.390  87.804  51.518  1.00  0.00           O
ATOM   4376  H   THR B  13      44.176  86.579  49.565  1.00  0.00           H
ATOM   4377  HA  THR B  13      47.016  86.094  49.271  1.00  0.00           H
ATOM   4378  HB  THR B  13      47.255  87.990  50.957  1.00  0.00           H
ATOM   4379  HG1 THR B  13      45.799  87.772  52.386  1.00  0.00           H
ATOM   4380 HG21 THR B  13      46.072  88.295  48.603  1.00  0.00           H
ATOM   4381 HG22 THR B  13      44.939  89.136  49.670  1.00  0.00           H
ATOM   4382 HG23 THR B  13      46.634  89.652  49.742  1.00  0.00           H
ATOM   4383  N   ALA B  14      48.081  85.128  51.075  1.00  0.00           N
ATOM   4384  CA  ALA B  14      48.679  84.262  52.068  1.00  0.00           C
ATOM   4385  C   ALA B  14      48.041  84.235  53.467  1.00  0.00           C
ATOM   4386  O   ALA B  14      47.855  83.147  54.041  1.00  0.00           O
ATOM   4387  CB  ALA B  14      50.149  84.683  52.232  1.00  0.00           C
ATOM   4388  H   ALA B  14      48.679  85.734  50.532  1.00  0.00           H
ATOM   4389  HA  ALA B  14      48.764  83.216  51.772  1.00  0.00           H
ATOM   4390  HB1 ALA B  14      50.257  85.743  52.463  1.00  0.00           H
ATOM   4391  HB2 ALA B  14      50.543  84.077  53.047  1.00  0.00           H
ATOM   4392  HB3 ALA B  14      50.740  84.514  51.331  1.00  0.00           H
ATOM   4393  N   ASP B  15      47.681  85.384  54.027  1.00  0.00           N
ATOM   4394  CA  ASP B  15      47.195  85.639  55.396  1.00  0.00           C
ATOM   4395  C   ASP B  15      45.775  85.092  55.491  1.00  0.00           C
ATOM   4396  O   ASP B  15      45.308  84.492  56.505  1.00  0.00           O
ATOM   4397  CB  ASP B  15      47.328  87.066  55.793  1.00  0.00           C
ATOM   4398  CG  ASP B  15      46.417  88.028  54.947  1.00  0.00           C
ATOM   4399  OD1 ASP B  15      46.702  88.005  53.713  1.00  0.00           O
ATOM   4400  OD2 ASP B  15      45.613  88.798  55.454  1.00  0.00           O
ATOM   4401  H   ASP B  15      47.756  86.207  53.447  1.00  0.00           H
ATOM   4402  HA  ASP B  15      47.881  85.070  56.023  1.00  0.00           H
ATOM   4403  HB2 ASP B  15      47.099  87.179  56.852  1.00  0.00           H
ATOM   4404  HB3 ASP B  15      48.352  87.283  55.490  1.00  0.00           H
ATOM   4405  N   GLU B  16      45.014  85.133  54.405  1.00  0.01           N
ATOM   4406  CA  GLU B  16      43.745  84.414  54.328  1.00  0.01           C
ATOM   4407  C   GLU B  16      43.807  82.922  54.033  1.00  0.01           C
ATOM   4408  O   GLU B  16      42.959  82.235  54.563  1.00  0.01           O
ATOM   4409  CB  GLU B  16      42.937  85.069  53.199  1.00  0.01           C
ATOM   4410  CG  GLU B  16      42.496  86.491  53.535  1.00  0.01           C
ATOM   4411  CD  GLU B  16      41.750  86.590  54.798  1.00  0.01           C
ATOM   4412  OE1 GLU B  16      41.109  85.661  55.351  1.00  0.01           O
ATOM   4413  OE2 GLU B  16      41.709  87.725  55.310  1.00  0.01           O
ATOM   4414  H   GLU B  16      45.371  85.501  53.535  1.00  0.01           H
ATOM   4415  HA  GLU B  16      43.131  84.533  55.221  1.00  0.01           H
ATOM   4416  HB2 GLU B  16      43.593  85.040  52.329  1.00  0.01           H
ATOM   4417  HB3 GLU B  16      42.050  84.445  53.086  1.00  0.01           H
ATOM   4418  HG2 GLU B  16      43.388  87.111  53.623  1.00  0.01           H
ATOM   4419  HG3 GLU B  16      41.790  86.831  52.777  1.00  0.01           H
ATOM   4420  N   VAL B  17      44.802  82.383  53.310  1.00 -0.03           N
ATOM   4421  CA  VAL B  17      44.899  80.986  53.042  1.00 -0.03           C
ATOM   4422  C   VAL B  17      45.254  80.366  54.317  1.00 -0.03           C
ATOM   4423  O   VAL B  17      44.452  79.499  54.711  1.00 -0.03           O
ATOM   4424  CB  VAL B  17      46.037  80.645  52.033  1.00 -0.03           C
ATOM   4425  CG1 VAL B  17      46.324  79.119  51.946  1.00 -0.03           C
ATOM   4426  CG2 VAL B  17      45.543  80.988  50.603  1.00 -0.03           C
ATOM   4427  H   VAL B  17      45.578  82.937  52.979  1.00 -0.03           H
ATOM   4428  HA  VAL B  17      43.982  80.521  52.679  1.00 -0.03           H
ATOM   4429  HB  VAL B  17      46.969  81.142  52.303  1.00 -0.03           H
ATOM   4430 HG11 VAL B  17      45.412  78.526  51.877  1.00 -0.03           H
ATOM   4431 HG12 VAL B  17      47.009  78.916  51.123  1.00 -0.03           H
ATOM   4432 HG13 VAL B  17      46.977  78.815  52.763  1.00 -0.03           H
ATOM   4433 HG21 VAL B  17      46.134  80.664  49.747  1.00 -0.03           H
ATOM   4434 HG22 VAL B  17      44.530  80.604  50.481  1.00 -0.03           H
ATOM   4435 HG23 VAL B  17      45.577  82.077  50.633  1.00 -0.03           H
ATOM   4436  N   GLY B  18      46.309  80.785  55.044  1.00  0.01           N
ATOM   4437  CA  GLY B  18      46.665  80.280  56.384  1.00  0.01           C
ATOM   4438  C   GLY B  18      45.528  80.329  57.434  1.00  0.01           C
ATOM   4439  O   GLY B  18      45.203  79.302  58.007  1.00  0.01           O
ATOM   4440  H   GLY B  18      46.814  81.624  54.794  1.00  0.01           H
ATOM   4441  HA2 GLY B  18      47.077  79.272  56.360  1.00  0.01           H
ATOM   4442  HA3 GLY B  18      47.499  80.870  56.764  1.00  0.01           H
ATOM   4443  N   ASP B  19      44.815  81.402  57.525  1.00  0.00           N
ATOM   4444  CA  ASP B  19      43.633  81.539  58.403  1.00  0.00           C
ATOM   4445  C   ASP B  19      42.523  80.481  58.179  1.00  0.00           C
ATOM   4446  O   ASP B  19      41.864  79.923  59.093  1.00  0.00           O
ATOM   4447  CB  ASP B  19      43.019  82.963  58.264  1.00  0.00           C
ATOM   4448  CG  ASP B  19      41.924  83.200  59.301  1.00  0.00           C
ATOM   4449  OD1 ASP B  19      42.034  82.748  60.424  1.00  0.00           O
ATOM   4450  OD2 ASP B  19      40.877  83.864  59.052  1.00  0.00           O
ATOM   4451  H   ASP B  19      44.929  82.077  56.782  1.00  0.00           H
ATOM   4452  HA  ASP B  19      43.979  81.457  59.433  1.00  0.00           H
ATOM   4453  HB2 ASP B  19      43.836  83.663  58.440  1.00  0.00           H
ATOM   4454  HB3 ASP B  19      42.609  83.259  57.298  1.00  0.00           H
ATOM   4455  N   TRP B  20      42.295  80.221  56.893  1.00  0.03           N
ATOM   4456  CA  TRP B  20      41.312  79.175  56.431  1.00  0.03           C
ATOM   4457  C   TRP B  20      41.712  77.757  56.796  1.00  0.03           C
ATOM   4458  O   TRP B  20      40.857  77.018  57.186  1.00  0.03           O
ATOM   4459  CB  TRP B  20      41.054  79.394  54.980  1.00  0.03           C
ATOM   4460  CG  TRP B  20      39.889  78.627  54.449  1.00  0.03           C
ATOM   4461  CD1 TRP B  20      38.621  78.971  54.132  1.00  0.03           C
ATOM   4462  CD2 TRP B  20      39.874  77.188  54.089  1.00  0.03           C
ATOM   4463  CE2 TRP B  20      38.623  76.725  53.644  1.00  0.03           C
ATOM   4464  CE3 TRP B  20      40.839  76.094  54.120  1.00  0.03           C
ATOM   4465  NE1 TRP B  20      37.856  77.881  53.707  1.00  0.03           N
ATOM   4466  CZ2 TRP B  20      38.366  75.438  53.190  1.00  0.03           C
ATOM   4467  CZ3 TRP B  20      40.550  74.737  53.845  1.00  0.03           C
ATOM   4468  CH2 TRP B  20      39.343  74.435  53.272  1.00  0.03           C
ATOM   4469  H   TRP B  20      42.617  80.839  56.162  1.00  0.03           H
ATOM   4470  HA  TRP B  20      40.381  79.351  56.971  1.00  0.03           H
ATOM   4471  HB2 TRP B  20      40.851  80.450  54.802  1.00  0.03           H
ATOM   4472  HB3 TRP B  20      41.911  79.029  54.413  1.00  0.03           H
ATOM   4473  HD1 TRP B  20      38.205  79.961  54.247  1.00  0.03           H
ATOM   4474  HE1 TRP B  20      36.879  77.938  53.457  1.00  0.03           H
ATOM   4475  HE3 TRP B  20      41.835  76.242  54.510  1.00  0.03           H
ATOM   4476  HZ2 TRP B  20      37.404  75.253  52.735  1.00  0.03           H
ATOM   4477  HZ3 TRP B  20      41.281  73.968  54.045  1.00  0.03           H
ATOM   4478  HH2 TRP B  20      39.201  73.394  53.022  1.00  0.03           H
ATOM   4479  N   TYR B  21      43.002  77.493  56.645  1.00  0.00           N
ATOM   4480  CA  TYR B  21      43.556  76.248  57.101  1.00  0.00           C
ATOM   4481  C   TYR B  21      43.584  76.151  58.618  1.00  0.00           C
ATOM   4482  O   TYR B  21      43.519  75.072  59.164  1.00  0.00           O
ATOM   4483  CB  TYR B  21      44.968  76.041  56.589  1.00  0.00           C
ATOM   4484  CG  TYR B  21      44.990  75.378  55.206  1.00  0.00           C
ATOM   4485  CD1 TYR B  21      44.793  74.005  55.042  1.00  0.00           C
ATOM   4486  CD2 TYR B  21      45.154  76.190  54.056  1.00  0.00           C
ATOM   4487  CE1 TYR B  21      44.558  73.450  53.796  1.00  0.00           C
ATOM   4488  CE2 TYR B  21      45.063  75.650  52.754  1.00  0.00           C
ATOM   4489  CZ  TYR B  21      44.785  74.255  52.648  1.00  0.00           C
ATOM   4490  OH  TYR B  21      44.585  73.728  51.411  1.00  0.00           O
ATOM   4491  H   TYR B  21      43.599  78.201  56.242  1.00  0.00           H
ATOM   4492  HA  TYR B  21      42.865  75.457  56.810  1.00  0.00           H
ATOM   4493  HB2 TYR B  21      45.538  76.970  56.626  1.00  0.00           H
ATOM   4494  HB3 TYR B  21      45.517  75.400  57.278  1.00  0.00           H
ATOM   4495  HD1 TYR B  21      44.667  73.389  55.920  1.00  0.00           H
ATOM   4496  HD2 TYR B  21      45.408  77.230  54.201  1.00  0.00           H
ATOM   4497  HE1 TYR B  21      44.422  72.381  53.724  1.00  0.00           H
ATOM   4498  HE2 TYR B  21      45.185  76.317  51.913  1.00  0.00           H
ATOM   4499  HH  TYR B  21      45.169  74.186  50.802  1.00  0.00           H
ATOM   4500  N   ASP B  22      43.725  77.268  59.351  1.00  0.02           N
ATOM   4501  CA  ASP B  22      43.702  77.335  60.775  1.00  0.02           C
ATOM   4502  C   ASP B  22      42.256  77.139  61.400  1.00  0.02           C
ATOM   4503  O   ASP B  22      42.086  76.561  62.495  1.00  0.02           O
ATOM   4504  CB  ASP B  22      44.387  78.655  61.204  1.00  0.02           C
ATOM   4505  CG  ASP B  22      45.930  78.688  61.143  1.00  0.02           C
ATOM   4506  OD1 ASP B  22      46.496  77.570  60.904  1.00  0.02           O
ATOM   4507  OD2 ASP B  22      46.575  79.762  61.288  1.00  0.02           O
ATOM   4508  H   ASP B  22      43.994  78.116  58.872  1.00  0.02           H
ATOM   4509  HA  ASP B  22      44.346  76.563  61.194  1.00  0.02           H
ATOM   4510  HB2 ASP B  22      43.900  79.522  60.758  1.00  0.02           H
ATOM   4511  HB3 ASP B  22      44.211  78.697  62.279  1.00  0.02           H
ATOM   4512  N   LYS B  23      41.209  77.543  60.682  1.00  0.00           N
ATOM   4513  CA  LYS B  23      39.780  77.296  61.143  1.00  0.00           C
ATOM   4514  C   LYS B  23      39.240  76.027  60.505  1.00  0.00           C
ATOM   4515  O   LYS B  23      38.284  75.511  61.093  1.00  0.00           O
ATOM   4516  CB  LYS B  23      38.865  78.457  60.702  1.00  0.00           C
ATOM   4517  CG  LYS B  23      39.121  79.630  61.635  1.00  0.00           C
ATOM   4518  CD  LYS B  23      38.175  80.883  61.434  1.00  0.00           C
ATOM   4519  CE  LYS B  23      38.105  81.365  60.023  1.00  0.00           C
ATOM   4520  NZ  LYS B  23      39.441  81.597  59.467  1.00  0.00           N
ATOM   4521  H   LYS B  23      41.353  78.041  59.816  1.00  0.00           H
ATOM   4522  HA  LYS B  23      39.676  77.091  62.209  1.00  0.00           H
ATOM   4523  HB2 LYS B  23      39.054  78.776  59.677  1.00  0.00           H
ATOM   4524  HB3 LYS B  23      37.840  78.090  60.643  1.00  0.00           H
ATOM   4525  HG2 LYS B  23      39.001  79.330  62.676  1.00  0.00           H
ATOM   4526  HG3 LYS B  23      40.126  80.026  61.489  1.00  0.00           H
ATOM   4527  HD2 LYS B  23      37.208  80.786  61.927  1.00  0.00           H
ATOM   4528  HD3 LYS B  23      38.665  81.715  61.941  1.00  0.00           H
ATOM   4529  HE2 LYS B  23      37.782  80.588  59.330  1.00  0.00           H
ATOM   4530  HE3 LYS B  23      37.542  82.299  59.997  1.00  0.00           H
ATOM   4531  HZ1 LYS B  23      40.072  80.851  59.724  1.00  0.00           H
ATOM   4532  HZ2 LYS B  23      39.474  81.798  58.478  1.00  0.00           H
ATOM   4533  HZ3 LYS B  23      39.817  82.452  59.852  1.00  0.00           H
ATOM   4534  N   PHE B  24      39.566  75.622  59.228  1.00 -0.02           N
ATOM   4535  CA  PHE B  24      38.836  74.606  58.459  1.00 -0.02           C
ATOM   4536  C   PHE B  24      39.751  73.518  57.892  1.00 -0.02           C
ATOM   4537  O   PHE B  24      39.227  72.504  57.365  1.00 -0.02           O
ATOM   4538  CB  PHE B  24      38.109  75.317  57.313  1.00 -0.02           C
ATOM   4539  CG  PHE B  24      37.136  76.335  57.687  1.00 -0.02           C
ATOM   4540  CD1 PHE B  24      35.949  75.993  58.393  1.00 -0.02           C
ATOM   4541  CD2 PHE B  24      37.378  77.718  57.410  1.00 -0.02           C
ATOM   4542  CE1 PHE B  24      35.073  77.025  58.799  1.00 -0.02           C
ATOM   4543  CE2 PHE B  24      36.476  78.769  57.764  1.00 -0.02           C
ATOM   4544  CZ  PHE B  24      35.326  78.380  58.468  1.00 -0.02           C
ATOM   4545  H   PHE B  24      40.126  76.290  58.718  1.00 -0.02           H
ATOM   4546  HA  PHE B  24      38.130  74.074  59.097  1.00 -0.02           H
ATOM   4547  HB2 PHE B  24      38.871  75.824  56.721  1.00 -0.02           H
ATOM   4548  HB3 PHE B  24      37.645  74.576  56.662  1.00 -0.02           H
ATOM   4549  HD1 PHE B  24      35.766  74.954  58.625  1.00 -0.02           H
ATOM   4550  HD2 PHE B  24      38.319  77.941  56.929  1.00 -0.02           H
ATOM   4551  HE1 PHE B  24      34.275  76.682  59.440  1.00 -0.02           H
ATOM   4552  HE2 PHE B  24      36.632  79.783  57.429  1.00 -0.02           H
ATOM   4553  HZ  PHE B  24      34.842  79.141  59.062  1.00 -0.02           H
ATOM   4554  N   GLY B  25      41.044  73.568  58.105  1.00  0.01           N
ATOM   4555  CA  GLY B  25      42.026  72.783  57.285  1.00  0.01           C
ATOM   4556  C   GLY B  25      41.993  71.276  57.533  1.00  0.01           C
ATOM   4557  O   GLY B  25      42.321  70.481  56.692  1.00  0.01           O
ATOM   4558  H   GLY B  25      41.410  74.244  58.759  1.00  0.01           H
ATOM   4559  HA2 GLY B  25      41.818  72.905  56.222  1.00  0.01           H
ATOM   4560  HA3 GLY B  25      43.026  73.194  57.425  1.00  0.01           H
ATOM   4561  N   GLU B  26      41.460  70.840  58.701  1.00 -0.01           N
ATOM   4562  CA  GLU B  26      41.413  69.436  59.068  1.00 -0.01           C
ATOM   4563  C   GLU B  26      40.429  68.641  58.116  1.00 -0.01           C
ATOM   4564  O   GLU B  26      40.584  67.427  58.020  1.00 -0.01           O
ATOM   4565  CB  GLU B  26      40.881  69.391  60.499  1.00 -0.01           C
ATOM   4566  CG  GLU B  26      41.874  69.893  61.541  1.00 -0.01           C
ATOM   4567  CD  GLU B  26      43.317  69.428  61.253  1.00 -0.01           C
ATOM   4568  OE1 GLU B  26      43.634  68.238  61.169  1.00 -0.01           O
ATOM   4569  OE2 GLU B  26      44.077  70.338  61.022  1.00 -0.01           O
ATOM   4570  H   GLU B  26      41.125  71.508  59.381  1.00 -0.01           H
ATOM   4571  HA  GLU B  26      42.400  68.981  58.991  1.00 -0.01           H
ATOM   4572  HB2 GLU B  26      40.003  70.020  60.644  1.00 -0.01           H
ATOM   4573  HB3 GLU B  26      40.752  68.347  60.783  1.00 -0.01           H
ATOM   4574  HG2 GLU B  26      41.830  70.978  61.635  1.00 -0.01           H
ATOM   4575  HG3 GLU B  26      41.571  69.531  62.524  1.00 -0.01           H
ATOM   4576  N   VAL B  27      39.570  69.249  57.282  1.00 -0.16           N
ATOM   4577  CA  VAL B  27      38.589  68.642  56.394  1.00 -0.16           C
ATOM   4578  C   VAL B  27      39.241  67.568  55.486  1.00 -0.16           C
ATOM   4579  O   VAL B  27      38.760  66.391  55.360  1.00 -0.16           O
ATOM   4580  CB  VAL B  27      38.086  69.830  55.546  1.00 -0.16           C
ATOM   4581  CG1 VAL B  27      38.997  70.464  54.465  1.00 -0.16           C
ATOM   4582  CG2 VAL B  27      36.803  69.383  54.859  1.00 -0.16           C
ATOM   4583  H   VAL B  27      39.533  70.252  57.395  1.00 -0.16           H
ATOM   4584  HA  VAL B  27      37.819  68.100  56.942  1.00 -0.16           H
ATOM   4585  HB  VAL B  27      37.794  70.579  56.282  1.00 -0.16           H
ATOM   4586 HG11 VAL B  27      38.555  71.309  53.938  1.00 -0.16           H
ATOM   4587 HG12 VAL B  27      39.795  70.961  55.017  1.00 -0.16           H
ATOM   4588 HG13 VAL B  27      39.318  69.776  53.682  1.00 -0.16           H
ATOM   4589 HG21 VAL B  27      36.151  68.837  55.541  1.00 -0.16           H
ATOM   4590 HG22 VAL B  27      36.458  70.275  54.336  1.00 -0.16           H
ATOM   4591 HG23 VAL B  27      37.019  68.640  54.091  1.00 -0.16           H
ATOM   4592  N   TYR B  28      40.452  67.819  55.026  1.00 -0.49           N
ATOM   4593  CA  TYR B  28      41.202  66.974  54.129  1.00 -0.49           C
ATOM   4594  C   TYR B  28      41.825  65.738  54.972  1.00 -0.49           C
ATOM   4595  O   TYR B  28      41.423  64.632  54.668  1.00 -0.49           O
ATOM   4596  CB  TYR B  28      42.311  67.773  53.414  1.00 -0.49           C
ATOM   4597  CG  TYR B  28      41.909  68.927  52.580  1.00 -0.49           C
ATOM   4598  CD1 TYR B  28      41.125  68.647  51.407  1.00 -0.49           C
ATOM   4599  CD2 TYR B  28      42.205  70.267  52.894  1.00 -0.49           C
ATOM   4600  CE1 TYR B  28      40.490  69.738  50.753  1.00 -0.49           C
ATOM   4601  CE2 TYR B  28      41.662  71.323  52.070  1.00 -0.49           C
ATOM   4602  CZ  TYR B  28      40.772  71.082  51.057  1.00 -0.49           C
ATOM   4603  OH  TYR B  28      40.284  72.094  50.272  1.00 -0.49           O
ATOM   4604  H   TYR B  28      40.830  68.752  55.110  1.00 -0.49           H
ATOM   4605  HA  TYR B  28      40.429  66.599  53.459  1.00 -0.49           H
ATOM   4606  HB2 TYR B  28      43.025  68.165  54.138  1.00 -0.49           H
ATOM   4607  HB3 TYR B  28      42.792  67.047  52.759  1.00 -0.49           H
ATOM   4608  HD1 TYR B  28      41.083  67.625  51.058  1.00 -0.49           H
ATOM   4609  HD2 TYR B  28      42.935  70.470  53.663  1.00 -0.49           H
ATOM   4610  HE1 TYR B  28      39.739  69.596  49.990  1.00 -0.49           H
ATOM   4611  HE2 TYR B  28      41.889  72.371  52.201  1.00 -0.49           H
ATOM   4612  HH  TYR B  28      40.914  72.815  50.205  1.00 -0.49           H
ATOM   4613  N   HID B  29      42.520  65.978  56.047  1.00  0.08           N
ATOM   4614  CA  HID B  29      42.969  64.896  56.991  1.00  0.08           C
ATOM   4615  C   HID B  29      41.781  63.930  57.401  1.00  0.08           C
ATOM   4616  O   HID B  29      42.002  62.710  57.441  1.00  0.08           O
ATOM   4617  CB  HID B  29      43.520  65.625  58.289  1.00  0.08           C
ATOM   4618  CG  HID B  29      44.729  66.508  58.130  1.00  0.08           C
ATOM   4619  CD2 HID B  29      45.732  66.367  57.202  1.00  0.08           C
ATOM   4620  ND1 HID B  29      44.985  67.643  58.799  1.00  0.08           N
ATOM   4621  CE1 HID B  29      45.977  68.315  58.149  1.00  0.08           C
ATOM   4622  NE2 HID B  29      46.561  67.510  57.223  1.00  0.08           N
ATOM   4623  H   HID B  29      42.489  66.952  56.313  1.00  0.08           H
ATOM   4624  HA  HID B  29      43.823  64.355  56.584  1.00  0.08           H
ATOM   4625  HB2 HID B  29      42.689  66.166  58.742  1.00  0.08           H
ATOM   4626  HB3 HID B  29      43.783  64.833  58.990  1.00  0.08           H
ATOM   4627  HD1 HID B  29      44.410  68.006  59.546  1.00  0.08           H
ATOM   4628  HD2 HID B  29      45.778  65.579  56.464  1.00  0.08           H
ATOM   4629  HE1 HID B  29      46.360  69.302  58.365  1.00  0.08           H
ATOM   4630  N   LEU B  30      40.634  64.511  57.734  1.00 -0.01           N
ATOM   4631  CA  LEU B  30      39.347  63.810  58.017  1.00 -0.01           C
ATOM   4632  C   LEU B  30      38.749  62.985  56.804  1.00 -0.01           C
ATOM   4633  O   LEU B  30      37.828  62.210  57.056  1.00 -0.01           O
ATOM   4634  CB  LEU B  30      38.343  64.826  58.500  1.00 -0.01           C
ATOM   4635  CG  LEU B  30      38.619  65.527  59.874  1.00 -0.01           C
ATOM   4636  CD1 LEU B  30      37.719  66.786  60.040  1.00 -0.01           C
ATOM   4637  CD2 LEU B  30      38.248  64.487  60.939  1.00 -0.01           C
ATOM   4638  H   LEU B  30      40.605  65.520  57.752  1.00 -0.01           H
ATOM   4639  HA  LEU B  30      39.423  63.066  58.810  1.00 -0.01           H
ATOM   4640  HB2 LEU B  30      38.275  65.513  57.656  1.00 -0.01           H
ATOM   4641  HB3 LEU B  30      37.347  64.397  58.397  1.00 -0.01           H
ATOM   4642  HG  LEU B  30      39.669  65.819  59.877  1.00 -0.01           H
ATOM   4643 HD11 LEU B  30      36.652  66.562  60.051  1.00 -0.01           H
ATOM   4644 HD12 LEU B  30      38.014  67.503  60.806  1.00 -0.01           H
ATOM   4645 HD13 LEU B  30      37.846  67.332  59.105  1.00 -0.01           H
ATOM   4646 HD21 LEU B  30      38.809  63.560  60.824  1.00 -0.01           H
ATOM   4647 HD22 LEU B  30      38.552  64.909  61.897  1.00 -0.01           H
ATOM   4648 HD23 LEU B  30      37.182  64.280  60.844  1.00 -0.01           H
ATOM   4649  N   THR B  31      39.275  63.066  55.611  1.00 -0.08           N
ATOM   4650  CA  THR B  31      38.750  62.419  54.393  1.00 -0.08           C
ATOM   4651  C   THR B  31      39.856  61.833  53.500  1.00 -0.08           C
ATOM   4652  O   THR B  31      39.610  60.945  52.688  1.00 -0.08           O
ATOM   4653  CB  THR B  31      37.887  63.416  53.647  1.00 -0.08           C
ATOM   4654  CG2 THR B  31      36.566  63.789  54.316  1.00 -0.08           C
ATOM   4655  OG1 THR B  31      38.638  64.535  53.346  1.00 -0.08           O
ATOM   4656  H   THR B  31      40.018  63.734  55.466  1.00 -0.08           H
ATOM   4657  HA  THR B  31      38.108  61.577  54.651  1.00 -0.08           H
ATOM   4658  HB  THR B  31      37.654  62.944  52.692  1.00 -0.08           H
ATOM   4659  HG1 THR B  31      38.683  65.101  54.120  1.00 -0.08           H
ATOM   4660 HG21 THR B  31      35.869  64.291  53.645  1.00 -0.08           H
ATOM   4661 HG22 THR B  31      36.089  62.915  54.761  1.00 -0.08           H
ATOM   4662 HG23 THR B  31      36.784  64.471  55.137  1.00 -0.08           H
ATOM   4663  N   LEU B  32      41.131  62.198  53.738  1.00 -0.33           N
ATOM   4664  CA  LEU B  32      42.323  61.834  52.937  1.00 -0.33           C
ATOM   4665  C   LEU B  32      43.513  61.020  53.640  1.00 -0.33           C
ATOM   4666  O   LEU B  32      44.000  60.016  53.117  1.00 -0.33           O
ATOM   4667  CB  LEU B  32      42.840  63.035  52.078  1.00 -0.33           C
ATOM   4668  CG  LEU B  32      41.833  63.672  51.058  1.00 -0.33           C
ATOM   4669  CD1 LEU B  32      42.509  64.898  50.400  1.00 -0.33           C
ATOM   4670  CD2 LEU B  32      41.512  62.676  49.905  1.00 -0.33           C
ATOM   4671  H   LEU B  32      41.226  63.017  54.322  1.00 -0.33           H
ATOM   4672  HA  LEU B  32      41.969  61.135  52.179  1.00 -0.33           H
ATOM   4673  HB2 LEU B  32      43.085  63.653  52.942  1.00 -0.33           H
ATOM   4674  HB3 LEU B  32      43.728  62.748  51.515  1.00 -0.33           H
ATOM   4675  HG  LEU B  32      40.934  63.953  51.607  1.00 -0.33           H
ATOM   4676 HD11 LEU B  32      42.641  65.596  51.227  1.00 -0.33           H
ATOM   4677 HD12 LEU B  32      43.490  64.650  49.994  1.00 -0.33           H
ATOM   4678 HD13 LEU B  32      41.895  65.435  49.677  1.00 -0.33           H
ATOM   4679 HD21 LEU B  32      40.860  63.281  49.276  1.00 -0.33           H
ATOM   4680 HD22 LEU B  32      42.367  62.419  49.278  1.00 -0.33           H
ATOM   4681 HD23 LEU B  32      41.085  61.767  50.328  1.00 -0.33           H
ATOM   4682  N   GLY B  33      43.927  61.408  54.825  1.00  0.02           N
ATOM   4683  CA  GLY B  33      44.956  60.694  55.590  1.00  0.02           C
ATOM   4684  C   GLY B  33      45.735  61.580  56.573  1.00  0.02           C
ATOM   4685  O   GLY B  33      45.188  62.448  57.274  1.00  0.02           O
ATOM   4686  H   GLY B  33      43.471  62.137  55.354  1.00  0.02           H
ATOM   4687  HA2 GLY B  33      44.433  59.951  56.191  1.00  0.02           H
ATOM   4688  HA3 GLY B  33      45.659  60.220  54.905  1.00  0.02           H
ATOM   4689  N   GLU B  34      47.030  61.247  56.798  1.00  0.01           N
ATOM   4690  CA  GLU B  34      48.059  61.981  57.599  1.00  0.01           C
ATOM   4691  C   GLU B  34      48.620  63.284  56.861  1.00  0.01           C
ATOM   4692  O   GLU B  34      49.292  64.110  57.436  1.00  0.01           O
ATOM   4693  CB  GLU B  34      49.278  61.036  57.936  1.00  0.01           C
ATOM   4694  CG  GLU B  34      48.743  59.651  58.519  1.00  0.01           C
ATOM   4695  CD  GLU B  34      47.811  59.914  59.758  1.00  0.01           C
ATOM   4696  OE1 GLU B  34      46.967  59.002  59.919  1.00  0.01           O
ATOM   4697  OE2 GLU B  34      47.973  60.889  60.499  1.00  0.01           O
ATOM   4698  H   GLU B  34      47.444  60.587  56.156  1.00  0.01           H
ATOM   4699  HA  GLU B  34      47.676  62.349  58.551  1.00  0.01           H
ATOM   4700  HB2 GLU B  34      49.962  60.885  57.101  1.00  0.01           H
ATOM   4701  HB3 GLU B  34      50.006  61.413  58.655  1.00  0.01           H
ATOM   4702  HG2 GLU B  34      48.094  59.191  57.774  1.00  0.01           H
ATOM   4703  HG3 GLU B  34      49.555  58.949  58.712  1.00  0.01           H
ATOM   4704  N   SER B  35      48.160  63.494  55.608  1.00 -0.20           N
ATOM   4705  CA  SER B  35      48.546  64.685  54.760  1.00 -0.20           C
ATOM   4706  C   SER B  35      47.386  65.134  53.927  1.00 -0.20           C
ATOM   4707  O   SER B  35      46.239  64.662  54.102  1.00 -0.20           O
ATOM   4708  CB  SER B  35      49.666  64.252  53.887  1.00 -0.20           C
ATOM   4709  OG  SER B  35      50.737  63.817  54.703  1.00 -0.20           O
ATOM   4710  H   SER B  35      47.467  62.889  55.190  1.00 -0.20           H
ATOM   4711  HA  SER B  35      48.858  65.471  55.447  1.00 -0.20           H
ATOM   4712  HB2 SER B  35      49.471  63.396  53.241  1.00 -0.20           H
ATOM   4713  HB3 SER B  35      50.027  65.085  53.284  1.00 -0.20           H
ATOM   4714  HG  SER B  35      51.028  64.539  55.264  1.00 -0.20           H
ATOM   4715  N   VAL B  36      47.644  66.092  52.990  1.00 -0.49           N
ATOM   4716  CA  VAL B  36      46.506  66.905  52.402  1.00 -0.49           C
ATOM   4717  C   VAL B  36      46.479  66.679  50.895  1.00 -0.49           C
ATOM   4718  O   VAL B  36      45.418  66.704  50.293  1.00 -0.49           O
ATOM   4719  CB  VAL B  36      46.535  68.446  52.727  1.00 -0.49           C
ATOM   4720  CG1 VAL B  36      45.568  69.282  51.797  1.00 -0.49           C
ATOM   4721  CG2 VAL B  36      46.262  68.647  54.238  1.00 -0.49           C
ATOM   4722  H   VAL B  36      48.592  66.327  52.732  1.00 -0.49           H
ATOM   4723  HA  VAL B  36      45.564  66.551  52.822  1.00 -0.49           H
ATOM   4724  HB  VAL B  36      47.575  68.768  52.674  1.00 -0.49           H
ATOM   4725 HG11 VAL B  36      44.574  68.878  51.989  1.00 -0.49           H
ATOM   4726 HG12 VAL B  36      45.418  70.304  52.147  1.00 -0.49           H
ATOM   4727 HG13 VAL B  36      45.853  69.419  50.754  1.00 -0.49           H
ATOM   4728 HG21 VAL B  36      45.336  68.138  54.505  1.00 -0.49           H
ATOM   4729 HG22 VAL B  36      47.030  68.208  54.874  1.00 -0.49           H
ATOM   4730 HG23 VAL B  36      46.214  69.690  54.550  1.00 -0.49           H
ATOM   4731  N   HID B  37      47.670  66.563  50.307  1.00 -0.48           N
ATOM   4732  CA  HID B  37      48.099  66.123  49.002  1.00 -0.48           C
ATOM   4733  C   HID B  37      47.406  64.848  48.326  1.00 -0.48           C
ATOM   4734  O   HID B  37      46.820  64.002  49.034  1.00 -0.48           O
ATOM   4735  CB  HID B  37      49.665  66.016  48.969  1.00 -0.48           C
ATOM   4736  CG  HID B  37      50.129  64.844  49.849  1.00 -0.48           C
ATOM   4737  CD2 HID B  37      51.083  64.978  50.771  1.00 -0.48           C
ATOM   4738  ND1 HID B  37      49.854  63.482  49.688  1.00 -0.48           N
ATOM   4739  CE1 HID B  37      50.688  62.844  50.509  1.00 -0.48           C
ATOM   4740  NE2 HID B  37      51.504  63.710  51.193  1.00 -0.48           N
ATOM   4741  H   HID B  37      48.434  66.749  50.940  1.00 -0.48           H
ATOM   4742  HA  HID B  37      47.861  66.894  48.269  1.00 -0.48           H
ATOM   4743  HB2 HID B  37      49.939  65.728  47.955  1.00 -0.48           H
ATOM   4744  HB3 HID B  37      50.056  66.994  49.246  1.00 -0.48           H
ATOM   4745  HD1 HID B  37      49.388  63.084  48.886  1.00 -0.48           H
ATOM   4746  HD2 HID B  37      51.525  65.939  50.986  1.00 -0.48           H
ATOM   4747  HE1 HID B  37      50.808  61.772  50.473  1.00 -0.48           H
ATOM   4748  N   CYS B  38      47.617  64.616  47.034  1.00 -0.27           N
ATOM   4749  CA  CYS B  38      47.177  63.344  46.331  1.00 -0.27           C
ATOM   4750  C   CYS B  38      47.699  62.055  46.900  1.00 -0.27           C
ATOM   4751  O   CYS B  38      48.792  62.015  47.600  1.00 -0.27           O
ATOM   4752  CB  CYS B  38      47.450  63.452  44.805  1.00 -0.27           C
ATOM   4753  SG  CYS B  38      46.685  64.975  44.140  1.00 -0.27           S
ATOM   4754  H   CYS B  38      48.124  65.285  46.472  1.00 -0.27           H
ATOM   4755  HA  CYS B  38      46.095  63.308  46.464  1.00 -0.27           H
ATOM   4756  HB2 CYS B  38      48.498  63.627  44.560  1.00 -0.27           H
ATOM   4757  HB3 CYS B  38      47.002  62.638  44.235  1.00 -0.27           H
ATOM   4758  HG  CYS B  38      47.610  65.851  44.543  1.00 -0.27           H
ATOM   4759  N   GLY B  39      47.000  60.997  46.647  1.00  0.02           N
ATOM   4760  CA  GLY B  39      47.488  59.683  46.710  1.00  0.02           C
ATOM   4761  C   GLY B  39      47.773  59.113  45.295  1.00  0.02           C
ATOM   4762  O   GLY B  39      47.133  59.545  44.331  1.00  0.02           O
ATOM   4763  H   GLY B  39      46.156  61.141  46.112  1.00  0.02           H
ATOM   4764  HA2 GLY B  39      48.404  59.664  47.299  1.00  0.02           H
ATOM   4765  HA3 GLY B  39      46.688  59.060  47.111  1.00  0.02           H
ATOM   4766  N   LEU B  40      48.720  58.153  45.230  1.00  0.03           N
ATOM   4767  CA  LEU B  40      49.334  57.611  44.021  1.00  0.03           C
ATOM   4768  C   LEU B  40      48.432  56.511  43.433  1.00  0.03           C
ATOM   4769  O   LEU B  40      48.779  55.299  43.560  1.00  0.03           O
ATOM   4770  CB  LEU B  40      50.816  57.227  44.230  1.00  0.03           C
ATOM   4771  CG  LEU B  40      51.490  56.882  42.843  1.00  0.03           C
ATOM   4772  CD1 LEU B  40      51.555  58.029  41.878  1.00  0.03           C
ATOM   4773  CD2 LEU B  40      52.857  56.290  43.131  1.00  0.03           C
ATOM   4774  H   LEU B  40      49.286  57.930  46.036  1.00  0.03           H
ATOM   4775  HA  LEU B  40      49.343  58.453  43.329  1.00  0.03           H
ATOM   4776  HB2 LEU B  40      51.319  58.108  44.628  1.00  0.03           H
ATOM   4777  HB3 LEU B  40      50.832  56.393  44.931  1.00  0.03           H
ATOM   4778  HG  LEU B  40      50.972  56.099  42.289  1.00  0.03           H
ATOM   4779 HD11 LEU B  40      50.611  58.545  41.700  1.00  0.03           H
ATOM   4780 HD12 LEU B  40      52.208  58.830  42.225  1.00  0.03           H
ATOM   4781 HD13 LEU B  40      51.870  57.684  40.893  1.00  0.03           H
ATOM   4782 HD21 LEU B  40      53.581  57.050  43.424  1.00  0.03           H
ATOM   4783 HD22 LEU B  40      52.833  55.663  44.022  1.00  0.03           H
ATOM   4784 HD23 LEU B  40      53.248  55.766  42.260  1.00  0.03           H
ATOM   4785  N   TRP B  41      47.208  56.804  43.099  1.00  0.01           N
ATOM   4786  CA  TRP B  41      46.247  55.839  42.637  1.00  0.01           C
ATOM   4787  C   TRP B  41      46.587  55.242  41.210  1.00  0.01           C
ATOM   4788  O   TRP B  41      46.151  54.132  40.960  1.00  0.01           O
ATOM   4789  CB  TRP B  41      44.883  56.544  42.544  1.00  0.01           C
ATOM   4790  CG  TRP B  41      44.283  57.041  43.832  1.00  0.01           C
ATOM   4791  CD1 TRP B  41      44.196  58.339  44.268  1.00  0.01           C
ATOM   4792  CD2 TRP B  41      43.647  56.215  44.811  1.00  0.01           C
ATOM   4793  CE2 TRP B  41      43.262  57.033  45.917  1.00  0.01           C
ATOM   4794  CE3 TRP B  41      43.446  54.815  45.006  1.00  0.01           C
ATOM   4795  NE1 TRP B  41      43.550  58.346  45.504  1.00  0.01           N
ATOM   4796  CZ2 TRP B  41      42.608  56.491  46.999  1.00  0.01           C
ATOM   4797  CZ3 TRP B  41      42.850  54.257  46.173  1.00  0.01           C
ATOM   4798  CH2 TRP B  41      42.349  55.115  47.166  1.00  0.01           C
ATOM   4799  H   TRP B  41      46.838  57.742  43.147  1.00  0.01           H
ATOM   4800  HA  TRP B  41      46.314  55.073  43.410  1.00  0.01           H
ATOM   4801  HB2 TRP B  41      44.988  57.471  41.980  1.00  0.01           H
ATOM   4802  HB3 TRP B  41      44.344  55.743  42.038  1.00  0.01           H
ATOM   4803  HD1 TRP B  41      44.571  59.211  43.754  1.00  0.01           H
ATOM   4804  HE1 TRP B  41      43.514  59.142  46.124  1.00  0.01           H
ATOM   4805  HE3 TRP B  41      43.832  54.159  44.240  1.00  0.01           H
ATOM   4806  HZ2 TRP B  41      42.246  57.113  47.803  1.00  0.01           H
ATOM   4807  HZ3 TRP B  41      42.567  53.216  46.213  1.00  0.01           H
ATOM   4808  HH2 TRP B  41      41.811  54.728  48.019  1.00  0.01           H
ATOM   4809  N   PHE B  42      47.453  55.881  40.455  1.00 -0.01           N
ATOM   4810  CA  PHE B  42      47.935  55.550  39.142  1.00 -0.01           C
ATOM   4811  C   PHE B  42      49.423  55.569  39.089  1.00 -0.01           C
ATOM   4812  O   PHE B  42      50.021  56.412  38.431  1.00 -0.01           O
ATOM   4813  CB  PHE B  42      47.175  56.434  38.151  1.00 -0.01           C
ATOM   4814  CG  PHE B  42      45.686  56.274  38.296  1.00 -0.01           C
ATOM   4815  CD1 PHE B  42      45.036  57.250  39.011  1.00 -0.01           C
ATOM   4816  CD2 PHE B  42      44.909  55.212  37.708  1.00 -0.01           C
ATOM   4817  CE1 PHE B  42      43.638  57.133  39.259  1.00 -0.01           C
ATOM   4818  CE2 PHE B  42      43.518  55.138  37.861  1.00 -0.01           C
ATOM   4819  CZ  PHE B  42      42.962  56.057  38.747  1.00 -0.01           C
ATOM   4820  H   PHE B  42      47.832  56.669  40.960  1.00 -0.01           H
ATOM   4821  HA  PHE B  42      47.696  54.519  38.884  1.00 -0.01           H
ATOM   4822  HB2 PHE B  42      47.411  57.495  38.233  1.00 -0.01           H
ATOM   4823  HB3 PHE B  42      47.506  56.141  37.155  1.00 -0.01           H
ATOM   4824  HD1 PHE B  42      45.498  58.134  39.427  1.00 -0.01           H
ATOM   4825  HD2 PHE B  42      45.454  54.570  37.031  1.00 -0.01           H
ATOM   4826  HE1 PHE B  42      43.033  57.802  39.854  1.00 -0.01           H
ATOM   4827  HE2 PHE B  42      43.029  54.315  37.362  1.00 -0.01           H
ATOM   4828  HZ  PHE B  42      41.928  55.883  39.002  1.00 -0.01           H
ATOM   4829  N   PRO B  43      50.069  54.573  39.746  1.00  0.00           N
ATOM   4830  CA  PRO B  43      51.539  54.402  39.583  1.00  0.00           C
ATOM   4831  C   PRO B  43      52.132  54.270  38.132  1.00  0.00           C
ATOM   4832  O   PRO B  43      51.408  53.855  37.183  1.00  0.00           O
ATOM   4833  CB  PRO B  43      51.882  53.127  40.359  1.00  0.00           C
ATOM   4834  CG  PRO B  43      50.717  52.811  41.226  1.00  0.00           C
ATOM   4835  CD  PRO B  43      49.522  53.468  40.472  1.00  0.00           C
ATOM   4836  HA  PRO B  43      51.968  55.274  40.077  1.00  0.00           H
ATOM   4837  HB2 PRO B  43      52.056  52.236  39.756  1.00  0.00           H
ATOM   4838  HB3 PRO B  43      52.772  53.366  40.941  1.00  0.00           H
ATOM   4839  HG2 PRO B  43      50.641  51.753  41.475  1.00  0.00           H
ATOM   4840  HG3 PRO B  43      50.793  53.378  42.154  1.00  0.00           H
ATOM   4841  HD2 PRO B  43      49.046  52.713  39.846  1.00  0.00           H
ATOM   4842  HD3 PRO B  43      48.885  53.878  41.255  1.00  0.00           H
ATOM   4843  N   PRO B  44      53.393  54.558  37.917  1.00  0.00           N
ATOM   4844  CA  PRO B  44      53.949  54.655  36.582  1.00  0.00           C
ATOM   4845  C   PRO B  44      53.966  53.243  35.948  1.00  0.00           C
ATOM   4846  O   PRO B  44      54.262  53.086  34.715  1.00  0.00           O
ATOM   4847  CB  PRO B  44      55.321  55.298  36.601  1.00  0.00           C
ATOM   4848  CG  PRO B  44      55.275  56.126  37.938  1.00  0.00           C
ATOM   4849  CD  PRO B  44      54.242  55.395  38.826  1.00  0.00           C
ATOM   4850  HA  PRO B  44      53.337  55.225  35.882  1.00  0.00           H
ATOM   4851  HB2 PRO B  44      56.056  54.495  36.657  1.00  0.00           H
ATOM   4852  HB3 PRO B  44      55.525  55.924  35.733  1.00  0.00           H
ATOM   4853  HG2 PRO B  44      56.249  56.153  38.427  1.00  0.00           H
ATOM   4854  HG3 PRO B  44      54.839  57.099  37.711  1.00  0.00           H
ATOM   4855  HD2 PRO B  44      54.788  54.745  39.509  1.00  0.00           H
ATOM   4856  HD3 PRO B  44      53.678  56.213  39.274  1.00  0.00           H
ATOM   4857  N   ASP B  45      53.790  52.179  36.745  1.00  0.00           N
ATOM   4858  CA  ASP B  45      53.959  50.789  36.211  1.00  0.00           C
ATOM   4859  C   ASP B  45      52.908  50.432  35.136  1.00  0.00           C
ATOM   4860  O   ASP B  45      53.077  49.494  34.342  1.00  0.00           O
ATOM   4861  CB  ASP B  45      53.992  49.889  37.429  1.00  0.00           C
ATOM   4862  CG  ASP B  45      54.262  48.430  37.076  1.00  0.00           C
ATOM   4863  OD1 ASP B  45      55.277  48.079  36.351  1.00  0.00           O
ATOM   4864  OD2 ASP B  45      53.425  47.521  37.405  1.00  0.00           O
ATOM   4865  H   ASP B  45      53.497  52.429  37.679  1.00  0.00           H
ATOM   4866  HA  ASP B  45      54.918  50.809  35.693  1.00  0.00           H
ATOM   4867  HB2 ASP B  45      54.658  50.274  38.201  1.00  0.00           H
ATOM   4868  HB3 ASP B  45      53.012  49.796  37.899  1.00  0.00           H
ATOM   4869  N   ALA B  46      51.769  51.158  35.023  1.00  0.00           N
ATOM   4870  CA  ALA B  46      50.669  50.843  34.098  1.00  0.00           C
ATOM   4871  C   ALA B  46      50.175  52.106  33.263  1.00  0.00           C
ATOM   4872  O   ALA B  46      50.441  53.148  33.843  1.00  0.00           O
ATOM   4873  CB  ALA B  46      49.566  50.273  34.944  1.00  0.00           C
ATOM   4874  H   ALA B  46      51.761  52.093  35.406  1.00  0.00           H
ATOM   4875  HA  ALA B  46      50.967  50.135  33.324  1.00  0.00           H
ATOM   4876  HB1 ALA B  46      49.360  50.680  35.934  1.00  0.00           H
ATOM   4877  HB2 ALA B  46      48.674  50.235  34.319  1.00  0.00           H
ATOM   4878  HB3 ALA B  46      49.837  49.245  35.182  1.00  0.00           H
ATOM   4879  N   PRO B  47      49.661  51.987  32.031  1.00  0.00           N
ATOM   4880  CA  PRO B  47      49.258  53.189  31.300  1.00  0.00           C
ATOM   4881  C   PRO B  47      48.113  53.969  32.003  1.00  0.00           C
ATOM   4882  O   PRO B  47      47.222  53.448  32.558  1.00  0.00           O
ATOM   4883  CB  PRO B  47      48.836  52.774  29.895  1.00  0.00           C
ATOM   4884  CG  PRO B  47      48.373  51.324  30.115  1.00  0.00           C
ATOM   4885  CD  PRO B  47      49.284  50.811  31.224  1.00  0.00           C
ATOM   4886  HA  PRO B  47      50.137  53.830  31.231  1.00  0.00           H
ATOM   4887  HB2 PRO B  47      47.976  53.342  29.542  1.00  0.00           H
ATOM   4888  HB3 PRO B  47      49.745  52.774  29.292  1.00  0.00           H
ATOM   4889  HG2 PRO B  47      47.332  51.244  30.428  1.00  0.00           H
ATOM   4890  HG3 PRO B  47      48.619  50.840  29.170  1.00  0.00           H
ATOM   4891  HD2 PRO B  47      48.895  50.037  31.886  1.00  0.00           H
ATOM   4892  HD3 PRO B  47      50.132  50.330  30.738  1.00  0.00           H
ATOM   4893  N   VAL B  48      48.087  55.315  31.891  1.00  0.01           N
ATOM   4894  CA  VAL B  48      47.103  56.157  32.592  1.00  0.01           C
ATOM   4895  C   VAL B  48      45.635  55.966  32.205  1.00  0.01           C
ATOM   4896  O   VAL B  48      45.478  55.302  31.180  1.00  0.01           O
ATOM   4897  CB  VAL B  48      47.540  57.585  32.288  1.00  0.01           C
ATOM   4898  CG1 VAL B  48      48.818  57.998  32.987  1.00  0.01           C
ATOM   4899  CG2 VAL B  48      47.469  57.931  30.777  1.00  0.01           C
ATOM   4900  H   VAL B  48      48.865  55.749  31.415  1.00  0.01           H
ATOM   4901  HA  VAL B  48      47.115  55.948  33.662  1.00  0.01           H
ATOM   4902  HB  VAL B  48      46.819  58.164  32.864  1.00  0.01           H
ATOM   4903 HG11 VAL B  48      49.108  59.033  32.803  1.00  0.01           H
ATOM   4904 HG12 VAL B  48      48.773  57.754  34.049  1.00  0.01           H
ATOM   4905 HG13 VAL B  48      49.704  57.480  32.619  1.00  0.01           H
ATOM   4906 HG21 VAL B  48      48.190  57.294  30.265  1.00  0.01           H
ATOM   4907 HG22 VAL B  48      46.512  57.757  30.284  1.00  0.01           H
ATOM   4908 HG23 VAL B  48      47.668  59.000  30.707  1.00  0.01           H
ATOM   4909  N   PRO B  49      44.588  56.434  32.789  1.00  0.00           N
ATOM   4910  CA  PRO B  49      43.231  56.475  32.260  1.00  0.00           C
ATOM   4911  C   PRO B  49      43.101  57.395  31.026  1.00  0.00           C
ATOM   4912  O   PRO B  49      43.809  58.454  30.941  1.00  0.00           O
ATOM   4913  CB  PRO B  49      42.398  57.017  33.452  1.00  0.00           C
ATOM   4914  CG  PRO B  49      43.129  56.432  34.680  1.00  0.00           C
ATOM   4915  CD  PRO B  49      44.640  56.519  34.215  1.00  0.00           C
ATOM   4916  HA  PRO B  49      42.881  55.465  32.049  1.00  0.00           H
ATOM   4917  HB2 PRO B  49      42.395  58.106  33.515  1.00  0.00           H
ATOM   4918  HB3 PRO B  49      41.372  56.652  33.490  1.00  0.00           H
ATOM   4919  HG2 PRO B  49      42.884  56.895  35.636  1.00  0.00           H
ATOM   4920  HG3 PRO B  49      42.924  55.364  34.750  1.00  0.00           H
ATOM   4921  HD2 PRO B  49      45.003  57.516  34.464  1.00  0.00           H
ATOM   4922  HD3 PRO B  49      45.163  55.622  34.546  1.00  0.00           H
ATOM   4923  N   GLN B  50      42.290  57.034  30.061  1.00  0.00           N
ATOM   4924  CA  GLN B  50      42.059  57.689  28.760  1.00  0.00           C
ATOM   4925  C   GLN B  50      41.095  58.981  28.845  1.00  0.00           C
ATOM   4926  O   GLN B  50      41.115  59.919  28.021  1.00  0.00           O
ATOM   4927  CB  GLN B  50      41.570  56.554  27.741  1.00  0.00           C
ATOM   4928  CG  GLN B  50      42.610  55.485  27.291  1.00  0.00           C
ATOM   4929  CD  GLN B  50      42.880  54.349  28.378  1.00  0.00           C
ATOM   4930  NE2 GLN B  50      43.544  53.270  28.025  1.00  0.00           N
ATOM   4931  OE1 GLN B  50      42.490  54.366  29.589  1.00  0.00           O
ATOM   4932  H   GLN B  50      41.896  56.107  30.139  1.00  0.00           H
ATOM   4933  HA  GLN B  50      43.023  57.972  28.336  1.00  0.00           H
ATOM   4934  HB2 GLN B  50      40.670  56.023  28.051  1.00  0.00           H
ATOM   4935  HB3 GLN B  50      41.233  57.120  26.872  1.00  0.00           H
ATOM   4936  HG2 GLN B  50      42.288  55.025  26.357  1.00  0.00           H
ATOM   4937  HG3 GLN B  50      43.565  55.984  27.129  1.00  0.00           H
ATOM   4938 HE21 GLN B  50      43.864  52.637  28.744  1.00  0.00           H
ATOM   4939 HE22 GLN B  50      44.058  53.332  27.157  1.00  0.00           H
ATOM   4940  N   ASP B  51      40.406  59.114  29.965  1.00  0.01           N
ATOM   4941  CA  ASP B  51      39.511  60.197  30.230  1.00  0.01           C
ATOM   4942  C   ASP B  51      39.406  60.435  31.680  1.00  0.01           C
ATOM   4943  O   ASP B  51      39.733  59.502  32.444  1.00  0.01           O
ATOM   4944  CB  ASP B  51      38.133  59.895  29.743  1.00  0.01           C
ATOM   4945  CG  ASP B  51      37.209  61.055  29.531  1.00  0.01           C
ATOM   4946  OD1 ASP B  51      36.102  60.813  28.946  1.00  0.01           O
ATOM   4947  OD2 ASP B  51      37.527  62.201  29.947  1.00  0.01           O
ATOM   4948  H   ASP B  51      40.565  58.549  30.787  1.00  0.01           H
ATOM   4949  HA  ASP B  51      39.818  61.114  29.727  1.00  0.01           H
ATOM   4950  HB2 ASP B  51      38.168  59.231  28.879  1.00  0.01           H
ATOM   4951  HB3 ASP B  51      37.589  59.318  30.490  1.00  0.01           H
ATOM   4952  N   MET B  52      39.107  61.638  32.243  1.00 -0.01           N
ATOM   4953  CA  MET B  52      38.915  61.901  33.669  1.00 -0.01           C
ATOM   4954  C   MET B  52      37.489  61.546  34.250  1.00 -0.01           C
ATOM   4955  O   MET B  52      37.297  61.701  35.445  1.00 -0.01           O
ATOM   4956  CB  MET B  52      39.270  63.409  33.947  1.00 -0.01           C
ATOM   4957  CG  MET B  52      40.723  63.814  33.589  1.00 -0.01           C
ATOM   4958  SD  MET B  52      42.029  63.101  34.575  1.00 -0.01           S
ATOM   4959  CE  MET B  52      42.559  61.625  33.724  1.00 -0.01           C
ATOM   4960  H   MET B  52      38.770  62.331  31.589  1.00 -0.01           H
ATOM   4961  HA  MET B  52      39.654  61.308  34.208  1.00 -0.01           H
ATOM   4962  HB2 MET B  52      38.519  64.039  33.471  1.00 -0.01           H
ATOM   4963  HB3 MET B  52      39.230  63.609  35.017  1.00 -0.01           H
ATOM   4964  HG2 MET B  52      40.733  63.333  32.610  1.00 -0.01           H
ATOM   4965  HG3 MET B  52      40.936  64.882  33.552  1.00 -0.01           H
ATOM   4966  HE1 MET B  52      41.867  60.785  33.791  1.00 -0.01           H
ATOM   4967  HE2 MET B  52      42.632  61.891  32.670  1.00 -0.01           H
ATOM   4968  HE3 MET B  52      43.480  61.226  34.148  1.00 -0.01           H
ATOM   4969  N   GLU B  53      36.607  60.862  33.523  1.00  0.00           N
ATOM   4970  CA  GLU B  53      35.335  60.279  34.007  1.00  0.00           C
ATOM   4971  C   GLU B  53      35.664  59.128  34.931  1.00  0.00           C
ATOM   4972  O   GLU B  53      36.589  58.436  34.528  1.00  0.00           O
ATOM   4973  CB  GLU B  53      34.511  59.880  32.771  1.00  0.00           C
ATOM   4974  CG  GLU B  53      33.948  61.014  31.920  1.00  0.00           C
ATOM   4975  CD  GLU B  53      32.857  61.799  32.601  1.00  0.00           C
ATOM   4976  OE1 GLU B  53      32.526  61.609  33.767  1.00  0.00           O
ATOM   4977  OE2 GLU B  53      32.285  62.715  31.942  1.00  0.00           O
ATOM   4978  H   GLU B  53      36.869  60.580  32.589  1.00  0.00           H
ATOM   4979  HA  GLU B  53      34.749  60.971  34.613  1.00  0.00           H
ATOM   4980  HB2 GLU B  53      34.995  59.108  32.173  1.00  0.00           H
ATOM   4981  HB3 GLU B  53      33.640  59.311  33.097  1.00  0.00           H
ATOM   4982  HG2 GLU B  53      34.833  61.634  31.777  1.00  0.00           H
ATOM   4983  HG3 GLU B  53      33.659  60.696  30.918  1.00  0.00           H
ATOM   4984  N   LEU B  54      34.864  58.855  35.966  1.00  0.00           N
ATOM   4985  CA  LEU B  54      35.087  57.863  37.039  1.00  0.00           C
ATOM   4986  C   LEU B  54      35.083  56.365  36.580  1.00  0.00           C
ATOM   4987  O   LEU B  54      35.932  55.601  37.012  1.00  0.00           O
ATOM   4988  CB  LEU B  54      34.022  58.148  38.065  1.00  0.00           C
ATOM   4989  CG  LEU B  54      33.938  57.274  39.326  1.00  0.00           C
ATOM   4990  CD1 LEU B  54      35.201  57.387  40.299  1.00  0.00           C
ATOM   4991  CD2 LEU B  54      32.705  57.726  40.103  1.00  0.00           C
ATOM   4992  H   LEU B  54      34.063  59.469  35.998  1.00  0.00           H
ATOM   4993  HA  LEU B  54      36.075  58.052  37.459  1.00  0.00           H
ATOM   4994  HB2 LEU B  54      34.259  59.155  38.409  1.00  0.00           H
ATOM   4995  HB3 LEU B  54      33.023  58.232  37.637  1.00  0.00           H
ATOM   4996  HG  LEU B  54      33.737  56.224  39.115  1.00  0.00           H
ATOM   4997 HD11 LEU B  54      36.026  56.900  39.779  1.00  0.00           H
ATOM   4998 HD12 LEU B  54      35.603  58.391  40.441  1.00  0.00           H
ATOM   4999 HD13 LEU B  54      35.072  56.970  41.297  1.00  0.00           H
ATOM   5000 HD21 LEU B  54      32.718  58.811  40.203  1.00  0.00           H
ATOM   5001 HD22 LEU B  54      31.764  57.484  39.609  1.00  0.00           H
ATOM   5002 HD23 LEU B  54      32.649  57.242  41.078  1.00  0.00           H
ATOM   5003  N   VAL B  55      34.211  56.024  35.562  1.00  0.00           N
ATOM   5004  CA  VAL B  55      34.199  54.749  34.881  1.00  0.00           C
ATOM   5005  C   VAL B  55      35.502  54.587  34.089  1.00  0.00           C
ATOM   5006  O   VAL B  55      35.980  53.491  34.076  1.00  0.00           O
ATOM   5007  CB  VAL B  55      32.920  54.391  34.097  1.00  0.00           C
ATOM   5008  CG1 VAL B  55      32.663  55.126  32.815  1.00  0.00           C
ATOM   5009  CG2 VAL B  55      32.942  52.860  33.886  1.00  0.00           C
ATOM   5010  H   VAL B  55      33.485  56.687  35.333  1.00  0.00           H
ATOM   5011  HA  VAL B  55      34.319  53.976  35.640  1.00  0.00           H
ATOM   5012  HB  VAL B  55      32.102  54.719  34.738  1.00  0.00           H
ATOM   5013 HG11 VAL B  55      31.680  54.900  32.403  1.00  0.00           H
ATOM   5014 HG12 VAL B  55      32.609  56.208  32.936  1.00  0.00           H
ATOM   5015 HG13 VAL B  55      33.412  54.735  32.126  1.00  0.00           H
ATOM   5016 HG21 VAL B  55      33.314  52.359  34.780  1.00  0.00           H
ATOM   5017 HG22 VAL B  55      31.928  52.531  33.658  1.00  0.00           H
ATOM   5018 HG23 VAL B  55      33.689  52.686  33.111  1.00  0.00           H
ATOM   5019  N   THR B  56      36.010  55.658  33.485  1.00  0.01           N
ATOM   5020  CA  THR B  56      37.264  55.506  32.701  1.00  0.01           C
ATOM   5021  C   THR B  56      38.518  55.362  33.484  1.00  0.01           C
ATOM   5022  O   THR B  56      39.339  54.595  33.103  1.00  0.01           O
ATOM   5023  CB  THR B  56      37.377  56.642  31.628  1.00  0.01           C
ATOM   5024  CG2 THR B  56      38.436  56.447  30.607  1.00  0.01           C
ATOM   5025  OG1 THR B  56      36.056  56.693  31.003  1.00  0.01           O
ATOM   5026  H   THR B  56      35.519  56.526  33.640  1.00  0.01           H
ATOM   5027  HA  THR B  56      37.291  54.543  32.192  1.00  0.01           H
ATOM   5028  HB  THR B  56      37.651  57.540  32.183  1.00  0.01           H
ATOM   5029  HG1 THR B  56      35.852  55.784  30.775  1.00  0.01           H
ATOM   5030 HG21 THR B  56      38.459  55.408  30.279  1.00  0.01           H
ATOM   5031 HG22 THR B  56      38.269  57.107  29.755  1.00  0.01           H
ATOM   5032 HG23 THR B  56      39.411  56.606  31.068  1.00  0.01           H
ATOM   5033  N   MET B  57      38.611  55.872  34.718  1.00  0.01           N
ATOM   5034  CA  MET B  57      39.676  55.683  35.762  1.00  0.01           C
ATOM   5035  C   MET B  57      39.543  54.331  36.541  1.00  0.01           C
ATOM   5036  O   MET B  57      40.575  53.678  36.738  1.00  0.01           O
ATOM   5037  CB  MET B  57      39.744  56.871  36.728  1.00  0.01           C
ATOM   5038  CG  MET B  57      40.050  58.210  36.024  1.00  0.01           C
ATOM   5039  SD  MET B  57      40.207  59.679  37.144  1.00  0.01           S
ATOM   5040  CE  MET B  57      38.498  59.642  37.800  1.00  0.01           C
ATOM   5041  H   MET B  57      37.935  56.591  34.932  1.00  0.01           H
ATOM   5042  HA  MET B  57      40.647  55.710  35.266  1.00  0.01           H
ATOM   5043  HB2 MET B  57      38.757  56.942  37.186  1.00  0.01           H
ATOM   5044  HB3 MET B  57      40.497  56.671  37.489  1.00  0.01           H
ATOM   5045  HG2 MET B  57      40.994  58.030  35.509  1.00  0.01           H
ATOM   5046  HG3 MET B  57      39.250  58.324  35.293  1.00  0.01           H
ATOM   5047  HE1 MET B  57      37.829  59.624  36.940  1.00  0.01           H
ATOM   5048  HE2 MET B  57      38.280  58.810  38.470  1.00  0.01           H
ATOM   5049  HE3 MET B  57      38.389  60.585  38.336  1.00  0.01           H
ATOM   5050  N   SER B  58      38.346  53.783  36.773  1.00  0.01           N
ATOM   5051  CA  SER B  58      37.889  52.439  37.138  1.00  0.01           C
ATOM   5052  C   SER B  58      38.272  51.299  36.095  1.00  0.01           C
ATOM   5053  O   SER B  58      38.963  50.353  36.438  1.00  0.01           O
ATOM   5054  CB  SER B  58      36.389  52.363  37.481  1.00  0.01           C
ATOM   5055  OG  SER B  58      36.164  51.071  37.935  1.00  0.01           O
ATOM   5056  H   SER B  58      37.553  54.380  36.587  1.00  0.01           H
ATOM   5057  HA  SER B  58      38.396  52.121  38.050  1.00  0.01           H
ATOM   5058  HB2 SER B  58      36.121  53.040  38.292  1.00  0.01           H
ATOM   5059  HB3 SER B  58      35.722  52.540  36.637  1.00  0.01           H
ATOM   5060  HG  SER B  58      35.967  50.411  37.266  1.00  0.01           H
ATOM   5061  N   SER B  59      38.124  51.599  34.773  1.00  0.00           N
ATOM   5062  CA  SER B  59      38.440  50.719  33.666  1.00  0.00           C
ATOM   5063  C   SER B  59      39.965  50.524  33.561  1.00  0.00           C
[truncated: 287,119 more chars]
