# Supplementary material for: Total enzymatic synthesis of cis-α-irone from a simple carbon source
Source: Nat Commun. 2022 Dec 2;13:7421. doi: 10.1038/s41467-022-35232-2 (PMC9715568; doi:10.1038/s41467-022-35232-2)
Supplement: Supplementary file 5 — Supplementary Data 2 [file 41467_2022_35232_MOESM5_ESM.zip › structures_mmgbsa/pMT4_Y200F_S182E_L273V/pMT4_1RS_SAH_ini_mmgbsa_renum.pdb]

ATOM      1  N   GLN A  10      27.745  24.919  56.769  1.00  0.00           N
ATOM      2  CA  GLN A  10      27.752  24.490  55.329  1.00  0.00           C
ATOM      3  C   GLN A  10      26.555  24.972  54.515  1.00  0.00           C
ATOM      4  O   GLN A  10      25.472  24.993  55.093  1.00  0.00           O
ATOM      5  CB  GLN A  10      27.619  22.913  55.265  1.00  0.00           C
ATOM      6  CG  GLN A  10      28.744  22.119  55.814  1.00  0.00           C
ATOM      7  CD  GLN A  10      28.387  20.665  55.683  1.00  0.00           C
ATOM      8  NE2 GLN A  10      28.625  19.782  56.583  1.00  0.00           N
ATOM      9  OE1 GLN A  10      27.950  20.248  54.616  1.00  0.00           O
ATOM     10  HA  GLN A  10      28.657  24.803  54.810  1.00  0.00           H
ATOM     11  HB2 GLN A  10      26.658  22.669  55.719  1.00  0.00           H
ATOM     12  HB3 GLN A  10      27.490  22.662  54.212  1.00  0.00           H
ATOM     13  HG2 GLN A  10      29.730  22.282  55.380  1.00  0.00           H
ATOM     14  HG3 GLN A  10      28.635  22.363  56.871  1.00  0.00           H
ATOM     15 HE21 GLN A  10      28.213  18.885  56.373  1.00  0.00           H
ATOM     16 HE22 GLN A  10      28.782  20.139  57.515  1.00  0.00           H
ATOM     17  H1  GLN A  10      28.668  24.703  57.118  1.00  0.00           H
ATOM     18  H2  GLN A  10      27.555  25.906  56.866  1.00  0.00           H
ATOM     19  H3  GLN A  10      27.037  24.377  57.242  1.00  0.00           H
ATOM     20  N   GLN A  11      26.656  25.091  53.158  1.00  0.00           N
ATOM     21  CA  GLN A  11      25.372  25.087  52.328  1.00  0.00           C
ATOM     22  C   GLN A  11      25.497  24.444  51.009  1.00  0.00           C
ATOM     23  O   GLN A  11      24.548  23.770  50.596  1.00  0.00           O
ATOM     24  CB  GLN A  11      24.568  26.438  52.326  1.00  0.00           C
ATOM     25  CG  GLN A  11      23.061  26.283  51.921  1.00  0.00           C
ATOM     26  CD  GLN A  11      22.243  27.595  52.012  1.00  0.00           C
ATOM     27  NE2 GLN A  11      21.057  27.602  51.512  1.00  0.00           N
ATOM     28  OE1 GLN A  11      22.690  28.612  52.501  1.00  0.00           O
ATOM     29  H   GLN A  11      27.570  25.136  52.733  1.00  0.00           H
ATOM     30  HA  GLN A  11      24.758  24.369  52.870  1.00  0.00           H
ATOM     31  HB2 GLN A  11      24.608  26.845  53.337  1.00  0.00           H
ATOM     32  HB3 GLN A  11      25.086  27.062  51.597  1.00  0.00           H
ATOM     33  HG2 GLN A  11      23.098  26.000  50.869  1.00  0.00           H
ATOM     34  HG3 GLN A  11      22.568  25.395  52.316  1.00  0.00           H
ATOM     35 HE21 GLN A  11      20.576  28.491  51.496  1.00  0.00           H
ATOM     36 HE22 GLN A  11      20.557  26.727  51.447  1.00  0.00           H
ATOM     37  N   VAL A  12      26.625  24.611  50.316  1.00  0.00           N
ATOM     38  CA  VAL A  12      26.854  23.979  48.991  1.00  0.00           C
ATOM     39  C   VAL A  12      27.786  22.723  49.015  1.00  0.00           C
ATOM     40  O   VAL A  12      28.486  22.507  49.970  1.00  0.00           O
ATOM     41  CB  VAL A  12      27.288  24.936  47.853  1.00  0.00           C
ATOM     42  CG1 VAL A  12      26.227  25.924  47.439  1.00  0.00           C
ATOM     43  CG2 VAL A  12      28.640  25.701  48.212  1.00  0.00           C
ATOM     44  H   VAL A  12      27.305  25.227  50.737  1.00  0.00           H
ATOM     45  HA  VAL A  12      25.834  23.684  48.743  1.00  0.00           H
ATOM     46  HB  VAL A  12      27.450  24.340  46.955  1.00  0.00           H
ATOM     47 HG11 VAL A  12      26.004  26.607  48.259  1.00  0.00           H
ATOM     48 HG12 VAL A  12      26.674  26.618  46.727  1.00  0.00           H
ATOM     49 HG13 VAL A  12      25.330  25.540  46.952  1.00  0.00           H
ATOM     50 HG21 VAL A  12      28.414  26.515  48.900  1.00  0.00           H
ATOM     51 HG22 VAL A  12      29.511  25.107  48.491  1.00  0.00           H
ATOM     52 HG23 VAL A  12      28.960  26.354  47.400  1.00  0.00           H
ATOM     53  N   THR A  13      27.727  21.948  47.933  1.00  0.00           N
ATOM     54  CA  THR A  13      28.714  20.965  47.630  1.00  0.00           C
ATOM     55  C   THR A  13      29.268  21.188  46.192  1.00  0.00           C
ATOM     56  O   THR A  13      28.696  21.935  45.390  1.00  0.00           O
ATOM     57  CB  THR A  13      28.152  19.540  47.680  1.00  0.00           C
ATOM     58  CG2 THR A  13      27.784  19.327  49.147  1.00  0.00           C
ATOM     59  OG1 THR A  13      26.957  19.388  46.978  1.00  0.00           O
ATOM     60  H   THR A  13      27.174  22.233  47.137  1.00  0.00           H
ATOM     61  HA  THR A  13      29.526  21.040  48.353  1.00  0.00           H
ATOM     62  HB  THR A  13      28.908  18.849  47.306  1.00  0.00           H
ATOM     63  HG1 THR A  13      26.456  20.196  47.105  1.00  0.00           H
ATOM     64 HG21 THR A  13      26.916  19.932  49.408  1.00  0.00           H
ATOM     65 HG22 THR A  13      27.565  18.263  49.240  1.00  0.00           H
ATOM     66 HG23 THR A  13      28.605  19.540  49.832  1.00  0.00           H
ATOM     67  N   ALA A  14      30.421  20.550  45.828  1.00  0.00           N
ATOM     68  CA  ALA A  14      31.188  20.901  44.549  1.00  0.00           C
ATOM     69  C   ALA A  14      30.430  20.539  43.290  1.00  0.00           C
ATOM     70  O   ALA A  14      30.654  21.252  42.304  1.00  0.00           O
ATOM     71  CB  ALA A  14      32.485  20.134  44.509  1.00  0.00           C
ATOM     72  H   ALA A  14      30.788  19.857  46.464  1.00  0.00           H
ATOM     73  HA  ALA A  14      31.326  21.978  44.454  1.00  0.00           H
ATOM     74  HB1 ALA A  14      32.823  20.041  43.477  1.00  0.00           H
ATOM     75  HB2 ALA A  14      33.216  20.699  45.088  1.00  0.00           H
ATOM     76  HB3 ALA A  14      32.381  19.103  44.846  1.00  0.00           H
ATOM     77  N   ASP A  15      29.491  19.550  43.341  1.00  0.00           N
ATOM     78  CA  ASP A  15      28.540  19.222  42.285  1.00  0.00           C
ATOM     79  C   ASP A  15      27.500  20.343  42.028  1.00  0.00           C
ATOM     80  O   ASP A  15      27.182  20.623  40.918  1.00  0.00           O
ATOM     81  CB  ASP A  15      27.856  17.923  42.592  1.00  0.00           C
ATOM     82  CG  ASP A  15      28.721  16.736  43.163  1.00  0.00           C
ATOM     83  OD1 ASP A  15      29.531  16.313  42.369  1.00  0.00           O
ATOM     84  OD2 ASP A  15      28.413  16.262  44.264  1.00  0.00           O
ATOM     85  H   ASP A  15      29.423  19.173  44.275  1.00  0.00           H
ATOM     86  HA  ASP A  15      29.090  19.011  41.369  1.00  0.00           H
ATOM     87  HB2 ASP A  15      27.147  18.070  43.407  1.00  0.00           H
ATOM     88  HB3 ASP A  15      27.297  17.554  41.732  1.00  0.00           H
ATOM     89  N   GLU A  16      27.152  21.059  43.141  1.00  0.00           N
ATOM     90  CA  GLU A  16      26.251  22.230  43.049  1.00  0.00           C
ATOM     91  C   GLU A  16      26.988  23.545  42.623  1.00  0.00           C
ATOM     92  O   GLU A  16      26.375  24.231  41.837  1.00  0.00           O
ATOM     93  CB  GLU A  16      25.378  22.539  44.281  1.00  0.00           C
ATOM     94  CG  GLU A  16      24.504  21.384  44.748  1.00  0.00           C
ATOM     95  CD  GLU A  16      24.024  21.588  46.184  1.00  0.00           C
ATOM     96  OE1 GLU A  16      24.921  21.698  47.058  1.00  0.00           O
ATOM     97  OE2 GLU A  16      22.797  21.551  46.562  1.00  0.00           O
ATOM     98  H   GLU A  16      27.679  20.878  43.983  1.00  0.00           H
ATOM     99  HA  GLU A  16      25.570  22.053  42.217  1.00  0.00           H
ATOM    100  HB2 GLU A  16      26.103  22.825  45.042  1.00  0.00           H
ATOM    101  HB3 GLU A  16      24.813  23.451  44.085  1.00  0.00           H
ATOM    102  HG2 GLU A  16      23.681  21.208  44.055  1.00  0.00           H
ATOM    103  HG3 GLU A  16      25.087  20.463  44.744  1.00  0.00           H
ATOM    104  N   VAL A  17      28.252  23.649  42.931  1.00  0.00           N
ATOM    105  CA  VAL A  17      28.980  24.853  42.455  1.00  0.00           C
ATOM    106  C   VAL A  17      29.416  24.685  40.996  1.00  0.00           C
ATOM    107  O   VAL A  17      29.370  25.630  40.234  1.00  0.00           O
ATOM    108  CB  VAL A  17      30.212  25.149  43.376  1.00  0.00           C
ATOM    109  CG1 VAL A  17      30.866  26.404  42.894  1.00  0.00           C
ATOM    110  CG2 VAL A  17      29.828  25.349  44.881  1.00  0.00           C
ATOM    111  H   VAL A  17      28.775  22.939  43.422  1.00  0.00           H
ATOM    112  HA  VAL A  17      28.303  25.705  42.397  1.00  0.00           H
ATOM    113  HB  VAL A  17      30.854  24.278  43.245  1.00  0.00           H
ATOM    114 HG11 VAL A  17      31.445  26.805  43.725  1.00  0.00           H
ATOM    115 HG12 VAL A  17      31.573  26.308  42.070  1.00  0.00           H
ATOM    116 HG13 VAL A  17      30.054  27.110  42.718  1.00  0.00           H
ATOM    117 HG21 VAL A  17      29.195  24.499  45.134  1.00  0.00           H
ATOM    118 HG22 VAL A  17      30.700  25.295  45.533  1.00  0.00           H
ATOM    119 HG23 VAL A  17      29.305  26.288  45.067  1.00  0.00           H
ATOM    120  N   GLY A  18      29.718  23.440  40.604  1.00  0.00           N
ATOM    121  CA  GLY A  18      30.044  22.977  39.297  1.00  0.00           C
ATOM    122  C   GLY A  18      28.823  23.201  38.295  1.00  0.00           C
ATOM    123  O   GLY A  18      28.964  23.935  37.377  1.00  0.00           O
ATOM    124  H   GLY A  18      29.640  22.755  41.343  1.00  0.00           H
ATOM    125  HA2 GLY A  18      30.995  23.327  38.895  1.00  0.00           H
ATOM    126  HA3 GLY A  18      30.061  21.890  39.373  1.00  0.00           H
ATOM    127  N   ASP A  19      27.672  22.844  38.765  1.00  0.00           N
ATOM    128  CA  ASP A  19      26.434  23.210  38.074  1.00  0.00           C
ATOM    129  C   ASP A  19      25.915  24.657  38.173  1.00  0.00           C
ATOM    130  O   ASP A  19      25.092  25.168  37.399  1.00  0.00           O
ATOM    131  CB  ASP A  19      25.336  22.271  38.642  1.00  0.00           C
ATOM    132  CG  ASP A  19      25.204  20.886  38.010  1.00  0.00           C
ATOM    133  OD1 ASP A  19      25.983  20.400  37.137  1.00  0.00           O
ATOM    134  OD2 ASP A  19      24.339  20.125  38.533  1.00  0.00           O
ATOM    135  H   ASP A  19      27.690  22.225  39.563  1.00  0.00           H
ATOM    136  HA  ASP A  19      26.468  22.944  37.017  1.00  0.00           H
ATOM    137  HB2 ASP A  19      25.413  22.299  39.729  1.00  0.00           H
ATOM    138  HB3 ASP A  19      24.396  22.752  38.369  1.00  0.00           H
ATOM    139  N   TRP A  20      26.538  25.404  39.122  1.00  0.00           N
ATOM    140  CA  TRP A  20      26.368  26.871  39.030  1.00  0.00           C
ATOM    141  C   TRP A  20      27.296  27.520  37.933  1.00  0.00           C
ATOM    142  O   TRP A  20      26.811  28.207  37.052  1.00  0.00           O
ATOM    143  CB  TRP A  20      26.473  27.515  40.410  1.00  0.00           C
ATOM    144  CG  TRP A  20      25.890  28.864  40.620  1.00  0.00           C
ATOM    145  CD1 TRP A  20      24.762  29.029  41.349  1.00  0.00           C
ATOM    146  CD2 TRP A  20      26.331  30.172  40.071  1.00  0.00           C
ATOM    147  CE2 TRP A  20      25.374  31.083  40.549  1.00  0.00           C
ATOM    148  CE3 TRP A  20      27.345  30.664  39.224  1.00  0.00           C
ATOM    149  NE1 TRP A  20      24.449  30.368  41.294  1.00  0.00           N
ATOM    150  CZ2 TRP A  20      25.414  32.431  40.236  1.00  0.00           C
ATOM    151  CZ3 TRP A  20      27.400  32.025  38.889  1.00  0.00           C
ATOM    152  CH2 TRP A  20      26.463  32.890  39.412  1.00  0.00           C
ATOM    153  H   TRP A  20      27.219  24.982  39.737  1.00  0.00           H
ATOM    154  HA  TRP A  20      25.355  27.053  38.673  1.00  0.00           H
ATOM    155  HB2 TRP A  20      26.100  26.794  41.137  1.00  0.00           H
ATOM    156  HB3 TRP A  20      27.510  27.564  40.742  1.00  0.00           H
ATOM    157  HD1 TRP A  20      24.187  28.310  41.914  1.00  0.00           H
ATOM    158  HE1 TRP A  20      23.536  30.737  41.517  1.00  0.00           H
ATOM    159  HE3 TRP A  20      28.112  29.934  39.012  1.00  0.00           H
ATOM    160  HZ2 TRP A  20      24.689  33.169  40.548  1.00  0.00           H
ATOM    161  HZ3 TRP A  20      28.164  32.411  38.231  1.00  0.00           H
ATOM    162  HH2 TRP A  20      26.459  33.919  39.087  1.00  0.00           H
ATOM    163  N   TYR A  21      28.602  27.261  38.052  1.00  0.00           N
ATOM    164  CA  TYR A  21      29.587  27.760  37.141  1.00  0.00           C
ATOM    165  C   TYR A  21      29.603  27.090  35.754  1.00  0.00           C
ATOM    166  O   TYR A  21      29.935  27.796  34.821  1.00  0.00           O
ATOM    167  CB  TYR A  21      30.960  27.713  37.747  1.00  0.00           C
ATOM    168  CG  TYR A  21      31.234  28.964  38.628  1.00  0.00           C
ATOM    169  CD1 TYR A  21      30.867  28.911  40.006  1.00  0.00           C
ATOM    170  CD2 TYR A  21      31.922  30.047  38.139  1.00  0.00           C
ATOM    171  CE1 TYR A  21      31.143  29.969  40.843  1.00  0.00           C
ATOM    172  CE2 TYR A  21      32.234  31.138  38.981  1.00  0.00           C
ATOM    173  CZ  TYR A  21      31.822  31.042  40.341  1.00  0.00           C
ATOM    174  OH  TYR A  21      32.148  32.145  41.126  1.00  0.00           O
ATOM    175  H   TYR A  21      28.861  26.645  38.809  1.00  0.00           H
ATOM    176  HA  TYR A  21      29.423  28.832  37.030  1.00  0.00           H
ATOM    177  HB2 TYR A  21      31.192  26.776  38.253  1.00  0.00           H
ATOM    178  HB3 TYR A  21      31.649  27.763  36.905  1.00  0.00           H
ATOM    179  HD1 TYR A  21      30.299  28.077  40.391  1.00  0.00           H
ATOM    180  HD2 TYR A  21      32.250  30.052  37.110  1.00  0.00           H
ATOM    181  HE1 TYR A  21      30.880  30.059  41.886  1.00  0.00           H
ATOM    182  HE2 TYR A  21      32.661  32.037  38.563  1.00  0.00           H
ATOM    183  HH  TYR A  21      32.137  31.895  42.053  1.00  0.00           H
ATOM    184  N   ASP A  22      29.111  25.899  35.475  1.00  0.00           N
ATOM    185  CA  ASP A  22      28.835  25.426  34.085  1.00  0.00           C
ATOM    186  C   ASP A  22      27.657  26.213  33.436  1.00  0.00           C
ATOM    187  O   ASP A  22      27.771  26.632  32.295  1.00  0.00           O
ATOM    188  CB  ASP A  22      28.397  23.942  34.101  1.00  0.00           C
ATOM    189  CG  ASP A  22      29.595  23.034  34.394  1.00  0.00           C
ATOM    190  OD1 ASP A  22      30.740  23.474  34.393  1.00  0.00           O
ATOM    191  OD2 ASP A  22      29.348  21.778  34.382  1.00  0.00           O
ATOM    192  H   ASP A  22      29.038  25.275  36.265  1.00  0.00           H
ATOM    193  HA  ASP A  22      29.694  25.657  33.454  1.00  0.00           H
ATOM    194  HB2 ASP A  22      27.570  23.641  34.745  1.00  0.00           H
ATOM    195  HB3 ASP A  22      28.244  23.562  33.091  1.00  0.00           H
ATOM    196  N   LYS A  23      26.551  26.489  34.114  1.00  0.00           N
ATOM    197  CA  LYS A  23      25.318  27.105  33.533  1.00  0.00           C
ATOM    198  C   LYS A  23      25.177  28.654  33.657  1.00  0.00           C
ATOM    199  O   LYS A  23      24.656  29.279  32.737  1.00  0.00           O
ATOM    200  CB  LYS A  23      24.144  26.444  34.337  1.00  0.00           C
ATOM    201  CG  LYS A  23      24.148  24.867  34.398  1.00  0.00           C
ATOM    202  CD  LYS A  23      22.855  24.338  35.128  1.00  0.00           C
ATOM    203  CE  LYS A  23      23.004  22.926  35.664  1.00  0.00           C
ATOM    204  NZ  LYS A  23      22.921  21.857  34.573  1.00  0.00           N
ATOM    205  H   LYS A  23      26.522  26.220  35.087  1.00  0.00           H
ATOM    206  HA  LYS A  23      25.223  26.833  32.482  1.00  0.00           H
ATOM    207  HB2 LYS A  23      24.250  26.795  35.363  1.00  0.00           H
ATOM    208  HB3 LYS A  23      23.174  26.765  33.958  1.00  0.00           H
ATOM    209  HG2 LYS A  23      24.127  24.525  33.364  1.00  0.00           H
ATOM    210  HG3 LYS A  23      25.011  24.529  34.972  1.00  0.00           H
ATOM    211  HD2 LYS A  23      22.707  24.992  35.987  1.00  0.00           H
ATOM    212  HD3 LYS A  23      22.030  24.439  34.423  1.00  0.00           H
ATOM    213  HE2 LYS A  23      23.958  22.779  36.170  1.00  0.00           H
ATOM    214  HE3 LYS A  23      22.206  22.678  36.365  1.00  0.00           H
ATOM    215  HZ1 LYS A  23      23.062  20.904  34.877  1.00  0.00           H
ATOM    216  HZ2 LYS A  23      22.099  22.001  34.003  1.00  0.00           H
ATOM    217  HZ3 LYS A  23      23.641  21.968  33.873  1.00  0.00           H
ATOM    218  N   PHE A  24      25.923  29.296  34.546  1.00  0.00           N
ATOM    219  CA  PHE A  24      25.852  30.741  34.793  1.00  0.00           C
ATOM    220  C   PHE A  24      27.116  31.574  35.124  1.00  0.00           C
ATOM    221  O   PHE A  24      27.083  32.829  35.025  1.00  0.00           O
ATOM    222  CB  PHE A  24      24.800  31.020  35.928  1.00  0.00           C
ATOM    223  CG  PHE A  24      23.445  30.408  35.832  1.00  0.00           C
ATOM    224  CD1 PHE A  24      22.542  30.891  34.887  1.00  0.00           C
ATOM    225  CD2 PHE A  24      23.149  29.244  36.581  1.00  0.00           C
ATOM    226  CE1 PHE A  24      21.356  30.253  34.598  1.00  0.00           C
ATOM    227  CE2 PHE A  24      22.020  28.500  36.257  1.00  0.00           C
ATOM    228  CZ  PHE A  24      21.062  29.006  35.348  1.00  0.00           C
ATOM    229  H   PHE A  24      26.327  28.733  35.281  1.00  0.00           H
ATOM    230  HA  PHE A  24      25.575  31.228  33.858  1.00  0.00           H
ATOM    231  HB2 PHE A  24      25.220  30.598  36.841  1.00  0.00           H
ATOM    232  HB3 PHE A  24      24.623  32.085  36.073  1.00  0.00           H
ATOM    233  HD1 PHE A  24      22.735  31.878  34.492  1.00  0.00           H
ATOM    234  HD2 PHE A  24      23.854  28.930  37.336  1.00  0.00           H
ATOM    235  HE1 PHE A  24      20.746  30.744  33.854  1.00  0.00           H
ATOM    236  HE2 PHE A  24      21.710  27.676  36.882  1.00  0.00           H
ATOM    237  HZ  PHE A  24      20.276  28.285  35.183  1.00  0.00           H
ATOM    238  N   GLY A  25      28.219  30.881  35.413  1.00  0.00           N
ATOM    239  CA  GLY A  25      29.496  31.553  35.678  1.00  0.00           C
ATOM    240  C   GLY A  25      30.076  32.526  34.638  1.00  0.00           C
ATOM    241  O   GLY A  25      30.723  33.522  34.924  1.00  0.00           O
ATOM    242  H   GLY A  25      28.180  29.892  35.210  1.00  0.00           H
ATOM    243  HA2 GLY A  25      29.390  32.043  36.645  1.00  0.00           H
ATOM    244  HA3 GLY A  25      30.234  30.780  35.891  1.00  0.00           H
ATOM    245  N   GLU A  26      29.886  32.244  33.308  1.00  0.00           N
ATOM    246  CA  GLU A  26      29.886  33.190  32.145  1.00  0.00           C
ATOM    247  C   GLU A  26      29.368  34.602  32.407  1.00  0.00           C
ATOM    248  O   GLU A  26      29.879  35.572  31.873  1.00  0.00           O
ATOM    249  CB  GLU A  26      29.151  32.523  30.987  1.00  0.00           C
ATOM    250  CG  GLU A  26      29.334  33.175  29.582  1.00  0.00           C
ATOM    251  CD  GLU A  26      28.692  32.255  28.563  1.00  0.00           C
ATOM    252  OE1 GLU A  26      27.615  32.593  28.019  1.00  0.00           O
ATOM    253  OE2 GLU A  26      29.331  31.212  28.284  1.00  0.00           O
ATOM    254  H   GLU A  26      29.534  31.313  33.134  1.00  0.00           H
ATOM    255  HA  GLU A  26      30.912  33.183  31.777  1.00  0.00           H
ATOM    256  HB2 GLU A  26      29.686  31.580  30.875  1.00  0.00           H
ATOM    257  HB3 GLU A  26      28.096  32.382  31.222  1.00  0.00           H
ATOM    258  HG2 GLU A  26      28.951  34.195  29.553  1.00  0.00           H
ATOM    259  HG3 GLU A  26      30.421  33.149  29.513  1.00  0.00           H
ATOM    260  N   VAL A  27      28.496  34.865  33.484  1.00  0.00           N
ATOM    261  CA  VAL A  27      28.113  36.225  33.991  1.00  0.00           C
ATOM    262  C   VAL A  27      29.266  37.064  34.369  1.00  0.00           C
ATOM    263  O   VAL A  27      29.321  38.295  34.082  1.00  0.00           O
ATOM    264  CB  VAL A  27      27.079  36.186  35.094  1.00  0.00           C
ATOM    265  CG1 VAL A  27      27.638  35.667  36.447  1.00  0.00           C
ATOM    266  CG2 VAL A  27      26.360  37.541  35.394  1.00  0.00           C
ATOM    267  H   VAL A  27      28.227  34.127  34.119  1.00  0.00           H
ATOM    268  HA  VAL A  27      27.605  36.692  33.148  1.00  0.00           H
ATOM    269  HB  VAL A  27      26.192  35.684  34.708  1.00  0.00           H
ATOM    270 HG11 VAL A  27      28.104  36.466  37.024  1.00  0.00           H
ATOM    271 HG12 VAL A  27      26.895  35.186  37.083  1.00  0.00           H
ATOM    272 HG13 VAL A  27      28.388  34.914  36.204  1.00  0.00           H
ATOM    273 HG21 VAL A  27      25.914  37.924  34.477  1.00  0.00           H
ATOM    274 HG22 VAL A  27      25.623  37.234  36.137  1.00  0.00           H
ATOM    275 HG23 VAL A  27      27.071  38.274  35.773  1.00  0.00           H
ATOM    276  N   TYR A  28      30.292  36.509  35.059  1.00  0.00           N
ATOM    277  CA  TYR A  28      31.463  37.230  35.530  1.00  0.00           C
ATOM    278  C   TYR A  28      32.402  37.412  34.426  1.00  0.00           C
ATOM    279  O   TYR A  28      33.101  38.369  34.262  1.00  0.00           O
ATOM    280  CB  TYR A  28      32.230  36.397  36.591  1.00  0.00           C
ATOM    281  CG  TYR A  28      31.325  35.889  37.700  1.00  0.00           C
ATOM    282  CD1 TYR A  28      30.545  36.840  38.452  1.00  0.00           C
ATOM    283  CD2 TYR A  28      31.291  34.502  37.940  1.00  0.00           C
ATOM    284  CE1 TYR A  28      29.802  36.387  39.515  1.00  0.00           C
ATOM    285  CE2 TYR A  28      30.471  34.024  39.064  1.00  0.00           C
ATOM    286  CZ  TYR A  28      29.759  34.997  39.796  1.00  0.00           C
ATOM    287  OH  TYR A  28      28.966  34.585  40.830  1.00  0.00           O
ATOM    288  H   TYR A  28      30.119  35.554  35.340  1.00  0.00           H
ATOM    289  HA  TYR A  28      31.167  38.207  35.913  1.00  0.00           H
ATOM    290  HB2 TYR A  28      32.727  35.524  36.166  1.00  0.00           H
ATOM    291  HB3 TYR A  28      33.037  37.042  36.938  1.00  0.00           H
ATOM    292  HD1 TYR A  28      30.800  37.884  38.340  1.00  0.00           H
ATOM    293  HD2 TYR A  28      31.857  33.760  37.398  1.00  0.00           H
ATOM    294  HE1 TYR A  28      29.189  37.093  40.056  1.00  0.00           H
ATOM    295  HE2 TYR A  28      30.263  32.991  39.301  1.00  0.00           H
ATOM    296  HH  TYR A  28      29.138  33.646  40.931  1.00  0.00           H
ATOM    297  N   HID A  29      32.486  36.426  33.496  1.00  0.00           N
ATOM    298  CA  HID A  29      33.444  36.495  32.353  1.00  0.00           C
ATOM    299  C   HID A  29      33.055  37.719  31.480  1.00  0.00           C
ATOM    300  O   HID A  29      33.927  38.475  31.049  1.00  0.00           O
ATOM    301  CB  HID A  29      33.508  35.126  31.593  1.00  0.00           C
ATOM    302  CG  HID A  29      33.850  33.883  32.491  1.00  0.00           C
ATOM    303  CD2 HID A  29      35.077  33.274  32.437  1.00  0.00           C
ATOM    304  ND1 HID A  29      33.129  33.257  33.486  1.00  0.00           N
ATOM    305  CE1 HID A  29      33.918  32.289  33.997  1.00  0.00           C
ATOM    306  NE2 HID A  29      35.163  32.273  33.445  1.00  0.00           N
ATOM    307  H   HID A  29      31.797  35.709  33.673  1.00  0.00           H
ATOM    308  HA  HID A  29      34.470  36.588  32.708  1.00  0.00           H
ATOM    309  HB2 HID A  29      32.520  35.000  31.151  1.00  0.00           H
ATOM    310  HB3 HID A  29      34.335  35.175  30.885  1.00  0.00           H
ATOM    311  HD1 HID A  29      32.183  33.485  33.755  1.00  0.00           H
ATOM    312  HD2 HID A  29      35.916  33.658  31.877  1.00  0.00           H
ATOM    313  HE1 HID A  29      33.550  31.554  34.698  1.00  0.00           H
ATOM    314  N   LEU A  30      31.722  37.994  31.327  1.00  0.00           N
ATOM    315  CA  LEU A  30      31.215  39.075  30.420  1.00  0.00           C
ATOM    316  C   LEU A  30      31.374  40.484  31.080  1.00  0.00           C
ATOM    317  O   LEU A  30      31.196  41.450  30.328  1.00  0.00           O
ATOM    318  CB  LEU A  30      29.771  38.778  30.142  1.00  0.00           C
ATOM    319  CG  LEU A  30      29.307  37.537  29.421  1.00  0.00           C
ATOM    320  CD1 LEU A  30      27.843  37.270  29.889  1.00  0.00           C
ATOM    321  CD2 LEU A  30      29.332  37.686  27.929  1.00  0.00           C
ATOM    322  H   LEU A  30      31.079  37.271  31.615  1.00  0.00           H
ATOM    323  HA  LEU A  30      31.705  39.116  29.447  1.00  0.00           H
ATOM    324  HB2 LEU A  30      29.304  38.711  31.125  1.00  0.00           H
ATOM    325  HB3 LEU A  30      29.340  39.574  29.534  1.00  0.00           H
ATOM    326  HG  LEU A  30      29.915  36.680  29.711  1.00  0.00           H
ATOM    327 HD11 LEU A  30      27.129  38.052  29.630  1.00  0.00           H
ATOM    328 HD12 LEU A  30      27.597  36.297  29.464  1.00  0.00           H
ATOM    329 HD13 LEU A  30      27.837  37.233  30.979  1.00  0.00           H
ATOM    330 HD21 LEU A  30      30.286  38.088  27.588  1.00  0.00           H
ATOM    331 HD22 LEU A  30      29.103  36.771  27.383  1.00  0.00           H
ATOM    332 HD23 LEU A  30      28.572  38.342  27.506  1.00  0.00           H
ATOM    333  N   THR A  31      31.757  40.582  32.355  1.00  0.01           N
ATOM    334  CA  THR A  31      31.808  41.849  33.086  1.00  0.01           C
ATOM    335  C   THR A  31      33.312  42.041  33.565  1.00  0.01           C
ATOM    336  O   THR A  31      33.792  43.157  33.592  1.00  0.01           O
ATOM    337  CB  THR A  31      30.916  41.777  34.304  1.00  0.01           C
ATOM    338  CG2 THR A  31      29.449  42.025  33.975  1.00  0.01           C
ATOM    339  OG1 THR A  31      30.955  40.471  34.912  1.00  0.01           O
ATOM    340  H   THR A  31      31.926  39.709  32.833  1.00  0.01           H
ATOM    341  HA  THR A  31      31.588  42.705  32.448  1.00  0.01           H
ATOM    342  HB  THR A  31      31.341  42.460  35.039  1.00  0.01           H
ATOM    343  HG1 THR A  31      30.413  39.918  34.345  1.00  0.01           H
ATOM    344 HG21 THR A  31      29.165  41.407  33.124  1.00  0.01           H
ATOM    345 HG22 THR A  31      28.766  41.671  34.747  1.00  0.01           H
ATOM    346 HG23 THR A  31      29.312  43.045  33.615  1.00  0.01           H
ATOM    347  N   LEU A  32      33.990  40.987  34.006  1.00  0.00           N
ATOM    348  CA  LEU A  32      35.367  41.112  34.578  1.00  0.00           C
ATOM    349  C   LEU A  32      36.437  40.724  33.554  1.00  0.00           C
ATOM    350  O   LEU A  32      37.629  41.013  33.740  1.00  0.00           O
ATOM    351  CB  LEU A  32      35.487  40.155  35.821  1.00  0.00           C
ATOM    352  CG  LEU A  32      34.386  40.215  36.815  1.00  0.00           C
ATOM    353  CD1 LEU A  32      34.781  39.504  38.187  1.00  0.00           C
ATOM    354  CD2 LEU A  32      34.003  41.653  37.245  1.00  0.00           C
ATOM    355  H   LEU A  32      33.523  40.092  34.015  1.00  0.00           H
ATOM    356  HA  LEU A  32      35.499  42.118  34.978  1.00  0.00           H
ATOM    357  HB2 LEU A  32      35.584  39.145  35.422  1.00  0.00           H
ATOM    358  HB3 LEU A  32      36.484  40.298  36.237  1.00  0.00           H
ATOM    359  HG  LEU A  32      33.514  39.649  36.486  1.00  0.00           H
ATOM    360 HD11 LEU A  32      35.666  40.057  38.501  1.00  0.00           H
ATOM    361 HD12 LEU A  32      34.009  39.443  38.954  1.00  0.00           H
ATOM    362 HD13 LEU A  32      35.102  38.493  37.932  1.00  0.00           H
ATOM    363 HD21 LEU A  32      33.650  42.225  36.387  1.00  0.00           H
ATOM    364 HD22 LEU A  32      33.195  41.587  37.973  1.00  0.00           H
ATOM    365 HD23 LEU A  32      34.903  42.124  37.641  1.00  0.00           H
ATOM    366  N   GLY A  33      36.046  40.076  32.489  1.00  0.00           N
ATOM    367  CA  GLY A  33      36.842  39.746  31.235  1.00  0.00           C
ATOM    368  C   GLY A  33      37.733  38.451  31.351  1.00  0.00           C
ATOM    369  O   GLY A  33      37.214  37.417  31.738  1.00  0.00           O
ATOM    370  H   GLY A  33      35.104  39.711  32.488  1.00  0.00           H
ATOM    371  HA2 GLY A  33      36.351  39.758  30.262  1.00  0.00           H
ATOM    372  HA3 GLY A  33      37.540  40.583  31.227  1.00  0.00           H
ATOM    373  N   GLU A  34      38.963  38.498  30.867  1.00  0.00           N
ATOM    374  CA  GLU A  34      39.932  37.358  30.682  1.00  0.00           C
ATOM    375  C   GLU A  34      40.348  36.614  31.969  1.00  0.00           C
ATOM    376  O   GLU A  34      41.194  35.747  31.936  1.00  0.00           O
ATOM    377  CB  GLU A  34      41.149  37.998  30.040  1.00  0.00           C
ATOM    378  CG  GLU A  34      41.070  38.766  28.694  1.00  0.00           C
ATOM    379  CD  GLU A  34      40.737  37.818  27.508  1.00  0.00           C
ATOM    380  OE1 GLU A  34      41.535  36.897  27.174  1.00  0.00           O
ATOM    381  OE2 GLU A  34      39.729  38.042  26.856  1.00  0.00           O
ATOM    382  H   GLU A  34      39.369  39.416  30.762  1.00  0.00           H
ATOM    383  HA  GLU A  34      39.509  36.652  29.968  1.00  0.00           H
ATOM    384  HB2 GLU A  34      41.543  38.658  30.813  1.00  0.00           H
ATOM    385  HB3 GLU A  34      41.901  37.242  29.811  1.00  0.00           H
ATOM    386  HG2 GLU A  34      40.360  39.571  28.885  1.00  0.00           H
ATOM    387  HG3 GLU A  34      41.991  39.249  28.367  1.00  0.00           H
ATOM    388  N   SER A  35      39.780  36.896  33.141  1.00  0.00           N
ATOM    389  CA  SER A  35      40.043  36.166  34.397  1.00  0.00           C
ATOM    390  C   SER A  35      39.022  36.292  35.541  1.00  0.00           C
ATOM    391  O   SER A  35      38.246  37.208  35.566  1.00  0.00           O
ATOM    392  CB  SER A  35      41.447  36.557  34.973  1.00  0.00           C
ATOM    393  OG  SER A  35      41.394  37.787  35.679  1.00  0.00           O
ATOM    394  H   SER A  35      38.930  37.442  33.161  1.00  0.00           H
ATOM    395  HA  SER A  35      40.152  35.111  34.148  1.00  0.00           H
ATOM    396  HB2 SER A  35      41.768  35.835  35.724  1.00  0.00           H
ATOM    397  HB3 SER A  35      42.231  36.560  34.215  1.00  0.00           H
ATOM    398  HG  SER A  35      41.527  37.565  36.603  1.00  0.00           H
ATOM    399  N   VAL A  36      38.988  35.407  36.534  1.00  0.00           N
ATOM    400  CA  VAL A  36      37.923  35.398  37.523  1.00  0.00           C
ATOM    401  C   VAL A  36      38.453  35.609  38.970  1.00  0.00           C
ATOM    402  O   VAL A  36      38.638  34.661  39.749  1.00  0.00           O
ATOM    403  CB  VAL A  36      37.085  34.063  37.314  1.00  0.00           C
ATOM    404  CG1 VAL A  36      35.925  34.150  38.278  1.00  0.00           C
ATOM    405  CG2 VAL A  36      36.544  33.824  35.905  1.00  0.00           C
ATOM    406  H   VAL A  36      39.657  34.650  36.524  1.00  0.00           H
ATOM    407  HA  VAL A  36      37.374  36.331  37.398  1.00  0.00           H
ATOM    408  HB  VAL A  36      37.687  33.193  37.576  1.00  0.00           H
ATOM    409 HG11 VAL A  36      35.517  35.160  38.245  1.00  0.00           H
ATOM    410 HG12 VAL A  36      35.108  33.490  37.989  1.00  0.00           H
ATOM    411 HG13 VAL A  36      36.269  34.007  39.302  1.00  0.00           H
ATOM    412 HG21 VAL A  36      37.372  33.665  35.214  1.00  0.00           H
ATOM    413 HG22 VAL A  36      35.862  32.976  35.975  1.00  0.00           H
ATOM    414 HG23 VAL A  36      36.090  34.712  35.466  1.00  0.00           H
ATOM    415  N   HID A  37      38.827  36.891  39.202  1.00  0.00           N
ATOM    416  CA  HID A  37      39.148  37.412  40.523  1.00  0.00           C
ATOM    417  C   HID A  37      39.033  38.996  40.483  1.00  0.00           C
ATOM    418  O   HID A  37      38.901  39.637  39.399  1.00  0.00           O
ATOM    419  CB  HID A  37      40.609  36.996  40.865  1.00  0.00           C
ATOM    420  CG  HID A  37      41.685  37.495  39.976  1.00  0.00           C
ATOM    421  CD2 HID A  37      42.062  36.808  38.838  1.00  0.00           C
ATOM    422  ND1 HID A  37      42.313  38.759  39.901  1.00  0.00           N
ATOM    423  CE1 HID A  37      43.056  38.739  38.726  1.00  0.00           C
ATOM    424  NE2 HID A  37      42.999  37.541  38.130  1.00  0.00           N
ATOM    425  H   HID A  37      38.610  37.649  38.571  1.00  0.00           H
ATOM    426  HA  HID A  37      38.563  36.970  41.330  1.00  0.00           H
ATOM    427  HB2 HID A  37      40.749  37.393  41.871  1.00  0.00           H
ATOM    428  HB3 HID A  37      40.640  35.918  41.020  1.00  0.00           H
ATOM    429  HD1 HID A  37      42.192  39.521  40.552  1.00  0.00           H
ATOM    430  HD2 HID A  37      41.787  35.796  38.579  1.00  0.00           H
ATOM    431  HE1 HID A  37      43.707  39.550  38.435  1.00  0.00           H
ATOM    432  N   CYS A  38      39.275  39.672  41.652  1.00  0.00           N
ATOM    433  CA  CYS A  38      39.302  41.156  41.713  1.00  0.00           C
ATOM    434  C   CYS A  38      40.425  41.776  40.807  1.00  0.00           C
ATOM    435  O   CYS A  38      41.475  41.167  40.657  1.00  0.00           O
ATOM    436  CB  CYS A  38      39.480  41.532  43.202  1.00  0.00           C
ATOM    437  SG  CYS A  38      37.964  40.937  44.029  1.00  0.00           S
ATOM    438  H   CYS A  38      39.269  39.092  42.479  1.00  0.00           H
ATOM    439  HA  CYS A  38      38.290  41.477  41.465  1.00  0.00           H
ATOM    440  HB2 CYS A  38      40.305  40.914  43.558  1.00  0.00           H
ATOM    441  HB3 CYS A  38      39.610  42.611  43.292  1.00  0.00           H
ATOM    442  HG  CYS A  38      38.377  39.668  44.099  1.00  0.00           H
ATOM    443  N   GLY A  39      40.211  43.010  40.395  1.00  0.00           N
ATOM    444  CA  GLY A  39      41.208  43.980  39.792  1.00  0.00           C
ATOM    445  C   GLY A  39      42.003  44.699  40.917  1.00  0.00           C
ATOM    446  O   GLY A  39      41.511  44.743  42.056  1.00  0.00           O
ATOM    447  H   GLY A  39      39.288  43.414  40.461  1.00  0.00           H
ATOM    448  HA2 GLY A  39      41.889  43.376  39.190  1.00  0.00           H
ATOM    449  HA3 GLY A  39      40.711  44.784  39.249  1.00  0.00           H
ATOM    450  N   LEU A  40      43.230  45.293  40.666  1.00  0.00           N
ATOM    451  CA  LEU A  40      43.999  46.192  41.598  1.00  0.00           C
ATOM    452  C   LEU A  40      43.702  47.723  41.554  1.00  0.00           C
ATOM    453  O   LEU A  40      44.549  48.605  41.273  1.00  0.00           O
ATOM    454  CB  LEU A  40      45.491  45.836  41.387  1.00  0.00           C
ATOM    455  CG  LEU A  40      46.403  46.213  42.580  1.00  0.00           C
ATOM    456  CD1 LEU A  40      46.086  45.363  43.814  1.00  0.00           C
ATOM    457  CD2 LEU A  40      47.816  45.938  42.120  1.00  0.00           C
ATOM    458  H   LEU A  40      43.498  45.299  39.692  1.00  0.00           H
ATOM    459  HA  LEU A  40      43.683  45.821  42.573  1.00  0.00           H
ATOM    460  HB2 LEU A  40      45.545  44.787  41.096  1.00  0.00           H
ATOM    461  HB3 LEU A  40      45.847  46.307  40.471  1.00  0.00           H
ATOM    462  HG  LEU A  40      46.334  47.273  42.825  1.00  0.00           H
ATOM    463 HD11 LEU A  40      45.984  44.306  43.570  1.00  0.00           H
ATOM    464 HD12 LEU A  40      46.940  45.347  44.492  1.00  0.00           H
ATOM    465 HD13 LEU A  40      45.192  45.657  44.364  1.00  0.00           H
ATOM    466 HD21 LEU A  40      47.940  46.348  41.118  1.00  0.00           H
ATOM    467 HD22 LEU A  40      48.421  46.540  42.798  1.00  0.00           H
ATOM    468 HD23 LEU A  40      48.059  44.880  42.013  1.00  0.00           H
ATOM    469  N   TRP A  41      42.454  48.114  41.744  1.00 -0.01           N
ATOM    470  CA  TRP A  41      41.870  49.509  41.764  1.00 -0.01           C
ATOM    471  C   TRP A  41      42.480  50.401  42.827  1.00 -0.01           C
ATOM    472  O   TRP A  41      42.762  51.577  42.549  1.00 -0.01           O
ATOM    473  CB  TRP A  41      40.358  49.461  41.949  1.00 -0.01           C
ATOM    474  CG  TRP A  41      39.534  48.664  40.993  1.00 -0.01           C
ATOM    475  CD1 TRP A  41      38.979  47.540  41.365  1.00 -0.01           C
ATOM    476  CD2 TRP A  41      39.298  48.792  39.592  1.00 -0.01           C
ATOM    477  CE2 TRP A  41      38.423  47.700  39.128  1.00 -0.01           C
ATOM    478  CE3 TRP A  41      39.678  49.784  38.706  1.00 -0.01           C
ATOM    479  NE1 TRP A  41      38.355  46.902  40.307  1.00 -0.01           N
ATOM    480  CZ2 TRP A  41      38.106  47.525  37.758  1.00 -0.01           C
ATOM    481  CZ3 TRP A  41      39.124  49.721  37.401  1.00 -0.01           C
ATOM    482  CH2 TRP A  41      38.431  48.602  36.882  1.00 -0.01           C
ATOM    483  H   TRP A  41      41.805  47.402  42.046  1.00 -0.01           H
ATOM    484  HA  TRP A  41      42.125  49.908  40.782  1.00 -0.01           H
ATOM    485  HB2 TRP A  41      40.110  49.139  42.960  1.00 -0.01           H
ATOM    486  HB3 TRP A  41      40.055  50.505  41.865  1.00 -0.01           H
ATOM    487  HD1 TRP A  41      38.966  47.077  42.341  1.00 -0.01           H
ATOM    488  HE1 TRP A  41      37.777  46.079  40.401  1.00 -0.01           H
ATOM    489  HE3 TRP A  41      40.269  50.640  38.995  1.00 -0.01           H
ATOM    490  HZ2 TRP A  41      37.546  46.648  37.469  1.00 -0.01           H
ATOM    491  HZ3 TRP A  41      39.306  50.566  36.753  1.00 -0.01           H
ATOM    492  HH2 TRP A  41      38.070  48.578  35.865  1.00 -0.01           H
ATOM    493  N   PHE A  42      42.740  49.812  44.013  1.00 -0.01           N
ATOM    494  CA  PHE A  42      43.517  50.317  45.133  1.00 -0.01           C
ATOM    495  C   PHE A  42      44.931  49.743  45.210  1.00 -0.01           C
ATOM    496  O   PHE A  42      45.068  48.552  45.356  1.00 -0.01           O
ATOM    497  CB  PHE A  42      42.733  50.118  46.422  1.00 -0.01           C
ATOM    498  CG  PHE A  42      41.658  51.219  46.778  1.00 -0.01           C
ATOM    499  CD1 PHE A  42      40.707  51.633  45.828  1.00 -0.01           C
ATOM    500  CD2 PHE A  42      41.678  51.824  48.015  1.00 -0.01           C
ATOM    501  CE1 PHE A  42      39.667  52.492  46.126  1.00 -0.01           C
ATOM    502  CE2 PHE A  42      40.616  52.671  48.363  1.00 -0.01           C
ATOM    503  CZ  PHE A  42      39.664  53.080  47.391  1.00 -0.01           C
ATOM    504  H   PHE A  42      42.499  48.838  44.131  1.00 -0.01           H
ATOM    505  HA  PHE A  42      43.637  51.397  45.041  1.00 -0.01           H
ATOM    506  HB2 PHE A  42      42.145  49.201  46.467  1.00 -0.01           H
ATOM    507  HB3 PHE A  42      43.380  50.042  47.296  1.00 -0.01           H
ATOM    508  HD1 PHE A  42      40.715  51.083  44.899  1.00 -0.01           H
ATOM    509  HD2 PHE A  42      42.389  51.656  48.811  1.00 -0.01           H
ATOM    510  HE1 PHE A  42      39.036  52.788  45.301  1.00 -0.01           H
ATOM    511  HE2 PHE A  42      40.460  53.003  49.379  1.00 -0.01           H
ATOM    512  HZ  PHE A  42      38.982  53.865  47.684  1.00 -0.01           H
ATOM    513  N   PRO A  43      45.958  50.590  44.943  1.00  0.00           N
ATOM    514  CA  PRO A  43      47.346  50.049  44.780  1.00  0.00           C
ATOM    515  C   PRO A  43      47.975  49.617  46.134  1.00  0.00           C
ATOM    516  O   PRO A  43      47.362  49.832  47.182  1.00  0.00           O
ATOM    517  CB  PRO A  43      48.064  51.324  44.253  1.00  0.00           C
ATOM    518  CG  PRO A  43      47.356  52.527  44.862  1.00  0.00           C
ATOM    519  CD  PRO A  43      45.902  52.032  44.767  1.00  0.00           C
ATOM    520  HA  PRO A  43      47.423  49.287  44.006  1.00  0.00           H
ATOM    521  HB2 PRO A  43      49.095  51.317  44.607  1.00  0.00           H
ATOM    522  HB3 PRO A  43      48.049  51.421  43.167  1.00  0.00           H
ATOM    523  HG2 PRO A  43      47.568  52.637  45.925  1.00  0.00           H
ATOM    524  HG3 PRO A  43      47.437  53.454  44.294  1.00  0.00           H
ATOM    525  HD2 PRO A  43      45.462  52.482  45.657  1.00  0.00           H
ATOM    526  HD3 PRO A  43      45.356  52.478  43.935  1.00  0.00           H
ATOM    527  N   PRO A  44      49.189  49.077  46.166  1.00  0.00           N
ATOM    528  CA  PRO A  44      49.557  48.329  47.434  1.00  0.00           C
ATOM    529  C   PRO A  44      49.957  49.212  48.659  1.00  0.00           C
ATOM    530  O   PRO A  44      49.988  48.786  49.824  1.00  0.00           O
ATOM    531  CB  PRO A  44      50.773  47.499  47.004  1.00  0.00           C
ATOM    532  CG  PRO A  44      50.636  47.335  45.485  1.00  0.00           C
ATOM    533  CD  PRO A  44      50.071  48.679  45.094  1.00  0.00           C
ATOM    534  HA  PRO A  44      48.763  47.643  47.728  1.00  0.00           H
ATOM    535  HB2 PRO A  44      51.717  48.019  47.169  1.00  0.00           H
ATOM    536  HB3 PRO A  44      50.927  46.537  47.493  1.00  0.00           H
ATOM    537  HG2 PRO A  44      51.601  47.138  45.020  1.00  0.00           H
ATOM    538  HG3 PRO A  44      49.902  46.553  45.291  1.00  0.00           H
ATOM    539  HD2 PRO A  44      50.850  49.438  45.007  1.00  0.00           H
ATOM    540  HD3 PRO A  44      49.509  48.663  44.161  1.00  0.00           H
ATOM    541  N   ASP A  45      50.156  50.503  48.456  1.00  0.00           N
ATOM    542  CA  ASP A  45      50.497  51.547  49.369  1.00  0.00           C
ATOM    543  C   ASP A  45      49.303  52.399  49.719  1.00  0.00           C
ATOM    544  O   ASP A  45      49.511  53.322  50.473  1.00  0.00           O
ATOM    545  CB  ASP A  45      51.681  52.443  49.035  1.00  0.00           C
ATOM    546  CG  ASP A  45      51.573  53.299  47.781  1.00  0.00           C
ATOM    547  OD1 ASP A  45      50.566  53.207  47.042  1.00  0.00           O
ATOM    548  OD2 ASP A  45      52.500  54.125  47.521  1.00  0.00           O
ATOM    549  H   ASP A  45      50.007  50.786  47.498  1.00  0.00           H
ATOM    550  HA  ASP A  45      50.740  50.954  50.251  1.00  0.00           H
ATOM    551  HB2 ASP A  45      51.924  53.132  49.845  1.00  0.00           H
ATOM    552  HB3 ASP A  45      52.548  51.800  48.883  1.00  0.00           H
ATOM    553  N   ALA A  46      48.189  52.119  49.219  1.00  0.00           N
ATOM    554  CA  ALA A  46      46.861  52.705  49.655  1.00  0.00           C
ATOM    555  C   ALA A  46      46.571  52.287  51.144  1.00  0.00           C
ATOM    556  O   ALA A  46      46.468  51.078  51.376  1.00  0.00           O
ATOM    557  CB  ALA A  46      45.748  52.353  48.645  1.00  0.00           C
ATOM    558  H   ALA A  46      48.106  51.354  48.565  1.00  0.00           H
ATOM    559  HA  ALA A  46      47.066  53.773  49.578  1.00  0.00           H
ATOM    560  HB1 ALA A  46      44.833  52.910  48.844  1.00  0.00           H
ATOM    561  HB2 ALA A  46      46.094  52.664  47.659  1.00  0.00           H
ATOM    562  HB3 ALA A  46      45.636  51.276  48.521  1.00  0.00           H
ATOM    563  N   PRO A  47      46.390  53.155  52.168  1.00  0.00           N
ATOM    564  CA  PRO A  47      45.778  52.787  53.456  1.00  0.00           C
ATOM    565  C   PRO A  47      44.278  52.514  53.207  1.00  0.00           C
ATOM    566  O   PRO A  47      43.743  52.943  52.176  1.00  0.00           O
ATOM    567  CB  PRO A  47      46.020  53.967  54.411  1.00  0.00           C
ATOM    568  CG  PRO A  47      46.187  55.223  53.514  1.00  0.00           C
ATOM    569  CD  PRO A  47      46.544  54.628  52.117  1.00  0.00           C
ATOM    570  HA  PRO A  47      46.129  51.834  53.852  1.00  0.00           H
ATOM    571  HB2 PRO A  47      45.151  54.182  55.033  1.00  0.00           H
ATOM    572  HB3 PRO A  47      46.918  53.849  55.016  1.00  0.00           H
ATOM    573  HG2 PRO A  47      45.280  55.828  53.494  1.00  0.00           H
ATOM    574  HG3 PRO A  47      47.073  55.794  53.792  1.00  0.00           H
ATOM    575  HD2 PRO A  47      45.956  54.934  51.252  1.00  0.00           H
ATOM    576  HD3 PRO A  47      47.559  54.934  51.865  1.00  0.00           H
ATOM    577  N   VAL A  48      43.661  51.681  54.049  1.00  0.00           N
ATOM    578  CA  VAL A  48      42.182  51.460  53.945  1.00  0.00           C
ATOM    579  C   VAL A  48      41.289  52.606  54.457  1.00  0.00           C
ATOM    580  O   VAL A  48      41.607  53.241  55.518  1.00  0.00           O
ATOM    581  CB  VAL A  48      41.910  50.222  54.836  1.00  0.00           C
ATOM    582  CG1 VAL A  48      40.502  49.623  54.768  1.00  0.00           C
ATOM    583  CG2 VAL A  48      42.855  49.075  54.507  1.00  0.00           C
ATOM    584  H   VAL A  48      44.110  51.457  54.926  1.00  0.00           H
ATOM    585  HA  VAL A  48      42.070  51.133  52.912  1.00  0.00           H
ATOM    586  HB  VAL A  48      42.038  50.529  55.874  1.00  0.00           H
ATOM    587 HG11 VAL A  48      39.761  50.366  55.062  1.00  0.00           H
ATOM    588 HG12 VAL A  48      40.301  49.171  53.797  1.00  0.00           H
ATOM    589 HG13 VAL A  48      40.401  48.816  55.494  1.00  0.00           H
ATOM    590 HG21 VAL A  48      42.722  48.704  53.491  1.00  0.00           H
ATOM    591 HG22 VAL A  48      43.901  49.378  54.490  1.00  0.00           H
ATOM    592 HG23 VAL A  48      42.834  48.216  55.178  1.00  0.00           H
ATOM    593  N   PRO A  49      40.250  52.923  53.582  1.00  0.00           N
ATOM    594  CA  PRO A  49      39.320  54.028  53.811  1.00  0.00           C
ATOM    595  C   PRO A  49      38.323  53.611  54.904  1.00  0.00           C
ATOM    596  O   PRO A  49      37.894  52.421  55.014  1.00  0.00           O
ATOM    597  CB  PRO A  49      38.659  54.174  52.402  1.00  0.00           C
ATOM    598  CG  PRO A  49      38.634  52.756  51.801  1.00  0.00           C
ATOM    599  CD  PRO A  49      39.942  52.229  52.287  1.00  0.00           C
ATOM    600  HA  PRO A  49      39.827  54.944  54.114  1.00  0.00           H
ATOM    601  HB2 PRO A  49      37.651  54.582  52.478  1.00  0.00           H
ATOM    602  HB3 PRO A  49      39.273  54.838  51.794  1.00  0.00           H
ATOM    603  HG2 PRO A  49      37.839  52.180  52.276  1.00  0.00           H
ATOM    604  HG3 PRO A  49      38.460  52.712  50.726  1.00  0.00           H
ATOM    605  HD2 PRO A  49      39.812  51.148  52.344  1.00  0.00           H
ATOM    606  HD3 PRO A  49      40.757  52.418  51.589  1.00  0.00           H
ATOM    607  N   GLN A  50      37.920  54.585  55.747  1.00  0.00           N
ATOM    608  CA  GLN A  50      37.092  54.246  57.040  1.00  0.00           C
ATOM    609  C   GLN A  50      35.717  53.607  56.740  1.00  0.00           C
ATOM    610  O   GLN A  50      35.087  52.883  57.497  1.00  0.00           O
ATOM    611  CB  GLN A  50      37.172  55.518  57.922  1.00  0.00           C
ATOM    612  CG  GLN A  50      38.529  55.742  58.613  1.00  0.00           C
ATOM    613  CD  GLN A  50      38.956  54.684  59.743  1.00  0.00           C
ATOM    614  NE2 GLN A  50      40.196  54.639  60.194  1.00  0.00           N
ATOM    615  OE1 GLN A  50      38.116  53.926  60.197  1.00  0.00           O
ATOM    616  H   GLN A  50      38.142  55.541  55.508  1.00  0.00           H
ATOM    617  HA  GLN A  50      37.753  53.532  57.531  1.00  0.00           H
ATOM    618  HB2 GLN A  50      36.982  56.405  57.319  1.00  0.00           H
ATOM    619  HB3 GLN A  50      36.411  55.471  58.700  1.00  0.00           H
ATOM    620  HG2 GLN A  50      39.261  55.700  57.807  1.00  0.00           H
ATOM    621  HG3 GLN A  50      38.622  56.702  59.121  1.00  0.00           H
ATOM    622 HE21 GLN A  50      40.306  53.825  60.781  1.00  0.00           H
ATOM    623 HE22 GLN A  50      40.943  55.071  59.669  1.00  0.00           H
ATOM    624  N   ASP A  51      35.189  53.856  55.552  1.00  0.00           N
ATOM    625  CA  ASP A  51      34.098  53.002  55.069  1.00  0.00           C
ATOM    626  C   ASP A  51      34.394  52.516  53.656  1.00  0.00           C
ATOM    627  O   ASP A  51      35.230  53.054  52.938  1.00  0.00           O
ATOM    628  CB  ASP A  51      32.699  53.686  55.117  1.00  0.00           C
ATOM    629  CG  ASP A  51      32.412  54.409  56.406  1.00  0.00           C
ATOM    630  OD1 ASP A  51      32.045  53.701  57.350  1.00  0.00           O
ATOM    631  OD2 ASP A  51      32.534  55.662  56.577  1.00  0.00           O
ATOM    632  H   ASP A  51      35.781  54.217  54.817  1.00  0.00           H
ATOM    633  HA  ASP A  51      34.067  52.100  55.680  1.00  0.00           H
ATOM    634  HB2 ASP A  51      32.657  54.459  54.350  1.00  0.00           H
ATOM    635  HB3 ASP A  51      31.879  52.981  54.978  1.00  0.00           H
ATOM    636  N   MET A  52      33.528  51.606  53.212  1.00  0.00           N
ATOM    637  CA  MET A  52      33.624  50.911  51.878  1.00  0.00           C
ATOM    638  C   MET A  52      32.558  51.511  50.945  1.00  0.00           C
ATOM    639  O   MET A  52      32.193  50.878  49.949  1.00  0.00           O
ATOM    640  CB  MET A  52      33.527  49.409  52.030  1.00  0.00           C
ATOM    641  CG  MET A  52      34.555  48.720  52.886  1.00  0.00           C
ATOM    642  SD  MET A  52      36.243  48.882  52.248  1.00  0.00           S
ATOM    643  CE  MET A  52      36.990  49.469  53.782  1.00  0.00           C
ATOM    644  H   MET A  52      32.832  51.182  53.808  1.00  0.00           H
ATOM    645  HA  MET A  52      34.579  51.104  51.390  1.00  0.00           H
ATOM    646  HB2 MET A  52      32.534  49.161  52.406  1.00  0.00           H
ATOM    647  HB3 MET A  52      33.538  48.867  51.084  1.00  0.00           H
ATOM    648  HG2 MET A  52      34.605  49.026  53.931  1.00  0.00           H
ATOM    649  HG3 MET A  52      34.314  47.658  52.837  1.00  0.00           H
ATOM    650  HE1 MET A  52      37.869  50.042  53.486  1.00  0.00           H
ATOM    651  HE2 MET A  52      36.529  50.180  54.468  1.00  0.00           H
ATOM    652  HE3 MET A  52      37.370  48.626  54.357  1.00  0.00           H
ATOM    653  N   GLU A  53      32.091  52.735  51.217  1.00  0.00           N
ATOM    654  CA  GLU A  53      31.147  53.414  50.352  1.00  0.00           C
ATOM    655  C   GLU A  53      31.802  53.824  49.120  1.00  0.00           C
ATOM    656  O   GLU A  53      32.912  54.253  49.090  1.00  0.00           O
ATOM    657  CB  GLU A  53      30.436  54.607  51.192  1.00  0.00           C
ATOM    658  CG  GLU A  53      29.226  54.227  52.018  1.00  0.00           C
ATOM    659  CD  GLU A  53      28.108  53.679  51.135  1.00  0.00           C
ATOM    660  OE1 GLU A  53      28.065  53.910  49.943  1.00  0.00           O
ATOM    661  OE2 GLU A  53      27.156  53.072  51.658  1.00  0.00           O
ATOM    662  H   GLU A  53      32.448  53.332  51.949  1.00  0.00           H
ATOM    663  HA  GLU A  53      30.325  52.762  50.056  1.00  0.00           H
ATOM    664  HB2 GLU A  53      31.218  54.916  51.884  1.00  0.00           H
ATOM    665  HB3 GLU A  53      30.111  55.414  50.535  1.00  0.00           H
ATOM    666  HG2 GLU A  53      29.550  53.401  52.651  1.00  0.00           H
ATOM    667  HG3 GLU A  53      29.003  55.043  52.705  1.00  0.00           H
ATOM    668  N   LEU A  54      31.163  53.684  47.964  1.00 -0.02           N
ATOM    669  CA  LEU A  54      31.679  53.957  46.685  1.00 -0.02           C
ATOM    670  C   LEU A  54      32.155  55.429  46.518  1.00 -0.02           C
ATOM    671  O   LEU A  54      33.266  55.645  46.042  1.00 -0.02           O
ATOM    672  CB  LEU A  54      30.585  53.677  45.622  1.00 -0.02           C
ATOM    673  CG  LEU A  54      31.050  53.913  44.159  1.00 -0.02           C
ATOM    674  CD1 LEU A  54      32.163  53.031  43.659  1.00 -0.02           C
ATOM    675  CD2 LEU A  54      29.869  53.810  43.172  1.00 -0.02           C
ATOM    676  H   LEU A  54      30.361  53.089  47.813  1.00 -0.02           H
ATOM    677  HA  LEU A  54      32.431  53.223  46.394  1.00 -0.02           H
ATOM    678  HB2 LEU A  54      30.231  52.647  45.639  1.00 -0.02           H
ATOM    679  HB3 LEU A  54      29.758  54.329  45.904  1.00 -0.02           H
ATOM    680  HG  LEU A  54      31.365  54.952  44.059  1.00 -0.02           H
ATOM    681 HD11 LEU A  54      31.848  51.988  43.680  1.00 -0.02           H
ATOM    682 HD12 LEU A  54      32.464  53.418  42.686  1.00 -0.02           H
ATOM    683 HD13 LEU A  54      33.019  53.215  44.308  1.00 -0.02           H
ATOM    684 HD21 LEU A  54      28.904  54.165  43.534  1.00 -0.02           H
ATOM    685 HD22 LEU A  54      29.993  54.472  42.316  1.00 -0.02           H
ATOM    686 HD23 LEU A  54      29.778  52.762  42.887  1.00 -0.02           H
ATOM    687  N   VAL A  55      31.414  56.369  47.123  1.00 -0.01           N
ATOM    688  CA  VAL A  55      31.735  57.813  47.235  1.00 -0.01           C
ATOM    689  C   VAL A  55      33.020  58.021  48.011  1.00 -0.01           C
ATOM    690  O   VAL A  55      33.880  58.845  47.648  1.00 -0.01           O
ATOM    691  CB  VAL A  55      30.634  58.654  47.923  1.00 -0.01           C
ATOM    692  CG1 VAL A  55      30.485  58.510  49.467  1.00 -0.01           C
ATOM    693  CG2 VAL A  55      30.739  60.125  47.601  1.00 -0.01           C
ATOM    694  H   VAL A  55      30.553  55.962  47.458  1.00 -0.01           H
ATOM    695  HA  VAL A  55      31.791  58.140  46.197  1.00 -0.01           H
ATOM    696  HB  VAL A  55      29.708  58.249  47.514  1.00 -0.01           H
ATOM    697 HG11 VAL A  55      31.105  59.214  50.021  1.00 -0.01           H
ATOM    698 HG12 VAL A  55      29.454  58.719  49.754  1.00 -0.01           H
ATOM    699 HG13 VAL A  55      30.676  57.498  49.823  1.00 -0.01           H
ATOM    700 HG21 VAL A  55      30.805  60.155  46.513  1.00 -0.01           H
ATOM    701 HG22 VAL A  55      29.936  60.805  47.886  1.00 -0.01           H
ATOM    702 HG23 VAL A  55      31.685  60.557  47.926  1.00 -0.01           H
ATOM    703  N   THR A  56      33.150  57.261  49.142  1.00  0.01           N
ATOM    704  CA  THR A  56      34.349  57.306  50.033  1.00  0.01           C
ATOM    705  C   THR A  56      35.628  56.543  49.581  1.00  0.01           C
ATOM    706  O   THR A  56      36.738  56.942  49.818  1.00  0.01           O
ATOM    707  CB  THR A  56      34.032  56.937  51.523  1.00  0.01           C
ATOM    708  CG2 THR A  56      35.115  56.911  52.620  1.00  0.01           C
ATOM    709  OG1 THR A  56      32.945  57.765  51.893  1.00  0.01           O
ATOM    710  H   THR A  56      32.399  56.616  49.342  1.00  0.01           H
ATOM    711  HA  THR A  56      34.604  58.361  50.130  1.00  0.01           H
ATOM    712  HB  THR A  56      33.727  55.896  51.409  1.00  0.01           H
ATOM    713  HG1 THR A  56      32.513  57.302  52.615  1.00  0.01           H
ATOM    714 HG21 THR A  56      35.944  57.569  52.362  1.00  0.01           H
ATOM    715 HG22 THR A  56      34.793  57.287  53.591  1.00  0.01           H
ATOM    716 HG23 THR A  56      35.521  55.903  52.702  1.00  0.01           H
ATOM    717  N   MET A  57      35.441  55.471  48.823  1.00  0.01           N
ATOM    718  CA  MET A  57      36.444  54.831  48.026  1.00  0.01           C
ATOM    719  C   MET A  57      36.912  55.649  46.870  1.00  0.01           C
ATOM    720  O   MET A  57      38.106  55.688  46.517  1.00  0.01           O
ATOM    721  CB  MET A  57      35.826  53.466  47.629  1.00  0.01           C
ATOM    722  CG  MET A  57      35.650  52.570  48.815  1.00  0.01           C
ATOM    723  SD  MET A  57      35.665  50.872  48.224  1.00  0.01           S
ATOM    724  CE  MET A  57      34.122  51.002  47.276  1.00  0.01           C
ATOM    725  H   MET A  57      34.505  55.119  48.683  1.00  0.01           H
ATOM    726  HA  MET A  57      37.256  54.538  48.692  1.00  0.01           H
ATOM    727  HB2 MET A  57      34.973  53.575  46.959  1.00  0.01           H
ATOM    728  HB3 MET A  57      36.581  53.063  46.955  1.00  0.01           H
ATOM    729  HG2 MET A  57      36.593  52.737  49.335  1.00  0.01           H
ATOM    730  HG3 MET A  57      34.800  52.792  49.460  1.00  0.01           H
ATOM    731  HE1 MET A  57      34.205  51.548  46.336  1.00  0.01           H
ATOM    732  HE2 MET A  57      33.918  50.025  46.837  1.00  0.01           H
ATOM    733  HE3 MET A  57      33.277  51.376  47.854  1.00  0.01           H
ATOM    734  N   SER A  58      36.005  56.366  46.174  1.00 -0.03           N
ATOM    735  CA  SER A  58      36.361  57.342  45.130  1.00 -0.03           C
ATOM    736  C   SER A  58      37.134  58.566  45.679  1.00 -0.03           C
ATOM    737  O   SER A  58      38.163  58.825  45.146  1.00 -0.03           O
ATOM    738  CB  SER A  58      35.113  57.772  44.274  1.00 -0.03           C
ATOM    739  OG  SER A  58      35.550  58.632  43.299  1.00 -0.03           O
ATOM    740  H   SER A  58      35.051  56.316  46.501  1.00 -0.03           H
ATOM    741  HA  SER A  58      37.002  56.858  44.393  1.00 -0.03           H
ATOM    742  HB2 SER A  58      34.724  56.917  43.721  1.00 -0.03           H
ATOM    743  HB3 SER A  58      34.364  58.139  44.976  1.00 -0.03           H
ATOM    744  HG  SER A  58      35.717  59.525  43.608  1.00 -0.03           H
ATOM    745  N   SER A  59      36.632  59.149  46.743  1.00  0.03           N
ATOM    746  CA  SER A  59      37.323  60.322  47.313  1.00  0.03           C
ATOM    747  C   SER A  59      38.727  59.942  47.833  1.00  0.03           C
ATOM    748  O   SER A  59      39.686  60.740  47.855  1.00  0.03           O
ATOM    749  CB  SER A  59      36.598  60.826  48.564  1.00  0.03           C
ATOM    750  OG  SER A  59      37.120  62.052  48.976  1.00  0.03           O
ATOM    751  H   SER A  59      35.680  58.985  47.036  1.00  0.03           H
ATOM    752  HA  SER A  59      37.413  61.113  46.569  1.00  0.03           H
ATOM    753  HB2 SER A  59      35.516  60.920  48.471  1.00  0.03           H
ATOM    754  HB3 SER A  59      36.760  60.032  49.293  1.00  0.03           H
ATOM    755  HG  SER A  59      37.266  61.996  49.923  1.00  0.03           H
ATOM    756  N   GLN A  60      38.951  58.670  48.231  1.00  0.01           N
ATOM    757  CA  GLN A  60      40.332  58.275  48.631  1.00  0.01           C
ATOM    758  C   GLN A  60      41.173  58.183  47.330  1.00  0.01           C
ATOM    759  O   GLN A  60      42.389  58.554  47.403  1.00  0.01           O
ATOM    760  CB  GLN A  60      40.283  57.024  49.460  1.00  0.01           C
ATOM    761  CG  GLN A  60      41.561  57.033  50.438  1.00  0.01           C
ATOM    762  CD  GLN A  60      42.055  55.637  50.788  1.00  0.01           C
ATOM    763  NE2 GLN A  60      42.759  55.495  51.834  1.00  0.01           N
ATOM    764  OE1 GLN A  60      41.837  54.679  50.065  1.00  0.01           O
ATOM    765  H   GLN A  60      38.223  57.974  48.161  1.00  0.01           H
ATOM    766  HA  GLN A  60      40.763  59.071  49.238  1.00  0.01           H
ATOM    767  HB2 GLN A  60      39.400  57.048  50.099  1.00  0.01           H
ATOM    768  HB3 GLN A  60      40.308  56.103  48.878  1.00  0.01           H
ATOM    769  HG2 GLN A  60      42.289  57.647  49.909  1.00  0.01           H
ATOM    770  HG3 GLN A  60      41.227  57.539  51.344  1.00  0.01           H
ATOM    771 HE21 GLN A  60      43.110  54.583  52.089  1.00  0.01           H
ATOM    772 HE22 GLN A  60      42.943  56.368  52.307  1.00  0.01           H
ATOM    773  N   ALA A  61      40.577  57.852  46.182  1.00 -0.03           N
ATOM    774  CA  ALA A  61      41.284  57.702  44.920  1.00 -0.03           C
ATOM    775  C   ALA A  61      41.561  59.086  44.310  1.00 -0.03           C
ATOM    776  O   ALA A  61      42.554  59.317  43.604  1.00 -0.03           O
ATOM    777  CB  ALA A  61      40.584  56.695  44.002  1.00 -0.03           C
ATOM    778  H   ALA A  61      39.574  57.758  46.108  1.00 -0.03           H
ATOM    779  HA  ALA A  61      42.261  57.325  45.221  1.00 -0.03           H
ATOM    780  HB1 ALA A  61      40.189  55.828  44.532  1.00 -0.03           H
ATOM    781  HB2 ALA A  61      39.787  57.120  43.392  1.00 -0.03           H
ATOM    782  HB3 ALA A  61      41.319  56.349  43.275  1.00 -0.03           H
ATOM    783  N   GLN A  62      40.726  59.994  44.669  1.00 -0.16           N
ATOM    784  CA  GLN A  62      40.863  61.380  44.395  1.00 -0.16           C
ATOM    785  C   GLN A  62      42.045  61.968  45.140  1.00 -0.16           C
ATOM    786  O   GLN A  62      42.818  62.763  44.538  1.00 -0.16           O
ATOM    787  CB  GLN A  62      39.650  62.180  44.791  1.00 -0.16           C
ATOM    788  CG  GLN A  62      38.522  62.152  43.761  1.00 -0.16           C
ATOM    789  CD  GLN A  62      37.298  62.941  44.209  1.00 -0.16           C
ATOM    790  NE2 GLN A  62      36.509  63.474  43.284  1.00 -0.16           N
ATOM    791  OE1 GLN A  62      36.986  63.162  45.428  1.00 -0.16           O
ATOM    792  H   GLN A  62      39.845  59.679  45.050  1.00 -0.16           H
ATOM    793  HA  GLN A  62      41.096  61.552  43.344  1.00 -0.16           H
ATOM    794  HB2 GLN A  62      39.214  61.822  45.724  1.00 -0.16           H
ATOM    795  HB3 GLN A  62      39.970  63.214  44.919  1.00 -0.16           H
ATOM    796  HG2 GLN A  62      38.921  62.771  42.956  1.00 -0.16           H
ATOM    797  HG3 GLN A  62      38.211  61.151  43.460  1.00 -0.16           H
ATOM    798 HE21 GLN A  62      35.787  64.132  43.540  1.00 -0.16           H
ATOM    799 HE22 GLN A  62      36.719  63.441  42.297  1.00 -0.16           H
ATOM    800  N   ASP A  63      42.315  61.553  46.363  1.00 -0.01           N
ATOM    801  CA  ASP A  63      43.529  62.028  47.056  1.00 -0.01           C
ATOM    802  C   ASP A  63      44.788  61.562  46.468  1.00 -0.01           C
ATOM    803  O   ASP A  63      45.741  62.336  46.168  1.00 -0.01           O
ATOM    804  CB  ASP A  63      43.336  61.648  48.532  1.00 -0.01           C
ATOM    805  CG  ASP A  63      42.373  62.442  49.346  1.00 -0.01           C
ATOM    806  OD1 ASP A  63      42.229  63.616  49.080  1.00 -0.01           O
ATOM    807  OD2 ASP A  63      41.774  61.875  50.274  1.00 -0.01           O
ATOM    808  H   ASP A  63      41.615  61.077  46.913  1.00 -0.01           H
ATOM    809  HA  ASP A  63      43.640  63.092  46.846  1.00 -0.01           H
ATOM    810  HB2 ASP A  63      43.073  60.590  48.526  1.00 -0.01           H
ATOM    811  HB3 ASP A  63      44.317  61.737  48.998  1.00 -0.01           H
ATOM    812  N   ARG A  64      44.842  60.287  46.061  1.00  0.02           N
ATOM    813  CA  ARG A  64      46.002  59.723  45.221  1.00  0.02           C
ATOM    814  C   ARG A  64      46.186  60.541  43.915  1.00  0.02           C
ATOM    815  O   ARG A  64      47.223  60.596  43.321  1.00  0.02           O
ATOM    816  CB  ARG A  64      45.868  58.242  44.869  1.00  0.02           C
ATOM    817  CG  ARG A  64      45.781  57.383  46.172  1.00  0.02           C
ATOM    818  CD  ARG A  64      45.751  55.879  45.938  1.00  0.02           C
ATOM    819  NE  ARG A  64      44.401  55.390  45.609  1.00  0.02           N
ATOM    820  CZ  ARG A  64      43.492  55.055  46.525  1.00  0.02           C
ATOM    821  NH1 ARG A  64      43.532  55.376  47.801  1.00  0.02           N
ATOM    822  NH2 ARG A  64      42.467  54.423  45.998  1.00  0.02           N
ATOM    823  H   ARG A  64      44.104  59.629  46.266  1.00  0.02           H
ATOM    824  HA  ARG A  64      46.882  59.884  45.845  1.00  0.02           H
ATOM    825  HB2 ARG A  64      44.944  58.018  44.335  1.00  0.02           H
ATOM    826  HB3 ARG A  64      46.726  57.932  44.273  1.00  0.02           H
ATOM    827  HG2 ARG A  64      46.620  57.596  46.835  1.00  0.02           H
ATOM    828  HG3 ARG A  64      44.868  57.547  46.744  1.00  0.02           H
ATOM    829  HD2 ARG A  64      46.365  55.673  45.061  1.00  0.02           H
ATOM    830  HD3 ARG A  64      46.193  55.385  46.803  1.00  0.02           H
ATOM    831  HE  ARG A  64      44.240  55.012  44.686  1.00  0.02           H
ATOM    832 HH11 ARG A  64      44.328  55.857  48.195  1.00  0.02           H
ATOM    833 HH12 ARG A  64      42.773  55.100  48.408  1.00  0.02           H
ATOM    834 HH21 ARG A  64      42.391  54.433  44.991  1.00  0.02           H
ATOM    835 HH22 ARG A  64      41.927  53.833  46.614  1.00  0.02           H
ATOM    836  N   TYR A  65      45.063  61.085  43.317  1.00 -0.04           N
ATOM    837  CA  TYR A  65      45.023  61.702  42.021  1.00 -0.04           C
ATOM    838  C   TYR A  65      45.692  63.078  42.099  1.00 -0.04           C
ATOM    839  O   TYR A  65      46.774  63.174  41.511  1.00 -0.04           O
ATOM    840  CB  TYR A  65      43.596  61.819  41.325  1.00 -0.04           C
ATOM    841  CG  TYR A  65      43.471  62.432  39.955  1.00 -0.04           C
ATOM    842  CD1 TYR A  65      43.841  61.724  38.835  1.00 -0.04           C
ATOM    843  CD2 TYR A  65      42.996  63.704  39.923  1.00 -0.04           C
ATOM    844  CE1 TYR A  65      43.698  62.429  37.590  1.00 -0.04           C
ATOM    845  CE2 TYR A  65      42.791  64.335  38.686  1.00 -0.04           C
ATOM    846  CZ  TYR A  65      43.212  63.722  37.481  1.00 -0.04           C
ATOM    847  OH  TYR A  65      43.118  64.372  36.293  1.00 -0.04           O
ATOM    848  H   TYR A  65      44.193  60.812  43.751  1.00 -0.04           H
ATOM    849  HA  TYR A  65      45.543  61.066  41.304  1.00 -0.04           H
ATOM    850  HB2 TYR A  65      43.163  60.819  41.299  1.00 -0.04           H
ATOM    851  HB3 TYR A  65      42.982  62.314  42.078  1.00 -0.04           H
ATOM    852  HD1 TYR A  65      44.298  60.746  38.829  1.00 -0.04           H
ATOM    853  HD2 TYR A  65      42.678  64.216  40.820  1.00 -0.04           H
ATOM    854  HE1 TYR A  65      43.929  61.958  36.646  1.00 -0.04           H
ATOM    855  HE2 TYR A  65      42.408  65.337  38.558  1.00 -0.04           H
ATOM    856  HH  TYR A  65      42.591  65.169  36.196  1.00 -0.04           H
ATOM    857  N   THR A  66      45.341  63.882  43.103  1.00  0.02           N
ATOM    858  CA  THR A  66      46.045  65.167  43.384  1.00  0.02           C
ATOM    859  C   THR A  66      47.486  64.900  43.860  1.00  0.02           C
ATOM    860  O   THR A  66      48.385  65.701  43.517  1.00  0.02           O
ATOM    861  CB  THR A  66      45.190  66.092  44.294  1.00  0.02           C
ATOM    862  CG2 THR A  66      46.061  67.288  44.721  1.00  0.02           C
ATOM    863  OG1 THR A  66      44.126  66.586  43.471  1.00  0.02           O
ATOM    864  H   THR A  66      44.634  63.571  43.754  1.00  0.02           H
ATOM    865  HA  THR A  66      46.124  65.595  42.385  1.00  0.02           H
ATOM    866  HB  THR A  66      44.797  65.680  45.224  1.00  0.02           H
ATOM    867  HG1 THR A  66      43.416  65.946  43.561  1.00  0.02           H
ATOM    868 HG21 THR A  66      46.801  66.988  45.463  1.00  0.02           H
ATOM    869 HG22 THR A  66      46.708  67.582  43.894  1.00  0.02           H
ATOM    870 HG23 THR A  66      45.621  68.136  45.245  1.00  0.02           H
ATOM    871  N   ASP A  67      47.779  63.803  44.600  1.00 -0.01           N
ATOM    872  CA  ASP A  67      49.128  63.534  45.001  1.00 -0.01           C
ATOM    873  C   ASP A  67      50.076  63.383  43.816  1.00 -0.01           C
ATOM    874  O   ASP A  67      51.182  63.838  43.869  1.00 -0.01           O
ATOM    875  CB  ASP A  67      49.338  62.362  45.875  1.00 -0.01           C
ATOM    876  CG  ASP A  67      48.686  62.441  47.233  1.00 -0.01           C
ATOM    877  OD1 ASP A  67      48.257  63.568  47.592  1.00 -0.01           O
ATOM    878  OD2 ASP A  67      48.701  61.427  47.973  1.00 -0.01           O
ATOM    879  H   ASP A  67      47.017  63.190  44.851  1.00 -0.01           H
ATOM    880  HA  ASP A  67      49.470  64.421  45.534  1.00 -0.01           H
ATOM    881  HB2 ASP A  67      48.984  61.466  45.364  1.00 -0.01           H
ATOM    882  HB3 ASP A  67      50.395  62.279  46.126  1.00 -0.01           H
ATOM    883  N   TYR A  68      49.574  62.811  42.713  1.00  0.00           N
ATOM    884  CA  TYR A  68      50.459  62.556  41.483  1.00  0.00           C
ATOM    885  C   TYR A  68      50.781  63.868  40.740  1.00  0.00           C
ATOM    886  O   TYR A  68      51.828  64.009  40.162  1.00  0.00           O
ATOM    887  CB  TYR A  68      49.745  61.529  40.631  1.00  0.00           C
ATOM    888  CG  TYR A  68      50.049  61.523  39.149  1.00  0.00           C
ATOM    889  CD1 TYR A  68      51.326  61.274  38.669  1.00  0.00           C
ATOM    890  CD2 TYR A  68      49.052  61.804  38.183  1.00  0.00           C
ATOM    891  CE1 TYR A  68      51.595  61.144  37.297  1.00  0.00           C
ATOM    892  CE2 TYR A  68      49.310  61.606  36.777  1.00  0.00           C
ATOM    893  CZ  TYR A  68      50.573  61.252  36.349  1.00  0.00           C
ATOM    894  OH  TYR A  68      50.792  61.155  35.021  1.00  0.00           O
ATOM    895  H   TYR A  68      48.600  62.549  42.661  1.00  0.00           H
ATOM    896  HA  TYR A  68      51.396  62.096  41.797  1.00  0.00           H
ATOM    897  HB2 TYR A  68      50.018  60.615  41.159  1.00  0.00           H
ATOM    898  HB3 TYR A  68      48.665  61.631  40.736  1.00  0.00           H
ATOM    899  HD1 TYR A  68      52.114  61.070  39.378  1.00  0.00           H
ATOM    900  HD2 TYR A  68      48.063  62.058  38.534  1.00  0.00           H
ATOM    901  HE1 TYR A  68      52.553  60.740  37.006  1.00  0.00           H
ATOM    902  HE2 TYR A  68      48.466  61.626  36.104  1.00  0.00           H
ATOM    903  HH  TYR A  68      51.678  61.417  34.762  1.00  0.00           H
ATOM    904  N   LEU A  69      49.926  64.879  40.825  1.00  0.00           N
ATOM    905  CA  LEU A  69      50.141  66.191  40.219  1.00  0.00           C
ATOM    906  C   LEU A  69      50.948  67.163  41.046  1.00  0.00           C
ATOM    907  O   LEU A  69      51.712  67.943  40.453  1.00  0.00           O
ATOM    908  CB  LEU A  69      48.806  66.694  39.748  1.00  0.00           C
ATOM    909  CG  LEU A  69      47.945  65.754  38.908  1.00  0.00           C
ATOM    910  CD1 LEU A  69      46.596  66.262  38.525  1.00  0.00           C
ATOM    911  CD2 LEU A  69      48.526  65.061  37.670  1.00  0.00           C
ATOM    912  H   LEU A  69      49.105  64.748  41.397  1.00  0.00           H
ATOM    913  HA  LEU A  69      50.819  66.070  39.375  1.00  0.00           H
ATOM    914  HB2 LEU A  69      48.167  66.975  40.585  1.00  0.00           H
ATOM    915  HB3 LEU A  69      48.945  67.604  39.164  1.00  0.00           H
ATOM    916  HG  LEU A  69      47.735  64.977  39.643  1.00  0.00           H
ATOM    917 HD11 LEU A  69      46.660  67.172  37.929  1.00  0.00           H
ATOM    918 HD12 LEU A  69      46.004  65.511  38.001  1.00  0.00           H
ATOM    919 HD13 LEU A  69      46.096  66.547  39.451  1.00  0.00           H
ATOM    920 HD21 LEU A  69      49.512  64.661  37.907  1.00  0.00           H
ATOM    921 HD22 LEU A  69      47.751  64.368  37.343  1.00  0.00           H
ATOM    922 HD23 LEU A  69      48.739  65.770  36.870  1.00  0.00           H
ATOM    923  N   ILE A  70      51.027  66.983  42.428  1.00  0.00           N
ATOM    924  CA  ILE A  70      52.004  67.552  43.391  1.00  0.00           C
ATOM    925  C   ILE A  70      53.446  67.076  43.175  1.00  0.00           C
ATOM    926  O   ILE A  70      54.381  67.858  43.246  1.00  0.00           O
ATOM    927  CB  ILE A  70      51.628  67.557  44.855  1.00  0.00           C
ATOM    928  CG1 ILE A  70      50.272  68.298  45.090  1.00  0.00           C
ATOM    929  CG2 ILE A  70      52.587  68.299  45.769  1.00  0.00           C
ATOM    930  CD1 ILE A  70      49.418  67.921  46.281  1.00  0.00           C
ATOM    931  H   ILE A  70      50.436  66.274  42.837  1.00  0.00           H
ATOM    932  HA  ILE A  70      52.047  68.591  43.066  1.00  0.00           H
ATOM    933  HB  ILE A  70      51.498  66.557  45.268  1.00  0.00           H
ATOM    934 HG12 ILE A  70      50.563  69.349  45.091  1.00  0.00           H
ATOM    935 HG13 ILE A  70      49.742  68.178  44.145  1.00  0.00           H
ATOM    936 HG21 ILE A  70      53.474  67.666  45.751  1.00  0.00           H
ATOM    937 HG22 ILE A  70      52.864  69.267  45.352  1.00  0.00           H
ATOM    938 HG23 ILE A  70      52.357  68.260  46.834  1.00  0.00           H
ATOM    939 HD11 ILE A  70      50.006  68.075  47.186  1.00  0.00           H
ATOM    940 HD12 ILE A  70      48.636  68.669  46.412  1.00  0.00           H
ATOM    941 HD13 ILE A  70      48.953  66.937  46.232  1.00  0.00           H
ATOM    942  N   GLU A  71      53.728  65.774  42.876  1.00  0.00           N
ATOM    943  CA  GLU A  71      55.120  65.268  42.683  1.00  0.00           C
ATOM    944  C   GLU A  71      55.672  65.525  41.217  1.00  0.00           C
ATOM    945  O   GLU A  71      56.851  65.540  40.843  1.00  0.00           O
ATOM    946  CB  GLU A  71      55.155  63.800  43.050  1.00  0.00           C
ATOM    947  CG  GLU A  71      54.123  62.920  42.307  1.00  0.00           C
ATOM    948  CD  GLU A  71      54.189  61.501  42.898  1.00  0.00           C
ATOM    949  OE1 GLU A  71      53.225  60.954  43.547  1.00  0.00           O
ATOM    950  OE2 GLU A  71      55.256  60.893  42.579  1.00  0.00           O
ATOM    951  H   GLU A  71      52.981  65.103  42.989  1.00  0.00           H
ATOM    952  HA  GLU A  71      55.826  65.801  43.320  1.00  0.00           H
ATOM    953  HB2 GLU A  71      56.153  63.361  43.079  1.00  0.00           H
ATOM    954  HB3 GLU A  71      54.864  63.812  44.100  1.00  0.00           H
ATOM    955  HG2 GLU A  71      53.137  63.361  42.451  1.00  0.00           H
ATOM    956  HG3 GLU A  71      54.496  62.788  41.291  1.00  0.00           H
ATOM    957  N   THR A  72      54.687  65.916  40.347  1.00  0.01           N
ATOM    958  CA  THR A  72      54.836  66.200  38.877  1.00  0.01           C
ATOM    959  C   THR A  72      55.047  67.695  38.618  1.00  0.01           C
ATOM    960  O   THR A  72      55.982  68.044  37.895  1.00  0.01           O
ATOM    961  CB  THR A  72      53.785  65.499  38.040  1.00  0.01           C
ATOM    962  CG2 THR A  72      53.911  65.865  36.573  1.00  0.01           C
ATOM    963  OG1 THR A  72      53.804  64.151  38.363  1.00  0.01           O
ATOM    964  H   THR A  72      53.728  65.877  40.663  1.00  0.01           H
ATOM    965  HA  THR A  72      55.749  65.758  38.479  1.00  0.01           H
ATOM    966  HB  THR A  72      52.860  65.878  38.474  1.00  0.01           H
ATOM    967  HG1 THR A  72      53.182  64.133  39.094  1.00  0.01           H
ATOM    968 HG21 THR A  72      53.166  65.273  36.041  1.00  0.01           H
ATOM    969 HG22 THR A  72      53.822  66.931  36.361  1.00  0.01           H
ATOM    970 HG23 THR A  72      54.908  65.522  36.298  1.00  0.01           H
ATOM    971  N   LEU A  73      54.173  68.626  39.161  1.00  0.00           N
ATOM    972  CA  LEU A  73      54.487  70.061  39.115  1.00  0.00           C
ATOM    973  C   LEU A  73      55.691  70.455  40.013  1.00  0.00           C
ATOM    974  O   LEU A  73      56.273  71.525  39.793  1.00  0.00           O
ATOM    975  CB  LEU A  73      53.170  70.867  39.401  1.00  0.00           C
ATOM    976  CG  LEU A  73      53.237  72.363  39.388  1.00  0.00           C
ATOM    977  CD1 LEU A  73      53.620  72.908  38.034  1.00  0.00           C
ATOM    978  CD2 LEU A  73      51.889  72.972  39.622  1.00  0.00           C
ATOM    979  H   LEU A  73      53.304  68.348  39.594  1.00  0.00           H
ATOM    980  HA  LEU A  73      54.821  70.351  38.118  1.00  0.00           H
ATOM    981  HB2 LEU A  73      52.469  70.594  38.613  1.00  0.00           H
ATOM    982  HB3 LEU A  73      52.834  70.494  40.369  1.00  0.00           H
ATOM    983  HG  LEU A  73      53.916  72.691  40.175  1.00  0.00           H
ATOM    984 HD11 LEU A  73      52.986  72.627  37.194  1.00  0.00           H
ATOM    985 HD12 LEU A  73      53.780  73.984  38.099  1.00  0.00           H
ATOM    986 HD13 LEU A  73      54.609  72.524  37.785  1.00  0.00           H
ATOM    987 HD21 LEU A  73      51.625  72.602  40.613  1.00  0.00           H
ATOM    988 HD22 LEU A  73      51.966  74.059  39.621  1.00  0.00           H
ATOM    989 HD23 LEU A  73      51.153  72.683  38.872  1.00  0.00           H
ATOM    990  N   ASP A  74      55.883  69.672  41.114  1.00  0.00           N
ATOM    991  CA  ASP A  74      56.975  69.772  42.053  1.00  0.00           C
ATOM    992  C   ASP A  74      57.174  71.227  42.527  1.00  0.00           C
ATOM    993  O   ASP A  74      58.321  71.712  42.656  1.00  0.00           O
ATOM    994  CB  ASP A  74      58.187  69.016  41.419  1.00  0.00           C
ATOM    995  CG  ASP A  74      59.382  68.803  42.371  1.00  0.00           C
ATOM    996  OD1 ASP A  74      59.149  68.505  43.554  1.00  0.00           O
ATOM    997  OD2 ASP A  74      60.524  68.846  41.875  1.00  0.00           O
ATOM    998  H   ASP A  74      55.211  68.938  41.285  1.00  0.00           H
ATOM    999  HA  ASP A  74      56.751  69.272  42.995  1.00  0.00           H
ATOM   1000  HB2 ASP A  74      57.878  68.088  40.938  1.00  0.00           H
ATOM   1001  HB3 ASP A  74      58.609  69.662  40.649  1.00  0.00           H
ATOM   1002  N   PRO A  75      56.145  71.967  43.035  1.00  0.00           N
ATOM   1003  CA  PRO A  75      56.354  73.277  43.806  1.00  0.00           C
ATOM   1004  C   PRO A  75      57.128  73.009  45.060  1.00  0.00           C
ATOM   1005  O   PRO A  75      56.808  72.008  45.717  1.00  0.00           O
ATOM   1006  CB  PRO A  75      54.920  73.713  44.097  1.00  0.00           C
ATOM   1007  CG  PRO A  75      54.165  72.394  44.267  1.00  0.00           C
ATOM   1008  CD  PRO A  75      54.790  71.504  43.183  1.00  0.00           C
ATOM   1009  HA  PRO A  75      56.864  74.027  43.202  1.00  0.00           H
ATOM   1010  HB2 PRO A  75      54.774  74.291  45.009  1.00  0.00           H
ATOM   1011  HB3 PRO A  75      54.590  74.300  43.240  1.00  0.00           H
ATOM   1012  HG2 PRO A  75      54.434  72.076  45.274  1.00  0.00           H
ATOM   1013  HG3 PRO A  75      53.096  72.528  44.102  1.00  0.00           H
ATOM   1014  HD2 PRO A  75      54.741  70.470  43.523  1.00  0.00           H
ATOM   1015  HD3 PRO A  75      54.094  71.548  42.345  1.00  0.00           H
ATOM   1016  N   LYS A  76      58.113  73.832  45.440  1.00  0.00           N
ATOM   1017  CA  LYS A  76      59.011  73.682  46.571  1.00  0.00           C
ATOM   1018  C   LYS A  76      58.645  74.672  47.653  1.00  0.00           C
ATOM   1019  O   LYS A  76      57.935  75.669  47.412  1.00  0.00           O
ATOM   1020  CB  LYS A  76      60.475  73.879  46.178  1.00  0.00           C
ATOM   1021  CG  LYS A  76      60.895  73.271  44.871  1.00  0.00           C
ATOM   1022  CD  LYS A  76      61.003  71.759  45.045  1.00  0.00           C
ATOM   1023  CE  LYS A  76      61.675  70.950  43.882  1.00  0.00           C
ATOM   1024  NZ  LYS A  76      63.119  71.060  43.976  1.00  0.00           N
ATOM   1025  H   LYS A  76      58.044  74.722  44.969  1.00  0.00           H
ATOM   1026  HA  LYS A  76      58.962  72.665  46.959  1.00  0.00           H
ATOM   1027  HB2 LYS A  76      60.635  74.946  46.026  1.00  0.00           H
ATOM   1028  HB3 LYS A  76      61.081  73.525  47.012  1.00  0.00           H
ATOM   1029  HG2 LYS A  76      60.224  73.507  44.044  1.00  0.00           H
ATOM   1030  HG3 LYS A  76      61.918  73.589  44.670  1.00  0.00           H
ATOM   1031  HD2 LYS A  76      61.490  71.549  45.997  1.00  0.00           H
ATOM   1032  HD3 LYS A  76      60.004  71.331  45.124  1.00  0.00           H
ATOM   1033  HE2 LYS A  76      61.455  69.888  43.997  1.00  0.00           H
ATOM   1034  HE3 LYS A  76      61.256  71.235  42.917  1.00  0.00           H
ATOM   1035  HZ1 LYS A  76      63.410  70.893  44.928  1.00  0.00           H
ATOM   1036  HZ2 LYS A  76      63.588  70.377  43.399  1.00  0.00           H
ATOM   1037  HZ3 LYS A  76      63.467  71.974  43.723  1.00  0.00           H
ATOM   1038  N   ALA A  77      59.292  74.532  48.791  1.00  0.00           N
ATOM   1039  CA  ALA A  77      58.778  75.194  50.002  1.00  0.00           C
ATOM   1040  C   ALA A  77      58.897  76.755  50.030  1.00  0.00           C
ATOM   1041  O   ALA A  77      59.877  77.269  49.536  1.00  0.00           O
ATOM   1042  CB  ALA A  77      59.534  74.559  51.144  1.00  0.00           C
ATOM   1043  H   ALA A  77      59.985  73.813  48.948  1.00  0.00           H
ATOM   1044  HA  ALA A  77      57.718  74.955  50.100  1.00  0.00           H
ATOM   1045  HB1 ALA A  77      60.578  74.862  51.064  1.00  0.00           H
ATOM   1046  HB2 ALA A  77      59.168  74.883  52.118  1.00  0.00           H
ATOM   1047  HB3 ALA A  77      59.486  73.470  51.141  1.00  0.00           H
ATOM   1048  N   GLY A  78      57.819  77.389  50.441  1.00  0.00           N
ATOM   1049  CA  GLY A  78      57.651  78.870  50.428  1.00  0.00           C
ATOM   1050  C   GLY A  78      57.250  79.531  49.092  1.00  0.00           C
ATOM   1051  O   GLY A  78      57.164  80.760  48.984  1.00  0.00           O
ATOM   1052  H   GLY A  78      57.092  76.906  50.950  1.00  0.00           H
ATOM   1053  HA2 GLY A  78      56.846  79.122  51.118  1.00  0.00           H
ATOM   1054  HA3 GLY A  78      58.522  79.319  50.906  1.00  0.00           H
ATOM   1055  N   GLN A  79      57.048  78.772  48.011  1.00  0.00           N
ATOM   1056  CA  GLN A  79      56.485  79.280  46.801  1.00  0.00           C
ATOM   1057  C   GLN A  79      54.984  79.568  46.909  1.00  0.00           C
ATOM   1058  O   GLN A  79      54.406  79.187  47.908  1.00  0.00           O
ATOM   1059  CB  GLN A  79      56.715  78.400  45.520  1.00  0.00           C
ATOM   1060  CG  GLN A  79      58.116  78.241  45.129  1.00  0.00           C
ATOM   1061  CD  GLN A  79      58.326  77.421  43.882  1.00  0.00           C
ATOM   1062  NE2 GLN A  79      59.298  77.773  43.079  1.00  0.00           N
ATOM   1063  OE1 GLN A  79      57.669  76.423  43.605  1.00  0.00           O
ATOM   1064  H   GLN A  79      57.334  77.804  48.033  1.00  0.00           H
ATOM   1065  HA  GLN A  79      56.959  80.237  46.585  1.00  0.00           H
ATOM   1066  HB2 GLN A  79      56.315  77.409  45.736  1.00  0.00           H
ATOM   1067  HB3 GLN A  79      56.178  78.816  44.667  1.00  0.00           H
ATOM   1068  HG2 GLN A  79      58.422  79.276  44.981  1.00  0.00           H
ATOM   1069  HG3 GLN A  79      58.690  77.867  45.976  1.00  0.00           H
ATOM   1070 HE21 GLN A  79      59.121  77.421  42.149  1.00  0.00           H
ATOM   1071 HE22 GLN A  79      59.701  78.695  43.173  1.00  0.00           H
ATOM   1072  N   HIE A  80      54.434  80.253  45.889  1.00  0.00           N
ATOM   1073  CA  HIE A  80      53.045  80.566  45.789  1.00  0.00           C
ATOM   1074  C   HIE A  80      52.417  80.092  44.469  1.00  0.00           C
ATOM   1075  O   HIE A  80      52.758  80.632  43.382  1.00  0.00           O
ATOM   1076  CB  HIE A  80      52.839  82.069  46.032  1.00  0.00           C
ATOM   1077  CG  HIE A  80      51.500  82.619  46.513  1.00  0.00           C
ATOM   1078  CD2 HIE A  80      50.254  82.032  46.381  1.00  0.00           C
ATOM   1079  ND1 HIE A  80      51.334  83.911  47.122  1.00  0.00           N
ATOM   1080  CE1 HIE A  80      50.017  83.987  47.373  1.00  0.00           C
ATOM   1081  NE2 HIE A  80      49.347  82.886  47.011  1.00  0.00           N
ATOM   1082  H   HIE A  80      55.107  80.648  45.248  1.00  0.00           H
ATOM   1083  HA  HIE A  80      52.607  80.036  46.634  1.00  0.00           H
ATOM   1084  HB2 HIE A  80      53.524  82.390  46.816  1.00  0.00           H
ATOM   1085  HB3 HIE A  80      53.149  82.609  45.137  1.00  0.00           H
ATOM   1086  HD2 HIE A  80      50.123  81.118  45.821  1.00  0.00           H
ATOM   1087  HE1 HIE A  80      49.523  84.821  47.849  1.00  0.00           H
ATOM   1088  HE2 HIE A  80      48.339  82.825  47.006  1.00  0.00           H
ATOM   1089  N   LEU A  81      51.692  79.014  44.560  1.00  0.00           N
ATOM   1090  CA  LEU A  81      51.055  78.327  43.429  1.00  0.00           C
ATOM   1091  C   LEU A  81      49.762  79.116  43.288  1.00  0.00           C
ATOM   1092  O   LEU A  81      49.124  79.627  44.237  1.00  0.00           O
ATOM   1093  CB  LEU A  81      50.766  76.853  43.842  1.00  0.00           C
ATOM   1094  CG  LEU A  81      49.964  75.932  42.868  1.00  0.00           C
ATOM   1095  CD1 LEU A  81      50.786  74.610  42.657  1.00  0.00           C
ATOM   1096  CD2 LEU A  81      48.538  75.816  43.322  1.00  0.00           C
ATOM   1097  H   LEU A  81      51.489  78.695  45.497  1.00  0.00           H
ATOM   1098  HA  LEU A  81      51.699  78.353  42.551  1.00  0.00           H
ATOM   1099  HB2 LEU A  81      51.723  76.407  44.110  1.00  0.00           H
ATOM   1100  HB3 LEU A  81      50.133  76.879  44.729  1.00  0.00           H
ATOM   1101  HG  LEU A  81      49.976  76.508  41.942  1.00  0.00           H
ATOM   1102 HD11 LEU A  81      50.577  74.041  43.563  1.00  0.00           H
ATOM   1103 HD12 LEU A  81      50.355  74.207  41.740  1.00  0.00           H
ATOM   1104 HD13 LEU A  81      51.821  74.899  42.476  1.00  0.00           H
ATOM   1105 HD21 LEU A  81      48.001  76.762  43.254  1.00  0.00           H
ATOM   1106 HD22 LEU A  81      48.001  75.074  42.731  1.00  0.00           H
ATOM   1107 HD23 LEU A  81      48.541  75.454  44.350  1.00  0.00           H
ATOM   1108  N   LEU A  82      49.190  78.984  42.095  1.00  0.00           N
ATOM   1109  CA  LEU A  82      47.824  79.365  41.809  1.00  0.00           C
ATOM   1110  C   LEU A  82      46.990  78.136  41.257  1.00  0.00           C
ATOM   1111  O   LEU A  82      47.460  77.320  40.403  1.00  0.00           O
ATOM   1112  CB  LEU A  82      47.915  80.502  40.770  1.00  0.00           C
ATOM   1113  CG  LEU A  82      46.720  81.102  39.998  1.00  0.00           C
ATOM   1114  CD1 LEU A  82      45.859  82.108  40.765  1.00  0.00           C
ATOM   1115  CD2 LEU A  82      47.243  81.853  38.708  1.00  0.00           C
ATOM   1116  H   LEU A  82      49.721  78.918  41.239  1.00  0.00           H
ATOM   1117  HA  LEU A  82      47.369  79.758  42.718  1.00  0.00           H
ATOM   1118  HB2 LEU A  82      48.478  81.317  41.224  1.00  0.00           H
ATOM   1119  HB3 LEU A  82      48.628  80.160  40.020  1.00  0.00           H
ATOM   1120  HG  LEU A  82      46.199  80.216  39.634  1.00  0.00           H
ATOM   1121 HD11 LEU A  82      46.469  82.938  41.121  1.00  0.00           H
ATOM   1122 HD12 LEU A  82      45.018  82.384  40.129  1.00  0.00           H
ATOM   1123 HD13 LEU A  82      45.450  81.623  41.652  1.00  0.00           H
ATOM   1124 HD21 LEU A  82      48.099  81.358  38.250  1.00  0.00           H
ATOM   1125 HD22 LEU A  82      46.453  82.139  38.014  1.00  0.00           H
ATOM   1126 HD23 LEU A  82      47.600  82.821  39.061  1.00  0.00           H
ATOM   1127  N   ASP A  83      45.763  77.948  41.769  1.00 -0.04           N
ATOM   1128  CA  ASP A  83      44.903  76.781  41.645  1.00 -0.04           C
ATOM   1129  C   ASP A  83      43.669  77.213  40.743  1.00 -0.04           C
ATOM   1130  O   ASP A  83      42.667  77.729  41.353  1.00 -0.04           O
ATOM   1131  CB  ASP A  83      44.774  76.243  43.101  1.00 -0.04           C
ATOM   1132  CG  ASP A  83      43.819  74.946  43.053  1.00 -0.04           C
ATOM   1133  OD1 ASP A  83      43.471  74.442  41.965  1.00 -0.04           O
ATOM   1134  OD2 ASP A  83      43.391  74.552  44.115  1.00 -0.04           O
ATOM   1135  H   ASP A  83      45.381  78.728  42.286  1.00 -0.04           H
ATOM   1136  HA  ASP A  83      45.418  75.994  41.094  1.00 -0.04           H
ATOM   1137  HB2 ASP A  83      45.757  75.889  43.412  1.00 -0.04           H
ATOM   1138  HB3 ASP A  83      44.427  77.036  43.763  1.00 -0.04           H
ATOM   1139  N   ILE A  84      43.863  77.165  39.396  1.00 -0.03           N
ATOM   1140  CA  ILE A  84      42.948  77.692  38.390  1.00 -0.03           C
ATOM   1141  C   ILE A  84      41.712  76.734  38.285  1.00 -0.03           C
ATOM   1142  O   ILE A  84      41.725  75.793  37.449  1.00 -0.03           O
ATOM   1143  CB  ILE A  84      43.569  77.965  37.007  1.00 -0.03           C
ATOM   1144  CG1 ILE A  84      44.951  78.633  37.186  1.00 -0.03           C
ATOM   1145  CG2 ILE A  84      42.588  78.805  36.149  1.00 -0.03           C
ATOM   1146  CD1 ILE A  84      45.489  79.236  35.955  1.00 -0.03           C
ATOM   1147  H   ILE A  84      44.749  76.754  39.138  1.00 -0.03           H
ATOM   1148  HA  ILE A  84      42.617  78.680  38.709  1.00 -0.03           H
ATOM   1149  HB  ILE A  84      43.770  77.064  36.428  1.00 -0.03           H
ATOM   1150 HG12 ILE A  84      44.951  79.416  37.945  1.00 -0.03           H
ATOM   1151 HG13 ILE A  84      45.658  77.848  37.455  1.00 -0.03           H
ATOM   1152 HG21 ILE A  84      42.939  78.891  35.120  1.00 -0.03           H
ATOM   1153 HG22 ILE A  84      41.620  78.305  36.127  1.00 -0.03           H
ATOM   1154 HG23 ILE A  84      42.449  79.789  36.597  1.00 -0.03           H
ATOM   1155 HD11 ILE A  84      44.839  80.056  35.649  1.00 -0.03           H
ATOM   1156 HD12 ILE A  84      46.481  79.682  36.028  1.00 -0.03           H
ATOM   1157 HD13 ILE A  84      45.596  78.463  35.195  1.00 -0.03           H
ATOM   1158  N   GLY A  85      40.707  77.023  39.070  1.00 -0.03           N
ATOM   1159  CA  GLY A  85      39.575  76.103  39.308  1.00 -0.03           C
ATOM   1160  C   GLY A  85      39.813  75.293  40.583  1.00 -0.03           C
ATOM   1161  O   GLY A  85      39.696  74.096  40.499  1.00 -0.03           O
ATOM   1162  H   GLY A  85      40.816  77.819  39.681  1.00 -0.03           H
ATOM   1163  HA2 GLY A  85      38.636  76.653  39.354  1.00 -0.03           H
ATOM   1164  HA3 GLY A  85      39.490  75.346  38.528  1.00 -0.03           H
ATOM   1165  N   CYS A  86      39.973  75.951  41.687  1.00 -0.03           N
ATOM   1166  CA  CYS A  86      40.236  75.351  43.016  1.00 -0.03           C
ATOM   1167  C   CYS A  86      39.029  74.572  43.674  1.00 -0.03           C
ATOM   1168  O   CYS A  86      39.261  73.894  44.658  1.00 -0.03           O
ATOM   1169  CB  CYS A  86      40.664  76.428  43.961  1.00 -0.03           C
ATOM   1170  SG  CYS A  86      39.206  77.438  44.554  1.00 -0.03           S
ATOM   1171  H   CYS A  86      40.030  76.945  41.520  1.00 -0.03           H
ATOM   1172  HA  CYS A  86      41.129  74.732  42.932  1.00 -0.03           H
ATOM   1173  HB2 CYS A  86      41.021  75.874  44.829  1.00 -0.03           H
ATOM   1174  HB3 CYS A  86      41.405  77.040  43.446  1.00 -0.03           H
ATOM   1175  HG  CYS A  86      38.431  76.610  45.261  1.00 -0.03           H
ATOM   1176  N   GLY A  87      37.790  74.571  43.064  1.00  0.01           N
ATOM   1177  CA  GLY A  87      36.642  73.940  43.666  1.00  0.01           C
ATOM   1178  C   GLY A  87      36.389  74.323  45.184  1.00  0.01           C
ATOM   1179  O   GLY A  87      36.516  75.452  45.591  1.00  0.01           O
ATOM   1180  H   GLY A  87      37.730  74.868  42.101  1.00  0.01           H
ATOM   1181  HA2 GLY A  87      35.718  74.106  43.112  1.00  0.01           H
ATOM   1182  HA3 GLY A  87      36.792  72.864  43.578  1.00  0.01           H
ATOM   1183  N   THR A  88      36.050  73.313  45.973  1.00  0.03           N
ATOM   1184  CA  THR A  88      35.894  73.603  47.423  1.00  0.03           C
ATOM   1185  C   THR A  88      37.188  73.601  48.244  1.00  0.03           C
ATOM   1186  O   THR A  88      37.111  73.497  49.438  1.00  0.03           O
ATOM   1187  CB  THR A  88      34.895  72.483  47.974  1.00  0.03           C
ATOM   1188  CG2 THR A  88      33.480  72.691  47.399  1.00  0.03           C
ATOM   1189  OG1 THR A  88      35.304  71.251  47.545  1.00  0.03           O
ATOM   1190  H   THR A  88      35.754  72.409  45.635  1.00  0.03           H
ATOM   1191  HA  THR A  88      35.442  74.578  47.604  1.00  0.03           H
ATOM   1192  HB  THR A  88      34.744  72.418  49.051  1.00  0.03           H
ATOM   1193  HG1 THR A  88      34.569  70.635  47.500  1.00  0.03           H
ATOM   1194 HG21 THR A  88      33.198  73.742  47.457  1.00  0.03           H
ATOM   1195 HG22 THR A  88      33.383  72.499  46.330  1.00  0.03           H
ATOM   1196 HG23 THR A  88      32.696  72.152  47.930  1.00  0.03           H
ATOM   1197  N   GLY A  89      38.369  73.707  47.572  1.00  0.01           N
ATOM   1198  CA  GLY A  89      39.602  74.062  48.229  1.00  0.01           C
ATOM   1199  C   GLY A  89      40.550  72.992  48.730  1.00  0.01           C
ATOM   1200  O   GLY A  89      41.684  73.233  49.153  1.00  0.01           O
ATOM   1201  H   GLY A  89      38.418  73.376  46.619  1.00  0.01           H
ATOM   1202  HA2 GLY A  89      40.221  74.705  47.603  1.00  0.01           H
ATOM   1203  HA3 GLY A  89      39.281  74.658  49.083  1.00  0.01           H
ATOM   1204  N   ARG A  90      40.115  71.763  48.601  1.00  0.04           N
ATOM   1205  CA  ARG A  90      40.898  70.533  48.822  1.00  0.04           C
ATOM   1206  C   ARG A  90      42.152  70.469  47.911  1.00  0.04           C
ATOM   1207  O   ARG A  90      43.165  70.090  48.373  1.00  0.04           O
ATOM   1208  CB  ARG A  90      40.087  69.196  48.581  1.00  0.04           C
ATOM   1209  CG  ARG A  90      40.722  67.931  49.151  1.00  0.04           C
ATOM   1210  CD  ARG A  90      39.688  66.777  49.012  1.00  0.04           C
ATOM   1211  NE  ARG A  90      40.195  65.584  49.727  1.00  0.04           N
ATOM   1212  CZ  ARG A  90      40.121  65.383  51.024  1.00  0.04           C
ATOM   1213  NH1 ARG A  90      39.530  66.119  51.879  1.00  0.04           N
ATOM   1214  NH2 ARG A  90      40.675  64.301  51.429  1.00  0.04           N
ATOM   1215  H   ARG A  90      39.163  71.694  48.272  1.00  0.04           H
ATOM   1216  HA  ARG A  90      41.165  70.422  49.873  1.00  0.04           H
ATOM   1217  HB2 ARG A  90      39.066  69.329  48.939  1.00  0.04           H
ATOM   1218  HB3 ARG A  90      39.988  69.138  47.497  1.00  0.04           H
ATOM   1219  HG2 ARG A  90      41.698  67.664  48.747  1.00  0.04           H
ATOM   1220  HG3 ARG A  90      40.854  68.137  50.213  1.00  0.04           H
ATOM   1221  HD2 ARG A  90      38.816  67.139  49.557  1.00  0.04           H
ATOM   1222  HD3 ARG A  90      39.350  66.525  48.007  1.00  0.04           H
ATOM   1223  HE  ARG A  90      40.679  64.932  49.127  1.00  0.04           H
ATOM   1224 HH11 ARG A  90      39.096  66.983  51.586  1.00  0.04           H
ATOM   1225 HH12 ARG A  90      39.614  65.894  52.860  1.00  0.04           H
ATOM   1226 HH21 ARG A  90      41.111  63.711  50.734  1.00  0.04           H
ATOM   1227 HH22 ARG A  90      40.462  64.021  52.375  1.00  0.04           H
ATOM   1228  N   THR A  91      42.044  71.050  46.665  1.00  0.00           N
ATOM   1229  CA  THR A  91      43.141  70.952  45.685  1.00  0.00           C
ATOM   1230  C   THR A  91      44.304  71.771  46.266  1.00  0.00           C
ATOM   1231  O   THR A  91      45.446  71.317  46.550  1.00  0.00           O
ATOM   1232  CB  THR A  91      42.764  71.286  44.211  1.00  0.00           C
ATOM   1233  CG2 THR A  91      43.833  70.768  43.266  1.00  0.00           C
ATOM   1234  OG1 THR A  91      41.641  70.528  43.757  1.00  0.00           O
ATOM   1235  H   THR A  91      41.180  71.480  46.367  1.00  0.00           H
ATOM   1236  HA  THR A  91      43.516  69.929  45.651  1.00  0.00           H
ATOM   1237  HB  THR A  91      42.503  72.340  44.108  1.00  0.00           H
ATOM   1238  HG1 THR A  91      40.919  70.740  44.353  1.00  0.00           H
ATOM   1239 HG21 THR A  91      43.470  71.136  42.306  1.00  0.00           H
ATOM   1240 HG22 THR A  91      44.864  71.108  43.361  1.00  0.00           H
ATOM   1241 HG23 THR A  91      43.883  69.679  43.269  1.00  0.00           H
ATOM   1242  N   ALA A  92      43.978  73.043  46.562  1.00  0.01           N
ATOM   1243  CA  ALA A  92      44.777  74.023  47.347  1.00  0.01           C
ATOM   1244  C   ALA A  92      45.337  73.384  48.624  1.00  0.01           C
ATOM   1245  O   ALA A  92      46.554  73.568  48.945  1.00  0.01           O
ATOM   1246  CB  ALA A  92      43.961  75.306  47.593  1.00  0.01           C
ATOM   1247  H   ALA A  92      43.056  73.357  46.293  1.00  0.01           H
ATOM   1248  HA  ALA A  92      45.699  74.258  46.815  1.00  0.01           H
ATOM   1249  HB1 ALA A  92      43.138  75.117  48.282  1.00  0.01           H
ATOM   1250  HB2 ALA A  92      44.645  76.024  48.045  1.00  0.01           H
ATOM   1251  HB3 ALA A  92      43.577  75.629  46.625  1.00  0.01           H
ATOM   1252  N   LEU A  93      44.465  72.718  49.346  1.00  0.01           N
ATOM   1253  CA  LEU A  93      44.888  72.250  50.659  1.00  0.01           C
ATOM   1254  C   LEU A  93      46.040  71.255  50.595  1.00  0.01           C
ATOM   1255  O   LEU A  93      47.062  71.502  51.246  1.00  0.01           O
ATOM   1256  CB  LEU A  93      43.612  71.747  51.431  1.00  0.01           C
ATOM   1257  CG  LEU A  93      43.805  71.078  52.761  1.00  0.01           C
ATOM   1258  CD1 LEU A  93      44.217  72.173  53.839  1.00  0.01           C
ATOM   1259  CD2 LEU A  93      42.441  70.385  53.209  1.00  0.01           C
ATOM   1260  H   LEU A  93      43.501  72.638  49.056  1.00  0.01           H
ATOM   1261  HA  LEU A  93      45.235  73.131  51.198  1.00  0.01           H
ATOM   1262  HB2 LEU A  93      42.881  72.552  51.497  1.00  0.01           H
ATOM   1263  HB3 LEU A  93      43.222  70.990  50.751  1.00  0.01           H
ATOM   1264  HG  LEU A  93      44.644  70.383  52.797  1.00  0.01           H
ATOM   1265 HD11 LEU A  93      43.329  72.720  54.153  1.00  0.01           H
ATOM   1266 HD12 LEU A  93      44.516  71.623  54.732  1.00  0.01           H
ATOM   1267 HD13 LEU A  93      45.076  72.722  53.453  1.00  0.01           H
ATOM   1268 HD21 LEU A  93      42.403  69.456  52.640  1.00  0.01           H
ATOM   1269 HD22 LEU A  93      42.488  70.135  54.269  1.00  0.01           H
ATOM   1270 HD23 LEU A  93      41.582  70.986  52.911  1.00  0.01           H
ATOM   1271  N   LYS A  94      45.917  70.172  49.856  1.00  0.02           N
ATOM   1272  CA  LYS A  94      46.956  69.124  49.758  1.00  0.02           C
ATOM   1273  C   LYS A  94      48.226  69.640  49.166  1.00  0.02           C
ATOM   1274  O   LYS A  94      49.331  69.189  49.495  1.00  0.02           O
ATOM   1275  CB  LYS A  94      46.478  67.960  48.847  1.00  0.02           C
ATOM   1276  CG  LYS A  94      45.140  67.274  49.427  1.00  0.02           C
ATOM   1277  CD  LYS A  94      44.445  66.295  48.392  1.00  0.02           C
ATOM   1278  CE  LYS A  94      45.456  65.165  47.771  1.00  0.02           C
ATOM   1279  NZ  LYS A  94      45.933  64.145  48.799  1.00  0.02           N
ATOM   1280  H   LYS A  94      45.076  69.972  49.334  1.00  0.02           H
ATOM   1281  HA  LYS A  94      47.344  68.733  50.698  1.00  0.02           H
ATOM   1282  HB2 LYS A  94      46.332  68.445  47.881  1.00  0.02           H
ATOM   1283  HB3 LYS A  94      47.176  67.147  48.648  1.00  0.02           H
ATOM   1284  HG2 LYS A  94      45.367  66.788  50.376  1.00  0.02           H
ATOM   1285  HG3 LYS A  94      44.420  67.998  49.809  1.00  0.02           H
ATOM   1286  HD2 LYS A  94      43.560  65.803  48.797  1.00  0.02           H
ATOM   1287  HD3 LYS A  94      44.003  66.870  47.579  1.00  0.02           H
ATOM   1288  HE2 LYS A  94      44.954  64.638  46.960  1.00  0.02           H
ATOM   1289  HE3 LYS A  94      46.275  65.711  47.301  1.00  0.02           H
ATOM   1290  HZ1 LYS A  94      45.091  63.703  49.139  1.00  0.02           H
ATOM   1291  HZ2 LYS A  94      46.497  63.441  48.345  1.00  0.02           H
ATOM   1292  HZ3 LYS A  94      46.537  64.483  49.534  1.00  0.02           H
ATOM   1293  N   ALA A  95      48.139  70.663  48.334  1.00  0.00           N
ATOM   1294  CA  ALA A  95      49.245  71.359  47.789  1.00  0.00           C
ATOM   1295  C   ALA A  95      50.055  72.108  48.796  1.00  0.00           C
ATOM   1296  O   ALA A  95      51.227  71.769  49.000  1.00  0.00           O
ATOM   1297  CB  ALA A  95      48.747  72.345  46.646  1.00  0.00           C
ATOM   1298  H   ALA A  95      47.245  71.113  48.197  1.00  0.00           H
ATOM   1299  HA  ALA A  95      49.999  70.668  47.411  1.00  0.00           H
ATOM   1300  HB1 ALA A  95      49.540  72.714  45.996  1.00  0.00           H
ATOM   1301  HB2 ALA A  95      48.008  71.853  46.014  1.00  0.00           H
ATOM   1302  HB3 ALA A  95      48.150  73.155  47.064  1.00  0.00           H
ATOM   1303  N   ALA A  96      49.342  72.869  49.681  1.00  0.00           N
ATOM   1304  CA  ALA A  96      49.882  73.575  50.819  1.00  0.00           C
ATOM   1305  C   ALA A  96      50.484  72.590  51.825  1.00  0.00           C
ATOM   1306  O   ALA A  96      51.646  72.730  52.162  1.00  0.00           O
ATOM   1307  CB  ALA A  96      48.879  74.483  51.545  1.00  0.00           C
ATOM   1308  H   ALA A  96      48.429  73.143  49.346  1.00  0.00           H
ATOM   1309  HA  ALA A  96      50.733  74.176  50.498  1.00  0.00           H
ATOM   1310  HB1 ALA A  96      48.585  75.210  50.787  1.00  0.00           H
ATOM   1311  HB2 ALA A  96      47.970  73.998  51.900  1.00  0.00           H
ATOM   1312  HB3 ALA A  96      49.367  74.946  52.403  1.00  0.00           H
ATOM   1313  N   ARG A  97      49.651  71.651  52.338  1.00  0.00           N
ATOM   1314  CA  ARG A  97      50.057  70.804  53.495  1.00  0.00           C
ATOM   1315  C   ARG A  97      51.239  69.872  53.250  1.00  0.00           C
ATOM   1316  O   ARG A  97      52.069  69.740  54.113  1.00  0.00           O
ATOM   1317  CB  ARG A  97      48.854  70.138  54.083  1.00  0.00           C
ATOM   1318  CG  ARG A  97      47.672  71.099  54.529  1.00  0.00           C
ATOM   1319  CD  ARG A  97      46.839  70.290  55.568  1.00  0.00           C
ATOM   1320  NE  ARG A  97      46.050  69.172  54.900  1.00  0.00           N
ATOM   1321  CZ  ARG A  97      44.882  68.735  55.252  1.00  0.00           C
ATOM   1322  NH1 ARG A  97      44.252  69.220  56.265  1.00  0.00           N
ATOM   1323  NH2 ARG A  97      44.347  67.722  54.679  1.00  0.00           N
ATOM   1324  H   ARG A  97      48.685  71.746  52.059  1.00  0.00           H
ATOM   1325  HA  ARG A  97      50.367  71.438  54.325  1.00  0.00           H
ATOM   1326  HB2 ARG A  97      48.487  69.378  53.393  1.00  0.00           H
ATOM   1327  HB3 ARG A  97      49.137  69.598  54.987  1.00  0.00           H
ATOM   1328  HG2 ARG A  97      48.140  71.920  55.072  1.00  0.00           H
ATOM   1329  HG3 ARG A  97      46.999  71.535  53.790  1.00  0.00           H
ATOM   1330  HD2 ARG A  97      47.447  69.940  56.403  1.00  0.00           H
ATOM   1331  HD3 ARG A  97      46.164  70.972  56.084  1.00  0.00           H
ATOM   1332  HE  ARG A  97      46.537  68.741  54.127  1.00  0.00           H
ATOM   1333 HH11 ARG A  97      44.715  69.901  56.849  1.00  0.00           H
ATOM   1334 HH12 ARG A  97      43.321  68.891  56.477  1.00  0.00           H
ATOM   1335 HH21 ARG A  97      44.885  67.209  53.995  1.00  0.00           H
ATOM   1336 HH22 ARG A  97      43.411  67.441  54.934  1.00  0.00           H
ATOM   1337  N   GLN A  98      51.400  69.352  52.030  1.00  0.00           N
ATOM   1338  CA  GLN A  98      52.526  68.466  51.688  1.00  0.00           C
ATOM   1339  C   GLN A  98      53.846  69.253  51.648  1.00  0.00           C
ATOM   1340  O   GLN A  98      54.838  68.852  52.241  1.00  0.00           O
ATOM   1341  CB  GLN A  98      52.311  67.699  50.392  1.00  0.00           C
ATOM   1342  CG  GLN A  98      51.143  66.710  50.474  1.00  0.00           C
ATOM   1343  CD  GLN A  98      50.708  66.022  49.219  1.00  0.00           C
ATOM   1344  NE2 GLN A  98      49.598  65.358  49.227  1.00  0.00           N
ATOM   1345  OE1 GLN A  98      51.462  65.923  48.268  1.00  0.00           O
ATOM   1346  H   GLN A  98      50.790  69.706  51.307  1.00  0.00           H
ATOM   1347  HA  GLN A  98      52.672  67.830  52.561  1.00  0.00           H
ATOM   1348  HB2 GLN A  98      52.148  68.485  49.655  1.00  0.00           H
ATOM   1349  HB3 GLN A  98      53.194  67.197  49.997  1.00  0.00           H
ATOM   1350  HG2 GLN A  98      51.350  65.831  51.084  1.00  0.00           H
ATOM   1351  HG3 GLN A  98      50.283  67.194  50.937  1.00  0.00           H
ATOM   1352 HE21 GLN A  98      49.208  64.837  48.454  1.00  0.00           H
ATOM   1353 HE22 GLN A  98      49.014  65.507  50.038  1.00  0.00           H
ATOM   1354  N   ARG A  99      53.895  70.399  50.986  1.00  0.00           N
ATOM   1355  CA  ARG A  99      55.135  71.085  50.566  1.00  0.00           C
ATOM   1356  C   ARG A  99      55.450  72.344  51.407  1.00  0.00           C
ATOM   1357  O   ARG A  99      56.556  72.784  51.406  1.00  0.00           O
ATOM   1358  CB  ARG A  99      55.007  71.444  49.085  1.00  0.00           C
ATOM   1359  CG  ARG A  99      54.801  70.174  48.186  1.00  0.00           C
ATOM   1360  CD  ARG A  99      55.897  69.106  48.282  1.00  0.00           C
ATOM   1361  NE  ARG A  99      56.013  68.218  47.092  1.00  0.00           N
ATOM   1362  CZ  ARG A  99      56.915  68.269  46.078  1.00  0.00           C
ATOM   1363  NH1 ARG A  99      57.640  69.289  45.737  1.00  0.00           N
ATOM   1364  NH2 ARG A  99      57.085  67.282  45.294  1.00  0.00           N
ATOM   1365  H   ARG A  99      53.013  70.648  50.562  1.00  0.00           H
ATOM   1366  HA  ARG A  99      56.001  70.434  50.685  1.00  0.00           H
ATOM   1367  HB2 ARG A  99      54.236  72.187  48.881  1.00  0.00           H
ATOM   1368  HB3 ARG A  99      55.902  71.955  48.732  1.00  0.00           H
ATOM   1369  HG2 ARG A  99      53.874  69.668  48.457  1.00  0.00           H
ATOM   1370  HG3 ARG A  99      54.788  70.496  47.145  1.00  0.00           H
ATOM   1371  HD2 ARG A  99      56.843  69.616  48.468  1.00  0.00           H
ATOM   1372  HD3 ARG A  99      55.688  68.467  49.140  1.00  0.00           H
ATOM   1373  HE  ARG A  99      55.410  67.409  47.059  1.00  0.00           H
ATOM   1374 HH11 ARG A  99      57.451  70.219  46.082  1.00  0.00           H
ATOM   1375 HH12 ARG A  99      58.373  69.163  45.054  1.00  0.00           H
ATOM   1376 HH21 ARG A  99      56.479  66.480  45.383  1.00  0.00           H
ATOM   1377 HH22 ARG A  99      57.711  67.397  44.509  1.00  0.00           H
ATOM   1378  N   GLY A 100      54.454  72.936  52.136  1.00  0.00           N
ATOM   1379  CA  GLY A 100      54.726  74.161  52.837  1.00  0.00           C
ATOM   1380  C   GLY A 100      54.943  75.403  51.945  1.00  0.00           C
ATOM   1381  O   GLY A 100      55.940  76.048  51.874  1.00  0.00           O
ATOM   1382  H   GLY A 100      53.526  72.552  52.237  1.00  0.00           H
ATOM   1383  HA2 GLY A 100      53.982  74.475  53.569  1.00  0.00           H
ATOM   1384  HA3 GLY A 100      55.552  74.020  53.534  1.00  0.00           H
ATOM   1385  N   ILE A 101      53.876  75.606  51.170  1.00  0.00           N
ATOM   1386  CA  ILE A 101      53.602  76.649  50.191  1.00  0.00           C
ATOM   1387  C   ILE A 101      52.324  77.460  50.575  1.00  0.00           C
ATOM   1388  O   ILE A 101      51.381  76.983  51.190  1.00  0.00           O
ATOM   1389  CB  ILE A 101      53.483  76.112  48.744  1.00  0.00           C
ATOM   1390  CG1 ILE A 101      52.330  75.157  48.326  1.00  0.00           C
ATOM   1391  CG2 ILE A 101      54.843  75.474  48.407  1.00  0.00           C
ATOM   1392  CD1 ILE A 101      52.131  74.828  46.817  1.00  0.00           C
ATOM   1393  H   ILE A 101      53.074  75.033  51.387  1.00  0.00           H
ATOM   1394  HA  ILE A 101      54.425  77.359  50.262  1.00  0.00           H
ATOM   1395  HB  ILE A 101      53.321  77.016  48.157  1.00  0.00           H
ATOM   1396 HG12 ILE A 101      52.578  74.176  48.732  1.00  0.00           H
ATOM   1397 HG13 ILE A 101      51.415  75.463  48.833  1.00  0.00           H
ATOM   1398 HG21 ILE A 101      55.173  75.844  47.436  1.00  0.00           H
ATOM   1399 HG22 ILE A 101      55.654  75.800  49.059  1.00  0.00           H
ATOM   1400 HG23 ILE A 101      54.773  74.388  48.464  1.00  0.00           H
ATOM   1401 HD11 ILE A 101      52.117  75.769  46.266  1.00  0.00           H
ATOM   1402 HD12 ILE A 101      52.919  74.215  46.378  1.00  0.00           H
ATOM   1403 HD13 ILE A 101      51.182  74.303  46.714  1.00  0.00           H
ATOM   1404  N   ALA A 102      52.253  78.644  49.955  1.00  0.00           N
ATOM   1405  CA  ALA A 102      51.078  79.544  49.753  1.00  0.00           C
ATOM   1406  C   ALA A 102      50.346  79.100  48.483  1.00  0.00           C
ATOM   1407  O   ALA A 102      50.992  78.773  47.516  1.00  0.00           O
ATOM   1408  CB  ALA A 102      51.660  80.933  49.604  1.00  0.00           C
ATOM   1409  H   ALA A 102      53.049  78.801  49.354  1.00  0.00           H
ATOM   1410  HA  ALA A 102      50.451  79.484  50.642  1.00  0.00           H
ATOM   1411  HB1 ALA A 102      50.906  81.714  49.695  1.00  0.00           H
ATOM   1412  HB2 ALA A 102      52.517  81.079  50.262  1.00  0.00           H
ATOM   1413  HB3 ALA A 102      52.125  81.180  48.650  1.00  0.00           H
ATOM   1414  N   VAL A 103      49.002  79.100  48.542  1.00  0.00           N
ATOM   1415  CA  VAL A 103      48.174  78.903  47.398  1.00  0.00           C
ATOM   1416  C   VAL A 103      47.060  79.989  47.389  1.00  0.00           C
ATOM   1417  O   VAL A 103      46.268  80.155  48.322  1.00  0.00           O
ATOM   1418  CB  VAL A 103      47.541  77.470  47.458  1.00  0.00           C
ATOM   1419  CG1 VAL A 103      46.555  77.165  46.273  1.00  0.00           C
ATOM   1420  CG2 VAL A 103      48.645  76.349  47.471  1.00  0.00           C
ATOM   1421  H   VAL A 103      48.580  79.318  49.433  1.00  0.00           H
ATOM   1422  HA  VAL A 103      48.760  78.869  46.481  1.00  0.00           H
ATOM   1423  HB  VAL A 103      47.022  77.372  48.412  1.00  0.00           H
ATOM   1424 HG11 VAL A 103      47.066  77.490  45.367  1.00  0.00           H
ATOM   1425 HG12 VAL A 103      46.435  76.091  46.137  1.00  0.00           H
ATOM   1426 HG13 VAL A 103      45.646  77.764  46.348  1.00  0.00           H
ATOM   1427 HG21 VAL A 103      49.220  76.284  48.395  1.00  0.00           H
ATOM   1428 HG22 VAL A 103      48.242  75.344  47.343  1.00  0.00           H
ATOM   1429 HG23 VAL A 103      49.445  76.686  46.812  1.00  0.00           H
ATOM   1430  N   THR A 104      46.912  80.569  46.202  1.00  0.00           N
ATOM   1431  CA  THR A 104      45.741  81.293  45.723  1.00  0.00           C
ATOM   1432  C   THR A 104      44.817  80.383  44.902  1.00  0.00           C
ATOM   1433  O   THR A 104      45.222  79.643  44.061  1.00  0.00           O
ATOM   1434  CB  THR A 104      46.163  82.516  44.942  1.00  0.00           C
ATOM   1435  CG2 THR A 104      45.083  83.446  44.337  1.00  0.00           C
ATOM   1436  OG1 THR A 104      46.758  83.444  45.794  1.00  0.00           O
ATOM   1437  H   THR A 104      47.624  80.361  45.517  1.00  0.00           H
ATOM   1438  HA  THR A 104      45.167  81.642  46.581  1.00  0.00           H
ATOM   1439  HB  THR A 104      46.920  82.257  44.202  1.00  0.00           H
ATOM   1440  HG1 THR A 104      46.646  84.354  45.509  1.00  0.00           H
ATOM   1441 HG21 THR A 104      45.526  84.242  43.738  1.00  0.00           H
ATOM   1442 HG22 THR A 104      44.382  82.921  43.688  1.00  0.00           H
ATOM   1443 HG23 THR A 104      44.411  83.843  45.098  1.00  0.00           H
ATOM   1444  N   GLY A 105      43.558  80.362  45.215  1.00  0.01           N
ATOM   1445  CA  GLY A 105      42.584  79.445  44.580  1.00  0.01           C
ATOM   1446  C   GLY A 105      41.416  80.212  43.924  1.00  0.01           C
ATOM   1447  O   GLY A 105      40.863  81.075  44.559  1.00  0.01           O
ATOM   1448  H   GLY A 105      43.226  80.874  46.020  1.00  0.01           H
ATOM   1449  HA2 GLY A 105      43.069  78.843  43.812  1.00  0.01           H
ATOM   1450  HA3 GLY A 105      42.015  78.955  45.370  1.00  0.01           H
ATOM   1451  N   VAL A 106      41.140  79.967  42.663  1.00 -0.01           N
ATOM   1452  CA  VAL A 106      40.123  80.749  41.907  1.00 -0.01           C
ATOM   1453  C   VAL A 106      39.070  79.868  41.360  1.00 -0.01           C
ATOM   1454  O   VAL A 106      39.425  78.903  40.691  1.00 -0.01           O
ATOM   1455  CB  VAL A 106      40.649  81.710  40.834  1.00 -0.01           C
ATOM   1456  CG1 VAL A 106      41.456  82.779  41.610  1.00 -0.01           C
ATOM   1457  CG2 VAL A 106      41.499  81.182  39.767  1.00 -0.01           C
ATOM   1458  H   VAL A 106      41.530  79.207  42.123  1.00 -0.01           H
ATOM   1459  HA  VAL A 106      39.693  81.438  42.634  1.00 -0.01           H
ATOM   1460  HB  VAL A 106      39.810  82.166  40.309  1.00 -0.01           H
ATOM   1461 HG11 VAL A 106      42.494  82.480  41.750  1.00 -0.01           H
ATOM   1462 HG12 VAL A 106      41.361  83.698  41.032  1.00 -0.01           H
ATOM   1463 HG13 VAL A 106      41.065  83.033  42.595  1.00 -0.01           H
ATOM   1464 HG21 VAL A 106      41.624  81.962  39.015  1.00 -0.01           H
ATOM   1465 HG22 VAL A 106      42.491  80.905  40.125  1.00 -0.01           H
ATOM   1466 HG23 VAL A 106      41.014  80.349  39.257  1.00 -0.01           H
ATOM   1467  N   ALA A 107      37.787  80.128  41.593  1.00 -0.01           N
ATOM   1468  CA  ALA A 107      36.656  79.448  40.980  1.00 -0.01           C
ATOM   1469  C   ALA A 107      35.436  80.447  40.780  1.00 -0.01           C
ATOM   1470  O   ALA A 107      35.291  81.377  41.521  1.00 -0.01           O
ATOM   1471  CB  ALA A 107      36.187  78.323  41.922  1.00 -0.01           C
ATOM   1472  H   ALA A 107      37.550  80.916  42.178  1.00 -0.01           H
ATOM   1473  HA  ALA A 107      37.004  79.089  40.012  1.00 -0.01           H
ATOM   1474  HB1 ALA A 107      35.289  77.889  41.484  1.00 -0.01           H
ATOM   1475  HB2 ALA A 107      37.027  77.636  42.029  1.00 -0.01           H
ATOM   1476  HB3 ALA A 107      35.852  78.850  42.816  1.00 -0.01           H
ATOM   1477  N   VAL A 108      34.563  80.253  39.769  1.00  0.00           N
ATOM   1478  CA  VAL A 108      33.485  81.200  39.407  1.00  0.00           C
ATOM   1479  C   VAL A 108      32.207  81.019  40.132  1.00  0.00           C
ATOM   1480  O   VAL A 108      31.218  81.742  39.988  1.00  0.00           O
ATOM   1481  CB  VAL A 108      33.013  80.960  37.878  1.00  0.00           C
ATOM   1482  CG1 VAL A 108      34.151  81.390  36.923  1.00  0.00           C
ATOM   1483  CG2 VAL A 108      32.581  79.566  37.497  1.00  0.00           C
ATOM   1484  H   VAL A 108      34.822  79.566  39.075  1.00  0.00           H
ATOM   1485  HA  VAL A 108      33.874  82.211  39.527  1.00  0.00           H
ATOM   1486  HB  VAL A 108      32.210  81.687  37.752  1.00  0.00           H
ATOM   1487 HG11 VAL A 108      35.020  80.751  37.079  1.00  0.00           H
ATOM   1488 HG12 VAL A 108      33.904  81.413  35.861  1.00  0.00           H
ATOM   1489 HG13 VAL A 108      34.499  82.381  37.214  1.00  0.00           H
ATOM   1490 HG21 VAL A 108      32.217  79.548  36.470  1.00  0.00           H
ATOM   1491 HG22 VAL A 108      33.463  78.925  37.496  1.00  0.00           H
ATOM   1492 HG23 VAL A 108      31.779  79.185  38.128  1.00  0.00           H
ATOM   1493  N   SER A 109      32.211  80.045  41.037  1.00  0.00           N
ATOM   1494  CA  SER A 109      31.123  79.922  41.928  1.00  0.00           C
ATOM   1495  C   SER A 109      31.417  80.481  43.369  1.00  0.00           C
ATOM   1496  O   SER A 109      32.449  80.354  44.006  1.00  0.00           O
ATOM   1497  CB  SER A 109      30.845  78.398  42.057  1.00  0.00           C
ATOM   1498  OG  SER A 109      30.217  77.985  43.257  1.00  0.00           O
ATOM   1499  H   SER A 109      33.046  79.478  41.091  1.00  0.00           H
ATOM   1500  HA  SER A 109      30.206  80.400  41.584  1.00  0.00           H
ATOM   1501  HB2 SER A 109      30.265  78.029  41.212  1.00  0.00           H
ATOM   1502  HB3 SER A 109      31.826  77.923  42.040  1.00  0.00           H
ATOM   1503  HG  SER A 109      29.376  78.446  43.224  1.00  0.00           H
ATOM   1504  N   LYS A 110      30.379  81.156  43.874  1.00  0.01           N
ATOM   1505  CA  LYS A 110      30.287  81.633  45.238  1.00  0.01           C
ATOM   1506  C   LYS A 110      30.367  80.503  46.226  1.00  0.01           C
ATOM   1507  O   LYS A 110      31.038  80.518  47.244  1.00  0.01           O
ATOM   1508  CB  LYS A 110      29.091  82.504  45.486  1.00  0.01           C
ATOM   1509  CG  LYS A 110      29.404  83.967  45.238  1.00  0.01           C
ATOM   1510  CD  LYS A 110      28.082  84.833  45.645  1.00  0.01           C
ATOM   1511  CE  LYS A 110      28.456  86.294  45.538  1.00  0.01           C
ATOM   1512  NZ  LYS A 110      27.360  87.190  45.931  1.00  0.01           N
ATOM   1513  H   LYS A 110      29.523  81.252  43.347  1.00  0.01           H
ATOM   1514  HA  LYS A 110      31.207  82.191  45.412  1.00  0.01           H
ATOM   1515  HB2 LYS A 110      28.238  82.185  44.887  1.00  0.01           H
ATOM   1516  HB3 LYS A 110      28.653  82.412  46.480  1.00  0.01           H
ATOM   1517  HG2 LYS A 110      30.261  84.341  45.798  1.00  0.01           H
ATOM   1518  HG3 LYS A 110      29.622  84.241  44.205  1.00  0.01           H
ATOM   1519  HD2 LYS A 110      27.206  84.477  45.102  1.00  0.01           H
ATOM   1520  HD3 LYS A 110      27.784  84.555  46.655  1.00  0.01           H
ATOM   1521  HE2 LYS A 110      29.263  86.516  46.236  1.00  0.01           H
ATOM   1522  HE3 LYS A 110      28.818  86.508  44.532  1.00  0.01           H
ATOM   1523  HZ1 LYS A 110      26.939  87.068  46.841  1.00  0.01           H
ATOM   1524  HZ2 LYS A 110      27.799  88.086  46.088  1.00  0.01           H
ATOM   1525  HZ3 LYS A 110      26.658  87.254  45.208  1.00  0.01           H
ATOM   1526  N   GLU A 111      29.573  79.425  45.996  1.00  0.01           N
ATOM   1527  CA  GLU A 111      29.303  78.312  46.878  1.00  0.01           C
ATOM   1528  C   GLU A 111      30.608  77.552  47.079  1.00  0.01           C
ATOM   1529  O   GLU A 111      30.980  77.218  48.179  1.00  0.01           O
ATOM   1530  CB  GLU A 111      28.170  77.347  46.368  1.00  0.01           C
ATOM   1531  CG  GLU A 111      26.779  77.897  46.603  1.00  0.01           C
ATOM   1532  CD  GLU A 111      26.157  77.558  47.966  1.00  0.01           C
ATOM   1533  OE1 GLU A 111      26.859  77.003  48.863  1.00  0.01           O
ATOM   1534  OE2 GLU A 111      24.916  77.740  48.100  1.00  0.01           O
ATOM   1535  H   GLU A 111      29.073  79.455  45.118  1.00  0.01           H
ATOM   1536  HA  GLU A 111      29.075  78.726  47.860  1.00  0.01           H
ATOM   1537  HB2 GLU A 111      28.356  77.109  45.321  1.00  0.01           H
ATOM   1538  HB3 GLU A 111      28.351  76.361  46.796  1.00  0.01           H
ATOM   1539  HG2 GLU A 111      26.783  78.939  46.283  1.00  0.01           H
ATOM   1540  HG3 GLU A 111      26.125  77.358  45.917  1.00  0.01           H
ATOM   1541  N   GLN A 112      31.309  77.268  45.979  1.00 -0.02           N
ATOM   1542  CA  GLN A 112      32.620  76.558  46.082  1.00 -0.02           C
ATOM   1543  C   GLN A 112      33.638  77.323  46.896  1.00 -0.02           C
ATOM   1544  O   GLN A 112      34.216  76.715  47.821  1.00 -0.02           O
ATOM   1545  CB  GLN A 112      33.130  76.159  44.691  1.00 -0.02           C
ATOM   1546  CG  GLN A 112      32.305  75.056  44.010  1.00 -0.02           C
ATOM   1547  CD  GLN A 112      32.812  74.736  42.630  1.00 -0.02           C
ATOM   1548  NE2 GLN A 112      32.680  73.489  42.193  1.00 -0.02           N
ATOM   1549  OE1 GLN A 112      33.393  75.477  41.883  1.00 -0.02           O
ATOM   1550  H   GLN A 112      30.869  77.384  45.077  1.00 -0.02           H
ATOM   1551  HA  GLN A 112      32.474  75.611  46.601  1.00 -0.02           H
ATOM   1552  HB2 GLN A 112      33.211  77.065  44.090  1.00 -0.02           H
ATOM   1553  HB3 GLN A 112      34.129  75.757  44.858  1.00 -0.02           H
ATOM   1554  HG2 GLN A 112      32.322  74.138  44.597  1.00 -0.02           H
ATOM   1555  HG3 GLN A 112      31.267  75.362  43.877  1.00 -0.02           H
ATOM   1556 HE21 GLN A 112      33.112  73.199  41.327  1.00 -0.02           H
ATOM   1557 HE22 GLN A 112      32.203  72.816  42.777  1.00 -0.02           H
ATOM   1558  N   ILE A 113      33.769  78.652  46.691  1.00  0.00           N
ATOM   1559  CA  ILE A 113      34.723  79.507  47.403  1.00  0.00           C
ATOM   1560  C   ILE A 113      34.298  79.743  48.848  1.00  0.00           C
ATOM   1561  O   ILE A 113      35.198  79.807  49.680  1.00  0.00           O
ATOM   1562  CB  ILE A 113      34.864  80.797  46.611  1.00  0.00           C
ATOM   1563  CG1 ILE A 113      35.563  80.672  45.177  1.00  0.00           C
ATOM   1564  CG2 ILE A 113      35.566  81.948  47.353  1.00  0.00           C
ATOM   1565  CD1 ILE A 113      36.860  79.889  45.243  1.00  0.00           C
ATOM   1566  H   ILE A 113      33.313  78.985  45.854  1.00  0.00           H
ATOM   1567  HA  ILE A 113      35.676  78.986  47.483  1.00  0.00           H
ATOM   1568  HB  ILE A 113      33.860  81.127  46.345  1.00  0.00           H
ATOM   1569 HG12 ILE A 113      34.850  80.232  44.479  1.00  0.00           H
ATOM   1570 HG13 ILE A 113      35.672  81.666  44.742  1.00  0.00           H
ATOM   1571 HG21 ILE A 113      35.844  82.805  46.739  1.00  0.00           H
ATOM   1572 HG22 ILE A 113      34.968  82.233  48.219  1.00  0.00           H
ATOM   1573 HG23 ILE A 113      36.459  81.678  47.917  1.00  0.00           H
ATOM   1574 HD11 ILE A 113      37.326  80.138  44.290  1.00  0.00           H
ATOM   1575 HD12 ILE A 113      37.477  80.103  46.116  1.00  0.00           H
ATOM   1576 HD13 ILE A 113      36.616  78.831  45.144  1.00  0.00           H
ATOM   1577  N   ALA A 114      33.008  79.754  49.143  1.00  0.00           N
ATOM   1578  CA  ALA A 114      32.463  79.657  50.432  1.00  0.00           C
ATOM   1579  C   ALA A 114      32.926  78.394  51.138  1.00  0.00           C
ATOM   1580  O   ALA A 114      33.637  78.460  52.116  1.00  0.00           O
ATOM   1581  CB  ALA A 114      30.910  79.884  50.329  1.00  0.00           C
ATOM   1582  H   ALA A 114      32.415  79.647  48.332  1.00  0.00           H
ATOM   1583  HA  ALA A 114      32.876  80.445  51.063  1.00  0.00           H
ATOM   1584  HB1 ALA A 114      30.491  79.770  51.329  1.00  0.00           H
ATOM   1585  HB2 ALA A 114      30.775  80.939  50.087  1.00  0.00           H
ATOM   1586  HB3 ALA A 114      30.368  79.142  49.743  1.00  0.00           H
ATOM   1587  N   ALA A 115      32.728  77.279  50.518  1.00  0.01           N
ATOM   1588  CA  ALA A 115      33.346  76.019  51.084  1.00  0.01           C
ATOM   1589  C   ALA A 115      34.853  76.145  51.197  1.00  0.01           C
ATOM   1590  O   ALA A 115      35.389  75.533  52.083  1.00  0.01           O
ATOM   1591  CB  ALA A 115      32.906  74.845  50.340  1.00  0.01           C
ATOM   1592  H   ALA A 115      32.270  77.277  49.618  1.00  0.01           H
ATOM   1593  HA  ALA A 115      33.002  76.035  52.118  1.00  0.01           H
ATOM   1594  HB1 ALA A 115      33.344  74.961  49.348  1.00  0.01           H
ATOM   1595  HB2 ALA A 115      33.220  73.949  50.875  1.00  0.01           H
ATOM   1596  HB3 ALA A 115      31.816  74.852  50.310  1.00  0.01           H
ATOM   1597  N   ALA A 116      35.584  76.851  50.351  1.00  0.00           N
ATOM   1598  CA  ALA A 116      37.035  76.800  50.486  1.00  0.00           C
ATOM   1599  C   ALA A 116      37.523  77.724  51.599  1.00  0.00           C
ATOM   1600  O   ALA A 116      38.334  77.341  52.432  1.00  0.00           O
ATOM   1601  CB  ALA A 116      37.486  77.287  49.121  1.00  0.00           C
ATOM   1602  H   ALA A 116      35.246  77.234  49.480  1.00  0.00           H
ATOM   1603  HA  ALA A 116      37.286  75.772  50.747  1.00  0.00           H
ATOM   1604  HB1 ALA A 116      37.027  76.627  48.385  1.00  0.00           H
ATOM   1605  HB2 ALA A 116      37.284  78.342  48.941  1.00  0.00           H
ATOM   1606  HB3 ALA A 116      38.565  77.134  49.104  1.00  0.00           H
ATOM   1607  N   ASN A 117      36.868  78.854  51.814  1.00  0.00           N
ATOM   1608  CA  ASN A 117      37.060  79.767  52.946  1.00  0.00           C
ATOM   1609  C   ASN A 117      36.898  79.112  54.354  1.00  0.00           C
ATOM   1610  O   ASN A 117      37.687  79.399  55.283  1.00  0.00           O
ATOM   1611  CB  ASN A 117      36.156  81.016  52.695  1.00  0.00           C
ATOM   1612  CG  ASN A 117      36.859  82.011  51.821  1.00  0.00           C
ATOM   1613  ND2 ASN A 117      36.835  81.854  50.535  1.00  0.00           N
ATOM   1614  OD1 ASN A 117      37.506  82.925  52.302  1.00  0.00           O
ATOM   1615  H   ASN A 117      36.286  79.160  51.047  1.00  0.00           H
ATOM   1616  HA  ASN A 117      38.079  80.139  52.836  1.00  0.00           H
ATOM   1617  HB2 ASN A 117      35.154  80.747  52.364  1.00  0.00           H
ATOM   1618  HB3 ASN A 117      36.012  81.483  53.669  1.00  0.00           H
ATOM   1619 HD21 ASN A 117      37.048  82.649  49.949  1.00  0.00           H
ATOM   1620 HD22 ASN A 117      36.225  81.110  50.228  1.00  0.00           H
ATOM   1621  N   ARG A 118      35.792  78.368  54.574  1.00  0.00           N
ATOM   1622  CA  ARG A 118      35.498  77.484  55.691  1.00  0.00           C
ATOM   1623  C   ARG A 118      36.681  76.422  55.860  1.00  0.00           C
ATOM   1624  O   ARG A 118      37.035  76.132  57.066  1.00  0.00           O
ATOM   1625  CB  ARG A 118      34.081  76.916  55.471  1.00  0.00           C
ATOM   1626  CG  ARG A 118      32.970  77.940  55.744  1.00  0.00           C
ATOM   1627  CD  ARG A 118      31.654  77.096  55.719  1.00  0.00           C
ATOM   1628  NE  ARG A 118      30.553  77.903  55.037  1.00  0.00           N
ATOM   1629  CZ  ARG A 118      29.873  77.600  53.917  1.00  0.00           C
ATOM   1630  NH1 ARG A 118      30.092  76.641  53.148  1.00  0.00           N
ATOM   1631  NH2 ARG A 118      28.873  78.322  53.562  1.00  0.00           N
ATOM   1632  H   ARG A 118      35.117  78.399  53.823  1.00  0.00           H
ATOM   1633  HA  ARG A 118      35.503  78.029  56.635  1.00  0.00           H
ATOM   1634  HB2 ARG A 118      33.970  76.551  54.450  1.00  0.00           H
ATOM   1635  HB3 ARG A 118      33.929  76.071  56.142  1.00  0.00           H
ATOM   1636  HG2 ARG A 118      33.059  78.451  56.702  1.00  0.00           H
ATOM   1637  HG3 ARG A 118      33.023  78.763  55.030  1.00  0.00           H
ATOM   1638  HD2 ARG A 118      31.683  76.160  55.160  1.00  0.00           H
ATOM   1639  HD3 ARG A 118      31.386  76.878  56.753  1.00  0.00           H
ATOM   1640  HE  ARG A 118      30.066  78.640  55.526  1.00  0.00           H
ATOM   1641 HH11 ARG A 118      30.756  75.924  53.405  1.00  0.00           H
ATOM   1642 HH12 ARG A 118      29.678  76.537  52.233  1.00  0.00           H
ATOM   1643 HH21 ARG A 118      28.724  79.194  54.049  1.00  0.00           H
ATOM   1644 HH22 ARG A 118      28.335  78.098  52.737  1.00  0.00           H
ATOM   1645  N   LEU A 119      37.197  75.801  54.758  1.00  0.00           N
ATOM   1646  CA  LEU A 119      38.323  74.940  54.832  1.00  0.00           C
ATOM   1647  C   LEU A 119      39.704  75.665  55.090  1.00  0.00           C
ATOM   1648  O   LEU A 119      40.539  75.082  55.810  1.00  0.00           O
ATOM   1649  CB  LEU A 119      38.377  74.197  53.487  1.00  0.00           C
ATOM   1650  CG  LEU A 119      39.444  73.108  53.366  1.00  0.00           C
ATOM   1651  CD1 LEU A 119      39.272  72.124  54.462  1.00  0.00           C
ATOM   1652  CD2 LEU A 119      39.228  72.506  52.014  1.00  0.00           C
ATOM   1653  H   LEU A 119      36.710  75.912  53.880  1.00  0.00           H
ATOM   1654  HA  LEU A 119      38.186  74.318  55.716  1.00  0.00           H
ATOM   1655  HB2 LEU A 119      37.419  73.688  53.383  1.00  0.00           H
ATOM   1656  HB3 LEU A 119      38.493  74.842  52.616  1.00  0.00           H
ATOM   1657  HG  LEU A 119      40.439  73.550  53.415  1.00  0.00           H
ATOM   1658 HD11 LEU A 119      38.345  71.594  54.247  1.00  0.00           H
ATOM   1659 HD12 LEU A 119      40.018  71.347  54.294  1.00  0.00           H
ATOM   1660 HD13 LEU A 119      39.185  72.513  55.477  1.00  0.00           H
ATOM   1661 HD21 LEU A 119      39.567  73.275  51.320  1.00  0.00           H
ATOM   1662 HD22 LEU A 119      39.791  71.588  51.843  1.00  0.00           H
ATOM   1663 HD23 LEU A 119      38.173  72.323  51.811  1.00  0.00           H
ATOM   1664  N   ALA A 120      39.937  76.963  54.748  1.00  0.00           N
ATOM   1665  CA  ALA A 120      41.029  77.861  55.211  1.00  0.00           C
ATOM   1666  C   ALA A 120      41.012  78.010  56.717  1.00  0.00           C
ATOM   1667  O   ALA A 120      42.027  77.810  57.392  1.00  0.00           O
ATOM   1668  CB  ALA A 120      40.986  79.144  54.498  1.00  0.00           C
ATOM   1669  H   ALA A 120      39.327  77.325  54.029  1.00  0.00           H
ATOM   1670  HA  ALA A 120      42.000  77.470  54.906  1.00  0.00           H
ATOM   1671  HB1 ALA A 120      41.126  79.001  53.427  1.00  0.00           H
ATOM   1672  HB2 ALA A 120      40.022  79.649  54.558  1.00  0.00           H
ATOM   1673  HB3 ALA A 120      41.757  79.811  54.886  1.00  0.00           H
ATOM   1674  N   ALA A 121      39.857  78.413  57.241  1.00  0.00           N
ATOM   1675  CA  ALA A 121      39.558  78.676  58.658  1.00  0.00           C
ATOM   1676  C   ALA A 121      39.672  77.391  59.478  1.00  0.00           C
ATOM   1677  O   ALA A 121      40.474  77.211  60.425  1.00  0.00           O
ATOM   1678  CB  ALA A 121      38.207  79.434  58.832  1.00  0.00           C
ATOM   1679  H   ALA A 121      39.139  78.746  56.613  1.00  0.00           H
ATOM   1680  HA  ALA A 121      40.320  79.386  58.981  1.00  0.00           H
ATOM   1681  HB1 ALA A 121      37.872  79.260  59.854  1.00  0.00           H
ATOM   1682  HB2 ALA A 121      38.356  80.508  58.720  1.00  0.00           H
ATOM   1683  HB3 ALA A 121      37.398  79.154  58.157  1.00  0.00           H
ATOM   1684  N   GLY A 122      38.957  76.356  59.057  1.00  0.00           N
ATOM   1685  CA  GLY A 122      38.902  74.943  59.571  1.00  0.00           C
ATOM   1686  C   GLY A 122      40.261  74.128  59.541  1.00  0.00           C
ATOM   1687  O   GLY A 122      40.324  72.963  59.919  1.00  0.00           O
ATOM   1688  H   GLY A 122      38.451  76.526  58.200  1.00  0.00           H
ATOM   1689  HA2 GLY A 122      38.416  74.778  60.532  1.00  0.00           H
ATOM   1690  HA3 GLY A 122      38.131  74.454  58.975  1.00  0.00           H
ATOM   1691  N   HID A 123      41.356  74.733  59.046  1.00  0.00           N
ATOM   1692  CA  HID A 123      42.711  74.129  59.141  1.00  0.00           C
ATOM   1693  C   HID A 123      43.664  75.138  59.733  1.00  0.00           C
ATOM   1694  O   HID A 123      44.851  74.851  59.922  1.00  0.00           O
ATOM   1695  CB  HID A 123      43.104  73.517  57.821  1.00  0.00           C
ATOM   1696  CG  HID A 123      42.421  72.193  57.559  1.00  0.00           C
ATOM   1697  CD2 HID A 123      42.736  70.984  58.194  1.00  0.00           C
ATOM   1698  ND1 HID A 123      41.281  71.944  56.794  1.00  0.00           N
ATOM   1699  CE1 HID A 123      41.008  70.592  56.961  1.00  0.00           C
ATOM   1700  NE2 HID A 123      41.825  70.037  57.875  1.00  0.00           N
ATOM   1701  H   HID A 123      41.240  75.652  58.642  1.00  0.00           H
ATOM   1702  HA  HID A 123      42.627  73.386  59.933  1.00  0.00           H
ATOM   1703  HB2 HID A 123      42.912  74.259  57.046  1.00  0.00           H
ATOM   1704  HB3 HID A 123      44.167  73.275  57.841  1.00  0.00           H
ATOM   1705  HD1 HID A 123      40.768  72.582  56.203  1.00  0.00           H
ATOM   1706  HD2 HID A 123      43.588  70.816  58.835  1.00  0.00           H
ATOM   1707  HE1 HID A 123      40.100  70.080  56.681  1.00  0.00           H
ATOM   1708  N   GLY A 124      43.312  76.361  60.172  1.00  0.00           N
ATOM   1709  CA  GLY A 124      44.252  77.411  60.636  1.00  0.00           C
ATOM   1710  C   GLY A 124      45.248  77.926  59.565  1.00  0.00           C
ATOM   1711  O   GLY A 124      46.393  78.239  59.898  1.00  0.00           O
ATOM   1712  H   GLY A 124      42.351  76.664  60.101  1.00  0.00           H
ATOM   1713  HA2 GLY A 124      43.752  78.289  61.045  1.00  0.00           H
ATOM   1714  HA3 GLY A 124      44.860  76.913  61.391  1.00  0.00           H
ATOM   1715  N   LEU A 125      44.839  77.996  58.241  1.00  0.00           N
ATOM   1716  CA  LEU A 125      45.674  78.316  57.110  1.00  0.00           C
ATOM   1717  C   LEU A 125      45.214  79.583  56.355  1.00  0.00           C
ATOM   1718  O   LEU A 125      45.777  79.750  55.305  1.00  0.00           O
ATOM   1719  CB  LEU A 125      45.699  77.112  56.103  1.00  0.00           C
ATOM   1720  CG  LEU A 125      46.635  76.014  56.582  1.00  0.00           C
ATOM   1721  CD1 LEU A 125      46.456  74.878  55.598  1.00  0.00           C
ATOM   1722  CD2 LEU A 125      48.111  76.492  56.627  1.00  0.00           C
ATOM   1723  H   LEU A 125      43.846  77.853  58.124  1.00  0.00           H
ATOM   1724  HA  LEU A 125      46.667  78.517  57.512  1.00  0.00           H
ATOM   1725  HB2 LEU A 125      44.693  76.699  56.028  1.00  0.00           H
ATOM   1726  HB3 LEU A 125      46.052  77.444  55.127  1.00  0.00           H
ATOM   1727  HG  LEU A 125      46.325  75.690  57.575  1.00  0.00           H
ATOM   1728 HD11 LEU A 125      46.732  75.182  54.588  1.00  0.00           H
ATOM   1729 HD12 LEU A 125      47.052  74.052  55.986  1.00  0.00           H
ATOM   1730 HD13 LEU A 125      45.424  74.530  55.643  1.00  0.00           H
ATOM   1731 HD21 LEU A 125      48.336  77.062  57.528  1.00  0.00           H
ATOM   1732 HD22 LEU A 125      48.616  75.526  56.606  1.00  0.00           H
ATOM   1733 HD23 LEU A 125      48.280  77.014  55.685  1.00  0.00           H
ATOM   1734  N   THR A 126      44.373  80.415  56.979  1.00  0.00           N
ATOM   1735  CA  THR A 126      43.877  81.721  56.368  1.00  0.00           C
ATOM   1736  C   THR A 126      44.952  82.767  55.905  1.00  0.00           C
ATOM   1737  O   THR A 126      44.498  83.649  55.195  1.00  0.00           O
ATOM   1738  CB  THR A 126      42.865  82.463  57.202  1.00  0.00           C
ATOM   1739  CG2 THR A 126      41.576  81.638  57.245  1.00  0.00           C
ATOM   1740  OG1 THR A 126      43.256  82.761  58.510  1.00  0.00           O
ATOM   1741  H   THR A 126      44.145  80.227  57.945  1.00  0.00           H
ATOM   1742  HA  THR A 126      43.340  81.409  55.472  1.00  0.00           H
ATOM   1743  HB  THR A 126      42.580  83.333  56.609  1.00  0.00           H
ATOM   1744  HG1 THR A 126      43.420  81.953  59.002  1.00  0.00           H
ATOM   1745 HG21 THR A 126      40.860  82.027  57.969  1.00  0.00           H
ATOM   1746 HG22 THR A 126      41.236  81.603  56.210  1.00  0.00           H
ATOM   1747 HG23 THR A 126      41.836  80.591  57.398  1.00  0.00           H
ATOM   1748  N   GLU A 127      46.229  82.699  56.335  1.00  0.00           N
ATOM   1749  CA  GLU A 127      47.334  83.402  55.662  1.00  0.00           C
ATOM   1750  C   GLU A 127      47.747  82.820  54.283  1.00  0.00           C
ATOM   1751  O   GLU A 127      47.912  83.584  53.307  1.00  0.00           O
ATOM   1752  CB  GLU A 127      48.477  83.552  56.734  1.00  0.00           C
ATOM   1753  CG  GLU A 127      48.153  84.500  57.895  1.00  0.00           C
ATOM   1754  CD  GLU A 127      48.083  83.778  59.203  1.00  0.00           C
ATOM   1755  OE1 GLU A 127      49.104  83.276  59.671  1.00  0.00           O
ATOM   1756  OE2 GLU A 127      46.995  83.638  59.771  1.00  0.00           O
ATOM   1757  H   GLU A 127      46.443  81.979  57.011  1.00  0.00           H
ATOM   1758  HA  GLU A 127      46.979  84.403  55.414  1.00  0.00           H
ATOM   1759  HB2 GLU A 127      48.863  82.600  57.098  1.00  0.00           H
ATOM   1760  HB3 GLU A 127      49.270  84.055  56.180  1.00  0.00           H
ATOM   1761  HG2 GLU A 127      48.999  85.182  57.985  1.00  0.00           H
ATOM   1762  HG3 GLU A 127      47.254  85.077  57.677  1.00  0.00           H
ATOM   1763  N   ARG A 128      48.135  81.529  54.171  1.00  0.00           N
ATOM   1764  CA  ARG A 128      48.640  80.795  52.971  1.00  0.00           C
ATOM   1765  C   ARG A 128      47.563  80.200  52.065  1.00  0.00           C
ATOM   1766  O   ARG A 128      47.925  79.635  51.029  1.00  0.00           O
ATOM   1767  CB  ARG A 128      49.677  79.759  53.329  1.00  0.00           C
ATOM   1768  CG  ARG A 128      50.983  80.415  53.658  1.00  0.00           C
ATOM   1769  CD  ARG A 128      52.117  79.362  53.770  1.00  0.00           C
ATOM   1770  NE  ARG A 128      51.900  78.456  54.959  1.00  0.00           N
ATOM   1771  CZ  ARG A 128      51.687  77.181  54.969  1.00  0.00           C
ATOM   1772  NH1 ARG A 128      51.683  76.448  53.903  1.00  0.00           N
ATOM   1773  NH2 ARG A 128      51.499  76.547  56.058  1.00  0.00           N
ATOM   1774  H   ARG A 128      48.129  80.963  55.007  1.00  0.00           H
ATOM   1775  HA  ARG A 128      49.106  81.581  52.376  1.00  0.00           H
ATOM   1776  HB2 ARG A 128      49.280  79.174  54.158  1.00  0.00           H
ATOM   1777  HB3 ARG A 128      49.831  79.004  52.557  1.00  0.00           H
ATOM   1778  HG2 ARG A 128      51.216  81.131  52.870  1.00  0.00           H
ATOM   1779  HG3 ARG A 128      50.844  80.942  54.602  1.00  0.00           H
ATOM   1780  HD2 ARG A 128      51.998  78.820  52.832  1.00  0.00           H
ATOM   1781  HD3 ARG A 128      53.056  79.915  53.801  1.00  0.00           H
ATOM   1782  HE  ARG A 128      51.635  78.872  55.840  1.00  0.00           H
ATOM   1783 HH11 ARG A 128      51.751  76.842  52.975  1.00  0.00           H
ATOM   1784 HH12 ARG A 128      51.383  75.494  54.041  1.00  0.00           H
ATOM   1785 HH21 ARG A 128      51.567  77.050  56.931  1.00  0.00           H
ATOM   1786 HH22 ARG A 128      51.311  75.557  56.116  1.00  0.00           H
ATOM   1787  N   LEU A 129      46.278  80.204  52.402  1.00  0.00           N
ATOM   1788  CA  LEU A 129      45.135  79.812  51.553  1.00  0.00           C
ATOM   1789  C   LEU A 129      44.283  81.028  51.423  1.00  0.00           C
ATOM   1790  O   LEU A 129      43.630  81.475  52.395  1.00  0.00           O
ATOM   1791  CB  LEU A 129      44.325  78.651  52.183  1.00  0.00           C
ATOM   1792  CG  LEU A 129      45.069  77.340  52.360  1.00  0.00           C
ATOM   1793  CD1 LEU A 129      44.074  76.375  52.991  1.00  0.00           C
ATOM   1794  CD2 LEU A 129      45.662  76.791  51.041  1.00  0.00           C
ATOM   1795  H   LEU A 129      45.963  80.659  53.246  1.00  0.00           H
ATOM   1796  HA  LEU A 129      45.436  79.487  50.558  1.00  0.00           H
ATOM   1797  HB2 LEU A 129      43.912  78.988  53.134  1.00  0.00           H
ATOM   1798  HB3 LEU A 129      43.451  78.543  51.542  1.00  0.00           H
ATOM   1799  HG  LEU A 129      45.910  77.524  53.029  1.00  0.00           H
ATOM   1800 HD11 LEU A 129      43.091  76.429  52.522  1.00  0.00           H
ATOM   1801 HD12 LEU A 129      44.566  75.406  52.907  1.00  0.00           H
ATOM   1802 HD13 LEU A 129      43.946  76.620  54.045  1.00  0.00           H
ATOM   1803 HD21 LEU A 129      46.485  77.442  50.746  1.00  0.00           H
ATOM   1804 HD22 LEU A 129      45.906  75.732  51.124  1.00  0.00           H
ATOM   1805 HD23 LEU A 129      44.836  76.890  50.338  1.00  0.00           H
ATOM   1806  N   THR A 130      44.174  81.464  50.211  1.00  0.00           N
ATOM   1807  CA  THR A 130      43.414  82.654  49.848  1.00  0.00           C
ATOM   1808  C   THR A 130      42.566  82.358  48.636  1.00  0.00           C
ATOM   1809  O   THR A 130      43.072  81.919  47.629  1.00  0.00           O
ATOM   1810  CB  THR A 130      44.353  83.834  49.534  1.00  0.00           C
ATOM   1811  CG2 THR A 130      43.571  85.048  49.137  1.00  0.00           C
ATOM   1812  OG1 THR A 130      45.191  84.170  50.616  1.00  0.00           O
ATOM   1813  H   THR A 130      44.832  81.088  49.543  1.00  0.00           H
ATOM   1814  HA  THR A 130      42.764  82.988  50.656  1.00  0.00           H
ATOM   1815  HB  THR A 130      45.035  83.559  48.730  1.00  0.00           H
ATOM   1816  HG1 THR A 130      44.636  84.299  51.388  1.00  0.00           H
ATOM   1817 HG21 THR A 130      43.244  85.477  50.085  1.00  0.00           H
ATOM   1818 HG22 THR A 130      44.183  85.843  48.709  1.00  0.00           H
ATOM   1819 HG23 THR A 130      42.690  84.870  48.522  1.00  0.00           H
ATOM   1820  N   PHE A 131      41.224  82.590  48.720  1.00  0.00           N
ATOM   1821  CA  PHE A 131      40.206  81.931  47.824  1.00  0.00           C
ATOM   1822  C   PHE A 131      39.204  83.015  47.362  1.00  0.00           C
ATOM   1823  O   PHE A 131      38.582  83.705  48.226  1.00  0.00           O
ATOM   1824  CB  PHE A 131      39.477  80.776  48.503  1.00  0.00           C
ATOM   1825  CG  PHE A 131      40.261  79.543  48.890  1.00  0.00           C
ATOM   1826  CD1 PHE A 131      40.596  78.641  47.841  1.00  0.00           C
ATOM   1827  CD2 PHE A 131      40.607  79.267  50.235  1.00  0.00           C
ATOM   1828  CE1 PHE A 131      41.107  77.388  48.181  1.00  0.00           C
ATOM   1829  CE2 PHE A 131      41.082  77.995  50.508  1.00  0.00           C
ATOM   1830  CZ  PHE A 131      41.354  77.066  49.540  1.00  0.00           C
ATOM   1831  H   PHE A 131      40.905  82.965  49.601  1.00  0.00           H
ATOM   1832  HA  PHE A 131      40.775  81.529  46.986  1.00  0.00           H
ATOM   1833  HB2 PHE A 131      39.026  81.102  49.440  1.00  0.00           H
ATOM   1834  HB3 PHE A 131      38.692  80.411  47.840  1.00  0.00           H
ATOM   1835  HD1 PHE A 131      40.425  78.939  46.817  1.00  0.00           H
ATOM   1836  HD2 PHE A 131      40.425  79.931  51.068  1.00  0.00           H
ATOM   1837  HE1 PHE A 131      41.328  76.680  47.396  1.00  0.00           H
ATOM   1838  HE2 PHE A 131      41.376  77.696  51.503  1.00  0.00           H
ATOM   1839  HZ  PHE A 131      41.638  76.069  49.841  1.00  0.00           H
ATOM   1840  N   GLU A 132      39.074  83.202  46.056  1.00  0.00           N
ATOM   1841  CA  GLU A 132      38.334  84.325  45.412  1.00  0.00           C
ATOM   1842  C   GLU A 132      37.384  83.882  44.286  1.00  0.00           C
ATOM   1843  O   GLU A 132      37.714  83.035  43.438  1.00  0.00           O
ATOM   1844  CB  GLU A 132      39.318  85.442  44.987  1.00  0.00           C
ATOM   1845  CG  GLU A 132      40.057  86.040  46.231  1.00  0.00           C
ATOM   1846  CD  GLU A 132      40.908  87.239  45.923  1.00  0.00           C
ATOM   1847  OE1 GLU A 132      40.738  87.751  44.784  1.00  0.00           O
ATOM   1848  OE2 GLU A 132      41.775  87.682  46.687  1.00  0.00           O
ATOM   1849  H   GLU A 132      39.680  82.633  45.481  1.00  0.00           H
ATOM   1850  HA  GLU A 132      37.625  84.807  46.086  1.00  0.00           H
ATOM   1851  HB2 GLU A 132      40.109  84.997  44.383  1.00  0.00           H
ATOM   1852  HB3 GLU A 132      38.838  86.208  44.378  1.00  0.00           H
ATOM   1853  HG2 GLU A 132      39.257  86.192  46.956  1.00  0.00           H
ATOM   1854  HG3 GLU A 132      40.656  85.273  46.722  1.00  0.00           H
ATOM   1855  N   VAL A 133      36.207  84.455  44.155  1.00  0.00           N
ATOM   1856  CA  VAL A 133      35.364  84.359  42.974  1.00  0.00           C
ATOM   1857  C   VAL A 133      35.976  85.176  41.868  1.00  0.00           C
ATOM   1858  O   VAL A 133      36.078  86.392  42.009  1.00  0.00           O
ATOM   1859  CB  VAL A 133      33.892  84.760  43.279  1.00  0.00           C
ATOM   1860  CG1 VAL A 133      33.054  84.447  42.035  1.00  0.00           C
ATOM   1861  CG2 VAL A 133      33.268  84.028  44.510  1.00  0.00           C
ATOM   1862  H   VAL A 133      36.021  85.194  44.818  1.00  0.00           H
ATOM   1863  HA  VAL A 133      35.413  83.313  42.673  1.00  0.00           H
ATOM   1864  HB  VAL A 133      33.791  85.842  43.369  1.00  0.00           H
ATOM   1865 HG11 VAL A 133      33.276  85.203  41.281  1.00  0.00           H
ATOM   1866 HG12 VAL A 133      33.325  83.484  41.603  1.00  0.00           H
ATOM   1867 HG13 VAL A 133      31.998  84.560  42.283  1.00  0.00           H
ATOM   1868 HG21 VAL A 133      33.863  84.417  45.336  1.00  0.00           H
ATOM   1869 HG22 VAL A 133      32.239  84.330  44.703  1.00  0.00           H
ATOM   1870 HG23 VAL A 133      33.469  82.969  44.671  1.00  0.00           H
ATOM   1871  N   ALA A 134      36.401  84.537  40.768  1.00  0.00           N
ATOM   1872  CA  ALA A 134      37.079  85.158  39.615  1.00  0.00           C
ATOM   1873  C   ALA A 134      36.925  84.265  38.406  1.00  0.00           C
ATOM   1874  O   ALA A 134      36.929  83.036  38.481  1.00  0.00           O
ATOM   1875  CB  ALA A 134      38.580  85.251  39.873  1.00  0.00           C
ATOM   1876  H   ALA A 134      36.363  83.528  40.784  1.00  0.00           H
ATOM   1877  HA  ALA A 134      36.672  86.146  39.396  1.00  0.00           H
ATOM   1878  HB1 ALA A 134      38.945  84.257  40.134  1.00  0.00           H
ATOM   1879  HB2 ALA A 134      39.003  85.597  38.929  1.00  0.00           H
ATOM   1880  HB3 ALA A 134      38.784  85.975  40.661  1.00  0.00           H
ATOM   1881  N   ASP A 135      36.820  84.956  37.270  1.00 -0.01           N
ATOM   1882  CA  ASP A 135      37.132  84.376  36.022  1.00 -0.01           C
ATOM   1883  C   ASP A 135      38.619  84.196  35.718  1.00 -0.01           C
ATOM   1884  O   ASP A 135      39.385  85.182  35.782  1.00 -0.01           O
ATOM   1885  CB  ASP A 135      36.416  85.180  34.933  1.00 -0.01           C
ATOM   1886  CG  ASP A 135      36.493  84.614  33.549  1.00 -0.01           C
ATOM   1887  OD1 ASP A 135      36.992  83.428  33.440  1.00 -0.01           O
ATOM   1888  OD2 ASP A 135      35.959  85.303  32.622  1.00 -0.01           O
ATOM   1889  H   ASP A 135      37.022  85.944  37.327  1.00 -0.01           H
ATOM   1890  HA  ASP A 135      36.648  83.400  36.008  1.00 -0.01           H
ATOM   1891  HB2 ASP A 135      35.347  85.313  35.103  1.00 -0.01           H
ATOM   1892  HB3 ASP A 135      36.857  86.175  34.888  1.00 -0.01           H
ATOM   1893  N   ALA A 136      39.126  83.034  35.361  1.00  0.01           N
ATOM   1894  CA  ALA A 136      40.479  82.743  34.982  1.00  0.01           C
ATOM   1895  C   ALA A 136      40.891  83.462  33.697  1.00  0.01           C
ATOM   1896  O   ALA A 136      42.079  83.698  33.459  1.00  0.01           O
ATOM   1897  CB  ALA A 136      40.688  81.261  34.815  1.00  0.01           C
ATOM   1898  H   ALA A 136      38.459  82.292  35.520  1.00  0.01           H
ATOM   1899  HA  ALA A 136      41.124  83.246  35.701  1.00  0.01           H
ATOM   1900  HB1 ALA A 136      40.043  80.806  34.063  1.00  0.01           H
ATOM   1901  HB2 ALA A 136      41.707  81.120  34.456  1.00  0.01           H
ATOM   1902  HB3 ALA A 136      40.324  80.852  35.757  1.00  0.01           H
ATOM   1903  N   MET A 137      39.917  83.791  32.859  1.00  0.00           N
ATOM   1904  CA  MET A 137      40.165  84.478  31.598  1.00  0.00           C
ATOM   1905  C   MET A 137      40.373  85.997  31.807  1.00  0.00           C
ATOM   1906  O   MET A 137      40.753  86.699  30.864  1.00  0.00           O
ATOM   1907  CB  MET A 137      38.993  84.199  30.580  1.00  0.00           C
ATOM   1908  CG  MET A 137      38.986  82.744  30.144  1.00  0.00           C
ATOM   1909  SD  MET A 137      37.675  82.380  28.955  1.00  0.00           S
ATOM   1910  CE  MET A 137      36.486  81.769  30.055  1.00  0.00           C
ATOM   1911  H   MET A 137      38.964  83.561  33.102  1.00  0.00           H
ATOM   1912  HA  MET A 137      41.073  84.090  31.137  1.00  0.00           H
ATOM   1913  HB2 MET A 137      38.058  84.423  31.094  1.00  0.00           H
ATOM   1914  HB3 MET A 137      39.138  84.735  29.643  1.00  0.00           H
ATOM   1915  HG2 MET A 137      39.995  82.597  29.760  1.00  0.00           H
ATOM   1916  HG3 MET A 137      38.783  82.106  31.004  1.00  0.00           H
ATOM   1917  HE1 MET A 137      36.048  82.637  30.547  1.00  0.00           H
ATOM   1918  HE2 MET A 137      35.765  81.237  29.434  1.00  0.00           H
ATOM   1919  HE3 MET A 137      36.920  81.155  30.844  1.00  0.00           H
ATOM   1920  N   ARG A 138      40.041  86.502  33.011  1.00  0.01           N
ATOM   1921  CA  ARG A 138      40.379  87.889  33.353  1.00  0.01           C
ATOM   1922  C   ARG A 138      40.849  87.935  34.786  1.00  0.01           C
ATOM   1923  O   ARG A 138      40.214  88.473  35.672  1.00  0.01           O
ATOM   1924  CB  ARG A 138      39.154  88.808  33.006  1.00  0.01           C
ATOM   1925  CG  ARG A 138      38.854  89.043  31.508  1.00  0.01           C
ATOM   1926  CD  ARG A 138      37.782  90.170  31.399  1.00  0.01           C
ATOM   1927  NE  ARG A 138      36.511  89.787  32.064  1.00  0.01           N
ATOM   1928  CZ  ARG A 138      35.336  90.482  31.997  1.00  0.01           C
ATOM   1929  NH1 ARG A 138      35.224  91.710  31.604  1.00  0.01           N
ATOM   1930  NH2 ARG A 138      34.250  89.934  32.384  1.00  0.01           N
ATOM   1931  H   ARG A 138      39.830  85.873  33.772  1.00  0.01           H
ATOM   1932  HA  ARG A 138      41.302  88.200  32.865  1.00  0.01           H
ATOM   1933  HB2 ARG A 138      38.309  88.400  33.561  1.00  0.01           H
ATOM   1934  HB3 ARG A 138      39.444  89.792  33.375  1.00  0.01           H
ATOM   1935  HG2 ARG A 138      39.681  89.494  30.959  1.00  0.01           H
ATOM   1936  HG3 ARG A 138      38.442  88.172  30.998  1.00  0.01           H
ATOM   1937  HD2 ARG A 138      38.199  91.005  31.962  1.00  0.01           H
ATOM   1938  HD3 ARG A 138      37.549  90.431  30.367  1.00  0.01           H
ATOM   1939  HE  ARG A 138      36.459  88.829  32.382  1.00  0.01           H
ATOM   1940 HH11 ARG A 138      36.037  92.251  31.349  1.00  0.01           H
ATOM   1941 HH12 ARG A 138      34.380  92.263  31.653  1.00  0.01           H
ATOM   1942 HH21 ARG A 138      34.246  88.981  32.720  1.00  0.01           H
ATOM   1943 HH22 ARG A 138      33.406  90.468  32.537  1.00  0.01           H
ATOM   1944  N   LEU A 139      42.042  87.488  35.101  1.00  0.00           N
ATOM   1945  CA  LEU A 139      42.569  87.611  36.396  1.00  0.00           C
ATOM   1946  C   LEU A 139      42.815  89.056  36.724  1.00  0.00           C
ATOM   1947  O   LEU A 139      43.714  89.661  36.120  1.00  0.00           O
ATOM   1948  CB  LEU A 139      43.862  86.786  36.625  1.00  0.00           C
ATOM   1949  CG  LEU A 139      43.749  85.258  36.369  1.00  0.00           C
ATOM   1950  CD1 LEU A 139      45.127  84.574  36.283  1.00  0.00           C
ATOM   1951  CD2 LEU A 139      42.791  84.515  37.322  1.00  0.00           C
ATOM   1952  H   LEU A 139      42.662  87.113  34.397  1.00  0.00           H
ATOM   1953  HA  LEU A 139      41.877  87.079  37.049  1.00  0.00           H
ATOM   1954  HB2 LEU A 139      44.699  87.102  36.002  1.00  0.00           H
ATOM   1955  HB3 LEU A 139      44.187  86.993  37.645  1.00  0.00           H
ATOM   1956  HG  LEU A 139      43.376  85.250  35.345  1.00  0.00           H
ATOM   1957 HD11 LEU A 139      45.488  84.588  37.311  1.00  0.00           H
ATOM   1958 HD12 LEU A 139      45.089  83.569  35.863  1.00  0.00           H
ATOM   1959 HD13 LEU A 139      45.870  85.122  35.704  1.00  0.00           H
ATOM   1960 HD21 LEU A 139      41.729  84.718  37.181  1.00  0.00           H
ATOM   1961 HD22 LEU A 139      42.959  83.443  37.218  1.00  0.00           H
ATOM   1962 HD23 LEU A 139      42.921  84.746  38.379  1.00  0.00           H
ATOM   1963  N   PRO A 140      42.221  89.650  37.758  1.00  0.00           N
ATOM   1964  CA  PRO A 140      42.510  91.013  38.212  1.00  0.00           C
ATOM   1965  C   PRO A 140      43.983  91.116  38.756  1.00  0.00           C
ATOM   1966  O   PRO A 140      44.542  92.210  38.652  1.00  0.00           O
ATOM   1967  CB  PRO A 140      41.503  91.315  39.316  1.00  0.00           C
ATOM   1968  CG  PRO A 140      41.206  90.004  39.927  1.00  0.00           C
ATOM   1969  CD  PRO A 140      41.318  89.024  38.745  1.00  0.00           C
ATOM   1970  HA  PRO A 140      42.362  91.656  37.344  1.00  0.00           H
ATOM   1971  HB2 PRO A 140      41.674  92.134  40.016  1.00  0.00           H
ATOM   1972  HB3 PRO A 140      40.653  91.678  38.738  1.00  0.00           H
ATOM   1973  HG2 PRO A 140      41.914  89.846  40.740  1.00  0.00           H
ATOM   1974  HG3 PRO A 140      40.201  89.972  40.348  1.00  0.00           H
ATOM   1975  HD2 PRO A 140      41.724  88.072  39.087  1.00  0.00           H
ATOM   1976  HD3 PRO A 140      40.342  89.049  38.260  1.00  0.00           H
ATOM   1977  N   TYR A 141      44.639  90.057  39.266  1.00  0.00           N
ATOM   1978  CA  TYR A 141      45.976  90.033  39.868  1.00  0.00           C
ATOM   1979  C   TYR A 141      47.142  90.447  38.996  1.00  0.00           C
ATOM   1980  O   TYR A 141      46.943  90.557  37.755  1.00  0.00           O
ATOM   1981  CB  TYR A 141      46.244  88.673  40.449  1.00  0.00           C
ATOM   1982  CG  TYR A 141      45.031  88.015  41.072  1.00  0.00           C
ATOM   1983  CD1 TYR A 141      44.385  88.641  42.178  1.00  0.00           C
ATOM   1984  CD2 TYR A 141      44.394  86.941  40.466  1.00  0.00           C
ATOM   1985  CE1 TYR A 141      43.189  88.194  42.687  1.00  0.00           C
ATOM   1986  CE2 TYR A 141      43.175  86.475  41.003  1.00  0.00           C
ATOM   1987  CZ  TYR A 141      42.555  87.080  42.110  1.00  0.00           C
ATOM   1988  OH  TYR A 141      41.426  86.511  42.458  1.00  0.00           O
ATOM   1989  H   TYR A 141      44.169  89.164  39.269  1.00  0.00           H
ATOM   1990  HA  TYR A 141      45.906  90.801  40.638  1.00  0.00           H
ATOM   1991  HB2 TYR A 141      46.761  88.102  39.678  1.00  0.00           H
ATOM   1992  HB3 TYR A 141      47.043  88.753  41.186  1.00  0.00           H
ATOM   1993  HD1 TYR A 141      44.896  89.449  42.679  1.00  0.00           H
ATOM   1994  HD2 TYR A 141      44.864  86.412  39.650  1.00  0.00           H
ATOM   1995  HE1 TYR A 141      42.692  88.700  43.501  1.00  0.00           H
ATOM   1996  HE2 TYR A 141      42.629  85.653  40.566  1.00  0.00           H
ATOM   1997  HH  TYR A 141      41.116  87.027  43.205  1.00  0.00           H
ATOM   1998  N   GLU A 142      48.301  90.691  39.653  1.00  0.00           N
ATOM   1999  CA  GLU A 142      49.465  91.408  39.025  1.00  0.00           C
ATOM   2000  C   GLU A 142      50.351  90.462  38.239  1.00  0.00           C
ATOM   2001  O   GLU A 142      50.428  89.267  38.431  1.00  0.00           O
ATOM   2002  CB  GLU A 142      50.203  92.163  40.045  1.00  0.00           C
ATOM   2003  CG  GLU A 142      49.413  93.072  40.949  1.00  0.00           C
ATOM   2004  CD  GLU A 142      50.254  93.759  41.929  1.00  0.00           C
ATOM   2005  OE1 GLU A 142      51.566  93.618  41.922  1.00  0.00           O
ATOM   2006  OE2 GLU A 142      49.682  94.566  42.676  1.00  0.00           O
ATOM   2007  H   GLU A 142      48.370  90.416  40.622  1.00  0.00           H
ATOM   2008  HA  GLU A 142      48.957  92.040  38.297  1.00  0.00           H
ATOM   2009  HB2 GLU A 142      50.620  91.423  40.728  1.00  0.00           H
ATOM   2010  HB3 GLU A 142      50.962  92.688  39.465  1.00  0.00           H
ATOM   2011  HG2 GLU A 142      48.876  93.736  40.271  1.00  0.00           H
ATOM   2012  HG3 GLU A 142      48.683  92.441  41.456  1.00  0.00           H
ATOM   2013  N   ASP A 143      51.122  90.982  37.283  1.00  0.00           N
ATOM   2014  CA  ASP A 143      52.200  90.298  36.629  1.00  0.00           C
ATOM   2015  C   ASP A 143      53.252  89.738  37.592  1.00  0.00           C
ATOM   2016  O   ASP A 143      53.593  90.345  38.588  1.00  0.00           O
ATOM   2017  CB  ASP A 143      52.959  91.087  35.555  1.00  0.00           C
ATOM   2018  CG  ASP A 143      52.044  91.910  34.564  1.00  0.00           C
ATOM   2019  OD1 ASP A 143      50.792  92.092  34.725  1.00  0.00           O
ATOM   2020  OD2 ASP A 143      52.583  92.420  33.527  1.00  0.00           O
ATOM   2021  H   ASP A 143      51.062  91.970  37.080  1.00  0.00           H
ATOM   2022  HA  ASP A 143      51.743  89.376  36.270  1.00  0.00           H
ATOM   2023  HB2 ASP A 143      53.688  91.792  35.955  1.00  0.00           H
ATOM   2024  HB3 ASP A 143      53.443  90.347  34.917  1.00  0.00           H
ATOM   2025  N   GLU A 144      53.864  88.606  37.240  1.00  0.00           N
ATOM   2026  CA  GLU A 144      54.918  87.854  37.899  1.00  0.00           C
ATOM   2027  C   GLU A 144      54.639  87.704  39.385  1.00  0.00           C
ATOM   2028  O   GLU A 144      55.580  87.563  40.157  1.00  0.00           O
ATOM   2029  CB  GLU A 144      56.339  88.505  37.806  1.00  0.00           C
ATOM   2030  CG  GLU A 144      56.768  88.566  36.287  1.00  0.00           C
ATOM   2031  CD  GLU A 144      58.200  88.990  36.151  1.00  0.00           C
ATOM   2032  OE1 GLU A 144      58.920  89.196  37.170  1.00  0.00           O
ATOM   2033  OE2 GLU A 144      58.573  88.994  34.961  1.00  0.00           O
ATOM   2034  H   GLU A 144      53.488  88.145  36.424  1.00  0.00           H
ATOM   2035  HA  GLU A 144      54.939  86.864  37.442  1.00  0.00           H
ATOM   2036  HB2 GLU A 144      56.196  89.496  38.237  1.00  0.00           H
ATOM   2037  HB3 GLU A 144      57.076  87.919  38.355  1.00  0.00           H
ATOM   2038  HG2 GLU A 144      56.587  87.557  35.918  1.00  0.00           H
ATOM   2039  HG3 GLU A 144      56.168  89.341  35.810  1.00  0.00           H
ATOM   2040  N   SER A 145      53.350  87.526  39.704  1.00  0.00           N
ATOM   2041  CA  SER A 145      52.921  87.242  40.987  1.00  0.00           C
ATOM   2042  C   SER A 145      53.235  85.903  41.508  1.00  0.00           C
ATOM   2043  O   SER A 145      53.392  85.793  42.693  1.00  0.00           O
ATOM   2044  CB  SER A 145      51.405  87.451  41.016  1.00  0.00           C
ATOM   2045  OG  SER A 145      51.069  88.838  40.826  1.00  0.00           O
ATOM   2046  H   SER A 145      52.688  87.831  39.004  1.00  0.00           H
ATOM   2047  HA  SER A 145      53.420  87.974  41.621  1.00  0.00           H
ATOM   2048  HB2 SER A 145      50.956  86.936  40.167  1.00  0.00           H
ATOM   2049  HB3 SER A 145      51.025  87.063  41.961  1.00  0.00           H
ATOM   2050  HG  SER A 145      50.689  88.991  39.958  1.00  0.00           H
ATOM   2051  N   PHE A 146      53.397  84.871  40.738  1.00  0.00           N
ATOM   2052  CA  PHE A 146      53.290  83.455  41.197  1.00  0.00           C
ATOM   2053  C   PHE A 146      54.349  82.549  40.491  1.00  0.00           C
ATOM   2054  O   PHE A 146      54.906  82.824  39.413  1.00  0.00           O
ATOM   2055  CB  PHE A 146      51.984  82.888  41.024  1.00  0.00           C
ATOM   2056  CG  PHE A 146      50.766  83.704  41.439  1.00  0.00           C
ATOM   2057  CD1 PHE A 146      50.401  83.623  42.806  1.00  0.00           C
ATOM   2058  CD2 PHE A 146      49.909  84.278  40.499  1.00  0.00           C
ATOM   2059  CE1 PHE A 146      49.229  84.200  43.185  1.00  0.00           C
ATOM   2060  CE2 PHE A 146      48.761  84.940  40.929  1.00  0.00           C
ATOM   2061  CZ  PHE A 146      48.350  84.834  42.288  1.00  0.00           C
ATOM   2062  H   PHE A 146      53.329  85.067  39.750  1.00  0.00           H
ATOM   2063  HA  PHE A 146      53.422  83.427  42.278  1.00  0.00           H
ATOM   2064  HB2 PHE A 146      51.916  82.753  39.945  1.00  0.00           H
ATOM   2065  HB3 PHE A 146      51.967  81.891  41.463  1.00  0.00           H
ATOM   2066  HD1 PHE A 146      51.026  83.216  43.587  1.00  0.00           H
ATOM   2067  HD2 PHE A 146      50.218  84.263  39.464  1.00  0.00           H
ATOM   2068  HE1 PHE A 146      48.811  84.146  44.179  1.00  0.00           H
ATOM   2069  HE2 PHE A 146      48.057  85.410  40.259  1.00  0.00           H
ATOM   2070  HZ  PHE A 146      47.448  85.304  42.651  1.00  0.00           H
ATOM   2071  N   ASP A 147      54.589  81.433  41.043  1.00  0.00           N
ATOM   2072  CA  ASP A 147      55.732  80.588  40.691  1.00  0.00           C
ATOM   2073  C   ASP A 147      55.212  79.483  39.719  1.00  0.00           C
ATOM   2074  O   ASP A 147      55.871  79.303  38.691  1.00  0.00           O
ATOM   2075  CB  ASP A 147      56.301  79.963  41.957  1.00  0.00           C
ATOM   2076  CG  ASP A 147      57.020  80.938  42.873  1.00  0.00           C
ATOM   2077  OD1 ASP A 147      58.111  81.350  42.482  1.00  0.00           O
ATOM   2078  OD2 ASP A 147      56.467  81.306  43.897  1.00  0.00           O
ATOM   2079  H   ASP A 147      54.126  81.298  41.930  1.00  0.00           H
ATOM   2080  HA  ASP A 147      56.512  81.218  40.265  1.00  0.00           H
ATOM   2081  HB2 ASP A 147      55.501  79.481  42.519  1.00  0.00           H
ATOM   2082  HB3 ASP A 147      57.011  79.203  41.632  1.00  0.00           H
ATOM   2083  N   CYS A 148      54.021  78.947  39.917  1.00  0.00           N
ATOM   2084  CA  CYS A 148      53.394  78.008  39.013  1.00  0.00           C
ATOM   2085  C   CYS A 148      51.855  78.111  39.135  1.00  0.00           C
ATOM   2086  O   CYS A 148      51.319  78.771  40.050  1.00  0.00           O
ATOM   2087  CB  CYS A 148      53.870  76.629  39.298  1.00  0.00           C
ATOM   2088  SG  CYS A 148      53.518  76.108  41.071  1.00  0.00           S
ATOM   2089  H   CYS A 148      53.514  79.303  40.714  1.00  0.00           H
ATOM   2090  HA  CYS A 148      53.729  78.233  38.001  1.00  0.00           H
ATOM   2091  HB2 CYS A 148      53.296  75.970  38.646  1.00  0.00           H
ATOM   2092  HB3 CYS A 148      54.925  76.523  39.045  1.00  0.00           H
ATOM   2093  HG  CYS A 148      54.601  76.767  41.492  1.00  0.00           H
ATOM   2094  N   ALA A 149      51.206  77.509  38.221  1.00  0.00           N
ATOM   2095  CA  ALA A 149      49.814  77.347  38.271  1.00  0.00           C
ATOM   2096  C   ALA A 149      49.448  75.854  37.829  1.00  0.00           C
ATOM   2097  O   ALA A 149      50.220  75.183  37.117  1.00  0.00           O
ATOM   2098  CB  ALA A 149      49.122  78.484  37.521  1.00  0.00           C
ATOM   2099  H   ALA A 149      51.671  76.947  37.523  1.00  0.00           H
ATOM   2100  HA  ALA A 149      49.492  77.332  39.312  1.00  0.00           H
ATOM   2101  HB1 ALA A 149      49.289  78.368  36.450  1.00  0.00           H
ATOM   2102  HB2 ALA A 149      48.122  78.537  37.951  1.00  0.00           H
ATOM   2103  HB3 ALA A 149      49.661  79.388  37.803  1.00  0.00           H
ATOM   2104  N   TRP A 150      48.261  75.339  38.187  1.00 -0.02           N
ATOM   2105  CA  TRP A 150      47.582  74.238  37.508  1.00 -0.02           C
ATOM   2106  C   TRP A 150      46.117  74.573  37.054  1.00 -0.02           C
ATOM   2107  O   TRP A 150      45.399  75.377  37.679  1.00 -0.02           O
ATOM   2108  CB  TRP A 150      47.690  72.977  38.319  1.00 -0.02           C
ATOM   2109  CG  TRP A 150      47.416  72.960  39.815  1.00 -0.02           C
ATOM   2110  CD1 TRP A 150      46.359  73.610  40.362  1.00 -0.02           C
ATOM   2111  CD2 TRP A 150      48.081  72.195  40.858  1.00 -0.02           C
ATOM   2112  CE2 TRP A 150      47.405  72.457  42.060  1.00 -0.02           C
ATOM   2113  CE3 TRP A 150      49.053  71.209  40.884  1.00 -0.02           C
ATOM   2114  NE1 TRP A 150      46.324  73.217  41.720  1.00 -0.02           N
ATOM   2115  CZ2 TRP A 150      47.789  71.730  43.201  1.00 -0.02           C
ATOM   2116  CZ3 TRP A 150      49.496  70.474  42.070  1.00 -0.02           C
ATOM   2117  CH2 TRP A 150      48.729  70.748  43.212  1.00 -0.02           C
ATOM   2118  H   TRP A 150      47.775  75.862  38.902  1.00 -0.02           H
ATOM   2119  HA  TRP A 150      48.111  73.963  36.595  1.00 -0.02           H
ATOM   2120  HB2 TRP A 150      46.949  72.295  37.900  1.00 -0.02           H
ATOM   2121  HB3 TRP A 150      48.719  72.634  38.207  1.00 -0.02           H
ATOM   2122  HD1 TRP A 150      45.665  74.270  39.863  1.00 -0.02           H
ATOM   2123  HE1 TRP A 150      45.534  73.379  42.328  1.00 -0.02           H
ATOM   2124  HE3 TRP A 150      49.477  70.969  39.920  1.00 -0.02           H
ATOM   2125  HZ2 TRP A 150      47.256  71.951  44.114  1.00 -0.02           H
ATOM   2126  HZ3 TRP A 150      50.298  69.769  42.234  1.00 -0.02           H
ATOM   2127  HH2 TRP A 150      49.010  70.281  44.145  1.00 -0.02           H
ATOM   2128  N   ALA A 151      45.680  73.785  36.064  1.00 -0.04           N
ATOM   2129  CA  ALA A 151      44.295  73.755  35.570  1.00 -0.04           C
ATOM   2130  C   ALA A 151      43.963  72.219  35.402  1.00 -0.04           C
ATOM   2131  O   ALA A 151      44.134  71.587  34.332  1.00 -0.04           O
ATOM   2132  CB  ALA A 151      44.256  74.547  34.264  1.00 -0.04           C
ATOM   2133  H   ALA A 151      46.331  73.150  35.626  1.00 -0.04           H
ATOM   2134  HA  ALA A 151      43.641  74.284  36.262  1.00 -0.04           H
ATOM   2135  HB1 ALA A 151      43.301  74.535  33.738  1.00 -0.04           H
ATOM   2136  HB2 ALA A 151      44.460  75.600  34.459  1.00 -0.04           H
ATOM   2137  HB3 ALA A 151      45.007  74.132  33.591  1.00 -0.04           H
ATOM   2138  N   ILE A 152      43.455  71.622  36.519  1.00 -0.17           N
ATOM   2139  CA  ILE A 152      43.054  70.204  36.577  1.00 -0.17           C
ATOM   2140  C   ILE A 152      41.594  69.939  36.087  1.00 -0.17           C
ATOM   2141  O   ILE A 152      40.738  70.428  36.741  1.00 -0.17           O
ATOM   2142  CB  ILE A 152      43.339  69.630  38.011  1.00 -0.17           C
ATOM   2143  CG1 ILE A 152      44.890  69.702  38.413  1.00 -0.17           C
ATOM   2144  CG2 ILE A 152      42.741  68.167  38.224  1.00 -0.17           C
ATOM   2145  CD1 ILE A 152      45.165  69.693  39.908  1.00 -0.17           C
ATOM   2146  H   ILE A 152      43.469  72.160  37.373  1.00 -0.17           H
ATOM   2147  HA  ILE A 152      43.791  69.643  36.003  1.00 -0.17           H
ATOM   2148  HB  ILE A 152      42.836  70.326  38.682  1.00 -0.17           H
ATOM   2149 HG12 ILE A 152      45.367  68.854  37.921  1.00 -0.17           H
ATOM   2150 HG13 ILE A 152      45.260  70.672  38.081  1.00 -0.17           H
ATOM   2151 HG21 ILE A 152      41.682  68.177  37.968  1.00 -0.17           H
ATOM   2152 HG22 ILE A 152      43.321  67.508  37.578  1.00 -0.17           H
ATOM   2153 HG23 ILE A 152      42.804  67.901  39.279  1.00 -0.17           H
ATOM   2154 HD11 ILE A 152      44.912  68.733  40.359  1.00 -0.17           H
ATOM   2155 HD12 ILE A 152      46.232  69.787  40.109  1.00 -0.17           H
ATOM   2156 HD13 ILE A 152      44.582  70.534  40.281  1.00 -0.17           H
ATOM   2157  N   GLU A 153      41.477  69.369  34.880  1.00 -0.10           N
ATOM   2158  CA  GLU A 153      40.343  69.284  34.012  1.00 -0.10           C
ATOM   2159  C   GLU A 153      39.646  70.661  33.651  1.00 -0.10           C
ATOM   2160  O   GLU A 153      38.666  70.709  32.952  1.00 -0.10           O
ATOM   2161  CB  GLU A 153      39.305  68.171  34.381  1.00 -0.10           C
ATOM   2162  CG  GLU A 153      39.776  66.747  34.422  1.00 -0.10           C
ATOM   2163  CD  GLU A 153      40.398  66.259  35.793  1.00 -0.10           C
ATOM   2164  OE1 GLU A 153      39.688  65.837  36.698  1.00 -0.10           O
ATOM   2165  OE2 GLU A 153      41.654  66.336  35.898  1.00 -0.10           O
ATOM   2166  H   GLU A 153      42.327  68.923  34.566  1.00 -0.10           H
ATOM   2167  HA  GLU A 153      40.745  68.825  33.109  1.00 -0.10           H
ATOM   2168  HB2 GLU A 153      38.763  68.432  35.290  1.00 -0.10           H
ATOM   2169  HB3 GLU A 153      38.565  68.324  33.596  1.00 -0.10           H
ATOM   2170  HG2 GLU A 153      38.872  66.184  34.187  1.00 -0.10           H
ATOM   2171  HG3 GLU A 153      40.438  66.599  33.568  1.00 -0.10           H
ATOM   2172  N   SER A 154      39.992  71.823  34.244  1.00 -0.07           N
ATOM   2173  CA  SER A 154      39.123  72.991  34.294  1.00 -0.07           C
ATOM   2174  C   SER A 154      39.018  73.804  32.994  1.00 -0.07           C
ATOM   2175  O   SER A 154      38.042  74.515  32.802  1.00 -0.07           O
ATOM   2176  CB  SER A 154      39.548  74.011  35.400  1.00 -0.07           C
ATOM   2177  OG  SER A 154      40.764  74.688  35.139  1.00 -0.07           O
ATOM   2178  H   SER A 154      40.762  71.691  34.884  1.00 -0.07           H
ATOM   2179  HA  SER A 154      38.106  72.652  34.493  1.00 -0.07           H
ATOM   2180  HB2 SER A 154      38.689  74.624  35.671  1.00 -0.07           H
ATOM   2181  HB3 SER A 154      39.775  73.357  36.242  1.00 -0.07           H
ATOM   2182  HG  SER A 154      40.971  75.120  35.971  1.00 -0.07           H
ATOM   2183  N   LEU A 155      39.975  73.611  32.047  1.00 -0.06           N
ATOM   2184  CA  LEU A 155      39.909  74.172  30.682  1.00 -0.06           C
ATOM   2185  C   LEU A 155      38.690  73.737  29.852  1.00 -0.06           C
ATOM   2186  O   LEU A 155      38.363  74.406  28.961  1.00 -0.06           O
ATOM   2187  CB  LEU A 155      41.219  73.922  29.877  1.00 -0.06           C
ATOM   2188  CG  LEU A 155      42.545  74.447  30.486  1.00 -0.06           C
ATOM   2189  CD1 LEU A 155      43.512  73.953  29.407  1.00 -0.06           C
ATOM   2190  CD2 LEU A 155      42.421  76.018  30.686  1.00 -0.06           C
ATOM   2191  H   LEU A 155      40.739  73.007  32.316  1.00 -0.06           H
ATOM   2192  HA  LEU A 155      39.816  75.240  30.877  1.00 -0.06           H
ATOM   2193  HB2 LEU A 155      41.303  72.856  29.662  1.00 -0.06           H
ATOM   2194  HB3 LEU A 155      41.172  74.426  28.912  1.00 -0.06           H
ATOM   2195  HG  LEU A 155      42.694  74.032  31.483  1.00 -0.06           H
ATOM   2196 HD11 LEU A 155      43.292  74.466  28.471  1.00 -0.06           H
ATOM   2197 HD12 LEU A 155      44.527  74.302  29.597  1.00 -0.06           H
ATOM   2198 HD13 LEU A 155      43.527  72.866  29.326  1.00 -0.06           H
ATOM   2199 HD21 LEU A 155      41.549  76.234  31.302  1.00 -0.06           H
ATOM   2200 HD22 LEU A 155      43.388  76.339  31.076  1.00 -0.06           H
ATOM   2201 HD23 LEU A 155      42.313  76.520  29.724  1.00 -0.06           H
ATOM   2202  N   CYS A 156      37.979  72.617  30.160  1.00 -0.54           N
ATOM   2203  CA  CYS A 156      36.695  72.251  29.565  1.00 -0.54           C
ATOM   2204  C   CYS A 156      35.545  73.241  29.796  1.00 -0.54           C
ATOM   2205  O   CYS A 156      34.433  73.049  29.267  1.00 -0.54           O
ATOM   2206  CB  CYS A 156      36.391  70.773  29.867  1.00 -0.54           C
ATOM   2207  SG  CYS A 156      35.772  70.600  31.556  1.00 -0.54           S
ATOM   2208  H   CYS A 156      38.331  71.988  30.868  1.00 -0.54           H
ATOM   2209  HA  CYS A 156      36.982  72.286  28.514  1.00 -0.54           H
ATOM   2210  HB2 CYS A 156      35.656  70.338  29.190  1.00 -0.54           H
ATOM   2211  HB3 CYS A 156      37.302  70.180  29.793  1.00 -0.54           H
ATOM   2212  HG  CYS A 156      36.902  70.736  32.255  1.00 -0.54           H
ATOM   2213  N   HID A 157      35.727  74.297  30.574  1.00 -0.19           N
ATOM   2214  CA  HID A 157      34.875  75.413  30.850  1.00 -0.19           C
ATOM   2215  C   HID A 157      35.323  76.804  30.230  1.00 -0.19           C
ATOM   2216  O   HID A 157      34.747  77.857  30.546  1.00 -0.19           O
ATOM   2217  CB  HID A 157      34.843  75.611  32.417  1.00 -0.19           C
ATOM   2218  CG  HID A 157      34.561  74.429  33.358  1.00 -0.19           C
ATOM   2219  CD2 HID A 157      33.597  74.353  34.341  1.00 -0.19           C
ATOM   2220  ND1 HID A 157      35.262  73.240  33.532  1.00 -0.19           N
ATOM   2221  CE1 HID A 157      34.619  72.416  34.341  1.00 -0.19           C
ATOM   2222  NE2 HID A 157      33.532  73.034  34.816  1.00 -0.19           N
ATOM   2223  H   HID A 157      36.541  74.239  31.170  1.00 -0.19           H
ATOM   2224  HA  HID A 157      33.912  75.203  30.385  1.00 -0.19           H
ATOM   2225  HB2 HID A 157      35.738  76.020  32.885  1.00 -0.19           H
ATOM   2226  HB3 HID A 157      34.066  76.303  32.740  1.00 -0.19           H
ATOM   2227  HD1 HID A 157      36.186  73.011  33.195  1.00 -0.19           H
ATOM   2228  HD2 HID A 157      32.891  75.157  34.496  1.00 -0.19           H
ATOM   2229  HE1 HID A 157      34.818  71.360  34.451  1.00 -0.19           H
ATOM   2230  N   MET A 158      36.403  76.737  29.412  1.00 -0.01           N
ATOM   2231  CA  MET A 158      37.136  77.952  29.069  1.00 -0.01           C
ATOM   2232  C   MET A 158      37.343  78.200  27.499  1.00 -0.01           C
ATOM   2233  O   MET A 158      37.532  77.232  26.726  1.00 -0.01           O
ATOM   2234  CB  MET A 158      38.441  78.056  29.874  1.00 -0.01           C
ATOM   2235  CG  MET A 158      38.349  77.790  31.348  1.00 -0.01           C
ATOM   2236  SD  MET A 158      39.736  78.384  32.313  1.00 -0.01           S
ATOM   2237  CE  MET A 158      39.240  77.676  33.880  1.00 -0.01           C
ATOM   2238  H   MET A 158      36.787  75.813  29.280  1.00 -0.01           H
ATOM   2239  HA  MET A 158      36.682  78.857  29.473  1.00 -0.01           H
ATOM   2240  HB2 MET A 158      39.100  77.278  29.489  1.00 -0.01           H
ATOM   2241  HB3 MET A 158      38.872  79.036  29.672  1.00 -0.01           H
ATOM   2242  HG2 MET A 158      37.470  78.230  31.821  1.00 -0.01           H
ATOM   2243  HG3 MET A 158      38.141  76.744  31.574  1.00 -0.01           H
ATOM   2244  HE1 MET A 158      39.884  78.049  34.676  1.00 -0.01           H
ATOM   2245  HE2 MET A 158      38.317  78.164  34.192  1.00 -0.01           H
ATOM   2246  HE3 MET A 158      39.236  76.586  33.879  1.00 -0.01           H
ATOM   2247  N   ASP A 159      37.584  79.434  27.110  1.00  0.00           N
ATOM   2248  CA  ASP A 159      38.154  79.856  25.841  1.00  0.00           C
ATOM   2249  C   ASP A 159      39.651  79.707  25.995  1.00  0.00           C
ATOM   2250  O   ASP A 159      40.285  80.575  26.576  1.00  0.00           O
ATOM   2251  CB  ASP A 159      37.668  81.303  25.381  1.00  0.00           C
ATOM   2252  CG  ASP A 159      37.994  81.566  23.930  1.00  0.00           C
ATOM   2253  OD1 ASP A 159      38.590  80.700  23.284  1.00  0.00           O
ATOM   2254  OD2 ASP A 159      37.505  82.603  23.420  1.00  0.00           O
ATOM   2255  H   ASP A 159      37.402  80.116  27.833  1.00  0.00           H
ATOM   2256  HA  ASP A 159      37.669  79.197  25.122  1.00  0.00           H
ATOM   2257  HB2 ASP A 159      36.598  81.317  25.588  1.00  0.00           H
ATOM   2258  HB3 ASP A 159      38.144  82.064  26.001  1.00  0.00           H
ATOM   2259  N   ARG A 160      40.220  78.580  25.656  1.00 -0.02           N
ATOM   2260  CA  ARG A 160      41.724  78.342  25.718  1.00 -0.02           C
ATOM   2261  C   ARG A 160      42.504  79.413  24.924  1.00 -0.02           C
ATOM   2262  O   ARG A 160      43.668  79.623  25.213  1.00 -0.02           O
ATOM   2263  CB  ARG A 160      42.134  76.976  25.224  1.00 -0.02           C
ATOM   2264  CG  ARG A 160      41.542  75.803  26.010  1.00 -0.02           C
ATOM   2265  CD  ARG A 160      40.122  75.394  25.427  1.00 -0.02           C
ATOM   2266  NE  ARG A 160      39.757  74.039  25.876  1.00 -0.02           N
ATOM   2267  CZ  ARG A 160      38.613  73.370  25.820  1.00 -0.02           C
ATOM   2268  NH1 ARG A 160      37.560  73.761  25.148  1.00 -0.02           N
ATOM   2269  NH2 ARG A 160      38.572  72.227  26.402  1.00 -0.02           N
ATOM   2270  H   ARG A 160      39.624  77.898  25.208  1.00 -0.02           H
ATOM   2271  HA  ARG A 160      42.006  78.524  26.755  1.00 -0.02           H
ATOM   2272  HB2 ARG A 160      41.896  76.810  24.173  1.00 -0.02           H
ATOM   2273  HB3 ARG A 160      43.214  76.978  25.372  1.00 -0.02           H
ATOM   2274  HG2 ARG A 160      42.275  75.005  25.896  1.00 -0.02           H
ATOM   2275  HG3 ARG A 160      41.494  76.097  27.059  1.00 -0.02           H
ATOM   2276  HD2 ARG A 160      39.324  76.005  25.850  1.00 -0.02           H
ATOM   2277  HD3 ARG A 160      40.083  75.435  24.339  1.00 -0.02           H
ATOM   2278  HE  ARG A 160      40.525  73.501  26.252  1.00 -0.02           H
ATOM   2279 HH11 ARG A 160      37.662  74.603  24.600  1.00 -0.02           H
ATOM   2280 HH12 ARG A 160      36.886  73.041  24.929  1.00 -0.02           H
ATOM   2281 HH21 ARG A 160      39.407  71.893  26.862  1.00 -0.02           H
ATOM   2282 HH22 ARG A 160      37.734  71.663  26.403  1.00 -0.02           H
ATOM   2283  N   ALA A 161      41.860  80.054  23.975  1.00  0.00           N
ATOM   2284  CA  ALA A 161      42.260  81.255  23.165  1.00  0.00           C
ATOM   2285  C   ALA A 161      42.439  82.603  23.848  1.00  0.00           C
ATOM   2286  O   ALA A 161      43.038  83.607  23.457  1.00  0.00           O
ATOM   2287  CB  ALA A 161      41.437  81.418  21.888  1.00  0.00           C
ATOM   2288  H   ALA A 161      40.924  79.747  23.753  1.00  0.00           H
ATOM   2289  HA  ALA A 161      43.265  81.070  22.787  1.00  0.00           H
ATOM   2290  HB1 ALA A 161      41.438  80.589  21.181  1.00  0.00           H
ATOM   2291  HB2 ALA A 161      40.418  81.662  22.191  1.00  0.00           H
ATOM   2292  HB3 ALA A 161      41.786  82.279  21.318  1.00  0.00           H
ATOM   2293  N   LYS A 162      41.880  82.604  25.050  1.00  0.01           N
ATOM   2294  CA  LYS A 162      41.937  83.746  25.979  1.00  0.01           C
ATOM   2295  C   LYS A 162      42.748  83.235  27.180  1.00  0.01           C
ATOM   2296  O   LYS A 162      43.671  83.901  27.664  1.00  0.01           O
ATOM   2297  CB  LYS A 162      40.566  84.252  26.571  1.00  0.01           C
ATOM   2298  CG  LYS A 162      39.645  84.776  25.461  1.00  0.01           C
ATOM   2299  CD  LYS A 162      38.486  85.586  25.951  1.00  0.01           C
ATOM   2300  CE  LYS A 162      37.391  85.724  24.788  1.00  0.01           C
ATOM   2301  NZ  LYS A 162      36.104  86.040  25.415  1.00  0.01           N
ATOM   2302  H   LYS A 162      41.198  81.895  25.277  1.00  0.01           H
ATOM   2303  HA  LYS A 162      42.453  84.640  25.630  1.00  0.01           H
ATOM   2304  HB2 LYS A 162      40.058  83.400  27.024  1.00  0.01           H
ATOM   2305  HB3 LYS A 162      40.720  85.034  27.314  1.00  0.01           H
ATOM   2306  HG2 LYS A 162      40.206  85.406  24.771  1.00  0.01           H
ATOM   2307  HG3 LYS A 162      39.347  83.943  24.823  1.00  0.01           H
ATOM   2308  HD2 LYS A 162      38.022  85.112  26.816  1.00  0.01           H
ATOM   2309  HD3 LYS A 162      38.953  86.511  26.289  1.00  0.01           H
ATOM   2310  HE2 LYS A 162      37.751  86.549  24.174  1.00  0.01           H
ATOM   2311  HE3 LYS A 162      37.148  84.840  24.197  1.00  0.01           H
ATOM   2312  HZ1 LYS A 162      35.372  86.181  24.734  1.00  0.01           H
ATOM   2313  HZ2 LYS A 162      35.768  85.325  26.045  1.00  0.01           H
ATOM   2314  HZ3 LYS A 162      36.101  86.902  25.941  1.00  0.01           H
ATOM   2315  N   ALA A 163      42.335  82.088  27.757  1.00  0.01           N
ATOM   2316  CA  ALA A 163      42.725  81.662  29.146  1.00  0.01           C
ATOM   2317  C   ALA A 163      44.243  81.627  29.361  1.00  0.01           C
ATOM   2318  O   ALA A 163      44.792  82.248  30.256  1.00  0.01           O
ATOM   2319  CB  ALA A 163      42.014  80.307  29.616  1.00  0.01           C
ATOM   2320  H   ALA A 163      41.549  81.649  27.298  1.00  0.01           H
ATOM   2321  HA  ALA A 163      42.296  82.438  29.780  1.00  0.01           H
ATOM   2322  HB1 ALA A 163      41.064  80.244  29.085  1.00  0.01           H
ATOM   2323  HB2 ALA A 163      42.569  79.487  29.159  1.00  0.01           H
ATOM   2324  HB3 ALA A 163      41.873  80.299  30.696  1.00  0.01           H
ATOM   2325  N   LEU A 164      44.989  80.858  28.584  1.00  0.00           N
ATOM   2326  CA  LEU A 164      46.361  80.537  28.885  1.00  0.00           C
ATOM   2327  C   LEU A 164      47.297  81.742  28.794  1.00  0.00           C
ATOM   2328  O   LEU A 164      48.140  81.963  29.667  1.00  0.00           O
ATOM   2329  CB  LEU A 164      46.849  79.419  27.925  1.00  0.00           C
ATOM   2330  CG  LEU A 164      46.063  78.095  27.828  1.00  0.00           C
ATOM   2331  CD1 LEU A 164      46.949  77.145  27.030  1.00  0.00           C
ATOM   2332  CD2 LEU A 164      45.494  77.357  29.048  1.00  0.00           C
ATOM   2333  H   LEU A 164      44.552  80.438  27.776  1.00  0.00           H
ATOM   2334  HA  LEU A 164      46.380  80.105  29.886  1.00  0.00           H
ATOM   2335  HB2 LEU A 164      46.984  79.822  26.922  1.00  0.00           H
ATOM   2336  HB3 LEU A 164      47.914  79.360  28.151  1.00  0.00           H
ATOM   2337  HG  LEU A 164      45.159  78.314  27.260  1.00  0.00           H
ATOM   2338 HD11 LEU A 164      47.858  76.994  27.612  1.00  0.00           H
ATOM   2339 HD12 LEU A 164      46.271  76.304  26.885  1.00  0.00           H
ATOM   2340 HD13 LEU A 164      47.227  77.449  26.021  1.00  0.00           H
ATOM   2341 HD21 LEU A 164      44.887  77.980  29.704  1.00  0.00           H
ATOM   2342 HD22 LEU A 164      44.822  76.600  28.644  1.00  0.00           H
ATOM   2343 HD23 LEU A 164      46.311  76.907  29.613  1.00  0.00           H
ATOM   2344  N   GLY A 165      47.012  82.713  27.950  1.00  0.00           N
ATOM   2345  CA  GLY A 165      47.658  83.987  27.720  1.00  0.00           C
ATOM   2346  C   GLY A 165      47.428  84.958  28.818  1.00  0.00           C
ATOM   2347  O   GLY A 165      48.207  85.865  29.125  1.00  0.00           O
ATOM   2348  H   GLY A 165      46.238  82.549  27.322  1.00  0.00           H
ATOM   2349  HA2 GLY A 165      48.726  83.783  27.638  1.00  0.00           H
ATOM   2350  HA3 GLY A 165      47.220  84.333  26.784  1.00  0.00           H
ATOM   2351  N   GLU A 166      46.325  84.892  29.611  1.00  0.00           N
ATOM   2352  CA  GLU A 166      46.046  85.565  30.901  1.00  0.00           C
ATOM   2353  C   GLU A 166      46.523  84.739  32.108  1.00  0.00           C
ATOM   2354  O   GLU A 166      47.004  85.431  32.999  1.00  0.00           O
ATOM   2355  CB  GLU A 166      44.532  85.873  31.022  1.00  0.00           C
ATOM   2356  CG  GLU A 166      44.038  86.705  32.190  1.00  0.00           C
ATOM   2357  CD  GLU A 166      44.700  88.049  32.217  1.00  0.00           C
ATOM   2358  OE1 GLU A 166      45.226  88.571  31.193  1.00  0.00           O
ATOM   2359  OE2 GLU A 166      44.591  88.672  33.267  1.00  0.00           O
ATOM   2360  H   GLU A 166      45.749  84.102  29.357  1.00  0.00           H
ATOM   2361  HA  GLU A 166      46.552  86.526  30.806  1.00  0.00           H
ATOM   2362  HB2 GLU A 166      44.199  86.308  30.080  1.00  0.00           H
ATOM   2363  HB3 GLU A 166      43.896  84.993  31.113  1.00  0.00           H
ATOM   2364  HG2 GLU A 166      42.974  86.911  32.083  1.00  0.00           H
ATOM   2365  HG3 GLU A 166      44.131  86.330  33.210  1.00  0.00           H
ATOM   2366  N   ALA A 167      46.652  83.436  32.015  1.00  0.00           N
ATOM   2367  CA  ALA A 167      47.549  82.791  33.045  1.00  0.00           C
ATOM   2368  C   ALA A 167      49.046  83.115  32.950  1.00  0.00           C
ATOM   2369  O   ALA A 167      49.721  83.371  33.913  1.00  0.00           O
ATOM   2370  CB  ALA A 167      47.390  81.240  32.797  1.00  0.00           C
ATOM   2371  H   ALA A 167      46.118  82.956  31.305  1.00  0.00           H
ATOM   2372  HA  ALA A 167      47.094  82.996  34.014  1.00  0.00           H
ATOM   2373  HB1 ALA A 167      47.905  80.969  31.876  1.00  0.00           H
ATOM   2374  HB2 ALA A 167      47.660  80.580  33.621  1.00  0.00           H
ATOM   2375  HB3 ALA A 167      46.334  80.972  32.768  1.00  0.00           H
ATOM   2376  N   TRP A 168      49.604  83.172  31.721  1.00  0.00           N
ATOM   2377  CA  TRP A 168      50.960  83.591  31.353  1.00  0.00           C
ATOM   2378  C   TRP A 168      51.428  84.900  32.056  1.00  0.00           C
ATOM   2379  O   TRP A 168      52.619  85.109  32.296  1.00  0.00           O
ATOM   2380  CB  TRP A 168      51.149  83.622  29.846  1.00  0.00           C
ATOM   2381  CG  TRP A 168      52.531  83.773  29.266  1.00  0.00           C
ATOM   2382  CD1 TRP A 168      53.209  82.834  28.542  1.00  0.00           C
ATOM   2383  CD2 TRP A 168      53.361  84.976  29.154  1.00  0.00           C
ATOM   2384  CE2 TRP A 168      54.533  84.713  28.470  1.00  0.00           C
ATOM   2385  CE3 TRP A 168      53.247  86.341  29.530  1.00  0.00           C
ATOM   2386  NE1 TRP A 168      54.417  83.373  28.088  1.00  0.00           N
ATOM   2387  CZ2 TRP A 168      55.558  85.592  28.274  1.00  0.00           C
ATOM   2388  CZ3 TRP A 168      54.306  87.252  29.327  1.00  0.00           C
ATOM   2389  CH2 TRP A 168      55.547  86.864  28.873  1.00  0.00           C
ATOM   2390  H   TRP A 168      49.056  82.837  30.941  1.00  0.00           H
ATOM   2391  HA  TRP A 168      51.632  82.775  31.621  1.00  0.00           H
ATOM   2392  HB2 TRP A 168      50.837  82.632  29.512  1.00  0.00           H
ATOM   2393  HB3 TRP A 168      50.572  84.402  29.349  1.00  0.00           H
ATOM   2394  HD1 TRP A 168      52.827  81.845  28.339  1.00  0.00           H
ATOM   2395  HE1 TRP A 168      55.017  82.861  27.458  1.00  0.00           H
ATOM   2396  HE3 TRP A 168      52.398  86.827  29.989  1.00  0.00           H
ATOM   2397  HZ2 TRP A 168      56.438  85.198  27.789  1.00  0.00           H
ATOM   2398  HZ3 TRP A 168      54.144  88.272  29.642  1.00  0.00           H
ATOM   2399  HH2 TRP A 168      56.354  87.575  28.780  1.00  0.00           H
ATOM   2400  N   ARG A 169      50.519  85.847  32.140  1.00  0.00           N
ATOM   2401  CA  ARG A 169      50.852  87.195  32.764  1.00  0.00           C
ATOM   2402  C   ARG A 169      51.334  87.039  34.240  1.00  0.00           C
ATOM   2403  O   ARG A 169      52.294  87.652  34.738  1.00  0.00           O
ATOM   2404  CB  ARG A 169      49.511  88.011  32.695  1.00  0.00           C
ATOM   2405  CG  ARG A 169      49.824  89.512  32.790  1.00  0.00           C
ATOM   2406  CD  ARG A 169      48.578  90.370  32.439  1.00  0.00           C
ATOM   2407  NE  ARG A 169      47.429  90.081  33.344  1.00  0.00           N
ATOM   2408  CZ  ARG A 169      47.378  90.247  34.621  1.00  0.00           C
ATOM   2409  NH1 ARG A 169      48.268  90.921  35.307  1.00  0.00           N
ATOM   2410  NH2 ARG A 169      46.386  89.693  35.123  1.00  0.00           N
ATOM   2411  H   ARG A 169      49.584  85.636  31.822  1.00  0.00           H
ATOM   2412  HA  ARG A 169      51.663  87.598  32.156  1.00  0.00           H
ATOM   2413  HB2 ARG A 169      48.960  87.770  31.786  1.00  0.00           H
ATOM   2414  HB3 ARG A 169      48.943  87.751  33.588  1.00  0.00           H
ATOM   2415  HG2 ARG A 169      50.258  89.641  33.781  1.00  0.00           H
ATOM   2416  HG3 ARG A 169      50.614  89.773  32.086  1.00  0.00           H
ATOM   2417  HD2 ARG A 169      48.884  91.407  32.572  1.00  0.00           H
ATOM   2418  HD3 ARG A 169      48.501  90.281  31.356  1.00  0.00           H
ATOM   2419  HE  ARG A 169      46.683  89.521  32.958  1.00  0.00           H
ATOM   2420 HH11 ARG A 169      49.097  91.358  34.929  1.00  0.00           H
ATOM   2421 HH12 ARG A 169      48.061  91.109  36.277  1.00  0.00           H
ATOM   2422 HH21 ARG A 169      45.674  89.255  34.556  1.00  0.00           H
ATOM   2423 HH22 ARG A 169      46.211  90.032  36.058  1.00  0.00           H
ATOM   2424  N   VAL A 170      50.568  86.268  35.001  1.00  0.00           N
ATOM   2425  CA  VAL A 170      50.635  86.198  36.454  1.00  0.00           C
ATOM   2426  C   VAL A 170      51.636  85.086  36.891  1.00  0.00           C
ATOM   2427  O   VAL A 170      52.109  85.080  38.002  1.00  0.00           O
ATOM   2428  CB  VAL A 170      49.278  85.966  37.224  1.00  0.00           C
ATOM   2429  CG1 VAL A 170      48.193  86.973  36.728  1.00  0.00           C
ATOM   2430  CG2 VAL A 170      48.660  84.594  36.977  1.00  0.00           C
ATOM   2431  H   VAL A 170      49.676  86.080  34.566  1.00  0.00           H
ATOM   2432  HA  VAL A 170      51.067  87.100  36.888  1.00  0.00           H
ATOM   2433  HB  VAL A 170      49.359  86.046  38.308  1.00  0.00           H
ATOM   2434 HG11 VAL A 170      47.377  87.113  37.438  1.00  0.00           H
ATOM   2435 HG12 VAL A 170      48.670  87.945  36.604  1.00  0.00           H
ATOM   2436 HG13 VAL A 170      47.752  86.650  35.785  1.00  0.00           H
ATOM   2437 HG21 VAL A 170      48.579  84.444  35.900  1.00  0.00           H
ATOM   2438 HG22 VAL A 170      49.420  83.897  37.329  1.00  0.00           H
ATOM   2439 HG23 VAL A 170      47.662  84.517  37.408  1.00  0.00           H
ATOM   2440  N   LEU A 171      52.139  84.296  35.959  1.00  0.00           N
ATOM   2441  CA  LEU A 171      53.389  83.517  36.213  1.00  0.00           C
ATOM   2442  C   LEU A 171      54.676  84.412  36.103  1.00  0.00           C
ATOM   2443  O   LEU A 171      54.756  85.288  35.271  1.00  0.00           O
ATOM   2444  CB  LEU A 171      53.438  82.387  35.154  1.00  0.00           C
ATOM   2445  CG  LEU A 171      52.390  81.204  35.501  1.00  0.00           C
ATOM   2446  CD1 LEU A 171      52.222  80.307  34.273  1.00  0.00           C
ATOM   2447  CD2 LEU A 171      52.780  80.400  36.699  1.00  0.00           C
ATOM   2448  H   LEU A 171      51.782  84.378  35.018  1.00  0.00           H
ATOM   2449  HA  LEU A 171      53.420  83.063  37.203  1.00  0.00           H
ATOM   2450  HB2 LEU A 171      53.268  82.877  34.196  1.00  0.00           H
ATOM   2451  HB3 LEU A 171      54.495  82.133  35.090  1.00  0.00           H
ATOM   2452  HG  LEU A 171      51.439  81.702  35.691  1.00  0.00           H
ATOM   2453 HD11 LEU A 171      53.203  79.979  33.930  1.00  0.00           H
ATOM   2454 HD12 LEU A 171      51.619  79.472  34.629  1.00  0.00           H
ATOM   2455 HD13 LEU A 171      51.671  80.860  33.512  1.00  0.00           H
ATOM   2456 HD21 LEU A 171      52.949  81.129  37.491  1.00  0.00           H
ATOM   2457 HD22 LEU A 171      51.997  79.645  36.767  1.00  0.00           H
ATOM   2458 HD23 LEU A 171      53.773  79.952  36.655  1.00  0.00           H
ATOM   2459  N   LYS A 172      55.703  84.146  36.916  1.00  0.00           N
ATOM   2460  CA  LYS A 172      57.105  84.669  36.742  1.00  0.00           C
ATOM   2461  C   LYS A 172      57.811  84.071  35.519  1.00  0.00           C
ATOM   2462  O   LYS A 172      57.286  83.073  34.988  1.00  0.00           O
ATOM   2463  CB  LYS A 172      57.851  84.257  37.996  1.00  0.00           C
ATOM   2464  CG  LYS A 172      57.340  84.905  39.304  1.00  0.00           C
ATOM   2465  CD  LYS A 172      57.895  84.167  40.497  1.00  0.00           C
ATOM   2466  CE  LYS A 172      57.290  84.696  41.810  1.00  0.00           C
ATOM   2467  NZ  LYS A 172      57.730  84.015  43.025  1.00  0.00           N
ATOM   2468  H   LYS A 172      55.529  83.557  37.717  1.00  0.00           H
ATOM   2469  HA  LYS A 172      57.100  85.757  36.678  1.00  0.00           H
ATOM   2470  HB2 LYS A 172      57.845  83.169  38.061  1.00  0.00           H
ATOM   2471  HB3 LYS A 172      58.907  84.517  37.925  1.00  0.00           H
ATOM   2472  HG2 LYS A 172      57.665  85.945  39.333  1.00  0.00           H
ATOM   2473  HG3 LYS A 172      56.253  84.875  39.368  1.00  0.00           H
ATOM   2474  HD2 LYS A 172      57.689  83.097  40.464  1.00  0.00           H
ATOM   2475  HD3 LYS A 172      58.971  84.341  40.492  1.00  0.00           H
ATOM   2476  HE2 LYS A 172      57.501  85.763  41.880  1.00  0.00           H
ATOM   2477  HE3 LYS A 172      56.200  84.689  41.786  1.00  0.00           H
ATOM   2478  HZ1 LYS A 172      58.678  84.233  43.298  1.00  0.00           H
ATOM   2479  HZ2 LYS A 172      57.224  84.398  43.810  1.00  0.00           H
ATOM   2480  HZ3 LYS A 172      57.622  83.014  42.941  1.00  0.00           H
ATOM   2481  N   PRO A 173      59.059  84.607  35.131  1.00  0.00           N
ATOM   2482  CA  PRO A 173      59.900  84.023  34.046  1.00  0.00           C
ATOM   2483  C   PRO A 173      60.501  82.672  34.451  1.00  0.00           C
ATOM   2484  O   PRO A 173      60.987  82.514  35.517  1.00  0.00           O
ATOM   2485  CB  PRO A 173      60.996  85.066  33.748  1.00  0.00           C
ATOM   2486  CG  PRO A 173      60.589  86.321  34.478  1.00  0.00           C
ATOM   2487  CD  PRO A 173      59.736  85.787  35.643  1.00  0.00           C
ATOM   2488  HA  PRO A 173      59.289  83.890  33.154  1.00  0.00           H
ATOM   2489  HB2 PRO A 173      61.994  84.689  33.969  1.00  0.00           H
ATOM   2490  HB3 PRO A 173      60.998  85.360  32.699  1.00  0.00           H
ATOM   2491  HG2 PRO A 173      61.513  86.724  34.894  1.00  0.00           H
ATOM   2492  HG3 PRO A 173      59.927  87.004  33.944  1.00  0.00           H
ATOM   2493  HD2 PRO A 173      60.325  85.385  36.467  1.00  0.00           H
ATOM   2494  HD3 PRO A 173      58.992  86.519  35.959  1.00  0.00           H
ATOM   2495  N   GLY A 174      60.299  81.741  33.533  1.00  0.00           N
ATOM   2496  CA  GLY A 174      60.508  80.313  33.779  1.00  0.00           C
ATOM   2497  C   GLY A 174      59.341  79.512  34.365  1.00  0.00           C
ATOM   2498  O   GLY A 174      59.509  78.312  34.691  1.00  0.00           O
ATOM   2499  H   GLY A 174      59.855  81.985  32.659  1.00  0.00           H
ATOM   2500  HA2 GLY A 174      60.711  79.764  32.860  1.00  0.00           H
ATOM   2501  HA3 GLY A 174      61.357  80.168  34.447  1.00  0.00           H
ATOM   2502  N   GLY A 175      58.224  80.178  34.703  1.00  0.00           N
ATOM   2503  CA  GLY A 175      57.132  79.661  35.556  1.00  0.00           C
ATOM   2504  C   GLY A 175      56.500  78.406  34.895  1.00  0.00           C
ATOM   2505  O   GLY A 175      56.150  78.378  33.708  1.00  0.00           O
ATOM   2506  H   GLY A 175      58.169  81.135  34.384  1.00  0.00           H
ATOM   2507  HA2 GLY A 175      57.330  79.577  36.625  1.00  0.00           H
ATOM   2508  HA3 GLY A 175      56.358  80.428  35.530  1.00  0.00           H
ATOM   2509  N   ASP A 176      56.329  77.366  35.670  1.00  0.00           N
ATOM   2510  CA  ASP A 176      55.662  76.105  35.153  1.00  0.00           C
ATOM   2511  C   ASP A 176      54.078  76.184  35.173  1.00  0.00           C
ATOM   2512  O   ASP A 176      53.378  76.975  35.839  1.00  0.00           O
ATOM   2513  CB  ASP A 176      56.029  74.831  35.968  1.00  0.00           C
ATOM   2514  CG  ASP A 176      57.498  74.713  36.575  1.00  0.00           C
ATOM   2515  OD1 ASP A 176      58.007  73.546  36.646  1.00  0.00           O
ATOM   2516  OD2 ASP A 176      58.243  75.701  36.773  1.00  0.00           O
ATOM   2517  H   ASP A 176      56.747  77.422  36.588  1.00  0.00           H
ATOM   2518  HA  ASP A 176      55.964  75.894  34.127  1.00  0.00           H
ATOM   2519  HB2 ASP A 176      55.384  74.660  36.830  1.00  0.00           H
ATOM   2520  HB3 ASP A 176      55.844  74.000  35.288  1.00  0.00           H
ATOM   2521  N   LEU A 177      53.452  75.291  34.325  1.00  0.01           N
ATOM   2522  CA  LEU A 177      51.999  75.099  34.186  1.00  0.01           C
ATOM   2523  C   LEU A 177      51.670  73.629  34.003  1.00  0.01           C
ATOM   2524  O   LEU A 177      52.255  72.955  33.203  1.00  0.01           O
ATOM   2525  CB  LEU A 177      51.434  75.913  32.985  1.00  0.01           C
ATOM   2526  CG  LEU A 177      49.925  75.873  32.701  1.00  0.01           C
ATOM   2527  CD1 LEU A 177      49.035  76.410  33.849  1.00  0.01           C
ATOM   2528  CD2 LEU A 177      49.501  76.496  31.362  1.00  0.01           C
ATOM   2529  H   LEU A 177      54.045  74.924  33.595  1.00  0.01           H
ATOM   2530  HA  LEU A 177      51.525  75.571  35.046  1.00  0.01           H
ATOM   2531  HB2 LEU A 177      51.622  76.970  33.177  1.00  0.01           H
ATOM   2532  HB3 LEU A 177      51.937  75.620  32.063  1.00  0.01           H
ATOM   2533  HG  LEU A 177      49.693  74.817  32.567  1.00  0.01           H
ATOM   2534 HD11 LEU A 177      49.269  77.465  33.989  1.00  0.01           H
ATOM   2535 HD12 LEU A 177      47.962  76.321  33.678  1.00  0.01           H
ATOM   2536 HD13 LEU A 177      49.203  75.838  34.762  1.00  0.01           H
ATOM   2537 HD21 LEU A 177      50.195  76.246  30.560  1.00  0.01           H
ATOM   2538 HD22 LEU A 177      48.546  76.045  31.091  1.00  0.01           H
ATOM   2539 HD23 LEU A 177      49.512  77.579  31.484  1.00  0.01           H
ATOM   2540  N   LEU A 178      50.742  73.118  34.811  1.00 -0.01           N
ATOM   2541  CA  LEU A 178      50.114  71.821  34.659  1.00 -0.01           C
ATOM   2542  C   LEU A 178      48.656  71.804  34.226  1.00 -0.01           C
ATOM   2543  O   LEU A 178      47.796  72.035  34.994  1.00 -0.01           O
ATOM   2544  CB  LEU A 178      50.436  70.914  35.859  1.00 -0.01           C
ATOM   2545  CG  LEU A 178      50.712  69.466  35.457  1.00 -0.01           C
ATOM   2546  CD1 LEU A 178      52.153  69.254  35.170  1.00 -0.01           C
ATOM   2547  CD2 LEU A 178      50.345  68.564  36.684  1.00 -0.01           C
ATOM   2548  H   LEU A 178      50.396  73.707  35.556  1.00 -0.01           H
ATOM   2549  HA  LEU A 178      50.564  71.332  33.795  1.00 -0.01           H
ATOM   2550  HB2 LEU A 178      51.374  71.315  36.243  1.00 -0.01           H
ATOM   2551  HB3 LEU A 178      49.637  71.039  36.590  1.00 -0.01           H
ATOM   2552  HG  LEU A 178      50.236  69.086  34.553  1.00 -0.01           H
ATOM   2553 HD11 LEU A 178      52.792  69.627  35.970  1.00 -0.01           H
ATOM   2554 HD12 LEU A 178      52.494  68.225  35.057  1.00 -0.01           H
ATOM   2555 HD13 LEU A 178      52.383  69.855  34.290  1.00 -0.01           H
ATOM   2556 HD21 LEU A 178      49.268  68.447  36.561  1.00 -0.01           H
ATOM   2557 HD22 LEU A 178      50.694  67.532  36.657  1.00 -0.01           H
ATOM   2558 HD23 LEU A 178      50.663  69.045  37.610  1.00 -0.01           H
ATOM   2559  N   VAL A 179      48.432  71.602  32.904  1.00 -0.02           N
ATOM   2560  CA  VAL A 179      47.118  71.624  32.257  1.00 -0.02           C
ATOM   2561  C   VAL A 179      46.652  70.171  32.166  1.00 -0.02           C
ATOM   2562  O   VAL A 179      47.435  69.355  31.589  1.00 -0.02           O
ATOM   2563  CB  VAL A 179      47.218  72.452  30.961  1.00 -0.02           C
ATOM   2564  CG1 VAL A 179      46.394  71.897  29.778  1.00 -0.02           C
ATOM   2565  CG2 VAL A 179      46.930  73.927  31.263  1.00 -0.02           C
ATOM   2566  H   VAL A 179      49.173  71.341  32.270  1.00 -0.02           H
ATOM   2567  HA  VAL A 179      46.384  72.193  32.828  1.00 -0.02           H
ATOM   2568  HB  VAL A 179      48.251  72.381  30.620  1.00 -0.02           H
ATOM   2569 HG11 VAL A 179      45.361  71.953  30.121  1.00 -0.02           H
ATOM   2570 HG12 VAL A 179      46.401  72.495  28.866  1.00 -0.02           H
ATOM   2571 HG13 VAL A 179      46.629  70.851  29.583  1.00 -0.02           H
ATOM   2572 HG21 VAL A 179      47.207  74.543  30.408  1.00 -0.02           H
ATOM   2573 HG22 VAL A 179      45.862  74.010  31.465  1.00 -0.02           H
ATOM   2574 HG23 VAL A 179      47.522  74.202  32.136  1.00 -0.02           H
ATOM   2575  N   LEU A 180      45.397  69.776  32.590  1.00 -0.08           N
ATOM   2576  CA  LEU A 180      44.834  68.473  32.208  1.00 -0.08           C
ATOM   2577  C   LEU A 180      43.486  68.715  31.438  1.00 -0.08           C
ATOM   2578  O   LEU A 180      42.769  69.661  31.726  1.00 -0.08           O
ATOM   2579  CB  LEU A 180      44.672  67.635  33.400  1.00 -0.08           C
ATOM   2580  CG  LEU A 180      45.953  67.172  34.067  1.00 -0.08           C
ATOM   2581  CD1 LEU A 180      46.551  68.313  34.979  1.00 -0.08           C
ATOM   2582  CD2 LEU A 180      45.882  65.900  34.892  1.00 -0.08           C
ATOM   2583  H   LEU A 180      44.745  70.476  32.913  1.00 -0.08           H
ATOM   2584  HA  LEU A 180      45.488  67.902  31.550  1.00 -0.08           H
ATOM   2585  HB2 LEU A 180      43.986  68.087  34.118  1.00 -0.08           H
ATOM   2586  HB3 LEU A 180      44.154  66.746  33.042  1.00 -0.08           H
ATOM   2587  HG  LEU A 180      46.602  66.889  33.238  1.00 -0.08           H
ATOM   2588 HD11 LEU A 180      45.849  68.918  35.553  1.00 -0.08           H
ATOM   2589 HD12 LEU A 180      47.216  67.924  35.751  1.00 -0.08           H
ATOM   2590 HD13 LEU A 180      47.101  69.016  34.354  1.00 -0.08           H
ATOM   2591 HD21 LEU A 180      45.375  65.118  34.326  1.00 -0.08           H
ATOM   2592 HD22 LEU A 180      46.888  65.508  35.046  1.00 -0.08           H
ATOM   2593 HD23 LEU A 180      45.423  66.004  35.875  1.00 -0.08           H
ATOM   2594  N   GLU A 181      43.263  67.941  30.372  1.00 -0.07           N
ATOM   2595  CA  GLU A 181      42.507  68.546  29.202  1.00 -0.07           C
ATOM   2596  C   GLU A 181      41.891  67.489  28.297  1.00 -0.07           C
ATOM   2597  O   GLU A 181      42.386  66.401  28.053  1.00 -0.07           O
ATOM   2598  CB  GLU A 181      43.363  69.602  28.601  1.00 -0.07           C
ATOM   2599  CG  GLU A 181      42.827  70.161  27.246  1.00 -0.07           C
ATOM   2600  CD  GLU A 181      41.592  71.062  27.373  1.00 -0.07           C
ATOM   2601  OE1 GLU A 181      40.558  70.604  27.901  1.00 -0.07           O
ATOM   2602  OE2 GLU A 181      41.562  72.218  26.851  1.00 -0.07           O
ATOM   2603  H   GLU A 181      43.864  67.148  30.200  1.00 -0.07           H
ATOM   2604  HA  GLU A 181      41.628  69.040  29.616  1.00 -0.07           H
ATOM   2605  HB2 GLU A 181      43.283  70.411  29.327  1.00 -0.07           H
ATOM   2606  HB3 GLU A 181      44.374  69.235  28.425  1.00 -0.07           H
ATOM   2607  HG2 GLU A 181      43.639  70.744  26.813  1.00 -0.07           H
ATOM   2608  HG3 GLU A 181      42.524  69.345  26.589  1.00 -0.07           H
ATOM   2609  N   GLH A 182      40.792  67.780  27.576  1.00 -0.22           N
ATOM   2610  CA  GLH A 182      40.082  66.867  26.608  1.00 -0.22           C
ATOM   2611  C   GLH A 182      40.730  66.952  25.244  1.00 -0.22           C
ATOM   2612  O   GLH A 182      41.411  67.920  24.923  1.00 -0.22           O
ATOM   2613  CB  GLH A 182      38.530  67.199  26.698  1.00 -0.22           C
ATOM   2614  CG  GLH A 182      38.226  68.735  26.552  1.00 -0.22           C
ATOM   2615  CD  GLH A 182      36.758  69.101  26.616  1.00 -0.22           C
ATOM   2616  OE1 GLH A 182      35.831  68.297  26.797  1.00 -0.22           O
ATOM   2617  OE2 GLH A 182      36.468  70.408  26.413  1.00 -0.22           O
ATOM   2618  H   GLH A 182      40.511  68.748  27.503  1.00 -0.22           H
ATOM   2619  HA  GLH A 182      40.337  65.848  26.898  1.00 -0.22           H
ATOM   2620  HB2 GLH A 182      38.036  66.716  25.855  1.00 -0.22           H
ATOM   2621  HB3 GLH A 182      38.249  66.704  27.628  1.00 -0.22           H
ATOM   2622  HG2 GLH A 182      38.675  69.268  27.390  1.00 -0.22           H
ATOM   2623  HG3 GLH A 182      38.638  69.180  25.646  1.00 -0.22           H
ATOM   2624  HE2 GLH A 182      35.524  70.403  26.590  1.00 -0.22           H
ATOM   2625  N   VAL A 183      40.529  65.988  24.351  1.00 -0.02           N
ATOM   2626  CA  VAL A 183      40.854  66.153  22.920  1.00 -0.02           C
ATOM   2627  C   VAL A 183      39.757  65.441  22.085  1.00 -0.02           C
ATOM   2628  O   VAL A 183      39.055  64.527  22.609  1.00 -0.02           O
ATOM   2629  CB  VAL A 183      42.260  65.499  22.710  1.00 -0.02           C
ATOM   2630  CG1 VAL A 183      42.350  64.004  22.857  1.00 -0.02           C
ATOM   2631  CG2 VAL A 183      42.842  65.858  21.317  1.00 -0.02           C
ATOM   2632  H   VAL A 183      39.921  65.242  24.659  1.00 -0.02           H
ATOM   2633  HA  VAL A 183      40.918  67.211  22.667  1.00 -0.02           H
ATOM   2634  HB  VAL A 183      42.995  65.887  23.416  1.00 -0.02           H
ATOM   2635 HG11 VAL A 183      41.694  63.558  22.110  1.00 -0.02           H
ATOM   2636 HG12 VAL A 183      43.255  63.531  22.475  1.00 -0.02           H
ATOM   2637 HG13 VAL A 183      42.164  63.745  23.899  1.00 -0.02           H
ATOM   2638 HG21 VAL A 183      42.793  66.930  21.125  1.00 -0.02           H
ATOM   2639 HG22 VAL A 183      43.878  65.520  21.313  1.00 -0.02           H
ATOM   2640 HG23 VAL A 183      42.278  65.265  20.597  1.00 -0.02           H
ATOM   2641  N   VAL A 184      39.496  65.995  20.938  1.00  0.01           N
ATOM   2642  CA  VAL A 184      38.695  65.314  19.854  1.00  0.01           C
ATOM   2643  C   VAL A 184      39.602  64.392  19.050  1.00  0.01           C
ATOM   2644  O   VAL A 184      40.387  64.870  18.173  1.00  0.01           O
ATOM   2645  CB  VAL A 184      38.027  66.261  18.886  1.00  0.01           C
ATOM   2646  CG1 VAL A 184      36.629  66.357  19.395  1.00  0.01           C
ATOM   2647  CG2 VAL A 184      38.623  67.654  18.701  1.00  0.01           C
ATOM   2648  H   VAL A 184      39.962  66.862  20.713  1.00  0.01           H
ATOM   2649  HA  VAL A 184      37.938  64.684  20.322  1.00  0.01           H
ATOM   2650  HB  VAL A 184      37.926  65.941  17.850  1.00  0.01           H
ATOM   2651 HG11 VAL A 184      36.084  67.115  18.833  1.00  0.01           H
ATOM   2652 HG12 VAL A 184      35.934  65.536  19.224  1.00  0.01           H
ATOM   2653 HG13 VAL A 184      36.640  66.590  20.460  1.00  0.01           H
ATOM   2654 HG21 VAL A 184      39.694  67.566  18.520  1.00  0.01           H
ATOM   2655 HG22 VAL A 184      38.148  68.076  17.816  1.00  0.01           H
ATOM   2656 HG23 VAL A 184      38.389  68.328  19.526  1.00  0.01           H
ATOM   2657  N   THR A 185      39.608  63.061  19.207  1.00  0.01           N
ATOM   2658  CA  THR A 185      40.088  62.178  18.163  1.00  0.01           C
ATOM   2659  C   THR A 185      39.172  61.916  16.927  1.00  0.01           C
ATOM   2660  O   THR A 185      39.695  61.739  15.827  1.00  0.01           O
ATOM   2661  CB  THR A 185      40.469  60.779  18.727  1.00  0.01           C
ATOM   2662  CG2 THR A 185      41.844  60.830  19.458  1.00  0.01           C
ATOM   2663  OG1 THR A 185      39.534  60.260  19.567  1.00  0.01           O
ATOM   2664  H   THR A 185      38.910  62.691  19.837  1.00  0.01           H
ATOM   2665  HA  THR A 185      41.058  62.522  17.803  1.00  0.01           H
ATOM   2666  HB  THR A 185      40.644  60.100  17.892  1.00  0.01           H
ATOM   2667  HG1 THR A 185      39.438  59.358  19.253  1.00  0.01           H
ATOM   2668 HG21 THR A 185      41.835  61.387  20.395  1.00  0.01           H
ATOM   2669 HG22 THR A 185      41.975  59.808  19.814  1.00  0.01           H
ATOM   2670 HG23 THR A 185      42.755  61.091  18.919  1.00  0.01           H
ATOM   2671  N   GLU A 186      37.814  61.991  17.014  1.00  0.01           N
ATOM   2672  CA  GLU A 186      36.932  62.236  15.837  1.00  0.01           C
ATOM   2673  C   GLU A 186      36.328  63.673  15.767  1.00  0.01           C
ATOM   2674  O   GLU A 186      36.515  64.461  16.708  1.00  0.01           O
ATOM   2675  CB  GLU A 186      35.723  61.177  16.057  1.00  0.01           C
ATOM   2676  CG  GLU A 186      34.831  60.841  14.843  1.00  0.01           C
ATOM   2677  CD  GLU A 186      35.619  60.117  13.722  1.00  0.01           C
ATOM   2678  OE1 GLU A 186      36.354  60.831  12.989  1.00  0.01           O
ATOM   2679  OE2 GLU A 186      35.623  58.844  13.662  1.00  0.01           O
ATOM   2680  H   GLU A 186      37.388  62.009  17.929  1.00  0.01           H
ATOM   2681  HA  GLU A 186      37.456  61.982  14.916  1.00  0.01           H
ATOM   2682  HB2 GLU A 186      36.216  60.241  16.318  1.00  0.01           H
ATOM   2683  HB3 GLU A 186      35.071  61.627  16.806  1.00  0.01           H
ATOM   2684  HG2 GLU A 186      34.048  60.137  15.126  1.00  0.01           H
ATOM   2685  HG3 GLU A 186      34.420  61.732  14.369  1.00  0.01           H
ATOM   2686  N   GLU A 187      35.645  63.948  14.695  1.00  0.01           N
ATOM   2687  CA  GLU A 187      35.027  65.224  14.267  1.00  0.01           C
ATOM   2688  C   GLU A 187      33.706  65.561  15.049  1.00  0.01           C
ATOM   2689  O   GLU A 187      33.403  66.710  15.215  1.00  0.01           O
ATOM   2690  CB  GLU A 187      34.809  65.187  12.807  1.00  0.01           C
ATOM   2691  CG  GLU A 187      34.192  66.469  12.122  1.00  0.01           C
ATOM   2692  CD  GLU A 187      33.484  65.970  10.841  1.00  0.01           C
ATOM   2693  OE1 GLU A 187      34.039  65.335   9.854  1.00  0.01           O
ATOM   2694  OE2 GLU A 187      32.300  66.331  10.626  1.00  0.01           O
ATOM   2695  H   GLU A 187      35.523  63.217  14.009  1.00  0.01           H
ATOM   2696  HA  GLU A 187      35.700  66.052  14.491  1.00  0.01           H
ATOM   2697  HB2 GLU A 187      35.680  64.987  12.183  1.00  0.01           H
ATOM   2698  HB3 GLU A 187      34.073  64.406  12.612  1.00  0.01           H
ATOM   2699  HG2 GLU A 187      33.498  66.992  12.780  1.00  0.01           H
ATOM   2700  HG3 GLU A 187      34.941  67.240  11.939  1.00  0.01           H
ATOM   2701  N   LEU A 188      33.018  64.589  15.740  1.00  0.00           N
ATOM   2702  CA  LEU A 188      31.688  64.628  16.411  1.00  0.00           C
ATOM   2703  C   LEU A 188      30.543  64.970  15.492  1.00  0.00           C
ATOM   2704  O   LEU A 188      30.667  65.594  14.411  1.00  0.00           O
ATOM   2705  CB  LEU A 188      31.671  65.496  17.701  1.00  0.00           C
ATOM   2706  CG  LEU A 188      32.664  64.952  18.778  1.00  0.00           C
ATOM   2707  CD1 LEU A 188      32.954  65.944  19.836  1.00  0.00           C
ATOM   2708  CD2 LEU A 188      32.242  63.637  19.406  1.00  0.00           C
ATOM   2709  H   LEU A 188      33.589  63.761  15.835  1.00  0.00           H
ATOM   2710  HA  LEU A 188      31.538  63.594  16.720  1.00  0.00           H
ATOM   2711  HB2 LEU A 188      32.007  66.473  17.352  1.00  0.00           H
ATOM   2712  HB3 LEU A 188      30.673  65.687  18.094  1.00  0.00           H
ATOM   2713  HG  LEU A 188      33.623  64.761  18.296  1.00  0.00           H
ATOM   2714 HD11 LEU A 188      32.009  65.987  20.378  1.00  0.00           H
ATOM   2715 HD12 LEU A 188      33.789  65.693  20.489  1.00  0.00           H
ATOM   2716 HD13 LEU A 188      33.162  66.879  19.315  1.00  0.00           H
ATOM   2717 HD21 LEU A 188      31.788  62.981  18.662  1.00  0.00           H
ATOM   2718 HD22 LEU A 188      33.116  63.215  19.901  1.00  0.00           H
ATOM   2719 HD23 LEU A 188      31.464  63.737  20.163  1.00  0.00           H
ATOM   2720  N   THR A 189      29.434  64.420  15.926  1.00  0.00           N
ATOM   2721  CA  THR A 189      28.051  64.853  15.559  1.00  0.00           C
ATOM   2722  C   THR A 189      27.569  65.957  16.528  1.00  0.00           C
ATOM   2723  O   THR A 189      27.910  65.981  17.728  1.00  0.00           O
ATOM   2724  CB  THR A 189      27.127  63.574  15.563  1.00  0.00           C
ATOM   2725  CG2 THR A 189      27.563  62.333  14.772  1.00  0.00           C
ATOM   2726  OG1 THR A 189      26.811  63.210  16.866  1.00  0.00           O
ATOM   2727  H   THR A 189      29.396  63.886  16.782  1.00  0.00           H
ATOM   2728  HA  THR A 189      28.032  65.217  14.532  1.00  0.00           H
ATOM   2729  HB  THR A 189      26.218  63.961  15.101  1.00  0.00           H
ATOM   2730  HG1 THR A 189      27.607  62.823  17.237  1.00  0.00           H
ATOM   2731 HG21 THR A 189      27.762  62.541  13.721  1.00  0.00           H
ATOM   2732 HG22 THR A 189      28.387  61.754  15.189  1.00  0.00           H
ATOM   2733 HG23 THR A 189      26.684  61.694  14.860  1.00  0.00           H
ATOM   2734  N   GLU A 190      26.641  66.739  15.977  1.00  0.01           N
ATOM   2735  CA  GLU A 190      26.222  67.980  16.727  1.00  0.01           C
ATOM   2736  C   GLU A 190      25.331  67.548  18.002  1.00  0.01           C
ATOM   2737  O   GLU A 190      25.585  68.111  19.048  1.00  0.01           O
ATOM   2738  CB  GLU A 190      25.467  69.022  15.804  1.00  0.01           C
ATOM   2739  CG  GLU A 190      24.794  70.195  16.478  1.00  0.01           C
ATOM   2740  CD  GLU A 190      24.336  71.366  15.591  1.00  0.01           C
ATOM   2741  OE1 GLU A 190      24.904  71.811  14.553  1.00  0.01           O
ATOM   2742  OE2 GLU A 190      23.270  71.932  16.012  1.00  0.01           O
ATOM   2743  H   GLU A 190      26.478  66.623  14.987  1.00  0.01           H
ATOM   2744  HA  GLU A 190      27.144  68.430  17.093  1.00  0.01           H
ATOM   2745  HB2 GLU A 190      26.224  69.398  15.115  1.00  0.01           H
ATOM   2746  HB3 GLU A 190      24.651  68.495  15.310  1.00  0.01           H
ATOM   2747  HG2 GLU A 190      23.938  69.909  17.090  1.00  0.01           H
ATOM   2748  HG3 GLU A 190      25.494  70.610  17.202  1.00  0.01           H
ATOM   2749  N   PRO A 191      24.478  66.443  17.859  1.00  0.00           N
ATOM   2750  CA  PRO A 191      23.901  65.859  19.066  1.00  0.00           C
ATOM   2751  C   PRO A 191      24.910  65.319  20.118  1.00  0.00           C
ATOM   2752  O   PRO A 191      24.633  65.382  21.294  1.00  0.00           O
ATOM   2753  CB  PRO A 191      23.010  64.675  18.545  1.00  0.00           C
ATOM   2754  CG  PRO A 191      22.759  64.953  17.111  1.00  0.00           C
ATOM   2755  CD  PRO A 191      23.945  65.767  16.686  1.00  0.00           C
ATOM   2756  HA  PRO A 191      23.313  66.631  19.562  1.00  0.00           H
ATOM   2757  HB2 PRO A 191      23.537  63.721  18.523  1.00  0.00           H
ATOM   2758  HB3 PRO A 191      22.036  64.659  19.035  1.00  0.00           H
ATOM   2759  HG2 PRO A 191      22.738  64.053  16.496  1.00  0.00           H
ATOM   2760  HG3 PRO A 191      21.811  65.484  17.027  1.00  0.00           H
ATOM   2761  HD2 PRO A 191      24.726  65.074  16.372  1.00  0.00           H
ATOM   2762  HD3 PRO A 191      23.715  66.394  15.824  1.00  0.00           H
ATOM   2763  N   GLU A 192      26.133  64.821  19.768  1.00  0.01           N
ATOM   2764  CA  GLU A 192      27.221  64.614  20.682  1.00  0.01           C
ATOM   2765  C   GLU A 192      27.870  65.909  21.235  1.00  0.01           C
ATOM   2766  O   GLU A 192      28.085  65.902  22.470  1.00  0.01           O
ATOM   2767  CB  GLU A 192      28.208  63.561  20.137  1.00  0.01           C
ATOM   2768  CG  GLU A 192      27.709  62.171  19.841  1.00  0.01           C
ATOM   2769  CD  GLU A 192      28.500  61.391  18.903  1.00  0.01           C
ATOM   2770  OE1 GLU A 192      28.941  62.012  17.875  1.00  0.01           O
ATOM   2771  OE2 GLU A 192      28.739  60.188  19.120  1.00  0.01           O
ATOM   2772  H   GLU A 192      26.293  64.831  18.770  1.00  0.01           H
ATOM   2773  HA  GLU A 192      26.764  64.081  21.516  1.00  0.01           H
ATOM   2774  HB2 GLU A 192      28.584  63.996  19.211  1.00  0.01           H
ATOM   2775  HB3 GLU A 192      29.010  63.480  20.871  1.00  0.01           H
ATOM   2776  HG2 GLU A 192      27.530  61.666  20.790  1.00  0.01           H
ATOM   2777  HG3 GLU A 192      26.694  62.119  19.446  1.00  0.01           H
ATOM   2778  N   THR A 193      28.265  66.911  20.417  1.00  0.00           N
ATOM   2779  CA  THR A 193      28.642  68.246  20.959  1.00  0.00           C
ATOM   2780  C   THR A 193      27.539  68.881  21.915  1.00  0.00           C
ATOM   2781  O   THR A 193      27.837  69.688  22.810  1.00  0.00           O
ATOM   2782  CB  THR A 193      29.119  69.159  19.729  1.00  0.00           C
ATOM   2783  CG2 THR A 193      30.253  68.712  18.801  1.00  0.00           C
ATOM   2784  OG1 THR A 193      28.072  69.602  18.898  1.00  0.00           O
ATOM   2785  H   THR A 193      28.074  66.743  19.440  1.00  0.00           H
ATOM   2786  HA  THR A 193      29.486  68.190  21.646  1.00  0.00           H
ATOM   2787  HB  THR A 193      29.420  70.107  20.175  1.00  0.00           H
ATOM   2788  HG1 THR A 193      27.365  69.002  19.148  1.00  0.00           H
ATOM   2789 HG21 THR A 193      30.568  69.501  18.119  1.00  0.00           H
ATOM   2790 HG22 THR A 193      31.160  68.421  19.331  1.00  0.00           H
ATOM   2791 HG23 THR A 193      30.051  67.799  18.241  1.00  0.00           H
ATOM   2792  N   ALA A 194      26.230  68.478  21.846  1.00 -0.01           N
ATOM   2793  CA  ALA A 194      25.218  68.839  22.768  1.00 -0.01           C
ATOM   2794  C   ALA A 194      25.277  68.075  24.141  1.00 -0.01           C
ATOM   2795  O   ALA A 194      24.929  68.621  25.147  1.00 -0.01           O
ATOM   2796  CB  ALA A 194      23.839  68.713  22.053  1.00 -0.01           C
ATOM   2797  H   ALA A 194      25.972  67.811  21.132  1.00 -0.01           H
ATOM   2798  HA  ALA A 194      25.398  69.882  23.029  1.00 -0.01           H
ATOM   2799  HB1 ALA A 194      23.638  67.668  21.819  1.00 -0.01           H
ATOM   2800  HB2 ALA A 194      23.080  69.086  22.741  1.00 -0.01           H
ATOM   2801  HB3 ALA A 194      23.828  69.297  21.133  1.00 -0.01           H
ATOM   2802  N   LEU A 195      25.870  66.866  24.248  1.00 -0.03           N
ATOM   2803  CA  LEU A 195      26.382  66.318  25.499  1.00 -0.03           C
ATOM   2804  C   LEU A 195      27.184  67.344  26.392  1.00 -0.03           C
ATOM   2805  O   LEU A 195      26.883  67.565  27.573  1.00 -0.03           O
ATOM   2806  CB  LEU A 195      27.203  65.015  25.343  1.00 -0.03           C
ATOM   2807  CG  LEU A 195      26.585  63.732  24.709  1.00 -0.03           C
ATOM   2808  CD1 LEU A 195      27.649  62.683  24.614  1.00 -0.03           C
ATOM   2809  CD2 LEU A 195      25.428  63.221  25.534  1.00 -0.03           C
ATOM   2810  H   LEU A 195      26.229  66.430  23.411  1.00 -0.03           H
ATOM   2811  HA  LEU A 195      25.507  66.086  26.107  1.00 -0.03           H
ATOM   2812  HB2 LEU A 195      28.047  65.397  24.770  1.00 -0.03           H
ATOM   2813  HB3 LEU A 195      27.596  64.634  26.286  1.00 -0.03           H
ATOM   2814  HG  LEU A 195      26.249  63.967  23.700  1.00 -0.03           H
ATOM   2815 HD11 LEU A 195      28.176  62.785  25.562  1.00 -0.03           H
ATOM   2816 HD12 LEU A 195      27.227  61.684  24.505  1.00 -0.03           H
ATOM   2817 HD13 LEU A 195      28.347  63.024  23.850  1.00 -0.03           H
ATOM   2818 HD21 LEU A 195      24.717  63.958  25.906  1.00 -0.03           H
ATOM   2819 HD22 LEU A 195      24.945  62.430  24.960  1.00 -0.03           H
ATOM   2820 HD23 LEU A 195      25.876  62.684  26.370  1.00 -0.03           H
ATOM   2821  N   PHE A 196      28.270  67.901  25.808  1.00 -0.41           N
ATOM   2822  CA  PHE A 196      29.180  68.774  26.446  1.00 -0.41           C
ATOM   2823  C   PHE A 196      28.385  70.050  26.849  1.00 -0.41           C
ATOM   2824  O   PHE A 196      28.627  70.648  27.896  1.00 -0.41           O
ATOM   2825  CB  PHE A 196      30.434  69.025  25.573  1.00 -0.41           C
ATOM   2826  CG  PHE A 196      31.179  67.741  25.231  1.00 -0.41           C
ATOM   2827  CD1 PHE A 196      30.830  67.029  24.054  1.00 -0.41           C
ATOM   2828  CD2 PHE A 196      32.236  67.356  26.028  1.00 -0.41           C
ATOM   2829  CE1 PHE A 196      31.568  65.956  23.747  1.00 -0.41           C
ATOM   2830  CE2 PHE A 196      33.023  66.249  25.672  1.00 -0.41           C
ATOM   2831  CZ  PHE A 196      32.651  65.498  24.533  1.00 -0.41           C
ATOM   2832  H   PHE A 196      28.363  67.752  24.814  1.00 -0.41           H
ATOM   2833  HA  PHE A 196      29.587  68.218  27.290  1.00 -0.41           H
ATOM   2834  HB2 PHE A 196      30.009  69.531  24.706  1.00 -0.41           H
ATOM   2835  HB3 PHE A 196      31.037  69.816  26.019  1.00 -0.41           H
ATOM   2836  HD1 PHE A 196      29.946  67.214  23.462  1.00 -0.41           H
ATOM   2837  HD2 PHE A 196      32.580  67.865  26.916  1.00 -0.41           H
ATOM   2838  HE1 PHE A 196      31.321  65.364  22.878  1.00 -0.41           H
ATOM   2839  HE2 PHE A 196      33.940  65.977  26.175  1.00 -0.41           H
ATOM   2840  HZ  PHE A 196      33.304  64.706  24.199  1.00 -0.41           H
ATOM   2841  N   GLU A 197      27.400  70.469  26.109  1.00  0.04           N
ATOM   2842  CA  GLU A 197      26.473  71.571  26.442  1.00  0.04           C
ATOM   2843  C   GLU A 197      25.655  71.211  27.651  1.00  0.04           C
ATOM   2844  O   GLU A 197      25.605  72.061  28.523  1.00  0.04           O
ATOM   2845  CB  GLU A 197      25.737  72.127  25.202  1.00  0.04           C
ATOM   2846  CG  GLU A 197      24.923  73.354  25.404  1.00  0.04           C
ATOM   2847  CD  GLU A 197      23.942  73.638  24.278  1.00  0.04           C
ATOM   2848  OE1 GLU A 197      23.660  72.871  23.314  1.00  0.04           O
ATOM   2849  OE2 GLU A 197      23.328  74.720  24.385  1.00  0.04           O
ATOM   2850  H   GLU A 197      27.349  70.009  25.211  1.00  0.04           H
ATOM   2851  HA  GLU A 197      27.102  72.388  26.794  1.00  0.04           H
ATOM   2852  HB2 GLU A 197      26.531  72.334  24.484  1.00  0.04           H
ATOM   2853  HB3 GLU A 197      25.062  71.401  24.748  1.00  0.04           H
ATOM   2854  HG2 GLU A 197      24.289  73.133  26.262  1.00  0.04           H
ATOM   2855  HG3 GLU A 197      25.582  74.189  25.644  1.00  0.04           H
ATOM   2856  N   THR A 198      25.088  70.047  27.735  1.00  0.01           N
ATOM   2857  CA  THR A 198      23.999  69.720  28.719  1.00  0.01           C
ATOM   2858  C   THR A 198      24.424  68.899  29.996  1.00  0.01           C
ATOM   2859  O   THR A 198      23.654  68.785  30.929  1.00  0.01           O
ATOM   2860  CB  THR A 198      22.922  68.881  27.953  1.00  0.01           C
ATOM   2861  CG2 THR A 198      22.153  69.632  26.811  1.00  0.01           C
ATOM   2862  OG1 THR A 198      23.537  67.776  27.303  1.00  0.01           O
ATOM   2863  H   THR A 198      25.256  69.446  26.941  1.00  0.01           H
ATOM   2864  HA  THR A 198      23.581  70.648  29.110  1.00  0.01           H
ATOM   2865  HB  THR A 198      22.170  68.632  28.702  1.00  0.01           H
ATOM   2866  HG1 THR A 198      24.102  68.071  26.585  1.00  0.01           H
ATOM   2867 HG21 THR A 198      21.418  70.267  27.306  1.00  0.01           H
ATOM   2868 HG22 THR A 198      22.850  70.168  26.168  1.00  0.01           H
ATOM   2869 HG23 THR A 198      21.715  68.892  26.142  1.00  0.01           H
ATOM   2870  N   LEU A 199      25.582  68.215  29.907  1.00 -0.81           N
ATOM   2871  CA  LEU A 199      26.132  67.416  31.028  1.00 -0.81           C
ATOM   2872  C   LEU A 199      27.199  68.182  31.764  1.00 -0.81           C
ATOM   2873  O   LEU A 199      27.335  68.038  32.968  1.00 -0.81           O
ATOM   2874  CB  LEU A 199      26.843  66.161  30.492  1.00 -0.81           C
ATOM   2875  CG  LEU A 199      25.943  64.952  30.152  1.00 -0.81           C
ATOM   2876  CD1 LEU A 199      26.792  63.832  29.609  1.00 -0.81           C
ATOM   2877  CD2 LEU A 199      25.328  64.548  31.529  1.00 -0.81           C
ATOM   2878  H   LEU A 199      26.100  68.182  29.041  1.00 -0.81           H
ATOM   2879  HA  LEU A 199      25.389  67.254  31.808  1.00 -0.81           H
ATOM   2880  HB2 LEU A 199      27.352  66.486  29.585  1.00 -0.81           H
ATOM   2881  HB3 LEU A 199      27.469  65.771  31.295  1.00 -0.81           H
ATOM   2882  HG  LEU A 199      25.249  65.243  29.363  1.00 -0.81           H
ATOM   2883 HD11 LEU A 199      27.541  63.513  30.334  1.00 -0.81           H
ATOM   2884 HD12 LEU A 199      26.161  62.985  29.340  1.00 -0.81           H
ATOM   2885 HD13 LEU A 199      27.306  64.082  28.681  1.00 -0.81           H
ATOM   2886 HD21 LEU A 199      24.455  65.171  31.723  1.00 -0.81           H
ATOM   2887 HD22 LEU A 199      24.886  63.554  31.468  1.00 -0.81           H
ATOM   2888 HD23 LEU A 199      26.006  64.439  32.376  1.00 -0.81           H
ATOM   2889  N   PHE A 200      28.000  69.036  31.099  1.00 -1.63           N
ATOM   2890  CA  PHE A 200      29.237  69.706  31.606  1.00 -1.63           C
ATOM   2891  C   PHE A 200      29.305  71.247  31.243  1.00 -1.63           C
ATOM   2892  O   PHE A 200      28.249  71.833  31.035  1.00 -1.63           O
ATOM   2893  CB  PHE A 200      30.592  68.894  31.171  1.00 -1.63           C
ATOM   2894  CG  PHE A 200      30.444  67.388  30.939  1.00 -1.63           C
ATOM   2895  CD1 PHE A 200      30.143  66.562  32.033  1.00 -1.63           C
ATOM   2896  CD2 PHE A 200      30.627  66.836  29.656  1.00 -1.63           C
ATOM   2897  CE1 PHE A 200      29.972  65.169  31.827  1.00 -1.63           C
ATOM   2898  CE2 PHE A 200      30.489  65.457  29.474  1.00 -1.63           C
ATOM   2899  CZ  PHE A 200      30.111  64.614  30.553  1.00 -1.63           C
ATOM   2900  H   PHE A 200      27.777  69.266  30.141  1.00 -1.63           H
ATOM   2901  HA  PHE A 200      29.227  69.780  32.693  1.00 -1.63           H
ATOM   2902  HB2 PHE A 200      30.884  69.313  30.208  1.00 -1.63           H
ATOM   2903  HB3 PHE A 200      31.269  69.039  32.013  1.00 -1.63           H
ATOM   2904  HD1 PHE A 200      29.980  67.019  32.998  1.00 -1.63           H
ATOM   2905  HD2 PHE A 200      30.875  67.468  28.817  1.00 -1.63           H
ATOM   2906  HE1 PHE A 200      29.674  64.515  32.633  1.00 -1.63           H
ATOM   2907  HE2 PHE A 200      30.796  64.982  28.554  1.00 -1.63           H
ATOM   2908  HZ  PHE A 200      29.891  63.562  30.444  1.00 -1.63           H
ATOM   2909  N   ALA A 201      30.452  71.812  31.064  1.00 -1.54           N
ATOM   2910  CA  ALA A 201      30.567  73.249  30.859  1.00 -1.54           C
ATOM   2911  C   ALA A 201      30.607  73.783  29.431  1.00 -1.54           C
ATOM   2912  O   ALA A 201      31.267  74.780  29.125  1.00 -1.54           O
ATOM   2913  CB  ALA A 201      31.512  73.933  31.846  1.00 -1.54           C
ATOM   2914  H   ALA A 201      31.318  71.295  31.115  1.00 -1.54           H
ATOM   2915  HA  ALA A 201      29.616  73.671  31.183  1.00 -1.54           H
ATOM   2916  HB1 ALA A 201      32.508  73.510  31.712  1.00 -1.54           H
ATOM   2917  HB2 ALA A 201      31.576  75.004  31.653  1.00 -1.54           H
ATOM   2918  HB3 ALA A 201      31.213  73.748  32.878  1.00 -1.54           H
ATOM   2919  N   ALA A 202      29.995  73.039  28.525  1.00 -0.02           N
ATOM   2920  CA  ALA A 202      29.653  73.509  27.145  1.00 -0.02           C
ATOM   2921  C   ALA A 202      30.826  73.999  26.281  1.00 -0.02           C
ATOM   2922  O   ALA A 202      30.524  74.431  25.189  1.00 -0.02           O
ATOM   2923  CB  ALA A 202      28.620  74.631  27.256  1.00 -0.02           C
ATOM   2924  H   ALA A 202      29.656  72.124  28.784  1.00 -0.02           H
ATOM   2925  HA  ALA A 202      29.168  72.720  26.570  1.00 -0.02           H
ATOM   2926  HB1 ALA A 202      29.124  75.566  27.504  1.00 -0.02           H
ATOM   2927  HB2 ALA A 202      28.195  74.824  26.271  1.00 -0.02           H
ATOM   2928  HB3 ALA A 202      27.830  74.315  27.937  1.00 -0.02           H
ATOM   2929  N   ASN A 203      32.116  73.801  26.587  1.00 -0.01           N
ATOM   2930  CA  ASN A 203      33.141  74.112  25.635  1.00 -0.01           C
ATOM   2931  C   ASN A 203      33.630  72.655  25.107  1.00 -0.01           C
ATOM   2932  O   ASN A 203      34.109  71.911  25.940  1.00 -0.01           O
ATOM   2933  CB  ASN A 203      34.274  74.807  26.332  1.00 -0.01           C
ATOM   2934  CG  ASN A 203      34.032  76.261  26.753  1.00 -0.01           C
ATOM   2935  ND2 ASN A 203      32.997  76.589  27.512  1.00 -0.01           N
ATOM   2936  OD1 ASN A 203      34.758  77.171  26.369  1.00 -0.01           O
ATOM   2937  H   ASN A 203      32.270  73.587  27.562  1.00 -0.01           H
ATOM   2938  HA  ASN A 203      32.853  74.704  24.767  1.00 -0.01           H
ATOM   2939  HB2 ASN A 203      34.667  74.241  27.176  1.00 -0.01           H
ATOM   2940  HB3 ASN A 203      35.143  74.919  25.685  1.00 -0.01           H
ATOM   2941 HD21 ASN A 203      32.933  77.581  27.692  1.00 -0.01           H
ATOM   2942 HD22 ASN A 203      32.463  75.873  27.983  1.00 -0.01           H
ATOM   2943  N   VAL A 204      33.458  72.420  23.790  1.00 -0.02           N
ATOM   2944  CA  VAL A 204      33.936  71.236  23.088  1.00 -0.02           C
ATOM   2945  C   VAL A 204      35.455  71.160  23.062  1.00 -0.02           C
ATOM   2946  O   VAL A 204      36.118  72.202  23.102  1.00 -0.02           O
ATOM   2947  CB  VAL A 204      33.362  71.113  21.682  1.00 -0.02           C
ATOM   2948  CG1 VAL A 204      31.838  71.007  21.781  1.00 -0.02           C
ATOM   2949  CG2 VAL A 204      33.806  72.028  20.522  1.00 -0.02           C
ATOM   2950  H   VAL A 204      33.108  73.233  23.303  1.00 -0.02           H
ATOM   2951  HA  VAL A 204      33.644  70.321  23.603  1.00 -0.02           H
ATOM   2952  HB  VAL A 204      33.605  70.104  21.351  1.00 -0.02           H
ATOM   2953 HG11 VAL A 204      31.434  71.144  20.778  1.00 -0.02           H
ATOM   2954 HG12 VAL A 204      31.468  70.072  22.201  1.00 -0.02           H
ATOM   2955 HG13 VAL A 204      31.413  71.743  22.463  1.00 -0.02           H
ATOM   2956 HG21 VAL A 204      34.001  73.063  20.803  1.00 -0.02           H
ATOM   2957 HG22 VAL A 204      34.808  71.704  20.243  1.00 -0.02           H
ATOM   2958 HG23 VAL A 204      33.226  71.933  19.604  1.00 -0.02           H
ATOM   2959  N   PRO A 205      36.055  69.918  22.976  1.00  0.00           N
ATOM   2960  CA  PRO A 205      37.447  69.717  23.014  1.00  0.00           C
ATOM   2961  C   PRO A 205      38.190  70.375  21.790  1.00  0.00           C
ATOM   2962  O   PRO A 205      37.574  70.442  20.713  1.00  0.00           O
ATOM   2963  CB  PRO A 205      37.714  68.225  22.986  1.00  0.00           C
ATOM   2964  CG  PRO A 205      36.398  67.585  23.364  1.00  0.00           C
ATOM   2965  CD  PRO A 205      35.335  68.609  22.845  1.00  0.00           C
ATOM   2966  HA  PRO A 205      37.833  70.166  23.929  1.00  0.00           H
ATOM   2967  HB2 PRO A 205      38.027  67.872  22.003  1.00  0.00           H
ATOM   2968  HB3 PRO A 205      38.482  67.873  23.675  1.00  0.00           H
ATOM   2969  HG2 PRO A 205      36.261  66.567  22.998  1.00  0.00           H
ATOM   2970  HG3 PRO A 205      36.342  67.644  24.451  1.00  0.00           H
ATOM   2971  HD2 PRO A 205      35.062  68.472  21.798  1.00  0.00           H
ATOM   2972  HD3 PRO A 205      34.441  68.511  23.460  1.00  0.00           H
ATOM   2973  N   PRO A 206      39.406  70.891  21.950  1.00 -0.01           N
ATOM   2974  CA  PRO A 206      40.321  71.144  20.811  1.00 -0.01           C
ATOM   2975  C   PRO A 206      40.711  69.850  20.142  1.00 -0.01           C
ATOM   2976  O   PRO A 206      40.577  68.769  20.676  1.00 -0.01           O
ATOM   2977  CB  PRO A 206      41.382  72.011  21.345  1.00 -0.01           C
ATOM   2978  CG  PRO A 206      41.744  71.187  22.672  1.00 -0.01           C
ATOM   2979  CD  PRO A 206      40.327  70.827  23.172  1.00 -0.01           C
ATOM   2980  HA  PRO A 206      39.753  71.728  20.086  1.00 -0.01           H
ATOM   2981  HB2 PRO A 206      42.178  72.109  20.607  1.00 -0.01           H
ATOM   2982  HB3 PRO A 206      41.009  72.991  21.643  1.00 -0.01           H
ATOM   2983  HG2 PRO A 206      42.259  70.251  22.453  1.00 -0.01           H
ATOM   2984  HG3 PRO A 206      42.280  71.845  23.357  1.00 -0.01           H
ATOM   2985  HD2 PRO A 206      40.316  69.766  23.423  1.00 -0.01           H
ATOM   2986  HD3 PRO A 206      39.982  71.473  23.979  1.00 -0.01           H
ATOM   2987  N   ARG A 207      41.233  69.985  18.956  1.00  0.01           N
ATOM   2988  CA  ARG A 207      42.212  69.079  18.379  1.00  0.01           C
ATOM   2989  C   ARG A 207      43.528  69.104  19.033  1.00  0.01           C
ATOM   2990  O   ARG A 207      43.843  70.157  19.653  1.00  0.01           O
ATOM   2991  CB  ARG A 207      42.373  69.252  16.861  1.00  0.01           C
ATOM   2992  CG  ARG A 207      41.024  69.021  16.071  1.00  0.01           C
ATOM   2993  CD  ARG A 207      41.170  69.235  14.557  1.00  0.01           C
ATOM   2994  NE  ARG A 207      39.855  69.137  13.911  1.00  0.01           N
ATOM   2995  CZ  ARG A 207      39.587  68.442  12.791  1.00  0.01           C
ATOM   2996  NH1 ARG A 207      40.474  67.835  12.081  1.00  0.01           N
ATOM   2997  NH2 ARG A 207      38.355  68.158  12.569  1.00  0.01           N
ATOM   2998  H   ARG A 207      41.290  70.932  18.610  1.00  0.01           H
ATOM   2999  HA  ARG A 207      41.794  68.091  18.571  1.00  0.01           H
ATOM   3000  HB2 ARG A 207      42.770  70.248  16.665  1.00  0.01           H
ATOM   3001  HB3 ARG A 207      43.159  68.591  16.497  1.00  0.01           H
ATOM   3002  HG2 ARG A 207      40.770  67.971  16.211  1.00  0.01           H
ATOM   3003  HG3 ARG A 207      40.253  69.657  16.505  1.00  0.01           H
ATOM   3004  HD2 ARG A 207      41.669  70.193  14.408  1.00  0.01           H
ATOM   3005  HD3 ARG A 207      41.875  68.556  14.077  1.00  0.01           H
ATOM   3006  HE  ARG A 207      39.018  69.542  14.306  1.00  0.01           H
ATOM   3007 HH11 ARG A 207      41.441  68.061  12.266  1.00  0.01           H
ATOM   3008 HH12 ARG A 207      40.152  67.064  11.512  1.00  0.01           H
ATOM   3009 HH21 ARG A 207      37.617  68.437  13.200  1.00  0.01           H
ATOM   3010 HH22 ARG A 207      38.163  67.469  11.856  1.00  0.01           H
ATOM   3011  N   LEU A 208      44.363  68.048  18.949  1.00  0.00           N
ATOM   3012  CA  LEU A 208      45.731  68.137  19.467  1.00  0.00           C
ATOM   3013  C   LEU A 208      46.601  69.319  18.913  1.00  0.00           C
ATOM   3014  O   LEU A 208      47.254  70.035  19.620  1.00  0.00           O
ATOM   3015  CB  LEU A 208      46.305  66.744  19.155  1.00  0.00           C
ATOM   3016  CG  LEU A 208      47.743  66.454  19.582  1.00  0.00           C
ATOM   3017  CD1 LEU A 208      48.875  67.093  18.675  1.00  0.00           C
ATOM   3018  CD2 LEU A 208      48.104  66.718  21.024  1.00  0.00           C
ATOM   3019  H   LEU A 208      44.061  67.261  18.393  1.00  0.00           H
ATOM   3020  HA  LEU A 208      45.715  68.349  20.536  1.00  0.00           H
ATOM   3021  HB2 LEU A 208      45.729  65.942  19.616  1.00  0.00           H
ATOM   3022  HB3 LEU A 208      46.083  66.598  18.098  1.00  0.00           H
ATOM   3023  HG  LEU A 208      47.762  65.390  19.346  1.00  0.00           H
ATOM   3024 HD11 LEU A 208      49.000  68.170  18.794  1.00  0.00           H
ATOM   3025 HD12 LEU A 208      49.814  66.628  18.974  1.00  0.00           H
ATOM   3026 HD13 LEU A 208      48.528  66.907  17.659  1.00  0.00           H
ATOM   3027 HD21 LEU A 208      47.376  66.266  21.697  1.00  0.00           H
ATOM   3028 HD22 LEU A 208      49.146  66.514  21.268  1.00  0.00           H
ATOM   3029 HD23 LEU A 208      48.009  67.801  21.103  1.00  0.00           H
ATOM   3030  N   GLY A 209      46.665  69.541  17.566  1.00  0.00           N
ATOM   3031  CA  GLY A 209      47.447  70.538  16.850  1.00  0.00           C
ATOM   3032  C   GLY A 209      46.934  71.966  16.998  1.00  0.00           C
ATOM   3033  O   GLY A 209      47.672  72.997  17.019  1.00  0.00           O
ATOM   3034  H   GLY A 209      46.220  68.917  16.909  1.00  0.00           H
ATOM   3035  HA2 GLY A 209      48.483  70.372  17.145  1.00  0.00           H
ATOM   3036  HA3 GLY A 209      47.371  70.275  15.795  1.00  0.00           H
ATOM   3037  N   GLU A 210      45.632  72.071  17.240  1.00  0.01           N
ATOM   3038  CA  GLU A 210      44.799  73.242  17.544  1.00  0.01           C
ATOM   3039  C   GLU A 210      45.117  73.761  18.965  1.00  0.01           C
ATOM   3040  O   GLU A 210      45.474  74.950  19.183  1.00  0.01           O
ATOM   3041  CB  GLU A 210      43.313  72.878  17.397  1.00  0.01           C
ATOM   3042  CG  GLU A 210      42.326  73.972  17.732  1.00  0.01           C
ATOM   3043  CD  GLU A 210      40.843  73.632  17.544  1.00  0.01           C
ATOM   3044  OE1 GLU A 210      40.330  72.510  17.621  1.00  0.01           O
ATOM   3045  OE2 GLU A 210      39.975  74.559  17.312  1.00  0.01           O
ATOM   3046  H   GLU A 210      45.176  71.188  17.416  1.00  0.01           H
ATOM   3047  HA  GLU A 210      45.017  73.968  16.760  1.00  0.01           H
ATOM   3048  HB2 GLU A 210      43.156  72.412  16.425  1.00  0.01           H
ATOM   3049  HB3 GLU A 210      43.159  72.132  18.177  1.00  0.01           H
ATOM   3050  HG2 GLU A 210      42.420  74.171  18.799  1.00  0.01           H
ATOM   3051  HG3 GLU A 210      42.504  74.884  17.162  1.00  0.01           H
ATOM   3052  N   PHE A 211      45.113  72.849  19.958  1.00 -0.01           N
ATOM   3053  CA  PHE A 211      45.624  73.140  21.234  1.00 -0.01           C
ATOM   3054  C   PHE A 211      47.108  73.658  21.180  1.00 -0.01           C
ATOM   3055  O   PHE A 211      47.446  74.739  21.700  1.00 -0.01           O
ATOM   3056  CB  PHE A 211      45.442  71.812  22.071  1.00 -0.01           C
ATOM   3057  CG  PHE A 211      46.241  71.970  23.381  1.00 -0.01           C
ATOM   3058  CD1 PHE A 211      45.597  72.621  24.497  1.00 -0.01           C
ATOM   3059  CD2 PHE A 211      47.445  71.260  23.580  1.00 -0.01           C
ATOM   3060  CE1 PHE A 211      46.215  72.586  25.736  1.00 -0.01           C
ATOM   3061  CE2 PHE A 211      48.009  71.241  24.867  1.00 -0.01           C
ATOM   3062  CZ  PHE A 211      47.468  71.954  25.938  1.00 -0.01           C
ATOM   3063  H   PHE A 211      44.927  71.875  19.770  1.00 -0.01           H
ATOM   3064  HA  PHE A 211      44.941  73.884  21.642  1.00 -0.01           H
ATOM   3065  HB2 PHE A 211      44.365  71.654  22.126  1.00 -0.01           H
ATOM   3066  HB3 PHE A 211      45.798  70.997  21.442  1.00 -0.01           H
ATOM   3067  HD1 PHE A 211      44.660  73.112  24.280  1.00 -0.01           H
ATOM   3068  HD2 PHE A 211      47.864  70.625  22.814  1.00 -0.01           H
ATOM   3069  HE1 PHE A 211      45.717  73.046  26.576  1.00 -0.01           H
ATOM   3070  HE2 PHE A 211      48.941  70.721  25.036  1.00 -0.01           H
ATOM   3071  HZ  PHE A 211      47.925  71.906  26.915  1.00 -0.01           H
ATOM   3072  N   PHE A 212      47.977  73.007  20.389  1.00  0.00           N
ATOM   3073  CA  PHE A 212      49.355  73.468  20.155  1.00  0.00           C
ATOM   3074  C   PHE A 212      49.573  74.844  19.450  1.00  0.00           C
ATOM   3075  O   PHE A 212      50.421  75.635  19.864  1.00  0.00           O
ATOM   3076  CB  PHE A 212      50.107  72.386  19.357  1.00  0.00           C
ATOM   3077  CG  PHE A 212      50.510  71.131  20.192  1.00  0.00           C
ATOM   3078  CD1 PHE A 212      50.487  71.123  21.604  1.00  0.00           C
ATOM   3079  CD2 PHE A 212      51.026  70.070  19.413  1.00  0.00           C
ATOM   3080  CE1 PHE A 212      50.994  69.980  22.177  1.00  0.00           C
ATOM   3081  CE2 PHE A 212      51.483  68.922  20.102  1.00  0.00           C
ATOM   3082  CZ  PHE A 212      51.529  68.941  21.493  1.00  0.00           C
ATOM   3083  H   PHE A 212      47.780  72.043  20.159  1.00  0.00           H
ATOM   3084  HA  PHE A 212      49.793  73.663  21.133  1.00  0.00           H
ATOM   3085  HB2 PHE A 212      49.463  72.224  18.493  1.00  0.00           H
ATOM   3086  HB3 PHE A 212      51.021  72.771  18.905  1.00  0.00           H
ATOM   3087  HD1 PHE A 212      49.944  71.802  22.244  1.00  0.00           H
ATOM   3088  HD2 PHE A 212      51.054  70.102  18.333  1.00  0.00           H
ATOM   3089  HE1 PHE A 212      51.006  69.983  23.257  1.00  0.00           H
ATOM   3090  HE2 PHE A 212      52.000  68.106  19.620  1.00  0.00           H
ATOM   3091  HZ  PHE A 212      51.897  68.044  21.970  1.00  0.00           H
ATOM   3092  N   ASP A 213      48.661  75.200  18.532  1.00  0.00           N
ATOM   3093  CA  ASP A 213      48.797  76.557  17.959  1.00  0.00           C
ATOM   3094  C   ASP A 213      48.317  77.641  18.904  1.00  0.00           C
ATOM   3095  O   ASP A 213      48.866  78.756  18.966  1.00  0.00           O
ATOM   3096  CB  ASP A 213      47.986  76.680  16.645  1.00  0.00           C
ATOM   3097  CG  ASP A 213      48.341  75.782  15.529  1.00  0.00           C
ATOM   3098  OD1 ASP A 213      49.499  75.337  15.438  1.00  0.00           O
ATOM   3099  OD2 ASP A 213      47.434  75.551  14.699  1.00  0.00           O
ATOM   3100  H   ASP A 213      47.958  74.568  18.178  1.00  0.00           H
ATOM   3101  HA  ASP A 213      49.856  76.612  17.709  1.00  0.00           H
ATOM   3102  HB2 ASP A 213      46.973  76.370  16.900  1.00  0.00           H
ATOM   3103  HB3 ASP A 213      47.894  77.658  16.174  1.00  0.00           H
ATOM   3104  N   ILE A 214      47.338  77.284  19.780  1.00  0.00           N
ATOM   3105  CA  ILE A 214      46.891  78.140  20.837  1.00  0.00           C
ATOM   3106  C   ILE A 214      47.932  78.268  21.965  1.00  0.00           C
ATOM   3107  O   ILE A 214      48.004  79.287  22.622  1.00  0.00           O
ATOM   3108  CB  ILE A 214      45.494  77.605  21.348  1.00  0.00           C
ATOM   3109  CG1 ILE A 214      44.311  78.066  20.364  1.00  0.00           C
ATOM   3110  CG2 ILE A 214      45.088  78.002  22.687  1.00  0.00           C
ATOM   3111  CD1 ILE A 214      43.034  77.260  20.652  1.00  0.00           C
ATOM   3112  H   ILE A 214      46.796  76.452  19.596  1.00  0.00           H
ATOM   3113  HA  ILE A 214      46.677  79.089  20.345  1.00  0.00           H
ATOM   3114  HB  ILE A 214      45.534  76.519  21.264  1.00  0.00           H
ATOM   3115 HG12 ILE A 214      44.122  79.138  20.407  1.00  0.00           H
ATOM   3116 HG13 ILE A 214      44.694  77.909  19.356  1.00  0.00           H
ATOM   3117 HG21 ILE A 214      44.425  77.297  23.188  1.00  0.00           H
ATOM   3118 HG22 ILE A 214      45.950  77.926  23.350  1.00  0.00           H
ATOM   3119 HG23 ILE A 214      44.744  79.030  22.801  1.00  0.00           H
ATOM   3120 HD11 ILE A 214      42.675  77.390  21.673  1.00  0.00           H
ATOM   3121 HD12 ILE A 214      42.245  77.619  19.991  1.00  0.00           H
ATOM   3122 HD13 ILE A 214      43.325  76.245  20.378  1.00  0.00           H
ATOM   3123  N   VAL A 215      48.703  77.199  22.326  1.00  0.00           N
ATOM   3124  CA  VAL A 215      49.701  77.205  23.383  1.00  0.00           C
ATOM   3125  C   VAL A 215      50.870  78.036  22.929  1.00  0.00           C
ATOM   3126  O   VAL A 215      51.405  78.814  23.705  1.00  0.00           O
ATOM   3127  CB  VAL A 215      49.954  75.776  23.758  1.00  0.00           C
ATOM   3128  CG1 VAL A 215      51.294  75.578  24.489  1.00  0.00           C
ATOM   3129  CG2 VAL A 215      48.874  75.228  24.713  1.00  0.00           C
ATOM   3130  H   VAL A 215      48.634  76.318  21.838  1.00  0.00           H
ATOM   3131  HA  VAL A 215      49.348  77.693  24.292  1.00  0.00           H
ATOM   3132  HB  VAL A 215      50.062  75.148  22.874  1.00  0.00           H
ATOM   3133 HG11 VAL A 215      52.157  76.117  24.099  1.00  0.00           H
ATOM   3134 HG12 VAL A 215      51.094  75.984  25.481  1.00  0.00           H
ATOM   3135 HG13 VAL A 215      51.558  74.520  24.480  1.00  0.00           H
ATOM   3136 HG21 VAL A 215      47.878  75.463  24.337  1.00  0.00           H
ATOM   3137 HG22 VAL A 215      49.010  74.163  24.899  1.00  0.00           H
ATOM   3138 HG23 VAL A 215      48.844  75.770  25.658  1.00  0.00           H
ATOM   3139  N   SER A 216      51.299  77.845  21.682  1.00  0.00           N
ATOM   3140  CA  SER A 216      52.236  78.753  21.005  1.00  0.00           C
ATOM   3141  C   SER A 216      51.715  80.227  20.815  1.00  0.00           C
ATOM   3142  O   SER A 216      52.511  81.149  21.059  1.00  0.00           O
ATOM   3143  CB  SER A 216      52.640  78.038  19.694  1.00  0.00           C
ATOM   3144  OG  SER A 216      53.021  76.700  19.848  1.00  0.00           O
ATOM   3145  H   SER A 216      50.948  77.040  21.183  1.00  0.00           H
ATOM   3146  HA  SER A 216      53.139  78.883  21.601  1.00  0.00           H
ATOM   3147  HB2 SER A 216      51.793  78.012  19.010  1.00  0.00           H
ATOM   3148  HB3 SER A 216      53.412  78.669  19.254  1.00  0.00           H
ATOM   3149  HG  SER A 216      52.330  76.090  19.580  1.00  0.00           H
ATOM   3150  N   GLY A 217      50.390  80.402  20.547  1.00  0.00           N
ATOM   3151  CA  GLY A 217      49.716  81.737  20.639  1.00  0.00           C
ATOM   3152  C   GLY A 217      50.114  82.485  21.906  1.00  0.00           C
ATOM   3153  O   GLY A 217      50.599  83.588  21.888  1.00  0.00           O
ATOM   3154  H   GLY A 217      49.793  79.607  20.365  1.00  0.00           H
ATOM   3155  HA2 GLY A 217      49.713  82.378  19.758  1.00  0.00           H
ATOM   3156  HA3 GLY A 217      48.640  81.563  20.659  1.00  0.00           H
ATOM   3157  N   ALA A 218      49.939  81.736  22.960  1.00  0.00           N
ATOM   3158  CA  ALA A 218      49.853  82.312  24.236  1.00  0.00           C
ATOM   3159  C   ALA A 218      51.326  82.467  24.925  1.00  0.00           C
ATOM   3160  O   ALA A 218      51.490  82.873  26.045  1.00  0.00           O
ATOM   3161  CB  ALA A 218      48.931  81.349  24.962  1.00  0.00           C
ATOM   3162  H   ALA A 218      49.511  80.831  22.824  1.00  0.00           H
ATOM   3163  HA  ALA A 218      49.376  83.293  24.235  1.00  0.00           H
ATOM   3164  HB1 ALA A 218      47.924  81.361  24.544  1.00  0.00           H
ATOM   3165  HB2 ALA A 218      49.222  80.304  24.855  1.00  0.00           H
ATOM   3166  HB3 ALA A 218      48.790  81.654  25.999  1.00  0.00           H
ATOM   3167  N   GLY A 219      52.386  82.095  24.245  1.00  0.00           N
ATOM   3168  CA  GLY A 219      53.782  82.182  24.782  1.00  0.00           C
ATOM   3169  C   GLY A 219      54.221  81.053  25.692  1.00  0.00           C
ATOM   3170  O   GLY A 219      55.228  81.197  26.338  1.00  0.00           O
ATOM   3171  H   GLY A 219      52.333  82.020  23.239  1.00  0.00           H
ATOM   3172  HA2 GLY A 219      54.487  82.149  23.951  1.00  0.00           H
ATOM   3173  HA3 GLY A 219      53.877  83.118  25.332  1.00  0.00           H
ATOM   3174  N   PHE A 220      53.477  79.962  25.812  1.00  0.00           N
ATOM   3175  CA  PHE A 220      53.986  78.836  26.546  1.00  0.00           C
ATOM   3176  C   PHE A 220      54.839  78.008  25.567  1.00  0.00           C
ATOM   3177  O   PHE A 220      54.655  77.957  24.362  1.00  0.00           O
ATOM   3178  CB  PHE A 220      52.894  77.884  27.161  1.00  0.00           C
ATOM   3179  CG  PHE A 220      52.389  78.491  28.457  1.00  0.00           C
ATOM   3180  CD1 PHE A 220      53.044  78.285  29.675  1.00  0.00           C
ATOM   3181  CD2 PHE A 220      51.203  79.245  28.411  1.00  0.00           C
ATOM   3182  CE1 PHE A 220      52.490  78.790  30.876  1.00  0.00           C
ATOM   3183  CE2 PHE A 220      50.645  79.788  29.602  1.00  0.00           C
ATOM   3184  CZ  PHE A 220      51.246  79.536  30.836  1.00  0.00           C
ATOM   3185  H   PHE A 220      52.685  79.854  25.194  1.00  0.00           H
ATOM   3186  HA  PHE A 220      54.638  79.218  27.331  1.00  0.00           H
ATOM   3187  HB2 PHE A 220      52.040  77.921  26.484  1.00  0.00           H
ATOM   3188  HB3 PHE A 220      53.265  76.866  27.284  1.00  0.00           H
ATOM   3189  HD1 PHE A 220      53.923  77.659  29.708  1.00  0.00           H
ATOM   3190  HD2 PHE A 220      50.732  79.437  27.458  1.00  0.00           H
ATOM   3191  HE1 PHE A 220      53.120  78.696  31.748  1.00  0.00           H
ATOM   3192  HE2 PHE A 220      49.764  80.389  29.429  1.00  0.00           H
ATOM   3193  HZ  PHE A 220      50.717  79.975  31.669  1.00  0.00           H
ATOM   3194  N   HID A 221      55.687  77.136  26.191  1.00  0.00           N
ATOM   3195  CA  HID A 221      56.320  75.905  25.734  1.00  0.00           C
ATOM   3196  C   HID A 221      55.695  74.582  26.256  1.00  0.00           C
ATOM   3197  O   HID A 221      55.332  74.469  27.406  1.00  0.00           O
ATOM   3198  CB  HID A 221      57.810  75.933  26.191  1.00  0.00           C
ATOM   3199  CG  HID A 221      58.532  77.139  25.624  1.00  0.00           C
ATOM   3200  CD2 HID A 221      58.961  78.136  26.404  1.00  0.00           C
ATOM   3201  ND1 HID A 221      58.878  77.376  24.314  1.00  0.00           N
ATOM   3202  CE1 HID A 221      59.637  78.530  24.310  1.00  0.00           C
ATOM   3203  NE2 HID A 221      59.649  78.991  25.567  1.00  0.00           N
ATOM   3204  H   HID A 221      55.734  77.338  27.179  1.00  0.00           H
ATOM   3205  HA  HID A 221      56.362  75.821  24.648  1.00  0.00           H
ATOM   3206  HB2 HID A 221      57.902  75.874  27.276  1.00  0.00           H
ATOM   3207  HB3 HID A 221      58.337  75.054  25.818  1.00  0.00           H
ATOM   3208  HD1 HID A 221      58.734  76.755  23.530  1.00  0.00           H
ATOM   3209  HD2 HID A 221      58.791  78.324  27.453  1.00  0.00           H
ATOM   3210  HE1 HID A 221      60.037  79.021  23.435  1.00  0.00           H
ATOM   3211  N   THR A 222      55.574  73.608  25.419  1.00  0.00           N
ATOM   3212  CA  THR A 222      55.076  72.186  25.706  1.00  0.00           C
ATOM   3213  C   THR A 222      56.253  71.253  25.852  1.00  0.00           C
ATOM   3214  O   THR A 222      57.001  71.059  24.903  1.00  0.00           O
ATOM   3215  CB  THR A 222      54.050  71.552  24.739  1.00  0.00           C
ATOM   3216  CG2 THR A 222      53.517  70.211  25.257  1.00  0.00           C
ATOM   3217  OG1 THR A 222      53.025  72.463  24.606  1.00  0.00           O
ATOM   3218  H   THR A 222      55.981  73.704  24.500  1.00  0.00           H
ATOM   3219  HA  THR A 222      54.632  72.186  26.701  1.00  0.00           H
ATOM   3220  HB  THR A 222      54.498  71.411  23.756  1.00  0.00           H
ATOM   3221  HG1 THR A 222      53.467  73.255  24.292  1.00  0.00           H
ATOM   3222 HG21 THR A 222      53.137  70.347  26.270  1.00  0.00           H
ATOM   3223 HG22 THR A 222      52.596  70.128  24.681  1.00  0.00           H
ATOM   3224 HG23 THR A 222      54.187  69.380  25.035  1.00  0.00           H
ATOM   3225  N   LEU A 223      56.447  70.745  27.126  1.00  0.00           N
ATOM   3226  CA  LEU A 223      57.605  69.921  27.516  1.00  0.00           C
ATOM   3227  C   LEU A 223      57.283  68.379  27.436  1.00  0.00           C
ATOM   3228  O   LEU A 223      58.153  67.642  26.933  1.00  0.00           O
ATOM   3229  CB  LEU A 223      58.016  70.356  28.891  1.00  0.00           C
ATOM   3230  CG  LEU A 223      58.337  71.914  29.101  1.00  0.00           C
ATOM   3231  CD1 LEU A 223      59.010  72.142  30.460  1.00  0.00           C
ATOM   3232  CD2 LEU A 223      59.412  72.509  28.163  1.00  0.00           C
ATOM   3233  H   LEU A 223      55.812  71.110  27.822  1.00  0.00           H
ATOM   3234  HA  LEU A 223      58.380  70.109  26.774  1.00  0.00           H
ATOM   3235  HB2 LEU A 223      57.279  70.048  29.634  1.00  0.00           H
ATOM   3236  HB3 LEU A 223      58.989  69.905  29.086  1.00  0.00           H
ATOM   3237  HG  LEU A 223      57.393  72.459  29.097  1.00  0.00           H
ATOM   3238 HD11 LEU A 223      58.449  71.714  31.290  1.00  0.00           H
ATOM   3239 HD12 LEU A 223      59.989  71.663  30.440  1.00  0.00           H
ATOM   3240 HD13 LEU A 223      59.009  73.222  30.604  1.00  0.00           H
ATOM   3241 HD21 LEU A 223      58.726  72.726  27.344  1.00  0.00           H
ATOM   3242 HD22 LEU A 223      59.804  73.452  28.545  1.00  0.00           H
ATOM   3243 HD23 LEU A 223      60.126  71.734  27.887  1.00  0.00           H
ATOM   3244  N   SER A 224      55.980  68.027  27.673  1.00  0.00           N
ATOM   3245  CA  SER A 224      55.497  66.669  27.564  1.00  0.00           C
ATOM   3246  C   SER A 224      54.002  66.515  27.626  1.00  0.00           C
ATOM   3247  O   SER A 224      53.379  67.372  28.260  1.00  0.00           O
ATOM   3248  CB  SER A 224      56.133  65.808  28.610  1.00  0.00           C
ATOM   3249  OG  SER A 224      55.944  66.226  29.945  1.00  0.00           O
ATOM   3250  H   SER A 224      55.393  68.725  28.109  1.00  0.00           H
ATOM   3251  HA  SER A 224      55.870  66.249  26.630  1.00  0.00           H
ATOM   3252  HB2 SER A 224      55.727  64.825  28.370  1.00  0.00           H
ATOM   3253  HB3 SER A 224      57.183  65.729  28.328  1.00  0.00           H
ATOM   3254  HG  SER A 224      55.124  65.851  30.274  1.00  0.00           H
ATOM   3255  N   LEU A 225      53.418  65.519  27.024  1.00  0.01           N
ATOM   3256  CA  LEU A 225      52.013  65.381  27.050  1.00  0.01           C
ATOM   3257  C   LEU A 225      51.751  63.880  27.205  1.00  0.01           C
ATOM   3258  O   LEU A 225      52.633  63.092  26.772  1.00  0.01           O
ATOM   3259  CB  LEU A 225      51.415  66.015  25.750  1.00  0.01           C
ATOM   3260  CG  LEU A 225      49.931  65.600  25.457  1.00  0.01           C
ATOM   3261  CD1 LEU A 225      49.306  66.713  24.707  1.00  0.01           C
ATOM   3262  CD2 LEU A 225      49.854  64.369  24.618  1.00  0.01           C
ATOM   3263  H   LEU A 225      53.985  64.766  26.661  1.00  0.01           H
ATOM   3264  HA  LEU A 225      51.510  65.881  27.878  1.00  0.01           H
ATOM   3265  HB2 LEU A 225      51.453  67.104  25.763  1.00  0.01           H
ATOM   3266  HB3 LEU A 225      52.017  65.725  24.888  1.00  0.01           H
ATOM   3267  HG  LEU A 225      49.369  65.416  26.373  1.00  0.01           H
ATOM   3268 HD11 LEU A 225      50.015  67.208  24.044  1.00  0.01           H
ATOM   3269 HD12 LEU A 225      48.497  66.458  24.023  1.00  0.01           H
ATOM   3270 HD13 LEU A 225      48.813  67.410  25.386  1.00  0.01           H
ATOM   3271 HD21 LEU A 225      50.540  63.564  24.879  1.00  0.01           H
ATOM   3272 HD22 LEU A 225      48.889  63.865  24.676  1.00  0.01           H
ATOM   3273 HD23 LEU A 225      50.167  64.570  23.594  1.00  0.01           H
ATOM   3274  N   LYS A 226      50.664  63.431  27.745  1.00  0.02           N
ATOM   3275  CA  LYS A 226      50.303  62.084  28.177  1.00  0.02           C
ATOM   3276  C   LYS A 226      48.785  61.745  28.103  1.00  0.02           C
ATOM   3277  O   LYS A 226      47.975  62.556  28.668  1.00  0.02           O
ATOM   3278  CB  LYS A 226      50.896  61.754  29.605  1.00  0.02           C
ATOM   3279  CG  LYS A 226      50.733  60.286  30.025  1.00  0.02           C
ATOM   3280  CD  LYS A 226      51.166  59.954  31.417  1.00  0.02           C
ATOM   3281  CE  LYS A 226      50.761  58.619  31.998  1.00  0.02           C
ATOM   3282  NZ  LYS A 226      51.399  57.451  31.347  1.00  0.02           N
ATOM   3283  H   LYS A 226      50.032  64.104  28.154  1.00  0.02           H
ATOM   3284  HA  LYS A 226      50.820  61.444  27.463  1.00  0.02           H
ATOM   3285  HB2 LYS A 226      51.954  62.001  29.682  1.00  0.02           H
ATOM   3286  HB3 LYS A 226      50.321  62.396  30.273  1.00  0.02           H
ATOM   3287  HG2 LYS A 226      49.687  59.978  30.006  1.00  0.02           H
ATOM   3288  HG3 LYS A 226      51.196  59.553  29.364  1.00  0.02           H
ATOM   3289  HD2 LYS A 226      52.255  59.993  31.450  1.00  0.02           H
ATOM   3290  HD3 LYS A 226      50.816  60.759  32.063  1.00  0.02           H
ATOM   3291  HE2 LYS A 226      50.977  58.597  33.066  1.00  0.02           H
ATOM   3292  HE3 LYS A 226      49.677  58.596  31.879  1.00  0.02           H
ATOM   3293  HZ1 LYS A 226      51.382  57.487  30.338  1.00  0.02           H
ATOM   3294  HZ2 LYS A 226      52.349  57.250  31.624  1.00  0.02           H
ATOM   3295  HZ3 LYS A 226      50.849  56.633  31.568  1.00  0.02           H
ATOM   3296  N   ASP A 227      48.419  60.609  27.576  1.00 -0.01           N
ATOM   3297  CA  ASP A 227      47.106  59.999  27.540  1.00 -0.01           C
ATOM   3298  C   ASP A 227      46.776  59.459  28.954  1.00 -0.01           C
ATOM   3299  O   ASP A 227      47.307  58.391  29.404  1.00 -0.01           O
ATOM   3300  CB  ASP A 227      46.900  58.860  26.465  1.00 -0.01           C
ATOM   3301  CG  ASP A 227      45.443  58.370  26.299  1.00 -0.01           C
ATOM   3302  OD1 ASP A 227      45.290  57.482  25.418  1.00 -0.01           O
ATOM   3303  OD2 ASP A 227      44.498  58.874  26.967  1.00 -0.01           O
ATOM   3304  H   ASP A 227      49.159  60.054  27.171  1.00 -0.01           H
ATOM   3305  HA  ASP A 227      46.378  60.746  27.224  1.00 -0.01           H
ATOM   3306  HB2 ASP A 227      47.187  59.259  25.493  1.00 -0.01           H
ATOM   3307  HB3 ASP A 227      47.526  57.988  26.654  1.00 -0.01           H
ATOM   3308  N   LEU A 228      45.769  60.092  29.602  1.00 -0.03           N
ATOM   3309  CA  LEU A 228      45.253  59.776  30.975  1.00 -0.03           C
ATOM   3310  C   LEU A 228      43.819  59.220  30.901  1.00 -0.03           C
ATOM   3311  O   LEU A 228      43.237  58.979  31.976  1.00 -0.03           O
ATOM   3312  CB  LEU A 228      45.475  60.911  31.954  1.00 -0.03           C
ATOM   3313  CG  LEU A 228      46.911  61.267  32.406  1.00 -0.03           C
ATOM   3314  CD1 LEU A 228      46.820  62.299  33.503  1.00 -0.03           C
ATOM   3315  CD2 LEU A 228      47.503  60.056  32.954  1.00 -0.03           C
ATOM   3316  H   LEU A 228      45.454  60.987  29.255  1.00 -0.03           H
ATOM   3317  HA  LEU A 228      45.757  58.851  31.253  1.00 -0.03           H
ATOM   3318  HB2 LEU A 228      45.124  61.787  31.408  1.00 -0.03           H
ATOM   3319  HB3 LEU A 228      44.869  60.720  32.840  1.00 -0.03           H
ATOM   3320  HG  LEU A 228      47.577  61.647  31.632  1.00 -0.03           H
ATOM   3321 HD11 LEU A 228      46.364  61.913  34.415  1.00 -0.03           H
ATOM   3322 HD12 LEU A 228      47.848  62.597  33.710  1.00 -0.03           H
ATOM   3323 HD13 LEU A 228      46.263  63.143  33.096  1.00 -0.03           H
ATOM   3324 HD21 LEU A 228      47.736  59.316  32.188  1.00 -0.03           H
ATOM   3325 HD22 LEU A 228      48.445  60.142  33.496  1.00 -0.03           H
ATOM   3326 HD23 LEU A 228      46.842  59.654  33.721  1.00 -0.03           H
ATOM   3327  N   SER A 229      43.313  58.890  29.686  1.00 -0.03           N
ATOM   3328  CA  SER A 229      41.907  58.541  29.448  1.00 -0.03           C
ATOM   3329  C   SER A 229      41.257  57.491  30.275  1.00 -0.03           C
ATOM   3330  O   SER A 229      40.046  57.599  30.585  1.00 -0.03           O
ATOM   3331  CB  SER A 229      41.688  58.132  27.943  1.00 -0.03           C
ATOM   3332  OG  SER A 229      41.850  59.305  27.194  1.00 -0.03           O
ATOM   3333  H   SER A 229      44.012  58.947  28.959  1.00 -0.03           H
ATOM   3334  HA  SER A 229      41.368  59.451  29.714  1.00 -0.03           H
ATOM   3335  HB2 SER A 229      42.315  57.280  27.682  1.00 -0.03           H
ATOM   3336  HB3 SER A 229      40.669  57.747  27.919  1.00 -0.03           H
ATOM   3337  HG  SER A 229      42.806  59.380  27.169  1.00 -0.03           H
ATOM   3338  N   ALA A 230      42.040  56.495  30.741  1.00 -0.04           N
ATOM   3339  CA  ALA A 230      41.474  55.399  31.403  1.00 -0.04           C
ATOM   3340  C   ALA A 230      40.933  55.833  32.761  1.00 -0.04           C
ATOM   3341  O   ALA A 230      39.965  55.236  33.280  1.00 -0.04           O
ATOM   3342  CB  ALA A 230      42.554  54.366  31.651  1.00 -0.04           C
ATOM   3343  H   ALA A 230      43.029  56.521  30.535  1.00 -0.04           H
ATOM   3344  HA  ALA A 230      40.707  55.020  30.727  1.00 -0.04           H
ATOM   3345  HB1 ALA A 230      42.932  53.961  30.712  1.00 -0.04           H
ATOM   3346  HB2 ALA A 230      43.321  54.802  32.291  1.00 -0.04           H
ATOM   3347  HB3 ALA A 230      42.076  53.508  32.124  1.00 -0.04           H
ATOM   3348  N   ASN A 231      41.453  56.908  33.350  1.00 -0.07           N
ATOM   3349  CA  ASN A 231      40.876  57.456  34.554  1.00 -0.07           C
ATOM   3350  C   ASN A 231      39.628  58.265  34.366  1.00 -0.07           C
ATOM   3351  O   ASN A 231      38.723  57.935  35.126  1.00 -0.07           O
ATOM   3352  CB  ASN A 231      41.947  58.398  35.081  1.00 -0.07           C
ATOM   3353  CG  ASN A 231      42.994  57.560  35.786  1.00 -0.07           C
ATOM   3354  ND2 ASN A 231      44.271  57.799  35.361  1.00 -0.07           N
ATOM   3355  OD1 ASN A 231      42.741  56.730  36.631  1.00 -0.07           O
ATOM   3356  H   ASN A 231      42.262  57.316  32.904  1.00 -0.07           H
ATOM   3357  HA  ASN A 231      40.610  56.700  35.292  1.00 -0.07           H
ATOM   3358  HB2 ASN A 231      42.332  59.110  34.351  1.00 -0.07           H
ATOM   3359  HB3 ASN A 231      41.512  59.091  35.801  1.00 -0.07           H
ATOM   3360 HD21 ASN A 231      44.978  57.198  35.761  1.00 -0.07           H
ATOM   3361 HD22 ASN A 231      44.408  58.452  34.603  1.00 -0.07           H
ATOM   3362  N   LEU A 232      39.468  58.998  33.258  1.00 -1.18           N
ATOM   3363  CA  LEU A 232      38.212  59.696  32.916  1.00 -1.18           C
ATOM   3364  C   LEU A 232      37.056  58.798  32.615  1.00 -1.18           C
ATOM   3365  O   LEU A 232      35.906  58.962  33.117  1.00 -1.18           O
ATOM   3366  CB  LEU A 232      38.496  60.722  31.851  1.00 -1.18           C
ATOM   3367  CG  LEU A 232      37.253  61.565  31.526  1.00 -1.18           C
ATOM   3368  CD1 LEU A 232      36.872  62.584  32.636  1.00 -1.18           C
ATOM   3369  CD2 LEU A 232      37.541  62.300  30.257  1.00 -1.18           C
ATOM   3370  H   LEU A 232      40.287  58.986  32.667  1.00 -1.18           H
ATOM   3371  HA  LEU A 232      37.932  60.280  33.793  1.00 -1.18           H
ATOM   3372  HB2 LEU A 232      39.301  61.325  32.270  1.00 -1.18           H
ATOM   3373  HB3 LEU A 232      38.895  60.248  30.954  1.00 -1.18           H
ATOM   3374  HG  LEU A 232      36.422  60.940  31.198  1.00 -1.18           H
ATOM   3375 HD11 LEU A 232      37.596  63.385  32.785  1.00 -1.18           H
ATOM   3376 HD12 LEU A 232      35.844  62.905  32.467  1.00 -1.18           H
ATOM   3377 HD13 LEU A 232      36.722  62.132  33.616  1.00 -1.18           H
ATOM   3378 HD21 LEU A 232      37.847  61.652  29.436  1.00 -1.18           H
ATOM   3379 HD22 LEU A 232      36.592  62.796  30.054  1.00 -1.18           H
ATOM   3380 HD23 LEU A 232      38.339  63.037  30.351  1.00 -1.18           H
ATOM   3381  N   ALA A 233      37.369  57.800  31.771  1.00 -0.05           N
ATOM   3382  CA  ALA A 233      36.552  56.659  31.456  1.00 -0.05           C
ATOM   3383  C   ALA A 233      36.026  55.846  32.633  1.00 -0.05           C
ATOM   3384  O   ALA A 233      34.827  55.448  32.621  1.00 -0.05           O
ATOM   3385  CB  ALA A 233      37.318  55.719  30.509  1.00 -0.05           C
ATOM   3386  H   ALA A 233      38.336  57.770  31.479  1.00 -0.05           H
ATOM   3387  HA  ALA A 233      35.647  56.942  30.918  1.00 -0.05           H
ATOM   3388  HB1 ALA A 233      36.782  54.862  30.099  1.00 -0.05           H
ATOM   3389  HB2 ALA A 233      37.731  56.343  29.716  1.00 -0.05           H
ATOM   3390  HB3 ALA A 233      38.228  55.371  30.999  1.00 -0.05           H
ATOM   3391  N   MET A 234      36.871  55.555  33.650  1.00 -0.09           N
ATOM   3392  CA  MET A 234      36.352  55.089  34.950  1.00 -0.09           C
ATOM   3393  C   MET A 234      35.530  56.116  35.647  1.00 -0.09           C
ATOM   3394  O   MET A 234      34.439  55.857  36.247  1.00 -0.09           O
ATOM   3395  CB  MET A 234      37.481  54.627  35.815  1.00 -0.09           C
ATOM   3396  CG  MET A 234      37.882  53.174  35.617  1.00 -0.09           C
ATOM   3397  SD  MET A 234      36.702  51.905  36.110  1.00 -0.09           S
ATOM   3398  CE  MET A 234      36.543  52.206  37.894  1.00 -0.09           C
ATOM   3399  H   MET A 234      37.869  55.680  33.552  1.00 -0.09           H
ATOM   3400  HA  MET A 234      35.744  54.255  34.598  1.00 -0.09           H
ATOM   3401  HB2 MET A 234      38.349  55.261  35.632  1.00 -0.09           H
ATOM   3402  HB3 MET A 234      37.254  54.802  36.867  1.00 -0.09           H
ATOM   3403  HG2 MET A 234      38.059  52.952  34.565  1.00 -0.09           H
ATOM   3404  HG3 MET A 234      38.782  52.998  36.206  1.00 -0.09           H
ATOM   3405  HE1 MET A 234      36.101  51.358  38.416  1.00 -0.09           H
ATOM   3406  HE2 MET A 234      37.510  52.306  38.387  1.00 -0.09           H
ATOM   3407  HE3 MET A 234      35.967  53.120  38.046  1.00 -0.09           H
ATOM   3408  N   THR A 235      36.051  57.399  35.725  1.00 -0.53           N
ATOM   3409  CA  THR A 235      35.501  58.288  36.696  1.00 -0.53           C
ATOM   3410  C   THR A 235      34.091  58.587  36.267  1.00 -0.53           C
ATOM   3411  O   THR A 235      33.197  58.616  37.074  1.00 -0.53           O
ATOM   3412  CB  THR A 235      36.325  59.541  36.835  1.00 -0.53           C
ATOM   3413  CG2 THR A 235      35.756  60.705  37.627  1.00 -0.53           C
ATOM   3414  OG1 THR A 235      37.553  59.163  37.389  1.00 -0.53           O
ATOM   3415  H   THR A 235      37.012  57.494  35.431  1.00 -0.53           H
ATOM   3416  HA  THR A 235      35.604  57.749  37.638  1.00 -0.53           H
ATOM   3417  HB  THR A 235      36.429  60.029  35.866  1.00 -0.53           H
ATOM   3418  HG1 THR A 235      37.971  58.716  36.650  1.00 -0.53           H
ATOM   3419 HG21 THR A 235      35.871  60.500  38.692  1.00 -0.53           H
ATOM   3420 HG22 THR A 235      36.335  61.610  37.442  1.00 -0.53           H
ATOM   3421 HG23 THR A 235      34.676  60.793  37.506  1.00 -0.53           H
ATOM   3422  N   MET A 236      33.742  58.686  34.945  1.00 -0.98           N
ATOM   3423  CA  MET A 236      32.374  58.803  34.448  1.00 -0.98           C
ATOM   3424  C   MET A 236      31.462  57.577  34.733  1.00 -0.98           C
ATOM   3425  O   MET A 236      30.276  57.692  35.016  1.00 -0.98           O
ATOM   3426  CB  MET A 236      32.380  59.230  33.009  1.00 -0.98           C
ATOM   3427  CG  MET A 236      31.018  59.710  32.564  1.00 -0.98           C
ATOM   3428  SD  MET A 236      31.174  60.897  31.233  1.00 -0.98           S
ATOM   3429  CE  MET A 236      31.795  59.965  29.821  1.00 -0.98           C
ATOM   3430  H   MET A 236      34.496  58.653  34.274  1.00 -0.98           H
ATOM   3431  HA  MET A 236      31.973  59.713  34.894  1.00 -0.98           H
ATOM   3432  HB2 MET A 236      32.948  60.160  33.004  1.00 -0.98           H
ATOM   3433  HB3 MET A 236      32.756  58.529  32.264  1.00 -0.98           H
ATOM   3434  HG2 MET A 236      30.441  58.847  32.233  1.00 -0.98           H
ATOM   3435  HG3 MET A 236      30.474  60.172  33.387  1.00 -0.98           H
ATOM   3436  HE1 MET A 236      31.903  60.591  28.935  1.00 -0.98           H
ATOM   3437  HE2 MET A 236      32.779  59.584  30.095  1.00 -0.98           H
ATOM   3438  HE3 MET A 236      31.076  59.162  29.663  1.00 -0.98           H
ATOM   3439  N   ASN A 237      32.041  56.388  34.648  1.00  0.00           N
ATOM   3440  CA  ASN A 237      31.357  55.255  35.230  1.00  0.00           C
ATOM   3441  C   ASN A 237      31.099  55.386  36.780  1.00  0.00           C
ATOM   3442  O   ASN A 237      29.966  55.099  37.223  1.00  0.00           O
ATOM   3443  CB  ASN A 237      32.178  54.014  34.922  1.00  0.00           C
ATOM   3444  CG  ASN A 237      32.012  53.352  33.573  1.00  0.00           C
ATOM   3445  ND2 ASN A 237      33.010  53.186  32.870  1.00  0.00           N
ATOM   3446  OD1 ASN A 237      30.937  52.962  33.154  1.00  0.00           O
ATOM   3447  H   ASN A 237      32.988  56.282  34.312  1.00  0.00           H
ATOM   3448  HA  ASN A 237      30.352  55.123  34.831  1.00  0.00           H
ATOM   3449  HB2 ASN A 237      33.225  54.149  35.194  1.00  0.00           H
ATOM   3450  HB3 ASN A 237      31.872  53.188  35.564  1.00  0.00           H
ATOM   3451 HD21 ASN A 237      32.807  52.839  31.944  1.00  0.00           H
ATOM   3452 HD22 ASN A 237      33.885  53.631  33.109  1.00  0.00           H
ATOM   3453  N   VAL A 238      31.998  55.915  37.576  1.00 -0.12           N
ATOM   3454  CA  VAL A 238      31.754  55.995  39.029  1.00 -0.12           C
ATOM   3455  C   VAL A 238      30.735  57.132  39.286  1.00 -0.12           C
ATOM   3456  O   VAL A 238      29.850  57.012  40.128  1.00 -0.12           O
ATOM   3457  CB  VAL A 238      33.068  56.086  39.780  1.00 -0.12           C
ATOM   3458  CG1 VAL A 238      32.903  56.249  41.318  1.00 -0.12           C
ATOM   3459  CG2 VAL A 238      34.014  54.854  39.580  1.00 -0.12           C
ATOM   3460  H   VAL A 238      32.807  56.310  37.120  1.00 -0.12           H
ATOM   3461  HA  VAL A 238      31.346  55.034  39.342  1.00 -0.12           H
ATOM   3462  HB  VAL A 238      33.490  57.037  39.453  1.00 -0.12           H
ATOM   3463 HG11 VAL A 238      32.607  57.282  41.503  1.00 -0.12           H
ATOM   3464 HG12 VAL A 238      32.161  55.567  41.734  1.00 -0.12           H
ATOM   3465 HG13 VAL A 238      33.837  56.110  41.862  1.00 -0.12           H
ATOM   3466 HG21 VAL A 238      34.756  54.857  40.377  1.00 -0.12           H
ATOM   3467 HG22 VAL A 238      33.413  53.959  39.738  1.00 -0.12           H
ATOM   3468 HG23 VAL A 238      34.513  54.958  38.616  1.00 -0.12           H
ATOM   3469  N   PHE A 239      30.798  58.264  38.493  1.00 -0.26           N
ATOM   3470  CA  PHE A 239      29.791  59.265  38.458  1.00 -0.26           C
ATOM   3471  C   PHE A 239      28.384  58.724  38.137  1.00 -0.26           C
ATOM   3472  O   PHE A 239      27.421  59.171  38.762  1.00 -0.26           O
ATOM   3473  CB  PHE A 239      30.191  60.323  37.372  1.00 -0.26           C
ATOM   3474  CG  PHE A 239      29.419  61.617  37.415  1.00 -0.26           C
ATOM   3475  CD1 PHE A 239      28.812  62.130  38.506  1.00 -0.26           C
ATOM   3476  CD2 PHE A 239      29.293  62.300  36.174  1.00 -0.26           C
ATOM   3477  CE1 PHE A 239      28.058  63.302  38.469  1.00 -0.26           C
ATOM   3478  CE2 PHE A 239      28.467  63.499  36.132  1.00 -0.26           C
ATOM   3479  CZ  PHE A 239      27.794  63.945  37.260  1.00 -0.26           C
ATOM   3480  H   PHE A 239      31.609  58.386  37.905  1.00 -0.26           H
ATOM   3481  HA  PHE A 239      29.780  59.708  39.454  1.00 -0.26           H
ATOM   3482  HB2 PHE A 239      31.259  60.505  37.490  1.00 -0.26           H
ATOM   3483  HB3 PHE A 239      30.118  59.829  36.403  1.00 -0.26           H
ATOM   3484  HD1 PHE A 239      28.702  61.569  39.423  1.00 -0.26           H
ATOM   3485  HD2 PHE A 239      29.687  61.882  35.260  1.00 -0.26           H
ATOM   3486  HE1 PHE A 239      27.457  63.555  39.330  1.00 -0.26           H
ATOM   3487  HE2 PHE A 239      28.311  63.947  35.161  1.00 -0.26           H
ATOM   3488  HZ  PHE A 239      27.164  64.822  37.245  1.00 -0.26           H
ATOM   3489  N   ALA A 240      28.280  57.830  37.158  1.00  0.01           N
ATOM   3490  CA  ALA A 240      27.023  57.236  36.709  1.00  0.01           C
ATOM   3491  C   ALA A 240      26.348  56.202  37.623  1.00  0.01           C
ATOM   3492  O   ALA A 240      25.153  56.220  37.947  1.00  0.01           O
ATOM   3493  CB  ALA A 240      27.212  56.572  35.304  1.00  0.01           C
ATOM   3494  H   ALA A 240      29.114  57.530  36.674  1.00  0.01           H
ATOM   3495  HA  ALA A 240      26.316  58.039  36.499  1.00  0.01           H
ATOM   3496  HB1 ALA A 240      26.312  56.136  34.870  1.00  0.01           H
ATOM   3497  HB2 ALA A 240      27.579  57.345  34.629  1.00  0.01           H
ATOM   3498  HB3 ALA A 240      27.937  55.763  35.396  1.00  0.01           H
ATOM   3499  N   LEU A 241      27.170  55.360  38.133  1.00  0.01           N
ATOM   3500  CA  LEU A 241      26.711  54.270  39.083  1.00  0.01           C
ATOM   3501  C   LEU A 241      26.260  54.893  40.414  1.00  0.01           C
ATOM   3502  O   LEU A 241      25.236  54.415  40.923  1.00  0.01           O
ATOM   3503  CB  LEU A 241      27.778  53.224  39.228  1.00  0.01           C
ATOM   3504  CG  LEU A 241      27.474  52.130  40.339  1.00  0.01           C
ATOM   3505  CD1 LEU A 241      26.280  51.225  39.827  1.00  0.01           C
ATOM   3506  CD2 LEU A 241      28.788  51.344  40.498  1.00  0.01           C
ATOM   3507  H   LEU A 241      28.150  55.496  37.932  1.00  0.01           H
ATOM   3508  HA  LEU A 241      25.915  53.729  38.572  1.00  0.01           H
ATOM   3509  HB2 LEU A 241      28.021  52.656  38.329  1.00  0.01           H
ATOM   3510  HB3 LEU A 241      28.667  53.789  39.507  1.00  0.01           H
ATOM   3511  HG  LEU A 241      27.265  52.508  41.340  1.00  0.01           H
ATOM   3512 HD11 LEU A 241      26.039  51.297  38.766  1.00  0.01           H
ATOM   3513 HD12 LEU A 241      26.507  50.203  40.131  1.00  0.01           H
ATOM   3514 HD13 LEU A 241      25.433  51.535  40.438  1.00  0.01           H
ATOM   3515 HD21 LEU A 241      29.717  51.885  40.314  1.00  0.01           H
ATOM   3516 HD22 LEU A 241      28.783  50.955  41.516  1.00  0.01           H
ATOM   3517 HD23 LEU A 241      28.906  50.544  39.767  1.00  0.01           H
ATOM   3518  N   GLY A 242      26.888  55.897  40.848  1.00 -0.01           N
ATOM   3519  CA  GLY A 242      26.356  56.809  41.945  1.00 -0.01           C
ATOM   3520  C   GLY A 242      24.871  57.197  41.761  1.00 -0.01           C
ATOM   3521  O   GLY A 242      24.135  57.143  42.744  1.00 -0.01           O
ATOM   3522  H   GLY A 242      27.717  56.268  40.407  1.00 -0.01           H
ATOM   3523  HA2 GLY A 242      26.490  56.300  42.899  1.00 -0.01           H
ATOM   3524  HA3 GLY A 242      26.950  57.723  41.948  1.00 -0.01           H
ATOM   3525  N   VAL A 243      24.556  57.613  40.536  1.00 -0.01           N
ATOM   3526  CA  VAL A 243      23.220  58.209  40.288  1.00 -0.01           C
ATOM   3527  C   VAL A 243      22.160  57.145  40.108  1.00 -0.01           C
ATOM   3528  O   VAL A 243      21.038  57.330  40.413  1.00 -0.01           O
ATOM   3529  CB  VAL A 243      23.244  59.306  39.112  1.00 -0.01           C
ATOM   3530  CG1 VAL A 243      21.859  59.812  38.682  1.00 -0.01           C
ATOM   3531  CG2 VAL A 243      24.043  60.467  39.632  1.00 -0.01           C
ATOM   3532  H   VAL A 243      25.199  57.654  39.758  1.00 -0.01           H
ATOM   3533  HA  VAL A 243      22.968  58.713  41.220  1.00 -0.01           H
ATOM   3534  HB  VAL A 243      23.767  58.849  38.271  1.00 -0.01           H
ATOM   3535 HG11 VAL A 243      22.036  60.504  37.859  1.00 -0.01           H
ATOM   3536 HG12 VAL A 243      21.206  58.955  38.518  1.00 -0.01           H
ATOM   3537 HG13 VAL A 243      21.433  60.456  39.451  1.00 -0.01           H
ATOM   3538 HG21 VAL A 243      23.481  61.136  40.283  1.00 -0.01           H
ATOM   3539 HG22 VAL A 243      24.942  60.077  40.109  1.00 -0.01           H
ATOM   3540 HG23 VAL A 243      24.332  61.217  38.896  1.00 -0.01           H
ATOM   3541  N   TYR A 244      22.631  55.931  39.735  1.00  0.01           N
ATOM   3542  CA  TYR A 244      21.736  54.775  39.606  1.00  0.01           C
ATOM   3543  C   TYR A 244      21.456  54.229  40.987  1.00  0.01           C
ATOM   3544  O   TYR A 244      20.320  54.187  41.443  1.00  0.01           O
ATOM   3545  CB  TYR A 244      22.390  53.671  38.706  1.00  0.01           C
ATOM   3546  CG  TYR A 244      22.801  53.950  37.271  1.00  0.01           C
ATOM   3547  CD1 TYR A 244      22.576  55.212  36.552  1.00  0.01           C
ATOM   3548  CD2 TYR A 244      23.440  52.917  36.553  1.00  0.01           C
ATOM   3549  CE1 TYR A 244      23.155  55.388  35.315  1.00  0.01           C
ATOM   3550  CE2 TYR A 244      23.948  53.122  35.245  1.00  0.01           C
ATOM   3551  CZ  TYR A 244      23.906  54.382  34.657  1.00  0.01           C
ATOM   3552  OH  TYR A 244      24.350  54.539  33.365  1.00  0.01           O
ATOM   3553  H   TYR A 244      23.622  55.887  39.542  1.00  0.01           H
ATOM   3554  HA  TYR A 244      20.772  55.081  39.198  1.00  0.01           H
ATOM   3555  HB2 TYR A 244      23.323  53.392  39.197  1.00  0.01           H
ATOM   3556  HB3 TYR A 244      21.756  52.785  38.725  1.00  0.01           H
ATOM   3557  HD1 TYR A 244      22.040  55.999  37.062  1.00  0.01           H
ATOM   3558  HD2 TYR A 244      23.603  51.993  37.088  1.00  0.01           H
ATOM   3559  HE1 TYR A 244      23.104  56.327  34.784  1.00  0.01           H
ATOM   3560  HE2 TYR A 244      24.510  52.336  34.763  1.00  0.01           H
ATOM   3561  HH  TYR A 244      24.203  55.432  33.044  1.00  0.01           H
ATOM   3562  N   SER A 245      22.573  53.939  41.710  1.00  0.01           N
ATOM   3563  CA  SER A 245      22.447  53.399  43.098  1.00  0.01           C
ATOM   3564  C   SER A 245      21.685  54.244  44.092  1.00  0.01           C
ATOM   3565  O   SER A 245      21.081  53.716  45.011  1.00  0.01           O
ATOM   3566  CB  SER A 245      23.829  52.998  43.574  1.00  0.01           C
ATOM   3567  OG  SER A 245      24.570  54.129  43.653  1.00  0.01           O
ATOM   3568  H   SER A 245      23.475  54.141  41.302  1.00  0.01           H
ATOM   3569  HA  SER A 245      21.974  52.419  43.041  1.00  0.01           H
ATOM   3570  HB2 SER A 245      23.738  52.573  44.574  1.00  0.01           H
ATOM   3571  HB3 SER A 245      24.331  52.319  42.886  1.00  0.01           H
ATOM   3572  HG  SER A 245      25.015  54.384  42.841  1.00  0.01           H
ATOM   3573  N   ARG A 246      21.612  55.557  43.915  1.00  0.02           N
ATOM   3574  CA  ARG A 246      20.928  56.558  44.799  1.00  0.02           C
ATOM   3575  C   ARG A 246      20.018  57.577  44.090  1.00  0.02           C
ATOM   3576  O   ARG A 246      19.906  58.659  44.618  1.00  0.02           O
ATOM   3577  CB  ARG A 246      21.942  57.129  45.765  1.00  0.02           C
ATOM   3578  CG  ARG A 246      22.676  56.219  46.656  1.00  0.02           C
ATOM   3579  CD  ARG A 246      23.385  56.840  47.793  1.00  0.02           C
ATOM   3580  NE  ARG A 246      24.604  57.471  47.275  1.00  0.02           N
ATOM   3581  CZ  ARG A 246      24.990  58.720  47.492  1.00  0.02           C
ATOM   3582  NH1 ARG A 246      24.220  59.638  48.018  1.00  0.02           N
ATOM   3583  NH2 ARG A 246      26.171  59.152  47.200  1.00  0.02           N
ATOM   3584  H   ARG A 246      22.071  55.893  43.080  1.00  0.02           H
ATOM   3585  HA  ARG A 246      20.294  55.878  45.368  1.00  0.02           H
ATOM   3586  HB2 ARG A 246      22.704  57.710  45.246  1.00  0.02           H
ATOM   3587  HB3 ARG A 246      21.393  57.826  46.399  1.00  0.02           H
ATOM   3588  HG2 ARG A 246      21.954  55.539  47.108  1.00  0.02           H
ATOM   3589  HG3 ARG A 246      23.370  55.587  46.103  1.00  0.02           H
ATOM   3590  HD2 ARG A 246      22.694  57.525  48.284  1.00  0.02           H
ATOM   3591  HD3 ARG A 246      23.717  56.112  48.533  1.00  0.02           H
ATOM   3592  HE  ARG A 246      25.282  56.863  46.840  1.00  0.02           H
ATOM   3593 HH11 ARG A 246      23.256  59.430  48.237  1.00  0.02           H
ATOM   3594 HH12 ARG A 246      24.617  60.550  48.198  1.00  0.02           H
ATOM   3595 HH21 ARG A 246      26.704  58.525  46.615  1.00  0.02           H
ATOM   3596 HH22 ARG A 246      26.363  60.110  46.942  1.00  0.02           H
ATOM   3597  N   ARG A 247      19.342  57.141  43.062  1.00  0.01           N
ATOM   3598  CA  ARG A 247      18.605  57.901  42.055  1.00  0.01           C
ATOM   3599  C   ARG A 247      17.690  58.980  42.661  1.00  0.01           C
ATOM   3600  O   ARG A 247      17.716  60.191  42.312  1.00  0.01           O
ATOM   3601  CB  ARG A 247      17.779  56.954  41.161  1.00  0.01           C
ATOM   3602  CG  ARG A 247      17.210  57.724  39.920  1.00  0.01           C
ATOM   3603  CD  ARG A 247      16.125  56.894  39.235  1.00  0.01           C
ATOM   3604  NE  ARG A 247      15.714  57.295  37.889  1.00  0.01           N
ATOM   3605  CZ  ARG A 247      15.002  58.317  37.459  1.00  0.01           C
ATOM   3606  NH1 ARG A 247      14.485  59.123  38.252  1.00  0.01           N
ATOM   3607  NH2 ARG A 247      14.764  58.447  36.179  1.00  0.01           N
ATOM   3608  H   ARG A 247      19.499  56.149  42.956  1.00  0.01           H
ATOM   3609  HA  ARG A 247      19.222  58.472  41.361  1.00  0.01           H
ATOM   3610  HB2 ARG A 247      18.436  56.211  40.709  1.00  0.01           H
ATOM   3611  HB3 ARG A 247      17.039  56.464  41.793  1.00  0.01           H
ATOM   3612  HG2 ARG A 247      16.754  58.675  40.196  1.00  0.01           H
ATOM   3613  HG3 ARG A 247      18.060  57.875  39.256  1.00  0.01           H
ATOM   3614  HD2 ARG A 247      16.454  55.855  39.204  1.00  0.01           H
ATOM   3615  HD3 ARG A 247      15.305  56.890  39.953  1.00  0.01           H
ATOM   3616  HE  ARG A 247      15.971  56.688  37.124  1.00  0.01           H
ATOM   3617 HH11 ARG A 247      14.598  59.285  39.242  1.00  0.01           H
ATOM   3618 HH12 ARG A 247      13.919  59.827  37.800  1.00  0.01           H
ATOM   3619 HH21 ARG A 247      15.053  57.677  35.593  1.00  0.01           H
ATOM   3620 HH22 ARG A 247      14.667  59.395  35.844  1.00  0.01           H
ATOM   3621  N   ALA A 248      16.982  58.570  43.680  1.00  0.00           N
ATOM   3622  CA  ALA A 248      15.995  59.317  44.360  1.00  0.00           C
ATOM   3623  C   ALA A 248      16.541  60.382  45.371  1.00  0.00           C
ATOM   3624  O   ALA A 248      15.785  61.183  45.862  1.00  0.00           O
ATOM   3625  CB  ALA A 248      14.951  58.416  45.016  1.00  0.00           C
ATOM   3626  H   ALA A 248      17.212  57.617  43.923  1.00  0.00           H
ATOM   3627  HA  ALA A 248      15.405  59.823  43.597  1.00  0.00           H
ATOM   3628  HB1 ALA A 248      14.132  59.049  45.359  1.00  0.00           H
ATOM   3629  HB2 ALA A 248      14.612  57.822  44.167  1.00  0.00           H
ATOM   3630  HB3 ALA A 248      15.392  57.895  45.866  1.00  0.00           H
ATOM   3631  N   GLU A 249      17.811  60.345  45.862  1.00  0.00           N
ATOM   3632  CA  GLU A 249      18.477  61.318  46.670  1.00  0.00           C
ATOM   3633  C   GLU A 249      18.954  62.476  45.789  1.00  0.00           C
ATOM   3634  O   GLU A 249      19.145  63.599  46.306  1.00  0.00           O
ATOM   3635  CB  GLU A 249      19.588  60.620  47.452  1.00  0.00           C
ATOM   3636  CG  GLU A 249      20.438  61.528  48.391  1.00  0.00           C
ATOM   3637  CD  GLU A 249      21.341  60.769  49.352  1.00  0.00           C
ATOM   3638  OE1 GLU A 249      21.787  59.627  49.058  1.00  0.00           O
ATOM   3639  OE2 GLU A 249      21.535  61.248  50.471  1.00  0.00           O
ATOM   3640  H   GLU A 249      18.306  59.477  45.715  1.00  0.00           H
ATOM   3641  HA  GLU A 249      17.821  61.805  47.392  1.00  0.00           H
ATOM   3642  HB2 GLU A 249      19.144  59.840  48.071  1.00  0.00           H
ATOM   3643  HB3 GLU A 249      20.255  60.229  46.685  1.00  0.00           H
ATOM   3644  HG2 GLU A 249      20.995  62.202  47.740  1.00  0.00           H
ATOM   3645  HG3 GLU A 249      19.682  62.108  48.921  1.00  0.00           H
ATOM   3646  N   PHE A 250      19.199  62.203  44.489  1.00  0.00           N
ATOM   3647  CA  PHE A 250      19.468  63.248  43.554  1.00  0.00           C
ATOM   3648  C   PHE A 250      18.211  63.901  43.069  1.00  0.00           C
ATOM   3649  O   PHE A 250      18.301  65.087  42.857  1.00  0.00           O
ATOM   3650  CB  PHE A 250      20.250  62.702  42.374  1.00  0.00           C
ATOM   3651  CG  PHE A 250      21.599  62.189  42.679  1.00  0.00           C
ATOM   3652  CD1 PHE A 250      22.752  62.970  42.595  1.00  0.00           C
ATOM   3653  CD2 PHE A 250      21.721  60.847  43.034  1.00  0.00           C
ATOM   3654  CE1 PHE A 250      24.015  62.399  42.883  1.00  0.00           C
ATOM   3655  CE2 PHE A 250      22.984  60.255  43.435  1.00  0.00           C
ATOM   3656  CZ  PHE A 250      24.181  61.044  43.387  1.00  0.00           C
ATOM   3657  H   PHE A 250      19.135  61.233  44.215  1.00  0.00           H
ATOM   3658  HA  PHE A 250      20.119  63.944  44.083  1.00  0.00           H
ATOM   3659  HB2 PHE A 250      19.646  61.972  41.835  1.00  0.00           H
ATOM   3660  HB3 PHE A 250      20.323  63.605  41.768  1.00  0.00           H
ATOM   3661  HD1 PHE A 250      22.712  63.947  42.137  1.00  0.00           H
ATOM   3662  HD2 PHE A 250      20.829  60.239  43.061  1.00  0.00           H
ATOM   3663  HE1 PHE A 250      24.884  63.038  42.859  1.00  0.00           H
ATOM   3664  HE2 PHE A 250      23.026  59.273  43.885  1.00  0.00           H
ATOM   3665  HZ  PHE A 250      25.056  60.550  43.783  1.00  0.00           H
ATOM   3666  N   THR A 251      17.031  63.275  42.852  1.00  0.00           N
ATOM   3667  CA  THR A 251      15.778  64.073  42.608  1.00  0.00           C
ATOM   3668  C   THR A 251      15.474  64.984  43.790  1.00  0.00           C
ATOM   3669  O   THR A 251      15.013  66.053  43.541  1.00  0.00           O
ATOM   3670  CB  THR A 251      14.608  63.059  42.299  1.00  0.00           C
ATOM   3671  CG2 THR A 251      14.848  62.221  41.018  1.00  0.00           C
ATOM   3672  OG1 THR A 251      14.337  62.195  43.411  1.00  0.00           O
ATOM   3673  H   THR A 251      17.059  62.270  42.749  1.00  0.00           H
ATOM   3674  HA  THR A 251      15.946  64.684  41.722  1.00  0.00           H
ATOM   3675  HB  THR A 251      13.709  63.624  42.056  1.00  0.00           H
ATOM   3676  HG1 THR A 251      13.766  62.695  43.999  1.00  0.00           H
ATOM   3677 HG21 THR A 251      15.357  61.292  41.273  1.00  0.00           H
ATOM   3678 HG22 THR A 251      13.893  61.927  40.582  1.00  0.00           H
ATOM   3679 HG23 THR A 251      15.365  62.874  40.315  1.00  0.00           H
ATOM   3680  N   GLU A 252      15.719  64.547  45.048  1.00  0.00           N
ATOM   3681  CA  GLU A 252      15.481  65.334  46.206  1.00  0.00           C
ATOM   3682  C   GLU A 252      16.319  66.607  46.181  1.00  0.00           C
ATOM   3683  O   GLU A 252      15.719  67.647  46.512  1.00  0.00           O
ATOM   3684  CB  GLU A 252      15.769  64.444  47.466  1.00  0.00           C
ATOM   3685  CG  GLU A 252      15.625  65.141  48.850  1.00  0.00           C
ATOM   3686  CD  GLU A 252      16.163  64.348  50.036  1.00  0.00           C
ATOM   3687  OE1 GLU A 252      16.855  63.352  49.894  1.00  0.00           O
ATOM   3688  OE2 GLU A 252      15.928  64.748  51.234  1.00  0.00           O
ATOM   3689  H   GLU A 252      15.936  63.563  45.116  1.00  0.00           H
ATOM   3690  HA  GLU A 252      14.420  65.583  46.164  1.00  0.00           H
ATOM   3691  HB2 GLU A 252      15.122  63.568  47.414  1.00  0.00           H
ATOM   3692  HB3 GLU A 252      16.789  64.077  47.354  1.00  0.00           H
ATOM   3693  HG2 GLU A 252      16.186  66.076  48.855  1.00  0.00           H
ATOM   3694  HG3 GLU A 252      14.604  65.482  49.021  1.00  0.00           H
ATOM   3695  N   ARG A 253      17.615  66.494  45.792  1.00  0.01           N
ATOM   3696  CA  ARG A 253      18.482  67.693  45.725  1.00  0.01           C
ATOM   3697  C   ARG A 253      18.209  68.679  44.585  1.00  0.01           C
ATOM   3698  O   ARG A 253      18.241  69.940  44.775  1.00  0.01           O
ATOM   3699  CB  ARG A 253      19.940  67.353  45.826  1.00  0.01           C
ATOM   3700  CG  ARG A 253      20.709  66.680  46.975  1.00  0.01           C
ATOM   3701  CD  ARG A 253      20.396  67.358  48.305  1.00  0.01           C
ATOM   3702  NE  ARG A 253      21.085  66.767  49.508  1.00  0.01           N
ATOM   3703  CZ  ARG A 253      22.346  66.925  49.916  1.00  0.01           C
ATOM   3704  NH1 ARG A 253      23.136  67.961  49.525  1.00  0.01           N
ATOM   3705  NH2 ARG A 253      22.825  66.051  50.732  1.00  0.01           N
ATOM   3706  H   ARG A 253      18.041  65.591  45.642  1.00  0.01           H
ATOM   3707  HA  ARG A 253      18.217  68.386  46.524  1.00  0.01           H
ATOM   3708  HB2 ARG A 253      20.077  66.660  44.996  1.00  0.01           H
ATOM   3709  HB3 ARG A 253      20.483  68.253  45.537  1.00  0.01           H
ATOM   3710  HG2 ARG A 253      20.496  65.614  46.903  1.00  0.01           H
ATOM   3711  HG3 ARG A 253      21.776  66.844  46.823  1.00  0.01           H
ATOM   3712  HD2 ARG A 253      20.746  68.374  48.127  1.00  0.01           H
ATOM   3713  HD3 ARG A 253      19.313  67.366  48.431  1.00  0.01           H
ATOM   3714  HE  ARG A 253      20.449  66.212  50.062  1.00  0.01           H
ATOM   3715 HH11 ARG A 253      22.664  68.541  48.846  1.00  0.01           H
ATOM   3716 HH12 ARG A 253      24.124  67.913  49.730  1.00  0.01           H
ATOM   3717 HH21 ARG A 253      22.317  65.203  50.940  1.00  0.01           H
ATOM   3718 HH22 ARG A 253      23.764  66.201  51.071  1.00  0.01           H
ATOM   3719  N   PHE A 254      17.956  68.202  43.314  1.00  0.01           N
ATOM   3720  CA  PHE A 254      18.013  68.915  42.070  1.00  0.01           C
ATOM   3721  C   PHE A 254      16.678  68.848  41.296  1.00  0.01           C
ATOM   3722  O   PHE A 254      16.680  69.578  40.320  1.00  0.01           O
ATOM   3723  CB  PHE A 254      19.268  68.474  41.184  1.00  0.01           C
ATOM   3724  CG  PHE A 254      20.526  68.373  41.981  1.00  0.01           C
ATOM   3725  CD1 PHE A 254      21.184  69.576  42.427  1.00  0.01           C
ATOM   3726  CD2 PHE A 254      21.236  67.164  42.141  1.00  0.01           C
ATOM   3727  CE1 PHE A 254      22.406  69.434  43.175  1.00  0.01           C
ATOM   3728  CE2 PHE A 254      22.377  67.061  42.984  1.00  0.01           C
ATOM   3729  CZ  PHE A 254      23.000  68.198  43.485  1.00  0.01           C
ATOM   3730  H   PHE A 254      17.949  67.200  43.190  1.00  0.01           H
ATOM   3731  HA  PHE A 254      18.133  69.967  42.330  1.00  0.01           H
ATOM   3732  HB2 PHE A 254      18.989  67.467  40.875  1.00  0.01           H
ATOM   3733  HB3 PHE A 254      19.382  69.199  40.378  1.00  0.01           H
ATOM   3734  HD1 PHE A 254      20.788  70.556  42.203  1.00  0.01           H
ATOM   3735  HD2 PHE A 254      20.833  66.280  41.670  1.00  0.01           H
ATOM   3736  HE1 PHE A 254      22.930  70.332  43.468  1.00  0.01           H
ATOM   3737  HE2 PHE A 254      22.747  66.070  43.199  1.00  0.01           H
ATOM   3738  HZ  PHE A 254      23.858  68.054  44.125  1.00  0.01           H
ATOM   3739  N   GLY A 255      15.590  68.266  41.736  1.00  0.00           N
ATOM   3740  CA  GLY A 255      14.529  67.936  40.773  1.00  0.00           C
ATOM   3741  C   GLY A 255      14.760  66.698  39.863  1.00  0.00           C
ATOM   3742  O   GLY A 255      15.879  66.249  39.785  1.00  0.00           O
ATOM   3743  H   GLY A 255      15.666  67.605  42.497  1.00  0.00           H
ATOM   3744  HA2 GLY A 255      13.708  67.583  41.397  1.00  0.00           H
ATOM   3745  HA3 GLY A 255      14.335  68.847  40.208  1.00  0.00           H
ATOM   3746  N   ALA A 256      13.667  66.188  39.283  1.00  0.00           N
ATOM   3747  CA  ALA A 256      13.724  65.012  38.452  1.00  0.00           C
ATOM   3748  C   ALA A 256      14.375  65.220  37.023  1.00  0.00           C
ATOM   3749  O   ALA A 256      15.192  64.311  36.677  1.00  0.00           O
ATOM   3750  CB  ALA A 256      12.338  64.461  38.349  1.00  0.00           C
ATOM   3751  H   ALA A 256      12.746  66.540  39.500  1.00  0.00           H
ATOM   3752  HA  ALA A 256      14.409  64.358  38.991  1.00  0.00           H
ATOM   3753  HB1 ALA A 256      11.623  65.262  38.163  1.00  0.00           H
ATOM   3754  HB2 ALA A 256      12.357  63.522  37.797  1.00  0.00           H
ATOM   3755  HB3 ALA A 256      12.095  64.044  39.327  1.00  0.00           H
ATOM   3756  N   GLU A 257      14.053  66.363  36.376  1.00  0.01           N
ATOM   3757  CA  GLU A 257      14.361  66.661  34.946  1.00  0.01           C
ATOM   3758  C   GLU A 257      15.864  66.685  34.721  1.00  0.01           C
ATOM   3759  O   GLU A 257      16.338  66.208  33.730  1.00  0.01           O
ATOM   3760  CB  GLU A 257      13.685  67.923  34.573  1.00  0.01           C
ATOM   3761  CG  GLU A 257      13.798  68.136  33.066  1.00  0.01           C
ATOM   3762  CD  GLU A 257      13.681  69.735  32.939  1.00  0.01           C
ATOM   3763  OE1 GLU A 257      12.652  70.341  32.971  1.00  0.01           O
ATOM   3764  OE2 GLU A 257      14.733  70.454  33.077  1.00  0.01           O
ATOM   3765  H   GLU A 257      13.335  66.883  36.858  1.00  0.01           H
ATOM   3766  HA  GLU A 257      14.026  65.803  34.364  1.00  0.01           H
ATOM   3767  HB2 GLU A 257      12.635  67.845  34.854  1.00  0.01           H
ATOM   3768  HB3 GLU A 257      14.199  68.756  35.053  1.00  0.01           H
ATOM   3769  HG2 GLU A 257      14.710  67.843  32.546  1.00  0.01           H
ATOM   3770  HG3 GLU A 257      13.045  67.626  32.466  1.00  0.01           H
ATOM   3771  N   PHE A 258      16.593  67.203  35.639  1.00  0.01           N
ATOM   3772  CA  PHE A 258      18.043  67.131  35.695  1.00  0.01           C
ATOM   3773  C   PHE A 258      18.590  65.683  35.629  1.00  0.01           C
ATOM   3774  O   PHE A 258      19.497  65.340  34.835  1.00  0.01           O
ATOM   3775  CB  PHE A 258      18.529  67.885  37.044  1.00  0.01           C
ATOM   3776  CG  PHE A 258      20.046  67.980  37.169  1.00  0.01           C
ATOM   3777  CD1 PHE A 258      20.694  68.945  36.300  1.00  0.01           C
ATOM   3778  CD2 PHE A 258      20.739  67.125  38.133  1.00  0.01           C
ATOM   3779  CE1 PHE A 258      22.137  69.008  36.355  1.00  0.01           C
ATOM   3780  CE2 PHE A 258      22.147  67.264  38.203  1.00  0.01           C
ATOM   3781  CZ  PHE A 258      22.798  68.191  37.323  1.00  0.01           C
ATOM   3782  H   PHE A 258      16.191  67.572  36.488  1.00  0.01           H
ATOM   3783  HA  PHE A 258      18.485  67.689  34.870  1.00  0.01           H
ATOM   3784  HB2 PHE A 258      18.117  68.894  37.060  1.00  0.01           H
ATOM   3785  HB3 PHE A 258      18.182  67.467  37.989  1.00  0.01           H
ATOM   3786  HD1 PHE A 258      20.160  69.569  35.598  1.00  0.01           H
ATOM   3787  HD2 PHE A 258      20.112  66.507  38.760  1.00  0.01           H
ATOM   3788  HE1 PHE A 258      22.658  69.732  35.747  1.00  0.01           H
ATOM   3789  HE2 PHE A 258      22.646  66.643  38.932  1.00  0.01           H
ATOM   3790  HZ  PHE A 258      23.872  68.213  37.441  1.00  0.01           H
ATOM   3791  N   VAL A 259      18.120  64.859  36.591  1.00  0.00           N
ATOM   3792  CA  VAL A 259      18.556  63.469  36.722  1.00  0.00           C
ATOM   3793  C   VAL A 259      18.075  62.677  35.494  1.00  0.00           C
ATOM   3794  O   VAL A 259      18.830  61.813  35.017  1.00  0.00           O
ATOM   3795  CB  VAL A 259      17.941  62.838  38.019  1.00  0.00           C
ATOM   3796  CG1 VAL A 259      17.686  61.320  38.018  1.00  0.00           C
ATOM   3797  CG2 VAL A 259      18.920  63.338  39.089  1.00  0.00           C
ATOM   3798  H   VAL A 259      17.330  65.189  37.128  1.00  0.00           H
ATOM   3799  HA  VAL A 259      19.645  63.438  36.681  1.00  0.00           H
ATOM   3800  HB  VAL A 259      17.016  63.388  38.186  1.00  0.00           H
ATOM   3801 HG11 VAL A 259      16.989  61.138  37.200  1.00  0.00           H
ATOM   3802 HG12 VAL A 259      18.628  60.809  37.821  1.00  0.00           H
ATOM   3803 HG13 VAL A 259      17.212  60.947  38.925  1.00  0.00           H
ATOM   3804 HG21 VAL A 259      18.955  64.427  39.130  1.00  0.00           H
ATOM   3805 HG22 VAL A 259      18.546  63.000  40.056  1.00  0.00           H
ATOM   3806 HG23 VAL A 259      19.927  62.973  38.889  1.00  0.00           H
ATOM   3807  N   ASP A 260      16.918  62.957  34.921  1.00  0.01           N
ATOM   3808  CA  ASP A 260      16.437  62.310  33.638  1.00  0.01           C
ATOM   3809  C   ASP A 260      17.388  62.655  32.418  1.00  0.01           C
ATOM   3810  O   ASP A 260      17.351  61.899  31.443  1.00  0.01           O
ATOM   3811  CB  ASP A 260      14.918  62.667  33.409  1.00  0.01           C
ATOM   3812  CG  ASP A 260      13.911  61.987  34.313  1.00  0.01           C
ATOM   3813  OD1 ASP A 260      14.159  60.935  34.937  1.00  0.01           O
ATOM   3814  OD2 ASP A 260      12.827  62.556  34.491  1.00  0.01           O
ATOM   3815  H   ASP A 260      16.212  63.484  35.414  1.00  0.01           H
ATOM   3816  HA  ASP A 260      16.486  61.225  33.734  1.00  0.01           H
ATOM   3817  HB2 ASP A 260      14.828  63.746  33.527  1.00  0.01           H
ATOM   3818  HB3 ASP A 260      14.717  62.408  32.369  1.00  0.01           H
ATOM   3819  N   GLY A 261      18.044  63.770  32.422  1.00  0.00           N
ATOM   3820  CA  GLY A 261      19.042  64.299  31.540  1.00  0.00           C
ATOM   3821  C   GLY A 261      20.430  63.642  31.790  1.00  0.00           C
ATOM   3822  O   GLY A 261      21.041  63.257  30.816  1.00  0.00           O
ATOM   3823  H   GLY A 261      17.854  64.360  33.219  1.00  0.00           H
ATOM   3824  HA2 GLY A 261      18.723  64.011  30.538  1.00  0.00           H
ATOM   3825  HA3 GLY A 261      19.128  65.372  31.715  1.00  0.00           H
ATOM   3826  N   LEU A 262      20.844  63.431  33.057  1.00 -0.02           N
ATOM   3827  CA  LEU A 262      22.146  62.797  33.383  1.00 -0.02           C
ATOM   3828  C   LEU A 262      22.106  61.381  32.898  1.00 -0.02           C
ATOM   3829  O   LEU A 262      22.885  61.029  32.002  1.00 -0.02           O
ATOM   3830  CB  LEU A 262      22.553  62.865  34.881  1.00 -0.02           C
ATOM   3831  CG  LEU A 262      22.587  64.262  35.546  1.00 -0.02           C
ATOM   3832  CD1 LEU A 262      22.835  63.958  37.023  1.00 -0.02           C
ATOM   3833  CD2 LEU A 262      23.827  65.030  34.908  1.00 -0.02           C
ATOM   3834  H   LEU A 262      20.286  63.855  33.784  1.00 -0.02           H
ATOM   3835  HA  LEU A 262      22.845  63.358  32.763  1.00 -0.02           H
ATOM   3836  HB2 LEU A 262      21.780  62.292  35.392  1.00 -0.02           H
ATOM   3837  HB3 LEU A 262      23.471  62.304  35.058  1.00 -0.02           H
ATOM   3838  HG  LEU A 262      21.658  64.827  35.457  1.00 -0.02           H
ATOM   3839 HD11 LEU A 262      23.734  63.352  37.136  1.00 -0.02           H
ATOM   3840 HD12 LEU A 262      23.080  64.919  37.475  1.00 -0.02           H
ATOM   3841 HD13 LEU A 262      22.084  63.359  37.539  1.00 -0.02           H
ATOM   3842 HD21 LEU A 262      23.698  65.257  33.850  1.00 -0.02           H
ATOM   3843 HD22 LEU A 262      23.986  66.031  35.310  1.00 -0.02           H
ATOM   3844 HD23 LEU A 262      24.737  64.432  34.866  1.00 -0.02           H
ATOM   3845  N   LEU A 263      21.085  60.610  33.346  1.00  0.01           N
ATOM   3846  CA  LEU A 263      20.719  59.255  32.935  1.00  0.01           C
ATOM   3847  C   LEU A 263      20.559  59.026  31.460  1.00  0.01           C
ATOM   3848  O   LEU A 263      21.120  58.050  30.921  1.00  0.01           O
ATOM   3849  CB  LEU A 263      19.478  58.883  33.735  1.00  0.01           C
ATOM   3850  CG  LEU A 263      19.691  58.760  35.254  1.00  0.01           C
ATOM   3851  CD1 LEU A 263      18.382  58.219  35.856  1.00  0.01           C
ATOM   3852  CD2 LEU A 263      20.824  57.869  35.654  1.00  0.01           C
ATOM   3853  H   LEU A 263      20.377  61.030  33.932  1.00  0.01           H
ATOM   3854  HA  LEU A 263      21.453  58.498  33.212  1.00  0.01           H
ATOM   3855  HB2 LEU A 263      18.765  59.659  33.455  1.00  0.01           H
ATOM   3856  HB3 LEU A 263      19.034  57.944  33.406  1.00  0.01           H
ATOM   3857  HG  LEU A 263      19.929  59.773  35.578  1.00  0.01           H
ATOM   3858 HD11 LEU A 263      18.050  57.369  35.261  1.00  0.01           H
ATOM   3859 HD12 LEU A 263      18.656  57.939  36.873  1.00  0.01           H
ATOM   3860 HD13 LEU A 263      17.650  59.026  35.844  1.00  0.01           H
ATOM   3861 HD21 LEU A 263      21.830  58.151  35.343  1.00  0.01           H
ATOM   3862 HD22 LEU A 263      20.753  57.587  36.704  1.00  0.01           H
ATOM   3863 HD23 LEU A 263      20.502  56.951  35.162  1.00  0.01           H
ATOM   3864  N   ALA A 264      19.854  59.884  30.724  1.00  0.00           N
ATOM   3865  CA  ALA A 264      19.885  60.043  29.245  1.00  0.00           C
ATOM   3866  C   ALA A 264      21.201  60.480  28.524  1.00  0.00           C
ATOM   3867  O   ALA A 264      21.376  59.988  27.438  1.00  0.00           O
ATOM   3868  CB  ALA A 264      18.690  60.845  28.783  1.00  0.00           C
ATOM   3869  H   ALA A 264      19.228  60.450  31.279  1.00  0.00           H
ATOM   3870  HA  ALA A 264      19.670  59.027  28.913  1.00  0.00           H
ATOM   3871  HB1 ALA A 264      18.523  60.649  27.723  1.00  0.00           H
ATOM   3872  HB2 ALA A 264      17.740  60.640  29.277  1.00  0.00           H
ATOM   3873  HB3 ALA A 264      18.773  61.917  28.962  1.00  0.00           H
ATOM   3874  N   GLY A 265      22.105  61.212  29.130  1.00 -0.02           N
ATOM   3875  CA  GLY A 265      23.376  61.698  28.582  1.00 -0.02           C
ATOM   3876  C   GLY A 265      24.479  60.705  28.682  1.00 -0.02           C
ATOM   3877  O   GLY A 265      25.427  60.696  27.906  1.00 -0.02           O
ATOM   3878  H   GLY A 265      21.918  61.558  30.060  1.00 -0.02           H
ATOM   3879  HA2 GLY A 265      23.216  61.700  27.503  1.00 -0.02           H
ATOM   3880  HA3 GLY A 265      23.637  62.683  28.971  1.00 -0.02           H
ATOM   3881  N   LEU A 266      24.597  59.947  29.771  1.00 -0.05           N
ATOM   3882  CA  LEU A 266      25.842  59.338  30.153  1.00 -0.05           C
ATOM   3883  C   LEU A 266      26.305  58.119  29.441  1.00 -0.05           C
ATOM   3884  O   LEU A 266      27.452  57.713  29.613  1.00 -0.05           O
ATOM   3885  CB  LEU A 266      25.840  59.142  31.753  1.00 -0.05           C
ATOM   3886  CG  LEU A 266      26.232  60.341  32.596  1.00 -0.05           C
ATOM   3887  CD1 LEU A 266      25.571  60.287  33.958  1.00 -0.05           C
ATOM   3888  CD2 LEU A 266      27.782  60.455  32.673  1.00 -0.05           C
ATOM   3889  H   LEU A 266      23.857  59.885  30.455  1.00 -0.05           H
ATOM   3890  HA  LEU A 266      26.651  60.050  29.995  1.00 -0.05           H
ATOM   3891  HB2 LEU A 266      24.773  58.998  31.921  1.00 -0.05           H
ATOM   3892  HB3 LEU A 266      26.291  58.231  32.147  1.00 -0.05           H
ATOM   3893  HG  LEU A 266      25.781  61.244  32.185  1.00 -0.05           H
ATOM   3894 HD11 LEU A 266      26.062  59.451  34.455  1.00 -0.05           H
ATOM   3895 HD12 LEU A 266      25.719  61.254  34.439  1.00 -0.05           H
ATOM   3896 HD13 LEU A 266      24.497  60.105  33.920  1.00 -0.05           H
ATOM   3897 HD21 LEU A 266      28.123  61.333  33.223  1.00 -0.05           H
ATOM   3898 HD22 LEU A 266      28.181  59.618  33.246  1.00 -0.05           H
ATOM   3899 HD23 LEU A 266      28.070  60.553  31.626  1.00 -0.05           H
ATOM   3900  N   GLY A 267      25.435  57.483  28.674  1.00  0.00           N
ATOM   3901  CA  GLY A 267      25.809  56.329  27.842  1.00  0.00           C
ATOM   3902  C   GLY A 267      26.608  56.738  26.613  1.00  0.00           C
ATOM   3903  O   GLY A 267      27.727  56.254  26.361  1.00  0.00           O
ATOM   3904  H   GLY A 267      24.439  57.644  28.711  1.00  0.00           H
ATOM   3905  HA2 GLY A 267      26.487  55.742  28.462  1.00  0.00           H
ATOM   3906  HA3 GLY A 267      24.963  55.713  27.538  1.00  0.00           H
ATOM   3907  N   SER A 268      25.977  57.566  25.817  1.00 -0.06           N
ATOM   3908  CA  SER A 268      26.478  58.264  24.647  1.00 -0.06           C
ATOM   3909  C   SER A 268      27.766  58.922  25.058  1.00 -0.06           C
ATOM   3910  O   SER A 268      28.811  58.761  24.419  1.00 -0.06           O
ATOM   3911  CB  SER A 268      25.468  59.340  24.203  1.00 -0.06           C
ATOM   3912  OG  SER A 268      25.874  59.891  23.000  1.00 -0.06           O
ATOM   3913  H   SER A 268      25.033  57.783  26.105  1.00 -0.06           H
ATOM   3914  HA  SER A 268      26.637  57.475  23.912  1.00 -0.06           H
ATOM   3915  HB2 SER A 268      24.527  58.808  24.059  1.00 -0.06           H
ATOM   3916  HB3 SER A 268      25.249  60.062  24.991  1.00 -0.06           H
ATOM   3917  HG  SER A 268      25.876  59.128  22.418  1.00 -0.06           H
ATOM   3918  N   ALA A 269      27.929  59.555  26.199  1.00 -0.49           N
ATOM   3919  CA  ALA A 269      29.113  60.086  26.826  1.00 -0.49           C
ATOM   3920  C   ALA A 269      30.158  59.010  27.154  1.00 -0.49           C
ATOM   3921  O   ALA A 269      31.338  59.258  26.817  1.00 -0.49           O
ATOM   3922  CB  ALA A 269      28.629  60.861  28.086  1.00 -0.49           C
ATOM   3923  H   ALA A 269      27.104  59.733  26.754  1.00 -0.49           H
ATOM   3924  HA  ALA A 269      29.611  60.737  26.107  1.00 -0.49           H
ATOM   3925  HB1 ALA A 269      28.629  60.206  28.958  1.00 -0.49           H
ATOM   3926  HB2 ALA A 269      29.283  61.701  28.318  1.00 -0.49           H
ATOM   3927  HB3 ALA A 269      27.618  61.229  27.910  1.00 -0.49           H
ATOM   3928  N   GLN A 270      29.792  57.848  27.640  1.00 -0.02           N
ATOM   3929  CA  GLN A 270      30.760  56.790  27.905  1.00 -0.02           C
ATOM   3930  C   GLN A 270      31.303  56.310  26.611  1.00 -0.02           C
ATOM   3931  O   GLN A 270      32.522  56.221  26.392  1.00 -0.02           O
ATOM   3932  CB  GLN A 270      30.078  55.610  28.622  1.00 -0.02           C
ATOM   3933  CG  GLN A 270      31.015  54.625  29.383  1.00 -0.02           C
ATOM   3934  CD  GLN A 270      31.849  55.393  30.449  1.00 -0.02           C
ATOM   3935  NE2 GLN A 270      33.100  55.049  30.526  1.00 -0.02           N
ATOM   3936  OE1 GLN A 270      31.442  56.363  31.091  1.00 -0.02           O
ATOM   3937  H   GLN A 270      28.798  57.767  27.801  1.00 -0.02           H
ATOM   3938  HA  GLN A 270      31.569  57.171  28.528  1.00 -0.02           H
ATOM   3939  HB2 GLN A 270      29.352  56.061  29.300  1.00 -0.02           H
ATOM   3940  HB3 GLN A 270      29.586  55.016  27.852  1.00 -0.02           H
ATOM   3941  HG2 GLN A 270      30.374  53.893  29.874  1.00 -0.02           H
ATOM   3942  HG3 GLN A 270      31.600  54.095  28.631  1.00 -0.02           H
ATOM   3943 HE21 GLN A 270      33.605  55.508  31.270  1.00 -0.02           H
ATOM   3944 HE22 GLN A 270      33.286  54.127  30.158  1.00 -0.02           H
ATOM   3945  N   GLU A 271      30.490  56.013  25.555  1.00 -0.01           N
ATOM   3946  CA  GLU A 271      31.015  55.616  24.209  1.00 -0.01           C
ATOM   3947  C   GLU A 271      31.841  56.673  23.508  1.00 -0.01           C
ATOM   3948  O   GLU A 271      32.499  56.361  22.535  1.00 -0.01           O
ATOM   3949  CB  GLU A 271      29.938  55.078  23.219  1.00 -0.01           C
ATOM   3950  CG  GLU A 271      28.924  53.997  23.585  1.00 -0.01           C
ATOM   3951  CD  GLU A 271      29.590  52.762  24.128  1.00 -0.01           C
ATOM   3952  OE1 GLU A 271      30.820  52.462  23.952  1.00 -0.01           O
ATOM   3953  OE2 GLU A 271      29.029  52.021  24.921  1.00 -0.01           O
ATOM   3954  H   GLU A 271      29.493  56.149  25.645  1.00 -0.01           H
ATOM   3955  HA  GLU A 271      31.687  54.759  24.254  1.00 -0.01           H
ATOM   3956  HB2 GLU A 271      29.316  55.923  22.924  1.00 -0.01           H
ATOM   3957  HB3 GLU A 271      30.464  54.851  22.291  1.00 -0.01           H
ATOM   3958  HG2 GLU A 271      28.076  54.329  24.185  1.00 -0.01           H
ATOM   3959  HG3 GLU A 271      28.619  53.597  22.618  1.00 -0.01           H
ATOM   3960  N   THR A 272      31.608  57.938  23.872  1.00 -0.16           N
ATOM   3961  CA  THR A 272      32.335  59.056  23.249  1.00 -0.16           C
ATOM   3962  C   THR A 272      33.790  59.137  23.747  1.00 -0.16           C
ATOM   3963  O   THR A 272      34.702  59.219  22.913  1.00 -0.16           O
ATOM   3964  CB  THR A 272      31.483  60.301  23.443  1.00 -0.16           C
ATOM   3965  CG2 THR A 272      32.255  61.589  23.130  1.00 -0.16           C
ATOM   3966  OG1 THR A 272      30.331  60.280  22.670  1.00 -0.16           O
ATOM   3967  H   THR A 272      31.000  58.021  24.675  1.00 -0.16           H
ATOM   3968  HA  THR A 272      32.431  58.781  22.199  1.00 -0.16           H
ATOM   3969  HB  THR A 272      31.160  60.232  24.482  1.00 -0.16           H
ATOM   3970  HG1 THR A 272      29.639  59.788  23.117  1.00 -0.16           H
ATOM   3971 HG21 THR A 272      31.553  62.399  22.934  1.00 -0.16           H
ATOM   3972 HG22 THR A 272      32.908  61.817  23.972  1.00 -0.16           H
ATOM   3973 HG23 THR A 272      32.801  61.395  22.206  1.00 -0.16           H
ATOM   3974  N   VAL A 273      34.033  58.820  25.019  1.00 -0.53           N
ATOM   3975  CA  VAL A 273      35.350  58.560  25.616  1.00 -0.53           C
ATOM   3976  C   VAL A 273      35.924  57.156  25.410  1.00 -0.53           C
ATOM   3977  O   VAL A 273      37.025  56.778  25.807  1.00 -0.53           O
ATOM   3978  CB  VAL A 273      35.372  59.010  27.059  1.00 -0.53           C
ATOM   3979  CG1 VAL A 273      34.879  58.034  28.151  1.00 -0.53           C
ATOM   3980  CG2 VAL A 273      36.735  59.542  27.433  1.00 -0.53           C
ATOM   3981  H   VAL A 273      33.215  58.627  25.578  1.00 -0.53           H
ATOM   3982  HA  VAL A 273      35.964  59.267  25.059  1.00 -0.53           H
ATOM   3983  HB  VAL A 273      34.719  59.881  27.110  1.00 -0.53           H
ATOM   3984 HG11 VAL A 273      33.875  57.637  28.005  1.00 -0.53           H
ATOM   3985 HG12 VAL A 273      35.448  57.104  28.179  1.00 -0.53           H
ATOM   3986 HG13 VAL A 273      34.830  58.617  29.072  1.00 -0.53           H
ATOM   3987 HG21 VAL A 273      36.611  60.059  28.385  1.00 -0.53           H
ATOM   3988 HG22 VAL A 273      37.452  58.721  27.464  1.00 -0.53           H
ATOM   3989 HG23 VAL A 273      37.048  60.277  26.692  1.00 -0.53           H
ATOM   3990  N   ILE A 274      35.208  56.369  24.648  1.00  0.01           N
ATOM   3991  CA  ILE A 274      35.732  55.105  23.937  1.00  0.01           C
ATOM   3992  C   ILE A 274      35.948  55.280  22.413  1.00  0.01           C
ATOM   3993  O   ILE A 274      36.991  54.789  21.968  1.00  0.01           O
ATOM   3994  CB  ILE A 274      34.751  53.983  24.323  1.00  0.01           C
ATOM   3995  CG1 ILE A 274      34.749  53.663  25.834  1.00  0.01           C
ATOM   3996  CG2 ILE A 274      35.117  52.666  23.642  1.00  0.01           C
ATOM   3997  CD1 ILE A 274      33.486  52.926  26.466  1.00  0.01           C
ATOM   3998  H   ILE A 274      34.298  56.637  24.301  1.00  0.01           H
ATOM   3999  HA  ILE A 274      36.677  54.763  24.360  1.00  0.01           H
ATOM   4000  HB  ILE A 274      33.766  54.283  23.963  1.00  0.01           H
ATOM   4001 HG12 ILE A 274      35.600  52.997  25.978  1.00  0.01           H
ATOM   4002 HG13 ILE A 274      35.064  54.557  26.373  1.00  0.01           H
ATOM   4003 HG21 ILE A 274      36.071  52.209  23.903  1.00  0.01           H
ATOM   4004 HG22 ILE A 274      34.302  51.968  23.832  1.00  0.01           H
ATOM   4005 HG23 ILE A 274      35.176  52.753  22.557  1.00  0.01           H
ATOM   4006 HD11 ILE A 274      33.133  52.114  25.830  1.00  0.01           H
ATOM   4007 HD12 ILE A 274      33.743  52.469  27.422  1.00  0.01           H
ATOM   4008 HD13 ILE A 274      32.646  53.606  26.606  1.00  0.01           H
ATOM   4009  N   ARG A 275      35.095  55.986  21.580  1.00  0.05           N
ATOM   4010  CA  ARG A 275      35.145  56.008  20.078  1.00  0.05           C
ATOM   4011  C   ARG A 275      35.669  57.398  19.482  1.00  0.05           C
ATOM   4012  O   ARG A 275      35.992  57.377  18.276  1.00  0.05           O
ATOM   4013  CB  ARG A 275      33.758  55.561  19.453  1.00  0.05           C
ATOM   4014  CG  ARG A 275      33.511  54.062  19.513  1.00  0.05           C
ATOM   4015  CD  ARG A 275      32.452  53.559  20.505  1.00  0.05           C
ATOM   4016  NE  ARG A 275      31.122  53.812  19.943  1.00  0.05           N
ATOM   4017  CZ  ARG A 275      30.247  52.937  19.409  1.00  0.05           C
ATOM   4018  NH1 ARG A 275      30.425  51.685  19.506  1.00  0.05           N
ATOM   4019  NH2 ARG A 275      29.127  53.413  18.922  1.00  0.05           N
ATOM   4020  H   ARG A 275      34.276  56.346  22.048  1.00  0.05           H
ATOM   4021  HA  ARG A 275      36.002  55.432  19.730  1.00  0.05           H
ATOM   4022  HB2 ARG A 275      32.949  56.153  19.881  1.00  0.05           H
ATOM   4023  HB3 ARG A 275      33.924  55.870  18.421  1.00  0.05           H
ATOM   4024  HG2 ARG A 275      33.164  53.774  18.521  1.00  0.05           H
ATOM   4025  HG3 ARG A 275      34.462  53.677  19.881  1.00  0.05           H
ATOM   4026  HD2 ARG A 275      32.644  52.497  20.655  1.00  0.05           H
ATOM   4027  HD3 ARG A 275      32.530  54.113  21.441  1.00  0.05           H
ATOM   4028  HE  ARG A 275      30.871  54.777  19.783  1.00  0.05           H
ATOM   4029 HH11 ARG A 275      31.236  51.385  20.028  1.00  0.05           H
ATOM   4030 HH12 ARG A 275      29.783  50.995  19.141  1.00  0.05           H
ATOM   4031 HH21 ARG A 275      28.924  54.401  18.873  1.00  0.05           H
ATOM   4032 HH22 ARG A 275      28.340  52.854  18.625  1.00  0.05           H
ATOM   4033  N   LYS A 276      35.557  58.566  20.146  1.00  0.05           N
ATOM   4034  CA  LYS A 276      35.710  59.936  19.508  1.00  0.05           C
ATOM   4035  C   LYS A 276      36.523  61.130  20.241  1.00  0.05           C
ATOM   4036  O   LYS A 276      36.914  62.080  19.606  1.00  0.05           O
ATOM   4037  CB  LYS A 276      34.239  60.441  19.270  1.00  0.05           C
ATOM   4038  CG  LYS A 276      33.306  59.496  18.478  1.00  0.05           C
ATOM   4039  CD  LYS A 276      32.100  60.238  17.921  1.00  0.05           C
ATOM   4040  CE  LYS A 276      31.341  59.190  17.154  1.00  0.05           C
ATOM   4041  NZ  LYS A 276      30.136  59.793  16.655  1.00  0.05           N
ATOM   4042  H   LYS A 276      35.276  58.497  21.114  1.00  0.05           H
ATOM   4043  HA  LYS A 276      36.101  59.790  18.501  1.00  0.05           H
ATOM   4044  HB2 LYS A 276      33.800  60.714  20.230  1.00  0.05           H
ATOM   4045  HB3 LYS A 276      34.357  61.337  18.661  1.00  0.05           H
ATOM   4046  HG2 LYS A 276      33.812  59.028  17.633  1.00  0.05           H
ATOM   4047  HG3 LYS A 276      32.999  58.637  19.075  1.00  0.05           H
ATOM   4048  HD2 LYS A 276      31.625  60.576  18.842  1.00  0.05           H
ATOM   4049  HD3 LYS A 276      32.475  61.083  17.343  1.00  0.05           H
ATOM   4050  HE2 LYS A 276      31.926  58.792  16.325  1.00  0.05           H
ATOM   4051  HE3 LYS A 276      31.135  58.282  17.721  1.00  0.05           H
ATOM   4052  HZ1 LYS A 276      29.529  59.301  16.015  1.00  0.05           H
ATOM   4053  HZ2 LYS A 276      29.631  60.271  17.388  1.00  0.05           H
ATOM   4054  HZ3 LYS A 276      30.411  60.651  16.198  1.00  0.05           H
ATOM   4055  N   THR A 277      36.715  61.007  21.557  1.00 -0.05           N
ATOM   4056  CA  THR A 277      37.392  61.958  22.403  1.00 -0.05           C
ATOM   4057  C   THR A 277      38.292  61.179  23.410  1.00 -0.05           C
ATOM   4058  O   THR A 277      37.982  60.027  23.712  1.00 -0.05           O
ATOM   4059  CB  THR A 277      36.349  62.844  23.173  1.00 -0.05           C
ATOM   4060  CG2 THR A 277      35.475  63.717  22.312  1.00 -0.05           C
ATOM   4061  OG1 THR A 277      35.534  62.019  24.075  1.00 -0.05           O
ATOM   4062  H   THR A 277      36.440  60.118  21.949  1.00 -0.05           H
ATOM   4063  HA  THR A 277      38.006  62.607  21.779  1.00 -0.05           H
ATOM   4064  HB  THR A 277      36.874  63.607  23.749  1.00 -0.05           H
ATOM   4065  HG1 THR A 277      35.141  61.308  23.564  1.00 -0.05           H
ATOM   4066 HG21 THR A 277      34.766  63.138  21.720  1.00 -0.05           H
ATOM   4067 HG22 THR A 277      34.915  64.475  22.861  1.00 -0.05           H
ATOM   4068 HG23 THR A 277      36.002  64.344  21.593  1.00 -0.05           H
ATOM   4069  N   ARG A 278      39.367  61.861  23.841  1.00  0.03           N
ATOM   4070  CA  ARG A 278      40.313  61.413  24.859  1.00  0.03           C
ATOM   4071  C   ARG A 278      40.578  62.513  25.876  1.00  0.03           C
ATOM   4072  O   ARG A 278      40.040  63.637  25.712  1.00  0.03           O
ATOM   4073  CB  ARG A 278      41.534  60.828  24.063  1.00  0.03           C
ATOM   4074  CG  ARG A 278      41.351  59.447  23.452  1.00  0.03           C
ATOM   4075  CD  ARG A 278      42.593  58.588  23.137  1.00  0.03           C
ATOM   4076  NE  ARG A 278      42.183  57.243  22.676  1.00  0.03           N
ATOM   4077  CZ  ARG A 278      42.593  56.066  23.059  1.00  0.03           C
ATOM   4078  NH1 ARG A 278      43.550  55.910  23.835  1.00  0.03           N
ATOM   4079  NH2 ARG A 278      41.941  54.959  22.754  1.00  0.03           N
ATOM   4080  H   ARG A 278      39.358  62.859  23.686  1.00  0.03           H
ATOM   4081  HA  ARG A 278      39.841  60.626  25.446  1.00  0.03           H
ATOM   4082  HB2 ARG A 278      41.870  61.494  23.269  1.00  0.03           H
ATOM   4083  HB3 ARG A 278      42.329  60.729  24.802  1.00  0.03           H
ATOM   4084  HG2 ARG A 278      40.735  58.818  24.095  1.00  0.03           H
ATOM   4085  HG3 ARG A 278      40.911  59.628  22.472  1.00  0.03           H
ATOM   4086  HD2 ARG A 278      43.087  59.149  22.344  1.00  0.03           H
ATOM   4087  HD3 ARG A 278      43.364  58.584  23.908  1.00  0.03           H
ATOM   4088  HE  ARG A 278      41.424  57.304  22.013  1.00  0.03           H
ATOM   4089 HH11 ARG A 278      44.047  56.694  24.231  1.00  0.03           H
ATOM   4090 HH12 ARG A 278      43.750  54.936  24.012  1.00  0.03           H
ATOM   4091 HH21 ARG A 278      41.036  54.957  22.306  1.00  0.03           H
ATOM   4092 HH22 ARG A 278      42.251  54.018  22.948  1.00  0.03           H
ATOM   4093  N   PHE A 279      41.351  62.268  26.854  1.00 -0.09           N
ATOM   4094  CA  PHE A 279      41.740  63.108  27.956  1.00 -0.09           C
ATOM   4095  C   PHE A 279      43.251  62.953  28.205  1.00 -0.09           C
ATOM   4096  O   PHE A 279      43.788  61.860  28.308  1.00 -0.09           O
ATOM   4097  CB  PHE A 279      40.840  62.828  29.125  1.00 -0.09           C
ATOM   4098  CG  PHE A 279      41.350  63.040  30.538  1.00 -0.09           C
ATOM   4099  CD1 PHE A 279      41.709  64.333  30.911  1.00 -0.09           C
ATOM   4100  CD2 PHE A 279      41.698  61.914  31.292  1.00 -0.09           C
ATOM   4101  CE1 PHE A 279      42.281  64.530  32.165  1.00 -0.09           C
ATOM   4102  CE2 PHE A 279      42.229  62.196  32.514  1.00 -0.09           C
ATOM   4103  CZ  PHE A 279      42.532  63.462  32.958  1.00 -0.09           C
ATOM   4104  H   PHE A 279      41.747  61.339  26.841  1.00 -0.09           H
ATOM   4105  HA  PHE A 279      41.601  64.143  27.645  1.00 -0.09           H
ATOM   4106  HB2 PHE A 279      39.953  63.441  28.967  1.00 -0.09           H
ATOM   4107  HB3 PHE A 279      40.485  61.800  29.056  1.00 -0.09           H
ATOM   4108  HD1 PHE A 279      41.387  65.187  30.334  1.00 -0.09           H
ATOM   4109  HD2 PHE A 279      41.548  60.884  31.004  1.00 -0.09           H
ATOM   4110  HE1 PHE A 279      42.517  65.507  32.560  1.00 -0.09           H
ATOM   4111  HE2 PHE A 279      42.297  61.347  33.178  1.00 -0.09           H
ATOM   4112  HZ  PHE A 279      42.742  63.636  34.003  1.00 -0.09           H
ATOM   4113  N   PHE A 280      43.953  64.053  28.278  1.00 -0.01           N
ATOM   4114  CA  PHE A 280      45.400  64.080  28.459  1.00 -0.01           C
ATOM   4115  C   PHE A 280      45.877  64.922  29.637  1.00 -0.01           C
ATOM   4116  O   PHE A 280      45.150  65.781  30.143  1.00 -0.01           O
ATOM   4117  CB  PHE A 280      46.191  64.524  27.130  1.00 -0.01           C
ATOM   4118  CG  PHE A 280      45.909  65.885  26.656  1.00 -0.01           C
ATOM   4119  CD1 PHE A 280      46.483  67.011  27.337  1.00 -0.01           C
ATOM   4120  CD2 PHE A 280      44.930  66.053  25.555  1.00 -0.01           C
ATOM   4121  CE1 PHE A 280      46.329  68.276  26.741  1.00 -0.01           C
ATOM   4122  CE2 PHE A 280      44.743  67.331  25.039  1.00 -0.01           C
ATOM   4123  CZ  PHE A 280      45.477  68.360  25.632  1.00 -0.01           C
ATOM   4124  H   PHE A 280      43.483  64.946  28.315  1.00 -0.01           H
ATOM   4125  HA  PHE A 280      45.748  63.079  28.718  1.00 -0.01           H
ATOM   4126  HB2 PHE A 280      47.259  64.457  27.339  1.00 -0.01           H
ATOM   4127  HB3 PHE A 280      46.119  63.851  26.276  1.00 -0.01           H
ATOM   4128  HD1 PHE A 280      47.176  66.786  28.134  1.00 -0.01           H
ATOM   4129  HD2 PHE A 280      44.384  65.166  25.270  1.00 -0.01           H
ATOM   4130  HE1 PHE A 280      46.764  69.181  27.138  1.00 -0.01           H
ATOM   4131  HE2 PHE A 280      43.962  67.563  24.330  1.00 -0.01           H
ATOM   4132  HZ  PHE A 280      45.381  69.302  25.112  1.00 -0.01           H
ATOM   4133  N   MET A 281      47.057  64.625  30.206  1.00  0.01           N
ATOM   4134  CA  MET A 281      47.914  65.641  30.816  1.00  0.01           C
ATOM   4135  C   MET A 281      48.821  66.273  29.839  1.00  0.01           C
ATOM   4136  O   MET A 281      49.265  65.568  28.968  1.00  0.01           O
ATOM   4137  CB  MET A 281      48.693  65.083  32.027  1.00  0.01           C
ATOM   4138  CG  MET A 281      49.620  66.076  32.670  1.00  0.01           C
ATOM   4139  SD  MET A 281      50.175  65.417  34.305  1.00  0.01           S
ATOM   4140  CE  MET A 281      51.590  64.540  33.616  1.00  0.01           C
ATOM   4141  H   MET A 281      47.498  63.796  29.835  1.00  0.01           H
ATOM   4142  HA  MET A 281      47.210  66.361  31.233  1.00  0.01           H
ATOM   4143  HB2 MET A 281      47.913  64.740  32.707  1.00  0.01           H
ATOM   4144  HB3 MET A 281      49.324  64.278  31.652  1.00  0.01           H
ATOM   4145  HG2 MET A 281      50.442  66.227  31.971  1.00  0.01           H
ATOM   4146  HG3 MET A 281      49.040  66.978  32.864  1.00  0.01           H
ATOM   4147  HE1 MET A 281      51.650  63.567  34.105  1.00  0.01           H
ATOM   4148  HE2 MET A 281      51.578  64.473  32.528  1.00  0.01           H
ATOM   4149  HE3 MET A 281      52.542  65.024  33.831  1.00  0.01           H
ATOM   4150  N   ALA A 282      49.081  67.592  30.087  1.00  0.00           N
ATOM   4151  CA  ALA A 282      50.277  68.257  29.598  1.00  0.00           C
ATOM   4152  C   ALA A 282      51.088  69.013  30.667  1.00  0.00           C
ATOM   4153  O   ALA A 282      50.533  69.530  31.620  1.00  0.00           O
ATOM   4154  CB  ALA A 282      49.836  69.151  28.442  1.00  0.00           C
ATOM   4155  H   ALA A 282      48.548  68.087  30.788  1.00  0.00           H
ATOM   4156  HA  ALA A 282      50.976  67.515  29.214  1.00  0.00           H
ATOM   4157  HB1 ALA A 282      50.715  69.602  27.980  1.00  0.00           H
ATOM   4158  HB2 ALA A 282      49.334  68.505  27.722  1.00  0.00           H
ATOM   4159  HB3 ALA A 282      49.131  69.947  28.681  1.00  0.00           H
ATOM   4160  N   THR A 283      52.385  69.077  30.402  1.00  0.00           N
ATOM   4161  CA  THR A 283      53.249  69.965  31.164  1.00  0.00           C
ATOM   4162  C   THR A 283      53.721  71.046  30.247  1.00  0.00           C
ATOM   4163  O   THR A 283      54.260  70.799  29.133  1.00  0.00           O
ATOM   4164  CB  THR A 283      54.415  69.182  31.722  1.00  0.00           C
ATOM   4165  CG2 THR A 283      55.397  70.115  32.419  1.00  0.00           C
ATOM   4166  OG1 THR A 283      54.012  68.098  32.626  1.00  0.00           O
ATOM   4167  H   THR A 283      52.639  68.870  29.447  1.00  0.00           H
ATOM   4168  HA  THR A 283      52.686  70.302  32.035  1.00  0.00           H
ATOM   4169  HB  THR A 283      54.970  68.803  30.864  1.00  0.00           H
ATOM   4170  HG1 THR A 283      53.385  67.561  32.136  1.00  0.00           H
ATOM   4171 HG21 THR A 283      56.182  69.533  32.901  1.00  0.00           H
ATOM   4172 HG22 THR A 283      55.910  70.803  31.747  1.00  0.00           H
ATOM   4173 HG23 THR A 283      54.935  70.772  33.156  1.00  0.00           H
ATOM   4174  N   LEU A 284      53.525  72.274  30.724  1.00  0.00           N
ATOM   4175  CA  LEU A 284      53.958  73.442  30.018  1.00  0.00           C
ATOM   4176  C   LEU A 284      54.784  74.385  30.823  1.00  0.00           C
ATOM   4177  O   LEU A 284      54.891  74.299  32.035  1.00  0.00           O
ATOM   4178  CB  LEU A 284      52.653  74.133  29.464  1.00  0.00           C
ATOM   4179  CG  LEU A 284      51.905  73.239  28.559  1.00  0.00           C
ATOM   4180  CD1 LEU A 284      50.878  72.356  29.099  1.00  0.00           C
ATOM   4181  CD2 LEU A 284      51.297  74.156  27.490  1.00  0.00           C
ATOM   4182  H   LEU A 284      53.039  72.439  31.594  1.00  0.00           H
ATOM   4183  HA  LEU A 284      54.577  73.135  29.175  1.00  0.00           H
ATOM   4184  HB2 LEU A 284      51.903  74.415  30.203  1.00  0.00           H
ATOM   4185  HB3 LEU A 284      53.124  74.980  28.967  1.00  0.00           H
ATOM   4186  HG  LEU A 284      52.617  72.548  28.106  1.00  0.00           H
ATOM   4187 HD11 LEU A 284      50.195  72.985  29.670  1.00  0.00           H
ATOM   4188 HD12 LEU A 284      50.313  72.036  28.224  1.00  0.00           H
ATOM   4189 HD13 LEU A 284      51.195  71.550  29.762  1.00  0.00           H
ATOM   4190 HD21 LEU A 284      52.136  74.813  27.261  1.00  0.00           H
ATOM   4191 HD22 LEU A 284      50.901  73.533  26.688  1.00  0.00           H
ATOM   4192 HD23 LEU A 284      50.504  74.694  28.010  1.00  0.00           H
ATOM   4193  N   ARG A 285      55.516  75.283  30.149  1.00  0.00           N
ATOM   4194  CA  ARG A 285      56.414  76.198  30.791  1.00  0.00           C
ATOM   4195  C   ARG A 285      56.480  77.641  30.107  1.00  0.00           C
ATOM   4196  O   ARG A 285      56.633  77.795  28.896  1.00  0.00           O
ATOM   4197  CB  ARG A 285      57.790  75.534  30.898  1.00  0.00           C
ATOM   4198  CG  ARG A 285      58.888  76.519  31.364  1.00  0.00           C
ATOM   4199  CD  ARG A 285      60.296  75.892  31.628  1.00  0.00           C
ATOM   4200  NE  ARG A 285      60.240  74.710  32.451  1.00  0.00           N
ATOM   4201  CZ  ARG A 285      59.672  74.652  33.633  1.00  0.00           C
ATOM   4202  NH1 ARG A 285      59.290  75.691  34.319  1.00  0.00           N
ATOM   4203  NH2 ARG A 285      59.423  73.466  34.206  1.00  0.00           N
ATOM   4204  H   ARG A 285      55.563  75.211  29.142  1.00  0.00           H
ATOM   4205  HA  ARG A 285      56.087  76.265  31.829  1.00  0.00           H
ATOM   4206  HB2 ARG A 285      57.684  74.812  31.708  1.00  0.00           H
ATOM   4207  HB3 ARG A 285      58.035  75.059  29.948  1.00  0.00           H
ATOM   4208  HG2 ARG A 285      59.080  77.293  30.621  1.00  0.00           H
ATOM   4209  HG3 ARG A 285      58.463  77.051  32.215  1.00  0.00           H
ATOM   4210  HD2 ARG A 285      60.807  75.657  30.694  1.00  0.00           H
ATOM   4211  HD3 ARG A 285      60.891  76.631  32.165  1.00  0.00           H
ATOM   4212  HE  ARG A 285      60.525  73.822  32.062  1.00  0.00           H
ATOM   4213 HH11 ARG A 285      59.548  76.623  34.027  1.00  0.00           H
ATOM   4214 HH12 ARG A 285      58.823  75.539  35.201  1.00  0.00           H
ATOM   4215 HH21 ARG A 285      59.658  72.594  33.754  1.00  0.00           H
ATOM   4216 HH22 ARG A 285      58.965  73.450  35.106  1.00  0.00           H
ATOM   4217  N   LYS A 286      56.229  78.694  30.919  1.00  0.00           N
ATOM   4218  CA  LYS A 286      56.492  80.041  30.575  1.00  0.00           C
ATOM   4219  C   LYS A 286      58.041  80.172  30.391  1.00  0.00           C
ATOM   4220  O   LYS A 286      58.900  79.753  31.209  1.00  0.00           O
ATOM   4221  CB  LYS A 286      55.941  81.074  31.534  1.00  0.00           C
ATOM   4222  CG  LYS A 286      56.276  82.464  31.116  1.00  0.00           C
ATOM   4223  CD  LYS A 286      55.524  83.458  32.020  1.00  0.00           C
ATOM   4224  CE  LYS A 286      56.063  84.914  31.806  1.00  0.00           C
ATOM   4225  NZ  LYS A 286      55.292  85.919  32.520  1.00  0.00           N
ATOM   4226  H   LYS A 286      56.169  78.473  31.903  1.00  0.00           H
ATOM   4227  HA  LYS A 286      56.005  80.219  29.616  1.00  0.00           H
ATOM   4228  HB2 LYS A 286      54.866  81.036  31.357  1.00  0.00           H
ATOM   4229  HB3 LYS A 286      56.222  80.842  32.562  1.00  0.00           H
ATOM   4230  HG2 LYS A 286      57.347  82.663  31.156  1.00  0.00           H
ATOM   4231  HG3 LYS A 286      56.024  82.698  30.082  1.00  0.00           H
ATOM   4232  HD2 LYS A 286      54.479  83.383  31.718  1.00  0.00           H
ATOM   4233  HD3 LYS A 286      55.674  83.172  33.061  1.00  0.00           H
ATOM   4234  HE2 LYS A 286      57.132  85.001  32.005  1.00  0.00           H
ATOM   4235  HE3 LYS A 286      56.178  84.975  30.724  1.00  0.00           H
ATOM   4236  HZ1 LYS A 286      54.307  85.793  32.332  1.00  0.00           H
ATOM   4237  HZ2 LYS A 286      55.418  85.773  33.511  1.00  0.00           H
ATOM   4238  HZ3 LYS A 286      55.544  86.859  32.248  1.00  0.00           H
ATOM   4239  N   PRO A 287      58.477  80.755  29.250  1.00  0.00           N
ATOM   4240  CA  PRO A 287      59.928  80.942  28.900  1.00  0.00           C
ATOM   4241  C   PRO A 287      60.749  81.523  30.001  1.00  0.00           C
ATOM   4242  O   PRO A 287      60.291  82.382  30.718  1.00  0.00           O
ATOM   4243  CB  PRO A 287      59.991  81.741  27.549  1.00  0.00           C
ATOM   4244  CG  PRO A 287      58.629  82.384  27.417  1.00  0.00           C
ATOM   4245  CD  PRO A 287      57.806  81.240  28.069  1.00  0.00           C
ATOM   4246  HA  PRO A 287      60.369  79.958  28.748  1.00  0.00           H
ATOM   4247  HB2 PRO A 287      60.711  82.558  27.590  1.00  0.00           H
ATOM   4248  HB3 PRO A 287      60.086  81.084  26.684  1.00  0.00           H
ATOM   4249  HG2 PRO A 287      58.433  83.272  28.019  1.00  0.00           H
ATOM   4250  HG3 PRO A 287      58.442  82.570  26.359  1.00  0.00           H
ATOM   4251  HD2 PRO A 287      56.873  81.723  28.360  1.00  0.00           H
ATOM   4252  HD3 PRO A 287      57.630  80.438  27.352  1.00  0.00           H
ATOM   4253  N   ALA A 288      61.950  81.105  30.264  1.00  0.00           N
ATOM   4254  CA  ALA A 288      62.913  81.709  31.216  1.00  0.00           C
ATOM   4255  C   ALA A 288      63.769  82.853  30.633  1.00  0.00           C
ATOM   4256  O   ALA A 288      63.766  83.109  29.423  1.00  0.00           O
ATOM   4257  CB  ALA A 288      63.857  80.630  31.884  1.00  0.00           C
ATOM   4258  H   ALA A 288      62.244  80.282  29.756  1.00  0.00           H
ATOM   4259  HA  ALA A 288      62.288  82.134  32.001  1.00  0.00           H
ATOM   4260  HB1 ALA A 288      64.421  80.211  31.051  1.00  0.00           H
ATOM   4261  HB2 ALA A 288      64.625  80.948  32.589  1.00  0.00           H
ATOM   4262  HB3 ALA A 288      63.231  79.900  32.397  1.00  0.00           H
ATOM   4263  N   VAL A 289      64.586  83.561  31.426  1.00  0.00           N
ATOM   4264  CA  VAL A 289      65.610  84.507  30.886  1.00  0.00           C
ATOM   4265  C   VAL A 289      66.947  84.290  31.608  1.00  0.00           C
ATOM   4266  O   VAL A 289      67.031  83.657  32.683  1.00  0.00           O
ATOM   4267  CB  VAL A 289      65.144  85.961  30.878  1.00  0.00           C
ATOM   4268  CG1 VAL A 289      63.884  86.226  29.983  1.00  0.00           C
ATOM   4269  CG2 VAL A 289      64.990  86.512  32.301  1.00  0.00           C
ATOM   4270  H   VAL A 289      64.661  83.309  32.401  1.00  0.00           H
ATOM   4271  HA  VAL A 289      65.749  84.287  29.827  1.00  0.00           H
ATOM   4272  HB  VAL A 289      65.957  86.549  30.453  1.00  0.00           H
ATOM   4273 HG11 VAL A 289      64.049  85.868  28.967  1.00  0.00           H
ATOM   4274 HG12 VAL A 289      63.060  85.603  30.329  1.00  0.00           H
ATOM   4275 HG13 VAL A 289      63.505  87.234  30.152  1.00  0.00           H
ATOM   4276 HG21 VAL A 289      65.810  86.265  32.975  1.00  0.00           H
ATOM   4277 HG22 VAL A 289      64.694  87.558  32.218  1.00  0.00           H
ATOM   4278 HG23 VAL A 289      64.118  86.118  32.823  1.00  0.00           H
ATOM   4279  N   LEU A 290      68.010  84.929  31.076  1.00  0.00           N
ATOM   4280  CA  LEU A 290      69.400  84.638  31.513  1.00  0.00           C
ATOM   4281  C   LEU A 290      70.172  85.976  31.752  1.00  0.00           C
ATOM   4282  O   LEU A 290      70.395  86.795  30.842  1.00  0.00           O
ATOM   4283  CB  LEU A 290      70.024  83.692  30.464  1.00  0.00           C
ATOM   4284  CG  LEU A 290      71.355  82.994  30.842  1.00  0.00           C
ATOM   4285  CD1 LEU A 290      72.533  83.946  30.874  1.00  0.00           C
ATOM   4286  CD2 LEU A 290      71.268  82.207  32.143  1.00  0.00           C
ATOM   4287  OXT LEU A 290      70.711  86.124  32.850  1.00  0.00           O
ATOM   4288  H   LEU A 290      67.895  85.447  30.217  1.00  0.00           H
ATOM   4289  HA  LEU A 290      69.327  84.060  32.434  1.00  0.00           H
ATOM   4290  HB2 LEU A 290      69.306  82.905  30.235  1.00  0.00           H
ATOM   4291  HB3 LEU A 290      70.116  84.255  29.534  1.00  0.00           H
ATOM   4292  HG  LEU A 290      71.640  82.309  30.043  1.00  0.00           H
ATOM   4293 HD11 LEU A 290      72.586  84.504  31.808  1.00  0.00           H
ATOM   4294 HD12 LEU A 290      73.403  83.332  31.106  1.00  0.00           H
ATOM   4295 HD13 LEU A 290      72.620  84.545  29.968  1.00  0.00           H
ATOM   4296 HD21 LEU A 290      70.382  81.588  32.002  1.00  0.00           H
ATOM   4297 HD22 LEU A 290      72.115  81.526  32.232  1.00  0.00           H
ATOM   4298 HD23 LEU A 290      71.163  82.790  33.058  1.00  0.00           H
TER    4299      LEU A 290 
ATOM   4300  N   GLN B   9      35.817  82.978  21.211  1.00  0.06           N
ATOM   4301  CA  GLN B   9      34.444  83.246  21.873  1.00  0.06           C
ATOM   4302  C   GLN B   9      33.522  82.051  21.623  1.00  0.06           C
ATOM   4303  O   GLN B   9      33.562  81.515  20.543  1.00  0.06           O
ATOM   4304  CB  GLN B   9      33.950  84.570  21.265  1.00  0.06           C
ATOM   4305  CG  GLN B   9      32.571  84.914  21.820  1.00  0.06           C
ATOM   4306  CD  GLN B   9      31.399  84.507  20.882  1.00  0.06           C
ATOM   4307  NE2 GLN B   9      30.280  84.133  21.460  1.00  0.06           N
ATOM   4308  OE1 GLN B   9      31.563  84.492  19.671  1.00  0.06           O
ATOM   4309  HA  GLN B   9      34.546  83.408  22.946  1.00  0.06           H
ATOM   4310  HB2 GLN B   9      34.529  85.351  21.757  1.00  0.06           H
ATOM   4311  HB3 GLN B   9      34.079  84.506  20.184  1.00  0.06           H
ATOM   4312  HG2 GLN B   9      32.473  84.607  22.861  1.00  0.06           H
ATOM   4313  HG3 GLN B   9      32.572  85.999  21.919  1.00  0.06           H
ATOM   4314 HE21 GLN B   9      29.637  83.686  20.822  1.00  0.06           H
ATOM   4315 HE22 GLN B   9      30.187  84.099  22.465  1.00  0.06           H
ATOM   4316  H1  GLN B   9      36.345  83.839  21.220  1.00  0.06           H
ATOM   4317  H2  GLN B   9      36.366  82.294  21.711  1.00  0.06           H
ATOM   4318  H3  GLN B   9      35.714  82.610  20.276  1.00  0.06           H
ATOM   4319  N   GLN B  10      32.693  81.608  22.667  1.00  0.02           N
ATOM   4320  CA  GLN B  10      31.860  80.388  22.719  1.00  0.02           C
ATOM   4321  C   GLN B  10      30.467  80.518  23.449  1.00  0.02           C
ATOM   4322  O   GLN B  10      30.159  81.459  24.104  1.00  0.02           O
ATOM   4323  CB  GLN B  10      32.691  79.243  23.370  1.00  0.02           C
ATOM   4324  CG  GLN B  10      33.938  78.822  22.490  1.00  0.02           C
ATOM   4325  CD  GLN B  10      35.250  79.593  22.752  1.00  0.02           C
ATOM   4326  NE2 GLN B  10      36.418  79.124  22.267  1.00  0.02           N
ATOM   4327  OE1 GLN B  10      35.275  80.580  23.429  1.00  0.02           O
ATOM   4328  H   GLN B  10      32.756  82.204  23.480  1.00  0.02           H
ATOM   4329  HA  GLN B  10      31.657  80.083  21.692  1.00  0.02           H
ATOM   4330  HB2 GLN B  10      33.077  79.660  24.300  1.00  0.02           H
ATOM   4331  HB3 GLN B  10      32.050  78.368  23.484  1.00  0.02           H
ATOM   4332  HG2 GLN B  10      34.082  77.761  22.697  1.00  0.02           H
ATOM   4333  HG3 GLN B  10      33.641  78.959  21.450  1.00  0.02           H
ATOM   4334 HE21 GLN B  10      37.185  79.704  22.576  1.00  0.02           H
ATOM   4335 HE22 GLN B  10      36.504  78.217  21.830  1.00  0.02           H
ATOM   4336  N   GLN B  11      29.576  79.526  23.293  1.00  0.04           N
ATOM   4337  CA  GLN B  11      28.185  79.484  23.715  1.00  0.04           C
ATOM   4338  C   GLN B  11      27.795  79.705  25.206  1.00  0.04           C
ATOM   4339  O   GLN B  11      26.599  79.924  25.436  1.00  0.04           O
ATOM   4340  CB  GLN B  11      27.470  78.153  23.175  1.00  0.04           C
ATOM   4341  CG  GLN B  11      27.977  77.043  24.021  1.00  0.04           C
ATOM   4342  CD  GLN B  11      27.616  75.698  23.279  1.00  0.04           C
ATOM   4343  NE2 GLN B  11      28.368  74.686  23.307  1.00  0.04           N
ATOM   4344  OE1 GLN B  11      26.656  75.639  22.547  1.00  0.04           O
ATOM   4345  H   GLN B  11      29.863  78.855  22.595  1.00  0.04           H
ATOM   4346  HA  GLN B  11      27.733  80.331  23.199  1.00  0.04           H
ATOM   4347  HB2 GLN B  11      26.418  78.411  23.300  1.00  0.04           H
ATOM   4348  HB3 GLN B  11      27.702  77.936  22.132  1.00  0.04           H
ATOM   4349  HG2 GLN B  11      29.058  76.991  24.150  1.00  0.04           H
ATOM   4350  HG3 GLN B  11      27.485  76.941  24.989  1.00  0.04           H
ATOM   4351 HE21 GLN B  11      28.103  73.924  22.699  1.00  0.04           H
ATOM   4352 HE22 GLN B  11      29.126  74.721  23.974  1.00  0.04           H
ATOM   4353  N   VAL B  12      28.812  79.799  26.105  1.00 -0.01           N
ATOM   4354  CA  VAL B  12      28.530  80.340  27.480  1.00 -0.01           C
ATOM   4355  C   VAL B  12      29.454  81.462  27.872  1.00 -0.01           C
ATOM   4356  O   VAL B  12      30.554  81.596  27.378  1.00 -0.01           O
ATOM   4357  CB  VAL B  12      28.580  79.283  28.570  1.00 -0.01           C
ATOM   4358  CG1 VAL B  12      27.600  78.059  28.377  1.00 -0.01           C
ATOM   4359  CG2 VAL B  12      30.028  78.739  28.796  1.00 -0.01           C
ATOM   4360  H   VAL B  12      29.756  79.700  25.761  1.00 -0.01           H
ATOM   4361  HA  VAL B  12      27.530  80.762  27.586  1.00 -0.01           H
ATOM   4362  HB  VAL B  12      28.261  79.708  29.521  1.00 -0.01           H
ATOM   4363 HG11 VAL B  12      26.547  78.336  28.318  1.00 -0.01           H
ATOM   4364 HG12 VAL B  12      27.843  77.515  27.464  1.00 -0.01           H
ATOM   4365 HG13 VAL B  12      27.668  77.481  29.299  1.00 -0.01           H
ATOM   4366 HG21 VAL B  12      30.425  78.400  27.839  1.00 -0.01           H
ATOM   4367 HG22 VAL B  12      30.665  79.535  29.182  1.00 -0.01           H
ATOM   4368 HG23 VAL B  12      30.107  77.816  29.371  1.00 -0.01           H
ATOM   4369  N   THR B  13      29.037  82.282  28.845  1.00  0.00           N
ATOM   4370  CA  THR B  13      29.862  83.147  29.710  1.00  0.00           C
ATOM   4371  C   THR B  13      30.307  82.575  31.098  1.00  0.00           C
ATOM   4372  O   THR B  13      29.665  81.663  31.560  1.00  0.00           O
ATOM   4373  CB  THR B  13      29.283  84.549  29.909  1.00  0.00           C
ATOM   4374  CG2 THR B  13      29.140  85.503  28.716  1.00  0.00           C
ATOM   4375  OG1 THR B  13      28.052  84.278  30.540  1.00  0.00           O
ATOM   4376  H   THR B  13      28.101  82.102  29.178  1.00  0.00           H
ATOM   4377  HA  THR B  13      30.836  83.197  29.223  1.00  0.00           H
ATOM   4378  HB  THR B  13      29.830  85.070  30.695  1.00  0.00           H
ATOM   4379  HG1 THR B  13      27.404  83.879  29.955  1.00  0.00           H
ATOM   4380 HG21 THR B  13      28.914  85.105  27.727  1.00  0.00           H
ATOM   4381 HG22 THR B  13      28.386  86.261  28.930  1.00  0.00           H
ATOM   4382 HG23 THR B  13      30.062  86.034  28.478  1.00  0.00           H
ATOM   4383  N   ALA B  14      31.291  83.177  31.698  1.00  0.00           N
ATOM   4384  CA  ALA B  14      31.864  82.855  32.952  1.00  0.00           C
ATOM   4385  C   ALA B  14      30.745  82.878  34.038  1.00  0.00           C
ATOM   4386  O   ALA B  14      30.518  81.938  34.842  1.00  0.00           O
ATOM   4387  CB  ALA B  14      33.012  83.813  33.311  1.00  0.00           C
ATOM   4388  H   ALA B  14      31.786  83.816  31.093  1.00  0.00           H
ATOM   4389  HA  ALA B  14      32.223  81.827  32.919  1.00  0.00           H
ATOM   4390  HB1 ALA B  14      33.659  83.914  32.440  1.00  0.00           H
ATOM   4391  HB2 ALA B  14      32.636  84.814  33.523  1.00  0.00           H
ATOM   4392  HB3 ALA B  14      33.712  83.412  34.044  1.00  0.00           H
ATOM   4393  N   ASP B  15      30.029  84.041  34.001  1.00  0.00           N
ATOM   4394  CA  ASP B  15      28.726  84.307  34.588  1.00  0.00           C
ATOM   4395  C   ASP B  15      27.730  83.057  34.606  1.00  0.00           C
ATOM   4396  O   ASP B  15      27.303  82.645  35.691  1.00  0.00           O
ATOM   4397  CB  ASP B  15      27.916  85.430  33.893  1.00  0.00           C
ATOM   4398  CG  ASP B  15      28.496  86.642  33.199  1.00  0.00           C
ATOM   4399  OD1 ASP B  15      29.758  86.811  33.259  1.00  0.00           O
ATOM   4400  OD2 ASP B  15      27.728  87.516  32.670  1.00  0.00           O
ATOM   4401  H   ASP B  15      30.368  84.820  33.454  1.00  0.00           H
ATOM   4402  HA  ASP B  15      28.911  84.593  35.623  1.00  0.00           H
ATOM   4403  HB2 ASP B  15      27.365  84.963  33.077  1.00  0.00           H
ATOM   4404  HB3 ASP B  15      27.154  85.917  34.501  1.00  0.00           H
ATOM   4405  N   GLU B  16      27.415  82.434  33.436  1.00  0.01           N
ATOM   4406  CA  GLU B  16      26.407  81.348  33.276  1.00  0.01           C
ATOM   4407  C   GLU B  16      26.995  80.006  33.827  1.00  0.01           C
ATOM   4408  O   GLU B  16      26.280  79.123  34.188  1.00  0.01           O
ATOM   4409  CB  GLU B  16      26.177  81.225  31.856  1.00  0.01           C
ATOM   4410  CG  GLU B  16      25.313  82.453  31.433  1.00  0.01           C
ATOM   4411  CD  GLU B  16      25.224  82.691  29.954  1.00  0.01           C
ATOM   4412  OE1 GLU B  16      26.244  82.914  29.281  1.00  0.01           O
ATOM   4413  OE2 GLU B  16      24.092  82.994  29.536  1.00  0.01           O
ATOM   4414  H   GLU B  16      27.975  82.676  32.631  1.00  0.01           H
ATOM   4415  HA  GLU B  16      25.431  81.434  33.754  1.00  0.01           H
ATOM   4416  HB2 GLU B  16      27.102  81.134  31.287  1.00  0.01           H
ATOM   4417  HB3 GLU B  16      25.589  80.333  31.639  1.00  0.01           H
ATOM   4418  HG2 GLU B  16      24.345  82.266  31.898  1.00  0.01           H
ATOM   4419  HG3 GLU B  16      25.857  83.287  31.875  1.00  0.01           H
ATOM   4420  N   VAL B  17      28.357  79.889  33.820  1.00 -0.03           N
ATOM   4421  CA  VAL B  17      29.049  78.760  34.471  1.00 -0.03           C
ATOM   4422  C   VAL B  17      28.971  78.852  35.998  1.00 -0.03           C
ATOM   4423  O   VAL B  17      28.542  77.906  36.637  1.00 -0.03           O
ATOM   4424  CB  VAL B  17      30.477  78.624  33.878  1.00 -0.03           C
ATOM   4425  CG1 VAL B  17      31.244  77.500  34.550  1.00 -0.03           C
ATOM   4426  CG2 VAL B  17      30.469  78.421  32.346  1.00 -0.03           C
ATOM   4427  H   VAL B  17      28.941  80.552  33.331  1.00 -0.03           H
ATOM   4428  HA  VAL B  17      28.509  77.881  34.116  1.00 -0.03           H
ATOM   4429  HB  VAL B  17      31.000  79.541  34.148  1.00 -0.03           H
ATOM   4430 HG11 VAL B  17      31.357  77.541  35.634  1.00 -0.03           H
ATOM   4431 HG12 VAL B  17      30.740  76.568  34.292  1.00 -0.03           H
ATOM   4432 HG13 VAL B  17      32.270  77.406  34.194  1.00 -0.03           H
ATOM   4433 HG21 VAL B  17      31.506  78.294  32.033  1.00 -0.03           H
ATOM   4434 HG22 VAL B  17      30.043  77.450  32.094  1.00 -0.03           H
ATOM   4435 HG23 VAL B  17      29.890  79.209  31.864  1.00 -0.03           H
ATOM   4436  N   GLY B  18      29.288  80.010  36.452  1.00  0.01           N
ATOM   4437  CA  GLY B  18      29.109  80.493  37.846  1.00  0.01           C
ATOM   4438  C   GLY B  18      27.801  80.224  38.504  1.00  0.01           C
ATOM   4439  O   GLY B  18      27.676  79.703  39.619  1.00  0.01           O
ATOM   4440  H   GLY B  18      29.564  80.707  35.775  1.00  0.01           H
ATOM   4441  HA2 GLY B  18      29.855  80.158  38.566  1.00  0.01           H
ATOM   4442  HA3 GLY B  18      29.212  81.578  37.826  1.00  0.01           H
ATOM   4443  N   ASP B  19      26.746  80.574  37.707  1.00  0.00           N
ATOM   4444  CA  ASP B  19      25.341  80.444  38.068  1.00  0.00           C
ATOM   4445  C   ASP B  19      24.961  78.977  38.076  1.00  0.00           C
ATOM   4446  O   ASP B  19      24.164  78.512  38.925  1.00  0.00           O
ATOM   4447  CB  ASP B  19      24.446  81.172  36.986  1.00  0.00           C
ATOM   4448  CG  ASP B  19      22.919  80.898  37.163  1.00  0.00           C
ATOM   4449  OD1 ASP B  19      22.406  80.961  38.315  1.00  0.00           O
ATOM   4450  OD2 ASP B  19      22.261  80.547  36.140  1.00  0.00           O
ATOM   4451  H   ASP B  19      26.930  81.205  36.940  1.00  0.00           H
ATOM   4452  HA  ASP B  19      25.171  80.898  39.044  1.00  0.00           H
ATOM   4453  HB2 ASP B  19      24.615  82.248  37.006  1.00  0.00           H
ATOM   4454  HB3 ASP B  19      24.646  80.749  36.002  1.00  0.00           H
ATOM   4455  N   TRP B  20      25.563  78.126  37.205  1.00  0.03           N
ATOM   4456  CA  TRP B  20      25.337  76.654  37.046  1.00  0.03           C
ATOM   4457  C   TRP B  20      25.982  75.898  38.211  1.00  0.03           C
ATOM   4458  O   TRP B  20      25.390  74.942  38.701  1.00  0.03           O
ATOM   4459  CB  TRP B  20      25.720  76.078  35.697  1.00  0.03           C
ATOM   4460  CG  TRP B  20      25.189  74.631  35.492  1.00  0.03           C
ATOM   4461  CD1 TRP B  20      23.955  74.320  34.958  1.00  0.03           C
ATOM   4462  CD2 TRP B  20      25.829  73.355  35.641  1.00  0.03           C
ATOM   4463  CE2 TRP B  20      24.925  72.298  35.282  1.00  0.03           C
ATOM   4464  CE3 TRP B  20      27.096  72.983  36.062  1.00  0.03           C
ATOM   4465  NE1 TRP B  20      23.771  72.951  34.954  1.00  0.03           N
ATOM   4466  CZ2 TRP B  20      25.374  70.964  35.156  1.00  0.03           C
ATOM   4467  CZ3 TRP B  20      27.537  71.639  35.874  1.00  0.03           C
ATOM   4468  CH2 TRP B  20      26.701  70.576  35.439  1.00  0.03           C
ATOM   4469  H   TRP B  20      26.124  78.462  36.436  1.00  0.03           H
ATOM   4470  HA  TRP B  20      24.255  76.525  37.058  1.00  0.03           H
ATOM   4471  HB2 TRP B  20      25.318  76.777  34.963  1.00  0.03           H
ATOM   4472  HB3 TRP B  20      26.800  76.001  35.574  1.00  0.03           H
ATOM   4473  HD1 TRP B  20      23.195  75.042  34.699  1.00  0.03           H
ATOM   4474  HE1 TRP B  20      22.935  72.527  34.578  1.00  0.03           H
ATOM   4475  HE3 TRP B  20      27.824  73.735  36.328  1.00  0.03           H
ATOM   4476  HZ2 TRP B  20      24.702  70.206  34.783  1.00  0.03           H
ATOM   4477  HZ3 TRP B  20      28.532  71.376  36.201  1.00  0.03           H
ATOM   4478  HH2 TRP B  20      26.990  69.551  35.258  1.00  0.03           H
ATOM   4479  N   TYR B  21      27.138  76.293  38.733  1.00  0.00           N
ATOM   4480  CA  TYR B  21      27.722  75.629  39.934  1.00  0.00           C
ATOM   4481  C   TYR B  21      27.129  75.923  41.302  1.00  0.00           C
ATOM   4482  O   TYR B  21      26.939  75.028  42.118  1.00  0.00           O
ATOM   4483  CB  TYR B  21      29.273  75.911  39.803  1.00  0.00           C
ATOM   4484  CG  TYR B  21      30.031  74.789  39.108  1.00  0.00           C
ATOM   4485  CD1 TYR B  21      30.457  73.626  39.752  1.00  0.00           C
ATOM   4486  CD2 TYR B  21      30.303  74.919  37.720  1.00  0.00           C
ATOM   4487  CE1 TYR B  21      31.133  72.595  39.067  1.00  0.00           C
ATOM   4488  CE2 TYR B  21      30.934  73.939  36.961  1.00  0.00           C
ATOM   4489  CZ  TYR B  21      31.401  72.773  37.649  1.00  0.00           C
ATOM   4490  OH  TYR B  21      32.242  71.919  36.958  1.00  0.00           O
ATOM   4491  H   TYR B  21      27.474  77.163  38.345  1.00  0.00           H
ATOM   4492  HA  TYR B  21      27.576  74.557  39.797  1.00  0.00           H
ATOM   4493  HB2 TYR B  21      29.427  76.850  39.273  1.00  0.00           H
ATOM   4494  HB3 TYR B  21      29.706  76.035  40.796  1.00  0.00           H
ATOM   4495  HD1 TYR B  21      30.196  73.468  40.788  1.00  0.00           H
ATOM   4496  HD2 TYR B  21      29.974  75.795  37.181  1.00  0.00           H
ATOM   4497  HE1 TYR B  21      31.517  71.706  39.544  1.00  0.00           H
ATOM   4498  HE2 TYR B  21      31.010  74.005  35.885  1.00  0.00           H
ATOM   4499  HH  TYR B  21      32.599  72.427  36.225  1.00  0.00           H
ATOM   4500  N   ASP B  22      26.687  77.151  41.571  1.00  0.02           N
ATOM   4501  CA  ASP B  22      25.902  77.368  42.793  1.00  0.02           C
ATOM   4502  C   ASP B  22      24.523  76.596  42.887  1.00  0.02           C
ATOM   4503  O   ASP B  22      24.017  76.338  44.000  1.00  0.02           O
ATOM   4504  CB  ASP B  22      25.645  78.856  43.069  1.00  0.02           C
ATOM   4505  CG  ASP B  22      26.854  79.737  43.317  1.00  0.02           C
ATOM   4506  OD1 ASP B  22      27.968  79.197  43.562  1.00  0.02           O
ATOM   4507  OD2 ASP B  22      26.680  80.920  43.334  1.00  0.02           O
ATOM   4508  H   ASP B  22      26.810  77.890  40.893  1.00  0.02           H
ATOM   4509  HA  ASP B  22      26.476  77.032  43.657  1.00  0.02           H
ATOM   4510  HB2 ASP B  22      25.204  79.299  42.176  1.00  0.02           H
ATOM   4511  HB3 ASP B  22      24.863  78.893  43.827  1.00  0.02           H
ATOM   4512  N   LYS B  23      24.034  76.233  41.702  1.00  0.00           N
ATOM   4513  CA  LYS B  23      22.816  75.467  41.606  1.00  0.00           C
ATOM   4514  C   LYS B  23      23.020  73.910  41.600  1.00  0.00           C
ATOM   4515  O   LYS B  23      22.223  73.183  42.182  1.00  0.00           O
ATOM   4516  CB  LYS B  23      22.179  75.830  40.269  1.00  0.00           C
ATOM   4517  CG  LYS B  23      21.448  77.112  40.268  1.00  0.00           C
ATOM   4518  CD  LYS B  23      20.951  77.767  38.951  1.00  0.00           C
ATOM   4519  CE  LYS B  23      19.802  78.764  39.115  1.00  0.00           C
ATOM   4520  NZ  LYS B  23      19.792  79.629  37.934  1.00  0.00           N
ATOM   4521  H   LYS B  23      24.371  76.637  40.839  1.00  0.00           H
ATOM   4522  HA  LYS B  23      22.169  75.731  42.443  1.00  0.00           H
ATOM   4523  HB2 LYS B  23      22.955  75.779  39.505  1.00  0.00           H
ATOM   4524  HB3 LYS B  23      21.400  75.075  40.161  1.00  0.00           H
ATOM   4525  HG2 LYS B  23      20.662  76.937  41.003  1.00  0.00           H
ATOM   4526  HG3 LYS B  23      22.145  77.880  40.603  1.00  0.00           H
ATOM   4527  HD2 LYS B  23      21.828  78.183  38.455  1.00  0.00           H
ATOM   4528  HD3 LYS B  23      20.537  76.911  38.419  1.00  0.00           H
ATOM   4529  HE2 LYS B  23      18.887  78.193  39.273  1.00  0.00           H
ATOM   4530  HE3 LYS B  23      19.958  79.319  40.040  1.00  0.00           H
ATOM   4531  HZ1 LYS B  23      20.700  80.053  37.805  1.00  0.00           H
ATOM   4532  HZ2 LYS B  23      19.562  79.060  37.132  1.00  0.00           H
ATOM   4533  HZ3 LYS B  23      19.155  80.412  37.965  1.00  0.00           H
ATOM   4534  N   PHE B  24      24.040  73.471  40.901  1.00 -0.02           N
ATOM   4535  CA  PHE B  24      24.139  71.996  40.585  1.00 -0.02           C
ATOM   4536  C   PHE B  24      25.514  71.396  41.000  1.00 -0.02           C
ATOM   4537  O   PHE B  24      25.641  70.168  40.916  1.00 -0.02           O
ATOM   4538  CB  PHE B  24      23.902  71.741  39.091  1.00 -0.02           C
ATOM   4539  CG  PHE B  24      22.531  72.097  38.633  1.00 -0.02           C
ATOM   4540  CD1 PHE B  24      21.295  71.330  38.826  1.00 -0.02           C
ATOM   4541  CD2 PHE B  24      22.422  73.310  37.948  1.00 -0.02           C
ATOM   4542  CE1 PHE B  24      20.115  71.721  38.264  1.00 -0.02           C
ATOM   4543  CE2 PHE B  24      21.180  73.736  37.411  1.00 -0.02           C
ATOM   4544  CZ  PHE B  24      20.099  72.924  37.546  1.00 -0.02           C
ATOM   4545  H   PHE B  24      24.569  74.149  40.371  1.00 -0.02           H
ATOM   4546  HA  PHE B  24      23.382  71.457  41.154  1.00 -0.02           H
ATOM   4547  HB2 PHE B  24      24.692  72.213  38.509  1.00 -0.02           H
ATOM   4548  HB3 PHE B  24      23.974  70.671  38.892  1.00 -0.02           H
ATOM   4549  HD1 PHE B  24      21.270  70.435  39.430  1.00 -0.02           H
ATOM   4550  HD2 PHE B  24      23.243  73.999  37.814  1.00 -0.02           H
ATOM   4551  HE1 PHE B  24      19.293  71.061  38.499  1.00 -0.02           H
ATOM   4552  HE2 PHE B  24      21.097  74.728  36.991  1.00 -0.02           H
ATOM   4553  HZ  PHE B  24      19.135  73.310  37.248  1.00 -0.02           H
ATOM   4554  N   GLY B  25      26.515  72.177  41.459  1.00  0.01           N
ATOM   4555  CA  GLY B  25      27.896  71.690  41.628  1.00  0.01           C
ATOM   4556  C   GLY B  25      27.993  70.617  42.680  1.00  0.01           C
ATOM   4557  O   GLY B  25      28.889  69.809  42.602  1.00  0.01           O
ATOM   4558  H   GLY B  25      26.355  73.164  41.597  1.00  0.01           H
ATOM   4559  HA2 GLY B  25      28.131  71.224  40.671  1.00  0.01           H
ATOM   4560  HA3 GLY B  25      28.601  72.437  41.993  1.00  0.01           H
ATOM   4561  N   GLU B  26      27.142  70.532  43.684  1.00 -0.01           N
ATOM   4562  CA  GLU B  26      27.210  69.510  44.729  1.00 -0.01           C
ATOM   4563  C   GLU B  26      26.984  68.085  44.202  1.00 -0.01           C
ATOM   4564  O   GLU B  26      27.354  67.128  44.908  1.00 -0.01           O
ATOM   4565  CB  GLU B  26      26.152  69.876  45.858  1.00 -0.01           C
ATOM   4566  CG  GLU B  26      26.514  69.133  47.149  1.00 -0.01           C
ATOM   4567  CD  GLU B  26      27.813  69.729  47.774  1.00 -0.01           C
ATOM   4568  OE1 GLU B  26      28.219  70.853  47.526  1.00 -0.01           O
ATOM   4569  OE2 GLU B  26      28.315  68.963  48.611  1.00 -0.01           O
ATOM   4570  H   GLU B  26      26.364  71.177  43.689  1.00 -0.01           H
ATOM   4571  HA  GLU B  26      28.216  69.528  45.148  1.00 -0.01           H
ATOM   4572  HB2 GLU B  26      26.274  70.939  46.066  1.00 -0.01           H
ATOM   4573  HB3 GLU B  26      25.121  69.622  45.614  1.00 -0.01           H
ATOM   4574  HG2 GLU B  26      25.694  69.375  47.824  1.00 -0.01           H
ATOM   4575  HG3 GLU B  26      26.565  68.051  47.028  1.00 -0.01           H
ATOM   4576  N   VAL B  27      26.493  67.896  42.962  1.00 -0.16           N
ATOM   4577  CA  VAL B  27      26.262  66.485  42.382  1.00 -0.16           C
ATOM   4578  C   VAL B  27      27.569  65.750  42.310  1.00 -0.16           C
ATOM   4579  O   VAL B  27      27.630  64.558  42.653  1.00 -0.16           O
ATOM   4580  CB  VAL B  27      25.508  66.711  41.043  1.00 -0.16           C
ATOM   4581  CG1 VAL B  27      26.354  67.214  39.900  1.00 -0.16           C
ATOM   4582  CG2 VAL B  27      24.879  65.383  40.582  1.00 -0.16           C
ATOM   4583  H   VAL B  27      26.116  68.655  42.414  1.00 -0.16           H
ATOM   4584  HA  VAL B  27      25.553  66.019  43.066  1.00 -0.16           H
ATOM   4585  HB  VAL B  27      24.700  67.425  41.201  1.00 -0.16           H
ATOM   4586 HG11 VAL B  27      27.149  66.480  39.766  1.00 -0.16           H
ATOM   4587 HG12 VAL B  27      25.736  67.371  39.016  1.00 -0.16           H
ATOM   4588 HG13 VAL B  27      26.907  68.125  40.126  1.00 -0.16           H
ATOM   4589 HG21 VAL B  27      24.282  65.225  41.481  1.00 -0.16           H
ATOM   4590 HG22 VAL B  27      24.207  65.432  39.725  1.00 -0.16           H
ATOM   4591 HG23 VAL B  27      25.648  64.616  40.492  1.00 -0.16           H
ATOM   4592  N   TYR B  28      28.705  66.450  42.033  1.00 -0.49           N
ATOM   4593  CA  TYR B  28      29.992  65.802  42.094  1.00 -0.49           C
ATOM   4594  C   TYR B  28      30.444  65.322  43.401  1.00 -0.49           C
ATOM   4595  O   TYR B  28      30.882  64.205  43.579  1.00 -0.49           O
ATOM   4596  CB  TYR B  28      31.001  66.843  41.476  1.00 -0.49           C
ATOM   4597  CG  TYR B  28      30.515  67.374  40.143  1.00 -0.49           C
ATOM   4598  CD1 TYR B  28      30.242  66.423  39.146  1.00 -0.49           C
ATOM   4599  CD2 TYR B  28      30.363  68.774  39.843  1.00 -0.49           C
ATOM   4600  CE1 TYR B  28      29.763  66.884  37.871  1.00 -0.49           C
ATOM   4601  CE2 TYR B  28      29.930  69.226  38.634  1.00 -0.49           C
ATOM   4602  CZ  TYR B  28      29.606  68.242  37.640  1.00 -0.49           C
ATOM   4603  OH  TYR B  28      29.160  68.576  36.338  1.00 -0.49           O
ATOM   4604  H   TYR B  28      28.609  67.432  41.816  1.00 -0.49           H
ATOM   4605  HA  TYR B  28      29.944  64.940  41.429  1.00 -0.49           H
ATOM   4606  HB2 TYR B  28      31.216  67.645  42.183  1.00 -0.49           H
ATOM   4607  HB3 TYR B  28      31.953  66.391  41.196  1.00 -0.49           H
ATOM   4608  HD1 TYR B  28      30.467  65.380  39.316  1.00 -0.49           H
ATOM   4609  HD2 TYR B  28      30.506  69.394  40.715  1.00 -0.49           H
ATOM   4610  HE1 TYR B  28      29.723  66.117  37.112  1.00 -0.49           H
ATOM   4611  HE2 TYR B  28      29.742  70.283  38.512  1.00 -0.49           H
ATOM   4612  HH  TYR B  28      28.354  68.159  36.026  1.00 -0.49           H
ATOM   4613  N   HID B  29      30.266  66.138  44.410  1.00  0.08           N
ATOM   4614  CA  HID B  29      30.573  65.843  45.785  1.00  0.08           C
ATOM   4615  C   HID B  29      29.489  64.950  46.395  1.00  0.08           C
ATOM   4616  O   HID B  29      29.665  64.471  47.530  1.00  0.08           O
ATOM   4617  CB  HID B  29      30.637  67.150  46.625  1.00  0.08           C
ATOM   4618  CG  HID B  29      31.815  68.081  46.207  1.00  0.08           C
ATOM   4619  CD2 HID B  29      31.868  69.432  46.303  1.00  0.08           C
ATOM   4620  ND1 HID B  29      33.162  67.700  46.030  1.00  0.08           N
ATOM   4621  CE1 HID B  29      33.880  68.784  46.012  1.00  0.08           C
ATOM   4622  NE2 HID B  29      33.105  69.875  46.072  1.00  0.08           N
ATOM   4623  H   HID B  29      29.669  66.902  44.127  1.00  0.08           H
ATOM   4624  HA  HID B  29      31.526  65.334  45.927  1.00  0.08           H
ATOM   4625  HB2 HID B  29      29.679  67.669  46.592  1.00  0.08           H
ATOM   4626  HB3 HID B  29      30.756  66.794  47.648  1.00  0.08           H
ATOM   4627  HD1 HID B  29      33.542  66.769  45.931  1.00  0.08           H
ATOM   4628  HD2 HID B  29      31.003  70.038  46.527  1.00  0.08           H
ATOM   4629  HE1 HID B  29      34.947  68.948  45.990  1.00  0.08           H
ATOM   4630  N   LEU B  30      28.461  64.540  45.693  1.00 -0.01           N
ATOM   4631  CA  LEU B  30      27.566  63.435  46.115  1.00 -0.01           C
ATOM   4632  C   LEU B  30      27.935  62.107  45.383  1.00 -0.01           C
ATOM   4633  O   LEU B  30      27.301  61.129  45.712  1.00 -0.01           O
ATOM   4634  CB  LEU B  30      26.143  63.721  45.823  1.00 -0.01           C
ATOM   4635  CG  LEU B  30      25.638  64.644  46.993  1.00 -0.01           C
ATOM   4636  CD1 LEU B  30      24.346  65.366  46.613  1.00 -0.01           C
ATOM   4637  CD2 LEU B  30      25.331  63.754  48.228  1.00 -0.01           C
ATOM   4638  H   LEU B  30      28.337  64.993  44.799  1.00 -0.01           H
ATOM   4639  HA  LEU B  30      27.651  63.114  47.153  1.00 -0.01           H
ATOM   4640  HB2 LEU B  30      26.171  64.347  44.931  1.00 -0.01           H
ATOM   4641  HB3 LEU B  30      25.466  62.871  45.737  1.00 -0.01           H
ATOM   4642  HG  LEU B  30      26.344  65.410  47.314  1.00 -0.01           H
ATOM   4643 HD11 LEU B  30      23.623  64.639  46.242  1.00 -0.01           H
ATOM   4644 HD12 LEU B  30      23.870  65.856  47.463  1.00 -0.01           H
ATOM   4645 HD13 LEU B  30      24.472  66.077  45.796  1.00 -0.01           H
ATOM   4646 HD21 LEU B  30      24.598  63.001  47.940  1.00 -0.01           H
ATOM   4647 HD22 LEU B  30      26.238  63.264  48.582  1.00 -0.01           H
ATOM   4648 HD23 LEU B  30      24.895  64.441  48.954  1.00 -0.01           H
ATOM   4649  N   THR B  31      28.767  62.104  44.410  1.00 -0.08           N
ATOM   4650  CA  THR B  31      29.193  60.906  43.719  1.00 -0.08           C
ATOM   4651  C   THR B  31      30.730  60.641  43.667  1.00 -0.08           C
ATOM   4652  O   THR B  31      31.101  59.494  43.693  1.00 -0.08           O
ATOM   4653  CB  THR B  31      28.746  60.939  42.304  1.00 -0.08           C
ATOM   4654  CG2 THR B  31      27.282  60.976  42.027  1.00 -0.08           C
ATOM   4655  OG1 THR B  31      29.215  62.078  41.623  1.00 -0.08           O
ATOM   4656  H   THR B  31      29.228  62.977  44.199  1.00 -0.08           H
ATOM   4657  HA  THR B  31      28.705  60.073  44.225  1.00 -0.08           H
ATOM   4658  HB  THR B  31      29.218  60.091  41.807  1.00 -0.08           H
ATOM   4659  HG1 THR B  31      28.697  62.821  41.942  1.00 -0.08           H
ATOM   4660 HG21 THR B  31      27.125  61.322  41.005  1.00 -0.08           H
ATOM   4661 HG22 THR B  31      26.888  59.997  42.299  1.00 -0.08           H
ATOM   4662 HG23 THR B  31      26.908  61.779  42.662  1.00 -0.08           H
ATOM   4663  N   LEU B  32      31.599  61.620  43.525  1.00 -0.33           N
ATOM   4664  CA  LEU B  32      33.011  61.398  43.223  1.00 -0.33           C
ATOM   4665  C   LEU B  32      33.851  61.415  44.539  1.00 -0.33           C
ATOM   4666  O   LEU B  32      34.896  60.789  44.644  1.00 -0.33           O
ATOM   4667  CB  LEU B  32      33.457  62.440  42.145  1.00 -0.33           C
ATOM   4668  CG  LEU B  32      32.435  62.682  41.034  1.00 -0.33           C
ATOM   4669  CD1 LEU B  32      33.043  63.654  39.995  1.00 -0.33           C
ATOM   4670  CD2 LEU B  32      32.203  61.360  40.305  1.00 -0.33           C
ATOM   4671  H   LEU B  32      31.125  62.462  43.234  1.00 -0.33           H
ATOM   4672  HA  LEU B  32      33.136  60.385  42.840  1.00 -0.33           H
ATOM   4673  HB2 LEU B  32      33.483  63.425  42.611  1.00 -0.33           H
ATOM   4674  HB3 LEU B  32      34.417  62.197  41.690  1.00 -0.33           H
ATOM   4675  HG  LEU B  32      31.561  63.088  41.544  1.00 -0.33           H
ATOM   4676 HD11 LEU B  32      33.920  63.228  39.508  1.00 -0.33           H
ATOM   4677 HD12 LEU B  32      32.309  64.038  39.287  1.00 -0.33           H
ATOM   4678 HD13 LEU B  32      33.416  64.563  40.468  1.00 -0.33           H
ATOM   4679 HD21 LEU B  32      31.519  60.631  40.740  1.00 -0.33           H
ATOM   4680 HD22 LEU B  32      31.691  61.721  39.413  1.00 -0.33           H
ATOM   4681 HD23 LEU B  32      33.110  60.819  40.031  1.00 -0.33           H
ATOM   4682  N   GLY B  33      33.406  62.238  45.548  1.00  0.02           N
ATOM   4683  CA  GLY B  33      34.063  62.389  46.812  1.00  0.02           C
ATOM   4684  C   GLY B  33      34.249  63.921  47.208  1.00  0.02           C
ATOM   4685  O   GLY B  33      33.283  64.756  47.145  1.00  0.02           O
ATOM   4686  H   GLY B  33      32.525  62.713  45.411  1.00  0.02           H
ATOM   4687  HA2 GLY B  33      33.596  61.832  47.625  1.00  0.02           H
ATOM   4688  HA3 GLY B  33      35.073  61.980  46.778  1.00  0.02           H
ATOM   4689  N   GLU B  34      35.385  64.250  47.858  1.00  0.01           N
ATOM   4690  CA  GLU B  34      35.572  65.546  48.580  1.00  0.01           C
ATOM   4691  C   GLU B  34      36.222  66.633  47.691  1.00  0.01           C
ATOM   4692  O   GLU B  34      36.049  67.810  47.926  1.00  0.01           O
ATOM   4693  CB  GLU B  34      36.374  65.254  49.849  1.00  0.01           C
ATOM   4694  CG  GLU B  34      35.510  64.387  50.805  1.00  0.01           C
ATOM   4695  CD  GLU B  34      35.702  64.401  52.306  1.00  0.01           C
ATOM   4696  OE1 GLU B  34      36.905  64.268  52.622  1.00  0.01           O
ATOM   4697  OE2 GLU B  34      34.734  64.569  53.075  1.00  0.01           O
ATOM   4698  H   GLU B  34      36.071  63.509  47.873  1.00  0.01           H
ATOM   4699  HA  GLU B  34      34.646  65.983  48.953  1.00  0.01           H
ATOM   4700  HB2 GLU B  34      37.298  64.753  49.563  1.00  0.01           H
ATOM   4701  HB3 GLU B  34      36.533  66.191  50.383  1.00  0.01           H
ATOM   4702  HG2 GLU B  34      34.454  64.636  50.704  1.00  0.01           H
ATOM   4703  HG3 GLU B  34      35.418  63.343  50.504  1.00  0.01           H
ATOM   4704  N   SER B  35      36.776  66.149  46.573  1.00 -0.20           N
ATOM   4705  CA  SER B  35      37.030  66.961  45.342  1.00 -0.20           C
ATOM   4706  C   SER B  35      35.979  66.730  44.205  1.00 -0.20           C
ATOM   4707  O   SER B  35      35.217  65.757  44.166  1.00 -0.20           O
ATOM   4708  CB  SER B  35      38.476  66.602  44.823  1.00 -0.20           C
ATOM   4709  OG  SER B  35      39.438  67.334  45.589  1.00 -0.20           O
ATOM   4710  H   SER B  35      36.821  65.150  46.429  1.00 -0.20           H
ATOM   4711  HA  SER B  35      37.084  68.035  45.517  1.00 -0.20           H
ATOM   4712  HB2 SER B  35      38.636  65.528  44.924  1.00 -0.20           H
ATOM   4713  HB3 SER B  35      38.573  66.857  43.768  1.00 -0.20           H
ATOM   4714  HG  SER B  35      40.298  67.259  45.168  1.00 -0.20           H
ATOM   4715  N   VAL B  36      36.052  67.692  43.209  1.00 -0.49           N
ATOM   4716  CA  VAL B  36      35.177  67.603  41.980  1.00 -0.49           C
ATOM   4717  C   VAL B  36      36.016  66.854  40.860  1.00 -0.49           C
ATOM   4718  O   VAL B  36      35.469  66.176  39.949  1.00 -0.49           O
ATOM   4719  CB  VAL B  36      34.664  68.986  41.557  1.00 -0.49           C
ATOM   4720  CG1 VAL B  36      33.909  68.874  40.173  1.00 -0.49           C
ATOM   4721  CG2 VAL B  36      33.760  69.613  42.607  1.00 -0.49           C
ATOM   4722  H   VAL B  36      36.687  68.474  43.278  1.00 -0.49           H
ATOM   4723  HA  VAL B  36      34.324  66.954  42.181  1.00 -0.49           H
ATOM   4724  HB  VAL B  36      35.568  69.592  41.499  1.00 -0.49           H
ATOM   4725 HG11 VAL B  36      34.544  68.516  39.362  1.00 -0.49           H
ATOM   4726 HG12 VAL B  36      33.110  68.141  40.288  1.00 -0.49           H
ATOM   4727 HG13 VAL B  36      33.514  69.838  39.852  1.00 -0.49           H
ATOM   4728 HG21 VAL B  36      33.412  70.544  42.160  1.00 -0.49           H
ATOM   4729 HG22 VAL B  36      32.942  68.959  42.907  1.00 -0.49           H
ATOM   4730 HG23 VAL B  36      34.380  69.861  43.469  1.00 -0.49           H
ATOM   4731  N   HID B  37      37.354  66.897  40.959  1.00 -0.48           N
ATOM   4732  CA  HID B  37      38.177  66.306  39.905  1.00 -0.48           C
ATOM   4733  C   HID B  37      38.088  64.730  39.872  1.00 -0.48           C
ATOM   4734  O   HID B  37      37.707  64.050  40.774  1.00 -0.48           O
ATOM   4735  CB  HID B  37      39.645  66.823  40.037  1.00 -0.48           C
ATOM   4736  CG  HID B  37      40.394  66.442  41.335  1.00 -0.48           C
ATOM   4737  CD2 HID B  37      40.820  67.312  42.267  1.00 -0.48           C
ATOM   4738  ND1 HID B  37      40.579  65.131  41.710  1.00 -0.48           N
ATOM   4739  CE1 HID B  37      41.093  65.193  42.943  1.00 -0.48           C
ATOM   4740  NE2 HID B  37      41.249  66.482  43.363  1.00 -0.48           N
ATOM   4741  H   HID B  37      37.858  67.471  41.620  1.00 -0.48           H
ATOM   4742  HA  HID B  37      37.822  66.680  38.945  1.00 -0.48           H
ATOM   4743  HB2 HID B  37      40.246  66.427  39.218  1.00 -0.48           H
ATOM   4744  HB3 HID B  37      39.703  67.906  39.928  1.00 -0.48           H
ATOM   4745  HD1 HID B  37      40.495  64.309  41.130  1.00 -0.48           H
ATOM   4746  HD2 HID B  37      40.853  68.392  42.257  1.00 -0.48           H
ATOM   4747  HE1 HID B  37      41.238  64.239  43.427  1.00 -0.48           H
ATOM   4748  N   CYS B  38      38.724  64.194  38.835  1.00 -0.27           N
ATOM   4749  CA  CYS B  38      38.912  62.746  38.629  1.00 -0.27           C
ATOM   4750  C   CYS B  38      39.484  61.967  39.821  1.00 -0.27           C
ATOM   4751  O   CYS B  38      40.153  62.552  40.655  1.00 -0.27           O
ATOM   4752  CB  CYS B  38      39.765  62.362  37.423  1.00 -0.27           C
ATOM   4753  SG  CYS B  38      38.871  62.771  35.923  1.00 -0.27           S
ATOM   4754  H   CYS B  38      39.170  64.833  38.193  1.00 -0.27           H
ATOM   4755  HA  CYS B  38      37.926  62.306  38.481  1.00 -0.27           H
ATOM   4756  HB2 CYS B  38      40.719  62.886  37.367  1.00 -0.27           H
ATOM   4757  HB3 CYS B  38      39.950  61.290  37.490  1.00 -0.27           H
ATOM   4758  HG  CYS B  38      39.012  64.092  36.064  1.00 -0.27           H
ATOM   4759  N   GLY B  39      39.238  60.636  39.875  1.00  0.02           N
ATOM   4760  CA  GLY B  39      39.991  59.731  40.744  1.00  0.02           C
ATOM   4761  C   GLY B  39      41.021  58.855  39.976  1.00  0.02           C
ATOM   4762  O   GLY B  39      40.768  58.511  38.793  1.00  0.02           O
ATOM   4763  H   GLY B  39      38.577  60.280  39.199  1.00  0.02           H
ATOM   4764  HA2 GLY B  39      40.400  60.346  41.545  1.00  0.02           H
ATOM   4765  HA3 GLY B  39      39.315  59.019  41.216  1.00  0.02           H
ATOM   4766  N   LEU B  40      42.110  58.485  40.657  1.00  0.03           N
ATOM   4767  CA  LEU B  40      43.284  57.721  40.038  1.00  0.03           C
ATOM   4768  C   LEU B  40      43.010  56.227  40.146  1.00  0.03           C
ATOM   4769  O   LEU B  40      43.606  55.397  40.826  1.00  0.03           O
ATOM   4770  CB  LEU B  40      44.559  58.177  40.677  1.00  0.03           C
ATOM   4771  CG  LEU B  40      45.741  57.626  39.895  1.00  0.03           C
ATOM   4772  CD1 LEU B  40      46.265  58.509  38.743  1.00  0.03           C
ATOM   4773  CD2 LEU B  40      46.911  57.638  40.891  1.00  0.03           C
ATOM   4774  H   LEU B  40      42.130  58.678  41.648  1.00  0.03           H
ATOM   4775  HA  LEU B  40      43.462  57.905  38.978  1.00  0.03           H
ATOM   4776  HB2 LEU B  40      44.556  59.264  40.759  1.00  0.03           H
ATOM   4777  HB3 LEU B  40      44.654  57.877  41.720  1.00  0.03           H
ATOM   4778  HG  LEU B  40      45.473  56.627  39.550  1.00  0.03           H
ATOM   4779 HD11 LEU B  40      46.400  59.560  38.999  1.00  0.03           H
ATOM   4780 HD12 LEU B  40      47.134  58.115  38.217  1.00  0.03           H
ATOM   4781 HD13 LEU B  40      45.549  58.486  37.922  1.00  0.03           H
ATOM   4782 HD21 LEU B  40      46.731  56.864  41.638  1.00  0.03           H
ATOM   4783 HD22 LEU B  40      47.899  57.421  40.485  1.00  0.03           H
ATOM   4784 HD23 LEU B  40      46.918  58.601  41.402  1.00  0.03           H
ATOM   4785  N   TRP B  41      42.065  55.756  39.302  1.00  0.01           N
ATOM   4786  CA  TRP B  41      41.689  54.394  39.054  1.00  0.01           C
ATOM   4787  C   TRP B  41      42.727  53.534  38.263  1.00  0.01           C
ATOM   4788  O   TRP B  41      42.758  52.338  38.216  1.00  0.01           O
ATOM   4789  CB  TRP B  41      40.392  54.323  38.191  1.00  0.01           C
ATOM   4790  CG  TRP B  41      39.271  55.059  38.915  1.00  0.01           C
ATOM   4791  CD1 TRP B  41      38.815  56.260  38.493  1.00  0.01           C
ATOM   4792  CD2 TRP B  41      38.495  54.829  40.113  1.00  0.01           C
ATOM   4793  CE2 TRP B  41      37.580  55.874  40.340  1.00  0.01           C
ATOM   4794  CE3 TRP B  41      38.653  53.857  41.123  1.00  0.01           C
ATOM   4795  NE1 TRP B  41      37.831  56.780  39.325  1.00  0.01           N
ATOM   4796  CZ2 TRP B  41      36.785  55.908  41.550  1.00  0.01           C
ATOM   4797  CZ3 TRP B  41      37.776  53.850  42.249  1.00  0.01           C
ATOM   4798  CH2 TRP B  41      36.848  54.846  42.438  1.00  0.01           C
ATOM   4799  H   TRP B  41      41.562  56.374  38.682  1.00  0.01           H
ATOM   4800  HA  TRP B  41      41.516  53.843  39.978  1.00  0.01           H
ATOM   4801  HB2 TRP B  41      40.497  54.552  37.130  1.00  0.01           H
ATOM   4802  HB3 TRP B  41      40.109  53.273  38.112  1.00  0.01           H
ATOM   4803  HD1 TRP B  41      39.058  56.715  37.544  1.00  0.01           H
ATOM   4804  HE1 TRP B  41      37.435  57.703  39.214  1.00  0.01           H
ATOM   4805  HE3 TRP B  41      39.408  53.109  40.934  1.00  0.01           H
ATOM   4806  HZ2 TRP B  41      36.174  56.784  41.706  1.00  0.01           H
ATOM   4807  HZ3 TRP B  41      37.884  53.098  43.017  1.00  0.01           H
ATOM   4808  HH2 TRP B  41      36.257  54.797  43.340  1.00  0.01           H
ATOM   4809  N   PHE B  42      43.547  54.203  37.513  1.00 -0.01           N
ATOM   4810  CA  PHE B  42      44.761  53.741  36.877  1.00 -0.01           C
ATOM   4811  C   PHE B  42      45.885  54.729  37.212  1.00 -0.01           C
ATOM   4812  O   PHE B  42      45.865  55.937  36.862  1.00 -0.01           O
ATOM   4813  CB  PHE B  42      44.579  53.678  35.310  1.00 -0.01           C
ATOM   4814  CG  PHE B  42      43.685  52.652  34.743  1.00 -0.01           C
ATOM   4815  CD1 PHE B  42      42.301  52.908  34.583  1.00 -0.01           C
ATOM   4816  CD2 PHE B  42      44.138  51.395  34.440  1.00 -0.01           C
ATOM   4817  CE1 PHE B  42      41.336  51.915  34.297  1.00 -0.01           C
ATOM   4818  CE2 PHE B  42      43.271  50.295  34.102  1.00 -0.01           C
ATOM   4819  CZ  PHE B  42      41.878  50.597  34.137  1.00 -0.01           C
ATOM   4820  H   PHE B  42      43.360  55.192  37.425  1.00 -0.01           H
ATOM   4821  HA  PHE B  42      45.036  52.781  37.312  1.00 -0.01           H
ATOM   4822  HB2 PHE B  42      44.157  54.619  34.955  1.00 -0.01           H
ATOM   4823  HB3 PHE B  42      45.609  53.529  34.985  1.00 -0.01           H
ATOM   4824  HD1 PHE B  42      41.948  53.842  34.995  1.00 -0.01           H
ATOM   4825  HD2 PHE B  42      45.186  51.191  34.603  1.00 -0.01           H
ATOM   4826  HE1 PHE B  42      40.295  52.172  34.167  1.00 -0.01           H
ATOM   4827  HE2 PHE B  42      43.585  49.272  33.959  1.00 -0.01           H
ATOM   4828  HZ  PHE B  42      41.211  49.766  33.963  1.00 -0.01           H
ATOM   4829  N   PRO B  43      47.000  54.259  37.841  1.00  0.00           N
ATOM   4830  CA  PRO B  43      48.104  55.072  38.277  1.00  0.00           C
ATOM   4831  C   PRO B  43      49.062  55.314  37.124  1.00  0.00           C
ATOM   4832  O   PRO B  43      48.913  54.606  36.098  1.00  0.00           O
ATOM   4833  CB  PRO B  43      48.680  54.385  39.514  1.00  0.00           C
ATOM   4834  CG  PRO B  43      48.461  52.872  39.223  1.00  0.00           C
ATOM   4835  CD  PRO B  43      47.128  52.913  38.500  1.00  0.00           C
ATOM   4836  HA  PRO B  43      47.681  56.040  38.547  1.00  0.00           H
ATOM   4837  HB2 PRO B  43      49.731  54.643  39.638  1.00  0.00           H
ATOM   4838  HB3 PRO B  43      48.083  54.563  40.409  1.00  0.00           H
ATOM   4839  HG2 PRO B  43      49.136  52.432  38.489  1.00  0.00           H
ATOM   4840  HG3 PRO B  43      48.357  52.335  40.166  1.00  0.00           H
ATOM   4841  HD2 PRO B  43      46.983  52.085  37.806  1.00  0.00           H
ATOM   4842  HD3 PRO B  43      46.369  52.783  39.272  1.00  0.00           H
ATOM   4843  N   PRO B  44      50.035  56.277  37.245  1.00  0.00           N
ATOM   4844  CA  PRO B  44      50.970  56.470  36.165  1.00  0.00           C
ATOM   4845  C   PRO B  44      51.854  55.372  35.578  1.00  0.00           C
ATOM   4846  O   PRO B  44      52.069  55.327  34.354  1.00  0.00           O
ATOM   4847  CB  PRO B  44      51.755  57.673  36.531  1.00  0.00           C
ATOM   4848  CG  PRO B  44      51.691  57.630  38.063  1.00  0.00           C
ATOM   4849  CD  PRO B  44      50.270  57.219  38.384  1.00  0.00           C
ATOM   4850  HA  PRO B  44      50.330  56.837  35.363  1.00  0.00           H
ATOM   4851  HB2 PRO B  44      52.786  57.663  36.177  1.00  0.00           H
ATOM   4852  HB3 PRO B  44      51.283  58.535  36.060  1.00  0.00           H
ATOM   4853  HG2 PRO B  44      52.379  56.889  38.471  1.00  0.00           H
ATOM   4854  HG3 PRO B  44      51.897  58.626  38.455  1.00  0.00           H
ATOM   4855  HD2 PRO B  44      50.121  56.926  39.423  1.00  0.00           H
ATOM   4856  HD3 PRO B  44      49.638  58.088  38.201  1.00  0.00           H
ATOM   4857  N   ASP B  45      52.345  54.432  36.374  1.00  0.00           N
ATOM   4858  CA  ASP B  45      53.212  53.341  35.882  1.00  0.00           C
ATOM   4859  C   ASP B  45      52.352  52.230  35.152  1.00  0.00           C
ATOM   4860  O   ASP B  45      53.003  51.320  34.640  1.00  0.00           O
ATOM   4861  CB  ASP B  45      54.008  52.772  37.073  1.00  0.00           C
ATOM   4862  CG  ASP B  45      53.041  52.303  38.222  1.00  0.00           C
ATOM   4863  OD1 ASP B  45      52.508  53.131  38.960  1.00  0.00           O
ATOM   4864  OD2 ASP B  45      52.824  51.093  38.347  1.00  0.00           O
ATOM   4865  H   ASP B  45      52.244  54.452  37.378  1.00  0.00           H
ATOM   4866  HA  ASP B  45      53.955  53.709  35.175  1.00  0.00           H
ATOM   4867  HB2 ASP B  45      54.579  51.964  36.615  1.00  0.00           H
ATOM   4868  HB3 ASP B  45      54.769  53.507  37.333  1.00  0.00           H
ATOM   4869  N   ALA B  46      51.015  52.231  35.077  1.00  0.00           N
ATOM   4870  CA  ALA B  46      50.236  51.218  34.416  1.00  0.00           C
ATOM   4871  C   ALA B  46      49.878  51.689  32.980  1.00  0.00           C
ATOM   4872  O   ALA B  46      49.773  52.898  32.773  1.00  0.00           O
ATOM   4873  CB  ALA B  46      49.019  50.940  35.319  1.00  0.00           C
ATOM   4874  H   ALA B  46      50.492  52.789  35.737  1.00  0.00           H
ATOM   4875  HA  ALA B  46      50.852  50.318  34.420  1.00  0.00           H
ATOM   4876  HB1 ALA B  46      48.268  51.691  35.074  1.00  0.00           H
ATOM   4877  HB2 ALA B  46      48.635  49.943  35.102  1.00  0.00           H
ATOM   4878  HB3 ALA B  46      49.357  50.999  36.353  1.00  0.00           H
ATOM   4879  N   PRO B  47      49.682  50.811  31.991  1.00  0.00           N
ATOM   4880  CA  PRO B  47      49.747  51.136  30.527  1.00  0.00           C
ATOM   4881  C   PRO B  47      48.336  51.434  29.942  1.00  0.00           C
ATOM   4882  O   PRO B  47      47.334  51.049  30.525  1.00  0.00           O
ATOM   4883  CB  PRO B  47      50.329  49.849  30.008  1.00  0.00           C
ATOM   4884  CG  PRO B  47      49.843  48.761  30.897  1.00  0.00           C
ATOM   4885  CD  PRO B  47      49.386  49.389  32.192  1.00  0.00           C
ATOM   4886  HA  PRO B  47      50.354  51.970  30.174  1.00  0.00           H
ATOM   4887  HB2 PRO B  47      49.984  49.636  28.996  1.00  0.00           H
ATOM   4888  HB3 PRO B  47      51.414  49.806  30.104  1.00  0.00           H
ATOM   4889  HG2 PRO B  47      48.921  48.333  30.504  1.00  0.00           H
ATOM   4890  HG3 PRO B  47      50.506  47.941  31.174  1.00  0.00           H
ATOM   4891  HD2 PRO B  47      48.315  49.359  32.393  1.00  0.00           H
ATOM   4892  HD3 PRO B  47      49.867  48.910  33.045  1.00  0.00           H
ATOM   4893  N   VAL B  48      48.148  52.194  28.812  1.00  0.01           N
ATOM   4894  CA  VAL B  48      46.828  52.596  28.248  1.00  0.01           C
ATOM   4895  C   VAL B  48      45.943  51.391  27.734  1.00  0.01           C
ATOM   4896  O   VAL B  48      46.428  50.698  26.834  1.00  0.01           O
ATOM   4897  CB  VAL B  48      46.997  53.681  27.222  1.00  0.01           C
ATOM   4898  CG1 VAL B  48      45.758  54.201  26.552  1.00  0.01           C
ATOM   4899  CG2 VAL B  48      47.773  54.960  27.640  1.00  0.01           C
ATOM   4900  H   VAL B  48      48.965  52.535  28.326  1.00  0.01           H
ATOM   4901  HA  VAL B  48      46.272  53.119  29.027  1.00  0.01           H
ATOM   4902  HB  VAL B  48      47.633  53.245  26.452  1.00  0.01           H
ATOM   4903 HG11 VAL B  48      45.911  54.962  25.787  1.00  0.01           H
ATOM   4904 HG12 VAL B  48      45.364  53.321  26.044  1.00  0.01           H
ATOM   4905 HG13 VAL B  48      45.050  54.624  27.264  1.00  0.01           H
ATOM   4906 HG21 VAL B  48      48.160  55.486  26.768  1.00  0.01           H
ATOM   4907 HG22 VAL B  48      47.228  55.554  28.374  1.00  0.01           H
ATOM   4908 HG23 VAL B  48      48.667  54.741  28.224  1.00  0.01           H
ATOM   4909  N   PRO B  49      44.639  51.205  28.144  1.00  0.00           N
ATOM   4910  CA  PRO B  49      43.798  50.175  27.557  1.00  0.00           C
ATOM   4911  C   PRO B  49      43.567  50.221  26.085  1.00  0.00           C
ATOM   4912  O   PRO B  49      43.427  51.303  25.479  1.00  0.00           O
ATOM   4913  CB  PRO B  49      42.454  50.294  28.302  1.00  0.00           C
ATOM   4914  CG  PRO B  49      42.800  50.925  29.640  1.00  0.00           C
ATOM   4915  CD  PRO B  49      44.057  51.805  29.317  1.00  0.00           C
ATOM   4916  HA  PRO B  49      44.190  49.206  27.869  1.00  0.00           H
ATOM   4917  HB2 PRO B  49      41.699  50.849  27.747  1.00  0.00           H
ATOM   4918  HB3 PRO B  49      42.034  49.310  28.510  1.00  0.00           H
ATOM   4919  HG2 PRO B  49      41.920  51.430  30.039  1.00  0.00           H
ATOM   4920  HG3 PRO B  49      42.959  50.153  30.392  1.00  0.00           H
ATOM   4921  HD2 PRO B  49      43.726  52.809  29.050  1.00  0.00           H
ATOM   4922  HD3 PRO B  49      44.745  51.950  30.150  1.00  0.00           H
ATOM   4923  N   GLN B  50      43.521  49.073  25.375  1.00  0.00           N
ATOM   4924  CA  GLN B  50      43.394  49.004  23.891  1.00  0.00           C
ATOM   4925  C   GLN B  50      41.948  49.419  23.443  1.00  0.00           C
ATOM   4926  O   GLN B  50      41.773  50.009  22.383  1.00  0.00           O
ATOM   4927  CB  GLN B  50      43.672  47.540  23.417  1.00  0.00           C
ATOM   4928  CG  GLN B  50      45.144  47.173  23.563  1.00  0.00           C
ATOM   4929  CD  GLN B  50      46.178  47.860  22.740  1.00  0.00           C
ATOM   4930  NE2 GLN B  50      47.409  47.594  22.938  1.00  0.00           N
ATOM   4931  OE1 GLN B  50      45.884  48.654  21.893  1.00  0.00           O
ATOM   4932  H   GLN B  50      43.549  48.235  25.938  1.00  0.00           H
ATOM   4933  HA  GLN B  50      44.109  49.675  23.415  1.00  0.00           H
ATOM   4934  HB2 GLN B  50      43.162  46.752  23.971  1.00  0.00           H
ATOM   4935  HB3 GLN B  50      43.381  47.432  22.372  1.00  0.00           H
ATOM   4936  HG2 GLN B  50      45.489  47.212  24.596  1.00  0.00           H
ATOM   4937  HG3 GLN B  50      45.258  46.101  23.406  1.00  0.00           H
ATOM   4938 HE21 GLN B  50      48.038  48.180  22.407  1.00  0.00           H
ATOM   4939 HE22 GLN B  50      47.692  47.097  23.771  1.00  0.00           H
ATOM   4940  N   ASP B  51      40.884  49.248  24.235  1.00  0.01           N
ATOM   4941  CA  ASP B  51      39.717  50.136  24.298  1.00  0.01           C
ATOM   4942  C   ASP B  51      39.185  50.236  25.717  1.00  0.01           C
ATOM   4943  O   ASP B  51      39.274  49.317  26.540  1.00  0.01           O
ATOM   4944  CB  ASP B  51      38.583  49.828  23.305  1.00  0.01           C
ATOM   4945  CG  ASP B  51      38.059  48.386  23.222  1.00  0.01           C
ATOM   4946  OD1 ASP B  51      37.455  48.083  22.217  1.00  0.01           O
ATOM   4947  OD2 ASP B  51      38.261  47.540  24.130  1.00  0.01           O
ATOM   4948  H   ASP B  51      40.913  48.560  24.975  1.00  0.01           H
ATOM   4949  HA  ASP B  51      40.006  51.152  24.031  1.00  0.01           H
ATOM   4950  HB2 ASP B  51      37.703  50.392  23.616  1.00  0.01           H
ATOM   4951  HB3 ASP B  51      39.038  50.195  22.385  1.00  0.01           H
ATOM   4952  N   MET B  52      38.682  51.388  26.111  1.00 -0.01           N
ATOM   4953  CA  MET B  52      38.292  51.765  27.466  1.00 -0.01           C
ATOM   4954  C   MET B  52      36.884  51.302  27.888  1.00 -0.01           C
ATOM   4955  O   MET B  52      36.217  51.975  28.670  1.00 -0.01           O
ATOM   4956  CB  MET B  52      38.405  53.292  27.665  1.00 -0.01           C
ATOM   4957  CG  MET B  52      39.844  53.886  27.577  1.00 -0.01           C
ATOM   4958  SD  MET B  52      40.719  53.847  25.946  1.00 -0.01           S
ATOM   4959  CE  MET B  52      42.369  54.428  26.520  1.00 -0.01           C
ATOM   4960  H   MET B  52      38.506  52.099  25.416  1.00 -0.01           H
ATOM   4961  HA  MET B  52      38.953  51.390  28.247  1.00 -0.01           H
ATOM   4962  HB2 MET B  52      37.799  53.689  26.851  1.00 -0.01           H
ATOM   4963  HB3 MET B  52      38.073  53.684  28.626  1.00 -0.01           H
ATOM   4964  HG2 MET B  52      39.781  54.947  27.817  1.00 -0.01           H
ATOM   4965  HG3 MET B  52      40.459  53.373  28.316  1.00 -0.01           H
ATOM   4966  HE1 MET B  52      42.641  53.723  27.306  1.00 -0.01           H
ATOM   4967  HE2 MET B  52      43.023  54.270  25.663  1.00 -0.01           H
ATOM   4968  HE3 MET B  52      42.391  55.472  26.834  1.00 -0.01           H
ATOM   4969  N   GLU B  53      36.503  50.103  27.354  1.00  0.00           N
ATOM   4970  CA  GLU B  53      35.340  49.323  27.681  1.00  0.00           C
ATOM   4971  C   GLU B  53      35.513  48.823  29.166  1.00  0.00           C
ATOM   4972  O   GLU B  53      36.574  48.405  29.611  1.00  0.00           O
ATOM   4973  CB  GLU B  53      35.153  48.185  26.733  1.00  0.00           C
ATOM   4974  CG  GLU B  53      34.854  48.762  25.323  1.00  0.00           C
ATOM   4975  CD  GLU B  53      33.404  49.284  25.086  1.00  0.00           C
ATOM   4976  OE1 GLU B  53      32.620  49.344  26.093  1.00  0.00           O
ATOM   4977  OE2 GLU B  53      33.087  49.581  23.904  1.00  0.00           O
ATOM   4978  H   GLU B  53      37.236  49.631  26.844  1.00  0.00           H
ATOM   4979  HA  GLU B  53      34.497  50.012  27.732  1.00  0.00           H
ATOM   4980  HB2 GLU B  53      36.084  47.618  26.710  1.00  0.00           H
ATOM   4981  HB3 GLU B  53      34.344  47.530  27.057  1.00  0.00           H
ATOM   4982  HG2 GLU B  53      35.622  49.419  24.914  1.00  0.00           H
ATOM   4983  HG3 GLU B  53      34.760  47.928  24.628  1.00  0.00           H
ATOM   4984  N   LEU B  54      34.507  49.012  29.978  1.00  0.00           N
ATOM   4985  CA  LEU B  54      34.416  48.726  31.420  1.00  0.00           C
ATOM   4986  C   LEU B  54      34.862  47.309  31.775  1.00  0.00           C
ATOM   4987  O   LEU B  54      35.474  47.208  32.797  1.00  0.00           O
ATOM   4988  CB  LEU B  54      32.922  49.064  31.771  1.00  0.00           C
ATOM   4989  CG  LEU B  54      32.577  48.546  33.203  1.00  0.00           C
ATOM   4990  CD1 LEU B  54      33.283  49.391  34.219  1.00  0.00           C
ATOM   4991  CD2 LEU B  54      31.053  48.677  33.439  1.00  0.00           C
ATOM   4992  H   LEU B  54      33.683  49.467  29.614  1.00  0.00           H
ATOM   4993  HA  LEU B  54      35.080  49.438  31.911  1.00  0.00           H
ATOM   4994  HB2 LEU B  54      32.814  50.149  31.746  1.00  0.00           H
ATOM   4995  HB3 LEU B  54      32.225  48.718  31.006  1.00  0.00           H
ATOM   4996  HG  LEU B  54      32.794  47.487  33.344  1.00  0.00           H
ATOM   4997 HD11 LEU B  54      33.368  50.408  33.835  1.00  0.00           H
ATOM   4998 HD12 LEU B  54      32.650  49.574  35.087  1.00  0.00           H
ATOM   4999 HD13 LEU B  54      34.238  48.942  34.491  1.00  0.00           H
ATOM   5000 HD21 LEU B  54      30.602  48.070  32.654  1.00  0.00           H
ATOM   5001 HD22 LEU B  54      30.826  48.234  34.408  1.00  0.00           H
ATOM   5002 HD23 LEU B  54      30.780  49.729  33.512  1.00  0.00           H
ATOM   5003  N   VAL B  55      34.597  46.399  30.851  1.00  0.00           N
ATOM   5004  CA  VAL B  55      35.166  44.985  30.716  1.00  0.00           C
ATOM   5005  C   VAL B  55      36.692  44.940  30.478  1.00  0.00           C
ATOM   5006  O   VAL B  55      37.324  44.037  31.030  1.00  0.00           O
ATOM   5007  CB  VAL B  55      34.342  44.140  29.687  1.00  0.00           C
ATOM   5008  CG1 VAL B  55      34.252  44.772  28.286  1.00  0.00           C
ATOM   5009  CG2 VAL B  55      34.907  42.688  29.536  1.00  0.00           C
ATOM   5010  H   VAL B  55      33.982  46.740  30.126  1.00  0.00           H
ATOM   5011  HA  VAL B  55      35.070  44.517  31.696  1.00  0.00           H
ATOM   5012  HB  VAL B  55      33.332  44.149  30.095  1.00  0.00           H
ATOM   5013 HG11 VAL B  55      33.805  44.049  27.604  1.00  0.00           H
ATOM   5014 HG12 VAL B  55      33.630  45.667  28.335  1.00  0.00           H
ATOM   5015 HG13 VAL B  55      35.185  45.042  27.793  1.00  0.00           H
ATOM   5016 HG21 VAL B  55      34.237  42.092  28.917  1.00  0.00           H
ATOM   5017 HG22 VAL B  55      35.913  42.686  29.116  1.00  0.00           H
ATOM   5018 HG23 VAL B  55      34.920  42.310  30.558  1.00  0.00           H
ATOM   5019  N   THR B  56      37.250  45.760  29.625  1.00  0.01           N
ATOM   5020  CA  THR B  56      38.711  45.851  29.422  1.00  0.01           C
ATOM   5021  C   THR B  56      39.374  46.435  30.708  1.00  0.01           C
ATOM   5022  O   THR B  56      40.417  45.887  31.067  1.00  0.01           O
ATOM   5023  CB  THR B  56      39.104  46.885  28.374  1.00  0.01           C
ATOM   5024  CG2 THR B  56      40.526  46.598  27.888  1.00  0.01           C
ATOM   5025  OG1 THR B  56      38.390  46.644  27.202  1.00  0.01           O
ATOM   5026  H   THR B  56      36.603  46.429  29.234  1.00  0.01           H
ATOM   5027  HA  THR B  56      39.084  44.876  29.110  1.00  0.01           H
ATOM   5028  HB  THR B  56      38.949  47.895  28.755  1.00  0.01           H
ATOM   5029  HG1 THR B  56      38.537  47.443  26.691  1.00  0.01           H
ATOM   5030 HG21 THR B  56      40.703  45.557  27.617  1.00  0.01           H
ATOM   5031 HG22 THR B  56      40.743  47.322  27.102  1.00  0.01           H
ATOM   5032 HG23 THR B  56      41.160  46.856  28.736  1.00  0.01           H
ATOM   5033  N   MET B  57      38.804  47.419  31.411  1.00  0.01           N
ATOM   5034  CA  MET B  57      39.461  48.160  32.522  1.00  0.01           C
ATOM   5035  C   MET B  57      39.539  47.144  33.718  1.00  0.01           C
ATOM   5036  O   MET B  57      40.600  47.066  34.353  1.00  0.01           O
ATOM   5037  CB  MET B  57      38.779  49.527  32.808  1.00  0.01           C
ATOM   5038  CG  MET B  57      39.079  50.434  31.627  1.00  0.01           C
ATOM   5039  SD  MET B  57      38.484  52.100  31.977  1.00  0.01           S
ATOM   5040  CE  MET B  57      36.716  51.930  31.828  1.00  0.01           C
ATOM   5041  H   MET B  57      37.882  47.705  31.113  1.00  0.01           H
ATOM   5042  HA  MET B  57      40.498  48.341  32.239  1.00  0.01           H
ATOM   5043  HB2 MET B  57      37.736  49.429  33.108  1.00  0.01           H
ATOM   5044  HB3 MET B  57      39.143  49.955  33.742  1.00  0.01           H
ATOM   5045  HG2 MET B  57      40.165  50.504  31.579  1.00  0.01           H
ATOM   5046  HG3 MET B  57      38.469  50.149  30.770  1.00  0.01           H
ATOM   5047  HE1 MET B  57      36.356  52.943  31.646  1.00  0.01           H
ATOM   5048  HE2 MET B  57      36.489  51.305  30.965  1.00  0.01           H
ATOM   5049  HE3 MET B  57      36.324  51.485  32.743  1.00  0.01           H
ATOM   5050  N   SER B  58      38.455  46.371  34.041  1.00  0.01           N
ATOM   5051  CA  SER B  58      38.492  45.133  34.929  1.00  0.01           C
ATOM   5052  C   SER B  58      39.540  44.170  34.378  1.00  0.01           C
ATOM   5053  O   SER B  58      40.466  43.907  35.124  1.00  0.01           O
ATOM   5054  CB  SER B  58      37.077  44.563  35.152  1.00  0.01           C
ATOM   5055  OG  SER B  58      36.926  44.082  36.447  1.00  0.01           O
ATOM   5056  H   SER B  58      37.606  46.635  33.561  1.00  0.01           H
ATOM   5057  HA  SER B  58      38.856  45.483  35.894  1.00  0.01           H
ATOM   5058  HB2 SER B  58      36.215  45.187  34.918  1.00  0.01           H
ATOM   5059  HB3 SER B  58      37.032  43.722  34.460  1.00  0.01           H
ATOM   5060  HG  SER B  58      37.631  43.464  36.658  1.00  0.01           H
ATOM   5061  N   SER B  59      39.479  43.693  33.149  1.00  0.00           N
ATOM   5062  CA  SER B  59      40.417  42.697  32.700  1.00  0.00           C
ATOM   5063  C   SER B  59      41.865  43.123  32.671  1.00  0.00           C
[truncated: 287,119 more chars]
