# Supplementary material for: Total enzymatic synthesis of cis-α-irone from a simple carbon source
Source: Nat Commun. 2022 Dec 2;13:7421. doi: 10.1038/s41467-022-35232-2 (PMC9715568; doi:10.1038/s41467-022-35232-2)
Supplement: Supplementary file 5 — Supplementary Data 2 [file 41467_2022_35232_MOESM5_ESM.zip › structures_mmgbsa/pMT4_Y200F_S182E_L273V/pMT4_1SR_SAH_final_mmgbsa_renum.pdb]

ATOM      1  N   GLN A  10      29.607  32.641  41.581  1.00  0.00           N
ATOM      2  CA  GLN A  10      29.918  32.226  40.212  1.00  0.00           C
ATOM      3  C   GLN A  10      28.978  31.166  39.676  1.00  0.00           C
ATOM      4  O   GLN A  10      28.632  30.202  40.326  1.00  0.00           O
ATOM      5  CB  GLN A  10      31.427  31.850  39.880  1.00  0.00           C
ATOM      6  CG  GLN A  10      32.509  32.497  40.791  1.00  0.00           C
ATOM      7  CD  GLN A  10      32.391  33.984  40.973  1.00  0.00           C
ATOM      8  NE2 GLN A  10      33.139  34.629  41.842  1.00  0.00           N
ATOM      9  OE1 GLN A  10      31.402  34.599  40.614  1.00  0.00           O
ATOM     10  HA  GLN A  10      29.856  33.129  39.604  1.00  0.00           H
ATOM     11  HB2 GLN A  10      31.507  30.767  39.970  1.00  0.00           H
ATOM     12  HB3 GLN A  10      31.714  32.207  38.891  1.00  0.00           H
ATOM     13  HG2 GLN A  10      32.512  31.965  41.742  1.00  0.00           H
ATOM     14  HG3 GLN A  10      33.532  32.345  40.448  1.00  0.00           H
ATOM     15 HE21 GLN A  10      33.040  35.633  41.891  1.00  0.00           H
ATOM     16 HE22 GLN A  10      33.856  34.140  42.360  1.00  0.00           H
ATOM     17  H1  GLN A  10      30.180  33.423  41.865  1.00  0.00           H
ATOM     18  H2  GLN A  10      28.650  32.905  41.764  1.00  0.00           H
ATOM     19  H3  GLN A  10      29.843  31.860  42.178  1.00  0.00           H
ATOM     20  N   GLN A  11      28.504  31.468  38.466  1.00  0.00           N
ATOM     21  CA  GLN A  11      27.302  30.918  37.821  1.00  0.00           C
ATOM     22  C   GLN A  11      27.496  30.562  36.343  1.00  0.00           C
ATOM     23  O   GLN A  11      26.519  30.222  35.661  1.00  0.00           O
ATOM     24  CB  GLN A  11      25.990  31.790  38.082  1.00  0.00           C
ATOM     25  CG  GLN A  11      25.517  31.771  39.587  1.00  0.00           C
ATOM     26  CD  GLN A  11      24.769  30.387  39.863  1.00  0.00           C
ATOM     27  NE2 GLN A  11      23.567  30.398  40.276  1.00  0.00           N
ATOM     28  OE1 GLN A  11      25.377  29.322  39.876  1.00  0.00           O
ATOM     29  H   GLN A  11      28.896  32.306  38.060  1.00  0.00           H
ATOM     30  HA  GLN A  11      27.128  29.912  38.204  1.00  0.00           H
ATOM     31  HB2 GLN A  11      26.211  32.803  37.747  1.00  0.00           H
ATOM     32  HB3 GLN A  11      25.201  31.517  37.381  1.00  0.00           H
ATOM     33  HG2 GLN A  11      26.412  31.823  40.206  1.00  0.00           H
ATOM     34  HG3 GLN A  11      24.821  32.603  39.687  1.00  0.00           H
ATOM     35 HE21 GLN A  11      23.077  29.542  40.494  1.00  0.00           H
ATOM     36 HE22 GLN A  11      23.108  31.290  40.393  1.00  0.00           H
ATOM     37  N   VAL A  12      28.701  30.798  35.821  1.00  0.00           N
ATOM     38  CA  VAL A  12      28.939  30.780  34.372  1.00  0.00           C
ATOM     39  C   VAL A  12      30.276  30.140  34.088  1.00  0.00           C
ATOM     40  O   VAL A  12      31.348  30.459  34.642  1.00  0.00           O
ATOM     41  CB  VAL A  12      28.854  32.242  33.853  1.00  0.00           C
ATOM     42  CG1 VAL A  12      28.783  32.176  32.309  1.00  0.00           C
ATOM     43  CG2 VAL A  12      27.745  33.133  34.409  1.00  0.00           C
ATOM     44  H   VAL A  12      29.391  31.133  36.479  1.00  0.00           H
ATOM     45  HA  VAL A  12      28.079  30.242  33.973  1.00  0.00           H
ATOM     46  HB  VAL A  12      29.788  32.747  34.100  1.00  0.00           H
ATOM     47 HG11 VAL A  12      27.731  32.024  32.069  1.00  0.00           H
ATOM     48 HG12 VAL A  12      29.057  33.159  31.924  1.00  0.00           H
ATOM     49 HG13 VAL A  12      29.366  31.383  31.842  1.00  0.00           H
ATOM     50 HG21 VAL A  12      26.737  32.843  34.111  1.00  0.00           H
ATOM     51 HG22 VAL A  12      27.776  33.111  35.498  1.00  0.00           H
ATOM     52 HG23 VAL A  12      27.847  34.152  34.036  1.00  0.00           H
ATOM     53  N   THR A  13      30.267  29.176  33.178  1.00  0.00           N
ATOM     54  CA  THR A  13      31.419  28.516  32.486  1.00  0.00           C
ATOM     55  C   THR A  13      32.078  29.358  31.415  1.00  0.00           C
ATOM     56  O   THR A  13      31.434  30.241  30.888  1.00  0.00           O
ATOM     57  CB  THR A  13      30.947  27.194  31.892  1.00  0.00           C
ATOM     58  CG2 THR A  13      30.311  26.145  32.769  1.00  0.00           C
ATOM     59  OG1 THR A  13      30.098  27.241  30.760  1.00  0.00           O
ATOM     60  H   THR A  13      29.360  28.796  32.946  1.00  0.00           H
ATOM     61  HA  THR A  13      32.189  28.222  33.198  1.00  0.00           H
ATOM     62  HB  THR A  13      31.844  26.674  31.557  1.00  0.00           H
ATOM     63  HG1 THR A  13      30.717  27.345  30.034  1.00  0.00           H
ATOM     64 HG21 THR A  13      29.510  26.595  33.356  1.00  0.00           H
ATOM     65 HG22 THR A  13      29.765  25.397  32.195  1.00  0.00           H
ATOM     66 HG23 THR A  13      31.097  25.659  33.348  1.00  0.00           H
ATOM     67  N   ALA A  14      33.381  29.274  31.202  1.00  0.00           N
ATOM     68  CA  ALA A  14      34.187  30.286  30.523  1.00  0.00           C
ATOM     69  C   ALA A  14      33.811  30.622  29.063  1.00  0.00           C
ATOM     70  O   ALA A  14      33.944  31.741  28.545  1.00  0.00           O
ATOM     71  CB  ALA A  14      35.670  29.927  30.728  1.00  0.00           C
ATOM     72  H   ALA A  14      33.879  28.457  31.526  1.00  0.00           H
ATOM     73  HA  ALA A  14      34.132  31.233  31.059  1.00  0.00           H
ATOM     74  HB1 ALA A  14      35.943  29.962  31.782  1.00  0.00           H
ATOM     75  HB2 ALA A  14      35.802  28.914  30.348  1.00  0.00           H
ATOM     76  HB3 ALA A  14      36.318  30.600  30.166  1.00  0.00           H
ATOM     77  N   ASP A  15      33.317  29.630  28.364  1.00  0.00           N
ATOM     78  CA  ASP A  15      32.826  29.727  26.998  1.00  0.00           C
ATOM     79  C   ASP A  15      31.619  30.775  26.932  1.00  0.00           C
ATOM     80  O   ASP A  15      31.560  31.714  26.105  1.00  0.00           O
ATOM     81  CB  ASP A  15      32.406  28.331  26.575  1.00  0.00           C
ATOM     82  CG  ASP A  15      31.449  27.644  27.541  1.00  0.00           C
ATOM     83  OD1 ASP A  15      31.784  27.340  28.697  1.00  0.00           O
ATOM     84  OD2 ASP A  15      30.346  27.325  27.122  1.00  0.00           O
ATOM     85  H   ASP A  15      33.260  28.732  28.821  1.00  0.00           H
ATOM     86  HA  ASP A  15      33.585  30.037  26.279  1.00  0.00           H
ATOM     87  HB2 ASP A  15      31.913  28.462  25.612  1.00  0.00           H
ATOM     88  HB3 ASP A  15      33.322  27.755  26.440  1.00  0.00           H
ATOM     89  N   GLU A  16      30.708  30.625  27.912  1.00  0.00           N
ATOM     90  CA  GLU A  16      29.478  31.400  28.119  1.00  0.00           C
ATOM     91  C   GLU A  16      29.716  32.766  28.735  1.00  0.00           C
ATOM     92  O   GLU A  16      29.130  33.792  28.253  1.00  0.00           O
ATOM     93  CB  GLU A  16      28.537  30.551  28.972  1.00  0.00           C
ATOM     94  CG  GLU A  16      27.161  31.255  29.188  1.00  0.00           C
ATOM     95  CD  GLU A  16      26.376  31.736  27.955  1.00  0.00           C
ATOM     96  OE1 GLU A  16      25.549  32.678  28.064  1.00  0.00           O
ATOM     97  OE2 GLU A  16      26.702  31.282  26.797  1.00  0.00           O
ATOM     98  H   GLU A  16      30.963  30.004  28.666  1.00  0.00           H
ATOM     99  HA  GLU A  16      29.086  31.633  27.128  1.00  0.00           H
ATOM    100  HB2 GLU A  16      28.290  29.646  28.417  1.00  0.00           H
ATOM    101  HB3 GLU A  16      29.131  30.272  29.841  1.00  0.00           H
ATOM    102  HG2 GLU A  16      26.527  30.616  29.803  1.00  0.00           H
ATOM    103  HG3 GLU A  16      27.533  32.047  29.838  1.00  0.00           H
ATOM    104  N   VAL A  17      30.758  32.890  29.585  1.00  0.00           N
ATOM    105  CA  VAL A  17      31.371  34.218  29.849  1.00  0.00           C
ATOM    106  C   VAL A  17      31.827  34.931  28.617  1.00  0.00           C
ATOM    107  O   VAL A  17      31.616  36.102  28.383  1.00  0.00           O
ATOM    108  CB  VAL A  17      32.533  34.150  30.871  1.00  0.00           C
ATOM    109  CG1 VAL A  17      33.092  35.561  31.245  1.00  0.00           C
ATOM    110  CG2 VAL A  17      32.085  33.587  32.221  1.00  0.00           C
ATOM    111  H   VAL A  17      31.235  32.036  29.838  1.00  0.00           H
ATOM    112  HA  VAL A  17      30.559  34.769  30.324  1.00  0.00           H
ATOM    113  HB  VAL A  17      33.269  33.414  30.547  1.00  0.00           H
ATOM    114 HG11 VAL A  17      32.347  36.169  31.757  1.00  0.00           H
ATOM    115 HG12 VAL A  17      33.960  35.430  31.892  1.00  0.00           H
ATOM    116 HG13 VAL A  17      33.431  36.134  30.382  1.00  0.00           H
ATOM    117 HG21 VAL A  17      31.777  32.546  32.127  1.00  0.00           H
ATOM    118 HG22 VAL A  17      32.902  33.533  32.940  1.00  0.00           H
ATOM    119 HG23 VAL A  17      31.256  34.158  32.640  1.00  0.00           H
ATOM    120  N   GLY A  18      32.473  34.196  27.744  1.00  0.00           N
ATOM    121  CA  GLY A  18      32.829  34.474  26.419  1.00  0.00           C
ATOM    122  C   GLY A  18      31.674  34.989  25.554  1.00  0.00           C
ATOM    123  O   GLY A  18      31.843  36.067  24.947  1.00  0.00           O
ATOM    124  H   GLY A  18      32.699  33.246  28.004  1.00  0.00           H
ATOM    125  HA2 GLY A  18      33.638  35.204  26.444  1.00  0.00           H
ATOM    126  HA3 GLY A  18      33.156  33.565  25.913  1.00  0.00           H
ATOM    127  N   ASP A  19      30.517  34.369  25.547  1.00  0.00           N
ATOM    128  CA  ASP A  19      29.442  34.861  24.622  1.00  0.00           C
ATOM    129  C   ASP A  19      28.620  36.006  25.220  1.00  0.00           C
ATOM    130  O   ASP A  19      28.185  36.812  24.422  1.00  0.00           O
ATOM    131  CB  ASP A  19      28.494  33.703  24.243  1.00  0.00           C
ATOM    132  CG  ASP A  19      29.160  32.707  23.287  1.00  0.00           C
ATOM    133  OD1 ASP A  19      29.288  31.508  23.537  1.00  0.00           O
ATOM    134  OD2 ASP A  19      29.367  33.155  22.184  1.00  0.00           O
ATOM    135  H   ASP A  19      30.349  33.583  26.159  1.00  0.00           H
ATOM    136  HA  ASP A  19      29.966  35.133  23.705  1.00  0.00           H
ATOM    137  HB2 ASP A  19      28.164  33.247  25.177  1.00  0.00           H
ATOM    138  HB3 ASP A  19      27.605  34.062  23.725  1.00  0.00           H
ATOM    139  N   TRP A  20      28.559  36.107  26.531  1.00  0.00           N
ATOM    140  CA  TRP A  20      28.286  37.338  27.305  1.00  0.00           C
ATOM    141  C   TRP A  20      29.260  38.442  26.924  1.00  0.00           C
ATOM    142  O   TRP A  20      28.781  39.522  26.603  1.00  0.00           O
ATOM    143  CB  TRP A  20      28.135  36.947  28.835  1.00  0.00           C
ATOM    144  CG  TRP A  20      27.663  38.148  29.604  1.00  0.00           C
ATOM    145  CD1 TRP A  20      26.395  38.320  30.024  1.00  0.00           C
ATOM    146  CD2 TRP A  20      28.443  39.363  29.994  1.00  0.00           C
ATOM    147  CE2 TRP A  20      27.545  40.275  30.618  1.00  0.00           C
ATOM    148  CE3 TRP A  20      29.800  39.790  29.817  1.00  0.00           C
ATOM    149  NE1 TRP A  20      26.304  39.652  30.617  1.00  0.00           N
ATOM    150  CZ2 TRP A  20      27.966  41.508  31.182  1.00  0.00           C
ATOM    151  CZ3 TRP A  20      30.214  41.030  30.250  1.00  0.00           C
ATOM    152  CH2 TRP A  20      29.306  41.852  30.945  1.00  0.00           C
ATOM    153  H   TRP A  20      28.885  35.303  27.048  1.00  0.00           H
ATOM    154  HA  TRP A  20      27.251  37.562  27.047  1.00  0.00           H
ATOM    155  HB2 TRP A  20      27.371  36.183  28.978  1.00  0.00           H
ATOM    156  HB3 TRP A  20      29.107  36.603  29.191  1.00  0.00           H
ATOM    157  HD1 TRP A  20      25.576  37.648  29.813  1.00  0.00           H
ATOM    158  HE1 TRP A  20      25.576  39.986  31.232  1.00  0.00           H
ATOM    159  HE3 TRP A  20      30.471  39.069  29.374  1.00  0.00           H
ATOM    160  HZ2 TRP A  20      27.268  42.075  31.781  1.00  0.00           H
ATOM    161  HZ3 TRP A  20      31.259  41.224  30.062  1.00  0.00           H
ATOM    162  HH2 TRP A  20      29.622  42.828  31.284  1.00  0.00           H
ATOM    163  N   TYR A  21      30.573  38.154  26.647  1.00  0.00           N
ATOM    164  CA  TYR A  21      31.403  39.182  26.108  1.00  0.00           C
ATOM    165  C   TYR A  21      31.013  39.534  24.717  1.00  0.00           C
ATOM    166  O   TYR A  21      31.062  40.709  24.427  1.00  0.00           O
ATOM    167  CB  TYR A  21      32.841  38.638  26.301  1.00  0.00           C
ATOM    168  CG  TYR A  21      33.848  39.739  26.301  1.00  0.00           C
ATOM    169  CD1 TYR A  21      34.359  40.064  27.538  1.00  0.00           C
ATOM    170  CD2 TYR A  21      34.272  40.397  25.112  1.00  0.00           C
ATOM    171  CE1 TYR A  21      35.271  41.129  27.617  1.00  0.00           C
ATOM    172  CE2 TYR A  21      35.191  41.432  25.204  1.00  0.00           C
ATOM    173  CZ  TYR A  21      35.747  41.738  26.431  1.00  0.00           C
ATOM    174  OH  TYR A  21      36.764  42.611  26.413  1.00  0.00           O
ATOM    175  H   TYR A  21      30.989  37.243  26.775  1.00  0.00           H
ATOM    176  HA  TYR A  21      31.315  40.070  26.733  1.00  0.00           H
ATOM    177  HB2 TYR A  21      32.929  38.094  27.242  1.00  0.00           H
ATOM    178  HB3 TYR A  21      33.071  37.934  25.501  1.00  0.00           H
ATOM    179  HD1 TYR A  21      33.973  39.610  28.439  1.00  0.00           H
ATOM    180  HD2 TYR A  21      33.813  40.044  24.200  1.00  0.00           H
ATOM    181  HE1 TYR A  21      35.636  41.381  28.601  1.00  0.00           H
ATOM    182  HE2 TYR A  21      35.519  41.884  24.279  1.00  0.00           H
ATOM    183  HH  TYR A  21      36.684  43.091  25.585  1.00  0.00           H
ATOM    184  N   ASP A  22      30.721  38.609  23.829  1.00  0.00           N
ATOM    185  CA  ASP A  22      30.176  38.988  22.492  1.00  0.00           C
ATOM    186  C   ASP A  22      28.925  39.864  22.376  1.00  0.00           C
ATOM    187  O   ASP A  22      28.782  40.631  21.452  1.00  0.00           O
ATOM    188  CB  ASP A  22      30.060  37.765  21.549  1.00  0.00           C
ATOM    189  CG  ASP A  22      31.412  37.312  20.902  1.00  0.00           C
ATOM    190  OD1 ASP A  22      32.427  38.033  20.901  1.00  0.00           O
ATOM    191  OD2 ASP A  22      31.439  36.199  20.355  1.00  0.00           O
ATOM    192  H   ASP A  22      30.755  37.646  24.131  1.00  0.00           H
ATOM    193  HA  ASP A  22      30.978  39.612  22.096  1.00  0.00           H
ATOM    194  HB2 ASP A  22      29.640  36.861  21.988  1.00  0.00           H
ATOM    195  HB3 ASP A  22      29.446  38.220  20.771  1.00  0.00           H
ATOM    196  N   LYS A  23      28.032  39.671  23.279  1.00  0.00           N
ATOM    197  CA  LYS A  23      26.837  40.529  23.523  1.00  0.00           C
ATOM    198  C   LYS A  23      27.077  41.882  24.224  1.00  0.00           C
ATOM    199  O   LYS A  23      26.746  42.935  23.627  1.00  0.00           O
ATOM    200  CB  LYS A  23      25.780  39.683  24.248  1.00  0.00           C
ATOM    201  CG  LYS A  23      24.396  40.282  24.499  1.00  0.00           C
ATOM    202  CD  LYS A  23      23.592  40.589  23.188  1.00  0.00           C
ATOM    203  CE  LYS A  23      22.169  41.160  23.407  1.00  0.00           C
ATOM    204  NZ  LYS A  23      21.410  40.841  22.191  1.00  0.00           N
ATOM    205  H   LYS A  23      28.350  38.923  23.879  1.00  0.00           H
ATOM    206  HA  LYS A  23      26.475  40.726  22.514  1.00  0.00           H
ATOM    207  HB2 LYS A  23      25.637  38.810  23.612  1.00  0.00           H
ATOM    208  HB3 LYS A  23      26.135  39.467  25.255  1.00  0.00           H
ATOM    209  HG2 LYS A  23      23.760  39.502  24.918  1.00  0.00           H
ATOM    210  HG3 LYS A  23      24.476  41.201  25.078  1.00  0.00           H
ATOM    211  HD2 LYS A  23      24.125  41.362  22.633  1.00  0.00           H
ATOM    212  HD3 LYS A  23      23.607  39.711  22.542  1.00  0.00           H
ATOM    213  HE2 LYS A  23      21.714  40.727  24.298  1.00  0.00           H
ATOM    214  HE3 LYS A  23      22.218  42.233  23.591  1.00  0.00           H
ATOM    215  HZ1 LYS A  23      21.446  39.871  21.913  1.00  0.00           H
ATOM    216  HZ2 LYS A  23      20.454  41.132  22.335  1.00  0.00           H
ATOM    217  HZ3 LYS A  23      21.818  41.305  21.392  1.00  0.00           H
ATOM    218  N   PHE A  24      27.841  42.019  25.348  1.00  0.00           N
ATOM    219  CA  PHE A  24      28.006  43.223  26.211  1.00  0.00           C
ATOM    220  C   PHE A  24      29.420  43.802  26.364  1.00  0.00           C
ATOM    221  O   PHE A  24      29.546  44.947  26.684  1.00  0.00           O
ATOM    222  CB  PHE A  24      27.397  42.933  27.618  1.00  0.00           C
ATOM    223  CG  PHE A  24      25.940  42.547  27.698  1.00  0.00           C
ATOM    224  CD1 PHE A  24      24.853  43.446  27.459  1.00  0.00           C
ATOM    225  CD2 PHE A  24      25.624  41.141  27.817  1.00  0.00           C
ATOM    226  CE1 PHE A  24      23.573  42.932  27.419  1.00  0.00           C
ATOM    227  CE2 PHE A  24      24.294  40.634  27.785  1.00  0.00           C
ATOM    228  CZ  PHE A  24      23.239  41.574  27.560  1.00  0.00           C
ATOM    229  H   PHE A  24      28.030  41.149  25.825  1.00  0.00           H
ATOM    230  HA  PHE A  24      27.415  44.037  25.791  1.00  0.00           H
ATOM    231  HB2 PHE A  24      27.914  42.106  28.106  1.00  0.00           H
ATOM    232  HB3 PHE A  24      27.665  43.735  28.306  1.00  0.00           H
ATOM    233  HD1 PHE A  24      25.119  44.490  27.383  1.00  0.00           H
ATOM    234  HD2 PHE A  24      26.447  40.444  27.873  1.00  0.00           H
ATOM    235  HE1 PHE A  24      22.766  43.646  27.345  1.00  0.00           H
ATOM    236  HE2 PHE A  24      24.095  39.572  27.779  1.00  0.00           H
ATOM    237  HZ  PHE A  24      22.210  41.258  27.470  1.00  0.00           H
ATOM    238  N   GLY A  25      30.454  43.052  26.001  1.00  0.00           N
ATOM    239  CA  GLY A  25      31.834  43.313  26.432  1.00  0.00           C
ATOM    240  C   GLY A  25      32.533  44.330  25.595  1.00  0.00           C
ATOM    241  O   GLY A  25      33.520  44.904  26.092  1.00  0.00           O
ATOM    242  H   GLY A  25      30.221  42.156  25.597  1.00  0.00           H
ATOM    243  HA2 GLY A  25      31.795  43.649  27.469  1.00  0.00           H
ATOM    244  HA3 GLY A  25      32.526  42.472  26.468  1.00  0.00           H
ATOM    245  N   GLU A  26      31.973  44.736  24.493  1.00  0.00           N
ATOM    246  CA  GLU A  26      32.454  45.812  23.662  1.00  0.00           C
ATOM    247  C   GLU A  26      32.307  47.160  24.334  1.00  0.00           C
ATOM    248  O   GLU A  26      33.068  48.078  24.103  1.00  0.00           O
ATOM    249  CB  GLU A  26      31.766  45.866  22.331  1.00  0.00           C
ATOM    250  CG  GLU A  26      32.106  47.054  21.415  1.00  0.00           C
ATOM    251  CD  GLU A  26      33.551  47.187  20.985  1.00  0.00           C
ATOM    252  OE1 GLU A  26      33.799  48.121  20.207  1.00  0.00           O
ATOM    253  OE2 GLU A  26      34.299  46.217  21.162  1.00  0.00           O
ATOM    254  H   GLU A  26      31.155  44.203  24.237  1.00  0.00           H
ATOM    255  HA  GLU A  26      33.531  45.730  23.516  1.00  0.00           H
ATOM    256  HB2 GLU A  26      32.075  44.962  21.806  1.00  0.00           H
ATOM    257  HB3 GLU A  26      30.688  45.883  22.486  1.00  0.00           H
ATOM    258  HG2 GLU A  26      31.356  47.059  20.624  1.00  0.00           H
ATOM    259  HG3 GLU A  26      31.831  48.008  21.863  1.00  0.00           H
ATOM    260  N   VAL A  27      31.408  47.206  25.336  1.00  0.00           N
ATOM    261  CA  VAL A  27      31.310  48.309  26.315  1.00  0.00           C
ATOM    262  C   VAL A  27      32.582  48.616  27.033  1.00  0.00           C
ATOM    263  O   VAL A  27      32.805  49.812  27.176  1.00  0.00           O
ATOM    264  CB  VAL A  27      30.126  48.272  27.295  1.00  0.00           C
ATOM    265  CG1 VAL A  27      30.485  47.350  28.501  1.00  0.00           C
ATOM    266  CG2 VAL A  27      29.809  49.757  27.810  1.00  0.00           C
ATOM    267  H   VAL A  27      30.858  46.395  25.581  1.00  0.00           H
ATOM    268  HA  VAL A  27      31.237  49.201  25.694  1.00  0.00           H
ATOM    269  HB  VAL A  27      29.336  47.815  26.699  1.00  0.00           H
ATOM    270 HG11 VAL A  27      30.852  46.456  27.997  1.00  0.00           H
ATOM    271 HG12 VAL A  27      31.285  47.896  29.001  1.00  0.00           H
ATOM    272 HG13 VAL A  27      29.584  47.114  29.066  1.00  0.00           H
ATOM    273 HG21 VAL A  27      30.643  50.210  28.347  1.00  0.00           H
ATOM    274 HG22 VAL A  27      29.662  50.400  26.942  1.00  0.00           H
ATOM    275 HG23 VAL A  27      28.911  49.676  28.422  1.00  0.00           H
ATOM    276  N   TYR A  28      33.478  47.656  27.379  1.00  0.00           N
ATOM    277  CA  TYR A  28      34.857  48.060  27.936  1.00  0.00           C
ATOM    278  C   TYR A  28      35.739  48.852  26.948  1.00  0.00           C
ATOM    279  O   TYR A  28      36.302  49.888  27.305  1.00  0.00           O
ATOM    280  CB  TYR A  28      35.545  46.807  28.461  1.00  0.00           C
ATOM    281  CG  TYR A  28      34.619  45.866  29.278  1.00  0.00           C
ATOM    282  CD1 TYR A  28      33.950  46.302  30.394  1.00  0.00           C
ATOM    283  CD2 TYR A  28      34.441  44.504  28.905  1.00  0.00           C
ATOM    284  CE1 TYR A  28      33.128  45.412  31.175  1.00  0.00           C
ATOM    285  CE2 TYR A  28      33.644  43.617  29.627  1.00  0.00           C
ATOM    286  CZ  TYR A  28      32.971  44.074  30.782  1.00  0.00           C
ATOM    287  OH  TYR A  28      32.297  43.189  31.568  1.00  0.00           O
ATOM    288  H   TYR A  28      33.206  46.688  27.280  1.00  0.00           H
ATOM    289  HA  TYR A  28      34.642  48.653  28.825  1.00  0.00           H
ATOM    290  HB2 TYR A  28      36.025  46.215  27.682  1.00  0.00           H
ATOM    291  HB3 TYR A  28      36.325  47.032  29.188  1.00  0.00           H
ATOM    292  HD1 TYR A  28      34.045  47.349  30.643  1.00  0.00           H
ATOM    293  HD2 TYR A  28      34.827  44.141  27.964  1.00  0.00           H
ATOM    294  HE1 TYR A  28      32.636  45.705  32.090  1.00  0.00           H
ATOM    295  HE2 TYR A  28      33.520  42.580  29.352  1.00  0.00           H
ATOM    296  HH  TYR A  28      31.677  43.606  32.171  1.00  0.00           H
ATOM    297  N   HID A  29      35.891  48.277  25.726  1.00  0.00           N
ATOM    298  CA  HID A  29      36.659  48.833  24.622  1.00  0.00           C
ATOM    299  C   HID A  29      36.161  50.261  24.217  1.00  0.00           C
ATOM    300  O   HID A  29      36.921  51.126  23.831  1.00  0.00           O
ATOM    301  CB  HID A  29      36.668  47.786  23.544  1.00  0.00           C
ATOM    302  CG  HID A  29      37.234  46.434  23.906  1.00  0.00           C
ATOM    303  CD2 HID A  29      36.613  45.214  23.752  1.00  0.00           C
ATOM    304  ND1 HID A  29      38.401  46.069  24.430  1.00  0.00           N
ATOM    305  CE1 HID A  29      38.505  44.760  24.474  1.00  0.00           C
ATOM    306  NE2 HID A  29      37.370  44.148  24.156  1.00  0.00           N
ATOM    307  H   HID A  29      35.246  47.577  25.389  1.00  0.00           H
ATOM    308  HA  HID A  29      37.708  49.046  24.826  1.00  0.00           H
ATOM    309  HB2 HID A  29      35.647  47.739  23.166  1.00  0.00           H
ATOM    310  HB3 HID A  29      37.280  48.148  22.717  1.00  0.00           H
ATOM    311  HD1 HID A  29      39.087  46.727  24.771  1.00  0.00           H
ATOM    312  HD2 HID A  29      35.601  45.090  23.396  1.00  0.00           H
ATOM    313  HE1 HID A  29      39.391  44.213  24.761  1.00  0.00           H
ATOM    314  N   LEU A  30      34.813  50.495  24.249  1.00  0.00           N
ATOM    315  CA  LEU A  30      34.120  51.789  24.215  1.00  0.00           C
ATOM    316  C   LEU A  30      34.286  52.674  25.514  1.00  0.00           C
ATOM    317  O   LEU A  30      33.909  53.834  25.441  1.00  0.00           O
ATOM    318  CB  LEU A  30      32.602  51.509  23.873  1.00  0.00           C
ATOM    319  CG  LEU A  30      31.712  52.635  23.194  1.00  0.00           C
ATOM    320  CD1 LEU A  30      32.234  53.141  21.871  1.00  0.00           C
ATOM    321  CD2 LEU A  30      30.326  52.133  23.051  1.00  0.00           C
ATOM    322  H   LEU A  30      34.221  49.687  24.377  1.00  0.00           H
ATOM    323  HA  LEU A  30      34.580  52.372  23.417  1.00  0.00           H
ATOM    324  HB2 LEU A  30      32.639  50.693  23.151  1.00  0.00           H
ATOM    325  HB3 LEU A  30      32.084  51.130  24.754  1.00  0.00           H
ATOM    326  HG  LEU A  30      31.625  53.521  23.824  1.00  0.00           H
ATOM    327 HD11 LEU A  30      31.545  53.887  21.474  1.00  0.00           H
ATOM    328 HD12 LEU A  30      33.301  53.360  21.810  1.00  0.00           H
ATOM    329 HD13 LEU A  30      32.237  52.302  21.176  1.00  0.00           H
ATOM    330 HD21 LEU A  30      29.899  51.723  23.965  1.00  0.00           H
ATOM    331 HD22 LEU A  30      29.648  52.904  22.684  1.00  0.00           H
ATOM    332 HD23 LEU A  30      30.329  51.346  22.297  1.00  0.00           H
ATOM    333  N   THR A  31      34.816  52.252  26.655  1.00  0.00           N
ATOM    334  CA  THR A  31      34.761  53.157  27.811  1.00  0.00           C
ATOM    335  C   THR A  31      35.988  53.192  28.818  1.00  0.00           C
ATOM    336  O   THR A  31      36.193  54.226  29.426  1.00  0.00           O
ATOM    337  CB  THR A  31      33.562  52.816  28.772  1.00  0.00           C
ATOM    338  CG2 THR A  31      32.155  53.081  28.260  1.00  0.00           C
ATOM    339  OG1 THR A  31      33.648  51.465  29.123  1.00  0.00           O
ATOM    340  H   THR A  31      35.094  51.317  26.917  1.00  0.00           H
ATOM    341  HA  THR A  31      34.629  54.205  27.541  1.00  0.00           H
ATOM    342  HB  THR A  31      33.680  53.461  29.642  1.00  0.00           H
ATOM    343  HG1 THR A  31      33.267  50.906  28.443  1.00  0.00           H
ATOM    344 HG21 THR A  31      32.001  52.736  27.237  1.00  0.00           H
ATOM    345 HG22 THR A  31      31.405  52.698  28.951  1.00  0.00           H
ATOM    346 HG23 THR A  31      31.958  54.139  28.090  1.00  0.00           H
ATOM    347  N   LEU A  32      36.727  52.062  28.925  1.00  0.00           N
ATOM    348  CA  LEU A  32      37.809  51.856  29.846  1.00  0.00           C
ATOM    349  C   LEU A  32      39.166  52.111  29.134  1.00  0.00           C
ATOM    350  O   LEU A  32      40.012  52.803  29.684  1.00  0.00           O
ATOM    351  CB  LEU A  32      37.694  50.469  30.538  1.00  0.00           C
ATOM    352  CG  LEU A  32      36.355  50.080  31.105  1.00  0.00           C
ATOM    353  CD1 LEU A  32      36.539  48.953  32.142  1.00  0.00           C
ATOM    354  CD2 LEU A  32      35.537  51.200  31.800  1.00  0.00           C
ATOM    355  H   LEU A  32      36.388  51.236  28.453  1.00  0.00           H
ATOM    356  HA  LEU A  32      37.658  52.590  30.637  1.00  0.00           H
ATOM    357  HB2 LEU A  32      37.964  49.761  29.754  1.00  0.00           H
ATOM    358  HB3 LEU A  32      38.382  50.483  31.383  1.00  0.00           H
ATOM    359  HG  LEU A  32      35.738  49.622  30.331  1.00  0.00           H
ATOM    360 HD11 LEU A  32      35.541  48.584  32.376  1.00  0.00           H
ATOM    361 HD12 LEU A  32      37.161  48.136  31.778  1.00  0.00           H
ATOM    362 HD13 LEU A  32      37.077  49.324  33.015  1.00  0.00           H
ATOM    363 HD21 LEU A  32      36.077  51.393  32.726  1.00  0.00           H
ATOM    364 HD22 LEU A  32      35.493  52.128  31.231  1.00  0.00           H
ATOM    365 HD23 LEU A  32      34.516  50.830  31.898  1.00  0.00           H
ATOM    366  N   GLY A  33      39.310  51.459  27.971  1.00  0.00           N
ATOM    367  CA  GLY A  33      40.623  51.471  27.237  1.00  0.00           C
ATOM    368  C   GLY A  33      40.846  50.151  26.369  1.00  0.00           C
ATOM    369  O   GLY A  33      39.870  49.378  26.165  1.00  0.00           O
ATOM    370  H   GLY A  33      38.526  51.043  27.491  1.00  0.00           H
ATOM    371  HA2 GLY A  33      40.573  52.331  26.570  1.00  0.00           H
ATOM    372  HA3 GLY A  33      41.475  51.722  27.868  1.00  0.00           H
ATOM    373  N   GLU A  34      42.066  49.865  25.961  1.00  0.00           N
ATOM    374  CA  GLU A  34      42.431  48.696  25.144  1.00  0.00           C
ATOM    375  C   GLU A  34      42.603  47.430  26.021  1.00  0.00           C
ATOM    376  O   GLU A  34      42.795  46.343  25.436  1.00  0.00           O
ATOM    377  CB  GLU A  34      43.705  49.089  24.431  1.00  0.00           C
ATOM    378  CG  GLU A  34      43.589  50.148  23.383  1.00  0.00           C
ATOM    379  CD  GLU A  34      43.035  49.768  21.979  1.00  0.00           C
ATOM    380  OE1 GLU A  34      42.967  50.688  21.121  1.00  0.00           O
ATOM    381  OE2 GLU A  34      42.486  48.685  21.837  1.00  0.00           O
ATOM    382  H   GLU A  34      42.760  50.598  25.996  1.00  0.00           H
ATOM    383  HA  GLU A  34      41.709  48.441  24.368  1.00  0.00           H
ATOM    384  HB2 GLU A  34      44.425  49.478  25.151  1.00  0.00           H
ATOM    385  HB3 GLU A  34      44.133  48.192  23.983  1.00  0.00           H
ATOM    386  HG2 GLU A  34      43.125  51.067  23.742  1.00  0.00           H
ATOM    387  HG3 GLU A  34      44.638  50.416  23.251  1.00  0.00           H
ATOM    388  N   SER A  35      42.510  47.596  27.342  1.00  0.00           N
ATOM    389  CA  SER A  35      42.595  46.551  28.395  1.00  0.00           C
ATOM    390  C   SER A  35      41.431  46.684  29.425  1.00  0.00           C
ATOM    391  O   SER A  35      40.878  47.736  29.640  1.00  0.00           O
ATOM    392  CB  SER A  35      43.912  46.630  29.175  1.00  0.00           C
ATOM    393  OG  SER A  35      44.947  46.617  28.183  1.00  0.00           O
ATOM    394  H   SER A  35      42.429  48.545  27.677  1.00  0.00           H
ATOM    395  HA  SER A  35      42.584  45.588  27.885  1.00  0.00           H
ATOM    396  HB2 SER A  35      43.990  47.548  29.758  1.00  0.00           H
ATOM    397  HB3 SER A  35      44.113  45.835  29.893  1.00  0.00           H
ATOM    398  HG  SER A  35      45.147  47.545  28.036  1.00  0.00           H
ATOM    399  N   VAL A  36      41.032  45.475  29.965  1.00  0.00           N
ATOM    400  CA  VAL A  36      39.880  45.562  30.846  1.00  0.00           C
ATOM    401  C   VAL A  36      40.303  45.495  32.316  1.00  0.00           C
ATOM    402  O   VAL A  36      40.303  44.461  32.930  1.00  0.00           O
ATOM    403  CB  VAL A  36      38.914  44.427  30.453  1.00  0.00           C
ATOM    404  CG1 VAL A  36      37.614  44.338  31.275  1.00  0.00           C
ATOM    405  CG2 VAL A  36      38.581  44.667  28.964  1.00  0.00           C
ATOM    406  H   VAL A  36      41.459  44.584  29.756  1.00  0.00           H
ATOM    407  HA  VAL A  36      39.341  46.499  30.710  1.00  0.00           H
ATOM    408  HB  VAL A  36      39.393  43.449  30.508  1.00  0.00           H
ATOM    409 HG11 VAL A  36      36.991  43.479  31.022  1.00  0.00           H
ATOM    410 HG12 VAL A  36      37.844  44.158  32.326  1.00  0.00           H
ATOM    411 HG13 VAL A  36      37.112  45.302  31.196  1.00  0.00           H
ATOM    412 HG21 VAL A  36      38.270  45.693  28.767  1.00  0.00           H
ATOM    413 HG22 VAL A  36      39.400  44.412  28.292  1.00  0.00           H
ATOM    414 HG23 VAL A  36      37.736  44.017  28.736  1.00  0.00           H
ATOM    415  N   HID A  37      40.628  46.662  32.970  1.00  0.00           N
ATOM    416  CA  HID A  37      41.008  46.887  34.393  1.00  0.00           C
ATOM    417  C   HID A  37      41.183  48.486  34.679  1.00  0.00           C
ATOM    418  O   HID A  37      41.054  49.336  33.777  1.00  0.00           O
ATOM    419  CB  HID A  37      42.387  46.239  34.679  1.00  0.00           C
ATOM    420  CG  HID A  37      43.438  46.893  33.918  1.00  0.00           C
ATOM    421  CD2 HID A  37      43.953  46.407  32.787  1.00  0.00           C
ATOM    422  ND1 HID A  37      44.215  47.976  34.298  1.00  0.00           N
ATOM    423  CE1 HID A  37      45.163  48.095  33.325  1.00  0.00           C
ATOM    424  NE2 HID A  37      44.951  47.215  32.332  1.00  0.00           N
ATOM    425  H   HID A  37      40.604  47.451  32.341  1.00  0.00           H
ATOM    426  HA  HID A  37      40.297  46.517  35.133  1.00  0.00           H
ATOM    427  HB2 HID A  37      42.500  46.426  35.747  1.00  0.00           H
ATOM    428  HB3 HID A  37      42.331  45.166  34.494  1.00  0.00           H
ATOM    429  HD1 HID A  37      44.000  48.679  34.991  1.00  0.00           H
ATOM    430  HD2 HID A  37      43.678  45.482  32.301  1.00  0.00           H
ATOM    431  HE1 HID A  37      45.905  48.876  33.259  1.00  0.00           H
ATOM    432  N   CYS A  38      41.464  48.867  35.931  1.00  0.00           N
ATOM    433  CA  CYS A  38      41.474  50.300  36.308  1.00  0.00           C
ATOM    434  C   CYS A  38      42.702  51.072  35.752  1.00  0.00           C
ATOM    435  O   CYS A  38      43.682  50.472  35.414  1.00  0.00           O
ATOM    436  CB  CYS A  38      41.388  50.423  37.808  1.00  0.00           C
ATOM    437  SG  CYS A  38      39.885  49.739  38.463  1.00  0.00           S
ATOM    438  H   CYS A  38      41.614  48.194  36.669  1.00  0.00           H
ATOM    439  HA  CYS A  38      40.620  50.819  35.872  1.00  0.00           H
ATOM    440  HB2 CYS A  38      42.161  49.802  38.263  1.00  0.00           H
ATOM    441  HB3 CYS A  38      41.561  51.439  38.161  1.00  0.00           H
ATOM    442  HG  CYS A  38      40.210  48.454  38.632  1.00  0.00           H
ATOM    443  N   GLY A  39      42.647  52.441  35.782  1.00  0.00           N
ATOM    444  CA  GLY A  39      43.781  53.299  35.707  1.00  0.00           C
ATOM    445  C   GLY A  39      44.463  53.520  37.076  1.00  0.00           C
ATOM    446  O   GLY A  39      43.841  53.502  38.131  1.00  0.00           O
ATOM    447  H   GLY A  39      41.829  52.900  36.155  1.00  0.00           H
ATOM    448  HA2 GLY A  39      44.420  52.751  35.014  1.00  0.00           H
ATOM    449  HA3 GLY A  39      43.515  54.232  35.209  1.00  0.00           H
ATOM    450  N   LEU A  40      45.743  53.876  36.976  1.00  0.00           N
ATOM    451  CA  LEU A  40      46.464  54.464  38.142  1.00  0.00           C
ATOM    452  C   LEU A  40      46.057  55.967  38.419  1.00  0.00           C
ATOM    453  O   LEU A  40      46.873  56.859  38.318  1.00  0.00           O
ATOM    454  CB  LEU A  40      47.951  54.331  37.871  1.00  0.00           C
ATOM    455  CG  LEU A  40      48.779  54.399  39.158  1.00  0.00           C
ATOM    456  CD1 LEU A  40      48.740  53.181  40.054  1.00  0.00           C
ATOM    457  CD2 LEU A  40      50.283  54.607  38.719  1.00  0.00           C
ATOM    458  H   LEU A  40      46.199  53.936  36.077  1.00  0.00           H
ATOM    459  HA  LEU A  40      46.179  53.989  39.081  1.00  0.00           H
ATOM    460  HB2 LEU A  40      48.102  53.389  37.344  1.00  0.00           H
ATOM    461  HB3 LEU A  40      48.366  55.063  37.178  1.00  0.00           H
ATOM    462  HG  LEU A  40      48.396  55.240  39.735  1.00  0.00           H
ATOM    463 HD11 LEU A  40      48.982  53.457  41.080  1.00  0.00           H
ATOM    464 HD12 LEU A  40      47.730  52.777  40.124  1.00  0.00           H
ATOM    465 HD13 LEU A  40      49.392  52.367  39.737  1.00  0.00           H
ATOM    466 HD21 LEU A  40      50.985  54.415  39.530  1.00  0.00           H
ATOM    467 HD22 LEU A  40      50.594  53.874  37.975  1.00  0.00           H
ATOM    468 HD23 LEU A  40      50.322  55.643  38.382  1.00  0.00           H
ATOM    469  N   TRP A  41      44.797  56.088  38.715  1.00 -0.01           N
ATOM    470  CA  TRP A  41      44.151  57.366  39.074  1.00 -0.01           C
ATOM    471  C   TRP A  41      44.721  57.942  40.380  1.00 -0.01           C
ATOM    472  O   TRP A  41      44.665  59.197  40.551  1.00 -0.01           O
ATOM    473  CB  TRP A  41      42.692  57.060  39.154  1.00 -0.01           C
ATOM    474  CG  TRP A  41      41.994  56.812  37.861  1.00 -0.01           C
ATOM    475  CD1 TRP A  41      41.260  55.695  37.560  1.00 -0.01           C
ATOM    476  CD2 TRP A  41      41.945  57.584  36.590  1.00 -0.01           C
ATOM    477  CE2 TRP A  41      41.182  56.859  35.606  1.00 -0.01           C
ATOM    478  CE3 TRP A  41      42.566  58.777  36.200  1.00 -0.01           C
ATOM    479  NE1 TRP A  41      40.839  55.699  36.239  1.00 -0.01           N
ATOM    480  CZ2 TRP A  41      41.093  57.255  34.275  1.00 -0.01           C
ATOM    481  CZ3 TRP A  41      42.635  59.105  34.814  1.00 -0.01           C
ATOM    482  CH2 TRP A  41      41.833  58.372  33.863  1.00 -0.01           C
ATOM    483  H   TRP A  41      44.203  55.274  38.644  1.00 -0.01           H
ATOM    484  HA  TRP A  41      44.214  58.063  38.238  1.00 -0.01           H
ATOM    485  HB2 TRP A  41      42.547  56.198  39.805  1.00 -0.01           H
ATOM    486  HB3 TRP A  41      42.282  57.869  39.759  1.00 -0.01           H
ATOM    487  HD1 TRP A  41      41.034  54.834  38.172  1.00 -0.01           H
ATOM    488  HE1 TRP A  41      40.468  54.928  35.703  1.00 -0.01           H
ATOM    489  HE3 TRP A  41      43.023  59.471  36.891  1.00 -0.01           H
ATOM    490  HZ2 TRP A  41      40.406  56.808  33.571  1.00 -0.01           H
ATOM    491  HZ3 TRP A  41      43.147  60.017  34.546  1.00 -0.01           H
ATOM    492  HH2 TRP A  41      41.746  58.695  32.836  1.00 -0.01           H
ATOM    493  N   PHE A  42      45.354  57.100  41.193  1.00 -0.01           N
ATOM    494  CA  PHE A  42      46.127  57.403  42.385  1.00 -0.01           C
ATOM    495  C   PHE A  42      47.439  56.617  42.392  1.00 -0.01           C
ATOM    496  O   PHE A  42      47.461  55.496  42.852  1.00 -0.01           O
ATOM    497  CB  PHE A  42      45.233  57.115  43.634  1.00 -0.01           C
ATOM    498  CG  PHE A  42      44.042  58.120  43.899  1.00 -0.01           C
ATOM    499  CD1 PHE A  42      44.191  59.034  44.984  1.00 -0.01           C
ATOM    500  CD2 PHE A  42      42.867  58.036  43.154  1.00 -0.01           C
ATOM    501  CE1 PHE A  42      43.211  60.038  45.181  1.00 -0.01           C
ATOM    502  CE2 PHE A  42      41.928  59.056  43.342  1.00 -0.01           C
ATOM    503  CZ  PHE A  42      42.084  60.012  44.366  1.00 -0.01           C
ATOM    504  H   PHE A  42      45.285  56.118  40.963  1.00 -0.01           H
ATOM    505  HA  PHE A  42      46.461  58.437  42.472  1.00 -0.01           H
ATOM    506  HB2 PHE A  42      44.935  56.068  43.567  1.00 -0.01           H
ATOM    507  HB3 PHE A  42      45.990  57.234  44.409  1.00 -0.01           H
ATOM    508  HD1 PHE A  42      44.998  58.924  45.694  1.00 -0.01           H
ATOM    509  HD2 PHE A  42      42.695  57.359  42.330  1.00 -0.01           H
ATOM    510  HE1 PHE A  42      43.291  60.777  45.964  1.00 -0.01           H
ATOM    511  HE2 PHE A  42      40.976  59.106  42.834  1.00 -0.01           H
ATOM    512  HZ  PHE A  42      41.348  60.772  44.579  1.00 -0.01           H
ATOM    513  N   PRO A  43      48.559  57.244  42.022  1.00  0.00           N
ATOM    514  CA  PRO A  43      49.924  56.664  42.082  1.00  0.00           C
ATOM    515  C   PRO A  43      50.418  56.424  43.522  1.00  0.00           C
ATOM    516  O   PRO A  43      49.713  56.789  44.459  1.00  0.00           O
ATOM    517  CB  PRO A  43      50.736  57.669  41.266  1.00  0.00           C
ATOM    518  CG  PRO A  43      49.720  58.204  40.232  1.00  0.00           C
ATOM    519  CD  PRO A  43      48.570  58.363  41.141  1.00  0.00           C
ATOM    520  HA  PRO A  43      49.897  55.718  41.541  1.00  0.00           H
ATOM    521  HB2 PRO A  43      51.191  58.524  41.765  1.00  0.00           H
ATOM    522  HB3 PRO A  43      51.523  57.121  40.746  1.00  0.00           H
ATOM    523  HG2 PRO A  43      50.056  59.184  39.893  1.00  0.00           H
ATOM    524  HG3 PRO A  43      49.543  57.488  39.430  1.00  0.00           H
ATOM    525  HD2 PRO A  43      48.616  59.296  41.703  1.00  0.00           H
ATOM    526  HD3 PRO A  43      47.608  58.455  40.636  1.00  0.00           H
ATOM    527  N   PRO A  44      51.554  55.780  43.819  1.00  0.00           N
ATOM    528  CA  PRO A  44      52.013  55.500  45.226  1.00  0.00           C
ATOM    529  C   PRO A  44      52.194  56.815  45.988  1.00  0.00           C
ATOM    530  O   PRO A  44      52.049  56.890  47.247  1.00  0.00           O
ATOM    531  CB  PRO A  44      53.320  54.683  45.051  1.00  0.00           C
ATOM    532  CG  PRO A  44      53.791  55.165  43.633  1.00  0.00           C
ATOM    533  CD  PRO A  44      52.487  55.298  42.831  1.00  0.00           C
ATOM    534  HA  PRO A  44      51.362  54.779  45.719  1.00  0.00           H
ATOM    535  HB2 PRO A  44      54.096  54.880  45.790  1.00  0.00           H
ATOM    536  HB3 PRO A  44      52.993  53.645  44.980  1.00  0.00           H
ATOM    537  HG2 PRO A  44      54.334  56.109  43.675  1.00  0.00           H
ATOM    538  HG3 PRO A  44      54.459  54.396  43.244  1.00  0.00           H
ATOM    539  HD2 PRO A  44      52.599  55.969  41.980  1.00  0.00           H
ATOM    540  HD3 PRO A  44      52.210  54.315  42.448  1.00  0.00           H
ATOM    541  N   ASP A  45      52.478  57.936  45.306  1.00  0.00           N
ATOM    542  CA  ASP A  45      52.768  59.247  45.988  1.00  0.00           C
ATOM    543  C   ASP A  45      51.441  59.912  46.466  1.00  0.00           C
ATOM    544  O   ASP A  45      51.543  60.780  47.370  1.00  0.00           O
ATOM    545  CB  ASP A  45      53.353  60.194  44.923  1.00  0.00           C
ATOM    546  CG  ASP A  45      54.776  59.857  44.416  1.00  0.00           C
ATOM    547  OD1 ASP A  45      55.035  60.117  43.219  1.00  0.00           O
ATOM    548  OD2 ASP A  45      55.584  59.096  45.079  1.00  0.00           O
ATOM    549  H   ASP A  45      52.569  57.871  44.302  1.00  0.00           H
ATOM    550  HA  ASP A  45      53.492  59.109  46.790  1.00  0.00           H
ATOM    551  HB2 ASP A  45      52.673  60.283  44.075  1.00  0.00           H
ATOM    552  HB3 ASP A  45      53.459  61.182  45.372  1.00  0.00           H
ATOM    553  N   ALA A  46      50.263  59.596  45.900  1.00  0.00           N
ATOM    554  CA  ALA A  46      48.990  60.223  46.136  1.00  0.00           C
ATOM    555  C   ALA A  46      48.246  59.596  47.323  1.00  0.00           C
ATOM    556  O   ALA A  46      48.033  58.363  47.336  1.00  0.00           O
ATOM    557  CB  ALA A  46      48.129  60.023  44.925  1.00  0.00           C
ATOM    558  H   ALA A  46      50.283  58.739  45.364  1.00  0.00           H
ATOM    559  HA  ALA A  46      49.139  61.277  46.368  1.00  0.00           H
ATOM    560  HB1 ALA A  46      47.168  60.504  45.113  1.00  0.00           H
ATOM    561  HB2 ALA A  46      48.593  60.472  44.047  1.00  0.00           H
ATOM    562  HB3 ALA A  46      47.926  58.985  44.664  1.00  0.00           H
ATOM    563  N   PRO A  47      47.908  60.396  48.406  1.00  0.00           N
ATOM    564  CA  PRO A  47      47.154  60.021  49.591  1.00  0.00           C
ATOM    565  C   PRO A  47      45.760  59.407  49.236  1.00  0.00           C
ATOM    566  O   PRO A  47      45.181  59.789  48.232  1.00  0.00           O
ATOM    567  CB  PRO A  47      47.048  61.228  50.436  1.00  0.00           C
ATOM    568  CG  PRO A  47      48.063  62.307  49.943  1.00  0.00           C
ATOM    569  CD  PRO A  47      48.406  61.772  48.536  1.00  0.00           C
ATOM    570  HA  PRO A  47      47.802  59.306  50.099  1.00  0.00           H
ATOM    571  HB2 PRO A  47      46.064  61.685  50.328  1.00  0.00           H
ATOM    572  HB3 PRO A  47      47.253  61.040  51.490  1.00  0.00           H
ATOM    573  HG2 PRO A  47      47.639  63.311  49.943  1.00  0.00           H
ATOM    574  HG3 PRO A  47      48.936  62.315  50.595  1.00  0.00           H
ATOM    575  HD2 PRO A  47      48.053  62.367  47.694  1.00  0.00           H
ATOM    576  HD3 PRO A  47      49.492  61.733  48.455  1.00  0.00           H
ATOM    577  N   VAL A  48      45.187  58.494  50.021  1.00  0.00           N
ATOM    578  CA  VAL A  48      43.857  57.839  49.890  1.00  0.00           C
ATOM    579  C   VAL A  48      42.720  58.790  50.309  1.00  0.00           C
ATOM    580  O   VAL A  48      42.718  59.270  51.413  1.00  0.00           O
ATOM    581  CB  VAL A  48      43.798  56.517  50.642  1.00  0.00           C
ATOM    582  CG1 VAL A  48      42.455  55.826  50.558  1.00  0.00           C
ATOM    583  CG2 VAL A  48      44.788  55.657  49.992  1.00  0.00           C
ATOM    584  H   VAL A  48      45.742  58.171  50.800  1.00  0.00           H
ATOM    585  HA  VAL A  48      43.737  57.620  48.829  1.00  0.00           H
ATOM    586  HB  VAL A  48      44.152  56.705  51.656  1.00  0.00           H
ATOM    587 HG11 VAL A  48      41.672  56.386  51.070  1.00  0.00           H
ATOM    588 HG12 VAL A  48      42.208  55.680  49.506  1.00  0.00           H
ATOM    589 HG13 VAL A  48      42.498  54.903  51.135  1.00  0.00           H
ATOM    590 HG21 VAL A  48      45.823  55.996  49.972  1.00  0.00           H
ATOM    591 HG22 VAL A  48      44.784  54.713  50.537  1.00  0.00           H
ATOM    592 HG23 VAL A  48      44.530  55.385  48.969  1.00  0.00           H
ATOM    593  N   PRO A  49      41.748  59.035  49.408  1.00  0.00           N
ATOM    594  CA  PRO A  49      40.613  59.860  49.742  1.00  0.00           C
ATOM    595  C   PRO A  49      39.852  59.560  51.081  1.00  0.00           C
ATOM    596  O   PRO A  49      39.724  58.398  51.500  1.00  0.00           O
ATOM    597  CB  PRO A  49      39.683  59.840  48.562  1.00  0.00           C
ATOM    598  CG  PRO A  49      39.994  58.547  47.772  1.00  0.00           C
ATOM    599  CD  PRO A  49      41.484  58.420  48.098  1.00  0.00           C
ATOM    600  HA  PRO A  49      41.048  60.860  49.755  1.00  0.00           H
ATOM    601  HB2 PRO A  49      38.640  59.807  48.877  1.00  0.00           H
ATOM    602  HB3 PRO A  49      39.880  60.711  47.937  1.00  0.00           H
ATOM    603  HG2 PRO A  49      39.457  57.670  48.134  1.00  0.00           H
ATOM    604  HG3 PRO A  49      39.894  58.653  46.692  1.00  0.00           H
ATOM    605  HD2 PRO A  49      41.757  57.365  48.065  1.00  0.00           H
ATOM    606  HD3 PRO A  49      42.039  58.947  47.322  1.00  0.00           H
ATOM    607  N   GLN A  50      39.390  60.660  51.662  1.00  0.00           N
ATOM    608  CA  GLN A  50      38.734  60.762  52.979  1.00  0.00           C
ATOM    609  C   GLN A  50      37.300  60.203  52.894  1.00  0.00           C
ATOM    610  O   GLN A  50      36.720  59.820  53.941  1.00  0.00           O
ATOM    611  CB  GLN A  50      38.739  62.275  53.378  1.00  0.00           C
ATOM    612  CG  GLN A  50      40.084  62.859  53.739  1.00  0.00           C
ATOM    613  CD  GLN A  50      40.962  63.388  52.632  1.00  0.00           C
ATOM    614  NE2 GLN A  50      42.074  64.209  52.850  1.00  0.00           N
ATOM    615  OE1 GLN A  50      40.710  63.140  51.502  1.00  0.00           O
ATOM    616  H   GLN A  50      39.536  61.536  51.179  1.00  0.00           H
ATOM    617  HA  GLN A  50      39.276  60.257  53.778  1.00  0.00           H
ATOM    618  HB2 GLN A  50      38.398  62.919  52.568  1.00  0.00           H
ATOM    619  HB3 GLN A  50      38.084  62.302  54.249  1.00  0.00           H
ATOM    620  HG2 GLN A  50      39.832  63.630  54.468  1.00  0.00           H
ATOM    621  HG3 GLN A  50      40.673  62.114  54.273  1.00  0.00           H
ATOM    622 HE21 GLN A  50      42.370  64.707  52.022  1.00  0.00           H
ATOM    623 HE22 GLN A  50      42.365  64.466  53.782  1.00  0.00           H
ATOM    624  N   ASP A  51      36.786  60.193  51.658  1.00  0.00           N
ATOM    625  CA  ASP A  51      35.467  59.648  51.202  1.00  0.00           C
ATOM    626  C   ASP A  51      35.570  59.280  49.721  1.00  0.00           C
ATOM    627  O   ASP A  51      35.978  60.041  48.889  1.00  0.00           O
ATOM    628  CB  ASP A  51      34.305  60.697  51.284  1.00  0.00           C
ATOM    629  CG  ASP A  51      34.184  61.359  52.693  1.00  0.00           C
ATOM    630  OD1 ASP A  51      33.538  60.743  53.568  1.00  0.00           O
ATOM    631  OD2 ASP A  51      34.775  62.445  52.852  1.00  0.00           O
ATOM    632  H   ASP A  51      37.426  60.514  50.947  1.00  0.00           H
ATOM    633  HA  ASP A  51      35.093  58.791  51.761  1.00  0.00           H
ATOM    634  HB2 ASP A  51      34.369  61.477  50.525  1.00  0.00           H
ATOM    635  HB3 ASP A  51      33.410  60.097  51.118  1.00  0.00           H
ATOM    636  N   MET A  52      35.271  58.006  49.413  1.00  0.00           N
ATOM    637  CA  MET A  52      35.411  57.328  48.029  1.00  0.00           C
ATOM    638  C   MET A  52      34.477  57.854  46.958  1.00  0.00           C
ATOM    639  O   MET A  52      33.993  57.042  46.163  1.00  0.00           O
ATOM    640  CB  MET A  52      35.319  55.795  48.111  1.00  0.00           C
ATOM    641  CG  MET A  52      36.479  55.229  48.977  1.00  0.00           C
ATOM    642  SD  MET A  52      38.023  55.203  47.968  1.00  0.00           S
ATOM    643  CE  MET A  52      39.224  54.691  49.277  1.00  0.00           C
ATOM    644  H   MET A  52      34.792  57.534  50.167  1.00  0.00           H
ATOM    645  HA  MET A  52      36.451  57.526  47.768  1.00  0.00           H
ATOM    646  HB2 MET A  52      34.373  55.499  48.564  1.00  0.00           H
ATOM    647  HB3 MET A  52      35.546  55.349  47.143  1.00  0.00           H
ATOM    648  HG2 MET A  52      36.640  55.843  49.863  1.00  0.00           H
ATOM    649  HG3 MET A  52      36.158  54.251  49.336  1.00  0.00           H
ATOM    650  HE1 MET A  52      39.363  55.473  50.023  1.00  0.00           H
ATOM    651  HE2 MET A  52      38.850  53.793  49.770  1.00  0.00           H
ATOM    652  HE3 MET A  52      40.167  54.530  48.755  1.00  0.00           H
ATOM    653  N   GLU A  53      34.098  59.165  46.838  1.00 -0.01           N
ATOM    654  CA  GLU A  53      32.977  59.706  45.980  1.00 -0.01           C
ATOM    655  C   GLU A  53      33.514  60.888  45.164  1.00 -0.01           C
ATOM    656  O   GLU A  53      34.652  61.423  45.340  1.00 -0.01           O
ATOM    657  CB  GLU A  53      31.808  60.045  46.855  1.00 -0.01           C
ATOM    658  CG  GLU A  53      31.826  61.150  47.893  1.00 -0.01           C
ATOM    659  CD  GLU A  53      32.160  62.565  47.471  1.00 -0.01           C
ATOM    660  OE1 GLU A  53      31.740  63.053  46.409  1.00 -0.01           O
ATOM    661  OE2 GLU A  53      32.819  63.294  48.275  1.00 -0.01           O
ATOM    662  H   GLU A  53      34.647  59.857  47.328  1.00 -0.01           H
ATOM    663  HA  GLU A  53      32.689  58.935  45.265  1.00 -0.01           H
ATOM    664  HB2 GLU A  53      30.912  60.236  46.265  1.00 -0.01           H
ATOM    665  HB3 GLU A  53      31.651  59.059  47.294  1.00 -0.01           H
ATOM    666  HG2 GLU A  53      30.888  61.255  48.438  1.00 -0.01           H
ATOM    667  HG3 GLU A  53      32.488  60.888  48.718  1.00 -0.01           H
ATOM    668  N   LEU A  54      32.810  61.319  44.106  1.00 -0.02           N
ATOM    669  CA  LEU A  54      33.413  61.961  42.922  1.00 -0.02           C
ATOM    670  C   LEU A  54      34.100  63.311  43.307  1.00 -0.02           C
ATOM    671  O   LEU A  54      35.167  63.641  42.719  1.00 -0.02           O
ATOM    672  CB  LEU A  54      32.323  62.093  41.779  1.00 -0.02           C
ATOM    673  CG  LEU A  54      32.727  62.722  40.476  1.00 -0.02           C
ATOM    674  CD1 LEU A  54      33.977  62.063  39.930  1.00 -0.02           C
ATOM    675  CD2 LEU A  54      31.601  62.743  39.475  1.00 -0.02           C
ATOM    676  H   LEU A  54      31.937  60.832  43.967  1.00 -0.02           H
ATOM    677  HA  LEU A  54      34.199  61.295  42.567  1.00 -0.02           H
ATOM    678  HB2 LEU A  54      31.911  61.099  41.602  1.00 -0.02           H
ATOM    679  HB3 LEU A  54      31.506  62.684  42.193  1.00 -0.02           H
ATOM    680  HG  LEU A  54      32.939  63.783  40.610  1.00 -0.02           H
ATOM    681 HD11 LEU A  54      34.367  62.565  39.045  1.00 -0.02           H
ATOM    682 HD12 LEU A  54      34.759  62.087  40.689  1.00 -0.02           H
ATOM    683 HD13 LEU A  54      33.820  61.000  39.750  1.00 -0.02           H
ATOM    684 HD21 LEU A  54      31.236  61.731  39.305  1.00 -0.02           H
ATOM    685 HD22 LEU A  54      30.844  63.390  39.920  1.00 -0.02           H
ATOM    686 HD23 LEU A  54      31.903  63.219  38.542  1.00 -0.02           H
ATOM    687  N   VAL A  55      33.521  64.053  44.215  1.00 -0.02           N
ATOM    688  CA  VAL A  55      33.932  65.404  44.460  1.00 -0.02           C
ATOM    689  C   VAL A  55      35.066  65.382  45.440  1.00 -0.02           C
ATOM    690  O   VAL A  55      36.016  66.173  45.332  1.00 -0.02           O
ATOM    691  CB  VAL A  55      32.758  66.207  45.060  1.00 -0.02           C
ATOM    692  CG1 VAL A  55      33.170  67.662  45.235  1.00 -0.02           C
ATOM    693  CG2 VAL A  55      31.535  66.170  44.183  1.00 -0.02           C
ATOM    694  H   VAL A  55      32.692  63.616  44.591  1.00 -0.02           H
ATOM    695  HA  VAL A  55      34.265  65.957  43.581  1.00 -0.02           H
ATOM    696  HB  VAL A  55      32.577  65.670  45.991  1.00 -0.02           H
ATOM    697 HG11 VAL A  55      33.845  67.772  46.084  1.00 -0.02           H
ATOM    698 HG12 VAL A  55      33.852  67.974  44.444  1.00 -0.02           H
ATOM    699 HG13 VAL A  55      32.298  68.312  45.307  1.00 -0.02           H
ATOM    700 HG21 VAL A  55      31.167  65.145  44.145  1.00 -0.02           H
ATOM    701 HG22 VAL A  55      30.750  66.829  44.555  1.00 -0.02           H
ATOM    702 HG23 VAL A  55      31.785  66.412  43.150  1.00 -0.02           H
ATOM    703  N   THR A  56      35.044  64.521  46.423  1.00  0.01           N
ATOM    704  CA  THR A  56      36.321  64.257  47.180  1.00  0.01           C
ATOM    705  C   THR A  56      37.477  63.749  46.335  1.00  0.01           C
ATOM    706  O   THR A  56      38.564  64.289  46.505  1.00  0.01           O
ATOM    707  CB  THR A  56      36.057  63.542  48.504  1.00  0.01           C
ATOM    708  CG2 THR A  56      37.300  63.489  49.391  1.00  0.01           C
ATOM    709  OG1 THR A  56      34.956  64.114  49.202  1.00  0.01           O
ATOM    710  H   THR A  56      34.228  63.941  46.558  1.00  0.01           H
ATOM    711  HA  THR A  56      36.579  65.284  47.439  1.00  0.01           H
ATOM    712  HB  THR A  56      35.804  62.514  48.248  1.00  0.01           H
ATOM    713  HG1 THR A  56      34.175  63.786  48.748  1.00  0.01           H
ATOM    714 HG21 THR A  56      38.072  63.008  48.790  1.00  0.01           H
ATOM    715 HG22 THR A  56      37.634  64.497  49.636  1.00  0.01           H
ATOM    716 HG23 THR A  56      37.159  62.946  50.326  1.00  0.01           H
ATOM    717  N   MET A  57      37.238  62.935  45.315  1.00  0.01           N
ATOM    718  CA  MET A  57      38.301  62.501  44.564  1.00  0.01           C
ATOM    719  C   MET A  57      38.810  63.637  43.598  1.00  0.01           C
ATOM    720  O   MET A  57      39.983  63.687  43.259  1.00  0.01           O
ATOM    721  CB  MET A  57      37.803  61.303  43.719  1.00  0.01           C
ATOM    722  CG  MET A  57      37.723  60.019  44.576  1.00  0.01           C
ATOM    723  SD  MET A  57      37.399  58.511  43.605  1.00  0.01           S
ATOM    724  CE  MET A  57      35.679  58.866  43.111  1.00  0.01           C
ATOM    725  H   MET A  57      36.378  62.407  45.271  1.00  0.01           H
ATOM    726  HA  MET A  57      39.105  62.233  45.249  1.00  0.01           H
ATOM    727  HB2 MET A  57      36.889  61.477  43.151  1.00  0.01           H
ATOM    728  HB3 MET A  57      38.532  61.048  42.950  1.00  0.01           H
ATOM    729  HG2 MET A  57      38.712  59.914  45.021  1.00  0.01           H
ATOM    730  HG3 MET A  57      37.099  60.024  45.470  1.00  0.01           H
ATOM    731  HE1 MET A  57      35.301  58.031  42.521  1.00  0.01           H
ATOM    732  HE2 MET A  57      35.165  58.904  44.072  1.00  0.01           H
ATOM    733  HE3 MET A  57      35.608  59.868  42.689  1.00  0.01           H
ATOM    734  N   SER A  58      37.940  64.555  43.167  1.00 -0.03           N
ATOM    735  CA  SER A  58      38.389  65.807  42.563  1.00 -0.03           C
ATOM    736  C   SER A  58      39.131  66.718  43.547  1.00 -0.03           C
ATOM    737  O   SER A  58      40.236  67.218  43.214  1.00 -0.03           O
ATOM    738  CB  SER A  58      37.156  66.551  41.917  1.00 -0.03           C
ATOM    739  OG  SER A  58      37.540  67.738  41.377  1.00 -0.03           O
ATOM    740  H   SER A  58      36.956  64.328  43.189  1.00 -0.03           H
ATOM    741  HA  SER A  58      39.046  65.618  41.714  1.00 -0.03           H
ATOM    742  HB2 SER A  58      36.546  65.982  41.215  1.00 -0.03           H
ATOM    743  HB3 SER A  58      36.608  66.715  42.845  1.00 -0.03           H
ATOM    744  HG  SER A  58      37.300  68.418  42.010  1.00 -0.03           H
ATOM    745  N   SER A  59      38.706  66.771  44.799  1.00  0.03           N
ATOM    746  CA  SER A  59      39.404  67.570  45.870  1.00  0.03           C
ATOM    747  C   SER A  59      40.898  67.068  46.074  1.00  0.03           C
ATOM    748  O   SER A  59      41.791  67.830  46.361  1.00  0.03           O
ATOM    749  CB  SER A  59      38.475  67.596  47.078  1.00  0.03           C
ATOM    750  OG  SER A  59      38.843  68.606  48.023  1.00  0.03           O
ATOM    751  H   SER A  59      37.767  66.468  45.015  1.00  0.03           H
ATOM    752  HA  SER A  59      39.513  68.614  45.576  1.00  0.03           H
ATOM    753  HB2 SER A  59      37.407  67.690  46.884  1.00  0.03           H
ATOM    754  HB3 SER A  59      38.549  66.586  47.481  1.00  0.03           H
ATOM    755  HG  SER A  59      38.075  68.703  48.590  1.00  0.03           H
ATOM    756  N   GLN A  60      41.151  65.750  45.991  1.00  0.01           N
ATOM    757  CA  GLN A  60      42.437  65.072  45.941  1.00  0.01           C
ATOM    758  C   GLN A  60      43.204  65.381  44.669  1.00  0.01           C
ATOM    759  O   GLN A  60      44.429  65.333  44.700  1.00  0.01           O
ATOM    760  CB  GLN A  60      42.334  63.552  46.212  1.00  0.01           C
ATOM    761  CG  GLN A  60      42.170  63.216  47.705  1.00  0.01           C
ATOM    762  CD  GLN A  60      43.276  63.598  48.674  1.00  0.01           C
ATOM    763  NE2 GLN A  60      43.029  63.582  49.929  1.00  0.01           N
ATOM    764  OE1 GLN A  60      44.468  63.869  48.374  1.00  0.01           O
ATOM    765  H   GLN A  60      40.359  65.148  45.815  1.00  0.01           H
ATOM    766  HA  GLN A  60      42.986  65.388  46.828  1.00  0.01           H
ATOM    767  HB2 GLN A  60      41.455  63.220  45.660  1.00  0.01           H
ATOM    768  HB3 GLN A  60      43.264  63.143  45.817  1.00  0.01           H
ATOM    769  HG2 GLN A  60      41.193  63.585  48.015  1.00  0.01           H
ATOM    770  HG3 GLN A  60      42.156  62.129  47.787  1.00  0.01           H
ATOM    771 HE21 GLN A  60      43.754  63.949  50.529  1.00  0.01           H
ATOM    772 HE22 GLN A  60      42.119  63.413  50.332  1.00  0.01           H
ATOM    773  N   ALA A  61      42.555  65.703  43.538  1.00 -0.03           N
ATOM    774  CA  ALA A  61      43.308  66.083  42.331  1.00 -0.03           C
ATOM    775  C   ALA A  61      43.787  67.534  42.610  1.00 -0.03           C
ATOM    776  O   ALA A  61      44.898  67.926  42.325  1.00 -0.03           O
ATOM    777  CB  ALA A  61      42.368  66.047  41.110  1.00 -0.03           C
ATOM    778  H   ALA A  61      41.551  65.637  43.459  1.00 -0.03           H
ATOM    779  HA  ALA A  61      44.170  65.446  42.131  1.00 -0.03           H
ATOM    780  HB1 ALA A  61      41.952  65.056  40.930  1.00 -0.03           H
ATOM    781  HB2 ALA A  61      41.575  66.792  41.175  1.00 -0.03           H
ATOM    782  HB3 ALA A  61      42.942  66.242  40.203  1.00 -0.03           H
ATOM    783  N   GLN A  62      42.894  68.330  43.275  1.00 -0.15           N
ATOM    784  CA  GLN A  62      43.177  69.756  43.557  1.00 -0.15           C
ATOM    785  C   GLN A  62      44.349  69.993  44.514  1.00 -0.15           C
ATOM    786  O   GLN A  62      45.117  70.922  44.303  1.00 -0.15           O
ATOM    787  CB  GLN A  62      41.890  70.427  44.137  1.00 -0.15           C
ATOM    788  CG  GLN A  62      40.861  70.680  43.007  1.00 -0.15           C
ATOM    789  CD  GLN A  62      39.673  71.541  43.348  1.00 -0.15           C
ATOM    790  NE2 GLN A  62      38.992  72.286  42.494  1.00 -0.15           N
ATOM    791  OE1 GLN A  62      39.286  71.539  44.501  1.00 -0.15           O
ATOM    792  H   GLN A  62      41.945  68.034  43.450  1.00 -0.15           H
ATOM    793  HA  GLN A  62      43.419  70.284  42.635  1.00 -0.15           H
ATOM    794  HB2 GLN A  62      41.451  69.695  44.814  1.00 -0.15           H
ATOM    795  HB3 GLN A  62      41.929  71.334  44.741  1.00 -0.15           H
ATOM    796  HG2 GLN A  62      41.400  71.169  42.195  1.00 -0.15           H
ATOM    797  HG3 GLN A  62      40.452  69.707  42.733  1.00 -0.15           H
ATOM    798 HE21 GLN A  62      38.199  72.784  42.873  1.00 -0.15           H
ATOM    799 HE22 GLN A  62      39.286  72.420  41.537  1.00 -0.15           H
ATOM    800  N   ASP A  63      44.461  69.153  45.508  1.00  0.00           N
ATOM    801  CA  ASP A  63      45.454  69.300  46.555  1.00  0.00           C
ATOM    802  C   ASP A  63      46.821  68.975  45.922  1.00  0.00           C
ATOM    803  O   ASP A  63      47.756  69.709  46.112  1.00  0.00           O
ATOM    804  CB  ASP A  63      45.070  68.263  47.640  1.00  0.00           C
ATOM    805  CG  ASP A  63      45.959  68.294  48.909  1.00  0.00           C
ATOM    806  OD1 ASP A  63      45.969  67.332  49.711  1.00  0.00           O
ATOM    807  OD2 ASP A  63      46.592  69.380  49.207  1.00  0.00           O
ATOM    808  H   ASP A  63      43.747  68.442  45.579  1.00  0.00           H
ATOM    809  HA  ASP A  63      45.379  70.301  46.981  1.00  0.00           H
ATOM    810  HB2 ASP A  63      44.141  68.589  48.107  1.00  0.00           H
ATOM    811  HB3 ASP A  63      44.856  67.260  47.270  1.00  0.00           H
ATOM    812  N   ARG A  64      46.967  67.898  45.180  1.00  0.04           N
ATOM    813  CA  ARG A  64      48.234  67.654  44.439  1.00  0.04           C
ATOM    814  C   ARG A  64      48.503  68.692  43.271  1.00  0.04           C
ATOM    815  O   ARG A  64      49.672  68.759  42.899  1.00  0.04           O
ATOM    816  CB  ARG A  64      48.187  66.169  43.817  1.00  0.04           C
ATOM    817  CG  ARG A  64      47.731  65.177  44.894  1.00  0.04           C
ATOM    818  CD  ARG A  64      47.856  63.704  44.363  1.00  0.04           C
ATOM    819  NE  ARG A  64      47.205  63.424  43.134  1.00  0.04           N
ATOM    820  CZ  ARG A  64      45.971  63.024  43.026  1.00  0.04           C
ATOM    821  NH1 ARG A  64      45.191  62.654  44.012  1.00  0.04           N
ATOM    822  NH2 ARG A  64      45.471  63.023  41.822  1.00  0.04           N
ATOM    823  H   ARG A  64      46.227  67.246  44.964  1.00  0.04           H
ATOM    824  HA  ARG A  64      49.045  67.720  45.165  1.00  0.04           H
ATOM    825  HB2 ARG A  64      47.415  66.184  43.048  1.00  0.04           H
ATOM    826  HB3 ARG A  64      49.150  65.828  43.436  1.00  0.04           H
ATOM    827  HG2 ARG A  64      48.291  65.140  45.828  1.00  0.04           H
ATOM    828  HG3 ARG A  64      46.710  65.424  45.188  1.00  0.04           H
ATOM    829  HD2 ARG A  64      48.906  63.428  44.269  1.00  0.04           H
ATOM    830  HD3 ARG A  64      47.575  63.009  45.154  1.00  0.04           H
ATOM    831  HE  ARG A  64      47.816  63.544  42.339  1.00  0.04           H
ATOM    832 HH11 ARG A  64      45.535  62.509  44.950  1.00  0.04           H
ATOM    833 HH12 ARG A  64      44.254  62.362  43.775  1.00  0.04           H
ATOM    834 HH21 ARG A  64      46.100  63.305  41.083  1.00  0.04           H
ATOM    835 HH22 ARG A  64      44.551  62.662  41.616  1.00  0.04           H
ATOM    836  N   TYR A  65      47.466  69.441  42.862  1.00 -0.08           N
ATOM    837  CA  TYR A  65      47.675  70.588  41.944  1.00 -0.08           C
ATOM    838  C   TYR A  65      48.235  71.801  42.754  1.00 -0.08           C
ATOM    839  O   TYR A  65      49.298  72.280  42.381  1.00 -0.08           O
ATOM    840  CB  TYR A  65      46.421  70.839  41.122  1.00 -0.08           C
ATOM    841  CG  TYR A  65      46.342  72.032  40.194  1.00 -0.08           C
ATOM    842  CD1 TYR A  65      46.746  71.913  38.865  1.00 -0.08           C
ATOM    843  CD2 TYR A  65      45.974  73.304  40.744  1.00 -0.08           C
ATOM    844  CE1 TYR A  65      46.690  73.061  38.043  1.00 -0.08           C
ATOM    845  CE2 TYR A  65      45.866  74.406  39.837  1.00 -0.08           C
ATOM    846  CZ  TYR A  65      46.150  74.234  38.500  1.00 -0.08           C
ATOM    847  OH  TYR A  65      46.006  75.319  37.636  1.00 -0.08           O
ATOM    848  H   TYR A  65      46.533  69.265  43.209  1.00 -0.08           H
ATOM    849  HA  TYR A  65      48.485  70.284  41.280  1.00 -0.08           H
ATOM    850  HB2 TYR A  65      46.125  69.921  40.613  1.00 -0.08           H
ATOM    851  HB3 TYR A  65      45.595  70.983  41.819  1.00 -0.08           H
ATOM    852  HD1 TYR A  65      46.979  70.942  38.454  1.00 -0.08           H
ATOM    853  HD2 TYR A  65      45.772  73.378  41.802  1.00 -0.08           H
ATOM    854  HE1 TYR A  65      47.002  72.970  37.012  1.00 -0.08           H
ATOM    855  HE2 TYR A  65      45.444  75.361  40.110  1.00 -0.08           H
ATOM    856  HH  TYR A  65      45.055  75.451  37.620  1.00 -0.08           H
ATOM    857  N   THR A  66      47.712  72.179  43.933  1.00  0.02           N
ATOM    858  CA  THR A  66      48.181  73.348  44.675  1.00  0.02           C
ATOM    859  C   THR A  66      49.517  73.019  45.373  1.00  0.02           C
ATOM    860  O   THR A  66      50.336  73.867  45.608  1.00  0.02           O
ATOM    861  CB  THR A  66      47.214  73.910  45.746  1.00  0.02           C
ATOM    862  CG2 THR A  66      46.022  74.413  45.015  1.00  0.02           C
ATOM    863  OG1 THR A  66      46.900  72.981  46.713  1.00  0.02           O
ATOM    864  H   THR A  66      46.832  71.835  44.291  1.00  0.02           H
ATOM    865  HA  THR A  66      48.441  74.132  43.964  1.00  0.02           H
ATOM    866  HB  THR A  66      47.754  74.744  46.195  1.00  0.02           H
ATOM    867  HG1 THR A  66      45.975  73.083  46.949  1.00  0.02           H
ATOM    868 HG21 THR A  66      45.603  73.541  44.512  1.00  0.02           H
ATOM    869 HG22 THR A  66      45.272  74.736  45.738  1.00  0.02           H
ATOM    870 HG23 THR A  66      46.308  75.275  44.411  1.00  0.02           H
ATOM    871  N   ASP A  67      49.843  71.734  45.609  1.00  0.00           N
ATOM    872  CA  ASP A  67      51.243  71.272  46.044  1.00  0.00           C
ATOM    873  C   ASP A  67      52.323  71.425  45.023  1.00  0.00           C
ATOM    874  O   ASP A  67      53.401  71.867  45.358  1.00  0.00           O
ATOM    875  CB  ASP A  67      51.036  69.725  46.212  1.00  0.00           C
ATOM    876  CG  ASP A  67      52.335  68.992  46.597  1.00  0.00           C
ATOM    877  OD1 ASP A  67      52.584  67.873  46.137  1.00  0.00           O
ATOM    878  OD2 ASP A  67      53.198  69.485  47.337  1.00  0.00           O
ATOM    879  H   ASP A  67      49.226  71.015  45.260  1.00  0.00           H
ATOM    880  HA  ASP A  67      51.586  71.712  46.980  1.00  0.00           H
ATOM    881  HB2 ASP A  67      50.285  69.563  46.985  1.00  0.00           H
ATOM    882  HB3 ASP A  67      50.611  69.330  45.289  1.00  0.00           H
ATOM    883  N   TYR A  68      52.116  71.119  43.755  1.00  0.00           N
ATOM    884  CA  TYR A  68      53.048  71.307  42.622  1.00  0.00           C
ATOM    885  C   TYR A  68      53.238  72.835  42.357  1.00  0.00           C
ATOM    886  O   TYR A  68      54.355  73.312  42.061  1.00  0.00           O
ATOM    887  CB  TYR A  68      52.590  70.444  41.419  1.00  0.00           C
ATOM    888  CG  TYR A  68      53.102  70.781  40.063  1.00  0.00           C
ATOM    889  CD1 TYR A  68      54.337  70.229  39.658  1.00  0.00           C
ATOM    890  CD2 TYR A  68      52.402  71.581  39.206  1.00  0.00           C
ATOM    891  CE1 TYR A  68      54.807  70.423  38.381  1.00  0.00           C
ATOM    892  CE2 TYR A  68      52.942  71.838  37.910  1.00  0.00           C
ATOM    893  CZ  TYR A  68      54.182  71.293  37.469  1.00  0.00           C
ATOM    894  OH  TYR A  68      54.823  71.704  36.325  1.00  0.00           O
ATOM    895  H   TYR A  68      51.246  70.634  43.584  1.00  0.00           H
ATOM    896  HA  TYR A  68      54.015  70.853  42.837  1.00  0.00           H
ATOM    897  HB2 TYR A  68      52.621  69.382  41.661  1.00  0.00           H
ATOM    898  HB3 TYR A  68      51.509  70.573  41.366  1.00  0.00           H
ATOM    899  HD1 TYR A  68      54.809  69.544  40.346  1.00  0.00           H
ATOM    900  HD2 TYR A  68      51.567  72.104  39.649  1.00  0.00           H
ATOM    901  HE1 TYR A  68      55.782  70.080  38.069  1.00  0.00           H
ATOM    902  HE2 TYR A  68      52.569  72.574  37.213  1.00  0.00           H
ATOM    903  HH  TYR A  68      55.736  71.515  36.099  1.00  0.00           H
ATOM    904  N   LEU A  69      52.164  73.679  42.540  1.00 -0.01           N
ATOM    905  CA  LEU A  69      52.114  75.134  42.272  1.00 -0.01           C
ATOM    906  C   LEU A  69      52.767  75.967  43.327  1.00 -0.01           C
ATOM    907  O   LEU A  69      53.464  76.955  43.001  1.00 -0.01           O
ATOM    908  CB  LEU A  69      50.711  75.564  41.900  1.00 -0.01           C
ATOM    909  CG  LEU A  69      50.162  74.946  40.611  1.00 -0.01           C
ATOM    910  CD1 LEU A  69      48.756  75.440  40.471  1.00 -0.01           C
ATOM    911  CD2 LEU A  69      51.009  75.124  39.300  1.00 -0.01           C
ATOM    912  H   LEU A  69      51.290  73.275  42.846  1.00 -0.01           H
ATOM    913  HA  LEU A  69      52.757  75.325  41.412  1.00 -0.01           H
ATOM    914  HB2 LEU A  69      49.973  75.523  42.701  1.00 -0.01           H
ATOM    915  HB3 LEU A  69      50.748  76.646  41.773  1.00 -0.01           H
ATOM    916  HG  LEU A  69      50.038  73.865  40.665  1.00 -0.01           H
ATOM    917 HD11 LEU A  69      48.137  75.131  41.312  1.00 -0.01           H
ATOM    918 HD12 LEU A  69      48.790  76.518  40.315  1.00 -0.01           H
ATOM    919 HD13 LEU A  69      48.394  75.102  39.500  1.00 -0.01           H
ATOM    920 HD21 LEU A  69      51.269  76.179  39.215  1.00 -0.01           H
ATOM    921 HD22 LEU A  69      51.907  74.510  39.230  1.00 -0.01           H
ATOM    922 HD23 LEU A  69      50.405  74.769  38.465  1.00 -0.01           H
ATOM    923  N   ILE A  70      52.734  75.607  44.600  1.00  0.00           N
ATOM    924  CA  ILE A  70      53.441  76.241  45.709  1.00  0.00           C
ATOM    925  C   ILE A  70      54.925  75.968  45.644  1.00  0.00           C
ATOM    926  O   ILE A  70      55.675  76.851  46.132  1.00  0.00           O
ATOM    927  CB  ILE A  70      52.734  75.758  47.019  1.00  0.00           C
ATOM    928  CG1 ILE A  70      51.391  76.454  47.099  1.00  0.00           C
ATOM    929  CG2 ILE A  70      53.534  76.038  48.284  1.00  0.00           C
ATOM    930  CD1 ILE A  70      50.340  75.770  48.066  1.00  0.00           C
ATOM    931  H   ILE A  70      52.187  74.776  44.769  1.00  0.00           H
ATOM    932  HA  ILE A  70      53.342  77.324  45.636  1.00  0.00           H
ATOM    933  HB  ILE A  70      52.544  74.687  46.956  1.00  0.00           H
ATOM    934 HG12 ILE A  70      51.421  77.497  47.412  1.00  0.00           H
ATOM    935 HG13 ILE A  70      50.839  76.565  46.165  1.00  0.00           H
ATOM    936 HG21 ILE A  70      52.969  75.731  49.165  1.00  0.00           H
ATOM    937 HG22 ILE A  70      54.506  75.555  48.179  1.00  0.00           H
ATOM    938 HG23 ILE A  70      53.695  77.116  48.300  1.00  0.00           H
ATOM    939 HD11 ILE A  70      50.575  76.142  49.063  1.00  0.00           H
ATOM    940 HD12 ILE A  70      49.326  76.113  47.859  1.00  0.00           H
ATOM    941 HD13 ILE A  70      50.274  74.705  47.842  1.00  0.00           H
ATOM    942  N   GLU A  71      55.388  74.861  45.045  1.00  0.00           N
ATOM    943  CA  GLU A  71      56.859  74.616  44.786  1.00  0.00           C
ATOM    944  C   GLU A  71      57.239  74.943  43.350  1.00  0.00           C
ATOM    945  O   GLU A  71      58.398  74.863  43.000  1.00  0.00           O
ATOM    946  CB  GLU A  71      57.126  73.171  45.031  1.00  0.00           C
ATOM    947  CG  GLU A  71      56.880  72.704  46.483  1.00  0.00           C
ATOM    948  CD  GLU A  71      57.536  73.648  47.529  1.00  0.00           C
ATOM    949  OE1 GLU A  71      56.903  73.838  48.608  1.00  0.00           O
ATOM    950  OE2 GLU A  71      58.711  73.915  47.419  1.00  0.00           O
ATOM    951  H   GLU A  71      54.728  74.230  44.614  1.00  0.00           H
ATOM    952  HA  GLU A  71      57.528  75.281  45.332  1.00  0.00           H
ATOM    953  HB2 GLU A  71      56.622  72.583  44.264  1.00  0.00           H
ATOM    954  HB3 GLU A  71      58.192  72.971  44.927  1.00  0.00           H
ATOM    955  HG2 GLU A  71      55.798  72.600  46.564  1.00  0.00           H
ATOM    956  HG3 GLU A  71      57.311  71.703  46.508  1.00  0.00           H
ATOM    957  N   THR A  72      56.310  75.329  42.495  1.00  0.01           N
ATOM    958  CA  THR A  72      56.752  75.698  41.097  1.00  0.01           C
ATOM    959  C   THR A  72      57.542  77.057  41.199  1.00  0.01           C
ATOM    960  O   THR A  72      58.642  77.156  40.665  1.00  0.01           O
ATOM    961  CB  THR A  72      55.633  75.864  40.057  1.00  0.01           C
ATOM    962  CG2 THR A  72      56.134  76.594  38.793  1.00  0.01           C
ATOM    963  OG1 THR A  72      55.100  74.584  39.631  1.00  0.01           O
ATOM    964  H   THR A  72      55.369  75.435  42.848  1.00  0.01           H
ATOM    965  HA  THR A  72      57.430  74.947  40.691  1.00  0.01           H
ATOM    966  HB  THR A  72      54.819  76.510  40.387  1.00  0.01           H
ATOM    967  HG1 THR A  72      54.877  74.085  40.420  1.00  0.01           H
ATOM    968 HG21 THR A  72      56.575  77.580  38.938  1.00  0.01           H
ATOM    969 HG22 THR A  72      56.716  75.912  38.173  1.00  0.01           H
ATOM    970 HG23 THR A  72      55.289  76.922  38.188  1.00  0.01           H
ATOM    971  N   LEU A  73      56.937  78.004  41.932  1.00  0.00           N
ATOM    972  CA  LEU A  73      57.516  79.276  42.238  1.00  0.00           C
ATOM    973  C   LEU A  73      58.645  79.399  43.290  1.00  0.00           C
ATOM    974  O   LEU A  73      59.414  80.405  43.153  1.00  0.00           O
ATOM    975  CB  LEU A  73      56.290  80.194  42.600  1.00  0.00           C
ATOM    976  CG  LEU A  73      56.541  81.665  43.010  1.00  0.00           C
ATOM    977  CD1 LEU A  73      57.192  82.440  41.891  1.00  0.00           C
ATOM    978  CD2 LEU A  73      55.282  82.274  43.707  1.00  0.00           C
ATOM    979  H   LEU A  73      56.120  77.764  42.475  1.00  0.00           H
ATOM    980  HA  LEU A  73      57.886  79.655  41.285  1.00  0.00           H
ATOM    981  HB2 LEU A  73      55.578  80.083  41.783  1.00  0.00           H
ATOM    982  HB3 LEU A  73      55.874  79.607  43.419  1.00  0.00           H
ATOM    983  HG  LEU A  73      57.247  81.506  43.826  1.00  0.00           H
ATOM    984 HD11 LEU A  73      57.168  83.503  42.129  1.00  0.00           H
ATOM    985 HD12 LEU A  73      58.255  82.212  41.809  1.00  0.00           H
ATOM    986 HD13 LEU A  73      56.737  82.177  40.936  1.00  0.00           H
ATOM    987 HD21 LEU A  73      54.950  81.658  44.542  1.00  0.00           H
ATOM    988 HD22 LEU A  73      55.606  83.212  44.159  1.00  0.00           H
ATOM    989 HD23 LEU A  73      54.540  82.540  42.954  1.00  0.00           H
ATOM    990  N   ASP A  74      58.767  78.419  44.238  1.00  0.00           N
ATOM    991  CA  ASP A  74      59.713  78.508  45.325  1.00  0.00           C
ATOM    992  C   ASP A  74      59.659  79.711  46.346  1.00  0.00           C
ATOM    993  O   ASP A  74      60.695  80.226  46.774  1.00  0.00           O
ATOM    994  CB  ASP A  74      61.145  78.254  44.792  1.00  0.00           C
ATOM    995  CG  ASP A  74      62.204  77.846  45.875  1.00  0.00           C
ATOM    996  OD1 ASP A  74      63.425  77.936  45.647  1.00  0.00           O
ATOM    997  OD2 ASP A  74      61.859  77.417  46.997  1.00  0.00           O
ATOM    998  H   ASP A  74      58.269  77.569  44.014  1.00  0.00           H
ATOM    999  HA  ASP A  74      59.431  77.685  45.983  1.00  0.00           H
ATOM   1000  HB2 ASP A  74      61.111  77.392  44.125  1.00  0.00           H
ATOM   1001  HB3 ASP A  74      61.501  79.092  44.193  1.00  0.00           H
ATOM   1002  N   PRO A  75      58.469  80.224  46.763  1.00  0.00           N
ATOM   1003  CA  PRO A  75      58.373  81.448  47.590  1.00  0.00           C
ATOM   1004  C   PRO A  75      58.806  81.322  49.033  1.00  0.00           C
ATOM   1005  O   PRO A  75      58.355  80.491  49.781  1.00  0.00           O
ATOM   1006  CB  PRO A  75      56.885  81.811  47.465  1.00  0.00           C
ATOM   1007  CG  PRO A  75      56.176  80.504  47.326  1.00  0.00           C
ATOM   1008  CD  PRO A  75      57.207  79.649  46.550  1.00  0.00           C
ATOM   1009  HA  PRO A  75      58.975  82.191  47.068  1.00  0.00           H
ATOM   1010  HB2 PRO A  75      56.542  82.422  48.300  1.00  0.00           H
ATOM   1011  HB3 PRO A  75      56.633  82.382  46.572  1.00  0.00           H
ATOM   1012  HG2 PRO A  75      56.002  80.019  48.286  1.00  0.00           H
ATOM   1013  HG3 PRO A  75      55.234  80.625  46.790  1.00  0.00           H
ATOM   1014  HD2 PRO A  75      57.270  78.621  46.907  1.00  0.00           H
ATOM   1015  HD3 PRO A  75      56.922  79.629  45.498  1.00  0.00           H
ATOM   1016  N   LYS A  76      59.798  82.152  49.371  1.00  0.00           N
ATOM   1017  CA  LYS A  76      60.638  81.939  50.548  1.00  0.00           C
ATOM   1018  C   LYS A  76      60.091  82.392  51.851  1.00  0.00           C
ATOM   1019  O   LYS A  76      59.396  83.379  51.911  1.00  0.00           O
ATOM   1020  CB  LYS A  76      62.004  82.705  50.265  1.00  0.00           C
ATOM   1021  CG  LYS A  76      62.623  82.589  48.851  1.00  0.00           C
ATOM   1022  CD  LYS A  76      63.281  81.270  48.576  1.00  0.00           C
ATOM   1023  CE  LYS A  76      64.074  81.177  47.228  1.00  0.00           C
ATOM   1024  NZ  LYS A  76      63.231  81.396  46.060  1.00  0.00           N
ATOM   1025  H   LYS A  76      59.943  82.982  48.813  1.00  0.00           H
ATOM   1026  HA  LYS A  76      60.888  80.880  50.482  1.00  0.00           H
ATOM   1027  HB2 LYS A  76      61.833  83.770  50.425  1.00  0.00           H
ATOM   1028  HB3 LYS A  76      62.794  82.479  50.981  1.00  0.00           H
ATOM   1029  HG2 LYS A  76      61.934  82.815  48.038  1.00  0.00           H
ATOM   1030  HG3 LYS A  76      63.340  83.360  48.566  1.00  0.00           H
ATOM   1031  HD2 LYS A  76      63.925  81.075  49.433  1.00  0.00           H
ATOM   1032  HD3 LYS A  76      62.505  80.506  48.605  1.00  0.00           H
ATOM   1033  HE2 LYS A  76      64.824  81.968  47.231  1.00  0.00           H
ATOM   1034  HE3 LYS A  76      64.650  80.252  47.192  1.00  0.00           H
ATOM   1035  HZ1 LYS A  76      63.630  80.849  45.310  1.00  0.00           H
ATOM   1036  HZ2 LYS A  76      62.286  81.102  46.261  1.00  0.00           H
ATOM   1037  HZ3 LYS A  76      63.129  82.359  45.774  1.00  0.00           H
ATOM   1038  N   ALA A  77      60.506  81.723  52.949  1.00  0.00           N
ATOM   1039  CA  ALA A  77      59.658  81.903  54.163  1.00  0.00           C
ATOM   1040  C   ALA A  77      59.488  83.358  54.537  1.00  0.00           C
ATOM   1041  O   ALA A  77      60.461  84.045  54.926  1.00  0.00           O
ATOM   1042  CB  ALA A  77      60.293  81.129  55.256  1.00  0.00           C
ATOM   1043  H   ALA A  77      61.257  81.054  52.860  1.00  0.00           H
ATOM   1044  HA  ALA A  77      58.636  81.571  53.981  1.00  0.00           H
ATOM   1045  HB1 ALA A  77      61.342  81.393  55.396  1.00  0.00           H
ATOM   1046  HB2 ALA A  77      59.764  81.245  56.201  1.00  0.00           H
ATOM   1047  HB3 ALA A  77      60.217  80.071  55.006  1.00  0.00           H
ATOM   1048  N   GLY A  78      58.256  83.791  54.598  1.00  0.00           N
ATOM   1049  CA  GLY A  78      57.744  85.132  55.143  1.00  0.00           C
ATOM   1050  C   GLY A  78      57.557  86.209  54.084  1.00  0.00           C
ATOM   1051  O   GLY A  78      57.284  87.379  54.361  1.00  0.00           O
ATOM   1052  H   GLY A  78      57.562  83.073  54.451  1.00  0.00           H
ATOM   1053  HA2 GLY A  78      56.813  84.889  55.656  1.00  0.00           H
ATOM   1054  HA3 GLY A  78      58.522  85.459  55.833  1.00  0.00           H
ATOM   1055  N   GLN A  79      57.761  85.885  52.781  1.00  0.00           N
ATOM   1056  CA  GLN A  79      57.502  86.886  51.668  1.00  0.00           C
ATOM   1057  C   GLN A  79      56.119  87.587  51.685  1.00  0.00           C
ATOM   1058  O   GLN A  79      55.111  86.893  51.990  1.00  0.00           O
ATOM   1059  CB  GLN A  79      57.770  86.244  50.306  1.00  0.00           C
ATOM   1060  CG  GLN A  79      59.280  86.224  50.034  1.00  0.00           C
ATOM   1061  CD  GLN A  79      59.689  85.423  48.770  1.00  0.00           C
ATOM   1062  NE2 GLN A  79      60.861  85.627  48.310  1.00  0.00           N
ATOM   1063  OE1 GLN A  79      59.002  84.656  48.121  1.00  0.00           O
ATOM   1064  H   GLN A  79      58.032  84.955  52.496  1.00  0.00           H
ATOM   1065  HA  GLN A  79      58.159  87.749  51.772  1.00  0.00           H
ATOM   1066  HB2 GLN A  79      57.419  85.214  50.379  1.00  0.00           H
ATOM   1067  HB3 GLN A  79      57.178  86.742  49.538  1.00  0.00           H
ATOM   1068  HG2 GLN A  79      59.580  87.253  49.838  1.00  0.00           H
ATOM   1069  HG3 GLN A  79      59.944  85.888  50.830  1.00  0.00           H
ATOM   1070 HE21 GLN A  79      61.268  85.008  47.624  1.00  0.00           H
ATOM   1071 HE22 GLN A  79      61.462  86.292  48.777  1.00  0.00           H
ATOM   1072  N   HIE A  80      56.055  88.826  51.132  1.00  0.00           N
ATOM   1073  CA  HIE A  80      54.818  89.454  50.815  1.00  0.00           C
ATOM   1074  C   HIE A  80      54.433  88.991  49.384  1.00  0.00           C
ATOM   1075  O   HIE A  80      54.707  89.778  48.480  1.00  0.00           O
ATOM   1076  CB  HIE A  80      54.857  91.058  51.074  1.00  0.00           C
ATOM   1077  CG  HIE A  80      53.667  91.900  50.780  1.00  0.00           C
ATOM   1078  CD2 HIE A  80      53.680  93.188  50.400  1.00  0.00           C
ATOM   1079  ND1 HIE A  80      52.379  91.548  51.255  1.00  0.00           N
ATOM   1080  CE1 HIE A  80      51.615  92.632  51.042  1.00  0.00           C
ATOM   1081  NE2 HIE A  80      52.348  93.610  50.529  1.00  0.00           N
ATOM   1082  H   HIE A  80      56.906  89.316  50.896  1.00  0.00           H
ATOM   1083  HA  HIE A  80      54.031  89.108  51.485  1.00  0.00           H
ATOM   1084  HB2 HIE A  80      55.045  91.222  52.135  1.00  0.00           H
ATOM   1085  HB3 HIE A  80      55.740  91.407  50.537  1.00  0.00           H
ATOM   1086  HD2 HIE A  80      54.412  93.743  49.831  1.00  0.00           H
ATOM   1087  HE1 HIE A  80      50.554  92.752  51.202  1.00  0.00           H
ATOM   1088  HE2 HIE A  80      51.891  94.441  50.181  1.00  0.00           H
ATOM   1089  N   LEU A  81      53.646  87.934  49.343  1.00  0.00           N
ATOM   1090  CA  LEU A  81      52.937  87.374  48.083  1.00  0.00           C
ATOM   1091  C   LEU A  81      51.545  88.050  47.648  1.00  0.00           C
ATOM   1092  O   LEU A  81      50.644  88.218  48.505  1.00  0.00           O
ATOM   1093  CB  LEU A  81      53.010  85.875  48.193  1.00  0.00           C
ATOM   1094  CG  LEU A  81      52.492  85.223  46.873  1.00  0.00           C
ATOM   1095  CD1 LEU A  81      53.295  83.981  46.341  1.00  0.00           C
ATOM   1096  CD2 LEU A  81      51.020  84.899  46.851  1.00  0.00           C
ATOM   1097  H   LEU A  81      53.560  87.439  50.219  1.00  0.00           H
ATOM   1098  HA  LEU A  81      53.669  87.537  47.293  1.00  0.00           H
ATOM   1099  HB2 LEU A  81      54.049  85.545  48.175  1.00  0.00           H
ATOM   1100  HB3 LEU A  81      52.440  85.399  48.990  1.00  0.00           H
ATOM   1101  HG  LEU A  81      52.690  85.913  46.052  1.00  0.00           H
ATOM   1102 HD11 LEU A  81      54.337  84.273  46.212  1.00  0.00           H
ATOM   1103 HD12 LEU A  81      53.258  83.109  46.995  1.00  0.00           H
ATOM   1104 HD13 LEU A  81      52.953  83.703  45.344  1.00  0.00           H
ATOM   1105 HD21 LEU A  81      50.814  83.933  47.314  1.00  0.00           H
ATOM   1106 HD22 LEU A  81      50.409  85.637  47.371  1.00  0.00           H
ATOM   1107 HD23 LEU A  81      50.666  84.826  45.823  1.00  0.00           H
ATOM   1108  N   LEU A  82      51.300  88.241  46.347  1.00  0.00           N
ATOM   1109  CA  LEU A  82      50.009  88.642  45.811  1.00  0.00           C
ATOM   1110  C   LEU A  82      49.337  87.483  45.077  1.00  0.00           C
ATOM   1111  O   LEU A  82      49.985  86.834  44.302  1.00  0.00           O
ATOM   1112  CB  LEU A  82      50.168  89.872  44.963  1.00  0.00           C
ATOM   1113  CG  LEU A  82      48.886  90.374  44.133  1.00  0.00           C
ATOM   1114  CD1 LEU A  82      47.759  90.793  45.092  1.00  0.00           C
ATOM   1115  CD2 LEU A  82      49.248  91.536  43.247  1.00  0.00           C
ATOM   1116  H   LEU A  82      52.045  88.103  45.679  1.00  0.00           H
ATOM   1117  HA  LEU A  82      49.374  88.913  46.655  1.00  0.00           H
ATOM   1118  HB2 LEU A  82      50.397  90.718  45.611  1.00  0.00           H
ATOM   1119  HB3 LEU A  82      51.007  89.806  44.270  1.00  0.00           H
ATOM   1120  HG  LEU A  82      48.546  89.574  43.476  1.00  0.00           H
ATOM   1121 HD11 LEU A  82      48.104  91.448  45.892  1.00  0.00           H
ATOM   1122 HD12 LEU A  82      46.967  91.201  44.463  1.00  0.00           H
ATOM   1123 HD13 LEU A  82      47.279  89.934  45.560  1.00  0.00           H
ATOM   1124 HD21 LEU A  82      48.336  91.789  42.707  1.00  0.00           H
ATOM   1125 HD22 LEU A  82      49.326  92.444  43.844  1.00  0.00           H
ATOM   1126 HD23 LEU A  82      50.052  91.464  42.514  1.00  0.00           H
ATOM   1127  N   ASP A  83      48.011  87.162  45.251  1.00 -0.03           N
ATOM   1128  CA  ASP A  83      47.289  85.970  44.714  1.00 -0.03           C
ATOM   1129  C   ASP A  83      46.104  86.415  43.880  1.00 -0.03           C
ATOM   1130  O   ASP A  83      45.110  86.886  44.459  1.00 -0.03           O
ATOM   1131  CB  ASP A  83      46.993  85.044  45.914  1.00 -0.03           C
ATOM   1132  CG  ASP A  83      46.192  83.710  45.529  1.00 -0.03           C
ATOM   1133  OD1 ASP A  83      45.923  83.585  44.331  1.00 -0.03           O
ATOM   1134  OD2 ASP A  83      46.020  82.774  46.377  1.00 -0.03           O
ATOM   1135  H   ASP A  83      47.430  87.722  45.858  1.00 -0.03           H
ATOM   1136  HA  ASP A  83      47.977  85.484  44.024  1.00 -0.03           H
ATOM   1137  HB2 ASP A  83      47.950  84.810  46.380  1.00 -0.03           H
ATOM   1138  HB3 ASP A  83      46.447  85.508  46.736  1.00 -0.03           H
ATOM   1139  N   ILE A  84      46.295  86.543  42.543  1.00 -0.04           N
ATOM   1140  CA  ILE A  84      45.293  87.185  41.661  1.00 -0.04           C
ATOM   1141  C   ILE A  84      44.165  86.288  41.247  1.00 -0.04           C
ATOM   1142  O   ILE A  84      44.378  85.253  40.720  1.00 -0.04           O
ATOM   1143  CB  ILE A  84      46.046  87.661  40.372  1.00 -0.04           C
ATOM   1144  CG1 ILE A  84      47.181  88.685  40.841  1.00 -0.04           C
ATOM   1145  CG2 ILE A  84      45.011  88.282  39.333  1.00 -0.04           C
ATOM   1146  CD1 ILE A  84      48.033  89.141  39.660  1.00 -0.04           C
ATOM   1147  H   ILE A  84      47.120  86.109  42.154  1.00 -0.04           H
ATOM   1148  HA  ILE A  84      44.785  88.048  42.092  1.00 -0.04           H
ATOM   1149  HB  ILE A  84      46.516  86.809  39.881  1.00 -0.04           H
ATOM   1150 HG12 ILE A  84      46.754  89.556  41.337  1.00 -0.04           H
ATOM   1151 HG13 ILE A  84      47.817  88.325  41.650  1.00 -0.04           H
ATOM   1152 HG21 ILE A  84      45.634  88.698  38.541  1.00 -0.04           H
ATOM   1153 HG22 ILE A  84      44.316  87.568  38.890  1.00 -0.04           H
ATOM   1154 HG23 ILE A  84      44.450  89.086  39.809  1.00 -0.04           H
ATOM   1155 HD11 ILE A  84      47.631  89.989  39.106  1.00 -0.04           H
ATOM   1156 HD12 ILE A  84      49.060  89.382  39.935  1.00 -0.04           H
ATOM   1157 HD13 ILE A  84      48.128  88.375  38.890  1.00 -0.04           H
ATOM   1158  N   GLY A  85      42.921  86.713  41.557  1.00 -0.02           N
ATOM   1159  CA  GLY A  85      41.767  85.859  41.315  1.00 -0.02           C
ATOM   1160  C   GLY A  85      41.846  84.662  42.259  1.00 -0.02           C
ATOM   1161  O   GLY A  85      41.706  83.504  41.825  1.00 -0.02           O
ATOM   1162  H   GLY A  85      42.706  87.577  42.034  1.00 -0.02           H
ATOM   1163  HA2 GLY A  85      40.850  86.343  41.652  1.00 -0.02           H
ATOM   1164  HA3 GLY A  85      41.660  85.524  40.284  1.00 -0.02           H
ATOM   1165  N   CYS A  86      42.127  84.858  43.568  1.00 -0.04           N
ATOM   1166  CA  CYS A  86      42.531  83.814  44.555  1.00 -0.04           C
ATOM   1167  C   CYS A  86      41.481  82.726  44.810  1.00 -0.04           C
ATOM   1168  O   CYS A  86      41.680  81.918  45.720  1.00 -0.04           O
ATOM   1169  CB  CYS A  86      42.977  84.584  45.835  1.00 -0.04           C
ATOM   1170  SG  CYS A  86      41.567  85.509  46.452  1.00 -0.04           S
ATOM   1171  H   CYS A  86      42.324  85.806  43.855  1.00 -0.04           H
ATOM   1172  HA  CYS A  86      43.381  83.326  44.077  1.00 -0.04           H
ATOM   1173  HB2 CYS A  86      43.304  83.865  46.586  1.00 -0.04           H
ATOM   1174  HB3 CYS A  86      43.878  85.151  45.599  1.00 -0.04           H
ATOM   1175  HG  CYS A  86      40.794  84.447  46.694  1.00 -0.04           H
ATOM   1176  N   GLY A  87      40.332  82.804  44.136  1.00 -0.02           N
ATOM   1177  CA  GLY A  87      39.250  81.919  44.393  1.00 -0.02           C
ATOM   1178  C   GLY A  87      38.758  82.044  45.848  1.00 -0.02           C
ATOM   1179  O   GLY A  87      38.857  83.137  46.350  1.00 -0.02           O
ATOM   1180  H   GLY A  87      40.295  83.420  43.337  1.00 -0.02           H
ATOM   1181  HA2 GLY A  87      38.445  82.218  43.721  1.00 -0.02           H
ATOM   1182  HA3 GLY A  87      39.547  80.884  44.227  1.00 -0.02           H
ATOM   1183  N   THR A  88      38.241  80.911  46.384  1.00  0.03           N
ATOM   1184  CA  THR A  88      37.709  80.757  47.674  1.00  0.03           C
ATOM   1185  C   THR A  88      38.773  80.623  48.747  1.00  0.03           C
ATOM   1186  O   THR A  88      38.393  80.433  49.885  1.00  0.03           O
ATOM   1187  CB  THR A  88      36.791  79.536  47.784  1.00  0.03           C
ATOM   1188  CG2 THR A  88      35.696  79.584  46.718  1.00  0.03           C
ATOM   1189  OG1 THR A  88      37.433  78.293  47.785  1.00  0.03           O
ATOM   1190  H   THR A  88      38.227  80.082  45.808  1.00  0.03           H
ATOM   1191  HA  THR A  88      37.063  81.582  47.975  1.00  0.03           H
ATOM   1192  HB  THR A  88      36.333  79.496  48.773  1.00  0.03           H
ATOM   1193  HG1 THR A  88      36.821  77.565  47.916  1.00  0.03           H
ATOM   1194 HG21 THR A  88      35.109  80.493  46.858  1.00  0.03           H
ATOM   1195 HG22 THR A  88      36.193  79.554  45.749  1.00  0.03           H
ATOM   1196 HG23 THR A  88      35.035  78.722  46.802  1.00  0.03           H
ATOM   1197  N   GLY A  89      40.055  80.879  48.458  1.00  0.01           N
ATOM   1198  CA  GLY A  89      41.181  81.143  49.404  1.00  0.01           C
ATOM   1199  C   GLY A  89      42.060  79.939  49.768  1.00  0.01           C
ATOM   1200  O   GLY A  89      42.990  79.979  50.592  1.00  0.01           O
ATOM   1201  H   GLY A  89      40.302  80.876  47.479  1.00  0.01           H
ATOM   1202  HA2 GLY A  89      41.917  81.870  49.060  1.00  0.01           H
ATOM   1203  HA3 GLY A  89      40.731  81.457  50.346  1.00  0.01           H
ATOM   1204  N   ARG A  90      41.849  78.765  49.166  1.00  0.04           N
ATOM   1205  CA  ARG A  90      42.481  77.475  49.442  1.00  0.04           C
ATOM   1206  C   ARG A  90      43.931  77.551  49.251  1.00  0.04           C
ATOM   1207  O   ARG A  90      44.729  77.085  50.063  1.00  0.04           O
ATOM   1208  CB  ARG A  90      41.904  76.457  48.440  1.00  0.04           C
ATOM   1209  CG  ARG A  90      40.373  76.336  48.609  1.00  0.04           C
ATOM   1210  CD  ARG A  90      39.725  76.302  50.024  1.00  0.04           C
ATOM   1211  NE  ARG A  90      40.408  75.323  50.917  1.00  0.04           N
ATOM   1212  CZ  ARG A  90      39.959  74.846  52.061  1.00  0.04           C
ATOM   1213  NH1 ARG A  90      38.938  75.209  52.651  1.00  0.04           N
ATOM   1214  NH2 ARG A  90      40.755  73.954  52.612  1.00  0.04           N
ATOM   1215  H   ARG A  90      41.300  78.806  48.320  1.00  0.04           H
ATOM   1216  HA  ARG A  90      42.296  77.218  50.484  1.00  0.04           H
ATOM   1217  HB2 ARG A  90      42.176  76.676  47.408  1.00  0.04           H
ATOM   1218  HB3 ARG A  90      42.308  75.446  48.506  1.00  0.04           H
ATOM   1219  HG2 ARG A  90      39.913  77.198  48.126  1.00  0.04           H
ATOM   1220  HG3 ARG A  90      40.053  75.410  48.131  1.00  0.04           H
ATOM   1221  HD2 ARG A  90      39.783  77.312  50.429  1.00  0.04           H
ATOM   1222  HD3 ARG A  90      38.675  76.073  49.839  1.00  0.04           H
ATOM   1223  HE  ARG A  90      41.160  74.784  50.512  1.00  0.04           H
ATOM   1224 HH11 ARG A  90      38.445  75.930  52.145  1.00  0.04           H
ATOM   1225 HH12 ARG A  90      38.518  74.637  53.370  1.00  0.04           H
ATOM   1226 HH21 ARG A  90      41.621  73.714  52.152  1.00  0.04           H
ATOM   1227 HH22 ARG A  90      40.649  73.724  53.590  1.00  0.04           H
ATOM   1228  N   THR A  91      44.297  78.083  48.096  1.00  0.00           N
ATOM   1229  CA  THR A  91      45.687  78.206  47.708  1.00  0.00           C
ATOM   1230  C   THR A  91      46.587  79.095  48.586  1.00  0.00           C
ATOM   1231  O   THR A  91      47.760  78.842  48.928  1.00  0.00           O
ATOM   1232  CB  THR A  91      45.677  78.632  46.223  1.00  0.00           C
ATOM   1233  CG2 THR A  91      47.033  78.788  45.543  1.00  0.00           C
ATOM   1234  OG1 THR A  91      45.163  77.644  45.361  1.00  0.00           O
ATOM   1235  H   THR A  91      43.622  78.366  47.400  1.00  0.00           H
ATOM   1236  HA  THR A  91      46.180  77.234  47.733  1.00  0.00           H
ATOM   1237  HB  THR A  91      45.067  79.515  46.035  1.00  0.00           H
ATOM   1238  HG1 THR A  91      44.781  78.041  44.575  1.00  0.00           H
ATOM   1239 HG21 THR A  91      46.899  79.311  44.596  1.00  0.00           H
ATOM   1240 HG22 THR A  91      47.655  79.412  46.185  1.00  0.00           H
ATOM   1241 HG23 THR A  91      47.613  77.874  45.417  1.00  0.00           H
ATOM   1242  N   ALA A  92      45.894  80.175  48.984  1.00  0.01           N
ATOM   1243  CA  ALA A  92      46.468  81.230  49.903  1.00  0.01           C
ATOM   1244  C   ALA A  92      46.621  80.654  51.324  1.00  0.01           C
ATOM   1245  O   ALA A  92      47.597  80.996  51.932  1.00  0.01           O
ATOM   1246  CB  ALA A  92      45.539  82.471  49.818  1.00  0.01           C
ATOM   1247  H   ALA A  92      44.954  80.325  48.645  1.00  0.01           H
ATOM   1248  HA  ALA A  92      47.435  81.478  49.464  1.00  0.01           H
ATOM   1249  HB1 ALA A  92      45.949  83.301  50.394  1.00  0.01           H
ATOM   1250  HB2 ALA A  92      45.468  82.746  48.766  1.00  0.01           H
ATOM   1251  HB3 ALA A  92      44.522  82.268  50.155  1.00  0.01           H
ATOM   1252  N   LEU A  93      45.688  79.846  51.799  1.00  0.01           N
ATOM   1253  CA  LEU A  93      45.790  79.220  53.140  1.00  0.01           C
ATOM   1254  C   LEU A  93      46.959  78.232  53.218  1.00  0.01           C
ATOM   1255  O   LEU A  93      47.765  78.268  54.110  1.00  0.01           O
ATOM   1256  CB  LEU A  93      44.457  78.444  53.289  1.00  0.01           C
ATOM   1257  CG  LEU A  93      44.417  77.494  54.511  1.00  0.01           C
ATOM   1258  CD1 LEU A  93      44.151  78.117  55.928  1.00  0.01           C
ATOM   1259  CD2 LEU A  93      43.312  76.567  54.170  1.00  0.01           C
ATOM   1260  H   LEU A  93      44.822  79.685  51.307  1.00  0.01           H
ATOM   1261  HA  LEU A  93      45.858  79.963  53.935  1.00  0.01           H
ATOM   1262  HB2 LEU A  93      43.642  79.146  53.465  1.00  0.01           H
ATOM   1263  HB3 LEU A  93      44.338  77.910  52.346  1.00  0.01           H
ATOM   1264  HG  LEU A  93      45.384  76.992  54.495  1.00  0.01           H
ATOM   1265 HD11 LEU A  93      44.415  77.307  56.608  1.00  0.01           H
ATOM   1266 HD12 LEU A  93      44.733  79.039  55.963  1.00  0.01           H
ATOM   1267 HD13 LEU A  93      43.108  78.369  56.121  1.00  0.01           H
ATOM   1268 HD21 LEU A  93      43.134  75.925  55.032  1.00  0.01           H
ATOM   1269 HD22 LEU A  93      42.445  77.016  53.685  1.00  0.01           H
ATOM   1270 HD23 LEU A  93      43.630  75.915  53.356  1.00  0.01           H
ATOM   1271  N   LYS A  94      46.993  77.315  52.213  1.00  0.04           N
ATOM   1272  CA  LYS A  94      48.011  76.271  52.113  1.00  0.04           C
ATOM   1273  C   LYS A  94      49.401  76.893  52.073  1.00  0.04           C
ATOM   1274  O   LYS A  94      50.300  76.512  52.780  1.00  0.04           O
ATOM   1275  CB  LYS A  94      47.709  75.300  51.003  1.00  0.04           C
ATOM   1276  CG  LYS A  94      48.751  74.193  50.763  1.00  0.04           C
ATOM   1277  CD  LYS A  94      48.183  73.226  49.642  1.00  0.04           C
ATOM   1278  CE  LYS A  94      49.119  72.019  49.252  1.00  0.04           C
ATOM   1279  NZ  LYS A  94      48.399  71.135  48.333  1.00  0.04           N
ATOM   1280  H   LYS A  94      46.294  77.299  51.484  1.00  0.04           H
ATOM   1281  HA  LYS A  94      48.075  75.679  53.026  1.00  0.04           H
ATOM   1282  HB2 LYS A  94      46.839  74.704  51.278  1.00  0.04           H
ATOM   1283  HB3 LYS A  94      47.471  75.705  50.019  1.00  0.04           H
ATOM   1284  HG2 LYS A  94      49.643  74.703  50.399  1.00  0.04           H
ATOM   1285  HG3 LYS A  94      49.026  73.675  51.682  1.00  0.04           H
ATOM   1286  HD2 LYS A  94      47.242  72.879  50.070  1.00  0.04           H
ATOM   1287  HD3 LYS A  94      48.081  73.866  48.766  1.00  0.04           H
ATOM   1288  HE2 LYS A  94      50.055  72.400  48.845  1.00  0.04           H
ATOM   1289  HE3 LYS A  94      49.433  71.520  50.169  1.00  0.04           H
ATOM   1290  HZ1 LYS A  94      47.996  71.549  47.505  1.00  0.04           H
ATOM   1291  HZ2 LYS A  94      48.899  70.280  48.138  1.00  0.04           H
ATOM   1292  HZ3 LYS A  94      47.544  70.738  48.695  1.00  0.04           H
ATOM   1293  N   ALA A  95      49.521  78.043  51.451  1.00  0.00           N
ATOM   1294  CA  ALA A  95      50.686  78.865  51.339  1.00  0.00           C
ATOM   1295  C   ALA A  95      51.078  79.513  52.657  1.00  0.00           C
ATOM   1296  O   ALA A  95      52.181  79.376  53.162  1.00  0.00           O
ATOM   1297  CB  ALA A  95      50.547  79.812  50.108  1.00  0.00           C
ATOM   1298  H   ALA A  95      48.870  78.248  50.706  1.00  0.00           H
ATOM   1299  HA  ALA A  95      51.586  78.297  51.105  1.00  0.00           H
ATOM   1300  HB1 ALA A  95      50.345  79.193  49.234  1.00  0.00           H
ATOM   1301  HB2 ALA A  95      49.696  80.490  50.172  1.00  0.00           H
ATOM   1302  HB3 ALA A  95      51.463  80.386  49.972  1.00  0.00           H
ATOM   1303  N   ALA A  96      50.167  80.248  53.265  1.00  0.00           N
ATOM   1304  CA  ALA A  96      50.237  80.905  54.629  1.00  0.00           C
ATOM   1305  C   ALA A  96      50.698  79.907  55.693  1.00  0.00           C
ATOM   1306  O   ALA A  96      51.597  80.201  56.524  1.00  0.00           O
ATOM   1307  CB  ALA A  96      48.874  81.458  54.904  1.00  0.00           C
ATOM   1308  H   ALA A  96      49.321  80.525  52.788  1.00  0.00           H
ATOM   1309  HA  ALA A  96      51.001  81.678  54.541  1.00  0.00           H
ATOM   1310  HB1 ALA A  96      48.871  81.728  55.960  1.00  0.00           H
ATOM   1311  HB2 ALA A  96      48.559  82.246  54.220  1.00  0.00           H
ATOM   1312  HB3 ALA A  96      48.048  80.751  54.827  1.00  0.00           H
ATOM   1313  N   ARG A  97      50.091  78.719  55.704  1.00  0.00           N
ATOM   1314  CA  ARG A  97      50.600  77.586  56.471  1.00  0.00           C
ATOM   1315  C   ARG A  97      51.927  77.075  56.009  1.00  0.00           C
ATOM   1316  O   ARG A  97      52.962  77.320  56.642  1.00  0.00           O
ATOM   1317  CB  ARG A  97      49.561  76.463  56.660  1.00  0.00           C
ATOM   1318  CG  ARG A  97      48.385  77.002  57.415  1.00  0.00           C
ATOM   1319  CD  ARG A  97      47.388  76.002  57.982  1.00  0.00           C
ATOM   1320  NE  ARG A  97      46.691  75.260  56.917  1.00  0.00           N
ATOM   1321  CZ  ARG A  97      45.591  74.628  56.950  1.00  0.00           C
ATOM   1322  NH1 ARG A  97      44.896  74.512  58.047  1.00  0.00           N
ATOM   1323  NH2 ARG A  97      45.144  73.964  55.909  1.00  0.00           N
ATOM   1324  H   ARG A  97      49.363  78.562  55.022  1.00  0.00           H
ATOM   1325  HA  ARG A  97      50.854  77.992  57.450  1.00  0.00           H
ATOM   1326  HB2 ARG A  97      49.153  76.095  55.719  1.00  0.00           H
ATOM   1327  HB3 ARG A  97      49.999  75.644  57.229  1.00  0.00           H
ATOM   1328  HG2 ARG A  97      48.773  77.523  58.291  1.00  0.00           H
ATOM   1329  HG3 ARG A  97      47.800  77.693  56.808  1.00  0.00           H
ATOM   1330  HD2 ARG A  97      47.770  75.164  58.565  1.00  0.00           H
ATOM   1331  HD3 ARG A  97      46.675  76.564  58.584  1.00  0.00           H
ATOM   1332  HE  ARG A  97      47.255  75.057  56.104  1.00  0.00           H
ATOM   1333 HH11 ARG A  97      45.301  74.916  58.879  1.00  0.00           H
ATOM   1334 HH12 ARG A  97      44.058  73.961  57.923  1.00  0.00           H
ATOM   1335 HH21 ARG A  97      45.731  73.732  55.121  1.00  0.00           H
ATOM   1336 HH22 ARG A  97      44.292  73.425  55.972  1.00  0.00           H
ATOM   1337  N   GLN A  98      52.042  76.346  54.894  1.00  0.00           N
ATOM   1338  CA  GLN A  98      53.166  75.339  54.624  1.00  0.00           C
ATOM   1339  C   GLN A  98      54.437  75.977  54.034  1.00  0.00           C
ATOM   1340  O   GLN A  98      55.405  75.307  53.711  1.00  0.00           O
ATOM   1341  CB  GLN A  98      52.607  74.177  53.719  1.00  0.00           C
ATOM   1342  CG  GLN A  98      51.800  73.152  54.518  1.00  0.00           C
ATOM   1343  CD  GLN A  98      52.662  72.267  55.383  1.00  0.00           C
ATOM   1344  NE2 GLN A  98      52.206  71.659  56.446  1.00  0.00           N
ATOM   1345  OE1 GLN A  98      53.797  72.023  55.089  1.00  0.00           O
ATOM   1346  H   GLN A  98      51.243  76.267  54.281  1.00  0.00           H
ATOM   1347  HA  GLN A  98      53.487  74.926  55.580  1.00  0.00           H
ATOM   1348  HB2 GLN A  98      51.922  74.618  52.995  1.00  0.00           H
ATOM   1349  HB3 GLN A  98      53.467  73.729  53.222  1.00  0.00           H
ATOM   1350  HG2 GLN A  98      50.980  73.614  55.066  1.00  0.00           H
ATOM   1351  HG3 GLN A  98      51.249  72.416  53.932  1.00  0.00           H
ATOM   1352 HE21 GLN A  98      52.781  71.074  57.037  1.00  0.00           H
ATOM   1353 HE22 GLN A  98      51.261  71.817  56.767  1.00  0.00           H
ATOM   1354  N   ARG A  99      54.453  77.270  53.856  1.00  0.00           N
ATOM   1355  CA  ARG A  99      55.626  78.131  53.513  1.00  0.00           C
ATOM   1356  C   ARG A  99      55.660  79.451  54.258  1.00  0.00           C
ATOM   1357  O   ARG A  99      56.449  80.318  53.945  1.00  0.00           O
ATOM   1358  CB  ARG A  99      55.792  78.231  51.989  1.00  0.00           C
ATOM   1359  CG  ARG A  99      56.822  77.172  51.426  1.00  0.00           C
ATOM   1360  CD  ARG A  99      56.968  77.349  49.931  1.00  0.00           C
ATOM   1361  NE  ARG A  99      58.046  76.491  49.307  1.00  0.00           N
ATOM   1362  CZ  ARG A  99      59.214  76.909  48.957  1.00  0.00           C
ATOM   1363  NH1 ARG A  99      59.648  78.147  49.128  1.00  0.00           N
ATOM   1364  NH2 ARG A  99      60.069  76.118  48.372  1.00  0.00           N
ATOM   1365  H   ARG A  99      53.572  77.733  54.027  1.00  0.00           H
ATOM   1366  HA  ARG A  99      56.490  77.589  53.895  1.00  0.00           H
ATOM   1367  HB2 ARG A  99      54.845  78.172  51.451  1.00  0.00           H
ATOM   1368  HB3 ARG A  99      56.233  79.207  51.787  1.00  0.00           H
ATOM   1369  HG2 ARG A  99      57.784  77.276  51.926  1.00  0.00           H
ATOM   1370  HG3 ARG A  99      56.363  76.211  51.657  1.00  0.00           H
ATOM   1371  HD2 ARG A  99      56.031  77.146  49.412  1.00  0.00           H
ATOM   1372  HD3 ARG A  99      57.215  78.395  49.752  1.00  0.00           H
ATOM   1373  HE  ARG A  99      57.870  75.498  49.237  1.00  0.00           H
ATOM   1374 HH11 ARG A  99      59.112  78.910  49.517  1.00  0.00           H
ATOM   1375 HH12 ARG A  99      60.582  78.404  48.842  1.00  0.00           H
ATOM   1376 HH21 ARG A  99      59.717  75.216  48.085  1.00  0.00           H
ATOM   1377 HH22 ARG A  99      60.894  76.528  47.956  1.00  0.00           H
ATOM   1378  N   GLY A 100      54.892  79.657  55.339  1.00  0.00           N
ATOM   1379  CA  GLY A 100      54.922  80.803  56.310  1.00  0.00           C
ATOM   1380  C   GLY A 100      54.684  82.189  55.705  1.00  0.00           C
ATOM   1381  O   GLY A 100      54.537  83.104  56.486  1.00  0.00           O
ATOM   1382  H   GLY A 100      54.395  78.837  55.654  1.00  0.00           H
ATOM   1383  HA2 GLY A 100      54.328  80.656  57.212  1.00  0.00           H
ATOM   1384  HA3 GLY A 100      55.967  80.811  56.623  1.00  0.00           H
ATOM   1385  N   ILE A 101      54.588  82.355  54.413  1.00  0.00           N
ATOM   1386  CA  ILE A 101      54.381  83.573  53.542  1.00  0.00           C
ATOM   1387  C   ILE A 101      53.022  84.289  53.935  1.00  0.00           C
ATOM   1388  O   ILE A 101      51.988  83.647  54.296  1.00  0.00           O
ATOM   1389  CB  ILE A 101      54.536  83.329  52.010  1.00  0.00           C
ATOM   1390  CG1 ILE A 101      53.425  82.485  51.462  1.00  0.00           C
ATOM   1391  CG2 ILE A 101      55.907  82.751  51.735  1.00  0.00           C
ATOM   1392  CD1 ILE A 101      53.319  82.841  49.930  1.00  0.00           C
ATOM   1393  H   ILE A 101      54.777  81.486  53.933  1.00  0.00           H
ATOM   1394  HA  ILE A 101      55.107  84.346  53.796  1.00  0.00           H
ATOM   1395  HB  ILE A 101      54.413  84.347  51.641  1.00  0.00           H
ATOM   1396 HG12 ILE A 101      53.520  81.406  51.583  1.00  0.00           H
ATOM   1397 HG13 ILE A 101      52.447  82.703  51.891  1.00  0.00           H
ATOM   1398 HG21 ILE A 101      56.502  82.932  52.630  1.00  0.00           H
ATOM   1399 HG22 ILE A 101      55.851  81.666  51.647  1.00  0.00           H
ATOM   1400 HG23 ILE A 101      56.346  83.137  50.815  1.00  0.00           H
ATOM   1401 HD11 ILE A 101      52.395  82.389  49.570  1.00  0.00           H
ATOM   1402 HD12 ILE A 101      53.396  83.899  49.679  1.00  0.00           H
ATOM   1403 HD13 ILE A 101      54.204  82.391  49.478  1.00  0.00           H
ATOM   1404  N   ALA A 102      53.044  85.592  53.828  1.00  0.00           N
ATOM   1405  CA  ALA A 102      51.870  86.391  53.837  1.00  0.00           C
ATOM   1406  C   ALA A 102      51.258  86.436  52.414  1.00  0.00           C
ATOM   1407  O   ALA A 102      51.938  86.698  51.458  1.00  0.00           O
ATOM   1408  CB  ALA A 102      52.216  87.771  54.376  1.00  0.00           C
ATOM   1409  H   ALA A 102      53.880  85.983  53.418  1.00  0.00           H
ATOM   1410  HA  ALA A 102      51.183  85.898  54.525  1.00  0.00           H
ATOM   1411  HB1 ALA A 102      51.303  88.342  54.547  1.00  0.00           H
ATOM   1412  HB2 ALA A 102      52.659  87.632  55.362  1.00  0.00           H
ATOM   1413  HB3 ALA A 102      52.849  88.296  53.661  1.00  0.00           H
ATOM   1414  N   VAL A 103      49.918  86.348  52.347  1.00  0.00           N
ATOM   1415  CA  VAL A 103      49.150  86.343  51.188  1.00  0.00           C
ATOM   1416  C   VAL A 103      48.017  87.401  51.130  1.00  0.00           C
ATOM   1417  O   VAL A 103      47.023  87.348  51.939  1.00  0.00           O
ATOM   1418  CB  VAL A 103      48.646  84.936  50.796  1.00  0.00           C
ATOM   1419  CG1 VAL A 103      48.013  85.034  49.380  1.00  0.00           C
ATOM   1420  CG2 VAL A 103      49.779  83.911  50.703  1.00  0.00           C
ATOM   1421  H   VAL A 103      49.468  86.307  53.250  1.00  0.00           H
ATOM   1422  HA  VAL A 103      49.844  86.555  50.374  1.00  0.00           H
ATOM   1423  HB  VAL A 103      47.961  84.560  51.555  1.00  0.00           H
ATOM   1424 HG11 VAL A 103      47.969  84.062  48.887  1.00  0.00           H
ATOM   1425 HG12 VAL A 103      47.037  85.513  49.447  1.00  0.00           H
ATOM   1426 HG13 VAL A 103      48.685  85.678  48.813  1.00  0.00           H
ATOM   1427 HG21 VAL A 103      50.222  83.806  51.693  1.00  0.00           H
ATOM   1428 HG22 VAL A 103      49.418  82.910  50.464  1.00  0.00           H
ATOM   1429 HG23 VAL A 103      50.475  84.160  49.902  1.00  0.00           H
ATOM   1430  N   THR A 104      48.221  88.288  50.158  1.00  0.00           N
ATOM   1431  CA  THR A 104      47.155  89.209  49.746  1.00  0.00           C
ATOM   1432  C   THR A 104      46.381  88.624  48.531  1.00  0.00           C
ATOM   1433  O   THR A 104      47.052  88.280  47.553  1.00  0.00           O
ATOM   1434  CB  THR A 104      47.696  90.594  49.360  1.00  0.00           C
ATOM   1435  CG2 THR A 104      46.602  91.616  49.151  1.00  0.00           C
ATOM   1436  OG1 THR A 104      48.347  91.067  50.539  1.00  0.00           O
ATOM   1437  H   THR A 104      49.006  88.168  49.533  1.00  0.00           H
ATOM   1438  HA  THR A 104      46.569  89.454  50.632  1.00  0.00           H
ATOM   1439  HB  THR A 104      48.378  90.548  48.511  1.00  0.00           H
ATOM   1440  HG1 THR A 104      49.062  90.428  50.583  1.00  0.00           H
ATOM   1441 HG21 THR A 104      47.056  92.599  49.024  1.00  0.00           H
ATOM   1442 HG22 THR A 104      45.982  91.373  48.288  1.00  0.00           H
ATOM   1443 HG23 THR A 104      46.049  91.716  50.086  1.00  0.00           H
ATOM   1444  N   GLY A 105      45.100  88.470  48.661  1.00  0.00           N
ATOM   1445  CA  GLY A 105      44.261  87.881  47.659  1.00  0.00           C
ATOM   1446  C   GLY A 105      43.152  88.827  47.176  1.00  0.00           C
ATOM   1447  O   GLY A 105      42.498  89.610  47.882  1.00  0.00           O
ATOM   1448  H   GLY A 105      44.728  88.672  49.578  1.00  0.00           H
ATOM   1449  HA2 GLY A 105      44.724  87.632  46.705  1.00  0.00           H
ATOM   1450  HA3 GLY A 105      43.777  87.067  48.200  1.00  0.00           H
ATOM   1451  N   VAL A 106      42.924  88.857  45.862  1.00 -0.01           N
ATOM   1452  CA  VAL A 106      41.853  89.664  45.234  1.00 -0.01           C
ATOM   1453  C   VAL A 106      40.969  88.799  44.248  1.00 -0.01           C
ATOM   1454  O   VAL A 106      41.545  87.819  43.695  1.00 -0.01           O
ATOM   1455  CB  VAL A 106      42.388  90.865  44.358  1.00 -0.01           C
ATOM   1456  CG1 VAL A 106      43.104  91.964  45.141  1.00 -0.01           C
ATOM   1457  CG2 VAL A 106      43.380  90.414  43.254  1.00 -0.01           C
ATOM   1458  H   VAL A 106      43.273  88.087  45.309  1.00 -0.01           H
ATOM   1459  HA  VAL A 106      41.172  90.075  45.980  1.00 -0.01           H
ATOM   1460  HB  VAL A 106      41.593  91.213  43.699  1.00 -0.01           H
ATOM   1461 HG11 VAL A 106      43.965  91.481  45.604  1.00 -0.01           H
ATOM   1462 HG12 VAL A 106      43.402  92.830  44.551  1.00 -0.01           H
ATOM   1463 HG13 VAL A 106      42.391  92.386  45.850  1.00 -0.01           H
ATOM   1464 HG21 VAL A 106      44.121  89.727  43.663  1.00 -0.01           H
ATOM   1465 HG22 VAL A 106      42.817  89.943  42.448  1.00 -0.01           H
ATOM   1466 HG23 VAL A 106      43.881  91.317  42.904  1.00 -0.01           H
ATOM   1467  N   ALA A 107      39.681  89.101  44.062  1.00 -0.02           N
ATOM   1468  CA  ALA A 107      38.784  88.749  42.913  1.00 -0.02           C
ATOM   1469  C   ALA A 107      37.649  89.613  42.757  1.00 -0.02           C
ATOM   1470  O   ALA A 107      37.234  90.303  43.662  1.00 -0.02           O
ATOM   1471  CB  ALA A 107      38.351  87.262  43.065  1.00 -0.02           C
ATOM   1472  H   ALA A 107      39.250  89.824  44.620  1.00 -0.02           H
ATOM   1473  HA  ALA A 107      39.427  88.800  42.034  1.00 -0.02           H
ATOM   1474  HB1 ALA A 107      37.445  87.032  42.504  1.00 -0.02           H
ATOM   1475  HB2 ALA A 107      39.159  86.545  42.918  1.00 -0.02           H
ATOM   1476  HB3 ALA A 107      38.005  87.128  44.090  1.00 -0.02           H
ATOM   1477  N   VAL A 108      36.965  89.592  41.552  1.00 -0.01           N
ATOM   1478  CA  VAL A 108      35.715  90.291  41.360  1.00 -0.01           C
ATOM   1479  C   VAL A 108      34.509  89.582  41.930  1.00 -0.01           C
ATOM   1480  O   VAL A 108      33.427  90.166  41.946  1.00 -0.01           O
ATOM   1481  CB  VAL A 108      35.499  90.593  39.857  1.00 -0.01           C
ATOM   1482  CG1 VAL A 108      36.503  91.604  39.327  1.00 -0.01           C
ATOM   1483  CG2 VAL A 108      35.505  89.265  39.062  1.00 -0.01           C
ATOM   1484  H   VAL A 108      37.176  88.890  40.857  1.00 -0.01           H
ATOM   1485  HA  VAL A 108      35.859  91.253  41.851  1.00 -0.01           H
ATOM   1486  HB  VAL A 108      34.518  91.050  39.727  1.00 -0.01           H
ATOM   1487 HG11 VAL A 108      36.047  92.592  39.381  1.00 -0.01           H
ATOM   1488 HG12 VAL A 108      37.409  91.493  39.922  1.00 -0.01           H
ATOM   1489 HG13 VAL A 108      36.642  91.487  38.252  1.00 -0.01           H
ATOM   1490 HG21 VAL A 108      34.996  89.463  38.119  1.00 -0.01           H
ATOM   1491 HG22 VAL A 108      36.520  88.995  38.768  1.00 -0.01           H
ATOM   1492 HG23 VAL A 108      35.001  88.467  39.608  1.00 -0.01           H
ATOM   1493  N   SER A 109      34.659  88.376  42.362  1.00 -0.01           N
ATOM   1494  CA  SER A 109      33.519  87.754  43.085  1.00 -0.01           C
ATOM   1495  C   SER A 109      33.326  88.184  44.572  1.00 -0.01           C
ATOM   1496  O   SER A 109      34.364  88.221  45.273  1.00 -0.01           O
ATOM   1497  CB  SER A 109      33.634  86.209  43.082  1.00 -0.01           C
ATOM   1498  OG  SER A 109      32.582  85.613  43.830  1.00 -0.01           O
ATOM   1499  H   SER A 109      35.579  87.959  42.372  1.00 -0.01           H
ATOM   1500  HA  SER A 109      32.612  88.053  42.559  1.00 -0.01           H
ATOM   1501  HB2 SER A 109      33.701  85.898  42.039  1.00 -0.01           H
ATOM   1502  HB3 SER A 109      34.575  85.858  43.504  1.00 -0.01           H
ATOM   1503  HG  SER A 109      31.771  86.064  43.584  1.00 -0.01           H
ATOM   1504  N   LYS A 110      32.125  88.589  45.043  1.00  0.01           N
ATOM   1505  CA  LYS A 110      31.857  88.949  46.430  1.00  0.01           C
ATOM   1506  C   LYS A 110      31.717  87.664  47.242  1.00  0.01           C
ATOM   1507  O   LYS A 110      32.148  87.648  48.413  1.00  0.01           O
ATOM   1508  CB  LYS A 110      30.525  89.780  46.678  1.00  0.01           C
ATOM   1509  CG  LYS A 110      30.632  91.213  46.266  1.00  0.01           C
ATOM   1510  CD  LYS A 110      29.111  91.695  46.218  1.00  0.01           C
ATOM   1511  CE  LYS A 110      28.367  91.494  44.955  1.00  0.01           C
ATOM   1512  NZ  LYS A 110      28.864  92.289  43.799  1.00  0.01           N
ATOM   1513  H   LYS A 110      31.352  88.462  44.405  1.00  0.01           H
ATOM   1514  HA  LYS A 110      32.655  89.550  46.865  1.00  0.01           H
ATOM   1515  HB2 LYS A 110      29.803  89.213  46.091  1.00  0.01           H
ATOM   1516  HB3 LYS A 110      30.219  89.585  47.706  1.00  0.01           H
ATOM   1517  HG2 LYS A 110      31.084  91.766  47.089  1.00  0.01           H
ATOM   1518  HG3 LYS A 110      31.091  91.306  45.282  1.00  0.01           H
ATOM   1519  HD2 LYS A 110      28.615  91.207  47.056  1.00  0.01           H
ATOM   1520  HD3 LYS A 110      29.164  92.756  46.460  1.00  0.01           H
ATOM   1521  HE2 LYS A 110      28.520  90.455  44.664  1.00  0.01           H
ATOM   1522  HE3 LYS A 110      27.284  91.580  45.043  1.00  0.01           H
ATOM   1523  HZ1 LYS A 110      29.130  93.218  44.093  1.00  0.01           H
ATOM   1524  HZ2 LYS A 110      29.640  91.820  43.354  1.00  0.01           H
ATOM   1525  HZ3 LYS A 110      28.129  92.407  43.117  1.00  0.01           H
ATOM   1526  N   GLU A 111      31.117  86.645  46.633  1.00  0.01           N
ATOM   1527  CA  GLU A 111      30.882  85.377  47.312  1.00  0.01           C
ATOM   1528  C   GLU A 111      32.041  84.346  47.580  1.00  0.01           C
ATOM   1529  O   GLU A 111      31.936  83.645  48.523  1.00  0.01           O
ATOM   1530  CB  GLU A 111      29.695  84.774  46.601  1.00  0.01           C
ATOM   1531  CG  GLU A 111      28.415  85.559  46.535  1.00  0.01           C
ATOM   1532  CD  GLU A 111      27.969  86.089  47.879  1.00  0.01           C
ATOM   1533  OE1 GLU A 111      28.163  85.417  48.917  1.00  0.01           O
ATOM   1534  OE2 GLU A 111      27.245  87.094  47.917  1.00  0.01           O
ATOM   1535  H   GLU A 111      30.902  86.780  45.655  1.00  0.01           H
ATOM   1536  HA  GLU A 111      30.669  85.627  48.351  1.00  0.01           H
ATOM   1537  HB2 GLU A 111      30.062  84.621  45.586  1.00  0.01           H
ATOM   1538  HB3 GLU A 111      29.517  83.845  47.142  1.00  0.01           H
ATOM   1539  HG2 GLU A 111      28.457  86.258  45.699  1.00  0.01           H
ATOM   1540  HG3 GLU A 111      27.612  84.862  46.296  1.00  0.01           H
ATOM   1541  N   GLN A 112      33.052  84.348  46.749  1.00 -0.01           N
ATOM   1542  CA  GLN A 112      34.276  83.590  47.013  1.00 -0.01           C
ATOM   1543  C   GLN A 112      35.186  84.249  48.057  1.00 -0.01           C
ATOM   1544  O   GLN A 112      35.824  83.570  48.829  1.00 -0.01           O
ATOM   1545  CB  GLN A 112      35.101  83.387  45.720  1.00 -0.01           C
ATOM   1546  CG  GLN A 112      34.300  82.672  44.630  1.00 -0.01           C
ATOM   1547  CD  GLN A 112      34.909  82.577  43.279  1.00 -0.01           C
ATOM   1548  NE2 GLN A 112      34.478  81.752  42.359  1.00 -0.01           N
ATOM   1549  OE1 GLN A 112      35.959  83.142  42.994  1.00 -0.01           O
ATOM   1550  H   GLN A 112      32.988  84.788  45.842  1.00 -0.01           H
ATOM   1551  HA  GLN A 112      33.885  82.629  47.349  1.00 -0.01           H
ATOM   1552  HB2 GLN A 112      35.285  84.370  45.286  1.00 -0.01           H
ATOM   1553  HB3 GLN A 112      36.021  82.832  45.902  1.00 -0.01           H
ATOM   1554  HG2 GLN A 112      34.161  81.702  45.108  1.00 -0.01           H
ATOM   1555  HG3 GLN A 112      33.356  83.210  44.544  1.00 -0.01           H
ATOM   1556 HE21 GLN A 112      35.101  81.434  41.631  1.00 -0.01           H
ATOM   1557 HE22 GLN A 112      33.594  81.281  42.492  1.00 -0.01           H
ATOM   1558  N   ILE A 113      35.279  85.551  48.040  1.00  0.00           N
ATOM   1559  CA  ILE A 113      35.926  86.383  49.048  1.00  0.00           C
ATOM   1560  C   ILE A 113      35.256  86.318  50.385  1.00  0.00           C
ATOM   1561  O   ILE A 113      35.884  86.292  51.434  1.00  0.00           O
ATOM   1562  CB  ILE A 113      35.901  87.762  48.445  1.00  0.00           C
ATOM   1563  CG1 ILE A 113      36.749  87.867  47.133  1.00  0.00           C
ATOM   1564  CG2 ILE A 113      36.587  88.712  49.481  1.00  0.00           C
ATOM   1565  CD1 ILE A 113      38.249  87.534  47.293  1.00  0.00           C
ATOM   1566  H   ILE A 113      34.855  86.033  47.261  1.00  0.00           H
ATOM   1567  HA  ILE A 113      36.936  85.976  49.081  1.00  0.00           H
ATOM   1568  HB  ILE A 113      34.923  88.212  48.274  1.00  0.00           H
ATOM   1569 HG12 ILE A 113      36.346  87.169  46.400  1.00  0.00           H
ATOM   1570 HG13 ILE A 113      36.710  88.839  46.642  1.00  0.00           H
ATOM   1571 HG21 ILE A 113      35.788  88.941  50.187  1.00  0.00           H
ATOM   1572 HG22 ILE A 113      37.374  88.202  50.037  1.00  0.00           H
ATOM   1573 HG23 ILE A 113      36.944  89.668  49.100  1.00  0.00           H
ATOM   1574 HD11 ILE A 113      38.667  86.686  47.835  1.00  0.00           H
ATOM   1575 HD12 ILE A 113      38.580  87.359  46.269  1.00  0.00           H
ATOM   1576 HD13 ILE A 113      38.871  88.379  47.588  1.00  0.00           H
ATOM   1577  N   ALA A 114      33.891  86.266  50.419  1.00  0.00           N
ATOM   1578  CA  ALA A 114      33.244  85.756  51.593  1.00  0.00           C
ATOM   1579  C   ALA A 114      33.810  84.428  52.090  1.00  0.00           C
ATOM   1580  O   ALA A 114      34.089  84.255  53.305  1.00  0.00           O
ATOM   1581  CB  ALA A 114      31.763  85.740  51.335  1.00  0.00           C
ATOM   1582  H   ALA A 114      33.247  86.490  49.675  1.00  0.00           H
ATOM   1583  HA  ALA A 114      33.385  86.444  52.426  1.00  0.00           H
ATOM   1584  HB1 ALA A 114      31.551  84.911  50.661  1.00  0.00           H
ATOM   1585  HB2 ALA A 114      31.272  85.647  52.304  1.00  0.00           H
ATOM   1586  HB3 ALA A 114      31.382  86.663  50.896  1.00  0.00           H
ATOM   1587  N   ALA A 115      33.906  83.471  51.155  1.00  0.01           N
ATOM   1588  CA  ALA A 115      34.392  82.117  51.426  1.00  0.01           C
ATOM   1589  C   ALA A 115      35.910  82.130  51.939  1.00  0.01           C
ATOM   1590  O   ALA A 115      36.202  81.480  52.957  1.00  0.01           O
ATOM   1591  CB  ALA A 115      34.094  81.240  50.142  1.00  0.01           C
ATOM   1592  H   ALA A 115      33.740  83.701  50.185  1.00  0.01           H
ATOM   1593  HA  ALA A 115      33.763  81.782  52.250  1.00  0.01           H
ATOM   1594  HB1 ALA A 115      33.119  81.363  49.670  1.00  0.01           H
ATOM   1595  HB2 ALA A 115      34.751  81.485  49.307  1.00  0.01           H
ATOM   1596  HB3 ALA A 115      34.419  80.240  50.430  1.00  0.01           H
ATOM   1597  N   ALA A 116      36.761  82.994  51.428  1.00  0.01           N
ATOM   1598  CA  ALA A 116      38.161  83.008  51.792  1.00  0.01           C
ATOM   1599  C   ALA A 116      38.377  83.718  53.159  1.00  0.01           C
ATOM   1600  O   ALA A 116      39.263  83.424  54.010  1.00  0.01           O
ATOM   1601  CB  ALA A 116      38.963  83.665  50.719  1.00  0.01           C
ATOM   1602  H   ALA A 116      36.437  83.515  50.626  1.00  0.01           H
ATOM   1603  HA  ALA A 116      38.567  81.998  51.839  1.00  0.01           H
ATOM   1604  HB1 ALA A 116      38.574  84.672  50.569  1.00  0.01           H
ATOM   1605  HB2 ALA A 116      40.014  83.694  51.005  1.00  0.01           H
ATOM   1606  HB3 ALA A 116      38.839  83.073  49.812  1.00  0.01           H
ATOM   1607  N   ASN A 117      37.536  84.711  53.446  1.00  0.00           N
ATOM   1608  CA  ASN A 117      37.673  85.505  54.608  1.00  0.00           C
ATOM   1609  C   ASN A 117      37.107  84.691  55.833  1.00  0.00           C
ATOM   1610  O   ASN A 117      37.779  84.609  56.861  1.00  0.00           O
ATOM   1611  CB  ASN A 117      36.877  86.788  54.447  1.00  0.00           C
ATOM   1612  CG  ASN A 117      37.588  88.016  53.911  1.00  0.00           C
ATOM   1613  ND2 ASN A 117      37.105  88.566  52.814  1.00  0.00           N
ATOM   1614  OD1 ASN A 117      38.539  88.453  54.532  1.00  0.00           O
ATOM   1615  H   ASN A 117      36.882  85.077  52.769  1.00  0.00           H
ATOM   1616  HA  ASN A 117      38.703  85.760  54.857  1.00  0.00           H
ATOM   1617  HB2 ASN A 117      35.860  86.688  54.067  1.00  0.00           H
ATOM   1618  HB3 ASN A 117      36.751  87.026  55.503  1.00  0.00           H
ATOM   1619 HD21 ASN A 117      37.552  89.410  52.487  1.00  0.00           H
ATOM   1620 HD22 ASN A 117      36.421  88.106  52.231  1.00  0.00           H
ATOM   1621  N   ARG A 118      35.988  83.965  55.638  1.00  0.01           N
ATOM   1622  CA  ARG A 118      35.544  83.163  56.695  1.00  0.01           C
ATOM   1623  C   ARG A 118      36.474  82.019  56.993  1.00  0.01           C
ATOM   1624  O   ARG A 118      36.611  81.680  58.178  1.00  0.01           O
ATOM   1625  CB  ARG A 118      34.145  82.645  56.494  1.00  0.01           C
ATOM   1626  CG  ARG A 118      33.843  81.628  55.373  1.00  0.01           C
ATOM   1627  CD  ARG A 118      32.280  81.426  55.620  1.00  0.01           C
ATOM   1628  NE  ARG A 118      31.651  80.657  54.487  1.00  0.01           N
ATOM   1629  CZ  ARG A 118      31.147  81.237  53.407  1.00  0.01           C
ATOM   1630  NH1 ARG A 118      30.843  82.537  53.381  1.00  0.01           N
ATOM   1631  NH2 ARG A 118      30.650  80.528  52.446  1.00  0.01           N
ATOM   1632  H   ARG A 118      35.490  83.917  54.760  1.00  0.01           H
ATOM   1633  HA  ARG A 118      35.509  83.694  57.646  1.00  0.01           H
ATOM   1634  HB2 ARG A 118      33.792  82.246  57.445  1.00  0.01           H
ATOM   1635  HB3 ARG A 118      33.589  83.548  56.243  1.00  0.01           H
ATOM   1636  HG2 ARG A 118      34.007  82.079  54.395  1.00  0.01           H
ATOM   1637  HG3 ARG A 118      34.365  80.672  55.389  1.00  0.01           H
ATOM   1638  HD2 ARG A 118      32.253  80.762  56.485  1.00  0.01           H
ATOM   1639  HD3 ARG A 118      31.676  82.311  55.818  1.00  0.01           H
ATOM   1640  HE  ARG A 118      31.693  79.648  54.456  1.00  0.01           H
ATOM   1641 HH11 ARG A 118      31.331  83.142  54.026  1.00  0.01           H
ATOM   1642 HH12 ARG A 118      30.268  82.963  52.669  1.00  0.01           H
ATOM   1643 HH21 ARG A 118      30.691  79.521  52.512  1.00  0.01           H
ATOM   1644 HH22 ARG A 118      30.225  80.996  51.658  1.00  0.01           H
ATOM   1645  N   LEU A 119      37.094  81.432  55.983  1.00  0.00           N
ATOM   1646  CA  LEU A 119      38.073  80.297  56.184  1.00  0.00           C
ATOM   1647  C   LEU A 119      39.281  80.718  56.954  1.00  0.00           C
ATOM   1648  O   LEU A 119      39.596  80.063  57.925  1.00  0.00           O
ATOM   1649  CB  LEU A 119      38.421  79.810  54.746  1.00  0.00           C
ATOM   1650  CG  LEU A 119      39.541  78.739  54.524  1.00  0.00           C
ATOM   1651  CD1 LEU A 119      39.129  77.418  55.178  1.00  0.00           C
ATOM   1652  CD2 LEU A 119      39.882  78.651  53.061  1.00  0.00           C
ATOM   1653  H   LEU A 119      36.783  81.670  55.052  1.00  0.00           H
ATOM   1654  HA  LEU A 119      37.583  79.443  56.653  1.00  0.00           H
ATOM   1655  HB2 LEU A 119      37.558  79.483  54.166  1.00  0.00           H
ATOM   1656  HB3 LEU A 119      38.611  80.727  54.188  1.00  0.00           H
ATOM   1657  HG  LEU A 119      40.394  79.200  55.023  1.00  0.00           H
ATOM   1658 HD11 LEU A 119      38.259  77.065  54.626  1.00  0.00           H
ATOM   1659 HD12 LEU A 119      39.959  76.711  55.211  1.00  0.00           H
ATOM   1660 HD13 LEU A 119      38.839  77.672  56.198  1.00  0.00           H
ATOM   1661 HD21 LEU A 119      40.554  77.828  52.821  1.00  0.00           H
ATOM   1662 HD22 LEU A 119      39.020  78.284  52.503  1.00  0.00           H
ATOM   1663 HD23 LEU A 119      40.108  79.622  52.619  1.00  0.00           H
ATOM   1664  N   ALA A 120      39.977  81.778  56.522  1.00  0.00           N
ATOM   1665  CA  ALA A 120      41.164  82.324  57.264  1.00  0.00           C
ATOM   1666  C   ALA A 120      40.798  82.699  58.725  1.00  0.00           C
ATOM   1667  O   ALA A 120      41.561  82.298  59.633  1.00  0.00           O
ATOM   1668  CB  ALA A 120      41.776  83.482  56.473  1.00  0.00           C
ATOM   1669  H   ALA A 120      39.682  82.231  55.669  1.00  0.00           H
ATOM   1670  HA  ALA A 120      42.028  81.660  57.275  1.00  0.00           H
ATOM   1671  HB1 ALA A 120      42.131  83.149  55.498  1.00  0.00           H
ATOM   1672  HB2 ALA A 120      41.079  84.320  56.475  1.00  0.00           H
ATOM   1673  HB3 ALA A 120      42.686  83.832  56.959  1.00  0.00           H
ATOM   1674  N   ALA A 121      39.642  83.366  58.949  1.00  0.00           N
ATOM   1675  CA  ALA A 121      39.144  83.556  60.308  1.00  0.00           C
ATOM   1676  C   ALA A 121      38.879  82.228  61.042  1.00  0.00           C
ATOM   1677  O   ALA A 121      39.278  82.042  62.187  1.00  0.00           O
ATOM   1678  CB  ALA A 121      37.938  84.500  60.330  1.00  0.00           C
ATOM   1679  H   ALA A 121      39.038  83.691  58.209  1.00  0.00           H
ATOM   1680  HA  ALA A 121      39.931  84.049  60.879  1.00  0.00           H
ATOM   1681  HB1 ALA A 121      37.004  84.067  59.974  1.00  0.00           H
ATOM   1682  HB2 ALA A 121      37.796  84.801  61.368  1.00  0.00           H
ATOM   1683  HB3 ALA A 121      38.244  85.392  59.782  1.00  0.00           H
ATOM   1684  N   GLY A 122      38.388  81.161  60.381  1.00  0.00           N
ATOM   1685  CA  GLY A 122      38.345  79.757  60.838  1.00  0.00           C
ATOM   1686  C   GLY A 122      39.559  79.313  61.558  1.00  0.00           C
ATOM   1687  O   GLY A 122      39.488  78.487  62.469  1.00  0.00           O
ATOM   1688  H   GLY A 122      38.113  81.265  59.415  1.00  0.00           H
ATOM   1689  HA2 GLY A 122      37.488  79.598  61.492  1.00  0.00           H
ATOM   1690  HA3 GLY A 122      38.341  79.134  59.943  1.00  0.00           H
ATOM   1691  N   HID A 123      40.714  79.792  61.212  1.00  0.00           N
ATOM   1692  CA  HID A 123      42.101  79.341  61.526  1.00  0.00           C
ATOM   1693  C   HID A 123      42.860  80.380  62.354  1.00  0.00           C
ATOM   1694  O   HID A 123      44.049  80.151  62.513  1.00  0.00           O
ATOM   1695  CB  HID A 123      42.889  79.066  60.200  1.00  0.00           C
ATOM   1696  CG  HID A 123      42.294  77.875  59.449  1.00  0.00           C
ATOM   1697  CD2 HID A 123      42.869  76.636  59.437  1.00  0.00           C
ATOM   1698  ND1 HID A 123      41.136  77.843  58.705  1.00  0.00           N
ATOM   1699  CE1 HID A 123      40.981  76.555  58.337  1.00  0.00           C
ATOM   1700  NE2 HID A 123      42.011  75.778  58.675  1.00  0.00           N
ATOM   1701  H   HID A 123      40.605  80.524  60.525  1.00  0.00           H
ATOM   1702  HA  HID A 123      42.183  78.456  62.157  1.00  0.00           H
ATOM   1703  HB2 HID A 123      42.825  79.898  59.500  1.00  0.00           H
ATOM   1704  HB3 HID A 123      43.942  78.845  60.376  1.00  0.00           H
ATOM   1705  HD1 HID A 123      40.474  78.589  58.545  1.00  0.00           H
ATOM   1706  HD2 HID A 123      43.814  76.342  59.870  1.00  0.00           H
ATOM   1707  HE1 HID A 123      40.046  76.238  57.899  1.00  0.00           H
ATOM   1708  N   GLY A 124      42.267  81.510  62.706  1.00  0.00           N
ATOM   1709  CA  GLY A 124      42.951  82.615  63.334  1.00  0.00           C
ATOM   1710  C   GLY A 124      44.218  83.131  62.572  1.00  0.00           C
ATOM   1711  O   GLY A 124      45.095  83.701  63.254  1.00  0.00           O
ATOM   1712  H   GLY A 124      41.273  81.622  62.564  1.00  0.00           H
ATOM   1713  HA2 GLY A 124      42.223  83.408  63.160  1.00  0.00           H
ATOM   1714  HA3 GLY A 124      43.074  82.448  64.403  1.00  0.00           H
ATOM   1715  N   LEU A 125      44.275  82.967  61.269  1.00  0.00           N
ATOM   1716  CA  LEU A 125      45.260  83.366  60.214  1.00  0.00           C
ATOM   1717  C   LEU A 125      45.092  84.795  59.670  1.00  0.00           C
ATOM   1718  O   LEU A 125      45.754  85.193  58.747  1.00  0.00           O
ATOM   1719  CB  LEU A 125      45.359  82.338  59.117  1.00  0.00           C
ATOM   1720  CG  LEU A 125      46.122  81.089  59.403  1.00  0.00           C
ATOM   1721  CD1 LEU A 125      45.714  80.031  58.384  1.00  0.00           C
ATOM   1722  CD2 LEU A 125      47.639  81.343  59.367  1.00  0.00           C
ATOM   1723  H   LEU A 125      43.449  82.527  60.889  1.00  0.00           H
ATOM   1724  HA  LEU A 125      46.236  83.400  60.697  1.00  0.00           H
ATOM   1725  HB2 LEU A 125      44.350  82.100  58.779  1.00  0.00           H
ATOM   1726  HB3 LEU A 125      46.018  82.794  58.378  1.00  0.00           H
ATOM   1727  HG  LEU A 125      45.802  80.708  60.373  1.00  0.00           H
ATOM   1728 HD11 LEU A 125      44.660  79.755  58.372  1.00  0.00           H
ATOM   1729 HD12 LEU A 125      46.047  80.373  57.404  1.00  0.00           H
ATOM   1730 HD13 LEU A 125      46.302  79.138  58.598  1.00  0.00           H
ATOM   1731 HD21 LEU A 125      47.946  81.494  58.332  1.00  0.00           H
ATOM   1732 HD22 LEU A 125      47.962  82.203  59.953  1.00  0.00           H
ATOM   1733 HD23 LEU A 125      48.137  80.462  59.773  1.00  0.00           H
ATOM   1734  N   THR A 126      44.189  85.533  60.197  1.00  0.00           N
ATOM   1735  CA  THR A 126      43.858  86.853  59.645  1.00  0.00           C
ATOM   1736  C   THR A 126      44.880  87.988  59.939  1.00  0.00           C
ATOM   1737  O   THR A 126      44.520  89.138  59.718  1.00  0.00           O
ATOM   1738  CB  THR A 126      42.408  87.253  60.013  1.00  0.00           C
ATOM   1739  CG2 THR A 126      41.393  86.544  59.149  1.00  0.00           C
ATOM   1740  OG1 THR A 126      42.078  86.943  61.369  1.00  0.00           O
ATOM   1741  H   THR A 126      43.620  85.076  60.895  1.00  0.00           H
ATOM   1742  HA  THR A 126      43.916  86.811  58.557  1.00  0.00           H
ATOM   1743  HB  THR A 126      42.261  88.306  59.776  1.00  0.00           H
ATOM   1744  HG1 THR A 126      42.420  87.701  61.847  1.00  0.00           H
ATOM   1745 HG21 THR A 126      41.604  86.935  58.153  1.00  0.00           H
ATOM   1746 HG22 THR A 126      41.484  85.458  59.158  1.00  0.00           H
ATOM   1747 HG23 THR A 126      40.387  86.920  59.339  1.00  0.00           H
ATOM   1748  N   GLU A 127      46.079  87.659  60.460  1.00  0.00           N
ATOM   1749  CA  GLU A 127      47.240  88.581  60.443  1.00  0.00           C
ATOM   1750  C   GLU A 127      48.224  88.058  59.274  1.00  0.00           C
ATOM   1751  O   GLU A 127      49.355  88.597  59.131  1.00  0.00           O
ATOM   1752  CB  GLU A 127      47.826  88.722  61.850  1.00  0.00           C
ATOM   1753  CG  GLU A 127      47.369  89.817  62.835  1.00  0.00           C
ATOM   1754  CD  GLU A 127      46.035  89.469  63.455  1.00  0.00           C
ATOM   1755  OE1 GLU A 127      45.079  90.258  63.352  1.00  0.00           O
ATOM   1756  OE2 GLU A 127      45.915  88.436  64.164  1.00  0.00           O
ATOM   1757  H   GLU A 127      46.228  86.723  60.808  1.00  0.00           H
ATOM   1758  HA  GLU A 127      46.818  89.547  60.167  1.00  0.00           H
ATOM   1759  HB2 GLU A 127      47.624  87.750  62.299  1.00  0.00           H
ATOM   1760  HB3 GLU A 127      48.884  88.958  61.728  1.00  0.00           H
ATOM   1761  HG2 GLU A 127      48.129  89.938  63.607  1.00  0.00           H
ATOM   1762  HG3 GLU A 127      47.263  90.753  62.285  1.00  0.00           H
ATOM   1763  N   ARG A 128      47.804  87.078  58.453  1.00  0.00           N
ATOM   1764  CA  ARG A 128      48.608  86.541  57.335  1.00  0.00           C
ATOM   1765  C   ARG A 128      47.876  86.400  56.059  1.00  0.00           C
ATOM   1766  O   ARG A 128      48.470  86.104  55.010  1.00  0.00           O
ATOM   1767  CB  ARG A 128      49.233  85.185  57.916  1.00  0.00           C
ATOM   1768  CG  ARG A 128      50.526  84.808  57.165  1.00  0.00           C
ATOM   1769  CD  ARG A 128      51.031  83.420  57.622  1.00  0.00           C
ATOM   1770  NE  ARG A 128      51.236  83.326  59.089  1.00  0.00           N
ATOM   1771  CZ  ARG A 128      51.203  82.184  59.768  1.00  0.00           C
ATOM   1772  NH1 ARG A 128      51.371  81.017  59.241  1.00  0.00           N
ATOM   1773  NH2 ARG A 128      50.966  82.236  61.030  1.00  0.00           N
ATOM   1774  H   ARG A 128      46.883  86.686  58.593  1.00  0.00           H
ATOM   1775  HA  ARG A 128      49.466  87.208  57.243  1.00  0.00           H
ATOM   1776  HB2 ARG A 128      49.442  85.334  58.975  1.00  0.00           H
ATOM   1777  HB3 ARG A 128      48.531  84.366  57.761  1.00  0.00           H
ATOM   1778  HG2 ARG A 128      50.353  84.706  56.093  1.00  0.00           H
ATOM   1779  HG3 ARG A 128      51.361  85.492  57.316  1.00  0.00           H
ATOM   1780  HD2 ARG A 128      50.299  82.672  57.320  1.00  0.00           H
ATOM   1781  HD3 ARG A 128      51.971  83.209  57.112  1.00  0.00           H
ATOM   1782  HE  ARG A 128      51.248  84.172  59.641  1.00  0.00           H
ATOM   1783 HH11 ARG A 128      51.608  80.970  58.260  1.00  0.00           H
ATOM   1784 HH12 ARG A 128      51.159  80.207  59.806  1.00  0.00           H
ATOM   1785 HH21 ARG A 128      50.965  83.149  61.462  1.00  0.00           H
ATOM   1786 HH22 ARG A 128      50.941  81.384  61.572  1.00  0.00           H
ATOM   1787  N   LEU A 129      46.510  86.591  56.054  1.00  0.00           N
ATOM   1788  CA  LEU A 129      45.611  86.515  54.928  1.00  0.00           C
ATOM   1789  C   LEU A 129      44.723  87.744  54.896  1.00  0.00           C
ATOM   1790  O   LEU A 129      43.970  88.097  55.884  1.00  0.00           O
ATOM   1791  CB  LEU A 129      44.883  85.206  55.089  1.00  0.00           C
ATOM   1792  CG  LEU A 129      45.757  83.943  55.021  1.00  0.00           C
ATOM   1793  CD1 LEU A 129      44.960  82.679  55.416  1.00  0.00           C
ATOM   1794  CD2 LEU A 129      46.103  83.837  53.552  1.00  0.00           C
ATOM   1795  H   LEU A 129      46.059  86.766  56.941  1.00  0.00           H
ATOM   1796  HA  LEU A 129      46.222  86.450  54.028  1.00  0.00           H
ATOM   1797  HB2 LEU A 129      44.362  85.228  56.046  1.00  0.00           H
ATOM   1798  HB3 LEU A 129      44.133  85.296  54.303  1.00  0.00           H
ATOM   1799  HG  LEU A 129      46.622  83.930  55.685  1.00  0.00           H
ATOM   1800 HD11 LEU A 129      44.527  82.920  56.387  1.00  0.00           H
ATOM   1801 HD12 LEU A 129      44.269  82.317  54.654  1.00  0.00           H
ATOM   1802 HD13 LEU A 129      45.677  81.936  55.766  1.00  0.00           H
ATOM   1803 HD21 LEU A 129      46.892  84.572  53.393  1.00  0.00           H
ATOM   1804 HD22 LEU A 129      46.528  82.853  53.355  1.00  0.00           H
ATOM   1805 HD23 LEU A 129      45.191  83.906  52.959  1.00  0.00           H
ATOM   1806  N   THR A 130      44.601  88.422  53.766  1.00  0.00           N
ATOM   1807  CA  THR A 130      43.685  89.561  53.485  1.00  0.00           C
ATOM   1808  C   THR A 130      42.969  89.390  52.132  1.00  0.00           C
ATOM   1809  O   THR A 130      43.520  89.543  51.139  1.00  0.00           O
ATOM   1810  CB  THR A 130      44.504  90.792  53.447  1.00  0.00           C
ATOM   1811  CG2 THR A 130      43.605  92.074  53.224  1.00  0.00           C
ATOM   1812  OG1 THR A 130      45.053  91.033  54.793  1.00  0.00           O
ATOM   1813  H   THR A 130      45.143  87.977  53.038  1.00  0.00           H
ATOM   1814  HA  THR A 130      42.951  89.694  54.280  1.00  0.00           H
ATOM   1815  HB  THR A 130      45.333  90.746  52.741  1.00  0.00           H
ATOM   1816  HG1 THR A 130      45.190  90.158  55.163  1.00  0.00           H
ATOM   1817 HG21 THR A 130      44.193  92.990  53.176  1.00  0.00           H
ATOM   1818 HG22 THR A 130      43.020  91.988  52.308  1.00  0.00           H
ATOM   1819 HG23 THR A 130      42.933  92.357  54.033  1.00  0.00           H
ATOM   1820  N   PHE A 131      41.627  89.368  52.160  1.00  0.00           N
ATOM   1821  CA  PHE A 131      40.728  89.097  50.975  1.00  0.00           C
ATOM   1822  C   PHE A 131      39.644  90.179  50.759  1.00  0.00           C
ATOM   1823  O   PHE A 131      38.775  90.426  51.660  1.00  0.00           O
ATOM   1824  CB  PHE A 131      40.132  87.719  51.052  1.00  0.00           C
ATOM   1825  CG  PHE A 131      41.171  86.629  51.174  1.00  0.00           C
ATOM   1826  CD1 PHE A 131      41.966  86.311  50.065  1.00  0.00           C
ATOM   1827  CD2 PHE A 131      41.342  85.962  52.384  1.00  0.00           C
ATOM   1828  CE1 PHE A 131      42.853  85.238  50.143  1.00  0.00           C
ATOM   1829  CE2 PHE A 131      42.213  84.854  52.398  1.00  0.00           C
ATOM   1830  CZ  PHE A 131      42.961  84.503  51.325  1.00  0.00           C
ATOM   1831  H   PHE A 131      41.167  89.526  53.045  1.00  0.00           H
ATOM   1832  HA  PHE A 131      41.310  89.174  50.057  1.00  0.00           H
ATOM   1833  HB2 PHE A 131      39.497  87.614  51.932  1.00  0.00           H
ATOM   1834  HB3 PHE A 131      39.539  87.538  50.155  1.00  0.00           H
ATOM   1835  HD1 PHE A 131      41.794  86.790  49.112  1.00  0.00           H
ATOM   1836  HD2 PHE A 131      40.702  86.212  53.218  1.00  0.00           H
ATOM   1837  HE1 PHE A 131      43.265  84.974  49.180  1.00  0.00           H
ATOM   1838  HE2 PHE A 131      42.209  84.250  53.293  1.00  0.00           H
ATOM   1839  HZ  PHE A 131      43.603  83.634  51.335  1.00  0.00           H
ATOM   1840  N   GLU A 132      39.710  90.861  49.624  1.00  0.00           N
ATOM   1841  CA  GLU A 132      38.927  92.020  49.166  1.00  0.00           C
ATOM   1842  C   GLU A 132      38.497  91.889  47.716  1.00  0.00           C
ATOM   1843  O   GLU A 132      39.180  91.236  46.932  1.00  0.00           O
ATOM   1844  CB  GLU A 132      39.701  93.350  49.337  1.00  0.00           C
ATOM   1845  CG  GLU A 132      40.111  93.674  50.775  1.00  0.00           C
ATOM   1846  CD  GLU A 132      38.952  93.934  51.671  1.00  0.00           C
ATOM   1847  OE1 GLU A 132      38.886  93.557  52.864  1.00  0.00           O
ATOM   1848  OE2 GLU A 132      37.846  94.271  51.200  1.00  0.00           O
ATOM   1849  H   GLU A 132      40.477  90.710  48.984  1.00  0.00           H
ATOM   1850  HA  GLU A 132      38.029  92.043  49.784  1.00  0.00           H
ATOM   1851  HB2 GLU A 132      40.611  93.135  48.776  1.00  0.00           H
ATOM   1852  HB3 GLU A 132      39.116  94.197  48.977  1.00  0.00           H
ATOM   1853  HG2 GLU A 132      40.602  92.779  51.159  1.00  0.00           H
ATOM   1854  HG3 GLU A 132      40.812  94.508  50.813  1.00  0.00           H
ATOM   1855  N   VAL A 133      37.411  92.615  47.327  1.00  0.00           N
ATOM   1856  CA  VAL A 133      36.724  92.557  46.034  1.00  0.00           C
ATOM   1857  C   VAL A 133      37.365  93.611  45.139  1.00  0.00           C
ATOM   1858  O   VAL A 133      37.264  94.793  45.464  1.00  0.00           O
ATOM   1859  CB  VAL A 133      35.215  92.909  46.062  1.00  0.00           C
ATOM   1860  CG1 VAL A 133      34.616  92.564  44.652  1.00  0.00           C
ATOM   1861  CG2 VAL A 133      34.501  91.935  47.107  1.00  0.00           C
ATOM   1862  H   VAL A 133      37.096  93.311  47.988  1.00  0.00           H
ATOM   1863  HA  VAL A 133      36.903  91.551  45.656  1.00  0.00           H
ATOM   1864  HB  VAL A 133      35.120  93.959  46.340  1.00  0.00           H
ATOM   1865 HG11 VAL A 133      33.556  92.822  44.665  1.00  0.00           H
ATOM   1866 HG12 VAL A 133      34.995  93.075  43.767  1.00  0.00           H
ATOM   1867 HG13 VAL A 133      34.671  91.499  44.428  1.00  0.00           H
ATOM   1868 HG21 VAL A 133      35.167  91.127  47.409  1.00  0.00           H
ATOM   1869 HG22 VAL A 133      34.296  92.496  48.019  1.00  0.00           H
ATOM   1870 HG23 VAL A 133      33.553  91.558  46.724  1.00  0.00           H
ATOM   1871  N   ALA A 134      37.933  93.246  44.050  1.00  0.00           N
ATOM   1872  CA  ALA A 134      38.901  94.105  43.362  1.00  0.00           C
ATOM   1873  C   ALA A 134      39.230  93.603  41.970  1.00  0.00           C
ATOM   1874  O   ALA A 134      39.356  92.383  41.859  1.00  0.00           O
ATOM   1875  CB  ALA A 134      40.202  94.359  44.149  1.00  0.00           C
ATOM   1876  H   ALA A 134      38.014  92.264  43.827  1.00  0.00           H
ATOM   1877  HA  ALA A 134      38.526  95.108  43.159  1.00  0.00           H
ATOM   1878  HB1 ALA A 134      40.890  93.513  44.169  1.00  0.00           H
ATOM   1879  HB2 ALA A 134      40.720  95.191  43.671  1.00  0.00           H
ATOM   1880  HB3 ALA A 134      39.877  94.642  45.150  1.00  0.00           H
ATOM   1881  N   ASP A 135      39.398  94.505  40.970  1.00  0.00           N
ATOM   1882  CA  ASP A 135      39.852  94.148  39.602  1.00  0.00           C
ATOM   1883  C   ASP A 135      41.399  94.337  39.413  1.00  0.00           C
ATOM   1884  O   ASP A 135      42.017  95.403  39.692  1.00  0.00           O
ATOM   1885  CB  ASP A 135      39.031  94.936  38.679  1.00  0.00           C
ATOM   1886  CG  ASP A 135      39.491  94.845  37.220  1.00  0.00           C
ATOM   1887  OD1 ASP A 135      40.447  94.102  36.895  1.00  0.00           O
ATOM   1888  OD2 ASP A 135      38.950  95.615  36.375  1.00  0.00           O
ATOM   1889  H   ASP A 135      39.375  95.479  41.236  1.00  0.00           H
ATOM   1890  HA  ASP A 135      39.563  93.109  39.447  1.00  0.00           H
ATOM   1891  HB2 ASP A 135      38.001  94.579  38.692  1.00  0.00           H
ATOM   1892  HB3 ASP A 135      39.029  95.992  38.948  1.00  0.00           H
ATOM   1893  N   ALA A 136      42.069  93.207  38.934  1.00  0.01           N
ATOM   1894  CA  ALA A 136      43.534  93.170  38.750  1.00  0.01           C
ATOM   1895  C   ALA A 136      44.052  94.131  37.661  1.00  0.01           C
ATOM   1896  O   ALA A 136      45.299  94.277  37.628  1.00  0.01           O
ATOM   1897  CB  ALA A 136      43.855  91.729  38.462  1.00  0.01           C
ATOM   1898  H   ALA A 136      41.528  92.372  38.757  1.00  0.01           H
ATOM   1899  HA  ALA A 136      43.943  93.519  39.698  1.00  0.01           H
ATOM   1900  HB1 ALA A 136      44.936  91.650  38.344  1.00  0.01           H
ATOM   1901  HB2 ALA A 136      43.495  91.126  39.295  1.00  0.01           H
ATOM   1902  HB3 ALA A 136      43.330  91.313  37.602  1.00  0.01           H
ATOM   1903  N   MET A 137      43.213  94.760  36.861  1.00  0.00           N
ATOM   1904  CA  MET A 137      43.650  95.716  35.816  1.00  0.00           C
ATOM   1905  C   MET A 137      43.829  97.214  36.336  1.00  0.00           C
ATOM   1906  O   MET A 137      44.380  98.028  35.590  1.00  0.00           O
ATOM   1907  CB  MET A 137      42.605  95.670  34.676  1.00  0.00           C
ATOM   1908  CG  MET A 137      42.815  94.306  33.984  1.00  0.00           C
ATOM   1909  SD  MET A 137      41.754  93.883  32.585  1.00  0.00           S
ATOM   1910  CE  MET A 137      40.039  93.732  33.254  1.00  0.00           C
ATOM   1911  H   MET A 137      42.219  94.600  36.945  1.00  0.00           H
ATOM   1912  HA  MET A 137      44.619  95.417  35.416  1.00  0.00           H
ATOM   1913  HB2 MET A 137      41.610  95.855  35.079  1.00  0.00           H
ATOM   1914  HB3 MET A 137      42.721  96.445  33.918  1.00  0.00           H
ATOM   1915  HG2 MET A 137      43.862  94.188  33.707  1.00  0.00           H
ATOM   1916  HG3 MET A 137      42.628  93.556  34.754  1.00  0.00           H
ATOM   1917  HE1 MET A 137      39.872  94.645  33.825  1.00  0.00           H
ATOM   1918  HE2 MET A 137      39.175  93.603  32.602  1.00  0.00           H
ATOM   1919  HE3 MET A 137      40.000  92.923  33.984  1.00  0.00           H
ATOM   1920  N   ARG A 138      43.291  97.487  37.561  1.00  0.01           N
ATOM   1921  CA  ARG A 138      43.205  98.833  38.206  1.00  0.01           C
ATOM   1922  C   ARG A 138      43.273  98.728  39.763  1.00  0.01           C
ATOM   1923  O   ARG A 138      42.390  99.079  40.485  1.00  0.01           O
ATOM   1924  CB  ARG A 138      41.918  99.574  37.699  1.00  0.01           C
ATOM   1925  CG  ARG A 138      40.596  98.832  38.047  1.00  0.01           C
ATOM   1926  CD  ARG A 138      39.413  99.057  37.061  1.00  0.01           C
ATOM   1927  NE  ARG A 138      39.576  98.267  35.878  1.00  0.01           N
ATOM   1928  CZ  ARG A 138      39.973  98.811  34.689  1.00  0.01           C
ATOM   1929  NH1 ARG A 138      40.281 100.040  34.460  1.00  0.01           N
ATOM   1930  NH2 ARG A 138      39.845  97.937  33.704  1.00  0.01           N
ATOM   1931  H   ARG A 138      42.820  96.692  37.968  1.00  0.01           H
ATOM   1932  HA  ARG A 138      44.051  99.429  37.863  1.00  0.01           H
ATOM   1933  HB2 ARG A 138      41.982 100.629  37.968  1.00  0.01           H
ATOM   1934  HB3 ARG A 138      42.066  99.596  36.619  1.00  0.01           H
ATOM   1935  HG2 ARG A 138      40.786  97.770  38.206  1.00  0.01           H
ATOM   1936  HG3 ARG A 138      40.281  99.323  38.967  1.00  0.01           H
ATOM   1937  HD2 ARG A 138      38.454  98.683  37.420  1.00  0.01           H
ATOM   1938  HD3 ARG A 138      39.300 100.133  36.927  1.00  0.01           H
ATOM   1939  HE  ARG A 138      39.448  97.269  35.965  1.00  0.01           H
ATOM   1940 HH11 ARG A 138      40.404 100.644  35.260  1.00  0.01           H
ATOM   1941 HH12 ARG A 138      40.357 100.486  33.558  1.00  0.01           H
ATOM   1942 HH21 ARG A 138      39.280  97.131  33.930  1.00  0.01           H
ATOM   1943 HH22 ARG A 138      39.931  98.337  32.780  1.00  0.01           H
ATOM   1944  N   LEU A 139      44.400  98.180  40.219  1.00  0.00           N
ATOM   1945  CA  LEU A 139      44.583  97.831  41.627  1.00  0.00           C
ATOM   1946  C   LEU A 139      44.941  99.076  42.535  1.00  0.00           C
ATOM   1947  O   LEU A 139      45.618  99.984  42.052  1.00  0.00           O
ATOM   1948  CB  LEU A 139      45.814  96.803  41.711  1.00  0.00           C
ATOM   1949  CG  LEU A 139      45.538  95.364  41.203  1.00  0.00           C
ATOM   1950  CD1 LEU A 139      46.806  94.431  41.230  1.00  0.00           C
ATOM   1951  CD2 LEU A 139      44.584  94.815  42.235  1.00  0.00           C
ATOM   1952  H   LEU A 139      45.189  98.021  39.609  1.00  0.00           H
ATOM   1953  HA  LEU A 139      43.675  97.358  42.002  1.00  0.00           H
ATOM   1954  HB2 LEU A 139      46.606  97.278  41.131  1.00  0.00           H
ATOM   1955  HB3 LEU A 139      46.053  96.678  42.767  1.00  0.00           H
ATOM   1956  HG  LEU A 139      45.150  95.509  40.195  1.00  0.00           H
ATOM   1957 HD11 LEU A 139      46.585  93.422  40.881  1.00  0.00           H
ATOM   1958 HD12 LEU A 139      47.521  94.752  40.472  1.00  0.00           H
ATOM   1959 HD13 LEU A 139      47.138  94.337  42.263  1.00  0.00           H
ATOM   1960 HD21 LEU A 139      44.851  94.966  43.281  1.00  0.00           H
ATOM   1961 HD22 LEU A 139      43.548  95.151  42.194  1.00  0.00           H
ATOM   1962 HD23 LEU A 139      44.622  93.734  42.102  1.00  0.00           H
ATOM   1963  N   PRO A 140      44.435  99.130  43.820  1.00  0.00           N
ATOM   1964  CA  PRO A 140      44.573 100.277  44.724  1.00  0.00           C
ATOM   1965  C   PRO A 140      45.989 100.559  45.241  1.00  0.00           C
ATOM   1966  O   PRO A 140      46.343 101.544  45.821  1.00  0.00           O
ATOM   1967  CB  PRO A 140      43.655  99.871  45.848  1.00  0.00           C
ATOM   1968  CG  PRO A 140      43.709  98.381  45.861  1.00  0.00           C
ATOM   1969  CD  PRO A 140      43.674  98.036  44.368  1.00  0.00           C
ATOM   1970  HA  PRO A 140      44.106 101.137  44.244  1.00  0.00           H
ATOM   1971  HB2 PRO A 140      43.921 100.380  46.775  1.00  0.00           H
ATOM   1972  HB3 PRO A 140      42.664 100.225  45.565  1.00  0.00           H
ATOM   1973  HG2 PRO A 140      44.661  98.015  46.246  1.00  0.00           H
ATOM   1974  HG3 PRO A 140      42.819  98.029  46.382  1.00  0.00           H
ATOM   1975  HD2 PRO A 140      44.162  97.080  44.179  1.00  0.00           H
ATOM   1976  HD3 PRO A 140      42.654  98.153  44.000  1.00  0.00           H
ATOM   1977  N   TYR A 141      46.749  99.477  45.134  1.00  0.00           N
ATOM   1978  CA  TYR A 141      48.081  99.317  45.738  1.00  0.00           C
ATOM   1979  C   TYR A 141      49.137 100.260  45.158  1.00  0.00           C
ATOM   1980  O   TYR A 141      49.150 100.424  43.961  1.00  0.00           O
ATOM   1981  CB  TYR A 141      48.525  97.877  45.399  1.00  0.00           C
ATOM   1982  CG  TYR A 141      47.600  96.716  45.924  1.00  0.00           C
ATOM   1983  CD1 TYR A 141      47.182  96.690  47.289  1.00  0.00           C
ATOM   1984  CD2 TYR A 141      47.244  95.651  45.058  1.00  0.00           C
ATOM   1985  CE1 TYR A 141      46.152  95.803  47.692  1.00  0.00           C
ATOM   1986  CE2 TYR A 141      46.408  94.645  45.534  1.00  0.00           C
ATOM   1987  CZ  TYR A 141      45.834  94.765  46.841  1.00  0.00           C
ATOM   1988  OH  TYR A 141      44.946  93.794  47.221  1.00  0.00           O
ATOM   1989  H   TYR A 141      46.348  98.694  44.639  1.00  0.00           H
ATOM   1990  HA  TYR A 141      47.961  99.382  46.819  1.00  0.00           H
ATOM   1991  HB2 TYR A 141      48.701  97.809  44.326  1.00  0.00           H
ATOM   1992  HB3 TYR A 141      49.475  97.621  45.868  1.00  0.00           H
ATOM   1993  HD1 TYR A 141      47.518  97.430  48.002  1.00  0.00           H
ATOM   1994  HD2 TYR A 141      47.600  95.660  44.038  1.00  0.00           H
ATOM   1995  HE1 TYR A 141      45.701  95.860  48.672  1.00  0.00           H
ATOM   1996  HE2 TYR A 141      46.136  93.814  44.900  1.00  0.00           H
ATOM   1997  HH  TYR A 141      44.653  94.075  48.090  1.00  0.00           H
ATOM   1998  N   GLU A 142      50.119 100.667  46.014  1.00  0.00           N
ATOM   1999  CA  GLU A 142      51.386 101.291  45.595  1.00  0.00           C
ATOM   2000  C   GLU A 142      52.204 100.436  44.619  1.00  0.00           C
ATOM   2001  O   GLU A 142      52.275  99.233  44.707  1.00  0.00           O
ATOM   2002  CB  GLU A 142      52.261 101.685  46.761  1.00  0.00           C
ATOM   2003  CG  GLU A 142      51.519 102.676  47.694  1.00  0.00           C
ATOM   2004  CD  GLU A 142      51.219 104.043  46.962  1.00  0.00           C
ATOM   2005  OE1 GLU A 142      50.162 104.646  47.242  1.00  0.00           O
ATOM   2006  OE2 GLU A 142      52.089 104.528  46.215  1.00  0.00           O
ATOM   2007  H   GLU A 142      49.928 100.449  46.982  1.00  0.00           H
ATOM   2008  HA  GLU A 142      51.164 102.256  45.139  1.00  0.00           H
ATOM   2009  HB2 GLU A 142      52.557 100.795  47.317  1.00  0.00           H
ATOM   2010  HB3 GLU A 142      53.173 102.234  46.530  1.00  0.00           H
ATOM   2011  HG2 GLU A 142      50.601 102.272  48.119  1.00  0.00           H
ATOM   2012  HG3 GLU A 142      52.229 102.818  48.508  1.00  0.00           H
ATOM   2013  N   ASP A 143      52.907 100.980  43.663  1.00  0.00           N
ATOM   2014  CA  ASP A 143      53.971 100.326  42.941  1.00  0.00           C
ATOM   2015  C   ASP A 143      54.972  99.683  43.880  1.00  0.00           C
ATOM   2016  O   ASP A 143      55.187 100.078  45.031  1.00  0.00           O
ATOM   2017  CB  ASP A 143      54.582 101.275  41.862  1.00  0.00           C
ATOM   2018  CG  ASP A 143      53.821 102.188  40.949  1.00  0.00           C
ATOM   2019  OD1 ASP A 143      52.570 102.469  41.147  1.00  0.00           O
ATOM   2020  OD2 ASP A 143      54.415 102.417  39.841  1.00  0.00           O
ATOM   2021  H   ASP A 143      52.723 101.950  43.454  1.00  0.00           H
ATOM   2022  HA  ASP A 143      53.484  99.493  42.433  1.00  0.00           H
ATOM   2023  HB2 ASP A 143      55.160 101.943  42.500  1.00  0.00           H
ATOM   2024  HB3 ASP A 143      55.318 100.785  41.225  1.00  0.00           H
ATOM   2025  N   GLU A 144      55.571  98.616  43.374  1.00  0.00           N
ATOM   2026  CA  GLU A 144      56.719  97.967  44.030  1.00  0.00           C
ATOM   2027  C   GLU A 144      56.380  97.639  45.480  1.00  0.00           C
ATOM   2028  O   GLU A 144      57.279  97.582  46.346  1.00  0.00           O
ATOM   2029  CB  GLU A 144      57.970  98.849  43.884  1.00  0.00           C
ATOM   2030  CG  GLU A 144      58.363  99.117  42.399  1.00  0.00           C
ATOM   2031  CD  GLU A 144      59.308 100.323  42.128  1.00  0.00           C
ATOM   2032  OE1 GLU A 144      59.281 100.823  40.966  1.00  0.00           O
ATOM   2033  OE2 GLU A 144      60.086 100.853  43.052  1.00  0.00           O
ATOM   2034  H   GLU A 144      55.434  98.372  42.404  1.00  0.00           H
ATOM   2035  HA  GLU A 144      56.837  97.070  43.422  1.00  0.00           H
ATOM   2036  HB2 GLU A 144      57.813  99.806  44.382  1.00  0.00           H
ATOM   2037  HB3 GLU A 144      58.847  98.325  44.263  1.00  0.00           H
ATOM   2038  HG2 GLU A 144      58.923  98.302  41.941  1.00  0.00           H
ATOM   2039  HG3 GLU A 144      57.422  99.306  41.882  1.00  0.00           H
ATOM   2040  N   SER A 145      55.162  97.170  45.760  1.00  0.00           N
ATOM   2041  CA  SER A 145      54.682  96.658  47.064  1.00  0.00           C
ATOM   2042  C   SER A 145      55.241  95.242  47.345  1.00  0.00           C
ATOM   2043  O   SER A 145      55.660  94.966  48.448  1.00  0.00           O
ATOM   2044  CB  SER A 145      53.159  96.656  47.057  1.00  0.00           C
ATOM   2045  OG  SER A 145      52.680  98.032  47.197  1.00  0.00           O
ATOM   2046  H   SER A 145      54.534  96.968  44.995  1.00  0.00           H
ATOM   2047  HA  SER A 145      55.030  97.286  47.884  1.00  0.00           H
ATOM   2048  HB2 SER A 145      52.815  96.157  46.150  1.00  0.00           H
ATOM   2049  HB3 SER A 145      52.873  96.051  47.918  1.00  0.00           H
ATOM   2050  HG  SER A 145      52.721  98.420  46.320  1.00  0.00           H
ATOM   2051  N   PHE A 146      55.027  94.364  46.412  1.00  0.00           N
ATOM   2052  CA  PHE A 146      55.249  92.908  46.689  1.00  0.00           C
ATOM   2053  C   PHE A 146      56.597  92.300  46.157  1.00  0.00           C
ATOM   2054  O   PHE A 146      57.192  92.758  45.185  1.00  0.00           O
ATOM   2055  CB  PHE A 146      54.068  92.121  46.091  1.00  0.00           C
ATOM   2056  CG  PHE A 146      52.690  92.556  46.478  1.00  0.00           C
ATOM   2057  CD1 PHE A 146      52.023  92.046  47.640  1.00  0.00           C
ATOM   2058  CD2 PHE A 146      52.033  93.504  45.653  1.00  0.00           C
ATOM   2059  CE1 PHE A 146      50.706  92.424  47.879  1.00  0.00           C
ATOM   2060  CE2 PHE A 146      50.802  93.943  46.008  1.00  0.00           C
ATOM   2061  CZ  PHE A 146      50.083  93.388  47.051  1.00  0.00           C
ATOM   2062  H   PHE A 146      54.625  94.716  45.556  1.00  0.00           H
ATOM   2063  HA  PHE A 146      55.306  92.779  47.769  1.00  0.00           H
ATOM   2064  HB2 PHE A 146      54.111  92.241  45.008  1.00  0.00           H
ATOM   2065  HB3 PHE A 146      54.178  91.063  46.327  1.00  0.00           H
ATOM   2066  HD1 PHE A 146      52.571  91.395  48.304  1.00  0.00           H
ATOM   2067  HD2 PHE A 146      52.546  93.839  44.764  1.00  0.00           H
ATOM   2068  HE1 PHE A 146      50.174  92.014  48.725  1.00  0.00           H
ATOM   2069  HE2 PHE A 146      50.380  94.689  45.350  1.00  0.00           H
ATOM   2070  HZ  PHE A 146      49.103  93.715  47.366  1.00  0.00           H
ATOM   2071  N   ASP A 147      57.035  91.278  46.941  1.00  0.00           N
ATOM   2072  CA  ASP A 147      58.132  90.337  46.650  1.00  0.00           C
ATOM   2073  C   ASP A 147      57.863  89.246  45.572  1.00  0.00           C
ATOM   2074  O   ASP A 147      58.712  88.778  44.850  1.00  0.00           O
ATOM   2075  CB  ASP A 147      58.576  89.616  47.950  1.00  0.00           C
ATOM   2076  CG  ASP A 147      58.948  90.501  49.175  1.00  0.00           C
ATOM   2077  OD1 ASP A 147      59.412  91.613  49.015  1.00  0.00           O
ATOM   2078  OD2 ASP A 147      58.776  89.969  50.288  1.00  0.00           O
ATOM   2079  H   ASP A 147      56.394  91.072  47.695  1.00  0.00           H
ATOM   2080  HA  ASP A 147      58.950  90.922  46.231  1.00  0.00           H
ATOM   2081  HB2 ASP A 147      57.761  88.982  48.301  1.00  0.00           H
ATOM   2082  HB3 ASP A 147      59.461  89.025  47.713  1.00  0.00           H
ATOM   2083  N   CYS A 148      56.564  88.814  45.484  1.00  0.00           N
ATOM   2084  CA  CYS A 148      56.179  87.820  44.501  1.00  0.00           C
ATOM   2085  C   CYS A 148      54.688  87.852  44.315  1.00  0.00           C
ATOM   2086  O   CYS A 148      53.930  88.328  45.150  1.00  0.00           O
ATOM   2087  CB  CYS A 148      56.676  86.394  44.932  1.00  0.00           C
ATOM   2088  SG  CYS A 148      56.444  86.091  46.683  1.00  0.00           S
ATOM   2089  H   CYS A 148      55.792  89.119  46.060  1.00  0.00           H
ATOM   2090  HA  CYS A 148      56.695  88.071  43.574  1.00  0.00           H
ATOM   2091  HB2 CYS A 148      56.213  85.681  44.250  1.00  0.00           H
ATOM   2092  HB3 CYS A 148      57.763  86.348  44.869  1.00  0.00           H
ATOM   2093  HG  CYS A 148      55.279  85.452  46.542  1.00  0.00           H
ATOM   2094  N   ALA A 149      54.172  87.375  43.147  1.00  0.00           N
ATOM   2095  CA  ALA A 149      52.802  87.027  42.868  1.00  0.00           C
ATOM   2096  C   ALA A 149      52.603  85.679  42.139  1.00  0.00           C
ATOM   2097  O   ALA A 149      53.554  85.054  41.687  1.00  0.00           O
ATOM   2098  CB  ALA A 149      52.183  88.125  42.086  1.00  0.00           C
ATOM   2099  H   ALA A 149      54.769  87.314  42.335  1.00  0.00           H
ATOM   2100  HA  ALA A 149      52.224  86.965  43.790  1.00  0.00           H
ATOM   2101  HB1 ALA A 149      52.298  88.984  42.747  1.00  0.00           H
ATOM   2102  HB2 ALA A 149      52.523  88.276  41.061  1.00  0.00           H
ATOM   2103  HB3 ALA A 149      51.095  88.051  42.106  1.00  0.00           H
ATOM   2104  N   TRP A 150      51.310  85.333  42.057  1.00 -0.02           N
ATOM   2105  CA  TRP A 150      50.864  84.326  41.151  1.00 -0.02           C
ATOM   2106  C   TRP A 150      49.494  84.629  40.512  1.00 -0.02           C
ATOM   2107  O   TRP A 150      48.817  85.578  40.921  1.00 -0.02           O
ATOM   2108  CB  TRP A 150      51.056  82.932  41.772  1.00 -0.02           C
ATOM   2109  CG  TRP A 150      50.420  82.541  43.030  1.00 -0.02           C
ATOM   2110  CD1 TRP A 150      49.213  82.907  43.464  1.00 -0.02           C
ATOM   2111  CD2 TRP A 150      50.899  81.559  44.044  1.00 -0.02           C
ATOM   2112  CE2 TRP A 150      49.987  81.545  45.116  1.00 -0.02           C
ATOM   2113  CE3 TRP A 150      52.076  80.802  44.205  1.00 -0.02           C
ATOM   2114  NE1 TRP A 150      48.976  82.403  44.685  1.00 -0.02           N
ATOM   2115  CZ2 TRP A 150      50.178  80.785  46.308  1.00 -0.02           C
ATOM   2116  CZ3 TRP A 150      52.391  80.145  45.413  1.00 -0.02           C
ATOM   2117  CH2 TRP A 150      51.414  80.195  46.480  1.00 -0.02           C
ATOM   2118  H   TRP A 150      50.617  85.809  42.616  1.00 -0.02           H
ATOM   2119  HA  TRP A 150      51.578  84.414  40.332  1.00 -0.02           H
ATOM   2120  HB2 TRP A 150      50.850  82.143  41.049  1.00 -0.02           H
ATOM   2121  HB3 TRP A 150      52.133  82.841  41.911  1.00 -0.02           H
ATOM   2122  HD1 TRP A 150      48.566  83.539  42.874  1.00 -0.02           H
ATOM   2123  HE1 TRP A 150      48.100  82.546  45.165  1.00 -0.02           H
ATOM   2124  HE3 TRP A 150      52.847  80.915  43.457  1.00 -0.02           H
ATOM   2125  HZ2 TRP A 150      49.520  80.907  47.156  1.00 -0.02           H
ATOM   2126  HZ3 TRP A 150      53.338  79.649  45.568  1.00 -0.02           H
ATOM   2127  HH2 TRP A 150      51.580  79.671  47.409  1.00 -0.02           H
ATOM   2128  N   ALA A 151      49.126  83.833  39.563  1.00 -0.07           N
ATOM   2129  CA  ALA A 151      47.848  83.905  38.840  1.00 -0.07           C
ATOM   2130  C   ALA A 151      47.476  82.489  38.441  1.00 -0.07           C
ATOM   2131  O   ALA A 151      47.697  82.174  37.249  1.00 -0.07           O
ATOM   2132  CB  ALA A 151      47.975  84.931  37.708  1.00 -0.07           C
ATOM   2133  H   ALA A 151      49.865  83.341  39.081  1.00 -0.07           H
ATOM   2134  HA  ALA A 151      47.114  84.232  39.576  1.00 -0.07           H
ATOM   2135  HB1 ALA A 151      47.022  85.097  37.206  1.00 -0.07           H
ATOM   2136  HB2 ALA A 151      48.139  85.903  38.173  1.00 -0.07           H
ATOM   2137  HB3 ALA A 151      48.715  84.653  36.957  1.00 -0.07           H
ATOM   2138  N   ILE A 152      46.881  81.701  39.316  1.00 -0.13           N
ATOM   2139  CA  ILE A 152      46.517  80.324  38.899  1.00 -0.13           C
ATOM   2140  C   ILE A 152      45.159  80.506  38.206  1.00 -0.13           C
ATOM   2141  O   ILE A 152      44.178  80.987  38.821  1.00 -0.13           O
ATOM   2142  CB  ILE A 152      46.611  79.485  40.240  1.00 -0.13           C
ATOM   2143  CG1 ILE A 152      47.871  79.596  41.128  1.00 -0.13           C
ATOM   2144  CG2 ILE A 152      46.452  78.015  40.038  1.00 -0.13           C
ATOM   2145  CD1 ILE A 152      49.278  79.526  40.526  1.00 -0.13           C
ATOM   2146  H   ILE A 152      46.400  82.167  40.071  1.00 -0.13           H
ATOM   2147  HA  ILE A 152      47.235  79.942  38.173  1.00 -0.13           H
ATOM   2148  HB  ILE A 152      45.815  79.939  40.830  1.00 -0.13           H
ATOM   2149 HG12 ILE A 152      47.798  80.610  41.522  1.00 -0.13           H
ATOM   2150 HG13 ILE A 152      47.816  78.929  41.988  1.00 -0.13           H
ATOM   2151 HG21 ILE A 152      46.546  77.352  40.898  1.00 -0.13           H
ATOM   2152 HG22 ILE A 152      45.452  77.940  39.610  1.00 -0.13           H
ATOM   2153 HG23 ILE A 152      47.122  77.703  39.236  1.00 -0.13           H
ATOM   2154 HD11 ILE A 152      50.049  79.757  41.261  1.00 -0.13           H
ATOM   2155 HD12 ILE A 152      49.309  78.499  40.163  1.00 -0.13           H
ATOM   2156 HD13 ILE A 152      49.359  80.126  39.619  1.00 -0.13           H
ATOM   2157  N   GLU A 153      45.126  80.141  36.922  1.00 -0.60           N
ATOM   2158  CA  GLU A 153      43.996  80.193  35.988  1.00 -0.60           C
ATOM   2159  C   GLU A 153      43.376  81.536  35.632  1.00 -0.60           C
ATOM   2160  O   GLU A 153      43.031  81.805  34.470  1.00 -0.60           O
ATOM   2161  CB  GLU A 153      42.866  79.204  36.278  1.00 -0.60           C
ATOM   2162  CG  GLU A 153      43.198  77.695  36.397  1.00 -0.60           C
ATOM   2163  CD  GLU A 153      43.184  77.096  37.743  1.00 -0.60           C
ATOM   2164  OE1 GLU A 153      43.036  77.816  38.828  1.00 -0.60           O
ATOM   2165  OE2 GLU A 153      43.375  75.887  37.819  1.00 -0.60           O
ATOM   2166  H   GLU A 153      46.014  79.840  36.545  1.00 -0.60           H
ATOM   2167  HA  GLU A 153      44.338  79.917  34.991  1.00 -0.60           H
ATOM   2168  HB2 GLU A 153      42.327  79.407  37.204  1.00 -0.60           H
ATOM   2169  HB3 GLU A 153      42.091  79.321  35.521  1.00 -0.60           H
ATOM   2170  HG2 GLU A 153      42.567  77.144  35.700  1.00 -0.60           H
ATOM   2171  HG3 GLU A 153      44.240  77.583  36.095  1.00 -0.60           H
ATOM   2172  N   SER A 154      43.233  82.428  36.601  1.00 -0.20           N
ATOM   2173  CA  SER A 154      42.648  83.763  36.646  1.00 -0.20           C
ATOM   2174  C   SER A 154      42.912  84.594  35.388  1.00 -0.20           C
ATOM   2175  O   SER A 154      42.043  85.293  34.822  1.00 -0.20           O
ATOM   2176  CB  SER A 154      42.927  84.404  37.952  1.00 -0.20           C
ATOM   2177  OG  SER A 154      44.328  84.701  38.089  1.00 -0.20           O
ATOM   2178  H   SER A 154      43.573  82.039  37.469  1.00 -0.20           H
ATOM   2179  HA  SER A 154      41.578  83.569  36.570  1.00 -0.20           H
ATOM   2180  HB2 SER A 154      42.346  85.326  37.963  1.00 -0.20           H
ATOM   2181  HB3 SER A 154      42.593  83.687  38.702  1.00 -0.20           H
ATOM   2182  HG  SER A 154      44.494  84.821  39.027  1.00 -0.20           H
ATOM   2183  N   LEU A 155      44.160  84.646  34.957  1.00 -0.06           N
ATOM   2184  CA  LEU A 155      44.562  85.467  33.827  1.00 -0.06           C
ATOM   2185  C   LEU A 155      43.695  85.187  32.542  1.00 -0.06           C
ATOM   2186  O   LEU A 155      43.602  86.120  31.750  1.00 -0.06           O
ATOM   2187  CB  LEU A 155      46.039  85.219  33.538  1.00 -0.06           C
ATOM   2188  CG  LEU A 155      46.639  86.055  32.353  1.00 -0.06           C
ATOM   2189  CD1 LEU A 155      46.664  87.562  32.529  1.00 -0.06           C
ATOM   2190  CD2 LEU A 155      48.116  85.801  32.263  1.00 -0.06           C
ATOM   2191  H   LEU A 155      44.873  84.236  35.543  1.00 -0.06           H
ATOM   2192  HA  LEU A 155      44.390  86.498  34.136  1.00 -0.06           H
ATOM   2193  HB2 LEU A 155      46.616  85.417  34.441  1.00 -0.06           H
ATOM   2194  HB3 LEU A 155      46.155  84.164  33.289  1.00 -0.06           H
ATOM   2195  HG  LEU A 155      46.254  85.686  31.402  1.00 -0.06           H
ATOM   2196 HD11 LEU A 155      47.163  87.874  33.446  1.00 -0.06           H
ATOM   2197 HD12 LEU A 155      47.050  88.013  31.615  1.00 -0.06           H
ATOM   2198 HD13 LEU A 155      45.624  87.876  32.446  1.00 -0.06           H
ATOM   2199 HD21 LEU A 155      48.583  85.940  33.238  1.00 -0.06           H
ATOM   2200 HD22 LEU A 155      48.220  84.748  32.002  1.00 -0.06           H
ATOM   2201 HD23 LEU A 155      48.634  86.396  31.512  1.00 -0.06           H
ATOM   2202  N   CYS A 156      43.067  84.005  32.431  1.00 -0.52           N
ATOM   2203  CA  CYS A 156      42.269  83.630  31.273  1.00 -0.52           C
ATOM   2204  C   CYS A 156      40.911  84.461  31.057  1.00 -0.52           C
ATOM   2205  O   CYS A 156      40.427  84.647  29.958  1.00 -0.52           O
ATOM   2206  CB  CYS A 156      42.074  82.069  31.091  1.00 -0.52           C
ATOM   2207  SG  CYS A 156      40.925  81.283  32.296  1.00 -0.52           S
ATOM   2208  H   CYS A 156      43.244  83.366  33.193  1.00 -0.52           H
ATOM   2209  HA  CYS A 156      42.807  84.011  30.405  1.00 -0.52           H
ATOM   2210  HB2 CYS A 156      41.588  81.902  30.130  1.00 -0.52           H
ATOM   2211  HB3 CYS A 156      43.054  81.599  31.025  1.00 -0.52           H
ATOM   2212  HG  CYS A 156      41.946  81.132  33.144  1.00 -0.52           H
ATOM   2213  N   HID A 157      40.492  85.102  32.148  1.00 -0.06           N
ATOM   2214  CA  HID A 157      39.444  86.060  32.191  1.00 -0.06           C
ATOM   2215  C   HID A 157      39.802  87.503  31.848  1.00 -0.06           C
ATOM   2216  O   HID A 157      38.890  88.370  31.852  1.00 -0.06           O
ATOM   2217  CB  HID A 157      38.856  86.106  33.615  1.00 -0.06           C
ATOM   2218  CG  HID A 157      38.222  84.840  34.122  1.00 -0.06           C
ATOM   2219  CD2 HID A 157      38.404  84.116  35.215  1.00 -0.06           C
ATOM   2220  ND1 HID A 157      37.346  84.149  33.320  1.00 -0.06           N
ATOM   2221  CE1 HID A 157      36.880  83.102  33.963  1.00 -0.06           C
ATOM   2222  NE2 HID A 157      37.510  83.026  35.171  1.00 -0.06           N
ATOM   2223  H   HID A 157      41.117  84.975  32.931  1.00 -0.06           H
ATOM   2224  HA  HID A 157      38.678  85.826  31.451  1.00 -0.06           H
ATOM   2225  HB2 HID A 157      39.610  86.435  34.330  1.00 -0.06           H
ATOM   2226  HB3 HID A 157      38.034  86.821  33.658  1.00 -0.06           H
ATOM   2227  HD1 HID A 157      37.166  84.441  32.370  1.00 -0.06           H
ATOM   2228  HD2 HID A 157      39.059  84.364  36.036  1.00 -0.06           H
ATOM   2229  HE1 HID A 157      36.191  82.375  33.560  1.00 -0.06           H
ATOM   2230  N   MET A 158      41.071  87.830  31.563  1.00 -0.01           N
ATOM   2231  CA  MET A 158      41.517  89.276  31.492  1.00 -0.01           C
ATOM   2232  C   MET A 158      41.861  89.833  30.100  1.00 -0.01           C
ATOM   2233  O   MET A 158      42.161  89.081  29.173  1.00 -0.01           O
ATOM   2234  CB  MET A 158      42.673  89.522  32.492  1.00 -0.01           C
ATOM   2235  CG  MET A 158      42.378  88.999  33.884  1.00 -0.01           C
ATOM   2236  SD  MET A 158      43.662  88.984  35.143  1.00 -0.01           S
ATOM   2237  CE  MET A 158      42.821  88.088  36.449  1.00 -0.01           C
ATOM   2238  H   MET A 158      41.761  87.103  31.441  1.00 -0.01           H
ATOM   2239  HA  MET A 158      40.650  89.877  31.766  1.00 -0.01           H
ATOM   2240  HB2 MET A 158      43.595  89.141  32.053  1.00 -0.01           H
ATOM   2241  HB3 MET A 158      42.793  90.586  32.697  1.00 -0.01           H
ATOM   2242  HG2 MET A 158      41.379  89.287  34.210  1.00 -0.01           H
ATOM   2243  HG3 MET A 158      42.215  87.928  33.759  1.00 -0.01           H
ATOM   2244  HE1 MET A 158      43.459  87.251  36.732  1.00 -0.01           H
ATOM   2245  HE2 MET A 158      42.464  88.665  37.302  1.00 -0.01           H
ATOM   2246  HE3 MET A 158      41.987  87.503  36.059  1.00 -0.01           H
ATOM   2247  N   ASP A 159      42.027  91.176  30.022  1.00  0.00           N
ATOM   2248  CA  ASP A 159      42.964  91.833  29.093  1.00  0.00           C
ATOM   2249  C   ASP A 159      44.336  91.517  29.640  1.00  0.00           C
ATOM   2250  O   ASP A 159      44.846  92.093  30.544  1.00  0.00           O
ATOM   2251  CB  ASP A 159      42.703  93.364  29.063  1.00  0.00           C
ATOM   2252  CG  ASP A 159      43.413  94.064  27.849  1.00  0.00           C
ATOM   2253  OD1 ASP A 159      43.507  95.291  27.824  1.00  0.00           O
ATOM   2254  OD2 ASP A 159      43.853  93.461  26.854  1.00  0.00           O
ATOM   2255  H   ASP A 159      41.779  91.746  30.819  1.00  0.00           H
ATOM   2256  HA  ASP A 159      42.860  91.410  28.094  1.00  0.00           H
ATOM   2257  HB2 ASP A 159      41.628  93.496  29.183  1.00  0.00           H
ATOM   2258  HB3 ASP A 159      43.221  93.774  29.929  1.00  0.00           H
ATOM   2259  N   ARG A 160      45.011  90.493  29.039  1.00  0.08           N
ATOM   2260  CA  ARG A 160      46.312  89.970  29.411  1.00  0.08           C
ATOM   2261  C   ARG A 160      47.341  91.103  29.623  1.00  0.08           C
ATOM   2262  O   ARG A 160      47.873  91.173  30.705  1.00  0.08           O
ATOM   2263  CB  ARG A 160      46.848  88.996  28.336  1.00  0.08           C
ATOM   2264  CG  ARG A 160      46.475  87.566  28.455  1.00  0.08           C
ATOM   2265  CD  ARG A 160      45.020  87.363  28.229  1.00  0.08           C
ATOM   2266  NE  ARG A 160      44.642  85.938  28.295  1.00  0.08           N
ATOM   2267  CZ  ARG A 160      43.461  85.339  28.173  1.00  0.08           C
ATOM   2268  NH1 ARG A 160      42.308  85.922  28.062  1.00  0.08           N
ATOM   2269  NH2 ARG A 160      43.407  84.042  28.127  1.00  0.08           N
ATOM   2270  H   ARG A 160      44.541  90.069  28.253  1.00  0.08           H
ATOM   2271  HA  ARG A 160      46.162  89.550  30.406  1.00  0.08           H
ATOM   2272  HB2 ARG A 160      46.733  89.272  27.287  1.00  0.08           H
ATOM   2273  HB3 ARG A 160      47.913  88.943  28.562  1.00  0.08           H
ATOM   2274  HG2 ARG A 160      46.924  86.989  27.647  1.00  0.08           H
ATOM   2275  HG3 ARG A 160      46.786  87.236  29.447  1.00  0.08           H
ATOM   2276  HD2 ARG A 160      44.585  87.942  29.043  1.00  0.08           H
ATOM   2277  HD3 ARG A 160      44.797  87.685  27.212  1.00  0.08           H
ATOM   2278  HE  ARG A 160      45.392  85.343  28.617  1.00  0.08           H
ATOM   2279 HH11 ARG A 160      42.278  86.918  28.224  1.00  0.08           H
ATOM   2280 HH12 ARG A 160      41.493  85.326  28.108  1.00  0.08           H
ATOM   2281 HH21 ARG A 160      44.262  83.637  28.480  1.00  0.08           H
ATOM   2282 HH22 ARG A 160      42.735  83.458  27.650  1.00  0.08           H
ATOM   2283  N   ALA A 161      47.522  91.976  28.608  1.00  0.00           N
ATOM   2284  CA  ALA A 161      48.498  92.983  28.521  1.00  0.00           C
ATOM   2285  C   ALA A 161      48.380  94.134  29.583  1.00  0.00           C
ATOM   2286  O   ALA A 161      49.296  94.495  30.281  1.00  0.00           O
ATOM   2287  CB  ALA A 161      48.305  93.609  27.114  1.00  0.00           C
ATOM   2288  H   ALA A 161      47.023  91.774  27.753  1.00  0.00           H
ATOM   2289  HA  ALA A 161      49.486  92.544  28.663  1.00  0.00           H
ATOM   2290  HB1 ALA A 161      47.359  94.145  27.027  1.00  0.00           H
ATOM   2291  HB2 ALA A 161      49.067  94.353  26.882  1.00  0.00           H
ATOM   2292  HB3 ALA A 161      48.391  92.851  26.335  1.00  0.00           H
ATOM   2293  N   LYS A 162      47.140  94.610  29.860  1.00  0.01           N
ATOM   2294  CA  LYS A 162      46.872  95.504  31.053  1.00  0.01           C
ATOM   2295  C   LYS A 162      46.988  94.776  32.357  1.00  0.01           C
ATOM   2296  O   LYS A 162      47.394  95.360  33.389  1.00  0.01           O
ATOM   2297  CB  LYS A 162      45.565  96.207  30.783  1.00  0.01           C
ATOM   2298  CG  LYS A 162      45.157  97.172  31.906  1.00  0.01           C
ATOM   2299  CD  LYS A 162      46.269  98.270  32.125  1.00  0.01           C
ATOM   2300  CE  LYS A 162      45.598  99.561  32.819  1.00  0.01           C
ATOM   2301  NZ  LYS A 162      46.589 100.479  33.385  1.00  0.01           N
ATOM   2302  H   LYS A 162      46.352  94.233  29.353  1.00  0.01           H
ATOM   2303  HA  LYS A 162      47.650  96.250  30.890  1.00  0.01           H
ATOM   2304  HB2 LYS A 162      45.683  96.697  29.817  1.00  0.01           H
ATOM   2305  HB3 LYS A 162      44.780  95.451  30.762  1.00  0.01           H
ATOM   2306  HG2 LYS A 162      44.141  97.538  31.762  1.00  0.01           H
ATOM   2307  HG3 LYS A 162      44.989  96.558  32.792  1.00  0.01           H
ATOM   2308  HD2 LYS A 162      46.932  97.870  32.892  1.00  0.01           H
ATOM   2309  HD3 LYS A 162      46.862  98.546  31.252  1.00  0.01           H
ATOM   2310  HE2 LYS A 162      45.048 100.023  31.999  1.00  0.01           H
ATOM   2311  HE3 LYS A 162      44.940  99.146  33.582  1.00  0.01           H
ATOM   2312  HZ1 LYS A 162      47.242 100.786  32.679  1.00  0.01           H
ATOM   2313  HZ2 LYS A 162      46.276 101.320  33.849  1.00  0.01           H
ATOM   2314  HZ3 LYS A 162      47.193 100.034  34.062  1.00  0.01           H
ATOM   2315  N   ALA A 163      46.491  93.507  32.460  1.00  0.01           N
ATOM   2316  CA  ALA A 163      46.516  92.802  33.761  1.00  0.01           C
ATOM   2317  C   ALA A 163      47.982  92.460  34.118  1.00  0.01           C
ATOM   2318  O   ALA A 163      48.469  92.623  35.263  1.00  0.01           O
ATOM   2319  CB  ALA A 163      45.640  91.556  33.798  1.00  0.01           C
ATOM   2320  H   ALA A 163      46.103  93.083  31.630  1.00  0.01           H
ATOM   2321  HA  ALA A 163      46.111  93.525  34.470  1.00  0.01           H
ATOM   2322  HB1 ALA A 163      45.919  90.888  32.983  1.00  0.01           H
ATOM   2323  HB2 ALA A 163      45.800  91.033  34.741  1.00  0.01           H
ATOM   2324  HB3 ALA A 163      44.620  91.940  33.778  1.00  0.01           H
ATOM   2325  N   LEU A 164      48.760  92.022  33.175  1.00  0.00           N
ATOM   2326  CA  LEU A 164      50.180  91.783  33.345  1.00  0.00           C
ATOM   2327  C   LEU A 164      51.085  93.008  33.620  1.00  0.00           C
ATOM   2328  O   LEU A 164      51.955  92.900  34.502  1.00  0.00           O
ATOM   2329  CB  LEU A 164      50.656  90.913  32.161  1.00  0.00           C
ATOM   2330  CG  LEU A 164      50.188  89.417  32.132  1.00  0.00           C
ATOM   2331  CD1 LEU A 164      50.473  88.839  30.795  1.00  0.00           C
ATOM   2332  CD2 LEU A 164      51.122  88.589  33.037  1.00  0.00           C
ATOM   2333  H   LEU A 164      48.429  92.001  32.221  1.00  0.00           H
ATOM   2334  HA  LEU A 164      50.213  91.224  34.280  1.00  0.00           H
ATOM   2335  HB2 LEU A 164      50.395  91.380  31.211  1.00  0.00           H
ATOM   2336  HB3 LEU A 164      51.744  90.890  32.101  1.00  0.00           H
ATOM   2337  HG  LEU A 164      49.145  89.411  32.451  1.00  0.00           H
ATOM   2338 HD11 LEU A 164      50.433  87.754  30.698  1.00  0.00           H
ATOM   2339 HD12 LEU A 164      49.746  89.315  30.137  1.00  0.00           H
ATOM   2340 HD13 LEU A 164      51.471  89.136  30.475  1.00  0.00           H
ATOM   2341 HD21 LEU A 164      52.171  88.841  32.881  1.00  0.00           H
ATOM   2342 HD22 LEU A 164      50.909  88.824  34.080  1.00  0.00           H
ATOM   2343 HD23 LEU A 164      51.010  87.514  32.895  1.00  0.00           H
ATOM   2344  N   GLY A 165      50.735  94.182  32.997  1.00  0.00           N
ATOM   2345  CA  GLY A 165      51.389  95.439  33.337  1.00  0.00           C
ATOM   2346  C   GLY A 165      50.948  96.028  34.756  1.00  0.00           C
ATOM   2347  O   GLY A 165      51.766  96.822  35.247  1.00  0.00           O
ATOM   2348  H   GLY A 165      50.022  94.304  32.292  1.00  0.00           H
ATOM   2349  HA2 GLY A 165      52.461  95.256  33.415  1.00  0.00           H
ATOM   2350  HA3 GLY A 165      51.128  96.198  32.600  1.00  0.00           H
ATOM   2351  N   GLU A 166      49.826  95.694  35.250  1.00  0.00           N
ATOM   2352  CA  GLU A 166      49.331  96.118  36.589  1.00  0.00           C
ATOM   2353  C   GLU A 166      49.890  95.101  37.625  1.00  0.00           C
ATOM   2354  O   GLU A 166      50.404  95.553  38.666  1.00  0.00           O
ATOM   2355  CB  GLU A 166      47.775  96.259  36.669  1.00  0.00           C
ATOM   2356  CG  GLU A 166      47.216  96.803  38.009  1.00  0.00           C
ATOM   2357  CD  GLU A 166      47.251  98.333  37.913  1.00  0.00           C
ATOM   2358  OE1 GLU A 166      46.453  98.952  38.676  1.00  0.00           O
ATOM   2359  OE2 GLU A 166      48.173  98.940  37.365  1.00  0.00           O
ATOM   2360  H   GLU A 166      49.253  94.993  34.801  1.00  0.00           H
ATOM   2361  HA  GLU A 166      49.794  97.082  36.802  1.00  0.00           H
ATOM   2362  HB2 GLU A 166      47.361  96.853  35.854  1.00  0.00           H
ATOM   2363  HB3 GLU A 166      47.350  95.261  36.564  1.00  0.00           H
ATOM   2364  HG2 GLU A 166      46.186  96.502  38.205  1.00  0.00           H
ATOM   2365  HG3 GLU A 166      47.935  96.556  38.790  1.00  0.00           H
ATOM   2366  N   ALA A 167      50.055  93.762  37.324  1.00  0.00           N
ATOM   2367  CA  ALA A 167      50.881  92.861  38.159  1.00  0.00           C
ATOM   2368  C   ALA A 167      52.334  93.395  38.253  1.00  0.00           C
ATOM   2369  O   ALA A 167      52.966  93.504  39.326  1.00  0.00           O
ATOM   2370  CB  ALA A 167      50.828  91.458  37.530  1.00  0.00           C
ATOM   2371  H   ALA A 167      49.673  93.532  36.418  1.00  0.00           H
ATOM   2372  HA  ALA A 167      50.426  92.780  39.146  1.00  0.00           H
ATOM   2373  HB1 ALA A 167      49.836  91.041  37.706  1.00  0.00           H
ATOM   2374  HB2 ALA A 167      51.095  91.564  36.478  1.00  0.00           H
ATOM   2375  HB3 ALA A 167      51.624  90.895  38.016  1.00  0.00           H
ATOM   2376  N   TRP A 168      52.914  93.765  37.088  1.00  0.00           N
ATOM   2377  CA  TRP A 168      54.279  94.236  37.008  1.00  0.00           C
ATOM   2378  C   TRP A 168      54.486  95.607  37.765  1.00  0.00           C
ATOM   2379  O   TRP A 168      55.528  95.838  38.343  1.00  0.00           O
ATOM   2380  CB  TRP A 168      54.558  94.600  35.533  1.00  0.00           C
ATOM   2381  CG  TRP A 168      56.015  94.776  35.210  1.00  0.00           C
ATOM   2382  CD1 TRP A 168      56.826  93.815  34.823  1.00  0.00           C
ATOM   2383  CD2 TRP A 168      56.790  96.003  35.322  1.00  0.00           C
ATOM   2384  CE2 TRP A 168      58.105  95.739  34.782  1.00  0.00           C
ATOM   2385  CE3 TRP A 168      56.545  97.350  35.744  1.00  0.00           C
ATOM   2386  NE1 TRP A 168      58.105  94.327  34.635  1.00  0.00           N
ATOM   2387  CZ2 TRP A 168      59.082  96.735  34.624  1.00  0.00           C
ATOM   2388  CZ3 TRP A 168      57.534  98.370  35.531  1.00  0.00           C
ATOM   2389  CH2 TRP A 168      58.803  98.035  35.051  1.00  0.00           C
ATOM   2390  H   TRP A 168      52.269  93.743  36.312  1.00  0.00           H
ATOM   2391  HA  TRP A 168      54.985  93.524  37.434  1.00  0.00           H
ATOM   2392  HB2 TRP A 168      54.213  93.863  34.809  1.00  0.00           H
ATOM   2393  HB3 TRP A 168      53.979  95.483  35.264  1.00  0.00           H
ATOM   2394  HD1 TRP A 168      56.510  92.784  34.772  1.00  0.00           H
ATOM   2395  HE1 TRP A 168      58.888  93.775  34.314  1.00  0.00           H
ATOM   2396  HE3 TRP A 168      55.567  97.643  36.095  1.00  0.00           H
ATOM   2397  HZ2 TRP A 168      60.105  96.511  34.363  1.00  0.00           H
ATOM   2398  HZ3 TRP A 168      57.345  99.420  35.698  1.00  0.00           H
ATOM   2399  HH2 TRP A 168      59.542  98.821  34.991  1.00  0.00           H
ATOM   2400  N   ARG A 169      53.432  96.449  37.800  1.00  0.00           N
ATOM   2401  CA  ARG A 169      53.487  97.732  38.475  1.00  0.00           C
ATOM   2402  C   ARG A 169      53.693  97.590  39.990  1.00  0.00           C
ATOM   2403  O   ARG A 169      54.612  98.283  40.581  1.00  0.00           O
ATOM   2404  CB  ARG A 169      52.277  98.578  38.136  1.00  0.00           C
ATOM   2405  CG  ARG A 169      52.208  99.820  39.033  1.00  0.00           C
ATOM   2406  CD  ARG A 169      50.986 100.546  38.570  1.00  0.00           C
ATOM   2407  NE  ARG A 169      49.768 100.252  39.307  1.00  0.00           N
ATOM   2408  CZ  ARG A 169      49.495 100.282  40.585  1.00  0.00           C
ATOM   2409  NH1 ARG A 169      50.300 100.724  41.514  1.00  0.00           N
ATOM   2410  NH2 ARG A 169      48.309  99.980  41.096  1.00  0.00           N
ATOM   2411  H   ARG A 169      52.535  96.181  37.421  1.00  0.00           H
ATOM   2412  HA  ARG A 169      54.347  98.233  38.031  1.00  0.00           H
ATOM   2413  HB2 ARG A 169      52.308  98.831  37.076  1.00  0.00           H
ATOM   2414  HB3 ARG A 169      51.387  97.992  38.368  1.00  0.00           H
ATOM   2415  HG2 ARG A 169      52.126  99.673  40.110  1.00  0.00           H
ATOM   2416  HG3 ARG A 169      53.074 100.452  38.837  1.00  0.00           H
ATOM   2417  HD2 ARG A 169      51.254 101.588  38.742  1.00  0.00           H
ATOM   2418  HD3 ARG A 169      50.774 100.406  37.511  1.00  0.00           H
ATOM   2419  HE  ARG A 169      49.065  99.791  38.747  1.00  0.00           H
ATOM   2420 HH11 ARG A 169      50.942 101.453  41.238  1.00  0.00           H
ATOM   2421 HH12 ARG A 169      50.021 100.834  42.478  1.00  0.00           H
ATOM   2422 HH21 ARG A 169      47.465  99.906  40.546  1.00  0.00           H
ATOM   2423 HH22 ARG A 169      48.284 100.162  42.089  1.00  0.00           H
ATOM   2424  N   VAL A 170      52.878  96.745  40.578  1.00  0.00           N
ATOM   2425  CA  VAL A 170      52.848  96.489  42.013  1.00  0.00           C
ATOM   2426  C   VAL A 170      53.970  95.517  42.461  1.00  0.00           C
ATOM   2427  O   VAL A 170      54.161  95.468  43.648  1.00  0.00           O
ATOM   2428  CB  VAL A 170      51.414  95.998  42.433  1.00  0.00           C
ATOM   2429  CG1 VAL A 170      50.299  97.013  41.995  1.00  0.00           C
ATOM   2430  CG2 VAL A 170      50.957  94.611  41.938  1.00  0.00           C
ATOM   2431  H   VAL A 170      52.177  96.356  39.965  1.00  0.00           H
ATOM   2432  HA  VAL A 170      53.052  97.421  42.541  1.00  0.00           H
ATOM   2433  HB  VAL A 170      51.476  95.939  43.520  1.00  0.00           H
ATOM   2434 HG11 VAL A 170      50.441  97.991  42.454  1.00  0.00           H
ATOM   2435 HG12 VAL A 170      50.357  97.227  40.928  1.00  0.00           H
ATOM   2436 HG13 VAL A 170      49.308  96.579  42.126  1.00  0.00           H
ATOM   2437 HG21 VAL A 170      50.720  94.650  40.875  1.00  0.00           H
ATOM   2438 HG22 VAL A 170      51.733  93.898  42.218  1.00  0.00           H
ATOM   2439 HG23 VAL A 170      50.018  94.365  42.434  1.00  0.00           H
ATOM   2440  N   LEU A 171      54.617  94.720  41.585  1.00  0.00           N
ATOM   2441  CA  LEU A 171      55.819  94.069  41.976  1.00  0.00           C
ATOM   2442  C   LEU A 171      57.072  94.935  42.091  1.00  0.00           C
ATOM   2443  O   LEU A 171      57.169  95.962  41.411  1.00  0.00           O
ATOM   2444  CB  LEU A 171      56.029  92.876  41.032  1.00  0.00           C
ATOM   2445  CG  LEU A 171      55.190  91.594  41.378  1.00  0.00           C
ATOM   2446  CD1 LEU A 171      55.236  90.600  40.189  1.00  0.00           C
ATOM   2447  CD2 LEU A 171      55.798  90.759  42.558  1.00  0.00           C
ATOM   2448  H   LEU A 171      54.224  94.563  40.668  1.00  0.00           H
ATOM   2449  HA  LEU A 171      55.690  93.717  43.000  1.00  0.00           H
ATOM   2450  HB2 LEU A 171      55.703  93.242  40.059  1.00  0.00           H
ATOM   2451  HB3 LEU A 171      57.098  92.678  41.105  1.00  0.00           H
ATOM   2452  HG  LEU A 171      54.166  91.789  41.697  1.00  0.00           H
ATOM   2453 HD11 LEU A 171      56.253  90.255  40.003  1.00  0.00           H
ATOM   2454 HD12 LEU A 171      54.633  89.722  40.419  1.00  0.00           H
ATOM   2455 HD13 LEU A 171      54.898  91.180  39.330  1.00  0.00           H
ATOM   2456 HD21 LEU A 171      55.636  91.240  43.523  1.00  0.00           H
ATOM   2457 HD22 LEU A 171      55.346  89.767  42.542  1.00  0.00           H
ATOM   2458 HD23 LEU A 171      56.844  90.484  42.424  1.00  0.00           H
ATOM   2459  N   LYS A 172      57.942  94.590  43.042  1.00  0.00           N
ATOM   2460  CA  LYS A 172      59.335  95.113  43.181  1.00  0.00           C
ATOM   2461  C   LYS A 172      60.204  94.709  41.935  1.00  0.00           C
ATOM   2462  O   LYS A 172      59.861  93.733  41.265  1.00  0.00           O
ATOM   2463  CB  LYS A 172      59.956  94.543  44.505  1.00  0.00           C
ATOM   2464  CG  LYS A 172      59.338  95.169  45.773  1.00  0.00           C
ATOM   2465  CD  LYS A 172      59.710  94.601  47.126  1.00  0.00           C
ATOM   2466  CE  LYS A 172      58.547  94.801  48.108  1.00  0.00           C
ATOM   2467  NZ  LYS A 172      59.076  94.371  49.393  1.00  0.00           N
ATOM   2468  H   LYS A 172      57.736  93.859  43.708  1.00  0.00           H
ATOM   2469  HA  LYS A 172      59.343  96.203  43.184  1.00  0.00           H
ATOM   2470  HB2 LYS A 172      59.822  93.463  44.450  1.00  0.00           H
ATOM   2471  HB3 LYS A 172      60.972  94.940  44.511  1.00  0.00           H
ATOM   2472  HG2 LYS A 172      59.637  96.217  45.788  1.00  0.00           H
ATOM   2473  HG3 LYS A 172      58.261  95.003  45.738  1.00  0.00           H
ATOM   2474  HD2 LYS A 172      59.872  93.541  46.933  1.00  0.00           H
ATOM   2475  HD3 LYS A 172      60.638  94.985  47.550  1.00  0.00           H
ATOM   2476  HE2 LYS A 172      58.400  95.880  48.058  1.00  0.00           H
ATOM   2477  HE3 LYS A 172      57.627  94.224  48.015  1.00  0.00           H
ATOM   2478  HZ1 LYS A 172      58.408  94.553  50.129  1.00  0.00           H
ATOM   2479  HZ2 LYS A 172      59.272  93.381  49.361  1.00  0.00           H
ATOM   2480  HZ3 LYS A 172      59.950  94.839  49.582  1.00  0.00           H
ATOM   2481  N   PRO A 173      61.255  95.468  41.637  1.00  0.00           N
ATOM   2482  CA  PRO A 173      62.346  94.979  40.818  1.00  0.00           C
ATOM   2483  C   PRO A 173      62.838  93.565  41.487  1.00  0.00           C
ATOM   2484  O   PRO A 173      62.893  93.463  42.693  1.00  0.00           O
ATOM   2485  CB  PRO A 173      63.376  96.132  40.759  1.00  0.00           C
ATOM   2486  CG  PRO A 173      63.026  96.978  41.954  1.00  0.00           C
ATOM   2487  CD  PRO A 173      61.499  96.838  42.140  1.00  0.00           C
ATOM   2488  HA  PRO A 173      61.899  94.699  39.864  1.00  0.00           H
ATOM   2489  HB2 PRO A 173      64.414  95.813  40.857  1.00  0.00           H
ATOM   2490  HB3 PRO A 173      63.230  96.596  39.784  1.00  0.00           H
ATOM   2491  HG2 PRO A 173      63.532  96.513  42.800  1.00  0.00           H
ATOM   2492  HG3 PRO A 173      63.286  98.030  41.829  1.00  0.00           H
ATOM   2493  HD2 PRO A 173      61.339  96.821  43.218  1.00  0.00           H
ATOM   2494  HD3 PRO A 173      60.913  97.559  41.570  1.00  0.00           H
ATOM   2495  N   GLY A 174      63.279  92.586  40.666  1.00  0.00           N
ATOM   2496  CA  GLY A 174      63.701  91.334  41.238  1.00  0.00           C
ATOM   2497  C   GLY A 174      62.578  90.435  41.728  1.00  0.00           C
ATOM   2498  O   GLY A 174      62.808  89.426  42.330  1.00  0.00           O
ATOM   2499  H   GLY A 174      63.307  92.675  39.660  1.00  0.00           H
ATOM   2500  HA2 GLY A 174      64.230  90.779  40.462  1.00  0.00           H
ATOM   2501  HA3 GLY A 174      64.393  91.532  42.056  1.00  0.00           H
ATOM   2502  N   GLY A 175      61.306  90.933  41.553  1.00  0.00           N
ATOM   2503  CA  GLY A 175      59.989  90.254  41.902  1.00  0.00           C
ATOM   2504  C   GLY A 175      59.805  89.000  41.066  1.00  0.00           C
ATOM   2505  O   GLY A 175      60.190  88.975  39.890  1.00  0.00           O
ATOM   2506  H   GLY A 175      61.303  91.874  41.185  1.00  0.00           H
ATOM   2507  HA2 GLY A 175      60.017  89.998  42.961  1.00  0.00           H
ATOM   2508  HA3 GLY A 175      59.199  90.944  41.605  1.00  0.00           H
ATOM   2509  N   ASP A 176      59.154  88.033  41.667  1.00  0.00           N
ATOM   2510  CA  ASP A 176      58.666  86.761  40.965  1.00  0.00           C
ATOM   2511  C   ASP A 176      57.215  86.726  40.539  1.00  0.00           C
ATOM   2512  O   ASP A 176      56.352  87.243  41.272  1.00  0.00           O
ATOM   2513  CB  ASP A 176      59.077  85.511  41.812  1.00  0.00           C
ATOM   2514  CG  ASP A 176      60.560  85.469  42.271  1.00  0.00           C
ATOM   2515  OD1 ASP A 176      61.463  85.234  41.428  1.00  0.00           O
ATOM   2516  OD2 ASP A 176      60.801  85.521  43.526  1.00  0.00           O
ATOM   2517  H   ASP A 176      58.802  88.174  42.603  1.00  0.00           H
ATOM   2518  HA  ASP A 176      59.230  86.715  40.033  1.00  0.00           H
ATOM   2519  HB2 ASP A 176      58.430  85.492  42.688  1.00  0.00           H
ATOM   2520  HB3 ASP A 176      58.860  84.663  41.163  1.00  0.00           H
ATOM   2521  N   LEU A 177      56.859  86.086  39.401  1.00  0.01           N
ATOM   2522  CA  LEU A 177      55.442  85.923  38.997  1.00  0.01           C
ATOM   2523  C   LEU A 177      55.277  84.455  38.444  1.00  0.01           C
ATOM   2524  O   LEU A 177      56.057  84.099  37.559  1.00  0.01           O
ATOM   2525  CB  LEU A 177      55.156  87.014  37.927  1.00  0.01           C
ATOM   2526  CG  LEU A 177      53.737  87.072  37.214  1.00  0.01           C
ATOM   2527  CD1 LEU A 177      52.574  87.140  38.190  1.00  0.01           C
ATOM   2528  CD2 LEU A 177      53.690  88.182  36.256  1.00  0.01           C
ATOM   2529  H   LEU A 177      57.579  85.672  38.828  1.00  0.01           H
ATOM   2530  HA  LEU A 177      54.805  86.110  39.861  1.00  0.01           H
ATOM   2531  HB2 LEU A 177      55.322  87.997  38.367  1.00  0.01           H
ATOM   2532  HB3 LEU A 177      55.943  86.908  37.180  1.00  0.01           H
ATOM   2533  HG  LEU A 177      53.556  86.155  36.654  1.00  0.01           H
ATOM   2534 HD11 LEU A 177      52.629  88.040  38.804  1.00  0.01           H
ATOM   2535 HD12 LEU A 177      51.626  87.128  37.653  1.00  0.01           H
ATOM   2536 HD13 LEU A 177      52.686  86.222  38.767  1.00  0.01           H
ATOM   2537 HD21 LEU A 177      54.581  88.310  35.641  1.00  0.01           H
ATOM   2538 HD22 LEU A 177      52.937  87.903  35.520  1.00  0.01           H
ATOM   2539 HD23 LEU A 177      53.526  89.098  36.825  1.00  0.01           H
ATOM   2540  N   LEU A 178      54.395  83.725  39.091  1.00 -0.02           N
ATOM   2541  CA  LEU A 178      53.983  82.402  38.567  1.00 -0.02           C
ATOM   2542  C   LEU A 178      52.645  82.674  37.806  1.00 -0.02           C
ATOM   2543  O   LEU A 178      51.782  83.124  38.500  1.00 -0.02           O
ATOM   2544  CB  LEU A 178      53.903  81.251  39.587  1.00 -0.02           C
ATOM   2545  CG  LEU A 178      53.152  79.973  39.106  1.00 -0.02           C
ATOM   2546  CD1 LEU A 178      53.887  79.248  38.019  1.00 -0.02           C
ATOM   2547  CD2 LEU A 178      52.996  79.013  40.275  1.00 -0.02           C
ATOM   2548  H   LEU A 178      53.890  84.114  39.874  1.00 -0.02           H
ATOM   2549  HA  LEU A 178      54.692  82.101  37.796  1.00 -0.02           H
ATOM   2550  HB2 LEU A 178      54.962  81.063  39.762  1.00 -0.02           H
ATOM   2551  HB3 LEU A 178      53.397  81.656  40.463  1.00 -0.02           H
ATOM   2552  HG  LEU A 178      52.174  80.278  38.734  1.00 -0.02           H
ATOM   2553 HD11 LEU A 178      53.849  79.909  37.153  1.00 -0.02           H
ATOM   2554 HD12 LEU A 178      54.928  78.983  38.208  1.00 -0.02           H
ATOM   2555 HD13 LEU A 178      53.291  78.368  37.776  1.00 -0.02           H
ATOM   2556 HD21 LEU A 178      53.967  78.653  40.616  1.00 -0.02           H
ATOM   2557 HD22 LEU A 178      52.601  79.399  41.214  1.00 -0.02           H
ATOM   2558 HD23 LEU A 178      52.246  78.251  40.064  1.00 -0.02           H
ATOM   2559  N   VAL A 179      52.525  82.393  36.481  1.00 -0.03           N
ATOM   2560  CA  VAL A 179      51.253  82.378  35.771  1.00 -0.03           C
ATOM   2561  C   VAL A 179      50.798  80.984  35.241  1.00 -0.03           C
ATOM   2562  O   VAL A 179      51.663  80.038  35.060  1.00 -0.03           O
ATOM   2563  CB  VAL A 179      51.215  83.425  34.593  1.00 -0.03           C
ATOM   2564  CG1 VAL A 179      51.686  84.769  35.091  1.00 -0.03           C
ATOM   2565  CG2 VAL A 179      51.929  82.945  33.397  1.00 -0.03           C
ATOM   2566  H   VAL A 179      53.289  81.897  36.045  1.00 -0.03           H
ATOM   2567  HA  VAL A 179      50.462  82.693  36.452  1.00 -0.03           H
ATOM   2568  HB  VAL A 179      50.149  83.615  34.463  1.00 -0.03           H
ATOM   2569 HG11 VAL A 179      51.179  85.588  34.580  1.00 -0.03           H
ATOM   2570 HG12 VAL A 179      51.346  84.828  36.125  1.00 -0.03           H
ATOM   2571 HG13 VAL A 179      52.769  84.835  34.987  1.00 -0.03           H
ATOM   2572 HG21 VAL A 179      52.900  82.548  33.691  1.00 -0.03           H
ATOM   2573 HG22 VAL A 179      51.398  82.122  32.918  1.00 -0.03           H
ATOM   2574 HG23 VAL A 179      52.113  83.788  32.731  1.00 -0.03           H
ATOM   2575  N   LEU A 180      49.483  80.829  35.145  1.00 -0.10           N
ATOM   2576  CA  LEU A 180      48.899  79.848  34.243  1.00 -0.10           C
ATOM   2577  C   LEU A 180      47.852  80.440  33.391  1.00 -0.10           C
ATOM   2578  O   LEU A 180      47.087  81.290  33.831  1.00 -0.10           O
ATOM   2579  CB  LEU A 180      48.218  78.755  35.099  1.00 -0.10           C
ATOM   2580  CG  LEU A 180      49.239  77.698  35.626  1.00 -0.10           C
ATOM   2581  CD1 LEU A 180      48.933  77.330  37.076  1.00 -0.10           C
ATOM   2582  CD2 LEU A 180      48.989  76.353  34.908  1.00 -0.10           C
ATOM   2583  H   LEU A 180      48.958  81.598  35.537  1.00 -0.10           H
ATOM   2584  HA  LEU A 180      49.659  79.263  33.727  1.00 -0.10           H
ATOM   2585  HB2 LEU A 180      47.809  79.268  35.970  1.00 -0.10           H
ATOM   2586  HB3 LEU A 180      47.412  78.254  34.563  1.00 -0.10           H
ATOM   2587  HG  LEU A 180      50.262  78.034  35.454  1.00 -0.10           H
ATOM   2588 HD11 LEU A 180      48.735  78.216  37.679  1.00 -0.10           H
ATOM   2589 HD12 LEU A 180      47.931  76.902  37.058  1.00 -0.10           H
ATOM   2590 HD13 LEU A 180      49.610  76.550  37.425  1.00 -0.10           H
ATOM   2591 HD21 LEU A 180      49.781  75.661  35.194  1.00 -0.10           H
ATOM   2592 HD22 LEU A 180      48.158  75.773  35.308  1.00 -0.10           H
ATOM   2593 HD23 LEU A 180      49.002  76.478  33.825  1.00 -0.10           H
ATOM   2594  N   GLU A 181      47.880  80.203  32.090  1.00 -0.28           N
ATOM   2595  CA  GLU A 181      47.242  80.925  30.951  1.00 -0.28           C
ATOM   2596  C   GLU A 181      46.656  79.952  29.911  1.00 -0.28           C
ATOM   2597  O   GLU A 181      47.199  78.867  29.719  1.00 -0.28           O
ATOM   2598  CB  GLU A 181      48.250  81.951  30.339  1.00 -0.28           C
ATOM   2599  CG  GLU A 181      48.001  82.478  28.956  1.00 -0.28           C
ATOM   2600  CD  GLU A 181      46.841  83.468  28.806  1.00 -0.28           C
ATOM   2601  OE1 GLU A 181      45.673  83.219  29.336  1.00 -0.28           O
ATOM   2602  OE2 GLU A 181      47.005  84.477  28.069  1.00 -0.28           O
ATOM   2603  H   GLU A 181      48.584  79.550  31.779  1.00 -0.28           H
ATOM   2604  HA  GLU A 181      46.360  81.420  31.358  1.00 -0.28           H
ATOM   2605  HB2 GLU A 181      48.116  82.814  30.990  1.00 -0.28           H
ATOM   2606  HB3 GLU A 181      49.237  81.511  30.485  1.00 -0.28           H
ATOM   2607  HG2 GLU A 181      48.802  83.147  28.643  1.00 -0.28           H
ATOM   2608  HG3 GLU A 181      47.881  81.656  28.250  1.00 -0.28           H
ATOM   2609  N   GLH A 182      45.661  80.368  29.161  1.00 -0.39           N
ATOM   2610  CA  GLH A 182      45.193  79.622  27.909  1.00 -0.39           C
ATOM   2611  C   GLH A 182      45.851  80.234  26.628  1.00 -0.39           C
ATOM   2612  O   GLH A 182      46.136  81.451  26.505  1.00 -0.39           O
ATOM   2613  CB  GLH A 182      43.667  79.642  27.804  1.00 -0.39           C
ATOM   2614  CG  GLH A 182      43.108  78.575  28.752  1.00 -0.39           C
ATOM   2615  CD  GLH A 182      41.629  78.638  29.011  1.00 -0.39           C
ATOM   2616  OE1 GLH A 182      40.877  79.485  28.522  1.00 -0.39           O
ATOM   2617  OE2 GLH A 182      41.189  77.914  30.065  1.00 -0.39           O
ATOM   2618  H   GLH A 182      45.362  81.330  29.235  1.00 -0.39           H
ATOM   2619  HA  GLH A 182      45.537  78.597  28.043  1.00 -0.39           H
ATOM   2620  HB2 GLH A 182      43.349  80.651  28.069  1.00 -0.39           H
ATOM   2621  HB3 GLH A 182      43.341  79.418  26.789  1.00 -0.39           H
ATOM   2622  HG2 GLH A 182      43.398  77.612  28.331  1.00 -0.39           H
ATOM   2623  HG3 GLH A 182      43.628  78.498  29.707  1.00 -0.39           H
ATOM   2624  HE2 GLH A 182      40.254  78.040  30.241  1.00 -0.39           H
ATOM   2625  N   VAL A 183      45.905  79.466  25.559  1.00 -0.01           N
ATOM   2626  CA  VAL A 183      46.347  79.907  24.170  1.00 -0.01           C
ATOM   2627  C   VAL A 183      45.433  79.175  23.167  1.00 -0.01           C
ATOM   2628  O   VAL A 183      45.425  77.930  23.261  1.00 -0.01           O
ATOM   2629  CB  VAL A 183      47.915  79.658  23.859  1.00 -0.01           C
ATOM   2630  CG1 VAL A 183      48.337  78.177  24.020  1.00 -0.01           C
ATOM   2631  CG2 VAL A 183      48.236  80.065  22.505  1.00 -0.01           C
ATOM   2632  H   VAL A 183      45.644  78.500  25.694  1.00 -0.01           H
ATOM   2633  HA  VAL A 183      46.239  80.982  24.027  1.00 -0.01           H
ATOM   2634  HB  VAL A 183      48.513  80.206  24.587  1.00 -0.01           H
ATOM   2635 HG11 VAL A 183      49.424  78.103  24.000  1.00 -0.01           H
ATOM   2636 HG12 VAL A 183      48.000  77.729  24.955  1.00 -0.01           H
ATOM   2637 HG13 VAL A 183      48.032  77.589  23.154  1.00 -0.01           H
ATOM   2638 HG21 VAL A 183      47.505  79.604  21.841  1.00 -0.01           H
ATOM   2639 HG22 VAL A 183      48.099  81.138  22.376  1.00 -0.01           H
ATOM   2640 HG23 VAL A 183      49.267  79.753  22.339  1.00 -0.01           H
ATOM   2641  N   VAL A 184      44.874  79.960  22.253  1.00  0.01           N
ATOM   2642  CA  VAL A 184      44.178  79.457  21.032  1.00  0.01           C
ATOM   2643  C   VAL A 184      45.232  79.099  19.871  1.00  0.01           C
ATOM   2644  O   VAL A 184      46.146  79.842  19.586  1.00  0.01           O
ATOM   2645  CB  VAL A 184      43.161  80.429  20.529  1.00  0.01           C
ATOM   2646  CG1 VAL A 184      43.688  81.816  20.239  1.00  0.01           C
ATOM   2647  CG2 VAL A 184      42.499  79.931  19.235  1.00  0.01           C
ATOM   2648  H   VAL A 184      45.354  80.845  22.173  1.00  0.01           H
ATOM   2649  HA  VAL A 184      43.661  78.513  21.206  1.00  0.01           H
ATOM   2650  HB  VAL A 184      42.353  80.465  21.259  1.00  0.01           H
ATOM   2651 HG11 VAL A 184      43.760  82.296  21.215  1.00  0.01           H
ATOM   2652 HG12 VAL A 184      44.652  81.813  19.731  1.00  0.01           H
ATOM   2653 HG13 VAL A 184      42.935  82.391  19.700  1.00  0.01           H
ATOM   2654 HG21 VAL A 184      43.142  79.635  18.407  1.00  0.01           H
ATOM   2655 HG22 VAL A 184      41.920  79.044  19.491  1.00  0.01           H
ATOM   2656 HG23 VAL A 184      41.736  80.620  18.871  1.00  0.01           H
ATOM   2657  N   THR A 185      45.131  77.840  19.290  1.00  0.00           N
ATOM   2658  CA  THR A 185      46.073  77.256  18.361  1.00  0.00           C
ATOM   2659  C   THR A 185      45.606  77.397  16.920  1.00  0.00           C
ATOM   2660  O   THR A 185      46.519  77.306  16.083  1.00  0.00           O
ATOM   2661  CB  THR A 185      46.206  75.779  18.808  1.00  0.00           C
ATOM   2662  CG2 THR A 185      46.894  75.541  20.116  1.00  0.00           C
ATOM   2663  OG1 THR A 185      44.960  75.193  18.855  1.00  0.00           O
ATOM   2664  H   THR A 185      44.338  77.288  19.584  1.00  0.00           H
ATOM   2665  HA  THR A 185      47.112  77.584  18.402  1.00  0.00           H
ATOM   2666  HB  THR A 185      46.866  75.302  18.083  1.00  0.00           H
ATOM   2667  HG1 THR A 185      45.143  74.309  19.181  1.00  0.00           H
ATOM   2668 HG21 THR A 185      47.607  76.343  20.306  1.00  0.00           H
ATOM   2669 HG22 THR A 185      46.236  75.798  20.946  1.00  0.00           H
ATOM   2670 HG23 THR A 185      47.346  74.577  20.349  1.00  0.00           H
ATOM   2671  N   GLU A 186      44.310  77.579  16.650  1.00  0.01           N
ATOM   2672  CA  GLU A 186      43.729  77.647  15.335  1.00  0.01           C
ATOM   2673  C   GLU A 186      42.442  78.463  15.323  1.00  0.01           C
ATOM   2674  O   GLU A 186      41.710  78.380  16.239  1.00  0.01           O
ATOM   2675  CB  GLU A 186      43.663  76.336  14.603  1.00  0.01           C
ATOM   2676  CG  GLU A 186      43.328  76.314  13.132  1.00  0.01           C
ATOM   2677  CD  GLU A 186      44.224  77.228  12.364  1.00  0.01           C
ATOM   2678  OE1 GLU A 186      43.876  78.353  11.982  1.00  0.01           O
ATOM   2679  OE2 GLU A 186      45.376  76.860  12.173  1.00  0.01           O
ATOM   2680  H   GLU A 186      43.666  77.600  17.427  1.00  0.01           H
ATOM   2681  HA  GLU A 186      44.413  78.308  14.803  1.00  0.01           H
ATOM   2682  HB2 GLU A 186      44.646  75.893  14.761  1.00  0.01           H
ATOM   2683  HB3 GLU A 186      43.038  75.743  15.270  1.00  0.01           H
ATOM   2684  HG2 GLU A 186      43.548  75.281  12.860  1.00  0.01           H
ATOM   2685  HG3 GLU A 186      42.265  76.453  12.935  1.00  0.01           H
ATOM   2686  N   GLU A 187      42.274  79.257  14.258  1.00  0.01           N
ATOM   2687  CA  GLU A 187      41.179  80.231  14.284  1.00  0.01           C
ATOM   2688  C   GLU A 187      39.732  79.643  14.457  1.00  0.01           C
ATOM   2689  O   GLU A 187      39.358  78.606  13.963  1.00  0.01           O
ATOM   2690  CB  GLU A 187      41.274  81.126  13.040  1.00  0.01           C
ATOM   2691  CG  GLU A 187      42.501  81.947  12.734  1.00  0.01           C
ATOM   2692  CD  GLU A 187      42.943  82.792  13.925  1.00  0.01           C
ATOM   2693  OE1 GLU A 187      42.399  83.834  14.224  1.00  0.01           O
ATOM   2694  OE2 GLU A 187      43.893  82.486  14.619  1.00  0.01           O
ATOM   2695  H   GLU A 187      42.783  79.122  13.396  1.00  0.01           H
ATOM   2696  HA  GLU A 187      41.455  80.878  15.116  1.00  0.01           H
ATOM   2697  HB2 GLU A 187      41.090  80.528  12.148  1.00  0.01           H
ATOM   2698  HB3 GLU A 187      40.498  81.880  13.177  1.00  0.01           H
ATOM   2699  HG2 GLU A 187      43.323  81.256  12.546  1.00  0.01           H
ATOM   2700  HG3 GLU A 187      42.338  82.529  11.827  1.00  0.01           H
ATOM   2701  N   LEU A 188      38.849  80.436  14.986  1.00  0.00           N
ATOM   2702  CA  LEU A 188      37.539  79.979  15.376  1.00  0.00           C
ATOM   2703  C   LEU A 188      36.574  80.253  14.150  1.00  0.00           C
ATOM   2704  O   LEU A 188      36.814  81.141  13.317  1.00  0.00           O
ATOM   2705  CB  LEU A 188      37.110  80.778  16.621  1.00  0.00           C
ATOM   2706  CG  LEU A 188      38.141  80.857  17.775  1.00  0.00           C
ATOM   2707  CD1 LEU A 188      37.521  81.699  18.881  1.00  0.00           C
ATOM   2708  CD2 LEU A 188      38.406  79.457  18.300  1.00  0.00           C
ATOM   2709  H   LEU A 188      39.000  81.388  15.289  1.00  0.00           H
ATOM   2710  HA  LEU A 188      37.541  78.905  15.566  1.00  0.00           H
ATOM   2711  HB2 LEU A 188      36.896  81.820  16.382  1.00  0.00           H
ATOM   2712  HB3 LEU A 188      36.192  80.374  17.046  1.00  0.00           H
ATOM   2713  HG  LEU A 188      39.011  81.434  17.458  1.00  0.00           H
ATOM   2714 HD11 LEU A 188      37.424  82.738  18.567  1.00  0.00           H
ATOM   2715 HD12 LEU A 188      36.468  81.429  18.969  1.00  0.00           H
ATOM   2716 HD13 LEU A 188      38.032  81.667  19.842  1.00  0.00           H
ATOM   2717 HD21 LEU A 188      39.319  79.031  17.884  1.00  0.00           H
ATOM   2718 HD22 LEU A 188      38.606  79.495  19.371  1.00  0.00           H
ATOM   2719 HD23 LEU A 188      37.594  78.772  18.057  1.00  0.00           H
ATOM   2720  N   THR A 189      35.522  79.452  14.004  1.00  0.00           N
ATOM   2721  CA  THR A 189      34.274  79.772  13.372  1.00  0.00           C
ATOM   2722  C   THR A 189      33.327  80.566  14.324  1.00  0.00           C
ATOM   2723  O   THR A 189      33.659  80.874  15.476  1.00  0.00           O
ATOM   2724  CB  THR A 189      33.637  78.393  12.906  1.00  0.00           C
ATOM   2725  CG2 THR A 189      34.420  77.541  11.903  1.00  0.00           C
ATOM   2726  OG1 THR A 189      33.605  77.452  13.919  1.00  0.00           O
ATOM   2727  H   THR A 189      35.565  78.695  14.670  1.00  0.00           H
ATOM   2728  HA  THR A 189      34.425  80.408  12.499  1.00  0.00           H
ATOM   2729  HB  THR A 189      32.619  78.576  12.563  1.00  0.00           H
ATOM   2730  HG1 THR A 189      34.497  77.206  14.177  1.00  0.00           H
ATOM   2731 HG21 THR A 189      33.814  76.696  11.578  1.00  0.00           H
ATOM   2732 HG22 THR A 189      34.741  78.044  10.990  1.00  0.00           H
ATOM   2733 HG23 THR A 189      35.295  77.132  12.408  1.00  0.00           H
ATOM   2734  N   GLU A 190      32.197  80.996  13.710  1.00  0.00           N
ATOM   2735  CA  GLU A 190      31.164  81.804  14.468  1.00  0.00           C
ATOM   2736  C   GLU A 190      30.666  81.113  15.747  1.00  0.00           C
ATOM   2737  O   GLU A 190      30.608  81.723  16.815  1.00  0.00           O
ATOM   2738  CB  GLU A 190      29.946  82.168  13.670  1.00  0.00           C
ATOM   2739  CG  GLU A 190      30.324  83.190  12.578  1.00  0.00           C
ATOM   2740  CD  GLU A 190      30.723  84.572  13.162  1.00  0.00           C
ATOM   2741  OE1 GLU A 190      29.827  85.356  13.531  1.00  0.00           O
ATOM   2742  OE2 GLU A 190      31.937  84.759  13.244  1.00  0.00           O
ATOM   2743  H   GLU A 190      32.082  81.012  12.707  1.00  0.00           H
ATOM   2744  HA  GLU A 190      31.584  82.767  14.759  1.00  0.00           H
ATOM   2745  HB2 GLU A 190      29.479  81.297  13.209  1.00  0.00           H
ATOM   2746  HB3 GLU A 190      29.224  82.675  14.311  1.00  0.00           H
ATOM   2747  HG2 GLU A 190      31.189  82.755  12.077  1.00  0.00           H
ATOM   2748  HG3 GLU A 190      29.516  83.193  11.847  1.00  0.00           H
ATOM   2749  N   PRO A 191      30.221  79.847  15.737  1.00  0.00           N
ATOM   2750  CA  PRO A 191      29.737  79.127  16.976  1.00  0.00           C
ATOM   2751  C   PRO A 191      30.855  78.926  18.015  1.00  0.00           C
ATOM   2752  O   PRO A 191      30.599  79.041  19.223  1.00  0.00           O
ATOM   2753  CB  PRO A 191      29.170  77.851  16.461  1.00  0.00           C
ATOM   2754  CG  PRO A 191      30.117  77.572  15.276  1.00  0.00           C
ATOM   2755  CD  PRO A 191      30.085  78.960  14.616  1.00  0.00           C
ATOM   2756  HA  PRO A 191      28.919  79.625  17.496  1.00  0.00           H
ATOM   2757  HB2 PRO A 191      29.233  76.964  17.091  1.00  0.00           H
ATOM   2758  HB3 PRO A 191      28.189  77.970  16.000  1.00  0.00           H
ATOM   2759  HG2 PRO A 191      31.126  77.396  15.647  1.00  0.00           H
ATOM   2760  HG3 PRO A 191      29.801  76.724  14.669  1.00  0.00           H
ATOM   2761  HD2 PRO A 191      30.849  78.940  13.838  1.00  0.00           H
ATOM   2762  HD3 PRO A 191      29.138  79.132  14.104  1.00  0.00           H
ATOM   2763  N   GLU A 192      32.132  78.772  17.587  1.00  0.00           N
ATOM   2764  CA  GLU A 192      33.382  78.636  18.429  1.00  0.00           C
ATOM   2765  C   GLU A 192      33.749  79.982  19.041  1.00  0.00           C
ATOM   2766  O   GLU A 192      34.092  80.042  20.222  1.00  0.00           O
ATOM   2767  CB  GLU A 192      34.589  78.077  17.571  1.00  0.00           C
ATOM   2768  CG  GLU A 192      34.244  76.666  17.114  1.00  0.00           C
ATOM   2769  CD  GLU A 192      35.310  76.232  16.148  1.00  0.00           C
ATOM   2770  OE1 GLU A 192      35.821  76.950  15.364  1.00  0.00           O
ATOM   2771  OE2 GLU A 192      35.702  75.056  16.212  1.00  0.00           O
ATOM   2772  H   GLU A 192      32.263  78.689  16.589  1.00  0.00           H
ATOM   2773  HA  GLU A 192      33.234  77.906  19.224  1.00  0.00           H
ATOM   2774  HB2 GLU A 192      34.672  78.638  16.641  1.00  0.00           H
ATOM   2775  HB3 GLU A 192      35.469  77.996  18.209  1.00  0.00           H
ATOM   2776  HG2 GLU A 192      34.223  76.067  18.024  1.00  0.00           H
ATOM   2777  HG3 GLU A 192      33.325  76.716  16.529  1.00  0.00           H
ATOM   2778  N   THR A 193      33.612  81.076  18.270  1.00  0.00           N
ATOM   2779  CA  THR A 193      33.760  82.429  18.797  1.00  0.00           C
ATOM   2780  C   THR A 193      32.719  82.749  19.822  1.00  0.00           C
ATOM   2781  O   THR A 193      33.066  83.358  20.874  1.00  0.00           O
ATOM   2782  CB  THR A 193      33.479  83.439  17.636  1.00  0.00           C
ATOM   2783  CG2 THR A 193      33.711  84.917  17.969  1.00  0.00           C
ATOM   2784  OG1 THR A 193      34.476  83.128  16.662  1.00  0.00           O
ATOM   2785  H   THR A 193      33.384  80.939  17.296  1.00  0.00           H
ATOM   2786  HA  THR A 193      34.722  82.676  19.246  1.00  0.00           H
ATOM   2787  HB  THR A 193      32.508  83.299  17.160  1.00  0.00           H
ATOM   2788  HG1 THR A 193      34.139  82.451  16.071  1.00  0.00           H
ATOM   2789 HG21 THR A 193      34.067  85.489  17.112  1.00  0.00           H
ATOM   2790 HG22 THR A 193      32.789  85.340  18.368  1.00  0.00           H
ATOM   2791 HG23 THR A 193      34.466  84.971  18.753  1.00  0.00           H
ATOM   2792  N   ALA A 194      31.480  82.226  19.610  1.00 -0.01           N
ATOM   2793  CA  ALA A 194      30.438  82.513  20.561  1.00 -0.01           C
ATOM   2794  C   ALA A 194      30.546  81.584  21.779  1.00 -0.01           C
ATOM   2795  O   ALA A 194      30.173  81.975  22.900  1.00 -0.01           O
ATOM   2796  CB  ALA A 194      29.177  82.292  19.757  1.00 -0.01           C
ATOM   2797  H   ALA A 194      31.306  81.561  18.870  1.00 -0.01           H
ATOM   2798  HA  ALA A 194      30.468  83.478  21.067  1.00 -0.01           H
ATOM   2799  HB1 ALA A 194      28.949  81.244  19.564  1.00 -0.01           H
ATOM   2800  HB2 ALA A 194      28.359  82.712  20.344  1.00 -0.01           H
ATOM   2801  HB3 ALA A 194      29.293  82.805  18.802  1.00 -0.01           H
ATOM   2802  N   LEU A 195      31.132  80.419  21.630  1.00 -0.07           N
ATOM   2803  CA  LEU A 195      31.461  79.552  22.828  1.00 -0.07           C
ATOM   2804  C   LEU A 195      32.276  80.089  23.938  1.00 -0.07           C
ATOM   2805  O   LEU A 195      32.106  79.864  25.165  1.00 -0.07           O
ATOM   2806  CB  LEU A 195      32.183  78.308  22.200  1.00 -0.07           C
ATOM   2807  CG  LEU A 195      32.937  77.289  23.125  1.00 -0.07           C
ATOM   2808  CD1 LEU A 195      31.957  76.329  23.847  1.00 -0.07           C
ATOM   2809  CD2 LEU A 195      33.857  76.371  22.366  1.00 -0.07           C
ATOM   2810  H   LEU A 195      31.464  80.070  20.742  1.00 -0.07           H
ATOM   2811  HA  LEU A 195      30.537  79.113  23.205  1.00 -0.07           H
ATOM   2812  HB2 LEU A 195      31.489  77.802  21.529  1.00 -0.07           H
ATOM   2813  HB3 LEU A 195      33.039  78.682  21.639  1.00 -0.07           H
ATOM   2814  HG  LEU A 195      33.526  77.785  23.897  1.00 -0.07           H
ATOM   2815 HD11 LEU A 195      32.469  75.530  24.383  1.00 -0.07           H
ATOM   2816 HD12 LEU A 195      31.348  76.919  24.532  1.00 -0.07           H
ATOM   2817 HD13 LEU A 195      31.340  75.914  23.050  1.00 -0.07           H
ATOM   2818 HD21 LEU A 195      34.559  77.017  21.839  1.00 -0.07           H
ATOM   2819 HD22 LEU A 195      34.389  75.661  22.998  1.00 -0.07           H
ATOM   2820 HD23 LEU A 195      33.367  75.726  21.637  1.00 -0.07           H
ATOM   2821  N   PHE A 196      33.281  80.903  23.532  1.00 -0.07           N
ATOM   2822  CA  PHE A 196      34.106  81.635  24.541  1.00 -0.07           C
ATOM   2823  C   PHE A 196      33.235  82.684  25.329  1.00 -0.07           C
ATOM   2824  O   PHE A 196      33.397  82.779  26.556  1.00 -0.07           O
ATOM   2825  CB  PHE A 196      35.365  82.233  23.975  1.00 -0.07           C
ATOM   2826  CG  PHE A 196      36.434  81.192  23.760  1.00 -0.07           C
ATOM   2827  CD1 PHE A 196      36.302  80.299  22.696  1.00 -0.07           C
ATOM   2828  CD2 PHE A 196      37.583  81.118  24.570  1.00 -0.07           C
ATOM   2829  CE1 PHE A 196      37.185  79.190  22.582  1.00 -0.07           C
ATOM   2830  CE2 PHE A 196      38.450  79.989  24.455  1.00 -0.07           C
ATOM   2831  CZ  PHE A 196      38.286  79.054  23.395  1.00 -0.07           C
ATOM   2832  H   PHE A 196      33.491  80.925  22.544  1.00 -0.07           H
ATOM   2833  HA  PHE A 196      34.430  80.938  25.313  1.00 -0.07           H
ATOM   2834  HB2 PHE A 196      35.086  82.743  23.053  1.00 -0.07           H
ATOM   2835  HB3 PHE A 196      35.756  82.968  24.680  1.00 -0.07           H
ATOM   2836  HD1 PHE A 196      35.444  80.363  22.044  1.00 -0.07           H
ATOM   2837  HD2 PHE A 196      37.709  81.804  25.395  1.00 -0.07           H
ATOM   2838  HE1 PHE A 196      37.055  78.543  21.727  1.00 -0.07           H
ATOM   2839  HE2 PHE A 196      39.271  79.891  25.151  1.00 -0.07           H
ATOM   2840  HZ  PHE A 196      38.879  78.152  23.366  1.00 -0.07           H
ATOM   2841  N   GLU A 197      32.304  83.405  24.706  1.00  0.02           N
ATOM   2842  CA  GLU A 197      31.574  84.479  25.396  1.00  0.02           C
ATOM   2843  C   GLU A 197      30.374  83.989  26.172  1.00  0.02           C
ATOM   2844  O   GLU A 197      29.876  84.630  27.083  1.00  0.02           O
ATOM   2845  CB  GLU A 197      31.169  85.499  24.277  1.00  0.02           C
ATOM   2846  CG  GLU A 197      30.205  86.728  24.610  1.00  0.02           C
ATOM   2847  CD  GLU A 197      29.682  87.431  23.390  1.00  0.02           C
ATOM   2848  OE1 GLU A 197      29.371  86.811  22.356  1.00  0.02           O
ATOM   2849  OE2 GLU A 197      29.454  88.621  23.520  1.00  0.02           O
ATOM   2850  H   GLU A 197      32.103  83.273  23.726  1.00  0.02           H
ATOM   2851  HA  GLU A 197      32.266  84.909  26.121  1.00  0.02           H
ATOM   2852  HB2 GLU A 197      32.012  85.884  23.705  1.00  0.02           H
ATOM   2853  HB3 GLU A 197      30.675  85.010  23.437  1.00  0.02           H
ATOM   2854  HG2 GLU A 197      29.363  86.292  25.147  1.00  0.02           H
ATOM   2855  HG3 GLU A 197      30.803  87.437  25.182  1.00  0.02           H
ATOM   2856  N   THR A 198      29.966  82.722  25.924  1.00  0.01           N
ATOM   2857  CA  THR A 198      28.779  82.145  26.548  1.00  0.01           C
ATOM   2858  C   THR A 198      29.186  81.126  27.651  1.00  0.01           C
ATOM   2859  O   THR A 198      28.440  80.761  28.573  1.00  0.01           O
ATOM   2860  CB  THR A 198      27.941  81.430  25.503  1.00  0.01           C
ATOM   2861  CG2 THR A 198      27.215  82.367  24.497  1.00  0.01           C
ATOM   2862  OG1 THR A 198      28.633  80.545  24.678  1.00  0.01           O
ATOM   2863  H   THR A 198      30.484  82.239  25.204  1.00  0.01           H
ATOM   2864  HA  THR A 198      28.231  83.003  26.938  1.00  0.01           H
ATOM   2865  HB  THR A 198      27.226  80.792  26.023  1.00  0.01           H
ATOM   2866  HG1 THR A 198      29.121  81.048  24.022  1.00  0.01           H
ATOM   2867 HG21 THR A 198      26.737  81.806  23.694  1.00  0.01           H
ATOM   2868 HG22 THR A 198      26.479  82.945  25.056  1.00  0.01           H
ATOM   2869 HG23 THR A 198      27.823  83.135  24.019  1.00  0.01           H
ATOM   2870  N   LEU A 199      30.480  80.726  27.687  1.00 -0.24           N
ATOM   2871  CA  LEU A 199      31.009  79.913  28.771  1.00 -0.24           C
ATOM   2872  C   LEU A 199      32.549  79.817  28.937  1.00 -0.24           C
ATOM   2873  O   LEU A 199      33.023  80.072  30.032  1.00 -0.24           O
ATOM   2874  CB  LEU A 199      30.517  78.441  28.527  1.00 -0.24           C
ATOM   2875  CG  LEU A 199      30.849  77.452  29.693  1.00 -0.24           C
ATOM   2876  CD1 LEU A 199      29.961  77.562  30.919  1.00 -0.24           C
ATOM   2877  CD2 LEU A 199      30.666  76.018  29.142  1.00 -0.24           C
ATOM   2878  H   LEU A 199      31.161  80.970  26.982  1.00 -0.24           H
ATOM   2879  HA  LEU A 199      30.572  80.177  29.734  1.00 -0.24           H
ATOM   2880  HB2 LEU A 199      29.443  78.347  28.368  1.00 -0.24           H
ATOM   2881  HB3 LEU A 199      30.967  78.113  27.590  1.00 -0.24           H
ATOM   2882  HG  LEU A 199      31.912  77.570  29.905  1.00 -0.24           H
ATOM   2883 HD11 LEU A 199      30.104  78.487  31.478  1.00 -0.24           H
ATOM   2884 HD12 LEU A 199      28.920  77.393  30.644  1.00 -0.24           H
ATOM   2885 HD13 LEU A 199      30.184  76.837  31.702  1.00 -0.24           H
ATOM   2886 HD21 LEU A 199      31.135  75.876  28.168  1.00 -0.24           H
ATOM   2887 HD22 LEU A 199      31.107  75.291  29.824  1.00 -0.24           H
ATOM   2888 HD23 LEU A 199      29.594  75.898  28.985  1.00 -0.24           H
ATOM   2889  N   PHE A 200      33.310  79.636  27.841  1.00 -0.95           N
ATOM   2890  CA  PHE A 200      34.775  79.261  27.942  1.00 -0.95           C
ATOM   2891  C   PHE A 200      35.707  80.456  28.145  1.00 -0.95           C
ATOM   2892  O   PHE A 200      36.018  81.133  27.192  1.00 -0.95           O
ATOM   2893  CB  PHE A 200      35.173  78.386  26.709  1.00 -0.95           C
ATOM   2894  CG  PHE A 200      36.401  77.463  26.934  1.00 -0.95           C
ATOM   2895  CD1 PHE A 200      36.247  76.057  26.952  1.00 -0.95           C
ATOM   2896  CD2 PHE A 200      37.675  78.063  26.972  1.00 -0.95           C
ATOM   2897  CE1 PHE A 200      37.385  75.252  26.977  1.00 -0.95           C
ATOM   2898  CE2 PHE A 200      38.864  77.266  27.055  1.00 -0.95           C
ATOM   2899  CZ  PHE A 200      38.679  75.882  27.144  1.00 -0.95           C
ATOM   2900  H   PHE A 200      32.801  79.355  27.014  1.00 -0.95           H
ATOM   2901  HA  PHE A 200      34.935  78.669  28.844  1.00 -0.95           H
ATOM   2902  HB2 PHE A 200      34.308  77.727  26.625  1.00 -0.95           H
ATOM   2903  HB3 PHE A 200      35.252  79.065  25.861  1.00 -0.95           H
ATOM   2904  HD1 PHE A 200      35.286  75.610  26.747  1.00 -0.95           H
ATOM   2905  HD2 PHE A 200      37.723  79.139  26.900  1.00 -0.95           H
ATOM   2906  HE1 PHE A 200      37.279  74.178  26.948  1.00 -0.95           H
ATOM   2907  HE2 PHE A 200      39.850  77.703  26.997  1.00 -0.95           H
ATOM   2908  HZ  PHE A 200      39.525  75.222  27.268  1.00 -0.95           H
ATOM   2909  N   ALA A 201      36.031  80.725  29.389  1.00 -0.70           N
ATOM   2910  CA  ALA A 201      36.869  81.780  29.929  1.00 -0.70           C
ATOM   2911  C   ALA A 201      36.308  83.168  29.804  1.00 -0.70           C
ATOM   2912  O   ALA A 201      36.838  84.082  30.450  1.00 -0.70           O
ATOM   2913  CB  ALA A 201      38.251  81.669  29.295  1.00 -0.70           C
ATOM   2914  H   ALA A 201      35.562  80.155  30.078  1.00 -0.70           H
ATOM   2915  HA  ALA A 201      37.124  81.469  30.942  1.00 -0.70           H
ATOM   2916  HB1 ALA A 201      38.468  80.602  29.337  1.00 -0.70           H
ATOM   2917  HB2 ALA A 201      38.244  82.026  28.265  1.00 -0.70           H
ATOM   2918  HB3 ALA A 201      38.930  82.348  29.812  1.00 -0.70           H
ATOM   2919  N   ALA A 202      35.118  83.308  29.098  1.00  0.00           N
ATOM   2920  CA  ALA A 202      34.385  84.584  28.938  1.00  0.00           C
ATOM   2921  C   ALA A 202      35.240  85.532  28.043  1.00  0.00           C
ATOM   2922  O   ALA A 202      34.575  86.243  27.297  1.00  0.00           O
ATOM   2923  CB  ALA A 202      33.935  85.105  30.334  1.00  0.00           C
ATOM   2924  H   ALA A 202      34.723  82.559  28.548  1.00  0.00           H
ATOM   2925  HA  ALA A 202      33.502  84.423  28.320  1.00  0.00           H
ATOM   2926  HB1 ALA A 202      33.736  84.229  30.951  1.00  0.00           H
ATOM   2927  HB2 ALA A 202      34.699  85.694  30.842  1.00  0.00           H
ATOM   2928  HB3 ALA A 202      33.034  85.708  30.220  1.00  0.00           H
ATOM   2929  N   ASN A 203      36.545  85.335  27.903  1.00 -0.01           N
ATOM   2930  CA  ASN A 203      37.393  86.144  27.093  1.00 -0.01           C
ATOM   2931  C   ASN A 203      38.306  85.290  26.182  1.00 -0.01           C
ATOM   2932  O   ASN A 203      39.002  84.393  26.664  1.00 -0.01           O
ATOM   2933  CB  ASN A 203      38.043  87.258  27.909  1.00 -0.01           C
ATOM   2934  CG  ASN A 203      37.022  88.318  28.413  1.00 -0.01           C
ATOM   2935  ND2 ASN A 203      36.742  88.344  29.694  1.00 -0.01           N
ATOM   2936  OD1 ASN A 203      36.533  89.032  27.570  1.00 -0.01           O
ATOM   2937  H   ASN A 203      36.869  84.535  28.427  1.00 -0.01           H
ATOM   2938  HA  ASN A 203      36.798  86.659  26.339  1.00 -0.01           H
ATOM   2939  HB2 ASN A 203      38.537  86.738  28.731  1.00 -0.01           H
ATOM   2940  HB3 ASN A 203      38.747  87.798  27.275  1.00 -0.01           H
ATOM   2941 HD21 ASN A 203      36.088  89.079  29.921  1.00 -0.01           H
ATOM   2942 HD22 ASN A 203      37.199  87.715  30.338  1.00 -0.01           H
ATOM   2943  N   VAL A 204      38.332  85.641  24.890  1.00  0.00           N
ATOM   2944  CA  VAL A 204      39.062  84.790  23.972  1.00  0.00           C
ATOM   2945  C   VAL A 204      40.535  84.949  24.319  1.00  0.00           C
ATOM   2946  O   VAL A 204      41.017  86.066  24.612  1.00  0.00           O
ATOM   2947  CB  VAL A 204      38.716  85.167  22.507  1.00  0.00           C
ATOM   2948  CG1 VAL A 204      39.612  84.459  21.472  1.00  0.00           C
ATOM   2949  CG2 VAL A 204      37.333  84.701  22.084  1.00  0.00           C
ATOM   2950  H   VAL A 204      37.587  86.245  24.572  1.00  0.00           H
ATOM   2951  HA  VAL A 204      38.747  83.796  24.291  1.00  0.00           H
ATOM   2952  HB  VAL A 204      38.938  86.200  22.240  1.00  0.00           H
ATOM   2953 HG11 VAL A 204      40.656  84.762  21.545  1.00  0.00           H
ATOM   2954 HG12 VAL A 204      39.568  83.370  21.467  1.00  0.00           H
ATOM   2955 HG13 VAL A 204      39.291  84.844  20.504  1.00  0.00           H
ATOM   2956 HG21 VAL A 204      36.664  85.471  22.469  1.00  0.00           H
ATOM   2957 HG22 VAL A 204      37.129  84.718  21.013  1.00  0.00           H
ATOM   2958 HG23 VAL A 204      37.004  83.716  22.414  1.00  0.00           H
ATOM   2959  N   PRO A 205      41.333  83.844  24.345  1.00  0.03           N
ATOM   2960  CA  PRO A 205      42.761  83.927  24.614  1.00  0.03           C
ATOM   2961  C   PRO A 205      43.694  84.499  23.525  1.00  0.03           C
ATOM   2962  O   PRO A 205      43.175  84.671  22.441  1.00  0.03           O
ATOM   2963  CB  PRO A 205      43.266  82.510  24.881  1.00  0.03           C
ATOM   2964  CG  PRO A 205      42.183  81.550  24.304  1.00  0.03           C
ATOM   2965  CD  PRO A 205      40.936  82.422  24.256  1.00  0.03           C
ATOM   2966  HA  PRO A 205      42.937  84.561  25.482  1.00  0.03           H
ATOM   2967  HB2 PRO A 205      44.240  82.272  24.456  1.00  0.03           H
ATOM   2968  HB3 PRO A 205      43.345  82.227  25.931  1.00  0.03           H
ATOM   2969  HG2 PRO A 205      42.467  81.244  23.297  1.00  0.03           H
ATOM   2970  HG3 PRO A 205      41.980  80.651  24.885  1.00  0.03           H
ATOM   2971  HD2 PRO A 205      40.356  82.127  23.382  1.00  0.03           H
ATOM   2972  HD3 PRO A 205      40.378  82.193  25.164  1.00  0.03           H
ATOM   2973  N   PRO A 206      44.978  84.770  23.773  1.00 -0.01           N
ATOM   2974  CA  PRO A 206      45.898  85.141  22.753  1.00 -0.01           C
ATOM   2975  C   PRO A 206      46.236  84.019  21.781  1.00 -0.01           C
ATOM   2976  O   PRO A 206      46.180  82.811  22.191  1.00 -0.01           O
ATOM   2977  CB  PRO A 206      47.137  85.729  23.473  1.00 -0.01           C
ATOM   2978  CG  PRO A 206      46.710  85.944  24.920  1.00 -0.01           C
ATOM   2979  CD  PRO A 206      45.578  84.889  25.129  1.00 -0.01           C
ATOM   2980  HA  PRO A 206      45.553  85.948  22.106  1.00 -0.01           H
ATOM   2981  HB2 PRO A 206      47.923  84.973  23.470  1.00 -0.01           H
ATOM   2982  HB3 PRO A 206      47.414  86.693  23.047  1.00 -0.01           H
ATOM   2983  HG2 PRO A 206      47.605  85.873  25.538  1.00 -0.01           H
ATOM   2984  HG3 PRO A 206      46.234  86.913  25.066  1.00 -0.01           H
ATOM   2985  HD2 PRO A 206      46.030  83.947  25.440  1.00 -0.01           H
ATOM   2986  HD3 PRO A 206      44.881  85.245  25.888  1.00 -0.01           H
ATOM   2987  N   ARG A 207      46.790  84.340  20.659  1.00  0.00           N
ATOM   2988  CA  ARG A 207      47.401  83.490  19.642  1.00  0.00           C
ATOM   2989  C   ARG A 207      48.813  82.936  20.028  1.00  0.00           C
ATOM   2990  O   ARG A 207      49.399  83.316  20.999  1.00  0.00           O
ATOM   2991  CB  ARG A 207      47.515  84.354  18.366  1.00  0.00           C
ATOM   2992  CG  ARG A 207      46.124  84.662  17.730  1.00  0.00           C
ATOM   2993  CD  ARG A 207      46.118  85.169  16.338  1.00  0.00           C
ATOM   2994  NE  ARG A 207      44.724  85.155  15.841  1.00  0.00           N
ATOM   2995  CZ  ARG A 207      43.899  86.165  16.039  1.00  0.00           C
ATOM   2996  NH1 ARG A 207      44.199  87.260  16.581  1.00  0.00           N
ATOM   2997  NH2 ARG A 207      42.644  86.044  15.794  1.00  0.00           N
ATOM   2998  H   ARG A 207      46.950  85.331  20.544  1.00  0.00           H
ATOM   2999  HA  ARG A 207      46.822  82.568  19.592  1.00  0.00           H
ATOM   3000  HB2 ARG A 207      48.058  85.285  18.532  1.00  0.00           H
ATOM   3001  HB3 ARG A 207      48.064  83.675  17.714  1.00  0.00           H
ATOM   3002  HG2 ARG A 207      45.503  83.774  17.850  1.00  0.00           H
ATOM   3003  HG3 ARG A 207      45.676  85.520  18.231  1.00  0.00           H
ATOM   3004  HD2 ARG A 207      46.488  86.193  16.380  1.00  0.00           H
ATOM   3005  HD3 ARG A 207      46.680  84.620  15.583  1.00  0.00           H
ATOM   3006  HE  ARG A 207      44.409  84.381  15.274  1.00  0.00           H
ATOM   3007 HH11 ARG A 207      45.109  87.297  17.019  1.00  0.00           H
ATOM   3008 HH12 ARG A 207      43.410  87.833  16.842  1.00  0.00           H
ATOM   3009 HH21 ARG A 207      42.321  85.148  15.460  1.00  0.00           H
ATOM   3010 HH22 ARG A 207      42.025  86.800  16.049  1.00  0.00           H
ATOM   3011  N   LEU A 208      49.313  81.926  19.233  1.00  0.00           N
ATOM   3012  CA  LEU A 208      50.431  81.028  19.585  1.00  0.00           C
ATOM   3013  C   LEU A 208      51.739  81.769  19.958  1.00  0.00           C
ATOM   3014  O   LEU A 208      52.494  81.253  20.807  1.00  0.00           O
ATOM   3015  CB  LEU A 208      50.699  79.996  18.466  1.00  0.00           C
ATOM   3016  CG  LEU A 208      49.755  78.807  18.513  1.00  0.00           C
ATOM   3017  CD1 LEU A 208      49.837  78.014  17.178  1.00  0.00           C
ATOM   3018  CD2 LEU A 208      50.133  77.945  19.691  1.00  0.00           C
ATOM   3019  H   LEU A 208      48.716  81.691  18.453  1.00  0.00           H
ATOM   3020  HA  LEU A 208      50.044  80.490  20.450  1.00  0.00           H
ATOM   3021  HB2 LEU A 208      50.634  80.466  17.485  1.00  0.00           H
ATOM   3022  HB3 LEU A 208      51.723  79.636  18.557  1.00  0.00           H
ATOM   3023  HG  LEU A 208      48.732  79.163  18.637  1.00  0.00           H
ATOM   3024 HD11 LEU A 208      50.907  77.859  17.043  1.00  0.00           H
ATOM   3025 HD12 LEU A 208      49.262  77.088  17.161  1.00  0.00           H
ATOM   3026 HD13 LEU A 208      49.419  78.539  16.319  1.00  0.00           H
ATOM   3027 HD21 LEU A 208      49.662  76.964  19.624  1.00  0.00           H
ATOM   3028 HD22 LEU A 208      51.222  77.899  19.701  1.00  0.00           H
ATOM   3029 HD23 LEU A 208      49.705  78.363  20.602  1.00  0.00           H
ATOM   3030  N   GLY A 209      52.163  82.849  19.278  1.00  0.00           N
ATOM   3031  CA  GLY A 209      53.357  83.672  19.611  1.00  0.00           C
ATOM   3032  C   GLY A 209      53.029  84.788  20.575  1.00  0.00           C
ATOM   3033  O   GLY A 209      53.880  85.559  21.116  1.00  0.00           O
ATOM   3034  H   GLY A 209      51.652  83.174  18.470  1.00  0.00           H
ATOM   3035  HA2 GLY A 209      54.165  83.076  20.036  1.00  0.00           H
ATOM   3036  HA3 GLY A 209      53.877  84.150  18.781  1.00  0.00           H
ATOM   3037  N   GLU A 210      51.743  85.042  20.800  1.00  0.01           N
ATOM   3038  CA  GLU A 210      51.202  86.309  21.377  1.00  0.01           C
ATOM   3039  C   GLU A 210      51.492  86.647  22.859  1.00  0.01           C
ATOM   3040  O   GLU A 210      51.563  87.819  23.186  1.00  0.01           O
ATOM   3041  CB  GLU A 210      49.775  86.600  20.864  1.00  0.01           C
ATOM   3042  CG  GLU A 210      49.277  88.026  21.105  1.00  0.01           C
ATOM   3043  CD  GLU A 210      47.764  88.170  20.823  1.00  0.01           C
ATOM   3044  OE1 GLU A 210      47.057  87.234  20.401  1.00  0.01           O
ATOM   3045  OE2 GLU A 210      47.219  89.317  21.059  1.00  0.01           O
ATOM   3046  H   GLU A 210      51.152  84.224  20.765  1.00  0.01           H
ATOM   3047  HA  GLU A 210      51.844  87.014  20.849  1.00  0.01           H
ATOM   3048  HB2 GLU A 210      49.650  86.362  19.807  1.00  0.01           H
ATOM   3049  HB3 GLU A 210      49.173  85.892  21.433  1.00  0.01           H
ATOM   3050  HG2 GLU A 210      49.478  88.381  22.116  1.00  0.01           H
ATOM   3051  HG3 GLU A 210      49.825  88.690  20.436  1.00  0.01           H
ATOM   3052  N   PHE A 211      51.496  85.631  23.668  1.00 -0.01           N
ATOM   3053  CA  PHE A 211      51.956  85.661  24.945  1.00 -0.01           C
ATOM   3054  C   PHE A 211      53.408  86.138  25.016  1.00 -0.01           C
ATOM   3055  O   PHE A 211      53.546  87.070  25.787  1.00 -0.01           O
ATOM   3056  CB  PHE A 211      51.821  84.253  25.597  1.00 -0.01           C
ATOM   3057  CG  PHE A 211      52.430  84.031  26.979  1.00 -0.01           C
ATOM   3058  CD1 PHE A 211      51.576  84.145  28.121  1.00 -0.01           C
ATOM   3059  CD2 PHE A 211      53.753  83.568  27.002  1.00 -0.01           C
ATOM   3060  CE1 PHE A 211      52.144  83.886  29.381  1.00 -0.01           C
ATOM   3061  CE2 PHE A 211      54.263  83.293  28.264  1.00 -0.01           C
ATOM   3062  CZ  PHE A 211      53.501  83.464  29.439  1.00 -0.01           C
ATOM   3063  H   PHE A 211      51.145  84.747  23.330  1.00 -0.01           H
ATOM   3064  HA  PHE A 211      51.298  86.352  25.473  1.00 -0.01           H
ATOM   3065  HB2 PHE A 211      50.784  83.922  25.642  1.00 -0.01           H
ATOM   3066  HB3 PHE A 211      52.219  83.528  24.887  1.00 -0.01           H
ATOM   3067  HD1 PHE A 211      50.589  84.571  28.024  1.00 -0.01           H
ATOM   3068  HD2 PHE A 211      54.340  83.388  26.113  1.00 -0.01           H
ATOM   3069  HE1 PHE A 211      51.484  83.971  30.232  1.00 -0.01           H
ATOM   3070  HE2 PHE A 211      55.261  82.884  28.315  1.00 -0.01           H
ATOM   3071  HZ  PHE A 211      53.977  83.204  30.373  1.00 -0.01           H
ATOM   3072  N   PHE A 212      54.342  85.685  24.219  1.00  0.00           N
ATOM   3073  CA  PHE A 212      55.759  86.090  24.263  1.00  0.00           C
ATOM   3074  C   PHE A 212      55.966  87.538  23.677  1.00  0.00           C
ATOM   3075  O   PHE A 212      56.829  88.239  24.262  1.00  0.00           O
ATOM   3076  CB  PHE A 212      56.519  85.197  23.338  1.00  0.00           C
ATOM   3077  CG  PHE A 212      56.676  83.739  23.885  1.00  0.00           C
ATOM   3078  CD1 PHE A 212      55.722  82.740  23.587  1.00  0.00           C
ATOM   3079  CD2 PHE A 212      57.834  83.359  24.501  1.00  0.00           C
ATOM   3080  CE1 PHE A 212      55.899  81.403  23.990  1.00  0.00           C
ATOM   3081  CE2 PHE A 212      58.053  82.018  24.892  1.00  0.00           C
ATOM   3082  CZ  PHE A 212      57.092  81.064  24.659  1.00  0.00           C
ATOM   3083  H   PHE A 212      54.077  85.055  23.474  1.00  0.00           H
ATOM   3084  HA  PHE A 212      56.035  86.117  25.317  1.00  0.00           H
ATOM   3085  HB2 PHE A 212      56.070  85.108  22.349  1.00  0.00           H
ATOM   3086  HB3 PHE A 212      57.516  85.577  23.114  1.00  0.00           H
ATOM   3087  HD1 PHE A 212      54.795  82.924  23.066  1.00  0.00           H
ATOM   3088  HD2 PHE A 212      58.629  84.079  24.630  1.00  0.00           H
ATOM   3089  HE1 PHE A 212      55.177  80.614  23.843  1.00  0.00           H
ATOM   3090  HE2 PHE A 212      58.989  81.724  25.344  1.00  0.00           H
ATOM   3091  HZ  PHE A 212      57.192  80.042  24.993  1.00  0.00           H
ATOM   3092  N   ASP A 213      55.080  88.102  22.776  1.00  0.00           N
ATOM   3093  CA  ASP A 213      54.840  89.563  22.673  1.00  0.00           C
ATOM   3094  C   ASP A 213      54.341  90.184  23.946  1.00  0.00           C
ATOM   3095  O   ASP A 213      55.073  91.018  24.477  1.00  0.00           O
ATOM   3096  CB  ASP A 213      53.894  89.891  21.498  1.00  0.00           C
ATOM   3097  CG  ASP A 213      53.797  91.379  21.098  1.00  0.00           C
ATOM   3098  OD1 ASP A 213      54.713  92.190  21.391  1.00  0.00           O
ATOM   3099  OD2 ASP A 213      52.710  91.755  20.632  1.00  0.00           O
ATOM   3100  H   ASP A 213      54.451  87.508  22.254  1.00  0.00           H
ATOM   3101  HA  ASP A 213      55.756  90.050  22.340  1.00  0.00           H
ATOM   3102  HB2 ASP A 213      54.228  89.372  20.599  1.00  0.00           H
ATOM   3103  HB3 ASP A 213      52.873  89.525  21.600  1.00  0.00           H
ATOM   3104  N   ILE A 214      53.108  89.809  24.391  1.00  0.01           N
ATOM   3105  CA  ILE A 214      52.453  90.371  25.613  1.00  0.01           C
ATOM   3106  C   ILE A 214      53.377  90.456  26.849  1.00  0.01           C
ATOM   3107  O   ILE A 214      53.525  91.536  27.393  1.00  0.01           O
ATOM   3108  CB  ILE A 214      51.059  89.747  25.888  1.00  0.01           C
ATOM   3109  CG1 ILE A 214      49.998  90.121  24.843  1.00  0.01           C
ATOM   3110  CG2 ILE A 214      50.505  90.053  27.315  1.00  0.01           C
ATOM   3111  CD1 ILE A 214      48.796  89.205  24.737  1.00  0.01           C
ATOM   3112  H   ILE A 214      52.558  89.165  23.840  1.00  0.01           H
ATOM   3113  HA  ILE A 214      52.224  91.404  25.350  1.00  0.01           H
ATOM   3114  HB  ILE A 214      51.272  88.685  25.765  1.00  0.01           H
ATOM   3115 HG12 ILE A 214      49.671  91.128  25.101  1.00  0.01           H
ATOM   3116 HG13 ILE A 214      50.508  90.242  23.887  1.00  0.01           H
ATOM   3117 HG21 ILE A 214      50.736  91.102  27.498  1.00  0.01           H
ATOM   3118 HG22 ILE A 214      49.431  89.897  27.417  1.00  0.01           H
ATOM   3119 HG23 ILE A 214      51.141  89.539  28.035  1.00  0.01           H
ATOM   3120 HD11 ILE A 214      48.185  89.199  25.639  1.00  0.01           H
ATOM   3121 HD12 ILE A 214      48.168  89.625  23.951  1.00  0.01           H
ATOM   3122 HD13 ILE A 214      49.090  88.253  24.293  1.00  0.01           H
ATOM   3123  N   VAL A 215      54.026  89.336  27.257  1.00  0.00           N
ATOM   3124  CA  VAL A 215      55.081  89.292  28.342  1.00  0.00           C
ATOM   3125  C   VAL A 215      56.212  90.233  27.966  1.00  0.00           C
ATOM   3126  O   VAL A 215      56.621  91.039  28.815  1.00  0.00           O
ATOM   3127  CB  VAL A 215      55.608  87.828  28.508  1.00  0.00           C
ATOM   3128  CG1 VAL A 215      56.722  87.881  29.620  1.00  0.00           C
ATOM   3129  CG2 VAL A 215      54.491  87.067  29.139  1.00  0.00           C
ATOM   3130  H   VAL A 215      53.867  88.532  26.667  1.00  0.00           H
ATOM   3131  HA  VAL A 215      54.709  89.686  29.288  1.00  0.00           H
ATOM   3132  HB  VAL A 215      55.927  87.281  27.621  1.00  0.00           H
ATOM   3133 HG11 VAL A 215      56.351  88.448  30.473  1.00  0.00           H
ATOM   3134 HG12 VAL A 215      57.058  86.900  29.955  1.00  0.00           H
ATOM   3135 HG13 VAL A 215      57.677  88.367  29.421  1.00  0.00           H
ATOM   3136 HG21 VAL A 215      54.895  86.343  29.847  1.00  0.00           H
ATOM   3137 HG22 VAL A 215      53.872  87.771  29.694  1.00  0.00           H
ATOM   3138 HG23 VAL A 215      53.869  86.650  28.347  1.00  0.00           H
ATOM   3139  N   SER A 216      56.773  90.242  26.744  1.00  0.00           N
ATOM   3140  CA  SER A 216      57.834  91.186  26.393  1.00  0.00           C
ATOM   3141  C   SER A 216      57.378  92.594  26.355  1.00  0.00           C
ATOM   3142  O   SER A 216      58.191  93.513  26.650  1.00  0.00           O
ATOM   3143  CB  SER A 216      58.355  90.715  25.078  1.00  0.00           C
ATOM   3144  OG  SER A 216      59.477  91.542  24.666  1.00  0.00           O
ATOM   3145  H   SER A 216      56.368  89.628  26.053  1.00  0.00           H
ATOM   3146  HA  SER A 216      58.633  91.043  27.121  1.00  0.00           H
ATOM   3147  HB2 SER A 216      58.721  89.688  25.109  1.00  0.00           H
ATOM   3148  HB3 SER A 216      57.621  90.821  24.280  1.00  0.00           H
ATOM   3149  HG  SER A 216      59.114  92.332  24.259  1.00  0.00           H
ATOM   3150  N   GLY A 217      56.091  92.831  26.167  1.00  0.00           N
ATOM   3151  CA  GLY A 217      55.424  94.121  26.256  1.00  0.00           C
ATOM   3152  C   GLY A 217      55.192  94.634  27.694  1.00  0.00           C
ATOM   3153  O   GLY A 217      55.110  95.897  27.833  1.00  0.00           O
ATOM   3154  H   GLY A 217      55.466  92.063  25.970  1.00  0.00           H
ATOM   3155  HA2 GLY A 217      56.022  94.891  25.767  1.00  0.00           H
ATOM   3156  HA3 GLY A 217      54.411  93.988  25.877  1.00  0.00           H
ATOM   3157  N   ALA A 218      55.071  93.775  28.677  1.00  0.00           N
ATOM   3158  CA  ALA A 218      55.039  94.283  30.084  1.00  0.00           C
ATOM   3159  C   ALA A 218      56.457  94.426  30.741  1.00  0.00           C
ATOM   3160  O   ALA A 218      56.608  95.134  31.747  1.00  0.00           O
ATOM   3161  CB  ALA A 218      54.101  93.379  30.913  1.00  0.00           C
ATOM   3162  H   ALA A 218      54.963  92.781  28.529  1.00  0.00           H
ATOM   3163  HA  ALA A 218      54.464  95.208  30.129  1.00  0.00           H
ATOM   3164  HB1 ALA A 218      54.551  92.393  31.032  1.00  0.00           H
ATOM   3165  HB2 ALA A 218      54.005  93.775  31.923  1.00  0.00           H
ATOM   3166  HB3 ALA A 218      53.134  93.211  30.440  1.00  0.00           H
ATOM   3167  N   GLY A 219      57.414  93.702  30.193  1.00  0.00           N
ATOM   3168  CA  GLY A 219      58.841  93.837  30.579  1.00  0.00           C
ATOM   3169  C   GLY A 219      59.279  92.855  31.701  1.00  0.00           C
ATOM   3170  O   GLY A 219      59.837  93.225  32.706  1.00  0.00           O
ATOM   3171  H   GLY A 219      57.256  93.186  29.339  1.00  0.00           H
ATOM   3172  HA2 GLY A 219      59.425  93.620  29.685  1.00  0.00           H
ATOM   3173  HA3 GLY A 219      59.095  94.868  30.827  1.00  0.00           H
ATOM   3174  N   PHE A 220      58.971  91.541  31.585  1.00  0.00           N
ATOM   3175  CA  PHE A 220      59.525  90.485  32.485  1.00  0.00           C
ATOM   3176  C   PHE A 220      60.683  89.767  31.840  1.00  0.00           C
ATOM   3177  O   PHE A 220      60.825  89.662  30.602  1.00  0.00           O
ATOM   3178  CB  PHE A 220      58.364  89.503  32.774  1.00  0.00           C
ATOM   3179  CG  PHE A 220      57.279  90.095  33.655  1.00  0.00           C
ATOM   3180  CD1 PHE A 220      57.378  89.989  35.055  1.00  0.00           C
ATOM   3181  CD2 PHE A 220      56.083  90.555  33.079  1.00  0.00           C
ATOM   3182  CE1 PHE A 220      56.298  90.359  35.863  1.00  0.00           C
ATOM   3183  CE2 PHE A 220      55.064  91.005  33.897  1.00  0.00           C
ATOM   3184  CZ  PHE A 220      55.103  90.874  35.333  1.00  0.00           C
ATOM   3185  H   PHE A 220      58.417  91.285  30.780  1.00  0.00           H
ATOM   3186  HA  PHE A 220      59.999  90.883  33.382  1.00  0.00           H
ATOM   3187  HB2 PHE A 220      57.952  89.334  31.779  1.00  0.00           H
ATOM   3188  HB3 PHE A 220      58.718  88.594  33.260  1.00  0.00           H
ATOM   3189  HD1 PHE A 220      58.319  89.590  35.403  1.00  0.00           H
ATOM   3190  HD2 PHE A 220      55.952  90.615  32.009  1.00  0.00           H
ATOM   3191  HE1 PHE A 220      56.391  90.252  36.934  1.00  0.00           H
ATOM   3192  HE2 PHE A 220      54.233  91.526  33.445  1.00  0.00           H
ATOM   3193  HZ  PHE A 220      54.290  91.259  35.931  1.00  0.00           H
ATOM   3194  N   HID A 221      61.439  89.033  32.703  1.00  0.00           N
ATOM   3195  CA  HID A 221      62.239  87.872  32.232  1.00  0.00           C
ATOM   3196  C   HID A 221      61.581  86.507  32.493  1.00  0.00           C
ATOM   3197  O   HID A 221      61.138  86.230  33.568  1.00  0.00           O
ATOM   3198  CB  HID A 221      63.639  87.703  32.826  1.00  0.00           C
ATOM   3199  CG  HID A 221      64.466  88.872  32.554  1.00  0.00           C
ATOM   3200  CD2 HID A 221      64.492  89.745  31.491  1.00  0.00           C
ATOM   3201  ND1 HID A 221      65.633  89.177  33.213  1.00  0.00           N
ATOM   3202  CE1 HID A 221      66.276  90.199  32.646  1.00  0.00           C
ATOM   3203  NE2 HID A 221      65.621  90.511  31.545  1.00  0.00           N
ATOM   3204  H   HID A 221      61.390  89.184  33.700  1.00  0.00           H
ATOM   3205  HA  HID A 221      62.438  87.895  31.160  1.00  0.00           H
ATOM   3206  HB2 HID A 221      63.583  87.412  33.875  1.00  0.00           H
ATOM   3207  HB3 HID A 221      64.038  86.857  32.266  1.00  0.00           H
ATOM   3208  HD1 HID A 221      65.940  88.865  34.123  1.00  0.00           H
ATOM   3209  HD2 HID A 221      63.718  89.673  30.740  1.00  0.00           H
ATOM   3210  HE1 HID A 221      67.190  90.673  32.970  1.00  0.00           H
ATOM   3211  N   THR A 222      61.439  85.606  31.489  1.00  0.00           N
ATOM   3212  CA  THR A 222      60.846  84.245  31.601  1.00  0.00           C
ATOM   3213  C   THR A 222      61.821  83.091  31.703  1.00  0.00           C
ATOM   3214  O   THR A 222      62.553  82.755  30.758  1.00  0.00           O
ATOM   3215  CB  THR A 222      60.019  83.978  30.325  1.00  0.00           C
ATOM   3216  CG2 THR A 222      59.099  82.745  30.501  1.00  0.00           C
ATOM   3217  OG1 THR A 222      59.189  85.011  29.980  1.00  0.00           O
ATOM   3218  H   THR A 222      61.722  85.881  30.559  1.00  0.00           H
ATOM   3219  HA  THR A 222      60.180  84.196  32.463  1.00  0.00           H
ATOM   3220  HB  THR A 222      60.711  83.788  29.505  1.00  0.00           H
ATOM   3221  HG1 THR A 222      59.806  85.713  29.761  1.00  0.00           H
ATOM   3222 HG21 THR A 222      58.338  82.717  29.720  1.00  0.00           H
ATOM   3223 HG22 THR A 222      59.710  81.844  30.447  1.00  0.00           H
ATOM   3224 HG23 THR A 222      58.574  82.635  31.450  1.00  0.00           H
ATOM   3225  N   LEU A 223      61.864  82.496  32.887  1.00  0.00           N
ATOM   3226  CA  LEU A 223      62.772  81.455  33.278  1.00  0.00           C
ATOM   3227  C   LEU A 223      62.373  79.963  33.059  1.00  0.00           C
ATOM   3228  O   LEU A 223      63.262  79.144  33.030  1.00  0.00           O
ATOM   3229  CB  LEU A 223      63.127  81.762  34.714  1.00  0.00           C
ATOM   3230  CG  LEU A 223      63.502  83.244  35.004  1.00  0.00           C
ATOM   3231  CD1 LEU A 223      64.094  83.341  36.380  1.00  0.00           C
ATOM   3232  CD2 LEU A 223      64.576  83.858  34.065  1.00  0.00           C
ATOM   3233  H   LEU A 223      61.254  82.791  33.636  1.00  0.00           H
ATOM   3234  HA  LEU A 223      63.710  81.639  32.753  1.00  0.00           H
ATOM   3235  HB2 LEU A 223      62.223  81.613  35.305  1.00  0.00           H
ATOM   3236  HB3 LEU A 223      63.993  81.193  35.054  1.00  0.00           H
ATOM   3237  HG  LEU A 223      62.586  83.830  34.940  1.00  0.00           H
ATOM   3238 HD11 LEU A 223      65.031  82.802  36.517  1.00  0.00           H
ATOM   3239 HD12 LEU A 223      64.303  84.372  36.667  1.00  0.00           H
ATOM   3240 HD13 LEU A 223      63.344  82.892  37.031  1.00  0.00           H
ATOM   3241 HD21 LEU A 223      65.104  84.739  34.429  1.00  0.00           H
ATOM   3242 HD22 LEU A 223      65.339  83.095  33.911  1.00  0.00           H
ATOM   3243 HD23 LEU A 223      64.072  84.160  33.147  1.00  0.00           H
ATOM   3244  N   SER A 224      61.078  79.656  32.884  1.00  0.00           N
ATOM   3245  CA  SER A 224      60.476  78.391  32.649  1.00  0.00           C
ATOM   3246  C   SER A 224      59.144  78.453  31.983  1.00  0.00           C
ATOM   3247  O   SER A 224      58.366  79.354  32.287  1.00  0.00           O
ATOM   3248  CB  SER A 224      60.367  77.715  33.980  1.00  0.00           C
ATOM   3249  OG  SER A 224      60.071  76.381  33.818  1.00  0.00           O
ATOM   3250  H   SER A 224      60.389  80.385  33.005  1.00  0.00           H
ATOM   3251  HA  SER A 224      61.106  77.765  32.017  1.00  0.00           H
ATOM   3252  HB2 SER A 224      61.303  77.773  34.535  1.00  0.00           H
ATOM   3253  HB3 SER A 224      59.591  78.199  34.573  1.00  0.00           H
ATOM   3254  HG  SER A 224      59.923  75.993  34.683  1.00  0.00           H
ATOM   3255  N   LEU A 225      58.862  77.509  31.065  1.00  0.01           N
ATOM   3256  CA  LEU A 225      57.585  77.512  30.475  1.00  0.01           C
ATOM   3257  C   LEU A 225      57.166  76.021  30.191  1.00  0.01           C
ATOM   3258  O   LEU A 225      58.046  75.317  29.661  1.00  0.01           O
ATOM   3259  CB  LEU A 225      57.547  78.492  29.277  1.00  0.01           C
ATOM   3260  CG  LEU A 225      56.180  78.553  28.459  1.00  0.01           C
ATOM   3261  CD1 LEU A 225      56.027  79.925  27.866  1.00  0.01           C
ATOM   3262  CD2 LEU A 225      56.300  77.541  27.277  1.00  0.01           C
ATOM   3263  H   LEU A 225      59.599  76.928  30.692  1.00  0.01           H
ATOM   3264  HA  LEU A 225      56.837  77.844  31.195  1.00  0.01           H
ATOM   3265  HB2 LEU A 225      57.920  79.460  29.612  1.00  0.01           H
ATOM   3266  HB3 LEU A 225      58.377  78.244  28.616  1.00  0.01           H
ATOM   3267  HG  LEU A 225      55.273  78.308  29.011  1.00  0.01           H
ATOM   3268 HD11 LEU A 225      55.071  80.052  27.359  1.00  0.01           H
ATOM   3269 HD12 LEU A 225      56.071  80.618  28.706  1.00  0.01           H
ATOM   3270 HD13 LEU A 225      56.860  79.994  27.165  1.00  0.01           H
ATOM   3271 HD21 LEU A 225      56.460  76.513  27.602  1.00  0.01           H
ATOM   3272 HD22 LEU A 225      55.363  77.588  26.721  1.00  0.01           H
ATOM   3273 HD23 LEU A 225      57.086  77.845  26.586  1.00  0.01           H
ATOM   3274  N   LYS A 226      55.959  75.550  30.550  1.00  0.01           N
ATOM   3275  CA  LYS A 226      55.555  74.168  30.308  1.00  0.01           C
ATOM   3276  C   LYS A 226      53.989  74.063  29.954  1.00  0.01           C
ATOM   3277  O   LYS A 226      53.132  74.534  30.732  1.00  0.01           O
ATOM   3278  CB  LYS A 226      55.927  73.496  31.641  1.00  0.01           C
ATOM   3279  CG  LYS A 226      55.747  71.967  31.638  1.00  0.01           C
ATOM   3280  CD  LYS A 226      56.892  71.201  30.931  1.00  0.01           C
ATOM   3281  CE  LYS A 226      56.830  69.704  30.893  1.00  0.01           C
ATOM   3282  NZ  LYS A 226      58.061  69.199  30.238  1.00  0.01           N
ATOM   3283  H   LYS A 226      55.396  76.166  31.118  1.00  0.01           H
ATOM   3284  HA  LYS A 226      56.059  73.749  29.437  1.00  0.01           H
ATOM   3285  HB2 LYS A 226      56.936  73.777  31.943  1.00  0.01           H
ATOM   3286  HB3 LYS A 226      55.300  73.846  32.460  1.00  0.01           H
ATOM   3287  HG2 LYS A 226      55.688  71.654  32.680  1.00  0.01           H
ATOM   3288  HG3 LYS A 226      54.783  71.625  31.262  1.00  0.01           H
ATOM   3289  HD2 LYS A 226      56.976  71.510  29.889  1.00  0.01           H
ATOM   3290  HD3 LYS A 226      57.802  71.410  31.494  1.00  0.01           H
ATOM   3291  HE2 LYS A 226      56.737  69.285  31.895  1.00  0.01           H
ATOM   3292  HE3 LYS A 226      55.923  69.499  30.325  1.00  0.01           H
ATOM   3293  HZ1 LYS A 226      58.212  69.480  29.280  1.00  0.01           H
ATOM   3294  HZ2 LYS A 226      58.960  69.360  30.672  1.00  0.01           H
ATOM   3295  HZ3 LYS A 226      57.953  68.196  30.264  1.00  0.01           H
ATOM   3296  N   ASP A 227      53.651  73.268  28.930  1.00 -0.01           N
ATOM   3297  CA  ASP A 227      52.273  72.891  28.589  1.00 -0.01           C
ATOM   3298  C   ASP A 227      51.786  71.794  29.606  1.00 -0.01           C
ATOM   3299  O   ASP A 227      52.573  70.909  29.956  1.00 -0.01           O
ATOM   3300  CB  ASP A 227      52.224  72.381  27.124  1.00 -0.01           C
ATOM   3301  CG  ASP A 227      50.813  72.145  26.562  1.00 -0.01           C
ATOM   3302  OD1 ASP A 227      49.888  71.676  27.269  1.00 -0.01           O
ATOM   3303  OD2 ASP A 227      50.604  72.382  25.372  1.00 -0.01           O
ATOM   3304  H   ASP A 227      54.391  73.016  28.290  1.00 -0.01           H
ATOM   3305  HA  ASP A 227      51.556  73.701  28.723  1.00 -0.01           H
ATOM   3306  HB2 ASP A 227      52.626  73.177  26.498  1.00 -0.01           H
ATOM   3307  HB3 ASP A 227      52.821  71.485  26.952  1.00 -0.01           H
ATOM   3308  N   LEU A 228      50.553  71.906  30.142  1.00 -0.03           N
ATOM   3309  CA  LEU A 228      49.843  71.068  31.113  1.00 -0.03           C
ATOM   3310  C   LEU A 228      48.417  70.507  30.721  1.00 -0.03           C
ATOM   3311  O   LEU A 228      47.704  69.928  31.524  1.00 -0.03           O
ATOM   3312  CB  LEU A 228      49.844  71.868  32.486  1.00 -0.03           C
ATOM   3313  CG  LEU A 228      51.200  72.037  33.185  1.00 -0.03           C
ATOM   3314  CD1 LEU A 228      51.039  72.942  34.407  1.00 -0.03           C
ATOM   3315  CD2 LEU A 228      51.775  70.740  33.771  1.00 -0.03           C
ATOM   3316  H   LEU A 228      49.949  72.555  29.660  1.00 -0.03           H
ATOM   3317  HA  LEU A 228      50.430  70.157  31.233  1.00 -0.03           H
ATOM   3318  HB2 LEU A 228      49.560  72.887  32.222  1.00 -0.03           H
ATOM   3319  HB3 LEU A 228      49.116  71.393  33.144  1.00 -0.03           H
ATOM   3320  HG  LEU A 228      51.876  72.505  32.468  1.00 -0.03           H
ATOM   3321 HD11 LEU A 228      52.026  73.107  34.839  1.00 -0.03           H
ATOM   3322 HD12 LEU A 228      50.540  73.871  34.131  1.00 -0.03           H
ATOM   3323 HD13 LEU A 228      50.323  72.396  35.021  1.00 -0.03           H
ATOM   3324 HD21 LEU A 228      52.787  70.921  34.134  1.00 -0.03           H
ATOM   3325 HD22 LEU A 228      51.175  70.264  34.547  1.00 -0.03           H
ATOM   3326 HD23 LEU A 228      51.916  70.052  32.937  1.00 -0.03           H
ATOM   3327  N   SER A 229      48.067  70.648  29.408  1.00 -0.03           N
ATOM   3328  CA  SER A 229      46.710  70.645  28.860  1.00 -0.03           C
ATOM   3329  C   SER A 229      45.761  69.486  29.363  1.00 -0.03           C
ATOM   3330  O   SER A 229      44.630  69.791  29.758  1.00 -0.03           O
ATOM   3331  CB  SER A 229      46.719  70.743  27.288  1.00 -0.03           C
ATOM   3332  OG  SER A 229      47.372  71.965  27.149  1.00 -0.03           O
ATOM   3333  H   SER A 229      48.676  71.281  28.910  1.00 -0.03           H
ATOM   3334  HA  SER A 229      46.199  71.542  29.209  1.00 -0.03           H
ATOM   3335  HB2 SER A 229      47.184  69.855  26.860  1.00 -0.03           H
ATOM   3336  HB3 SER A 229      45.673  70.803  26.986  1.00 -0.03           H
ATOM   3337  HG  SER A 229      48.317  71.880  27.002  1.00 -0.03           H
ATOM   3338  N   ALA A 230      46.157  68.202  29.322  1.00 -0.04           N
ATOM   3339  CA  ALA A 230      45.412  67.010  29.866  1.00 -0.04           C
ATOM   3340  C   ALA A 230      44.921  67.166  31.300  1.00 -0.04           C
ATOM   3341  O   ALA A 230      43.803  66.670  31.597  1.00 -0.04           O
ATOM   3342  CB  ALA A 230      46.316  65.778  29.627  1.00 -0.04           C
ATOM   3343  H   ALA A 230      46.988  68.098  28.756  1.00 -0.04           H
ATOM   3344  HA  ALA A 230      44.494  66.908  29.287  1.00 -0.04           H
ATOM   3345  HB1 ALA A 230      47.316  65.933  30.032  1.00 -0.04           H
ATOM   3346  HB2 ALA A 230      45.829  64.858  29.949  1.00 -0.04           H
ATOM   3347  HB3 ALA A 230      46.454  65.578  28.565  1.00 -0.04           H
ATOM   3348  N   ASN A 231      45.550  68.029  32.106  1.00 -0.08           N
ATOM   3349  CA  ASN A 231      44.919  68.299  33.365  1.00 -0.08           C
ATOM   3350  C   ASN A 231      43.641  69.028  33.320  1.00 -0.08           C
ATOM   3351  O   ASN A 231      42.733  68.727  34.037  1.00 -0.08           O
ATOM   3352  CB  ASN A 231      45.918  68.973  34.253  1.00 -0.08           C
ATOM   3353  CG  ASN A 231      47.099  68.007  34.492  1.00 -0.08           C
ATOM   3354  ND2 ASN A 231      48.322  68.470  34.300  1.00 -0.08           N
ATOM   3355  OD1 ASN A 231      47.062  66.899  35.101  1.00 -0.08           O
ATOM   3356  H   ASN A 231      46.295  68.620  31.767  1.00 -0.08           H
ATOM   3357  HA  ASN A 231      44.693  67.348  33.846  1.00 -0.08           H
ATOM   3358  HB2 ASN A 231      46.260  69.916  33.826  1.00 -0.08           H
ATOM   3359  HB3 ASN A 231      45.454  69.178  35.217  1.00 -0.08           H
ATOM   3360 HD21 ASN A 231      49.073  67.876  34.622  1.00 -0.08           H
ATOM   3361 HD22 ASN A 231      48.474  69.380  33.889  1.00 -0.08           H
ATOM   3362  N   LEU A 232      43.490  70.050  32.423  1.00 -1.18           N
ATOM   3363  CA  LEU A 232      42.216  70.731  32.192  1.00 -1.18           C
ATOM   3364  C   LEU A 232      41.263  69.800  31.481  1.00 -1.18           C
ATOM   3365  O   LEU A 232      40.112  69.757  31.842  1.00 -1.18           O
ATOM   3366  CB  LEU A 232      42.424  72.133  31.610  1.00 -1.18           C
ATOM   3367  CG  LEU A 232      41.085  72.931  31.365  1.00 -1.18           C
ATOM   3368  CD1 LEU A 232      40.593  73.356  32.801  1.00 -1.18           C
ATOM   3369  CD2 LEU A 232      41.299  74.165  30.484  1.00 -1.18           C
ATOM   3370  H   LEU A 232      44.299  70.420  31.945  1.00 -1.18           H
ATOM   3371  HA  LEU A 232      41.784  70.812  33.189  1.00 -1.18           H
ATOM   3372  HB2 LEU A 232      43.032  72.807  32.214  1.00 -1.18           H
ATOM   3373  HB3 LEU A 232      42.924  71.949  30.659  1.00 -1.18           H
ATOM   3374  HG  LEU A 232      40.295  72.257  31.033  1.00 -1.18           H
ATOM   3375 HD11 LEU A 232      40.103  72.526  33.311  1.00 -1.18           H
ATOM   3376 HD12 LEU A 232      41.447  73.575  33.442  1.00 -1.18           H
ATOM   3377 HD13 LEU A 232      39.995  74.256  32.660  1.00 -1.18           H
ATOM   3378 HD21 LEU A 232      41.336  73.923  29.421  1.00 -1.18           H
ATOM   3379 HD22 LEU A 232      40.445  74.818  30.660  1.00 -1.18           H
ATOM   3380 HD23 LEU A 232      42.175  74.720  30.820  1.00 -1.18           H
ATOM   3381  N   ALA A 233      41.728  69.090  30.482  1.00 -0.05           N
ATOM   3382  CA  ALA A 233      40.936  68.169  29.727  1.00 -0.05           C
ATOM   3383  C   ALA A 233      40.270  67.112  30.699  1.00 -0.05           C
ATOM   3384  O   ALA A 233      39.098  66.884  30.617  1.00 -0.05           O
ATOM   3385  CB  ALA A 233      41.846  67.501  28.688  1.00 -0.05           C
ATOM   3386  H   ALA A 233      42.669  69.283  30.172  1.00 -0.05           H
ATOM   3387  HA  ALA A 233      40.063  68.692  29.335  1.00 -0.05           H
ATOM   3388  HB1 ALA A 233      41.211  67.189  27.859  1.00 -0.05           H
ATOM   3389  HB2 ALA A 233      42.581  68.195  28.279  1.00 -0.05           H
ATOM   3390  HB3 ALA A 233      42.274  66.569  29.059  1.00 -0.05           H
ATOM   3391  N   MET A 234      40.920  66.547  31.732  1.00 -0.09           N
ATOM   3392  CA  MET A 234      40.339  65.608  32.704  1.00 -0.09           C
ATOM   3393  C   MET A 234      39.451  66.300  33.735  1.00 -0.09           C
ATOM   3394  O   MET A 234      38.319  65.778  33.892  1.00 -0.09           O
ATOM   3395  CB  MET A 234      41.410  64.797  33.315  1.00 -0.09           C
ATOM   3396  CG  MET A 234      40.930  63.691  34.228  1.00 -0.09           C
ATOM   3397  SD  MET A 234      40.059  62.377  33.331  1.00 -0.09           S
ATOM   3398  CE  MET A 234      39.492  61.347  34.773  1.00 -0.09           C
ATOM   3399  H   MET A 234      41.926  66.623  31.781  1.00 -0.09           H
ATOM   3400  HA  MET A 234      39.638  64.983  32.151  1.00 -0.09           H
ATOM   3401  HB2 MET A 234      41.960  64.218  32.573  1.00 -0.09           H
ATOM   3402  HB3 MET A 234      42.200  65.384  33.784  1.00 -0.09           H
ATOM   3403  HG2 MET A 234      41.755  63.131  34.668  1.00 -0.09           H
ATOM   3404  HG3 MET A 234      40.334  64.107  35.040  1.00 -0.09           H
ATOM   3405  HE1 MET A 234      39.444  60.294  34.495  1.00 -0.09           H
ATOM   3406  HE2 MET A 234      40.204  61.497  35.584  1.00 -0.09           H
ATOM   3407  HE3 MET A 234      38.552  61.691  35.204  1.00 -0.09           H
ATOM   3408  N   THR A 235      39.822  67.454  34.343  1.00 -0.54           N
ATOM   3409  CA  THR A 235      38.980  68.314  35.273  1.00 -0.54           C
ATOM   3410  C   THR A 235      37.688  68.797  34.619  1.00 -0.54           C
ATOM   3411  O   THR A 235      36.621  68.677  35.184  1.00 -0.54           O
ATOM   3412  CB  THR A 235      39.786  69.531  35.778  1.00 -0.54           C
ATOM   3413  CG2 THR A 235      39.007  70.184  36.940  1.00 -0.54           C
ATOM   3414  OG1 THR A 235      40.980  68.979  36.346  1.00 -0.54           O
ATOM   3415  H   THR A 235      40.658  67.839  33.927  1.00 -0.54           H
ATOM   3416  HA  THR A 235      38.724  67.749  36.169  1.00 -0.54           H
ATOM   3417  HB  THR A 235      40.090  70.213  34.984  1.00 -0.54           H
ATOM   3418  HG1 THR A 235      41.660  69.056  35.672  1.00 -0.54           H
ATOM   3419 HG21 THR A 235      39.409  71.139  37.276  1.00 -0.54           H
ATOM   3420 HG22 THR A 235      37.985  70.441  36.663  1.00 -0.54           H
ATOM   3421 HG23 THR A 235      39.093  69.532  37.809  1.00 -0.54           H
ATOM   3422  N   MET A 236      37.779  69.156  33.353  1.00 -0.84           N
ATOM   3423  CA  MET A 236      36.559  69.559  32.636  1.00 -0.84           C
ATOM   3424  C   MET A 236      35.603  68.393  32.188  1.00 -0.84           C
ATOM   3425  O   MET A 236      34.442  68.604  32.332  1.00 -0.84           O
ATOM   3426  CB  MET A 236      37.045  70.436  31.527  1.00 -0.84           C
ATOM   3427  CG  MET A 236      35.889  71.052  30.793  1.00 -0.84           C
ATOM   3428  SD  MET A 236      36.532  71.994  29.311  1.00 -0.84           S
ATOM   3429  CE  MET A 236      37.106  70.618  28.203  1.00 -0.84           C
ATOM   3430  H   MET A 236      38.631  69.050  32.821  1.00 -0.84           H
ATOM   3431  HA  MET A 236      35.966  70.143  33.340  1.00 -0.84           H
ATOM   3432  HB2 MET A 236      37.871  71.109  31.755  1.00 -0.84           H
ATOM   3433  HB3 MET A 236      37.317  69.657  30.815  1.00 -0.84           H
ATOM   3434  HG2 MET A 236      35.105  70.388  30.428  1.00 -0.84           H
ATOM   3435  HG3 MET A 236      35.362  71.770  31.422  1.00 -0.84           H
ATOM   3436  HE1 MET A 236      36.262  69.951  28.026  1.00 -0.84           H
ATOM   3437  HE2 MET A 236      37.387  70.911  27.191  1.00 -0.84           H
ATOM   3438  HE3 MET A 236      37.967  70.181  28.708  1.00 -0.84           H
ATOM   3439  N   ASN A 237      36.173  67.228  31.932  1.00  0.02           N
ATOM   3440  CA  ASN A 237      35.286  66.005  31.843  1.00  0.02           C
ATOM   3441  C   ASN A 237      34.715  65.576  33.265  1.00  0.02           C
ATOM   3442  O   ASN A 237      33.596  65.124  33.343  1.00  0.02           O
ATOM   3443  CB  ASN A 237      35.982  64.829  31.188  1.00  0.02           C
ATOM   3444  CG  ASN A 237      36.046  64.901  29.678  1.00  0.02           C
ATOM   3445  ND2 ASN A 237      37.100  65.427  29.142  1.00  0.02           N
ATOM   3446  OD1 ASN A 237      35.100  64.690  28.931  1.00  0.02           O
ATOM   3447  H   ASN A 237      37.172  67.202  31.786  1.00  0.02           H
ATOM   3448  HA  ASN A 237      34.369  66.183  31.281  1.00  0.02           H
ATOM   3449  HB2 ASN A 237      36.937  64.674  31.689  1.00  0.02           H
ATOM   3450  HB3 ASN A 237      35.330  63.959  31.270  1.00  0.02           H
ATOM   3451 HD21 ASN A 237      37.193  65.417  28.137  1.00  0.02           H
ATOM   3452 HD22 ASN A 237      37.727  65.962  29.727  1.00  0.02           H
ATOM   3453  N   VAL A 238      35.384  65.711  34.349  1.00 -0.12           N
ATOM   3454  CA  VAL A 238      34.863  65.351  35.640  1.00 -0.12           C
ATOM   3455  C   VAL A 238      33.838  66.442  36.107  1.00 -0.12           C
ATOM   3456  O   VAL A 238      32.972  66.035  36.810  1.00 -0.12           O
ATOM   3457  CB  VAL A 238      36.006  65.253  36.665  1.00 -0.12           C
ATOM   3458  CG1 VAL A 238      35.692  65.558  38.124  1.00 -0.12           C
ATOM   3459  CG2 VAL A 238      36.626  63.890  36.426  1.00 -0.12           C
ATOM   3460  H   VAL A 238      36.383  65.857  34.310  1.00 -0.12           H
ATOM   3461  HA  VAL A 238      34.292  64.424  35.606  1.00 -0.12           H
ATOM   3462  HB  VAL A 238      36.805  65.961  36.443  1.00 -0.12           H
ATOM   3463 HG11 VAL A 238      36.577  65.376  38.734  1.00 -0.12           H
ATOM   3464 HG12 VAL A 238      35.301  66.568  38.245  1.00 -0.12           H
ATOM   3465 HG13 VAL A 238      34.887  64.904  38.459  1.00 -0.12           H
ATOM   3466 HG21 VAL A 238      37.287  63.794  35.565  1.00 -0.12           H
ATOM   3467 HG22 VAL A 238      37.349  63.642  37.203  1.00 -0.12           H
ATOM   3468 HG23 VAL A 238      35.965  63.032  36.545  1.00 -0.12           H
ATOM   3469  N   PHE A 239      33.984  67.698  35.654  1.00 -0.20           N
ATOM   3470  CA  PHE A 239      32.889  68.646  35.741  1.00 -0.20           C
ATOM   3471  C   PHE A 239      31.685  68.256  34.926  1.00 -0.20           C
ATOM   3472  O   PHE A 239      30.569  68.363  35.366  1.00 -0.20           O
ATOM   3473  CB  PHE A 239      33.381  70.009  35.316  1.00 -0.20           C
ATOM   3474  CG  PHE A 239      32.346  71.093  35.260  1.00 -0.20           C
ATOM   3475  CD1 PHE A 239      31.452  71.367  36.292  1.00 -0.20           C
ATOM   3476  CD2 PHE A 239      32.180  71.870  34.087  1.00 -0.20           C
ATOM   3477  CE1 PHE A 239      30.412  72.303  36.142  1.00 -0.20           C
ATOM   3478  CE2 PHE A 239      31.238  72.891  33.932  1.00 -0.20           C
ATOM   3479  CZ  PHE A 239      30.317  73.052  34.960  1.00 -0.20           C
ATOM   3480  H   PHE A 239      34.866  67.914  35.212  1.00 -0.20           H
ATOM   3481  HA  PHE A 239      32.594  68.657  36.790  1.00 -0.20           H
ATOM   3482  HB2 PHE A 239      34.198  70.256  35.994  1.00 -0.20           H
ATOM   3483  HB3 PHE A 239      33.913  70.086  34.367  1.00 -0.20           H
ATOM   3484  HD1 PHE A 239      31.640  70.783  37.181  1.00 -0.20           H
ATOM   3485  HD2 PHE A 239      32.857  71.607  33.288  1.00 -0.20           H
ATOM   3486  HE1 PHE A 239      29.842  72.554  37.024  1.00 -0.20           H
ATOM   3487  HE2 PHE A 239      31.218  73.457  33.012  1.00 -0.20           H
ATOM   3488  HZ  PHE A 239      29.546  73.795  34.820  1.00 -0.20           H
ATOM   3489  N   ALA A 240      31.836  67.932  33.680  1.00  0.01           N
ATOM   3490  CA  ALA A 240      30.756  67.490  32.846  1.00  0.01           C
ATOM   3491  C   ALA A 240      30.015  66.312  33.518  1.00  0.01           C
ATOM   3492  O   ALA A 240      28.795  66.296  33.531  1.00  0.01           O
ATOM   3493  CB  ALA A 240      31.296  67.129  31.424  1.00  0.01           C
ATOM   3494  H   ALA A 240      32.785  67.859  33.342  1.00  0.01           H
ATOM   3495  HA  ALA A 240      30.018  68.292  32.825  1.00  0.01           H
ATOM   3496  HB1 ALA A 240      31.870  67.884  30.887  1.00  0.01           H
ATOM   3497  HB2 ALA A 240      31.871  66.208  31.523  1.00  0.01           H
ATOM   3498  HB3 ALA A 240      30.403  66.991  30.814  1.00  0.01           H
ATOM   3499  N   LEU A 241      30.680  65.328  34.095  1.00  0.01           N
ATOM   3500  CA  LEU A 241      29.874  64.285  34.877  1.00  0.01           C
ATOM   3501  C   LEU A 241      29.154  64.865  36.139  1.00  0.01           C
ATOM   3502  O   LEU A 241      28.008  64.501  36.400  1.00  0.01           O
ATOM   3503  CB  LEU A 241      30.836  63.084  35.312  1.00  0.01           C
ATOM   3504  CG  LEU A 241      30.298  61.869  36.174  1.00  0.01           C
ATOM   3505  CD1 LEU A 241      29.031  61.288  35.591  1.00  0.01           C
ATOM   3506  CD2 LEU A 241      31.436  60.864  36.419  1.00  0.01           C
ATOM   3507  H   LEU A 241      31.688  65.364  34.146  1.00  0.01           H
ATOM   3508  HA  LEU A 241      29.168  63.833  34.180  1.00  0.01           H
ATOM   3509  HB2 LEU A 241      31.316  62.666  34.427  1.00  0.01           H
ATOM   3510  HB3 LEU A 241      31.598  63.556  35.932  1.00  0.01           H
ATOM   3511  HG  LEU A 241      30.011  62.238  37.159  1.00  0.01           H
ATOM   3512 HD11 LEU A 241      28.479  60.753  36.364  1.00  0.01           H
ATOM   3513 HD12 LEU A 241      28.395  62.150  35.390  1.00  0.01           H
ATOM   3514 HD13 LEU A 241      29.289  60.725  34.694  1.00  0.01           H
ATOM   3515 HD21 LEU A 241      31.711  60.397  35.473  1.00  0.01           H
ATOM   3516 HD22 LEU A 241      32.223  61.499  36.826  1.00  0.01           H
ATOM   3517 HD23 LEU A 241      31.196  60.153  37.208  1.00  0.01           H
ATOM   3518  N   GLY A 242      29.820  65.831  36.779  1.00  0.00           N
ATOM   3519  CA  GLY A 242      29.166  66.619  37.819  1.00  0.00           C
ATOM   3520  C   GLY A 242      27.787  67.237  37.352  1.00  0.00           C
ATOM   3521  O   GLY A 242      26.803  67.081  38.075  1.00  0.00           O
ATOM   3522  H   GLY A 242      30.704  66.184  36.440  1.00  0.00           H
ATOM   3523  HA2 GLY A 242      28.985  65.972  38.677  1.00  0.00           H
ATOM   3524  HA3 GLY A 242      29.842  67.439  38.062  1.00  0.00           H
ATOM   3525  N   VAL A 243      27.737  67.883  36.129  1.00 -0.01           N
ATOM   3526  CA  VAL A 243      26.443  68.352  35.609  1.00 -0.01           C
ATOM   3527  C   VAL A 243      25.530  67.195  35.307  1.00 -0.01           C
ATOM   3528  O   VAL A 243      24.361  67.233  35.634  1.00 -0.01           O
ATOM   3529  CB  VAL A 243      26.617  69.361  34.481  1.00 -0.01           C
ATOM   3530  CG1 VAL A 243      25.345  70.093  34.315  1.00 -0.01           C
ATOM   3531  CG2 VAL A 243      27.661  70.378  34.885  1.00 -0.01           C
ATOM   3532  H   VAL A 243      28.557  67.998  35.551  1.00 -0.01           H
ATOM   3533  HA  VAL A 243      25.941  68.856  36.435  1.00 -0.01           H
ATOM   3534  HB  VAL A 243      26.830  68.919  33.508  1.00 -0.01           H
ATOM   3535 HG11 VAL A 243      24.519  69.388  34.234  1.00 -0.01           H
ATOM   3536 HG12 VAL A 243      25.208  70.648  35.243  1.00 -0.01           H
ATOM   3537 HG13 VAL A 243      25.479  70.769  33.470  1.00 -0.01           H
ATOM   3538 HG21 VAL A 243      27.558  70.735  35.910  1.00 -0.01           H
ATOM   3539 HG22 VAL A 243      28.629  69.879  34.841  1.00 -0.01           H
ATOM   3540 HG23 VAL A 243      27.546  71.237  34.223  1.00 -0.01           H
ATOM   3541  N   TYR A 244      25.982  66.133  34.635  1.00  0.01           N
ATOM   3542  CA  TYR A 244      25.188  65.009  34.093  1.00  0.01           C
ATOM   3543  C   TYR A 244      24.441  64.159  35.157  1.00  0.01           C
ATOM   3544  O   TYR A 244      23.445  63.596  34.821  1.00  0.01           O
ATOM   3545  CB  TYR A 244      25.951  64.087  33.181  1.00  0.01           C
ATOM   3546  CG  TYR A 244      26.211  64.508  31.741  1.00  0.01           C
ATOM   3547  CD1 TYR A 244      27.442  64.737  31.187  1.00  0.01           C
ATOM   3548  CD2 TYR A 244      25.095  64.874  30.950  1.00  0.01           C
ATOM   3549  CE1 TYR A 244      27.604  65.431  29.911  1.00  0.01           C
ATOM   3550  CE2 TYR A 244      25.222  65.437  29.617  1.00  0.01           C
ATOM   3551  CZ  TYR A 244      26.475  65.689  29.103  1.00  0.01           C
ATOM   3552  OH  TYR A 244      26.623  66.167  27.818  1.00  0.01           O
ATOM   3553  H   TYR A 244      26.958  66.191  34.382  1.00  0.01           H
ATOM   3554  HA  TYR A 244      24.351  65.385  33.504  1.00  0.01           H
ATOM   3555  HB2 TYR A 244      26.880  63.754  33.643  1.00  0.01           H
ATOM   3556  HB3 TYR A 244      25.322  63.202  33.085  1.00  0.01           H
ATOM   3557  HD1 TYR A 244      28.318  64.508  31.776  1.00  0.01           H
ATOM   3558  HD2 TYR A 244      24.085  64.720  31.301  1.00  0.01           H
ATOM   3559  HE1 TYR A 244      28.587  65.413  29.465  1.00  0.01           H
ATOM   3560  HE2 TYR A 244      24.293  65.637  29.104  1.00  0.01           H
ATOM   3561  HH  TYR A 244      25.797  66.528  27.489  1.00  0.01           H
ATOM   3562  N   SER A 245      24.839  64.288  36.404  1.00  0.01           N
ATOM   3563  CA  SER A 245      24.269  63.533  37.546  1.00  0.01           C
ATOM   3564  C   SER A 245      23.505  64.342  38.578  1.00  0.01           C
ATOM   3565  O   SER A 245      22.603  63.838  39.221  1.00  0.01           O
ATOM   3566  CB  SER A 245      25.425  62.774  38.240  1.00  0.01           C
ATOM   3567  OG  SER A 245      26.336  63.720  38.651  1.00  0.01           O
ATOM   3568  H   SER A 245      25.531  64.998  36.600  1.00  0.01           H
ATOM   3569  HA  SER A 245      23.581  62.758  37.207  1.00  0.01           H
ATOM   3570  HB2 SER A 245      25.050  62.251  39.120  1.00  0.01           H
ATOM   3571  HB3 SER A 245      25.856  62.115  37.486  1.00  0.01           H
ATOM   3572  HG  SER A 245      26.824  64.100  37.917  1.00  0.01           H
ATOM   3573  N   ARG A 246      23.800  65.660  38.553  1.00  0.03           N
ATOM   3574  CA  ARG A 246      23.171  66.734  39.382  1.00  0.03           C
ATOM   3575  C   ARG A 246      22.117  67.598  38.602  1.00  0.03           C
ATOM   3576  O   ARG A 246      21.302  68.236  39.188  1.00  0.03           O
ATOM   3577  CB  ARG A 246      24.186  67.781  40.046  1.00  0.03           C
ATOM   3578  CG  ARG A 246      25.024  67.071  41.095  1.00  0.03           C
ATOM   3579  CD  ARG A 246      26.356  67.856  41.520  1.00  0.03           C
ATOM   3580  NE  ARG A 246      27.129  67.064  42.514  1.00  0.03           N
ATOM   3581  CZ  ARG A 246      26.899  66.879  43.813  1.00  0.03           C
ATOM   3582  NH1 ARG A 246      25.966  67.507  44.520  1.00  0.03           N
ATOM   3583  NH2 ARG A 246      27.594  66.057  44.545  1.00  0.03           N
ATOM   3584  H   ARG A 246      24.643  65.755  38.005  1.00  0.03           H
ATOM   3585  HA  ARG A 246      22.580  66.261  40.166  1.00  0.03           H
ATOM   3586  HB2 ARG A 246      24.835  68.212  39.283  1.00  0.03           H
ATOM   3587  HB3 ARG A 246      23.672  68.649  40.459  1.00  0.03           H
ATOM   3588  HG2 ARG A 246      24.417  67.012  41.998  1.00  0.03           H
ATOM   3589  HG3 ARG A 246      25.310  66.048  40.848  1.00  0.03           H
ATOM   3590  HD2 ARG A 246      26.987  67.809  40.633  1.00  0.03           H
ATOM   3591  HD3 ARG A 246      26.049  68.860  41.812  1.00  0.03           H
ATOM   3592  HE  ARG A 246      27.928  66.594  42.112  1.00  0.03           H
ATOM   3593 HH11 ARG A 246      25.362  68.163  44.045  1.00  0.03           H
ATOM   3594 HH12 ARG A 246      25.883  67.314  45.507  1.00  0.03           H
ATOM   3595 HH21 ARG A 246      28.144  65.412  43.997  1.00  0.03           H
ATOM   3596 HH22 ARG A 246      27.665  66.124  45.550  1.00  0.03           H
ATOM   3597  N   ARG A 247      21.987  67.351  37.269  1.00  0.00           N
ATOM   3598  CA  ARG A 247      20.945  67.994  36.393  1.00  0.00           C
ATOM   3599  C   ARG A 247      19.536  68.050  37.026  1.00  0.00           C
ATOM   3600  O   ARG A 247      18.958  69.174  37.016  1.00  0.00           O
ATOM   3601  CB  ARG A 247      21.036  67.325  34.973  1.00  0.00           C
ATOM   3602  CG  ARG A 247      19.941  68.028  34.108  1.00  0.00           C
ATOM   3603  CD  ARG A 247      19.952  67.424  32.711  1.00  0.00           C
ATOM   3604  NE  ARG A 247      18.999  68.130  31.827  1.00  0.00           N
ATOM   3605  CZ  ARG A 247      17.702  68.009  31.920  1.00  0.00           C
ATOM   3606  NH1 ARG A 247      17.119  67.234  32.800  1.00  0.00           N
ATOM   3607  NH2 ARG A 247      16.973  68.811  31.258  1.00  0.00           N
ATOM   3608  H   ARG A 247      22.754  66.829  36.869  1.00  0.00           H
ATOM   3609  HA  ARG A 247      21.233  69.040  36.284  1.00  0.00           H
ATOM   3610  HB2 ARG A 247      22.005  67.565  34.537  1.00  0.00           H
ATOM   3611  HB3 ARG A 247      20.824  66.258  35.043  1.00  0.00           H
ATOM   3612  HG2 ARG A 247      18.931  67.928  34.505  1.00  0.00           H
ATOM   3613  HG3 ARG A 247      20.185  69.068  33.887  1.00  0.00           H
ATOM   3614  HD2 ARG A 247      20.976  67.549  32.360  1.00  0.00           H
ATOM   3615  HD3 ARG A 247      19.655  66.378  32.789  1.00  0.00           H
ATOM   3616  HE  ARG A 247      19.466  68.837  31.277  1.00  0.00           H
ATOM   3617 HH11 ARG A 247      17.716  66.732  33.443  1.00  0.00           H
ATOM   3618 HH12 ARG A 247      16.112  67.170  32.844  1.00  0.00           H
ATOM   3619 HH21 ARG A 247      17.499  69.393  30.623  1.00  0.00           H
ATOM   3620 HH22 ARG A 247      15.975  68.862  31.408  1.00  0.00           H
ATOM   3621  N   ALA A 248      19.156  66.998  37.770  1.00  0.00           N
ATOM   3622  CA  ALA A 248      17.922  66.881  38.591  1.00  0.00           C
ATOM   3623  C   ALA A 248      17.763  68.049  39.599  1.00  0.00           C
ATOM   3624  O   ALA A 248      16.605  68.396  39.776  1.00  0.00           O
ATOM   3625  CB  ALA A 248      17.850  65.477  39.245  1.00  0.00           C
ATOM   3626  H   ALA A 248      19.813  66.241  37.890  1.00  0.00           H
ATOM   3627  HA  ALA A 248      17.067  66.925  37.915  1.00  0.00           H
ATOM   3628  HB1 ALA A 248      17.054  65.548  39.986  1.00  0.00           H
ATOM   3629  HB2 ALA A 248      17.580  64.664  38.572  1.00  0.00           H
ATOM   3630  HB3 ALA A 248      18.786  65.221  39.742  1.00  0.00           H
ATOM   3631  N   GLU A 249      18.729  68.655  40.245  1.00  0.01           N
ATOM   3632  CA  GLU A 249      18.508  69.811  41.167  1.00  0.01           C
ATOM   3633  C   GLU A 249      18.979  71.211  40.596  1.00  0.01           C
ATOM   3634  O   GLU A 249      18.514  72.256  41.027  1.00  0.01           O
ATOM   3635  CB  GLU A 249      19.211  69.533  42.479  1.00  0.01           C
ATOM   3636  CG  GLU A 249      19.013  70.539  43.570  1.00  0.01           C
ATOM   3637  CD  GLU A 249      19.618  70.047  44.889  1.00  0.01           C
ATOM   3638  OE1 GLU A 249      19.361  68.848  45.180  1.00  0.01           O
ATOM   3639  OE2 GLU A 249      20.493  70.713  45.441  1.00  0.01           O
ATOM   3640  H   GLU A 249      19.684  68.330  40.180  1.00  0.01           H
ATOM   3641  HA  GLU A 249      17.434  69.873  41.345  1.00  0.01           H
ATOM   3642  HB2 GLU A 249      18.919  68.528  42.784  1.00  0.01           H
ATOM   3643  HB3 GLU A 249      20.297  69.533  42.385  1.00  0.01           H
ATOM   3644  HG2 GLU A 249      19.514  71.485  43.363  1.00  0.01           H
ATOM   3645  HG3 GLU A 249      17.956  70.797  43.637  1.00  0.01           H
ATOM   3646  N   PHE A 250      19.916  71.178  39.636  1.00  0.00           N
ATOM   3647  CA  PHE A 250      20.408  72.416  39.076  1.00  0.00           C
ATOM   3648  C   PHE A 250      19.372  73.151  38.227  1.00  0.00           C
ATOM   3649  O   PHE A 250      19.391  74.442  38.200  1.00  0.00           O
ATOM   3650  CB  PHE A 250      21.728  72.180  38.203  1.00  0.00           C
ATOM   3651  CG  PHE A 250      22.997  71.975  39.010  1.00  0.00           C
ATOM   3652  CD1 PHE A 250      23.045  71.813  40.427  1.00  0.00           C
ATOM   3653  CD2 PHE A 250      24.146  71.710  38.262  1.00  0.00           C
ATOM   3654  CE1 PHE A 250      24.307  71.551  41.025  1.00  0.00           C
ATOM   3655  CE2 PHE A 250      25.364  71.337  38.866  1.00  0.00           C
ATOM   3656  CZ  PHE A 250      25.450  71.323  40.285  1.00  0.00           C
ATOM   3657  H   PHE A 250      20.309  70.311  39.297  1.00  0.00           H
ATOM   3658  HA  PHE A 250      20.640  73.127  39.868  1.00  0.00           H
ATOM   3659  HB2 PHE A 250      21.474  71.383  37.504  1.00  0.00           H
ATOM   3660  HB3 PHE A 250      21.758  73.149  37.705  1.00  0.00           H
ATOM   3661  HD1 PHE A 250      22.195  71.894  41.089  1.00  0.00           H
ATOM   3662  HD2 PHE A 250      24.025  71.677  37.190  1.00  0.00           H
ATOM   3663  HE1 PHE A 250      24.404  71.455  42.097  1.00  0.00           H
ATOM   3664  HE2 PHE A 250      26.288  71.216  38.320  1.00  0.00           H
ATOM   3665  HZ  PHE A 250      26.394  71.298  40.809  1.00  0.00           H
ATOM   3666  N   THR A 251      18.369  72.484  37.601  1.00  0.00           N
ATOM   3667  CA  THR A 251      17.122  73.084  36.998  1.00  0.00           C
ATOM   3668  C   THR A 251      16.481  74.133  37.874  1.00  0.00           C
ATOM   3669  O   THR A 251      16.063  75.213  37.391  1.00  0.00           O
ATOM   3670  CB  THR A 251      16.072  72.010  36.613  1.00  0.00           C
ATOM   3671  CG2 THR A 251      16.577  71.180  35.429  1.00  0.00           C
ATOM   3672  OG1 THR A 251      15.934  71.232  37.808  1.00  0.00           O
ATOM   3673  H   THR A 251      18.279  71.478  37.617  1.00  0.00           H
ATOM   3674  HA  THR A 251      17.393  73.598  36.076  1.00  0.00           H
ATOM   3675  HB  THR A 251      15.078  72.418  36.429  1.00  0.00           H
ATOM   3676  HG1 THR A 251      15.369  70.464  37.698  1.00  0.00           H
ATOM   3677 HG21 THR A 251      17.424  70.666  35.884  1.00  0.00           H
ATOM   3678 HG22 THR A 251      15.775  70.483  35.187  1.00  0.00           H
ATOM   3679 HG23 THR A 251      16.892  71.762  34.563  1.00  0.00           H
ATOM   3680  N   GLU A 252      16.363  73.852  39.162  1.00  0.00           N
ATOM   3681  CA  GLU A 252      15.902  74.690  40.228  1.00  0.00           C
ATOM   3682  C   GLU A 252      17.034  75.620  40.797  1.00  0.00           C
ATOM   3683  O   GLU A 252      16.814  76.862  40.762  1.00  0.00           O
ATOM   3684  CB  GLU A 252      15.201  73.795  41.213  1.00  0.00           C
ATOM   3685  CG  GLU A 252      14.856  74.522  42.467  1.00  0.00           C
ATOM   3686  CD  GLU A 252      13.740  73.937  43.316  1.00  0.00           C
ATOM   3687  OE1 GLU A 252      13.481  72.721  43.195  1.00  0.00           O
ATOM   3688  OE2 GLU A 252      13.025  74.735  43.969  1.00  0.00           O
ATOM   3689  H   GLU A 252      16.872  73.030  39.451  1.00  0.00           H
ATOM   3690  HA  GLU A 252      15.091  75.357  39.937  1.00  0.00           H
ATOM   3691  HB2 GLU A 252      14.330  73.345  40.735  1.00  0.00           H
ATOM   3692  HB3 GLU A 252      15.726  72.859  41.405  1.00  0.00           H
ATOM   3693  HG2 GLU A 252      15.728  74.675  43.103  1.00  0.00           H
ATOM   3694  HG3 GLU A 252      14.495  75.512  42.191  1.00  0.00           H
ATOM   3695  N   ARG A 253      18.204  75.144  41.155  1.00  0.01           N
ATOM   3696  CA  ARG A 253      19.294  76.000  41.769  1.00  0.01           C
ATOM   3697  C   ARG A 253      19.827  77.172  40.905  1.00  0.01           C
ATOM   3698  O   ARG A 253      20.048  78.266  41.387  1.00  0.01           O
ATOM   3699  CB  ARG A 253      20.443  75.094  42.278  1.00  0.01           C
ATOM   3700  CG  ARG A 253      21.397  75.862  43.230  1.00  0.01           C
ATOM   3701  CD  ARG A 253      22.293  74.799  43.938  1.00  0.01           C
ATOM   3702  NE  ARG A 253      23.085  75.452  44.981  1.00  0.01           N
ATOM   3703  CZ  ARG A 253      23.565  74.925  46.136  1.00  0.01           C
ATOM   3704  NH1 ARG A 253      23.505  73.715  46.494  1.00  0.01           N
ATOM   3705  NH2 ARG A 253      24.062  75.788  47.035  1.00  0.01           N
ATOM   3706  H   ARG A 253      18.330  74.144  41.105  1.00  0.01           H
ATOM   3707  HA  ARG A 253      18.869  76.609  42.566  1.00  0.01           H
ATOM   3708  HB2 ARG A 253      19.997  74.296  42.871  1.00  0.01           H
ATOM   3709  HB3 ARG A 253      21.036  74.686  41.460  1.00  0.01           H
ATOM   3710  HG2 ARG A 253      21.984  76.618  42.708  1.00  0.01           H
ATOM   3711  HG3 ARG A 253      20.855  76.355  44.037  1.00  0.01           H
ATOM   3712  HD2 ARG A 253      21.802  73.940  44.395  1.00  0.01           H
ATOM   3713  HD3 ARG A 253      23.010  74.489  43.178  1.00  0.01           H
ATOM   3714  HE  ARG A 253      23.232  76.443  44.852  1.00  0.01           H
ATOM   3715 HH11 ARG A 253      23.364  72.955  45.843  1.00  0.01           H
ATOM   3716 HH12 ARG A 253      23.955  73.372  47.331  1.00  0.01           H
ATOM   3717 HH21 ARG A 253      24.175  76.746  46.735  1.00  0.01           H
ATOM   3718 HH22 ARG A 253      24.451  75.440  47.901  1.00  0.01           H
ATOM   3719  N   PHE A 254      20.105  76.941  39.616  1.00  0.01           N
ATOM   3720  CA  PHE A 254      20.623  77.893  38.625  1.00  0.01           C
ATOM   3721  C   PHE A 254      19.611  78.256  37.562  1.00  0.01           C
ATOM   3722  O   PHE A 254      19.551  79.475  37.269  1.00  0.01           O
ATOM   3723  CB  PHE A 254      21.957  77.412  38.057  1.00  0.01           C
ATOM   3724  CG  PHE A 254      22.923  77.249  39.267  1.00  0.01           C
ATOM   3725  CD1 PHE A 254      23.655  78.265  39.874  1.00  0.01           C
ATOM   3726  CD2 PHE A 254      23.176  75.923  39.739  1.00  0.01           C
ATOM   3727  CE1 PHE A 254      24.455  78.034  41.021  1.00  0.01           C
ATOM   3728  CE2 PHE A 254      24.041  75.689  40.790  1.00  0.01           C
ATOM   3729  CZ  PHE A 254      24.623  76.749  41.451  1.00  0.01           C
ATOM   3730  H   PHE A 254      19.991  75.975  39.345  1.00  0.01           H
ATOM   3731  HA  PHE A 254      20.898  78.811  39.143  1.00  0.01           H
ATOM   3732  HB2 PHE A 254      22.007  76.433  37.581  1.00  0.01           H
ATOM   3733  HB3 PHE A 254      22.407  78.055  37.302  1.00  0.01           H
ATOM   3734  HD1 PHE A 254      23.540  79.267  39.489  1.00  0.01           H
ATOM   3735  HD2 PHE A 254      22.913  75.024  39.201  1.00  0.01           H
ATOM   3736  HE1 PHE A 254      24.929  78.910  41.440  1.00  0.01           H
ATOM   3737  HE2 PHE A 254      24.146  74.667  41.121  1.00  0.01           H
ATOM   3738  HZ  PHE A 254      25.340  76.491  42.216  1.00  0.01           H
ATOM   3739  N   GLY A 255      18.924  77.289  36.928  1.00  0.00           N
ATOM   3740  CA  GLY A 255      18.112  77.531  35.714  1.00  0.00           C
ATOM   3741  C   GLY A 255      17.870  76.265  34.922  1.00  0.00           C
ATOM   3742  O   GLY A 255      18.817  75.586  34.489  1.00  0.00           O
ATOM   3743  H   GLY A 255      19.113  76.327  37.171  1.00  0.00           H
ATOM   3744  HA2 GLY A 255      17.172  78.030  35.946  1.00  0.00           H
ATOM   3745  HA3 GLY A 255      18.471  78.348  35.089  1.00  0.00           H
ATOM   3746  N   ALA A 256      16.618  75.989  34.613  1.00  0.00           N
ATOM   3747  CA  ALA A 256      16.264  74.838  33.718  1.00  0.00           C
ATOM   3748  C   ALA A 256      16.921  74.877  32.288  1.00  0.00           C
ATOM   3749  O   ALA A 256      17.692  73.965  31.965  1.00  0.00           O
ATOM   3750  CB  ALA A 256      14.753  74.694  33.690  1.00  0.00           C
ATOM   3751  H   ALA A 256      15.957  76.745  34.726  1.00  0.00           H
ATOM   3752  HA  ALA A 256      16.541  73.929  34.252  1.00  0.00           H
ATOM   3753  HB1 ALA A 256      14.392  73.685  33.489  1.00  0.00           H
ATOM   3754  HB2 ALA A 256      14.300  75.007  34.631  1.00  0.00           H
ATOM   3755  HB3 ALA A 256      14.392  75.438  32.980  1.00  0.00           H
ATOM   3756  N   GLU A 257      16.680  75.995  31.595  1.00  0.01           N
ATOM   3757  CA  GLU A 257      17.457  76.321  30.441  1.00  0.01           C
ATOM   3758  C   GLU A 257      18.942  76.664  30.743  1.00  0.01           C
ATOM   3759  O   GLU A 257      19.755  76.420  29.871  1.00  0.01           O
ATOM   3760  CB  GLU A 257      16.846  77.517  29.669  1.00  0.01           C
ATOM   3761  CG  GLU A 257      15.420  77.307  29.148  1.00  0.01           C
ATOM   3762  CD  GLU A 257      14.866  78.480  28.252  1.00  0.01           C
ATOM   3763  OE1 GLU A 257      13.725  78.968  28.469  1.00  0.01           O
ATOM   3764  OE2 GLU A 257      15.615  78.909  27.361  1.00  0.01           O
ATOM   3765  H   GLU A 257      15.884  76.534  31.906  1.00  0.01           H
ATOM   3766  HA  GLU A 257      17.529  75.460  29.776  1.00  0.01           H
ATOM   3767  HB2 GLU A 257      16.862  78.436  30.256  1.00  0.01           H
ATOM   3768  HB3 GLU A 257      17.491  77.620  28.796  1.00  0.01           H
ATOM   3769  HG2 GLU A 257      15.494  76.342  28.646  1.00  0.01           H
ATOM   3770  HG3 GLU A 257      14.676  77.195  29.937  1.00  0.01           H
ATOM   3771  N   PHE A 258      19.308  77.217  31.878  1.00  0.01           N
ATOM   3772  CA  PHE A 258      20.703  77.443  32.201  1.00  0.01           C
ATOM   3773  C   PHE A 258      21.593  76.182  32.224  1.00  0.01           C
ATOM   3774  O   PHE A 258      22.667  76.274  31.584  1.00  0.01           O
ATOM   3775  CB  PHE A 258      20.913  78.296  33.430  1.00  0.01           C
ATOM   3776  CG  PHE A 258      22.348  78.565  33.838  1.00  0.01           C
ATOM   3777  CD1 PHE A 258      23.093  79.631  33.321  1.00  0.01           C
ATOM   3778  CD2 PHE A 258      23.005  77.592  34.718  1.00  0.01           C
ATOM   3779  CE1 PHE A 258      24.414  79.766  33.650  1.00  0.01           C
ATOM   3780  CE2 PHE A 258      24.303  77.820  35.153  1.00  0.01           C
ATOM   3781  CZ  PHE A 258      25.013  78.871  34.561  1.00  0.01           C
ATOM   3782  H   PHE A 258      18.699  77.571  32.602  1.00  0.01           H
ATOM   3783  HA  PHE A 258      21.106  77.973  31.337  1.00  0.01           H
ATOM   3784  HB2 PHE A 258      20.495  79.290  33.268  1.00  0.01           H
ATOM   3785  HB3 PHE A 258      20.447  77.954  34.354  1.00  0.01           H
ATOM   3786  HD1 PHE A 258      22.656  80.325  32.617  1.00  0.01           H
ATOM   3787  HD2 PHE A 258      22.473  76.743  35.121  1.00  0.01           H
ATOM   3788  HE1 PHE A 258      24.971  80.632  33.323  1.00  0.01           H
ATOM   3789  HE2 PHE A 258      24.755  77.135  35.854  1.00  0.01           H
ATOM   3790  HZ  PHE A 258      26.042  79.091  34.803  1.00  0.01           H
ATOM   3791  N   VAL A 259      21.104  75.068  32.751  1.00  0.00           N
ATOM   3792  CA  VAL A 259      21.868  73.787  32.863  1.00  0.00           C
ATOM   3793  C   VAL A 259      21.898  73.009  31.537  1.00  0.00           C
ATOM   3794  O   VAL A 259      22.924  72.406  31.227  1.00  0.00           O
ATOM   3795  CB  VAL A 259      21.291  72.872  33.970  1.00  0.00           C
ATOM   3796  CG1 VAL A 259      20.042  72.052  33.572  1.00  0.00           C
ATOM   3797  CG2 VAL A 259      22.314  71.823  34.343  1.00  0.00           C
ATOM   3798  H   VAL A 259      20.279  75.091  33.333  1.00  0.00           H
ATOM   3799  HA  VAL A 259      22.913  73.923  33.141  1.00  0.00           H
ATOM   3800  HB  VAL A 259      21.008  73.490  34.823  1.00  0.00           H
ATOM   3801 HG11 VAL A 259      20.369  71.210  32.961  1.00  0.00           H
ATOM   3802 HG12 VAL A 259      19.598  71.592  34.455  1.00  0.00           H
ATOM   3803 HG13 VAL A 259      19.270  72.654  33.093  1.00  0.00           H
ATOM   3804 HG21 VAL A 259      21.965  71.064  35.043  1.00  0.00           H
ATOM   3805 HG22 VAL A 259      22.603  71.201  33.496  1.00  0.00           H
ATOM   3806 HG23 VAL A 259      23.218  72.297  34.726  1.00  0.00           H
ATOM   3807  N   ASP A 260      20.828  73.065  30.759  1.00  0.01           N
ATOM   3808  CA  ASP A 260      20.766  72.677  29.351  1.00  0.01           C
ATOM   3809  C   ASP A 260      21.651  73.558  28.427  1.00  0.01           C
ATOM   3810  O   ASP A 260      22.178  73.050  27.438  1.00  0.01           O
ATOM   3811  CB  ASP A 260      19.357  72.425  28.869  1.00  0.01           C
ATOM   3812  CG  ASP A 260      18.639  71.289  29.611  1.00  0.01           C
ATOM   3813  OD1 ASP A 260      17.395  71.188  29.623  1.00  0.01           O
ATOM   3814  OD2 ASP A 260      19.274  70.301  30.074  1.00  0.01           O
ATOM   3815  H   ASP A 260      20.082  73.614  31.161  1.00  0.01           H
ATOM   3816  HA  ASP A 260      21.265  71.708  29.358  1.00  0.01           H
ATOM   3817  HB2 ASP A 260      18.785  73.332  29.067  1.00  0.01           H
ATOM   3818  HB3 ASP A 260      19.355  72.155  27.813  1.00  0.01           H
ATOM   3819  N   GLY A 261      21.931  74.846  28.688  1.00  0.00           N
ATOM   3820  CA  GLY A 261      22.892  75.623  27.947  1.00  0.00           C
ATOM   3821  C   GLY A 261      24.262  75.363  28.380  1.00  0.00           C
ATOM   3822  O   GLY A 261      25.117  75.229  27.559  1.00  0.00           O
ATOM   3823  H   GLY A 261      21.580  75.173  29.577  1.00  0.00           H
ATOM   3824  HA2 GLY A 261      22.762  75.473  26.875  1.00  0.00           H
ATOM   3825  HA3 GLY A 261      22.711  76.672  28.178  1.00  0.00           H
ATOM   3826  N   LEU A 262      24.476  75.073  29.706  1.00 -0.03           N
ATOM   3827  CA  LEU A 262      25.713  74.583  30.261  1.00 -0.03           C
ATOM   3828  C   LEU A 262      26.268  73.284  29.706  1.00 -0.03           C
ATOM   3829  O   LEU A 262      27.438  73.232  29.415  1.00 -0.03           O
ATOM   3830  CB  LEU A 262      25.411  74.630  31.772  1.00 -0.03           C
ATOM   3831  CG  LEU A 262      26.536  74.523  32.770  1.00 -0.03           C
ATOM   3832  CD1 LEU A 262      27.239  75.864  32.960  1.00 -0.03           C
ATOM   3833  CD2 LEU A 262      25.861  74.211  34.169  1.00 -0.03           C
ATOM   3834  H   LEU A 262      23.799  75.460  30.347  1.00 -0.03           H
ATOM   3835  HA  LEU A 262      26.512  75.310  30.115  1.00 -0.03           H
ATOM   3836  HB2 LEU A 262      24.833  75.524  32.007  1.00 -0.03           H
ATOM   3837  HB3 LEU A 262      24.797  73.789  32.093  1.00 -0.03           H
ATOM   3838  HG  LEU A 262      27.217  73.734  32.450  1.00 -0.03           H
ATOM   3839 HD11 LEU A 262      28.155  75.654  33.514  1.00 -0.03           H
ATOM   3840 HD12 LEU A 262      27.535  76.345  32.028  1.00 -0.03           H
ATOM   3841 HD13 LEU A 262      26.613  76.570  33.505  1.00 -0.03           H
ATOM   3842 HD21 LEU A 262      25.146  75.010  34.364  1.00 -0.03           H
ATOM   3843 HD22 LEU A 262      25.266  73.299  34.217  1.00 -0.03           H
ATOM   3844 HD23 LEU A 262      26.679  74.178  34.889  1.00 -0.03           H
ATOM   3845  N   LEU A 263      25.341  72.321  29.505  1.00  0.01           N
ATOM   3846  CA  LEU A 263      25.552  71.098  28.854  1.00  0.01           C
ATOM   3847  C   LEU A 263      25.734  71.160  27.350  1.00  0.01           C
ATOM   3848  O   LEU A 263      26.274  70.178  26.796  1.00  0.01           O
ATOM   3849  CB  LEU A 263      24.422  70.119  29.270  1.00  0.01           C
ATOM   3850  CG  LEU A 263      24.414  69.580  30.726  1.00  0.01           C
ATOM   3851  CD1 LEU A 263      23.105  68.746  30.957  1.00  0.01           C
ATOM   3852  CD2 LEU A 263      25.592  68.637  30.972  1.00  0.01           C
ATOM   3853  H   LEU A 263      24.460  72.379  29.996  1.00  0.01           H
ATOM   3854  HA  LEU A 263      26.523  70.828  29.270  1.00  0.01           H
ATOM   3855  HB2 LEU A 263      23.455  70.585  29.081  1.00  0.01           H
ATOM   3856  HB3 LEU A 263      24.491  69.248  28.618  1.00  0.01           H
ATOM   3857  HG  LEU A 263      24.439  70.435  31.401  1.00  0.01           H
ATOM   3858 HD11 LEU A 263      22.243  69.413  30.947  1.00  0.01           H
ATOM   3859 HD12 LEU A 263      23.005  67.846  30.350  1.00  0.01           H
ATOM   3860 HD13 LEU A 263      23.132  68.417  31.996  1.00  0.01           H
ATOM   3861 HD21 LEU A 263      26.551  69.152  30.927  1.00  0.01           H
ATOM   3862 HD22 LEU A 263      25.464  68.077  31.899  1.00  0.01           H
ATOM   3863 HD23 LEU A 263      25.616  67.978  30.104  1.00  0.01           H
ATOM   3864  N   ALA A 264      25.230  72.161  26.687  1.00  0.01           N
ATOM   3865  CA  ALA A 264      25.432  72.471  25.250  1.00  0.01           C
ATOM   3866  C   ALA A 264      26.891  73.016  25.029  1.00  0.01           C
ATOM   3867  O   ALA A 264      27.664  72.665  24.143  1.00  0.01           O
ATOM   3868  CB  ALA A 264      24.271  73.387  24.749  1.00  0.01           C
ATOM   3869  H   ALA A 264      24.780  72.863  27.258  1.00  0.01           H
ATOM   3870  HA  ALA A 264      25.304  71.571  24.648  1.00  0.01           H
ATOM   3871  HB1 ALA A 264      23.338  72.824  24.780  1.00  0.01           H
ATOM   3872  HB2 ALA A 264      24.174  74.224  25.440  1.00  0.01           H
ATOM   3873  HB3 ALA A 264      24.438  73.694  23.716  1.00  0.01           H
ATOM   3874  N   GLY A 265      27.249  73.866  25.985  1.00  0.00           N
ATOM   3875  CA  GLY A 265      28.590  74.580  25.966  1.00  0.00           C
ATOM   3876  C   GLY A 265      29.798  73.708  26.351  1.00  0.00           C
ATOM   3877  O   GLY A 265      30.910  73.866  25.791  1.00  0.00           O
ATOM   3878  H   GLY A 265      26.547  74.303  26.565  1.00  0.00           H
ATOM   3879  HA2 GLY A 265      28.871  74.911  24.966  1.00  0.00           H
ATOM   3880  HA3 GLY A 265      28.565  75.544  26.475  1.00  0.00           H
ATOM   3881  N   LEU A 266      29.662  72.770  27.273  1.00 -0.06           N
ATOM   3882  CA  LEU A 266      30.477  71.657  27.653  1.00 -0.06           C
ATOM   3883  C   LEU A 266      30.734  70.726  26.484  1.00 -0.06           C
ATOM   3884  O   LEU A 266      31.884  70.241  26.328  1.00 -0.06           O
ATOM   3885  CB  LEU A 266      30.019  70.987  28.917  1.00 -0.06           C
ATOM   3886  CG  LEU A 266      30.526  71.655  30.212  1.00 -0.06           C
ATOM   3887  CD1 LEU A 266      29.721  70.996  31.321  1.00 -0.06           C
ATOM   3888  CD2 LEU A 266      31.984  71.250  30.358  1.00 -0.06           C
ATOM   3889  H   LEU A 266      28.919  72.974  27.926  1.00 -0.06           H
ATOM   3890  HA  LEU A 266      31.413  72.172  27.868  1.00 -0.06           H
ATOM   3891  HB2 LEU A 266      28.937  70.869  28.869  1.00 -0.06           H
ATOM   3892  HB3 LEU A 266      30.326  69.942  28.872  1.00 -0.06           H
ATOM   3893  HG  LEU A 266      30.316  72.724  30.220  1.00 -0.06           H
ATOM   3894 HD11 LEU A 266      29.836  69.924  31.160  1.00 -0.06           H
ATOM   3895 HD12 LEU A 266      30.028  71.265  32.332  1.00 -0.06           H
ATOM   3896 HD13 LEU A 266      28.686  71.327  31.235  1.00 -0.06           H
ATOM   3897 HD21 LEU A 266      32.622  71.387  29.485  1.00 -0.06           H
ATOM   3898 HD22 LEU A 266      32.442  71.831  31.159  1.00 -0.06           H
ATOM   3899 HD23 LEU A 266      32.017  70.185  30.591  1.00 -0.06           H
ATOM   3900  N   GLY A 267      29.752  70.480  25.601  1.00  0.00           N
ATOM   3901  CA  GLY A 267      29.839  69.628  24.399  1.00  0.00           C
ATOM   3902  C   GLY A 267      30.928  69.960  23.491  1.00  0.00           C
ATOM   3903  O   GLY A 267      31.879  69.178  23.325  1.00  0.00           O
ATOM   3904  H   GLY A 267      28.928  71.030  25.795  1.00  0.00           H
ATOM   3905  HA2 GLY A 267      29.934  68.562  24.608  1.00  0.00           H
ATOM   3906  HA3 GLY A 267      28.950  69.665  23.771  1.00  0.00           H
ATOM   3907  N   SER A 268      30.873  71.185  22.983  1.00  0.00           N
ATOM   3908  CA  SER A 268      31.966  71.891  22.222  1.00  0.00           C
ATOM   3909  C   SER A 268      33.252  72.345  22.940  1.00  0.00           C
ATOM   3910  O   SER A 268      34.229  72.656  22.246  1.00  0.00           O
ATOM   3911  CB  SER A 268      31.333  73.133  21.555  1.00  0.00           C
ATOM   3912  OG  SER A 268      31.948  73.619  20.378  1.00  0.00           O
ATOM   3913  H   SER A 268      30.114  71.815  23.198  1.00  0.00           H
ATOM   3914  HA  SER A 268      32.209  71.179  21.433  1.00  0.00           H
ATOM   3915  HB2 SER A 268      30.328  72.821  21.269  1.00  0.00           H
ATOM   3916  HB3 SER A 268      31.283  74.002  22.211  1.00  0.00           H
ATOM   3917  HG  SER A 268      31.504  74.425  20.104  1.00  0.00           H
ATOM   3918  N   ALA A 269      33.229  72.416  24.300  1.00 -0.09           N
ATOM   3919  CA  ALA A 269      34.388  72.719  25.008  1.00 -0.09           C
ATOM   3920  C   ALA A 269      35.456  71.637  25.020  1.00 -0.09           C
ATOM   3921  O   ALA A 269      36.630  71.977  25.015  1.00 -0.09           O
ATOM   3922  CB  ALA A 269      33.980  72.998  26.446  1.00 -0.09           C
ATOM   3923  H   ALA A 269      32.363  72.375  24.817  1.00 -0.09           H
ATOM   3924  HA  ALA A 269      34.919  73.604  24.659  1.00 -0.09           H
ATOM   3925  HB1 ALA A 269      33.409  73.926  26.452  1.00 -0.09           H
ATOM   3926  HB2 ALA A 269      33.446  72.183  26.935  1.00 -0.09           H
ATOM   3927  HB3 ALA A 269      34.758  73.092  27.204  1.00 -0.09           H
ATOM   3928  N   GLN A 270      34.989  70.392  24.917  1.00  0.01           N
ATOM   3929  CA  GLN A 270      35.797  69.161  24.917  1.00  0.01           C
ATOM   3930  C   GLN A 270      36.646  69.149  23.617  1.00  0.01           C
ATOM   3931  O   GLN A 270      37.853  69.182  23.511  1.00  0.01           O
ATOM   3932  CB  GLN A 270      35.081  67.879  25.095  1.00  0.01           C
ATOM   3933  CG  GLN A 270      34.392  67.623  26.416  1.00  0.01           C
ATOM   3934  CD  GLN A 270      33.123  66.853  26.224  1.00  0.01           C
ATOM   3935  NE2 GLN A 270      31.952  67.514  26.517  1.00  0.01           N
ATOM   3936  OE1 GLN A 270      33.113  65.678  25.879  1.00  0.01           O
ATOM   3937  H   GLN A 270      33.993  70.289  25.051  1.00  0.01           H
ATOM   3938  HA  GLN A 270      36.522  69.293  25.720  1.00  0.01           H
ATOM   3939  HB2 GLN A 270      34.316  67.763  24.327  1.00  0.01           H
ATOM   3940  HB3 GLN A 270      35.778  67.053  24.956  1.00  0.01           H
ATOM   3941  HG2 GLN A 270      35.021  67.153  27.173  1.00  0.01           H
ATOM   3942  HG3 GLN A 270      34.236  68.620  26.826  1.00  0.01           H
ATOM   3943 HE21 GLN A 270      31.044  67.142  26.280  1.00  0.01           H
ATOM   3944 HE22 GLN A 270      32.059  68.517  26.568  1.00  0.01           H
ATOM   3945  N   GLU A 271      35.912  69.387  22.513  1.00  0.00           N
ATOM   3946  CA  GLU A 271      36.364  69.457  21.127  1.00  0.00           C
ATOM   3947  C   GLU A 271      37.243  70.672  20.837  1.00  0.00           C
ATOM   3948  O   GLU A 271      38.200  70.581  20.046  1.00  0.00           O
ATOM   3949  CB  GLU A 271      35.160  69.191  20.185  1.00  0.00           C
ATOM   3950  CG  GLU A 271      35.582  68.834  18.732  1.00  0.00           C
ATOM   3951  CD  GLU A 271      35.939  67.396  18.506  1.00  0.00           C
ATOM   3952  OE1 GLU A 271      36.113  66.558  19.450  1.00  0.00           O
ATOM   3953  OE2 GLU A 271      36.136  66.944  17.342  1.00  0.00           O
ATOM   3954  H   GLU A 271      34.926  69.538  22.668  1.00  0.00           H
ATOM   3955  HA  GLU A 271      37.026  68.601  21.003  1.00  0.00           H
ATOM   3956  HB2 GLU A 271      34.542  68.390  20.590  1.00  0.00           H
ATOM   3957  HB3 GLU A 271      34.690  70.168  20.074  1.00  0.00           H
ATOM   3958  HG2 GLU A 271      34.741  69.154  18.115  1.00  0.00           H
ATOM   3959  HG3 GLU A 271      36.396  69.397  18.275  1.00  0.00           H
ATOM   3960  N   THR A 272      36.968  71.743  21.554  1.00 -0.03           N
ATOM   3961  CA  THR A 272      37.821  72.897  21.653  1.00 -0.03           C
ATOM   3962  C   THR A 272      39.092  72.742  22.542  1.00 -0.03           C
ATOM   3963  O   THR A 272      40.161  73.101  22.085  1.00 -0.03           O
ATOM   3964  CB  THR A 272      37.118  74.094  22.160  1.00 -0.03           C
ATOM   3965  CG2 THR A 272      37.938  75.303  22.573  1.00 -0.03           C
ATOM   3966  OG1 THR A 272      36.072  74.660  21.395  1.00 -0.03           O
ATOM   3967  H   THR A 272      36.254  71.660  22.263  1.00 -0.03           H
ATOM   3968  HA  THR A 272      38.239  73.174  20.686  1.00 -0.03           H
ATOM   3969  HB  THR A 272      36.628  73.730  23.063  1.00 -0.03           H
ATOM   3970  HG1 THR A 272      35.368  74.024  21.543  1.00 -0.03           H
ATOM   3971 HG21 THR A 272      38.742  75.465  21.855  1.00 -0.03           H
ATOM   3972 HG22 THR A 272      37.327  76.193  22.720  1.00 -0.03           H
ATOM   3973 HG23 THR A 272      38.421  75.048  23.517  1.00 -0.03           H
ATOM   3974  N   VAL A 273      39.078  71.878  23.609  1.00 -0.14           N
ATOM   3975  CA  VAL A 273      40.307  71.521  24.318  1.00 -0.14           C
ATOM   3976  C   VAL A 273      41.206  70.532  23.585  1.00 -0.14           C
ATOM   3977  O   VAL A 273      42.429  70.500  23.645  1.00 -0.14           O
ATOM   3978  CB  VAL A 273      40.055  71.033  25.776  1.00 -0.14           C
ATOM   3979  CG1 VAL A 273      41.185  70.222  26.559  1.00 -0.14           C
ATOM   3980  CG2 VAL A 273      39.755  72.361  26.574  1.00 -0.14           C
ATOM   3981  H   VAL A 273      38.204  71.510  23.957  1.00 -0.14           H
ATOM   3982  HA  VAL A 273      40.990  72.369  24.365  1.00 -0.14           H
ATOM   3983  HB  VAL A 273      39.136  70.453  25.869  1.00 -0.14           H
ATOM   3984 HG11 VAL A 273      40.869  70.045  27.587  1.00 -0.14           H
ATOM   3985 HG12 VAL A 273      41.167  69.281  26.008  1.00 -0.14           H
ATOM   3986 HG13 VAL A 273      42.167  70.685  26.652  1.00 -0.14           H
ATOM   3987 HG21 VAL A 273      39.370  72.096  27.559  1.00 -0.14           H
ATOM   3988 HG22 VAL A 273      40.709  72.887  26.610  1.00 -0.14           H
ATOM   3989 HG23 VAL A 273      39.045  72.988  26.035  1.00 -0.14           H
ATOM   3990  N   ILE A 274      40.580  69.733  22.746  1.00  0.01           N
ATOM   3991  CA  ILE A 274      41.231  68.627  22.028  1.00  0.01           C
ATOM   3992  C   ILE A 274      41.832  69.037  20.656  1.00  0.01           C
ATOM   3993  O   ILE A 274      42.843  68.478  20.286  1.00  0.01           O
ATOM   3994  CB  ILE A 274      40.099  67.592  21.672  1.00  0.01           C
ATOM   3995  CG1 ILE A 274      39.649  66.844  22.951  1.00  0.01           C
ATOM   3996  CG2 ILE A 274      40.701  66.545  20.758  1.00  0.01           C
ATOM   3997  CD1 ILE A 274      38.444  65.864  22.761  1.00  0.01           C
ATOM   3998  H   ILE A 274      39.583  69.844  22.633  1.00  0.01           H
ATOM   3999  HA  ILE A 274      41.844  68.006  22.681  1.00  0.01           H
ATOM   4000  HB  ILE A 274      39.295  68.130  21.171  1.00  0.01           H
ATOM   4001 HG12 ILE A 274      40.492  66.247  23.297  1.00  0.01           H
ATOM   4002 HG13 ILE A 274      39.369  67.441  23.819  1.00  0.01           H
ATOM   4003 HG21 ILE A 274      40.162  65.598  20.711  1.00  0.01           H
ATOM   4004 HG22 ILE A 274      40.858  66.870  19.729  1.00  0.01           H
ATOM   4005 HG23 ILE A 274      41.655  66.252  21.195  1.00  0.01           H
ATOM   4006 HD11 ILE A 274      37.779  66.058  21.918  1.00  0.01           H
ATOM   4007 HD12 ILE A 274      38.820  64.846  22.661  1.00  0.01           H
ATOM   4008 HD13 ILE A 274      37.863  65.967  23.677  1.00  0.01           H
ATOM   4009  N   ARG A 275      41.299  70.126  20.064  1.00  0.02           N
ATOM   4010  CA  ARG A 275      41.796  70.699  18.783  1.00  0.02           C
ATOM   4011  C   ARG A 275      42.199  72.157  18.664  1.00  0.02           C
ATOM   4012  O   ARG A 275      42.842  72.451  17.638  1.00  0.02           O
ATOM   4013  CB  ARG A 275      40.762  70.449  17.646  1.00  0.02           C
ATOM   4014  CG  ARG A 275      40.213  69.008  17.616  1.00  0.02           C
ATOM   4015  CD  ARG A 275      39.198  68.912  16.497  1.00  0.02           C
ATOM   4016  NE  ARG A 275      38.672  67.543  16.320  1.00  0.02           N
ATOM   4017  CZ  ARG A 275      39.025  66.668  15.340  1.00  0.02           C
ATOM   4018  NH1 ARG A 275      40.000  66.744  14.484  1.00  0.02           N
ATOM   4019  NH2 ARG A 275      38.346  65.583  15.188  1.00  0.02           N
ATOM   4020  H   ARG A 275      40.373  70.446  20.310  1.00  0.02           H
ATOM   4021  HA  ARG A 275      42.691  70.215  18.391  1.00  0.02           H
ATOM   4022  HB2 ARG A 275      39.944  71.140  17.845  1.00  0.02           H
ATOM   4023  HB3 ARG A 275      41.179  70.712  16.673  1.00  0.02           H
ATOM   4024  HG2 ARG A 275      40.995  68.250  17.582  1.00  0.02           H
ATOM   4025  HG3 ARG A 275      39.717  68.781  18.560  1.00  0.02           H
ATOM   4026  HD2 ARG A 275      38.332  69.539  16.707  1.00  0.02           H
ATOM   4027  HD3 ARG A 275      39.657  69.119  15.529  1.00  0.02           H
ATOM   4028  HE  ARG A 275      37.800  67.241  16.730  1.00  0.02           H
ATOM   4029 HH11 ARG A 275      40.596  67.559  14.447  1.00  0.02           H
ATOM   4030 HH12 ARG A 275      40.116  66.013  13.797  1.00  0.02           H
ATOM   4031 HH21 ARG A 275      37.613  65.329  15.835  1.00  0.02           H
ATOM   4032 HH22 ARG A 275      38.547  65.015  14.378  1.00  0.02           H
ATOM   4033  N   LYS A 276      41.879  73.105  19.572  1.00  0.01           N
ATOM   4034  CA  LYS A 276      41.965  74.528  19.295  1.00  0.01           C
ATOM   4035  C   LYS A 276      42.329  75.416  20.460  1.00  0.01           C
ATOM   4036  O   LYS A 276      42.677  76.570  20.218  1.00  0.01           O
ATOM   4037  CB  LYS A 276      40.622  75.000  18.724  1.00  0.01           C
ATOM   4038  CG  LYS A 276      40.524  74.885  17.258  1.00  0.01           C
ATOM   4039  CD  LYS A 276      39.154  75.336  16.734  1.00  0.01           C
ATOM   4040  CE  LYS A 276      39.320  75.674  15.284  1.00  0.01           C
ATOM   4041  NZ  LYS A 276      38.076  75.259  14.549  1.00  0.01           N
ATOM   4042  H   LYS A 276      41.294  72.807  20.339  1.00  0.01           H
ATOM   4043  HA  LYS A 276      42.718  74.630  18.513  1.00  0.01           H
ATOM   4044  HB2 LYS A 276      39.871  74.310  19.107  1.00  0.01           H
ATOM   4045  HB3 LYS A 276      40.438  76.035  19.013  1.00  0.01           H
ATOM   4046  HG2 LYS A 276      41.310  75.493  16.811  1.00  0.01           H
ATOM   4047  HG3 LYS A 276      40.717  73.903  16.826  1.00  0.01           H
ATOM   4048  HD2 LYS A 276      38.340  74.633  16.912  1.00  0.01           H
ATOM   4049  HD3 LYS A 276      39.004  76.256  17.298  1.00  0.01           H
ATOM   4050  HE2 LYS A 276      39.614  76.704  15.082  1.00  0.01           H
ATOM   4051  HE3 LYS A 276      40.171  75.068  14.973  1.00  0.01           H
ATOM   4052  HZ1 LYS A 276      37.222  75.648  14.922  1.00  0.01           H
ATOM   4053  HZ2 LYS A 276      38.280  75.542  13.601  1.00  0.01           H
ATOM   4054  HZ3 LYS A 276      37.936  74.262  14.629  1.00  0.01           H
ATOM   4055  N   THR A 277      42.443  74.844  21.677  1.00 -0.01           N
ATOM   4056  CA  THR A 277      42.891  75.663  22.844  1.00 -0.01           C
ATOM   4057  C   THR A 277      43.695  74.857  23.905  1.00 -0.01           C
ATOM   4058  O   THR A 277      43.203  73.795  24.282  1.00 -0.01           O
ATOM   4059  CB  THR A 277      41.751  76.362  23.529  1.00 -0.01           C
ATOM   4060  CG2 THR A 277      41.969  76.849  24.978  1.00 -0.01           C
ATOM   4061  OG1 THR A 277      41.416  77.506  22.881  1.00 -0.01           O
ATOM   4062  H   THR A 277      42.040  73.941  21.881  1.00 -0.01           H
ATOM   4063  HA  THR A 277      43.582  76.416  22.464  1.00 -0.01           H
ATOM   4064  HB  THR A 277      40.883  75.703  23.524  1.00 -0.01           H
ATOM   4065  HG1 THR A 277      41.174  77.334  21.968  1.00 -0.01           H
ATOM   4066 HG21 THR A 277      42.175  76.077  25.719  1.00 -0.01           H
ATOM   4067 HG22 THR A 277      42.897  77.418  25.017  1.00 -0.01           H
ATOM   4068 HG23 THR A 277      41.098  77.438  25.265  1.00 -0.01           H
ATOM   4069  N   ARG A 278      44.846  75.441  24.401  1.00  0.00           N
ATOM   4070  CA  ARG A 278      45.774  74.725  25.306  1.00  0.00           C
ATOM   4071  C   ARG A 278      46.065  75.525  26.549  1.00  0.00           C
ATOM   4072  O   ARG A 278      45.921  76.690  26.486  1.00  0.00           O
ATOM   4073  CB  ARG A 278      46.998  74.422  24.467  1.00  0.00           C
ATOM   4074  CG  ARG A 278      46.712  73.372  23.385  1.00  0.00           C
ATOM   4075  CD  ARG A 278      48.035  72.729  22.880  1.00  0.00           C
ATOM   4076  NE  ARG A 278      47.774  71.398  22.426  1.00  0.00           N
ATOM   4077  CZ  ARG A 278      48.231  70.272  22.914  1.00  0.00           C
ATOM   4078  NH1 ARG A 278      49.159  70.299  23.817  1.00  0.00           N
ATOM   4079  NH2 ARG A 278      47.772  69.120  22.512  1.00  0.00           N
ATOM   4080  H   ARG A 278      45.157  76.321  24.016  1.00  0.00           H
ATOM   4081  HA  ARG A 278      45.369  73.836  25.790  1.00  0.00           H
ATOM   4082  HB2 ARG A 278      47.333  75.394  24.104  1.00  0.00           H
ATOM   4083  HB3 ARG A 278      47.737  73.978  25.134  1.00  0.00           H
ATOM   4084  HG2 ARG A 278      46.134  72.611  23.910  1.00  0.00           H
ATOM   4085  HG3 ARG A 278      46.169  73.662  22.486  1.00  0.00           H
ATOM   4086  HD2 ARG A 278      48.416  73.243  21.998  1.00  0.00           H
ATOM   4087  HD3 ARG A 278      48.865  72.776  23.586  1.00  0.00           H
ATOM   4088  HE  ARG A 278      47.203  71.161  21.627  1.00  0.00           H
ATOM   4089 HH11 ARG A 278      49.419  71.225  24.126  1.00  0.00           H
ATOM   4090 HH12 ARG A 278      49.485  69.427  24.207  1.00  0.00           H
ATOM   4091 HH21 ARG A 278      47.128  69.028  21.739  1.00  0.00           H
ATOM   4092 HH22 ARG A 278      48.233  68.291  22.858  1.00  0.00           H
ATOM   4093  N   PHE A 279      46.469  74.873  27.640  1.00 -0.29           N
ATOM   4094  CA  PHE A 279      46.555  75.532  28.998  1.00 -0.29           C
ATOM   4095  C   PHE A 279      48.058  75.327  29.498  1.00 -0.29           C
ATOM   4096  O   PHE A 279      48.623  74.215  29.248  1.00 -0.29           O
ATOM   4097  CB  PHE A 279      45.504  74.757  29.866  1.00 -0.29           C
ATOM   4098  CG  PHE A 279      45.558  75.115  31.354  1.00 -0.29           C
ATOM   4099  CD1 PHE A 279      45.479  76.483  31.779  1.00 -0.29           C
ATOM   4100  CD2 PHE A 279      45.619  74.116  32.343  1.00 -0.29           C
ATOM   4101  CE1 PHE A 279      45.364  76.767  33.159  1.00 -0.29           C
ATOM   4102  CE2 PHE A 279      45.521  74.437  33.754  1.00 -0.29           C
ATOM   4103  CZ  PHE A 279      45.377  75.738  34.101  1.00 -0.29           C
ATOM   4104  H   PHE A 279      46.727  73.903  27.532  1.00 -0.29           H
ATOM   4105  HA  PHE A 279      46.312  76.594  28.984  1.00 -0.29           H
ATOM   4106  HB2 PHE A 279      44.503  74.978  29.494  1.00 -0.29           H
ATOM   4107  HB3 PHE A 279      45.634  73.694  29.664  1.00 -0.29           H
ATOM   4108  HD1 PHE A 279      45.396  77.281  31.056  1.00 -0.29           H
ATOM   4109  HD2 PHE A 279      45.915  73.098  32.138  1.00 -0.29           H
ATOM   4110  HE1 PHE A 279      45.098  77.763  33.480  1.00 -0.29           H
ATOM   4111  HE2 PHE A 279      45.693  73.739  34.561  1.00 -0.29           H
ATOM   4112  HZ  PHE A 279      45.329  75.927  35.163  1.00 -0.29           H
ATOM   4113  N   PHE A 280      48.708  76.322  30.128  1.00 -0.03           N
ATOM   4114  CA  PHE A 280      50.171  76.279  30.236  1.00 -0.03           C
ATOM   4115  C   PHE A 280      50.748  77.125  31.422  1.00 -0.03           C
ATOM   4116  O   PHE A 280      50.250  78.211  31.696  1.00 -0.03           O
ATOM   4117  CB  PHE A 280      50.940  76.586  28.876  1.00 -0.03           C
ATOM   4118  CG  PHE A 280      50.850  78.027  28.438  1.00 -0.03           C
ATOM   4119  CD1 PHE A 280      51.788  78.945  28.961  1.00 -0.03           C
ATOM   4120  CD2 PHE A 280      49.782  78.401  27.622  1.00 -0.03           C
ATOM   4121  CE1 PHE A 280      51.751  80.282  28.454  1.00 -0.03           C
ATOM   4122  CE2 PHE A 280      49.696  79.785  27.202  1.00 -0.03           C
ATOM   4123  CZ  PHE A 280      50.725  80.666  27.609  1.00 -0.03           C
ATOM   4124  H   PHE A 280      48.267  77.194  30.384  1.00 -0.03           H
ATOM   4125  HA  PHE A 280      50.314  75.221  30.457  1.00 -0.03           H
ATOM   4126  HB2 PHE A 280      51.998  76.361  29.010  1.00 -0.03           H
ATOM   4127  HB3 PHE A 280      50.544  76.011  28.039  1.00 -0.03           H
ATOM   4128  HD1 PHE A 280      52.586  78.664  29.632  1.00 -0.03           H
ATOM   4129  HD2 PHE A 280      49.068  77.640  27.343  1.00 -0.03           H
ATOM   4130  HE1 PHE A 280      52.498  80.994  28.775  1.00 -0.03           H
ATOM   4131  HE2 PHE A 280      48.824  80.174  26.696  1.00 -0.03           H
ATOM   4132  HZ  PHE A 280      50.628  81.687  27.270  1.00 -0.03           H
ATOM   4133  N   MET A 281      51.759  76.534  32.092  1.00  0.01           N
ATOM   4134  CA  MET A 281      52.624  77.127  33.148  1.00  0.01           C
ATOM   4135  C   MET A 281      53.723  78.046  32.587  1.00  0.01           C
ATOM   4136  O   MET A 281      54.313  77.690  31.549  1.00  0.01           O
ATOM   4137  CB  MET A 281      53.320  76.128  34.041  1.00  0.01           C
ATOM   4138  CG  MET A 281      54.034  76.679  35.295  1.00  0.01           C
ATOM   4139  SD  MET A 281      55.870  76.962  35.032  1.00  0.01           S
ATOM   4140  CE  MET A 281      56.402  75.245  35.168  1.00  0.01           C
ATOM   4141  H   MET A 281      52.096  75.643  31.755  1.00  0.01           H
ATOM   4142  HA  MET A 281      52.004  77.821  33.716  1.00  0.01           H
ATOM   4143  HB2 MET A 281      52.631  75.319  34.285  1.00  0.01           H
ATOM   4144  HB3 MET A 281      54.072  75.822  33.314  1.00  0.01           H
ATOM   4145  HG2 MET A 281      53.519  77.623  35.476  1.00  0.01           H
ATOM   4146  HG3 MET A 281      53.913  76.031  36.163  1.00  0.01           H
ATOM   4147  HE1 MET A 281      56.493  75.054  36.237  1.00  0.01           H
ATOM   4148  HE2 MET A 281      55.669  74.590  34.697  1.00  0.01           H
ATOM   4149  HE3 MET A 281      57.355  75.320  34.645  1.00  0.01           H
ATOM   4150  N   ALA A 282      53.874  79.191  33.225  1.00  0.00           N
ATOM   4151  CA  ALA A 282      55.004  80.084  33.002  1.00  0.00           C
ATOM   4152  C   ALA A 282      55.408  80.737  34.328  1.00  0.00           C
ATOM   4153  O   ALA A 282      54.590  81.152  35.083  1.00  0.00           O
ATOM   4154  CB  ALA A 282      54.846  80.994  31.819  1.00  0.00           C
ATOM   4155  H   ALA A 282      53.215  79.512  33.920  1.00  0.00           H
ATOM   4156  HA  ALA A 282      55.795  79.383  32.735  1.00  0.00           H
ATOM   4157  HB1 ALA A 282      53.908  81.547  31.872  1.00  0.00           H
ATOM   4158  HB2 ALA A 282      55.669  81.703  31.734  1.00  0.00           H
ATOM   4159  HB3 ALA A 282      54.909  80.445  30.879  1.00  0.00           H
ATOM   4160  N   THR A 283      56.728  80.684  34.629  1.00  0.01           N
ATOM   4161  CA  THR A 283      57.354  81.389  35.734  1.00  0.01           C
ATOM   4162  C   THR A 283      58.383  82.405  35.249  1.00  0.01           C
ATOM   4163  O   THR A 283      59.190  82.147  34.355  1.00  0.01           O
ATOM   4164  CB  THR A 283      58.006  80.292  36.638  1.00  0.01           C
ATOM   4165  CG2 THR A 283      58.909  80.913  37.649  1.00  0.01           C
ATOM   4166  OG1 THR A 283      57.032  79.496  37.312  1.00  0.01           O
ATOM   4167  H   THR A 283      57.286  80.490  33.809  1.00  0.01           H
ATOM   4168  HA  THR A 283      56.525  81.791  36.317  1.00  0.01           H
ATOM   4169  HB  THR A 283      58.575  79.622  35.994  1.00  0.01           H
ATOM   4170  HG1 THR A 283      56.944  78.716  36.760  1.00  0.01           H
ATOM   4171 HG21 THR A 283      59.759  81.448  37.224  1.00  0.01           H
ATOM   4172 HG22 THR A 283      58.440  81.609  38.345  1.00  0.01           H
ATOM   4173 HG23 THR A 283      59.315  80.168  38.333  1.00  0.01           H
ATOM   4174  N   LEU A 284      58.272  83.556  35.859  1.00  0.00           N
ATOM   4175  CA  LEU A 284      58.811  84.832  35.438  1.00  0.00           C
ATOM   4176  C   LEU A 284      59.443  85.609  36.554  1.00  0.00           C
ATOM   4177  O   LEU A 284      59.212  85.344  37.761  1.00  0.00           O
ATOM   4178  CB  LEU A 284      57.651  85.612  34.756  1.00  0.00           C
ATOM   4179  CG  LEU A 284      56.885  84.908  33.583  1.00  0.00           C
ATOM   4180  CD1 LEU A 284      55.544  84.443  34.018  1.00  0.00           C
ATOM   4181  CD2 LEU A 284      56.771  85.753  32.319  1.00  0.00           C
ATOM   4182  H   LEU A 284      57.490  83.634  36.494  1.00  0.00           H
ATOM   4183  HA  LEU A 284      59.608  84.622  34.724  1.00  0.00           H
ATOM   4184  HB2 LEU A 284      56.919  85.892  35.514  1.00  0.00           H
ATOM   4185  HB3 LEU A 284      58.024  86.554  34.354  1.00  0.00           H
ATOM   4186  HG  LEU A 284      57.436  84.018  33.281  1.00  0.00           H
ATOM   4187 HD11 LEU A 284      55.639  84.043  35.028  1.00  0.00           H
ATOM   4188 HD12 LEU A 284      54.835  85.268  34.094  1.00  0.00           H
ATOM   4189 HD13 LEU A 284      55.231  83.680  33.306  1.00  0.00           H
ATOM   4190 HD21 LEU A 284      56.441  86.765  32.557  1.00  0.00           H
ATOM   4191 HD22 LEU A 284      57.783  85.839  31.922  1.00  0.00           H
ATOM   4192 HD23 LEU A 284      56.160  85.335  31.519  1.00  0.00           H
ATOM   4193  N   ARG A 285      60.241  86.634  36.265  1.00  0.00           N
ATOM   4194  CA  ARG A 285      60.943  87.479  37.210  1.00  0.00           C
ATOM   4195  C   ARG A 285      60.737  88.907  36.634  1.00  0.00           C
ATOM   4196  O   ARG A 285      61.165  89.158  35.479  1.00  0.00           O
ATOM   4197  CB  ARG A 285      62.402  87.100  37.271  1.00  0.00           C
ATOM   4198  CG  ARG A 285      63.210  87.872  38.296  1.00  0.00           C
ATOM   4199  CD  ARG A 285      63.195  87.308  39.744  1.00  0.00           C
ATOM   4200  NE  ARG A 285      64.465  87.568  40.426  1.00  0.00           N
ATOM   4201  CZ  ARG A 285      64.786  87.088  41.620  1.00  0.00           C
ATOM   4202  NH1 ARG A 285      64.123  86.220  42.342  1.00  0.00           N
ATOM   4203  NH2 ARG A 285      65.789  87.712  42.215  1.00  0.00           N
ATOM   4204  H   ARG A 285      60.517  86.750  35.301  1.00  0.00           H
ATOM   4205  HA  ARG A 285      60.517  87.374  38.207  1.00  0.00           H
ATOM   4206  HB2 ARG A 285      62.509  86.041  37.509  1.00  0.00           H
ATOM   4207  HB3 ARG A 285      62.773  87.240  36.255  1.00  0.00           H
ATOM   4208  HG2 ARG A 285      64.258  87.860  37.998  1.00  0.00           H
ATOM   4209  HG3 ARG A 285      62.982  88.934  38.208  1.00  0.00           H
ATOM   4210  HD2 ARG A 285      62.379  87.757  40.309  1.00  0.00           H
ATOM   4211  HD3 ARG A 285      63.188  86.226  39.612  1.00  0.00           H
ATOM   4212  HE  ARG A 285      65.197  88.053  39.927  1.00  0.00           H
ATOM   4213 HH11 ARG A 285      63.318  85.810  41.891  1.00  0.00           H
ATOM   4214 HH12 ARG A 285      64.482  85.930  43.240  1.00  0.00           H
ATOM   4215 HH21 ARG A 285      66.343  88.387  41.707  1.00  0.00           H
ATOM   4216 HH22 ARG A 285      65.849  87.606  43.217  1.00  0.00           H
ATOM   4217  N   LYS A 286      60.131  89.868  37.351  1.00  0.00           N
ATOM   4218  CA  LYS A 286      60.127  91.283  36.987  1.00  0.00           C
ATOM   4219  C   LYS A 286      61.634  91.782  37.121  1.00  0.00           C
ATOM   4220  O   LYS A 286      62.132  91.522  38.224  1.00  0.00           O
ATOM   4221  CB  LYS A 286      59.117  92.055  37.872  1.00  0.00           C
ATOM   4222  CG  LYS A 286      59.422  93.579  37.766  1.00  0.00           C
ATOM   4223  CD  LYS A 286      58.425  94.495  38.367  1.00  0.00           C
ATOM   4224  CE  LYS A 286      58.897  95.879  38.341  1.00  0.00           C
ATOM   4225  NZ  LYS A 286      58.014  96.844  38.933  1.00  0.00           N
ATOM   4226  H   LYS A 286      59.718  89.609  38.236  1.00  0.00           H
ATOM   4227  HA  LYS A 286      59.878  91.413  35.933  1.00  0.00           H
ATOM   4228  HB2 LYS A 286      58.122  91.820  37.493  1.00  0.00           H
ATOM   4229  HB3 LYS A 286      59.276  91.755  38.908  1.00  0.00           H
ATOM   4230  HG2 LYS A 286      60.411  93.824  38.152  1.00  0.00           H
ATOM   4231  HG3 LYS A 286      59.452  93.764  36.692  1.00  0.00           H
ATOM   4232  HD2 LYS A 286      57.530  94.586  37.752  1.00  0.00           H
ATOM   4233  HD3 LYS A 286      58.213  94.266  39.411  1.00  0.00           H
ATOM   4234  HE2 LYS A 286      59.827  95.846  38.909  1.00  0.00           H
ATOM   4235  HE3 LYS A 286      59.167  96.083  37.305  1.00  0.00           H
ATOM   4236  HZ1 LYS A 286      58.311  97.796  38.774  1.00  0.00           H
ATOM   4237  HZ2 LYS A 286      57.087  96.740  38.544  1.00  0.00           H
ATOM   4238  HZ3 LYS A 286      57.954  96.763  39.938  1.00  0.00           H
ATOM   4239  N   PRO A 287      62.388  92.383  36.133  1.00  0.00           N
ATOM   4240  CA  PRO A 287      63.829  92.401  36.314  1.00  0.00           C
ATOM   4241  C   PRO A 287      64.369  93.450  37.294  1.00  0.00           C
ATOM   4242  O   PRO A 287      63.685  94.398  37.634  1.00  0.00           O
ATOM   4243  CB  PRO A 287      64.390  92.874  34.918  1.00  0.00           C
ATOM   4244  CG  PRO A 287      63.237  93.579  34.244  1.00  0.00           C
ATOM   4245  CD  PRO A 287      62.006  92.664  34.740  1.00  0.00           C
ATOM   4246  HA  PRO A 287      64.280  91.422  36.473  1.00  0.00           H
ATOM   4247  HB2 PRO A 287      65.272  93.505  35.029  1.00  0.00           H
ATOM   4248  HB3 PRO A 287      64.674  92.020  34.302  1.00  0.00           H
ATOM   4249  HG2 PRO A 287      63.164  94.596  34.630  1.00  0.00           H
ATOM   4250  HG3 PRO A 287      63.335  93.606  33.159  1.00  0.00           H
ATOM   4251  HD2 PRO A 287      61.099  93.248  34.895  1.00  0.00           H
ATOM   4252  HD3 PRO A 287      61.914  91.769  34.124  1.00  0.00           H
ATOM   4253  N   ALA A 288      65.573  93.178  37.816  1.00  0.00           N
ATOM   4254  CA  ALA A 288      66.342  94.084  38.633  1.00  0.00           C
ATOM   4255  C   ALA A 288      66.676  95.385  37.937  1.00  0.00           C
ATOM   4256  O   ALA A 288      66.699  95.429  36.706  1.00  0.00           O
ATOM   4257  CB  ALA A 288      67.580  93.325  39.181  1.00  0.00           C
ATOM   4258  H   ALA A 288      66.047  92.388  37.401  1.00  0.00           H
ATOM   4259  HA  ALA A 288      65.720  94.268  39.509  1.00  0.00           H
ATOM   4260  HB1 ALA A 288      68.370  93.178  38.445  1.00  0.00           H
ATOM   4261  HB2 ALA A 288      68.057  93.973  39.918  1.00  0.00           H
ATOM   4262  HB3 ALA A 288      67.464  92.361  39.676  1.00  0.00           H
ATOM   4263  N   VAL A 289      66.919  96.450  38.685  1.00  0.00           N
ATOM   4264  CA  VAL A 289      67.382  97.720  38.181  1.00  0.00           C
ATOM   4265  C   VAL A 289      68.630  97.533  37.340  1.00  0.00           C
ATOM   4266  O   VAL A 289      69.494  96.718  37.704  1.00  0.00           O
ATOM   4267  CB  VAL A 289      67.686  98.639  39.377  1.00  0.00           C
ATOM   4268  CG1 VAL A 289      66.397  98.989  40.048  1.00  0.00           C
ATOM   4269  CG2 VAL A 289      68.800  98.184  40.280  1.00  0.00           C
ATOM   4270  H   VAL A 289      67.112  96.323  39.669  1.00  0.00           H
ATOM   4271  HA  VAL A 289      66.634  98.162  37.523  1.00  0.00           H
ATOM   4272  HB  VAL A 289      68.192  99.542  39.035  1.00  0.00           H
ATOM   4273 HG11 VAL A 289      66.018  98.084  40.523  1.00  0.00           H
ATOM   4274 HG12 VAL A 289      66.465  99.751  40.824  1.00  0.00           H
ATOM   4275 HG13 VAL A 289      65.728  99.442  39.315  1.00  0.00           H
ATOM   4276 HG21 VAL A 289      68.595  97.231  40.768  1.00  0.00           H
ATOM   4277 HG22 VAL A 289      69.780  98.305  39.819  1.00  0.00           H
ATOM   4278 HG23 VAL A 289      68.725  98.806  41.173  1.00  0.00           H
ATOM   4279  N   LEU A 290      68.767  98.280  36.239  1.00  0.00           N
ATOM   4280  CA  LEU A 290      70.037  98.481  35.561  1.00  0.00           C
ATOM   4281  C   LEU A 290      71.124  99.115  36.468  1.00  0.00           C
ATOM   4282  O   LEU A 290      70.908 100.196  36.996  1.00  0.00           O
ATOM   4283  CB  LEU A 290      69.743  99.257  34.281  1.00  0.00           C
ATOM   4284  CG  LEU A 290      70.933  99.586  33.417  1.00  0.00           C
ATOM   4285  CD1 LEU A 290      71.581  98.313  33.015  1.00  0.00           C
ATOM   4286  CD2 LEU A 290      70.566 100.494  32.254  1.00  0.00           C
ATOM   4287  OXT LEU A 290      72.208  98.421  36.579  1.00  0.00           O
ATOM   4288  H   LEU A 290      68.142  99.066  36.132  1.00  0.00           H
ATOM   4289  HA  LEU A 290      70.386  97.485  35.290  1.00  0.00           H
ATOM   4290  HB2 LEU A 290      69.095  98.703  33.601  1.00  0.00           H
ATOM   4291  HB3 LEU A 290      69.304 100.216  34.557  1.00  0.00           H
ATOM   4292  HG  LEU A 290      71.670 100.174  33.963  1.00  0.00           H
ATOM   4293 HD11 LEU A 290      71.752  97.588  33.812  1.00  0.00           H
ATOM   4294 HD12 LEU A 290      70.926  97.769  32.335  1.00  0.00           H
ATOM   4295 HD13 LEU A 290      72.560  98.515  32.581  1.00  0.00           H
ATOM   4296 HD21 LEU A 290      70.188 101.423  32.681  1.00  0.00           H
ATOM   4297 HD22 LEU A 290      71.517 100.611  31.735  1.00  0.00           H
ATOM   4298 HD23 LEU A 290      69.749 100.059  31.679  1.00  0.00           H
TER    4299      LEU A 290 
ATOM   4300  N   GLN B   9      40.636  94.080  23.322  1.00  0.04           N
ATOM   4301  CA  GLN B   9      39.726  94.573  24.405  1.00  0.04           C
ATOM   4302  C   GLN B   9      38.850  93.413  24.858  1.00  0.04           C
ATOM   4303  O   GLN B   9      38.538  92.617  24.033  1.00  0.04           O
ATOM   4304  CB  GLN B   9      38.939  95.801  23.973  1.00  0.04           C
ATOM   4305  CG  GLN B   9      37.729  96.199  24.793  1.00  0.04           C
ATOM   4306  CD  GLN B   9      37.194  97.557  24.442  1.00  0.04           C
ATOM   4307  NE2 GLN B   9      36.386  98.036  25.367  1.00  0.04           N
ATOM   4308  OE1 GLN B   9      37.344  98.098  23.362  1.00  0.04           O
ATOM   4309  HA  GLN B   9      40.306  94.784  25.303  1.00  0.04           H
ATOM   4310  HB2 GLN B   9      39.569  96.683  23.856  1.00  0.04           H
ATOM   4311  HB3 GLN B   9      38.554  95.484  23.004  1.00  0.04           H
ATOM   4312  HG2 GLN B   9      36.886  95.521  24.660  1.00  0.04           H
ATOM   4313  HG3 GLN B   9      38.078  96.201  25.826  1.00  0.04           H
ATOM   4314 HE21 GLN B   9      36.153  99.002  25.188  1.00  0.04           H
ATOM   4315 HE22 GLN B   9      36.207  97.584  26.252  1.00  0.04           H
ATOM   4316  H1  GLN B   9      40.059  93.885  22.517  1.00  0.04           H
ATOM   4317  H2  GLN B   9      41.361  94.721  23.032  1.00  0.04           H
ATOM   4318  H3  GLN B   9      41.040  93.271  23.772  1.00  0.04           H
ATOM   4319  N   GLN B  10      38.518  93.269  26.141  1.00  0.02           N
ATOM   4320  CA  GLN B  10      37.533  92.363  26.690  1.00  0.02           C
ATOM   4321  C   GLN B  10      36.192  92.320  25.915  1.00  0.02           C
ATOM   4322  O   GLN B  10      35.790  93.373  25.401  1.00  0.02           O
ATOM   4323  CB  GLN B  10      37.355  92.681  28.201  1.00  0.02           C
ATOM   4324  CG  GLN B  10      38.587  92.575  29.086  1.00  0.02           C
ATOM   4325  CD  GLN B  10      38.718  91.135  29.615  1.00  0.02           C
ATOM   4326  NE2 GLN B  10      38.160  90.743  30.730  1.00  0.02           N
ATOM   4327  OE1 GLN B  10      39.235  90.292  28.873  1.00  0.02           O
ATOM   4328  H   GLN B  10      38.905  93.977  26.748  1.00  0.02           H
ATOM   4329  HA  GLN B  10      37.954  91.362  26.587  1.00  0.02           H
ATOM   4330  HB2 GLN B  10      36.867  93.637  28.387  1.00  0.02           H
ATOM   4331  HB3 GLN B  10      36.557  92.018  28.537  1.00  0.02           H
ATOM   4332  HG2 GLN B  10      39.470  92.786  28.483  1.00  0.02           H
ATOM   4333  HG3 GLN B  10      38.457  93.212  29.962  1.00  0.02           H
ATOM   4334 HE21 GLN B  10      38.276  89.758  30.920  1.00  0.02           H
ATOM   4335 HE22 GLN B  10      37.450  91.218  31.269  1.00  0.02           H
ATOM   4336  N   GLN B  11      35.643  91.117  25.869  1.00  0.01           N
ATOM   4337  CA  GLN B  11      34.220  90.914  25.533  1.00  0.01           C
ATOM   4338  C   GLN B  11      33.299  91.082  26.784  1.00  0.01           C
ATOM   4339  O   GLN B  11      32.416  91.911  26.838  1.00  0.01           O
ATOM   4340  CB  GLN B  11      34.107  89.540  24.885  1.00  0.01           C
ATOM   4341  CG  GLN B  11      35.008  89.514  23.622  1.00  0.01           C
ATOM   4342  CD  GLN B  11      36.431  89.083  23.926  1.00  0.01           C
ATOM   4343  NE2 GLN B  11      37.513  89.834  23.656  1.00  0.01           N
ATOM   4344  OE1 GLN B  11      36.631  87.942  24.227  1.00  0.01           O
ATOM   4345  H   GLN B  11      36.177  90.320  26.185  1.00  0.01           H
ATOM   4346  HA  GLN B  11      33.982  91.677  24.791  1.00  0.01           H
ATOM   4347  HB2 GLN B  11      34.357  88.739  25.580  1.00  0.01           H
ATOM   4348  HB3 GLN B  11      33.056  89.407  24.630  1.00  0.01           H
ATOM   4349  HG2 GLN B  11      34.702  88.725  22.935  1.00  0.01           H
ATOM   4350  HG3 GLN B  11      34.954  90.429  23.032  1.00  0.01           H
ATOM   4351 HE21 GLN B  11      38.409  89.496  23.976  1.00  0.01           H
ATOM   4352 HE22 GLN B  11      37.447  90.774  23.293  1.00  0.01           H
ATOM   4353  N   VAL B  12      33.598  90.197  27.832  1.00  0.00           N
ATOM   4354  CA  VAL B  12      32.863  90.114  29.059  1.00  0.00           C
ATOM   4355  C   VAL B  12      33.656  90.889  30.143  1.00  0.00           C
ATOM   4356  O   VAL B  12      34.844  90.606  30.334  1.00  0.00           O
ATOM   4357  CB  VAL B  12      32.484  88.658  29.525  1.00  0.00           C
ATOM   4358  CG1 VAL B  12      31.639  88.634  30.758  1.00  0.00           C
ATOM   4359  CG2 VAL B  12      31.884  87.877  28.409  1.00  0.00           C
ATOM   4360  H   VAL B  12      34.442  89.651  27.728  1.00  0.00           H
ATOM   4361  HA  VAL B  12      31.900  90.563  28.814  1.00  0.00           H
ATOM   4362  HB  VAL B  12      33.443  88.213  29.790  1.00  0.00           H
ATOM   4363 HG11 VAL B  12      31.466  87.594  31.034  1.00  0.00           H
ATOM   4364 HG12 VAL B  12      32.079  89.128  31.625  1.00  0.00           H
ATOM   4365 HG13 VAL B  12      30.729  89.187  30.528  1.00  0.00           H
ATOM   4366 HG21 VAL B  12      32.574  87.923  27.566  1.00  0.00           H
ATOM   4367 HG22 VAL B  12      31.711  86.884  28.824  1.00  0.00           H
ATOM   4368 HG23 VAL B  12      30.917  88.314  28.158  1.00  0.00           H
ATOM   4369  N   THR B  13      33.055  91.973  30.582  1.00  0.00           N
ATOM   4370  CA  THR B  13      33.736  92.908  31.514  1.00  0.00           C
ATOM   4371  C   THR B  13      33.869  92.207  32.850  1.00  0.00           C
ATOM   4372  O   THR B  13      32.962  91.478  33.285  1.00  0.00           O
ATOM   4373  CB  THR B  13      32.948  94.214  31.525  1.00  0.00           C
ATOM   4374  CG2 THR B  13      32.933  94.929  30.152  1.00  0.00           C
ATOM   4375  OG1 THR B  13      31.688  94.087  32.030  1.00  0.00           O
ATOM   4376  H   THR B  13      32.059  92.096  30.469  1.00  0.00           H
ATOM   4377  HA  THR B  13      34.702  93.167  31.081  1.00  0.00           H
ATOM   4378  HB  THR B  13      33.404  94.920  32.218  1.00  0.00           H
ATOM   4379  HG1 THR B  13      31.776  94.378  32.941  1.00  0.00           H
ATOM   4380 HG21 THR B  13      32.286  95.785  30.342  1.00  0.00           H
ATOM   4381 HG22 THR B  13      33.947  95.216  29.872  1.00  0.00           H
ATOM   4382 HG23 THR B  13      32.480  94.257  29.422  1.00  0.00           H
ATOM   4383  N   ALA B  14      34.926  92.482  33.555  1.00  0.00           N
ATOM   4384  CA  ALA B  14      35.294  91.832  34.847  1.00  0.00           C
ATOM   4385  C   ALA B  14      34.138  91.999  35.912  1.00  0.00           C
ATOM   4386  O   ALA B  14      33.889  91.162  36.740  1.00  0.00           O
ATOM   4387  CB  ALA B  14      36.627  92.392  35.381  1.00  0.00           C
ATOM   4388  H   ALA B  14      35.633  92.913  32.977  1.00  0.00           H
ATOM   4389  HA  ALA B  14      35.442  90.755  34.769  1.00  0.00           H
ATOM   4390  HB1 ALA B  14      37.386  92.276  34.607  1.00  0.00           H
ATOM   4391  HB2 ALA B  14      36.457  93.435  35.647  1.00  0.00           H
ATOM   4392  HB3 ALA B  14      36.892  91.866  36.298  1.00  0.00           H
ATOM   4393  N   ASP B  15      33.416  93.205  35.886  1.00  0.00           N
ATOM   4394  CA  ASP B  15      32.186  93.489  36.764  1.00  0.00           C
ATOM   4395  C   ASP B  15      31.082  92.434  36.486  1.00  0.00           C
ATOM   4396  O   ASP B  15      30.258  92.092  37.329  1.00  0.00           O
ATOM   4397  CB  ASP B  15      31.737  94.960  36.758  1.00  0.00           C
ATOM   4398  CG  ASP B  15      31.992  95.706  35.445  1.00  0.00           C
ATOM   4399  OD1 ASP B  15      32.107  95.065  34.345  1.00  0.00           O
ATOM   4400  OD2 ASP B  15      32.195  96.943  35.500  1.00  0.00           O
ATOM   4401  H   ASP B  15      33.551  93.879  35.146  1.00  0.00           H
ATOM   4402  HA  ASP B  15      32.478  93.320  37.800  1.00  0.00           H
ATOM   4403  HB2 ASP B  15      30.760  95.122  37.214  1.00  0.00           H
ATOM   4404  HB3 ASP B  15      32.463  95.409  37.436  1.00  0.00           H
ATOM   4405  N   GLU B  16      30.940  91.893  35.307  1.00  0.00           N
ATOM   4406  CA  GLU B  16      29.975  90.855  34.838  1.00  0.00           C
ATOM   4407  C   GLU B  16      30.490  89.485  35.018  1.00  0.00           C
ATOM   4408  O   GLU B  16      29.693  88.617  35.337  1.00  0.00           O
ATOM   4409  CB  GLU B  16      29.583  91.180  33.441  1.00  0.00           C
ATOM   4410  CG  GLU B  16      28.645  92.369  33.269  1.00  0.00           C
ATOM   4411  CD  GLU B  16      27.303  92.259  34.010  1.00  0.00           C
ATOM   4412  OE1 GLU B  16      26.747  91.124  34.230  1.00  0.00           O
ATOM   4413  OE2 GLU B  16      26.705  93.266  34.277  1.00  0.00           O
ATOM   4414  H   GLU B  16      31.697  92.050  34.657  1.00  0.00           H
ATOM   4415  HA  GLU B  16      29.049  90.879  35.412  1.00  0.00           H
ATOM   4416  HB2 GLU B  16      30.410  91.324  32.746  1.00  0.00           H
ATOM   4417  HB3 GLU B  16      29.010  90.317  33.103  1.00  0.00           H
ATOM   4418  HG2 GLU B  16      29.086  93.318  33.573  1.00  0.00           H
ATOM   4419  HG3 GLU B  16      28.440  92.469  32.203  1.00  0.00           H
ATOM   4420  N   VAL B  17      31.810  89.247  34.933  1.00 -0.04           N
ATOM   4421  CA  VAL B  17      32.448  88.020  35.508  1.00 -0.04           C
ATOM   4422  C   VAL B  17      32.299  87.812  36.999  1.00 -0.04           C
ATOM   4423  O   VAL B  17      32.130  86.714  37.466  1.00 -0.04           O
ATOM   4424  CB  VAL B  17      33.951  87.941  35.192  1.00 -0.04           C
ATOM   4425  CG1 VAL B  17      34.456  86.525  35.378  1.00 -0.04           C
ATOM   4426  CG2 VAL B  17      34.237  88.382  33.706  1.00 -0.04           C
ATOM   4427  H   VAL B  17      32.423  89.963  34.570  1.00 -0.04           H
ATOM   4428  HA  VAL B  17      32.044  87.102  35.082  1.00 -0.04           H
ATOM   4429  HB  VAL B  17      34.551  88.617  35.800  1.00 -0.04           H
ATOM   4430 HG11 VAL B  17      33.728  85.820  34.978  1.00 -0.04           H
ATOM   4431 HG12 VAL B  17      35.453  86.390  34.957  1.00 -0.04           H
ATOM   4432 HG13 VAL B  17      34.465  86.258  36.435  1.00 -0.04           H
ATOM   4433 HG21 VAL B  17      34.495  89.441  33.725  1.00 -0.04           H
ATOM   4434 HG22 VAL B  17      35.133  87.873  33.349  1.00 -0.04           H
ATOM   4435 HG23 VAL B  17      33.507  88.178  32.923  1.00 -0.04           H
ATOM   4436  N   GLY B  18      32.398  88.916  37.732  1.00  0.02           N
ATOM   4437  CA  GLY B  18      32.177  89.017  39.158  1.00  0.02           C
ATOM   4438  C   GLY B  18      30.701  88.720  39.439  1.00  0.02           C
ATOM   4439  O   GLY B  18      30.386  87.792  40.250  1.00  0.02           O
ATOM   4440  H   GLY B  18      32.604  89.794  37.278  1.00  0.02           H
ATOM   4441  HA2 GLY B  18      32.707  88.136  39.520  1.00  0.02           H
ATOM   4442  HA3 GLY B  18      32.411  90.031  39.485  1.00  0.02           H
ATOM   4443  N   ASP B  19      29.684  89.299  38.769  1.00  0.00           N
ATOM   4444  CA  ASP B  19      28.248  88.781  38.842  1.00  0.00           C
ATOM   4445  C   ASP B  19      28.073  87.290  38.417  1.00  0.00           C
ATOM   4446  O   ASP B  19      27.316  86.563  39.014  1.00  0.00           O
ATOM   4447  CB  ASP B  19      27.424  89.600  37.904  1.00  0.00           C
ATOM   4448  CG  ASP B  19      26.977  90.957  38.409  1.00  0.00           C
ATOM   4449  OD1 ASP B  19      27.284  91.360  39.518  1.00  0.00           O
ATOM   4450  OD2 ASP B  19      26.293  91.620  37.596  1.00  0.00           O
ATOM   4451  H   ASP B  19      29.944  90.143  38.280  1.00  0.00           H
ATOM   4452  HA  ASP B  19      27.793  88.891  39.827  1.00  0.00           H
ATOM   4453  HB2 ASP B  19      27.890  89.580  36.919  1.00  0.00           H
ATOM   4454  HB3 ASP B  19      26.505  89.029  37.768  1.00  0.00           H
ATOM   4455  N   TRP B  20      28.860  86.732  37.503  1.00  0.02           N
ATOM   4456  CA  TRP B  20      28.726  85.302  37.060  1.00  0.02           C
ATOM   4457  C   TRP B  20      29.284  84.370  38.159  1.00  0.02           C
ATOM   4458  O   TRP B  20      28.638  83.423  38.661  1.00  0.02           O
ATOM   4459  CB  TRP B  20      29.410  85.170  35.709  1.00  0.02           C
ATOM   4460  CG  TRP B  20      28.992  83.968  34.906  1.00  0.02           C
ATOM   4461  CD1 TRP B  20      28.116  83.984  33.808  1.00  0.02           C
ATOM   4462  CD2 TRP B  20      29.288  82.552  35.027  1.00  0.02           C
ATOM   4463  CE2 TRP B  20      28.548  81.763  34.074  1.00  0.02           C
ATOM   4464  CE3 TRP B  20      30.040  81.851  35.968  1.00  0.02           C
ATOM   4465  NE1 TRP B  20      27.905  82.730  33.309  1.00  0.02           N
ATOM   4466  CZ2 TRP B  20      28.606  80.341  34.057  1.00  0.02           C
ATOM   4467  CZ3 TRP B  20      30.156  80.454  35.947  1.00  0.02           C
ATOM   4468  CH2 TRP B  20      29.436  79.712  34.975  1.00  0.02           C
ATOM   4469  H   TRP B  20      29.686  87.194  37.148  1.00  0.02           H
ATOM   4470  HA  TRP B  20      27.667  85.132  36.868  1.00  0.02           H
ATOM   4471  HB2 TRP B  20      29.224  86.021  35.054  1.00  0.02           H
ATOM   4472  HB3 TRP B  20      30.470  85.217  35.958  1.00  0.02           H
ATOM   4473  HD1 TRP B  20      27.606  84.871  33.462  1.00  0.02           H
ATOM   4474  HE1 TRP B  20      27.327  82.526  32.506  1.00  0.02           H
ATOM   4475  HE3 TRP B  20      30.714  82.397  36.611  1.00  0.02           H
ATOM   4476  HZ2 TRP B  20      28.140  79.755  33.279  1.00  0.02           H
ATOM   4477  HZ3 TRP B  20      30.806  79.827  36.539  1.00  0.02           H
ATOM   4478  HH2 TRP B  20      29.455  78.633  34.970  1.00  0.02           H
ATOM   4479  N   TYR B  21      30.427  84.672  38.788  1.00  0.05           N
ATOM   4480  CA  TYR B  21      30.954  83.873  39.910  1.00  0.05           C
ATOM   4481  C   TYR B  21      30.082  83.944  41.129  1.00  0.05           C
ATOM   4482  O   TYR B  21      29.985  82.920  41.876  1.00  0.05           O
ATOM   4483  CB  TYR B  21      32.390  84.257  40.228  1.00  0.05           C
ATOM   4484  CG  TYR B  21      33.349  83.474  39.298  1.00  0.05           C
ATOM   4485  CD1 TYR B  21      33.601  82.118  39.500  1.00  0.05           C
ATOM   4486  CD2 TYR B  21      34.015  84.210  38.239  1.00  0.05           C
ATOM   4487  CE1 TYR B  21      34.405  81.483  38.596  1.00  0.05           C
ATOM   4488  CE2 TYR B  21      34.846  83.571  37.405  1.00  0.05           C
ATOM   4489  CZ  TYR B  21      35.007  82.149  37.487  1.00  0.05           C
ATOM   4490  OH  TYR B  21      35.749  81.471  36.589  1.00  0.05           O
ATOM   4491  H   TYR B  21      31.090  85.313  38.376  1.00  0.05           H
ATOM   4492  HA  TYR B  21      30.850  82.860  39.522  1.00  0.05           H
ATOM   4493  HB2 TYR B  21      32.431  85.329  40.040  1.00  0.05           H
ATOM   4494  HB3 TYR B  21      32.739  84.000  41.229  1.00  0.05           H
ATOM   4495  HD1 TYR B  21      33.116  81.606  40.318  1.00  0.05           H
ATOM   4496  HD2 TYR B  21      33.879  85.278  38.166  1.00  0.05           H
ATOM   4497  HE1 TYR B  21      34.651  80.445  38.766  1.00  0.05           H
ATOM   4498  HE2 TYR B  21      35.327  84.098  36.594  1.00  0.05           H
ATOM   4499  HH  TYR B  21      36.341  82.029  36.078  1.00  0.05           H
ATOM   4500  N   ASP B  22      29.497  85.088  41.380  1.00  0.04           N
ATOM   4501  CA  ASP B  22      28.548  85.335  42.452  1.00  0.04           C
ATOM   4502  C   ASP B  22      27.220  84.663  42.138  1.00  0.04           C
ATOM   4503  O   ASP B  22      26.728  83.876  43.027  1.00  0.04           O
ATOM   4504  CB  ASP B  22      28.273  86.779  42.747  1.00  0.04           C
ATOM   4505  CG  ASP B  22      29.498  87.504  43.128  1.00  0.04           C
ATOM   4506  OD1 ASP B  22      30.429  86.955  43.684  1.00  0.04           O
ATOM   4507  OD2 ASP B  22      29.526  88.765  42.945  1.00  0.04           O
ATOM   4508  H   ASP B  22      29.637  85.907  40.807  1.00  0.04           H
ATOM   4509  HA  ASP B  22      28.791  84.761  43.346  1.00  0.04           H
ATOM   4510  HB2 ASP B  22      27.830  87.289  41.891  1.00  0.04           H
ATOM   4511  HB3 ASP B  22      27.566  86.732  43.575  1.00  0.04           H
ATOM   4512  N   LYS B  23      26.706  84.748  40.927  1.00  0.00           N
ATOM   4513  CA  LYS B  23      25.355  84.192  40.584  1.00  0.00           C
ATOM   4514  C   LYS B  23      25.377  82.664  40.170  1.00  0.00           C
ATOM   4515  O   LYS B  23      24.299  82.074  40.311  1.00  0.00           O
ATOM   4516  CB  LYS B  23      24.718  85.097  39.515  1.00  0.00           C
ATOM   4517  CG  LYS B  23      24.393  86.469  40.216  1.00  0.00           C
ATOM   4518  CD  LYS B  23      23.815  87.520  39.306  1.00  0.00           C
ATOM   4519  CE  LYS B  23      23.897  88.880  40.132  1.00  0.00           C
ATOM   4520  NZ  LYS B  23      22.927  88.865  41.200  1.00  0.00           N
ATOM   4521  H   LYS B  23      27.140  85.335  40.229  1.00  0.00           H
ATOM   4522  HA  LYS B  23      24.698  84.238  41.452  1.00  0.00           H
ATOM   4523  HB2 LYS B  23      25.386  85.135  38.655  1.00  0.00           H
ATOM   4524  HB3 LYS B  23      23.798  84.573  39.252  1.00  0.00           H
ATOM   4525  HG2 LYS B  23      23.660  86.315  41.008  1.00  0.00           H
ATOM   4526  HG3 LYS B  23      25.260  86.869  40.742  1.00  0.00           H
ATOM   4527  HD2 LYS B  23      24.460  87.568  38.428  1.00  0.00           H
ATOM   4528  HD3 LYS B  23      22.815  87.283  38.944  1.00  0.00           H
ATOM   4529  HE2 LYS B  23      24.900  89.038  40.528  1.00  0.00           H
ATOM   4530  HE3 LYS B  23      23.664  89.710  39.464  1.00  0.00           H
ATOM   4531  HZ1 LYS B  23      23.127  88.250  41.976  1.00  0.00           H
ATOM   4532  HZ2 LYS B  23      22.655  89.776  41.540  1.00  0.00           H
ATOM   4533  HZ3 LYS B  23      22.052  88.472  40.884  1.00  0.00           H
ATOM   4534  N   PHE B  24      26.385  82.191  39.444  1.00 -0.03           N
ATOM   4535  CA  PHE B  24      26.405  80.834  38.836  1.00 -0.03           C
ATOM   4536  C   PHE B  24      27.680  80.020  38.929  1.00 -0.03           C
ATOM   4537  O   PHE B  24      27.595  78.817  38.888  1.00 -0.03           O
ATOM   4538  CB  PHE B  24      26.179  80.930  37.367  1.00 -0.03           C
ATOM   4539  CG  PHE B  24      24.932  81.653  36.856  1.00 -0.03           C
ATOM   4540  CD1 PHE B  24      23.702  81.012  36.706  1.00 -0.03           C
ATOM   4541  CD2 PHE B  24      25.007  82.972  36.386  1.00 -0.03           C
ATOM   4542  CE1 PHE B  24      22.600  81.728  36.218  1.00 -0.03           C
ATOM   4543  CE2 PHE B  24      23.834  83.679  35.953  1.00 -0.03           C
ATOM   4544  CZ  PHE B  24      22.635  83.041  35.866  1.00 -0.03           C
ATOM   4545  H   PHE B  24      27.136  82.795  39.143  1.00 -0.03           H
ATOM   4546  HA  PHE B  24      25.563  80.219  39.152  1.00 -0.03           H
ATOM   4547  HB2 PHE B  24      27.057  81.398  36.922  1.00 -0.03           H
ATOM   4548  HB3 PHE B  24      26.127  79.891  37.040  1.00 -0.03           H
ATOM   4549  HD1 PHE B  24      23.595  80.009  37.092  1.00 -0.03           H
ATOM   4550  HD2 PHE B  24      25.903  83.573  36.435  1.00 -0.03           H
ATOM   4551  HE1 PHE B  24      21.603  81.320  36.294  1.00 -0.03           H
ATOM   4552  HE2 PHE B  24      23.986  84.702  35.641  1.00 -0.03           H
ATOM   4553  HZ  PHE B  24      21.764  83.503  35.426  1.00 -0.03           H
ATOM   4554  N   GLY B  25      28.839  80.618  39.044  1.00  0.00           N
ATOM   4555  CA  GLY B  25      30.150  79.932  39.265  1.00  0.00           C
ATOM   4556  C   GLY B  25      30.252  79.147  40.578  1.00  0.00           C
ATOM   4557  O   GLY B  25      31.143  78.302  40.717  1.00  0.00           O
ATOM   4558  H   GLY B  25      28.900  81.611  38.867  1.00  0.00           H
ATOM   4559  HA2 GLY B  25      30.476  79.287  38.449  1.00  0.00           H
ATOM   4560  HA3 GLY B  25      30.812  80.797  39.295  1.00  0.00           H
ATOM   4561  N   GLU B  26      29.377  79.292  41.574  1.00 -0.02           N
ATOM   4562  CA  GLU B  26      29.132  78.173  42.576  1.00 -0.02           C
ATOM   4563  C   GLU B  26      28.760  76.803  41.929  1.00 -0.02           C
ATOM   4564  O   GLU B  26      28.980  75.798  42.573  1.00 -0.02           O
ATOM   4565  CB  GLU B  26      28.199  78.573  43.737  1.00 -0.02           C
ATOM   4566  CG  GLU B  26      28.236  77.590  44.936  1.00 -0.02           C
ATOM   4567  CD  GLU B  26      27.566  78.298  46.123  1.00 -0.02           C
ATOM   4568  OE1 GLU B  26      26.434  78.775  46.050  1.00 -0.02           O
ATOM   4569  OE2 GLU B  26      28.180  78.254  47.203  1.00 -0.02           O
ATOM   4570  H   GLU B  26      28.689  80.031  41.570  1.00 -0.02           H
ATOM   4571  HA  GLU B  26      30.059  78.051  43.137  1.00 -0.02           H
ATOM   4572  HB2 GLU B  26      28.543  79.529  44.133  1.00 -0.02           H
ATOM   4573  HB3 GLU B  26      27.152  78.704  43.463  1.00 -0.02           H
ATOM   4574  HG2 GLU B  26      27.675  76.712  44.616  1.00 -0.02           H
ATOM   4575  HG3 GLU B  26      29.249  77.299  45.212  1.00 -0.02           H
ATOM   4576  N   VAL B  27      28.436  76.699  40.654  1.00 -0.19           N
ATOM   4577  CA  VAL B  27      28.315  75.429  39.922  1.00 -0.19           C
ATOM   4578  C   VAL B  27      29.611  74.673  39.810  1.00 -0.19           C
ATOM   4579  O   VAL B  27      29.552  73.448  39.690  1.00 -0.19           O
ATOM   4580  CB  VAL B  27      27.623  75.636  38.574  1.00 -0.19           C
ATOM   4581  CG1 VAL B  27      28.646  76.227  37.525  1.00 -0.19           C
ATOM   4582  CG2 VAL B  27      26.941  74.371  38.105  1.00 -0.19           C
ATOM   4583  H   VAL B  27      28.102  77.577  40.283  1.00 -0.19           H
ATOM   4584  HA  VAL B  27      27.601  74.804  40.459  1.00 -0.19           H
ATOM   4585  HB  VAL B  27      26.775  76.291  38.776  1.00 -0.19           H
ATOM   4586 HG11 VAL B  27      29.244  75.452  37.044  1.00 -0.19           H
ATOM   4587 HG12 VAL B  27      28.063  76.556  36.665  1.00 -0.19           H
ATOM   4588 HG13 VAL B  27      29.128  77.132  37.895  1.00 -0.19           H
ATOM   4589 HG21 VAL B  27      26.137  74.143  38.804  1.00 -0.19           H
ATOM   4590 HG22 VAL B  27      26.405  74.621  37.190  1.00 -0.19           H
ATOM   4591 HG23 VAL B  27      27.522  73.448  38.106  1.00 -0.19           H
ATOM   4592  N   TYR B  28      30.772  75.274  39.901  1.00 -1.24           N
ATOM   4593  CA  TYR B  28      32.011  74.479  39.780  1.00 -1.24           C
ATOM   4594  C   TYR B  28      32.420  74.090  41.253  1.00 -1.24           C
ATOM   4595  O   TYR B  28      32.963  73.008  41.469  1.00 -1.24           O
ATOM   4596  CB  TYR B  28      33.031  75.475  39.152  1.00 -1.24           C
ATOM   4597  CG  TYR B  28      32.732  76.108  37.819  1.00 -1.24           C
ATOM   4598  CD1 TYR B  28      32.278  75.368  36.741  1.00 -1.24           C
ATOM   4599  CD2 TYR B  28      32.950  77.488  37.708  1.00 -1.24           C
ATOM   4600  CE1 TYR B  28      31.904  75.989  35.548  1.00 -1.24           C
ATOM   4601  CE2 TYR B  28      32.727  78.107  36.437  1.00 -1.24           C
ATOM   4602  CZ  TYR B  28      32.204  77.377  35.347  1.00 -1.24           C
ATOM   4603  OH  TYR B  28      32.132  77.824  34.073  1.00 -1.24           O
ATOM   4604  H   TYR B  28      30.886  76.274  39.991  1.00 -1.24           H
ATOM   4605  HA  TYR B  28      31.889  73.638  39.098  1.00 -1.24           H
ATOM   4606  HB2 TYR B  28      33.162  76.200  39.955  1.00 -1.24           H
ATOM   4607  HB3 TYR B  28      34.038  75.059  39.152  1.00 -1.24           H
ATOM   4608  HD1 TYR B  28      32.024  74.321  36.812  1.00 -1.24           H
ATOM   4609  HD2 TYR B  28      33.228  78.027  38.602  1.00 -1.24           H
ATOM   4610  HE1 TYR B  28      31.596  75.263  34.811  1.00 -1.24           H
ATOM   4611  HE2 TYR B  28      32.975  79.155  36.365  1.00 -1.24           H
ATOM   4612  HH  TYR B  28      32.159  77.089  33.456  1.00 -1.24           H
ATOM   4613  N   HID B  29      32.131  74.908  42.245  1.00  0.06           N
ATOM   4614  CA  HID B  29      32.551  74.608  43.631  1.00  0.06           C
ATOM   4615  C   HID B  29      31.648  73.462  44.228  1.00  0.06           C
ATOM   4616  O   HID B  29      32.111  72.565  44.958  1.00  0.06           O
ATOM   4617  CB  HID B  29      32.291  75.893  44.393  1.00  0.06           C
ATOM   4618  CG  HID B  29      32.365  75.785  45.910  1.00  0.06           C
ATOM   4619  CD2 HID B  29      31.521  76.236  46.827  1.00  0.06           C
ATOM   4620  ND1 HID B  29      33.198  74.890  46.567  1.00  0.06           N
ATOM   4621  CE1 HID B  29      32.864  74.816  47.876  1.00  0.06           C
ATOM   4622  NE2 HID B  29      31.791  75.664  48.080  1.00  0.06           N
ATOM   4623  H   HID B  29      31.636  75.767  42.057  1.00  0.06           H
ATOM   4624  HA  HID B  29      33.622  74.410  43.627  1.00  0.06           H
ATOM   4625  HB2 HID B  29      33.077  76.608  44.151  1.00  0.06           H
ATOM   4626  HB3 HID B  29      31.332  76.351  44.150  1.00  0.06           H
ATOM   4627  HD1 HID B  29      33.860  74.279  46.112  1.00  0.06           H
ATOM   4628  HD2 HID B  29      30.669  76.897  46.762  1.00  0.06           H
ATOM   4629  HE1 HID B  29      33.318  74.221  48.655  1.00  0.06           H
ATOM   4630  N   LEU B  30      30.367  73.383  43.857  1.00  0.00           N
ATOM   4631  CA  LEU B  30      29.529  72.271  44.221  1.00  0.00           C
ATOM   4632  C   LEU B  30      29.961  70.901  43.615  1.00  0.00           C
ATOM   4633  O   LEU B  30      29.661  69.879  44.185  1.00  0.00           O
ATOM   4634  CB  LEU B  30      28.068  72.575  43.847  1.00  0.00           C
ATOM   4635  CG  LEU B  30      27.378  73.745  44.522  1.00  0.00           C
ATOM   4636  CD1 LEU B  30      26.238  74.294  43.641  1.00  0.00           C
ATOM   4637  CD2 LEU B  30      26.806  73.456  45.904  1.00  0.00           C
ATOM   4638  H   LEU B  30      29.952  74.098  43.276  1.00  0.00           H
ATOM   4639  HA  LEU B  30      29.571  72.071  45.291  1.00  0.00           H
ATOM   4640  HB2 LEU B  30      27.810  72.592  42.788  1.00  0.00           H
ATOM   4641  HB3 LEU B  30      27.440  71.735  44.144  1.00  0.00           H
ATOM   4642  HG  LEU B  30      28.092  74.560  44.638  1.00  0.00           H
ATOM   4643 HD11 LEU B  30      25.501  73.520  43.426  1.00  0.00           H
ATOM   4644 HD12 LEU B  30      25.815  75.195  44.085  1.00  0.00           H
ATOM   4645 HD13 LEU B  30      26.665  74.617  42.692  1.00  0.00           H
ATOM   4646 HD21 LEU B  30      25.995  72.739  45.775  1.00  0.00           H
ATOM   4647 HD22 LEU B  30      27.553  73.039  46.579  1.00  0.00           H
ATOM   4648 HD23 LEU B  30      26.421  74.417  46.248  1.00  0.00           H
ATOM   4649  N   THR B  31      30.651  70.931  42.487  1.00 -0.10           N
ATOM   4650  CA  THR B  31      31.058  69.739  41.759  1.00 -0.10           C
ATOM   4651  C   THR B  31      32.551  69.378  41.823  1.00 -0.10           C
ATOM   4652  O   THR B  31      32.876  68.212  41.642  1.00 -0.10           O
ATOM   4653  CB  THR B  31      30.542  69.741  40.303  1.00 -0.10           C
ATOM   4654  CG2 THR B  31      29.053  69.698  40.207  1.00 -0.10           C
ATOM   4655  OG1 THR B  31      30.997  70.798  39.501  1.00 -0.10           O
ATOM   4656  H   THR B  31      30.836  71.852  42.116  1.00 -0.10           H
ATOM   4657  HA  THR B  31      30.624  68.891  42.288  1.00 -0.10           H
ATOM   4658  HB  THR B  31      30.916  68.831  39.834  1.00 -0.10           H
ATOM   4659  HG1 THR B  31      30.454  71.576  39.644  1.00 -0.10           H
ATOM   4660 HG21 THR B  31      28.795  68.784  40.741  1.00 -0.10           H
ATOM   4661 HG22 THR B  31      28.544  70.532  40.691  1.00 -0.10           H
ATOM   4662 HG23 THR B  31      28.738  69.489  39.184  1.00 -0.10           H
ATOM   4663  N   LEU B  32      33.477  70.328  41.944  1.00 -0.51           N
ATOM   4664  CA  LEU B  32      34.930  69.987  41.971  1.00 -0.51           C
ATOM   4665  C   LEU B  32      35.597  69.683  43.341  1.00 -0.51           C
ATOM   4666  O   LEU B  32      36.453  68.839  43.568  1.00 -0.51           O
ATOM   4667  CB  LEU B  32      35.669  71.087  41.239  1.00 -0.51           C
ATOM   4668  CG  LEU B  32      35.273  71.189  39.742  1.00 -0.51           C
ATOM   4669  CD1 LEU B  32      35.953  72.446  39.183  1.00 -0.51           C
ATOM   4670  CD2 LEU B  32      35.741  69.951  38.906  1.00 -0.51           C
ATOM   4671  H   LEU B  32      33.167  71.288  42.000  1.00 -0.51           H
ATOM   4672  HA  LEU B  32      35.061  69.058  41.417  1.00 -0.51           H
ATOM   4673  HB2 LEU B  32      35.443  72.041  41.716  1.00 -0.51           H
ATOM   4674  HB3 LEU B  32      36.749  70.961  41.303  1.00 -0.51           H
ATOM   4675  HG  LEU B  32      34.186  71.264  39.697  1.00 -0.51           H
ATOM   4676 HD11 LEU B  32      35.652  73.296  39.796  1.00 -0.51           H
ATOM   4677 HD12 LEU B  32      37.039  72.347  39.180  1.00 -0.51           H
ATOM   4678 HD13 LEU B  32      35.709  72.541  38.125  1.00 -0.51           H
ATOM   4679 HD21 LEU B  32      35.188  69.964  37.967  1.00 -0.51           H
ATOM   4680 HD22 LEU B  32      36.811  69.932  38.696  1.00 -0.51           H
ATOM   4681 HD23 LEU B  32      35.495  68.987  39.351  1.00 -0.51           H
ATOM   4682  N   GLY B  33      35.244  70.575  44.234  1.00  0.02           N
ATOM   4683  CA  GLY B  33      35.927  70.661  45.555  1.00  0.02           C
ATOM   4684  C   GLY B  33      35.789  71.938  46.332  1.00  0.02           C
ATOM   4685  O   GLY B  33      34.971  72.729  45.900  1.00  0.02           O
ATOM   4686  H   GLY B  33      34.495  71.214  44.008  1.00  0.02           H
ATOM   4687  HA2 GLY B  33      35.486  69.868  46.159  1.00  0.02           H
ATOM   4688  HA3 GLY B  33      36.982  70.429  45.412  1.00  0.02           H
ATOM   4689  N   GLU B  34      36.473  72.164  47.458  1.00  0.01           N
ATOM   4690  CA  GLU B  34      36.309  73.498  48.132  1.00  0.01           C
ATOM   4691  C   GLU B  34      36.538  74.790  47.339  1.00  0.01           C
ATOM   4692  O   GLU B  34      36.243  75.882  47.879  1.00  0.01           O
ATOM   4693  CB  GLU B  34      37.215  73.470  49.424  1.00  0.01           C
ATOM   4694  CG  GLU B  34      37.108  72.303  50.388  1.00  0.01           C
ATOM   4695  CD  GLU B  34      35.585  71.899  50.627  1.00  0.01           C
ATOM   4696  OE1 GLU B  34      34.767  72.757  50.998  1.00  0.01           O
ATOM   4697  OE2 GLU B  34      35.248  70.707  50.425  1.00  0.01           O
ATOM   4698  H   GLU B  34      37.000  71.446  47.934  1.00  0.01           H
ATOM   4699  HA  GLU B  34      35.257  73.516  48.417  1.00  0.01           H
ATOM   4700  HB2 GLU B  34      38.233  73.346  49.052  1.00  0.01           H
ATOM   4701  HB3 GLU B  34      37.226  74.458  49.886  1.00  0.01           H
ATOM   4702  HG2 GLU B  34      37.631  71.460  49.934  1.00  0.01           H
ATOM   4703  HG3 GLU B  34      37.695  72.647  51.240  1.00  0.01           H
ATOM   4704  N   SER B  35      37.123  74.720  46.082  1.00 -0.17           N
ATOM   4705  CA  SER B  35      37.197  75.859  45.082  1.00 -0.17           C
ATOM   4706  C   SER B  35      36.974  75.297  43.696  1.00 -0.17           C
ATOM   4707  O   SER B  35      36.859  74.115  43.483  1.00 -0.17           O
ATOM   4708  CB  SER B  35      38.507  76.575  45.253  1.00 -0.17           C
ATOM   4709  OG  SER B  35      38.469  77.764  44.522  1.00 -0.17           O
ATOM   4710  H   SER B  35      37.337  73.802  45.718  1.00 -0.17           H
ATOM   4711  HA  SER B  35      36.376  76.527  45.344  1.00 -0.17           H
ATOM   4712  HB2 SER B  35      38.434  76.955  46.272  1.00 -0.17           H
ATOM   4713  HB3 SER B  35      39.321  75.886  45.030  1.00 -0.17           H
ATOM   4714  HG  SER B  35      39.324  78.200  44.538  1.00 -0.17           H
ATOM   4715  N   VAL B  36      36.967  76.225  42.783  1.00  0.08           N
ATOM   4716  CA  VAL B  36      36.558  75.958  41.437  1.00  0.08           C
ATOM   4717  C   VAL B  36      37.744  75.502  40.482  1.00  0.08           C
ATOM   4718  O   VAL B  36      37.539  75.329  39.285  1.00  0.08           O
ATOM   4719  CB  VAL B  36      36.086  77.321  40.804  1.00  0.08           C
ATOM   4720  CG1 VAL B  36      34.989  77.743  41.813  1.00  0.08           C
ATOM   4721  CG2 VAL B  36      36.957  78.543  40.703  1.00  0.08           C
ATOM   4722  H   VAL B  36      37.026  77.195  43.059  1.00  0.08           H
ATOM   4723  HA  VAL B  36      35.740  75.239  41.390  1.00  0.08           H
ATOM   4724  HB  VAL B  36      35.584  77.100  39.862  1.00  0.08           H
ATOM   4725 HG11 VAL B  36      34.425  78.586  41.415  1.00  0.08           H
ATOM   4726 HG12 VAL B  36      34.355  76.886  42.039  1.00  0.08           H
ATOM   4727 HG13 VAL B  36      35.483  78.111  42.712  1.00  0.08           H
ATOM   4728 HG21 VAL B  36      37.662  78.271  39.918  1.00  0.08           H
ATOM   4729 HG22 VAL B  36      36.432  79.420  40.323  1.00  0.08           H
ATOM   4730 HG23 VAL B  36      37.308  78.868  41.683  1.00  0.08           H
ATOM   4731  N   HID B  37      39.004  75.463  41.047  1.00 -0.68           N
ATOM   4732  CA  HID B  37      40.236  75.386  40.200  1.00 -0.68           C
ATOM   4733  C   HID B  37      40.515  74.011  39.568  1.00 -0.68           C
ATOM   4734  O   HID B  37      39.890  72.966  39.907  1.00 -0.68           O
ATOM   4735  CB  HID B  37      41.453  75.933  40.992  1.00 -0.68           C
ATOM   4736  CG  HID B  37      41.823  75.075  42.258  1.00 -0.68           C
ATOM   4737  CD2 HID B  37      41.619  75.505  43.531  1.00 -0.68           C
ATOM   4738  ND1 HID B  37      42.498  73.937  42.205  1.00 -0.68           N
ATOM   4739  CE1 HID B  37      42.659  73.588  43.497  1.00 -0.68           C
ATOM   4740  NE2 HID B  37      42.195  74.512  44.279  1.00 -0.68           N
ATOM   4741  H   HID B  37      39.098  75.555  42.048  1.00 -0.68           H
ATOM   4742  HA  HID B  37      40.119  76.081  39.369  1.00 -0.68           H
ATOM   4743  HB2 HID B  37      42.336  76.094  40.374  1.00 -0.68           H
ATOM   4744  HB3 HID B  37      41.100  76.895  41.363  1.00 -0.68           H
ATOM   4745  HD1 HID B  37      42.839  73.434  41.398  1.00 -0.68           H
ATOM   4746  HD2 HID B  37      41.238  76.462  43.857  1.00 -0.68           H
ATOM   4747  HE1 HID B  37      43.141  72.681  43.832  1.00 -0.68           H
ATOM   4748  N   CYS B  38      41.523  73.996  38.709  1.00 -0.67           N
ATOM   4749  CA  CYS B  38      42.153  72.764  38.094  1.00 -0.67           C
ATOM   4750  C   CYS B  38      42.613  71.698  39.107  1.00 -0.67           C
ATOM   4751  O   CYS B  38      43.208  72.001  40.161  1.00 -0.67           O
ATOM   4752  CB  CYS B  38      43.114  73.176  36.957  1.00 -0.67           C
ATOM   4753  SG  CYS B  38      43.470  71.628  36.057  1.00 -0.67           S
ATOM   4754  H   CYS B  38      42.011  74.860  38.521  1.00 -0.67           H
ATOM   4755  HA  CYS B  38      41.362  72.276  37.524  1.00 -0.67           H
ATOM   4756  HB2 CYS B  38      42.550  73.820  36.283  1.00 -0.67           H
ATOM   4757  HB3 CYS B  38      44.003  73.651  37.371  1.00 -0.67           H
ATOM   4758  HG  CYS B  38      44.341  71.160  36.955  1.00 -0.67           H
ATOM   4759  N   GLY B  39      42.461  70.379  38.774  1.00  0.02           N
ATOM   4760  CA  GLY B  39      43.166  69.285  39.534  1.00  0.02           C
ATOM   4761  C   GLY B  39      44.283  68.509  38.795  1.00  0.02           C
ATOM   4762  O   GLY B  39      44.313  68.549  37.548  1.00  0.02           O
ATOM   4763  H   GLY B  39      41.951  70.103  37.947  1.00  0.02           H
ATOM   4764  HA2 GLY B  39      43.656  69.756  40.386  1.00  0.02           H
ATOM   4765  HA3 GLY B  39      42.428  68.627  39.995  1.00  0.02           H
ATOM   4766  N   LEU B  40      45.237  67.952  39.564  1.00  0.02           N
ATOM   4767  CA  LEU B  40      46.300  67.123  38.971  1.00  0.02           C
ATOM   4768  C   LEU B  40      45.764  65.727  38.656  1.00  0.02           C
ATOM   4769  O   LEU B  40      45.273  64.969  39.543  1.00  0.02           O
ATOM   4770  CB  LEU B  40      47.592  67.122  39.821  1.00  0.02           C
ATOM   4771  CG  LEU B  40      48.750  66.472  39.118  1.00  0.02           C
ATOM   4772  CD1 LEU B  40      49.347  67.233  37.916  1.00  0.02           C
ATOM   4773  CD2 LEU B  40      49.940  66.262  40.057  1.00  0.02           C
ATOM   4774  H   LEU B  40      45.236  68.055  40.568  1.00  0.02           H
ATOM   4775  HA  LEU B  40      46.501  67.595  38.009  1.00  0.02           H
ATOM   4776  HB2 LEU B  40      47.893  68.158  39.976  1.00  0.02           H
ATOM   4777  HB3 LEU B  40      47.405  66.582  40.749  1.00  0.02           H
ATOM   4778  HG  LEU B  40      48.416  65.506  38.739  1.00  0.02           H
ATOM   4779 HD11 LEU B  40      49.786  68.180  38.230  1.00  0.02           H
ATOM   4780 HD12 LEU B  40      50.186  66.649  37.540  1.00  0.02           H
ATOM   4781 HD13 LEU B  40      48.621  67.294  37.105  1.00  0.02           H
ATOM   4782 HD21 LEU B  40      49.587  65.852  41.004  1.00  0.02           H
ATOM   4783 HD22 LEU B  40      50.752  65.639  39.683  1.00  0.02           H
ATOM   4784 HD23 LEU B  40      50.460  67.195  40.272  1.00  0.02           H
ATOM   4785  N   TRP B  41      45.912  65.405  37.416  1.00  0.01           N
ATOM   4786  CA  TRP B  41      45.503  64.044  36.980  1.00  0.01           C
ATOM   4787  C   TRP B  41      46.776  63.345  36.321  1.00  0.01           C
ATOM   4788  O   TRP B  41      46.932  62.143  36.567  1.00  0.01           O
ATOM   4789  CB  TRP B  41      44.347  64.202  36.044  1.00  0.01           C
ATOM   4790  CG  TRP B  41      43.117  64.829  36.560  1.00  0.01           C
ATOM   4791  CD1 TRP B  41      42.732  66.161  36.455  1.00  0.01           C
ATOM   4792  CD2 TRP B  41      42.063  64.190  37.383  1.00  0.01           C
ATOM   4793  CE2 TRP B  41      41.119  65.223  37.731  1.00  0.01           C
ATOM   4794  CE3 TRP B  41      41.857  62.927  37.874  1.00  0.01           C
ATOM   4795  NE1 TRP B  41      41.627  66.370  37.214  1.00  0.01           N
ATOM   4796  CZ2 TRP B  41      39.997  64.934  38.557  1.00  0.01           C
ATOM   4797  CZ3 TRP B  41      40.770  62.632  38.729  1.00  0.01           C
ATOM   4798  CH2 TRP B  41      39.819  63.650  39.052  1.00  0.01           C
ATOM   4799  H   TRP B  41      46.021  66.177  36.774  1.00  0.01           H
ATOM   4800  HA  TRP B  41      45.281  63.382  37.817  1.00  0.01           H
ATOM   4801  HB2 TRP B  41      44.646  64.819  35.197  1.00  0.01           H
ATOM   4802  HB3 TRP B  41      44.070  63.234  35.625  1.00  0.01           H
ATOM   4803  HD1 TRP B  41      43.321  67.008  36.135  1.00  0.01           H
ATOM   4804  HE1 TRP B  41      41.245  67.301  37.296  1.00  0.01           H
ATOM   4805  HE3 TRP B  41      42.547  62.135  37.624  1.00  0.01           H
ATOM   4806  HZ2 TRP B  41      39.324  65.712  38.886  1.00  0.01           H
ATOM   4807  HZ3 TRP B  41      40.589  61.640  39.116  1.00  0.01           H
ATOM   4808  HH2 TRP B  41      39.096  63.403  39.816  1.00  0.01           H
ATOM   4809  N   PHE B  42      47.557  64.056  35.467  1.00 -0.01           N
ATOM   4810  CA  PHE B  42      48.748  63.583  34.760  1.00 -0.01           C
ATOM   4811  C   PHE B  42      50.035  64.253  35.239  1.00 -0.01           C
ATOM   4812  O   PHE B  42      50.430  65.299  34.738  1.00 -0.01           O
ATOM   4813  CB  PHE B  42      48.584  63.609  33.232  1.00 -0.01           C
ATOM   4814  CG  PHE B  42      47.394  62.820  32.694  1.00 -0.01           C
ATOM   4815  CD1 PHE B  42      46.260  63.424  32.208  1.00 -0.01           C
ATOM   4816  CD2 PHE B  42      47.453  61.411  32.773  1.00 -0.01           C
ATOM   4817  CE1 PHE B  42      45.182  62.640  31.758  1.00 -0.01           C
ATOM   4818  CE2 PHE B  42      46.477  60.613  32.155  1.00 -0.01           C
ATOM   4819  CZ  PHE B  42      45.228  61.194  31.766  1.00 -0.01           C
ATOM   4820  H   PHE B  42      47.182  64.959  35.212  1.00 -0.01           H
ATOM   4821  HA  PHE B  42      48.927  62.557  35.081  1.00 -0.01           H
ATOM   4822  HB2 PHE B  42      48.612  64.633  32.861  1.00 -0.01           H
ATOM   4823  HB3 PHE B  42      49.536  63.132  32.998  1.00 -0.01           H
ATOM   4824  HD1 PHE B  42      46.046  64.478  32.304  1.00 -0.01           H
ATOM   4825  HD2 PHE B  42      48.269  60.935  33.297  1.00 -0.01           H
ATOM   4826  HE1 PHE B  42      44.311  63.234  31.523  1.00 -0.01           H
ATOM   4827  HE2 PHE B  42      46.507  59.543  32.300  1.00 -0.01           H
ATOM   4828  HZ  PHE B  42      44.389  60.612  31.415  1.00 -0.01           H
ATOM   4829  N   PRO B  43      50.702  63.720  36.289  1.00  0.00           N
ATOM   4830  CA  PRO B  43      51.938  64.424  36.810  1.00  0.00           C
ATOM   4831  C   PRO B  43      53.048  64.502  35.783  1.00  0.00           C
ATOM   4832  O   PRO B  43      53.338  63.478  35.168  1.00  0.00           O
ATOM   4833  CB  PRO B  43      52.326  63.572  38.071  1.00  0.00           C
ATOM   4834  CG  PRO B  43      51.130  62.707  38.418  1.00  0.00           C
ATOM   4835  CD  PRO B  43      50.332  62.630  37.137  1.00  0.00           C
ATOM   4836  HA  PRO B  43      51.596  65.435  37.027  1.00  0.00           H
ATOM   4837  HB2 PRO B  43      53.138  62.875  37.865  1.00  0.00           H
ATOM   4838  HB3 PRO B  43      52.504  64.270  38.889  1.00  0.00           H
ATOM   4839  HG2 PRO B  43      51.335  61.713  38.815  1.00  0.00           H
ATOM   4840  HG3 PRO B  43      50.560  63.232  39.184  1.00  0.00           H
ATOM   4841  HD2 PRO B  43      50.426  61.682  36.607  1.00  0.00           H
ATOM   4842  HD3 PRO B  43      49.260  62.744  37.298  1.00  0.00           H
ATOM   4843  N   PRO B  44      53.549  65.708  35.480  1.00  0.00           N
ATOM   4844  CA  PRO B  44      54.423  65.892  34.307  1.00  0.00           C
ATOM   4845  C   PRO B  44      55.853  65.300  34.575  1.00  0.00           C
ATOM   4846  O   PRO B  44      56.684  65.464  33.732  1.00  0.00           O
ATOM   4847  CB  PRO B  44      54.387  67.403  33.931  1.00  0.00           C
ATOM   4848  CG  PRO B  44      53.984  68.029  35.331  1.00  0.00           C
ATOM   4849  CD  PRO B  44      53.161  66.980  36.027  1.00  0.00           C
ATOM   4850  HA  PRO B  44      53.979  65.375  33.457  1.00  0.00           H
ATOM   4851  HB2 PRO B  44      55.334  67.840  33.613  1.00  0.00           H
ATOM   4852  HB3 PRO B  44      53.552  67.516  33.238  1.00  0.00           H
ATOM   4853  HG2 PRO B  44      54.918  68.134  35.882  1.00  0.00           H
ATOM   4854  HG3 PRO B  44      53.354  68.894  35.122  1.00  0.00           H
ATOM   4855  HD2 PRO B  44      53.349  67.205  37.077  1.00  0.00           H
ATOM   4856  HD3 PRO B  44      52.120  67.247  35.846  1.00  0.00           H
ATOM   4857  N   ASP B  45      56.066  64.603  35.677  1.00  0.00           N
ATOM   4858  CA  ASP B  45      57.247  63.687  35.756  1.00  0.00           C
ATOM   4859  C   ASP B  45      57.153  62.436  34.918  1.00  0.00           C
ATOM   4860  O   ASP B  45      58.181  61.769  34.791  1.00  0.00           O
ATOM   4861  CB  ASP B  45      57.273  63.201  37.249  1.00  0.00           C
ATOM   4862  CG  ASP B  45      57.536  64.383  38.224  1.00  0.00           C
ATOM   4863  OD1 ASP B  45      58.544  65.060  37.931  1.00  0.00           O
ATOM   4864  OD2 ASP B  45      56.931  64.463  39.318  1.00  0.00           O
ATOM   4865  H   ASP B  45      55.329  64.460  36.352  1.00  0.00           H
ATOM   4866  HA  ASP B  45      58.147  64.233  35.474  1.00  0.00           H
ATOM   4867  HB2 ASP B  45      56.284  62.772  37.409  1.00  0.00           H
ATOM   4868  HB3 ASP B  45      58.030  62.466  37.521  1.00  0.00           H
ATOM   4869  N   ALA B  46      55.897  62.038  34.488  1.00  0.00           N
ATOM   4870  CA  ALA B  46      55.414  60.901  33.642  1.00  0.00           C
ATOM   4871  C   ALA B  46      54.953  61.362  32.234  1.00  0.00           C
ATOM   4872  O   ALA B  46      54.684  62.561  32.088  1.00  0.00           O
ATOM   4873  CB  ALA B  46      54.318  60.232  34.343  1.00  0.00           C
ATOM   4874  H   ALA B  46      55.146  62.658  34.755  1.00  0.00           H
ATOM   4875  HA  ALA B  46      56.282  60.258  33.496  1.00  0.00           H
ATOM   4876  HB1 ALA B  46      54.603  59.796  35.301  1.00  0.00           H
ATOM   4877  HB2 ALA B  46      53.523  60.937  34.586  1.00  0.00           H
ATOM   4878  HB3 ALA B  46      53.925  59.388  33.777  1.00  0.00           H
ATOM   4879  N   PRO B  47      54.870  60.516  31.200  1.00  0.00           N
ATOM   4880  CA  PRO B  47      54.413  60.805  29.844  1.00  0.00           C
ATOM   4881  C   PRO B  47      53.055  61.447  29.742  1.00  0.00           C
ATOM   4882  O   PRO B  47      51.999  60.734  29.717  1.00  0.00           O
ATOM   4883  CB  PRO B  47      54.491  59.470  29.079  1.00  0.00           C
ATOM   4884  CG  PRO B  47      55.681  58.782  29.709  1.00  0.00           C
ATOM   4885  CD  PRO B  47      55.424  59.144  31.189  1.00  0.00           C
ATOM   4886  HA  PRO B  47      55.134  61.475  29.374  1.00  0.00           H
ATOM   4887  HB2 PRO B  47      53.635  58.825  29.280  1.00  0.00           H
ATOM   4888  HB3 PRO B  47      54.533  59.684  28.011  1.00  0.00           H
ATOM   4889  HG2 PRO B  47      55.678  57.696  29.609  1.00  0.00           H
ATOM   4890  HG3 PRO B  47      56.620  59.222  29.373  1.00  0.00           H
ATOM   4891  HD2 PRO B  47      54.728  58.385  31.547  1.00  0.00           H
ATOM   4892  HD3 PRO B  47      56.333  59.165  31.789  1.00  0.00           H
ATOM   4893  N   VAL B  48      52.973  62.772  29.589  1.00  0.01           N
ATOM   4894  CA  VAL B  48      51.632  63.500  29.541  1.00  0.01           C
ATOM   4895  C   VAL B  48      50.971  63.118  28.211  1.00  0.01           C
ATOM   4896  O   VAL B  48      51.574  63.303  27.166  1.00  0.01           O
ATOM   4897  CB  VAL B  48      51.881  65.050  29.761  1.00  0.01           C
ATOM   4898  CG1 VAL B  48      50.626  65.898  29.425  1.00  0.01           C
ATOM   4899  CG2 VAL B  48      52.299  65.356  31.178  1.00  0.01           C
ATOM   4900  H   VAL B  48      53.824  63.314  29.638  1.00  0.01           H
ATOM   4901  HA  VAL B  48      50.978  63.193  30.358  1.00  0.01           H
ATOM   4902  HB  VAL B  48      52.711  65.468  29.192  1.00  0.01           H
ATOM   4903 HG11 VAL B  48      50.602  65.920  28.335  1.00  0.01           H
ATOM   4904 HG12 VAL B  48      49.660  65.504  29.740  1.00  0.01           H
ATOM   4905 HG13 VAL B  48      50.685  66.947  29.716  1.00  0.01           H
ATOM   4906 HG21 VAL B  48      52.568  66.412  31.171  1.00  0.01           H
ATOM   4907 HG22 VAL B  48      51.530  65.197  31.934  1.00  0.01           H
ATOM   4908 HG23 VAL B  48      53.137  64.711  31.445  1.00  0.01           H
ATOM   4909  N   PRO B  49      49.720  62.580  28.180  1.00  0.00           N
ATOM   4910  CA  PRO B  49      49.122  62.318  26.914  1.00  0.00           C
ATOM   4911  C   PRO B  49      48.792  63.638  26.193  1.00  0.00           C
ATOM   4912  O   PRO B  49      48.440  64.630  26.857  1.00  0.00           O
ATOM   4913  CB  PRO B  49      47.960  61.381  27.279  1.00  0.00           C
ATOM   4914  CG  PRO B  49      47.525  61.855  28.663  1.00  0.00           C
ATOM   4915  CD  PRO B  49      48.813  62.264  29.275  1.00  0.00           C
ATOM   4916  HA  PRO B  49      49.793  61.754  26.266  1.00  0.00           H
ATOM   4917  HB2 PRO B  49      47.111  61.351  26.595  1.00  0.00           H
ATOM   4918  HB3 PRO B  49      48.357  60.369  27.355  1.00  0.00           H
ATOM   4919  HG2 PRO B  49      46.799  62.663  28.565  1.00  0.00           H
ATOM   4920  HG3 PRO B  49      47.133  61.013  29.232  1.00  0.00           H
ATOM   4921  HD2 PRO B  49      48.673  63.211  29.797  1.00  0.00           H
ATOM   4922  HD3 PRO B  49      49.344  61.544  29.897  1.00  0.00           H
ATOM   4923  N   GLN B  50      48.969  63.658  24.861  1.00  0.00           N
ATOM   4924  CA  GLN B  50      48.572  64.704  23.935  1.00  0.00           C
ATOM   4925  C   GLN B  50      47.368  64.208  23.125  1.00  0.00           C
ATOM   4926  O   GLN B  50      46.674  65.077  22.563  1.00  0.00           O
ATOM   4927  CB  GLN B  50      49.728  65.098  23.062  1.00  0.00           C
ATOM   4928  CG  GLN B  50      50.906  65.619  23.867  1.00  0.00           C
ATOM   4929  CD  GLN B  50      50.610  66.895  24.669  1.00  0.00           C
ATOM   4930  NE2 GLN B  50      51.317  67.140  25.710  1.00  0.00           N
ATOM   4931  OE1 GLN B  50      49.611  67.594  24.429  1.00  0.00           O
ATOM   4932  H   GLN B  50      49.297  62.808  24.425  1.00  0.00           H
ATOM   4933  HA  GLN B  50      48.280  65.587  24.503  1.00  0.00           H
ATOM   4934  HB2 GLN B  50      50.073  64.132  22.694  1.00  0.00           H
ATOM   4935  HB3 GLN B  50      49.411  65.788  22.280  1.00  0.00           H
ATOM   4936  HG2 GLN B  50      51.460  64.990  24.563  1.00  0.00           H
ATOM   4937  HG3 GLN B  50      51.702  65.904  23.179  1.00  0.00           H
ATOM   4938 HE21 GLN B  50      51.265  67.963  26.293  1.00  0.00           H
ATOM   4939 HE22 GLN B  50      52.075  66.513  25.937  1.00  0.00           H
ATOM   4940  N   ASP B  51      46.987  62.943  23.203  1.00  0.01           N
ATOM   4941  CA  ASP B  51      45.670  62.463  22.818  1.00  0.01           C
ATOM   4942  C   ASP B  51      44.657  62.610  23.936  1.00  0.01           C
ATOM   4943  O   ASP B  51      44.638  61.785  24.866  1.00  0.01           O
ATOM   4944  CB  ASP B  51      45.837  61.026  22.370  1.00  0.01           C
ATOM   4945  CG  ASP B  51      46.795  60.737  21.222  1.00  0.01           C
ATOM   4946  OD1 ASP B  51      46.646  61.380  20.161  1.00  0.01           O
ATOM   4947  OD2 ASP B  51      47.742  59.929  21.382  1.00  0.01           O
ATOM   4948  H   ASP B  51      47.633  62.284  23.614  1.00  0.01           H
ATOM   4949  HA  ASP B  51      45.305  62.985  21.933  1.00  0.01           H
ATOM   4950  HB2 ASP B  51      46.132  60.403  23.214  1.00  0.01           H
ATOM   4951  HB3 ASP B  51      44.823  60.729  22.104  1.00  0.01           H
ATOM   4952  N   MET B  52      43.910  63.669  23.884  1.00 -0.01           N
ATOM   4953  CA  MET B  52      42.894  63.973  24.983  1.00 -0.01           C
ATOM   4954  C   MET B  52      41.434  63.493  24.653  1.00 -0.01           C
ATOM   4955  O   MET B  52      40.416  64.177  24.781  1.00 -0.01           O
ATOM   4956  CB  MET B  52      42.940  65.511  25.378  1.00 -0.01           C
ATOM   4957  CG  MET B  52      44.265  65.872  26.102  1.00 -0.01           C
ATOM   4958  SD  MET B  52      44.643  67.665  26.306  1.00 -0.01           S
ATOM   4959  CE  MET B  52      44.893  68.141  24.616  1.00 -0.01           C
ATOM   4960  H   MET B  52      43.830  64.263  23.071  1.00 -0.01           H
ATOM   4961  HA  MET B  52      43.269  63.439  25.856  1.00 -0.01           H
ATOM   4962  HB2 MET B  52      42.891  66.149  24.496  1.00 -0.01           H
ATOM   4963  HB3 MET B  52      42.160  65.705  26.114  1.00 -0.01           H
ATOM   4964  HG2 MET B  52      44.132  65.431  27.090  1.00 -0.01           H
ATOM   4965  HG3 MET B  52      44.997  65.409  25.440  1.00 -0.01           H
ATOM   4966  HE1 MET B  52      45.504  69.036  24.497  1.00 -0.01           H
ATOM   4967  HE2 MET B  52      45.257  67.339  23.973  1.00 -0.01           H
ATOM   4968  HE3 MET B  52      43.921  68.495  24.271  1.00 -0.01           H
ATOM   4969  N   GLU B  53      41.223  62.325  24.037  1.00  0.00           N
ATOM   4970  CA  GLU B  53      39.916  61.672  24.023  1.00  0.00           C
ATOM   4971  C   GLU B  53      39.684  60.798  25.285  1.00  0.00           C
ATOM   4972  O   GLU B  53      40.610  60.187  25.793  1.00  0.00           O
ATOM   4973  CB  GLU B  53      39.799  60.773  22.759  1.00  0.00           C
ATOM   4974  CG  GLU B  53      39.560  61.467  21.421  1.00  0.00           C
ATOM   4975  CD  GLU B  53      38.258  62.319  21.224  1.00  0.00           C
ATOM   4976  OE1 GLU B  53      37.273  62.250  21.993  1.00  0.00           O
ATOM   4977  OE2 GLU B  53      38.155  63.127  20.266  1.00  0.00           O
ATOM   4978  H   GLU B  53      42.043  61.776  23.824  1.00  0.00           H
ATOM   4979  HA  GLU B  53      39.098  62.390  23.963  1.00  0.00           H
ATOM   4980  HB2 GLU B  53      40.652  60.097  22.814  1.00  0.00           H
ATOM   4981  HB3 GLU B  53      38.914  60.175  22.976  1.00  0.00           H
ATOM   4982  HG2 GLU B  53      40.434  62.072  21.180  1.00  0.00           H
ATOM   4983  HG3 GLU B  53      39.454  60.659  20.697  1.00  0.00           H
ATOM   4984  N   LEU B  54      38.430  60.650  25.735  1.00  0.00           N
ATOM   4985  CA  LEU B  54      38.048  60.067  26.993  1.00  0.00           C
ATOM   4986  C   LEU B  54      38.573  58.591  27.144  1.00  0.00           C
ATOM   4987  O   LEU B  54      39.324  58.317  28.097  1.00  0.00           O
ATOM   4988  CB  LEU B  54      36.485  60.105  27.151  1.00  0.00           C
ATOM   4989  CG  LEU B  54      35.962  59.827  28.557  1.00  0.00           C
ATOM   4990  CD1 LEU B  54      36.360  60.875  29.581  1.00  0.00           C
ATOM   4991  CD2 LEU B  54      34.432  59.593  28.690  1.00  0.00           C
ATOM   4992  H   LEU B  54      37.722  61.143  25.210  1.00  0.00           H
ATOM   4993  HA  LEU B  54      38.519  60.767  27.682  1.00  0.00           H
ATOM   4994  HB2 LEU B  54      36.119  61.113  26.956  1.00  0.00           H
ATOM   4995  HB3 LEU B  54      36.056  59.353  26.489  1.00  0.00           H
ATOM   4996  HG  LEU B  54      36.385  58.860  28.832  1.00  0.00           H
ATOM   4997 HD11 LEU B  54      35.946  61.865  29.391  1.00  0.00           H
ATOM   4998 HD12 LEU B  54      35.995  60.570  30.561  1.00  0.00           H
ATOM   4999 HD13 LEU B  54      37.448  60.819  29.552  1.00  0.00           H
ATOM   5000 HD21 LEU B  54      34.196  59.437  29.742  1.00  0.00           H
ATOM   5001 HD22 LEU B  54      33.888  60.395  28.190  1.00  0.00           H
ATOM   5002 HD23 LEU B  54      34.149  58.679  28.167  1.00  0.00           H
ATOM   5003  N   VAL B  55      38.470  57.758  26.122  1.00  0.00           N
ATOM   5004  CA  VAL B  55      39.059  56.391  26.208  1.00  0.00           C
ATOM   5005  C   VAL B  55      40.552  56.419  26.060  1.00  0.00           C
ATOM   5006  O   VAL B  55      41.159  55.558  26.615  1.00  0.00           O
ATOM   5007  CB  VAL B  55      38.488  55.413  25.217  1.00  0.00           C
ATOM   5008  CG1 VAL B  55      37.065  54.890  25.510  1.00  0.00           C
ATOM   5009  CG2 VAL B  55      38.598  55.830  23.741  1.00  0.00           C
ATOM   5010  H   VAL B  55      38.029  58.064  25.267  1.00  0.00           H
ATOM   5011  HA  VAL B  55      38.864  56.026  27.216  1.00  0.00           H
ATOM   5012  HB  VAL B  55      39.046  54.484  25.327  1.00  0.00           H
ATOM   5013 HG11 VAL B  55      37.177  54.470  26.510  1.00  0.00           H
ATOM   5014 HG12 VAL B  55      36.427  55.774  25.515  1.00  0.00           H
ATOM   5015 HG13 VAL B  55      36.730  54.164  24.769  1.00  0.00           H
ATOM   5016 HG21 VAL B  55      38.515  55.014  23.023  1.00  0.00           H
ATOM   5017 HG22 VAL B  55      37.817  56.559  23.526  1.00  0.00           H
ATOM   5018 HG23 VAL B  55      39.479  56.395  23.434  1.00  0.00           H
ATOM   5019  N   THR B  56      41.209  57.427  25.417  1.00  0.01           N
ATOM   5020  CA  THR B  56      42.678  57.526  25.260  1.00  0.01           C
ATOM   5021  C   THR B  56      43.309  58.118  26.523  1.00  0.01           C
ATOM   5022  O   THR B  56      44.328  57.645  27.061  1.00  0.01           O
ATOM   5023  CB  THR B  56      43.117  58.296  23.990  1.00  0.01           C
ATOM   5024  CG2 THR B  56      44.606  58.132  23.766  1.00  0.01           C
ATOM   5025  OG1 THR B  56      42.602  57.684  22.801  1.00  0.01           O
ATOM   5026  H   THR B  56      40.612  58.097  24.953  1.00  0.01           H
ATOM   5027  HA  THR B  56      43.204  56.572  25.219  1.00  0.01           H
ATOM   5028  HB  THR B  56      42.981  59.376  24.039  1.00  0.01           H
ATOM   5029  HG1 THR B  56      43.023  56.821  22.813  1.00  0.01           H
ATOM   5030 HG21 THR B  56      44.845  58.533  22.781  1.00  0.01           H
ATOM   5031 HG22 THR B  56      45.183  58.693  24.501  1.00  0.01           H
ATOM   5032 HG23 THR B  56      44.965  57.102  23.788  1.00  0.01           H
ATOM   5033  N   MET B  57      42.764  59.152  27.076  1.00  0.01           N
ATOM   5034  CA  MET B  57      43.120  59.607  28.474  1.00  0.01           C
ATOM   5035  C   MET B  57      42.970  58.468  29.500  1.00  0.01           C
ATOM   5036  O   MET B  57      43.989  58.202  30.205  1.00  0.01           O
ATOM   5037  CB  MET B  57      42.260  60.843  28.857  1.00  0.01           C
ATOM   5038  CG  MET B  57      42.562  62.118  27.996  1.00  0.01           C
ATOM   5039  SD  MET B  57      41.903  63.544  28.872  1.00  0.01           S
ATOM   5040  CE  MET B  57      40.140  63.316  28.463  1.00  0.01           C
ATOM   5041  H   MET B  57      41.978  59.607  26.632  1.00  0.01           H
ATOM   5042  HA  MET B  57      44.162  59.924  28.512  1.00  0.01           H
ATOM   5043  HB2 MET B  57      41.227  60.560  28.654  1.00  0.01           H
ATOM   5044  HB3 MET B  57      42.372  60.974  29.933  1.00  0.01           H
ATOM   5045  HG2 MET B  57      43.634  62.305  27.942  1.00  0.01           H
ATOM   5046  HG3 MET B  57      42.196  62.040  26.972  1.00  0.01           H
ATOM   5047  HE1 MET B  57      39.670  62.449  28.926  1.00  0.01           H
ATOM   5048  HE2 MET B  57      39.688  64.197  28.919  1.00  0.01           H
ATOM   5049  HE3 MET B  57      39.994  63.256  27.384  1.00  0.01           H
ATOM   5050  N   SER B  58      41.886  57.711  29.569  1.00  0.00           N
ATOM   5051  CA  SER B  58      41.724  56.555  30.465  1.00  0.00           C
ATOM   5052  C   SER B  58      42.756  55.389  30.273  1.00  0.00           C
ATOM   5053  O   SER B  58      43.196  54.784  31.221  1.00  0.00           O
ATOM   5054  CB  SER B  58      40.271  56.021  30.476  1.00  0.00           C
ATOM   5055  OG  SER B  58      40.164  54.822  31.172  1.00  0.00           O
ATOM   5056  H   SER B  58      41.175  57.929  28.886  1.00  0.00           H
ATOM   5057  HA  SER B  58      41.914  56.887  31.485  1.00  0.00           H
ATOM   5058  HB2 SER B  58      39.671  56.816  30.919  1.00  0.00           H
ATOM   5059  HB3 SER B  58      39.923  55.908  29.450  1.00  0.00           H
ATOM   5060  HG  SER B  58      40.129  54.100  30.540  1.00  0.00           H
ATOM   5061  N   SER B  59      43.161  55.215  29.071  1.00  0.00           N
ATOM   5062  CA  SER B  59      43.962  54.111  28.629  1.00  0.00           C
ATOM   5063  C   SER B  59      45.408  54.440  28.973  1.00  0.00           C
[truncated: 287,119 more chars]
