# Supplementary material for: Total enzymatic synthesis of cis-α-irone from a simple carbon source
Source: Nat Commun. 2022 Dec 2;13:7421. doi: 10.1038/s41467-022-35232-2 (PMC9715568; doi:10.1038/s41467-022-35232-2)
Supplement: Supplementary file 5 — Supplementary Data 2 [file 41467_2022_35232_MOESM5_ESM.zip › structures_mmgbsa/pMT4_Y200F_S182E_L273V/pMT4_1SR_SAH_ini_mmgbsa_renum.pdb]

ATOM      1  N   GLN A  10      26.591  24.746  55.236  1.00  0.00           N
ATOM      2  CA  GLN A  10      26.632  24.066  53.961  1.00  0.00           C
ATOM      3  C   GLN A  10      25.225  24.150  53.315  1.00  0.00           C
ATOM      4  O   GLN A  10      24.213  24.066  54.027  1.00  0.00           O
ATOM      5  CB  GLN A  10      27.146  22.620  54.098  1.00  0.00           C
ATOM      6  CG  GLN A  10      28.586  22.369  54.570  1.00  0.00           C
ATOM      7  CD  GLN A  10      28.572  21.228  55.622  1.00  0.00           C
ATOM      8  NE2 GLN A  10      29.620  20.515  55.708  1.00  0.00           N
ATOM      9  OE1 GLN A  10      27.685  21.072  56.405  1.00  0.00           O
ATOM     10  HA  GLN A  10      27.367  24.448  53.252  1.00  0.00           H
ATOM     11  HB2 GLN A  10      26.401  22.036  54.640  1.00  0.00           H
ATOM     12  HB3 GLN A  10      27.076  22.113  53.136  1.00  0.00           H
ATOM     13  HG2 GLN A  10      29.107  21.980  53.695  1.00  0.00           H
ATOM     14  HG3 GLN A  10      28.952  23.239  55.114  1.00  0.00           H
ATOM     15 HE21 GLN A  10      29.646  19.814  56.435  1.00  0.00           H
ATOM     16 HE22 GLN A  10      30.430  20.886  55.232  1.00  0.00           H
ATOM     17  H1  GLN A  10      26.427  25.722  55.036  1.00  0.00           H
ATOM     18  H2  GLN A  10      25.846  24.408  55.829  1.00  0.00           H
ATOM     19  H3  GLN A  10      27.516  24.580  55.604  1.00  0.00           H
ATOM     20  N   GLN A  11      25.154  24.303  51.979  1.00  0.00           N
ATOM     21  CA  GLN A  11      23.878  24.376  51.310  1.00  0.00           C
ATOM     22  C   GLN A  11      23.731  23.462  50.047  1.00  0.00           C
ATOM     23  O   GLN A  11      22.732  22.787  49.908  1.00  0.00           O
ATOM     24  CB  GLN A  11      23.585  25.812  50.986  1.00  0.00           C
ATOM     25  CG  GLN A  11      22.206  26.017  50.304  1.00  0.00           C
ATOM     26  CD  GLN A  11      21.797  27.533  50.192  1.00  0.00           C
ATOM     27  NE2 GLN A  11      20.556  27.816  49.838  1.00  0.00           N
ATOM     28  OE1 GLN A  11      22.591  28.441  50.362  1.00  0.00           O
ATOM     29  H   GLN A  11      26.034  24.180  51.498  1.00  0.00           H
ATOM     30  HA  GLN A  11      23.119  23.932  51.954  1.00  0.00           H
ATOM     31  HB2 GLN A  11      23.511  26.287  51.964  1.00  0.00           H
ATOM     32  HB3 GLN A  11      24.368  26.182  50.325  1.00  0.00           H
ATOM     33  HG2 GLN A  11      22.243  25.633  49.285  1.00  0.00           H
ATOM     34  HG3 GLN A  11      21.486  25.401  50.843  1.00  0.00           H
ATOM     35 HE21 GLN A  11      20.275  28.688  49.414  1.00  0.00           H
ATOM     36 HE22 GLN A  11      19.971  27.013  49.661  1.00  0.00           H
ATOM     37  N   VAL A  12      24.831  23.390  49.306  1.00  0.00           N
ATOM     38  CA  VAL A  12      24.832  22.752  47.944  1.00  0.00           C
ATOM     39  C   VAL A  12      25.850  21.681  47.876  1.00  0.00           C
ATOM     40  O   VAL A  12      26.853  21.571  48.606  1.00  0.00           O
ATOM     41  CB  VAL A  12      25.098  23.841  46.876  1.00  0.00           C
ATOM     42  CG1 VAL A  12      23.851  24.814  46.756  1.00  0.00           C
ATOM     43  CG2 VAL A  12      26.341  24.664  47.198  1.00  0.00           C
ATOM     44  H   VAL A  12      25.677  23.698  49.764  1.00  0.00           H
ATOM     45  HA  VAL A  12      23.871  22.294  47.708  1.00  0.00           H
ATOM     46  HB  VAL A  12      25.343  23.466  45.882  1.00  0.00           H
ATOM     47 HG11 VAL A  12      23.079  24.309  46.176  1.00  0.00           H
ATOM     48 HG12 VAL A  12      23.543  25.229  47.716  1.00  0.00           H
ATOM     49 HG13 VAL A  12      24.247  25.638  46.162  1.00  0.00           H
ATOM     50 HG21 VAL A  12      26.170  25.302  48.064  1.00  0.00           H
ATOM     51 HG22 VAL A  12      27.239  24.046  47.227  1.00  0.00           H
ATOM     52 HG23 VAL A  12      26.465  25.419  46.422  1.00  0.00           H
ATOM     53  N   THR A  13      25.443  20.646  47.082  1.00  0.00           N
ATOM     54  CA  THR A  13      26.462  19.669  46.695  1.00  0.00           C
ATOM     55  C   THR A  13      27.396  20.344  45.609  1.00  0.00           C
ATOM     56  O   THR A  13      27.132  21.349  44.927  1.00  0.00           O
ATOM     57  CB  THR A  13      25.770  18.365  46.071  1.00  0.00           C
ATOM     58  CG2 THR A  13      24.978  17.576  47.144  1.00  0.00           C
ATOM     59  OG1 THR A  13      24.797  18.709  45.095  1.00  0.00           O
ATOM     60  H   THR A  13      24.579  20.728  46.565  1.00  0.00           H
ATOM     61  HA  THR A  13      27.055  19.402  47.569  1.00  0.00           H
ATOM     62  HB  THR A  13      26.471  17.614  45.708  1.00  0.00           H
ATOM     63  HG1 THR A  13      24.147  19.290  45.497  1.00  0.00           H
ATOM     64 HG21 THR A  13      24.609  16.599  46.832  1.00  0.00           H
ATOM     65 HG22 THR A  13      25.615  17.362  48.002  1.00  0.00           H
ATOM     66 HG23 THR A  13      24.102  18.150  47.445  1.00  0.00           H
ATOM     67  N   ALA A  14      28.497  19.627  45.294  1.00  0.00           N
ATOM     68  CA  ALA A  14      29.416  20.113  44.254  1.00  0.00           C
ATOM     69  C   ALA A  14      28.715  19.997  42.915  1.00  0.00           C
ATOM     70  O   ALA A  14      28.865  20.841  42.008  1.00  0.00           O
ATOM     71  CB  ALA A  14      30.581  19.205  44.175  1.00  0.00           C
ATOM     72  H   ALA A  14      28.787  18.845  45.864  1.00  0.00           H
ATOM     73  HA  ALA A  14      29.697  21.137  44.500  1.00  0.00           H
ATOM     74  HB1 ALA A  14      31.192  19.497  43.321  1.00  0.00           H
ATOM     75  HB2 ALA A  14      31.284  19.235  45.007  1.00  0.00           H
ATOM     76  HB3 ALA A  14      30.260  18.163  44.164  1.00  0.00           H
ATOM     77  N   ASP A  15      27.822  19.014  42.680  1.00  0.00           N
ATOM     78  CA  ASP A  15      27.068  19.018  41.477  1.00  0.00           C
ATOM     79  C   ASP A  15      26.166  20.244  41.237  1.00  0.00           C
ATOM     80  O   ASP A  15      25.942  20.575  40.093  1.00  0.00           O
ATOM     81  CB  ASP A  15      26.176  17.756  41.599  1.00  0.00           C
ATOM     82  CG  ASP A  15      26.890  16.400  41.653  1.00  0.00           C
ATOM     83  OD1 ASP A  15      27.840  16.129  40.870  1.00  0.00           O
ATOM     84  OD2 ASP A  15      26.447  15.637  42.492  1.00  0.00           O
ATOM     85  H   ASP A  15      27.630  18.320  43.389  1.00  0.00           H
ATOM     86  HA  ASP A  15      27.765  18.899  40.648  1.00  0.00           H
ATOM     87  HB2 ASP A  15      25.578  17.805  42.509  1.00  0.00           H
ATOM     88  HB3 ASP A  15      25.547  17.713  40.710  1.00  0.00           H
ATOM     89  N   GLU A  16      25.577  20.845  42.304  1.00  0.00           N
ATOM     90  CA  GLU A  16      24.850  22.061  42.256  1.00  0.00           C
ATOM     91  C   GLU A  16      25.671  23.232  41.775  1.00  0.00           C
ATOM     92  O   GLU A  16      25.390  23.793  40.701  1.00  0.00           O
ATOM     93  CB  GLU A  16      24.181  22.271  43.636  1.00  0.00           C
ATOM     94  CG  GLU A  16      23.010  21.314  43.819  1.00  0.00           C
ATOM     95  CD  GLU A  16      22.433  21.143  45.203  1.00  0.00           C
ATOM     96  OE1 GLU A  16      22.938  20.258  45.848  1.00  0.00           O
ATOM     97  OE2 GLU A  16      21.601  21.873  45.719  1.00  0.00           O
ATOM     98  H   GLU A  16      25.777  20.436  43.205  1.00  0.00           H
ATOM     99  HA  GLU A  16      23.960  21.986  41.631  1.00  0.00           H
ATOM    100  HB2 GLU A  16      24.953  22.082  44.383  1.00  0.00           H
ATOM    101  HB3 GLU A  16      23.824  23.299  43.697  1.00  0.00           H
ATOM    102  HG2 GLU A  16      22.163  21.680  43.239  1.00  0.00           H
ATOM    103  HG3 GLU A  16      23.244  20.403  43.269  1.00  0.00           H
ATOM    104  N   VAL A  17      26.819  23.527  42.426  1.00  0.00           N
ATOM    105  CA  VAL A  17      27.949  24.402  42.018  1.00  0.00           C
ATOM    106  C   VAL A  17      28.389  24.212  40.545  1.00  0.00           C
ATOM    107  O   VAL A  17      28.415  25.203  39.761  1.00  0.00           O
ATOM    108  CB  VAL A  17      29.174  24.237  42.984  1.00  0.00           C
ATOM    109  CG1 VAL A  17      30.369  25.100  42.663  1.00  0.00           C
ATOM    110  CG2 VAL A  17      28.893  24.449  44.463  1.00  0.00           C
ATOM    111  H   VAL A  17      27.066  22.906  43.183  1.00  0.00           H
ATOM    112  HA  VAL A  17      27.616  25.437  42.097  1.00  0.00           H
ATOM    113  HB  VAL A  17      29.448  23.183  42.929  1.00  0.00           H
ATOM    114 HG11 VAL A  17      31.168  24.938  43.387  1.00  0.00           H
ATOM    115 HG12 VAL A  17      30.771  24.809  41.693  1.00  0.00           H
ATOM    116 HG13 VAL A  17      30.161  26.169  42.675  1.00  0.00           H
ATOM    117 HG21 VAL A  17      29.792  24.083  44.961  1.00  0.00           H
ATOM    118 HG22 VAL A  17      28.614  25.483  44.662  1.00  0.00           H
ATOM    119 HG23 VAL A  17      27.973  23.944  44.756  1.00  0.00           H
ATOM    120  N   GLY A  18      28.314  22.963  40.099  1.00  0.00           N
ATOM    121  CA  GLY A  18      28.919  22.649  38.787  1.00  0.00           C
ATOM    122  C   GLY A  18      27.955  22.837  37.671  1.00  0.00           C
ATOM    123  O   GLY A  18      28.395  22.927  36.536  1.00  0.00           O
ATOM    124  H   GLY A  18      28.156  22.160  40.691  1.00  0.00           H
ATOM    125  HA2 GLY A  18      29.895  23.129  38.710  1.00  0.00           H
ATOM    126  HA3 GLY A  18      29.106  21.576  38.745  1.00  0.00           H
ATOM    127  N   ASP A  19      26.622  22.715  37.950  1.00  0.00           N
ATOM    128  CA  ASP A  19      25.574  23.082  37.003  1.00  0.00           C
ATOM    129  C   ASP A  19      25.373  24.610  37.044  1.00  0.00           C
ATOM    130  O   ASP A  19      25.084  25.259  36.009  1.00  0.00           O
ATOM    131  CB  ASP A  19      24.232  22.376  37.339  1.00  0.00           C
ATOM    132  CG  ASP A  19      24.338  20.826  36.896  1.00  0.00           C
ATOM    133  OD1 ASP A  19      25.303  20.387  36.233  1.00  0.00           O
ATOM    134  OD2 ASP A  19      23.444  20.073  37.288  1.00  0.00           O
ATOM    135  H   ASP A  19      26.354  22.418  38.877  1.00  0.00           H
ATOM    136  HA  ASP A  19      25.890  22.878  35.980  1.00  0.00           H
ATOM    137  HB2 ASP A  19      23.871  22.557  38.351  1.00  0.00           H
ATOM    138  HB3 ASP A  19      23.380  22.793  36.801  1.00  0.00           H
ATOM    139  N   TRP A  20      25.602  25.317  38.180  1.00  0.00           N
ATOM    140  CA  TRP A  20      25.566  26.759  38.217  1.00  0.00           C
ATOM    141  C   TRP A  20      26.616  27.476  37.344  1.00  0.00           C
ATOM    142  O   TRP A  20      26.268  28.315  36.523  1.00  0.00           O
ATOM    143  CB  TRP A  20      25.750  27.205  39.671  1.00  0.00           C
ATOM    144  CG  TRP A  20      25.239  28.580  39.948  1.00  0.00           C
ATOM    145  CD1 TRP A  20      23.936  28.870  40.213  1.00  0.00           C
ATOM    146  CD2 TRP A  20      25.888  29.855  39.765  1.00  0.00           C
ATOM    147  CE2 TRP A  20      24.924  30.916  40.035  1.00  0.00           C
ATOM    148  CE3 TRP A  20      27.161  30.228  39.217  1.00  0.00           C
ATOM    149  NE1 TRP A  20      23.803  30.228  40.418  1.00  0.00           N
ATOM    150  CZ2 TRP A  20      25.315  32.278  39.988  1.00  0.00           C
ATOM    151  CZ3 TRP A  20      27.439  31.598  39.048  1.00  0.00           C
ATOM    152  CH2 TRP A  20      26.531  32.609  39.378  1.00  0.00           C
ATOM    153  H   TRP A  20      25.991  24.829  38.974  1.00  0.00           H
ATOM    154  HA  TRP A  20      24.580  27.025  37.836  1.00  0.00           H
ATOM    155  HB2 TRP A  20      25.162  26.615  40.374  1.00  0.00           H
ATOM    156  HB3 TRP A  20      26.768  27.131  40.054  1.00  0.00           H
ATOM    157  HD1 TRP A  20      23.211  28.071  40.254  1.00  0.00           H
ATOM    158  HE1 TRP A  20      23.000  30.604  40.902  1.00  0.00           H
ATOM    159  HE3 TRP A  20      27.890  29.465  38.989  1.00  0.00           H
ATOM    160  HZ2 TRP A  20      24.669  33.025  40.427  1.00  0.00           H
ATOM    161  HZ3 TRP A  20      28.417  31.913  38.713  1.00  0.00           H
ATOM    162  HH2 TRP A  20      26.833  33.639  39.261  1.00  0.00           H
ATOM    163  N   TYR A  21      27.887  27.081  37.392  1.00  0.00           N
ATOM    164  CA  TYR A  21      28.902  27.628  36.476  1.00  0.00           C
ATOM    165  C   TYR A  21      28.779  27.268  34.987  1.00  0.00           C
ATOM    166  O   TYR A  21      29.104  28.023  34.045  1.00  0.00           O
ATOM    167  CB  TYR A  21      30.343  27.429  37.068  1.00  0.00           C
ATOM    168  CG  TYR A  21      30.868  28.455  38.033  1.00  0.00           C
ATOM    169  CD1 TYR A  21      30.574  28.498  39.409  1.00  0.00           C
ATOM    170  CD2 TYR A  21      31.650  29.488  37.488  1.00  0.00           C
ATOM    171  CE1 TYR A  21      30.987  29.560  40.191  1.00  0.00           C
ATOM    172  CE2 TYR A  21      32.111  30.529  38.282  1.00  0.00           C
ATOM    173  CZ  TYR A  21      31.778  30.545  39.662  1.00  0.00           C
ATOM    174  OH  TYR A  21      32.406  31.455  40.468  1.00  0.00           O
ATOM    175  H   TYR A  21      28.101  26.322  38.024  1.00  0.00           H
ATOM    176  HA  TYR A  21      28.715  28.699  36.555  1.00  0.00           H
ATOM    177  HB2 TYR A  21      30.289  26.500  37.637  1.00  0.00           H
ATOM    178  HB3 TYR A  21      31.083  27.262  36.286  1.00  0.00           H
ATOM    179  HD1 TYR A  21      29.982  27.709  39.849  1.00  0.00           H
ATOM    180  HD2 TYR A  21      31.835  29.476  36.424  1.00  0.00           H
ATOM    181  HE1 TYR A  21      30.756  29.574  41.246  1.00  0.00           H
ATOM    182  HE2 TYR A  21      32.648  31.388  37.908  1.00  0.00           H
ATOM    183  HH  TYR A  21      32.118  31.411  41.383  1.00  0.00           H
ATOM    184  N   ASP A  22      28.200  26.098  34.750  1.00  0.00           N
ATOM    185  CA  ASP A  22      27.814  25.731  33.394  1.00  0.00           C
ATOM    186  C   ASP A  22      26.657  26.496  32.821  1.00  0.00           C
ATOM    187  O   ASP A  22      26.734  26.884  31.667  1.00  0.00           O
ATOM    188  CB  ASP A  22      27.472  24.258  33.385  1.00  0.00           C
ATOM    189  CG  ASP A  22      28.699  23.411  33.452  1.00  0.00           C
ATOM    190  OD1 ASP A  22      29.810  23.958  33.426  1.00  0.00           O
ATOM    191  OD2 ASP A  22      28.588  22.190  33.236  1.00  0.00           O
ATOM    192  H   ASP A  22      27.910  25.416  35.435  1.00  0.00           H
ATOM    193  HA  ASP A  22      28.697  25.815  32.760  1.00  0.00           H
ATOM    194  HB2 ASP A  22      26.860  23.981  34.244  1.00  0.00           H
ATOM    195  HB3 ASP A  22      26.910  23.991  32.490  1.00  0.00           H
ATOM    196  N   LYS A  23      25.614  26.725  33.670  1.00  0.00           N
ATOM    197  CA  LYS A  23      24.372  27.509  33.235  1.00  0.00           C
ATOM    198  C   LYS A  23      24.667  28.996  33.202  1.00  0.00           C
ATOM    199  O   LYS A  23      24.166  29.639  32.278  1.00  0.00           O
ATOM    200  CB  LYS A  23      23.340  27.273  34.347  1.00  0.00           C
ATOM    201  CG  LYS A  23      22.503  25.998  34.061  1.00  0.00           C
ATOM    202  CD  LYS A  23      21.523  25.665  35.154  1.00  0.00           C
ATOM    203  CE  LYS A  23      21.013  24.234  34.959  1.00  0.00           C
ATOM    204  NZ  LYS A  23      20.310  24.049  33.670  1.00  0.00           N
ATOM    205  H   LYS A  23      25.678  26.395  34.622  1.00  0.00           H
ATOM    206  HA  LYS A  23      23.949  27.192  32.281  1.00  0.00           H
ATOM    207  HB2 LYS A  23      23.781  27.209  35.342  1.00  0.00           H
ATOM    208  HB3 LYS A  23      22.559  28.034  34.342  1.00  0.00           H
ATOM    209  HG2 LYS A  23      21.928  26.059  33.137  1.00  0.00           H
ATOM    210  HG3 LYS A  23      23.199  25.162  33.990  1.00  0.00           H
ATOM    211  HD2 LYS A  23      22.076  25.693  36.093  1.00  0.00           H
ATOM    212  HD3 LYS A  23      20.687  26.361  35.097  1.00  0.00           H
ATOM    213  HE2 LYS A  23      21.922  23.640  35.053  1.00  0.00           H
ATOM    214  HE3 LYS A  23      20.333  23.984  35.773  1.00  0.00           H
ATOM    215  HZ1 LYS A  23      20.213  23.059  33.496  1.00  0.00           H
ATOM    216  HZ2 LYS A  23      19.341  24.334  33.706  1.00  0.00           H
ATOM    217  HZ3 LYS A  23      20.793  24.481  32.896  1.00  0.00           H
ATOM    218  N   PHE A  24      25.413  29.528  34.154  1.00  0.00           N
ATOM    219  CA  PHE A  24      25.451  30.902  34.505  1.00  0.00           C
ATOM    220  C   PHE A  24      26.918  31.503  34.780  1.00  0.00           C
ATOM    221  O   PHE A  24      27.127  32.677  35.068  1.00  0.00           O
ATOM    222  CB  PHE A  24      24.737  31.157  35.827  1.00  0.00           C
ATOM    223  CG  PHE A  24      23.353  30.587  35.974  1.00  0.00           C
ATOM    224  CD1 PHE A  24      22.319  31.026  35.141  1.00  0.00           C
ATOM    225  CD2 PHE A  24      23.021  29.510  36.857  1.00  0.00           C
ATOM    226  CE1 PHE A  24      20.988  30.455  35.160  1.00  0.00           C
ATOM    227  CE2 PHE A  24      21.702  28.998  36.946  1.00  0.00           C
ATOM    228  CZ  PHE A  24      20.674  29.472  36.103  1.00  0.00           C
ATOM    229  H   PHE A  24      25.598  28.901  34.924  1.00  0.00           H
ATOM    230  HA  PHE A  24      24.905  31.408  33.709  1.00  0.00           H
ATOM    231  HB2 PHE A  24      25.337  30.768  36.649  1.00  0.00           H
ATOM    232  HB3 PHE A  24      24.538  32.212  36.017  1.00  0.00           H
ATOM    233  HD1 PHE A  24      22.504  31.829  34.443  1.00  0.00           H
ATOM    234  HD2 PHE A  24      23.842  29.169  37.470  1.00  0.00           H
ATOM    235  HE1 PHE A  24      20.201  30.812  34.511  1.00  0.00           H
ATOM    236  HE2 PHE A  24      21.425  28.117  37.506  1.00  0.00           H
ATOM    237  HZ  PHE A  24      19.686  29.044  36.024  1.00  0.00           H
ATOM    238  N   GLY A  25      27.944  30.617  34.724  1.00  0.00           N
ATOM    239  CA  GLY A  25      29.331  30.854  35.085  1.00  0.00           C
ATOM    240  C   GLY A  25      30.060  31.909  34.274  1.00  0.00           C
ATOM    241  O   GLY A  25      31.110  32.422  34.687  1.00  0.00           O
ATOM    242  H   GLY A  25      27.691  29.744  34.282  1.00  0.00           H
ATOM    243  HA2 GLY A  25      29.366  31.197  36.119  1.00  0.00           H
ATOM    244  HA3 GLY A  25      29.972  29.973  35.063  1.00  0.00           H
ATOM    245  N   GLU A  26      29.508  32.147  33.086  1.00  0.00           N
ATOM    246  CA  GLU A  26      29.934  33.225  32.173  1.00  0.00           C
ATOM    247  C   GLU A  26      29.715  34.627  32.756  1.00  0.00           C
ATOM    248  O   GLU A  26      30.293  35.594  32.318  1.00  0.00           O
ATOM    249  CB  GLU A  26      29.246  32.991  30.846  1.00  0.00           C
ATOM    250  CG  GLU A  26      29.930  33.779  29.683  1.00  0.00           C
ATOM    251  CD  GLU A  26      29.316  33.514  28.301  1.00  0.00           C
ATOM    252  OE1 GLU A  26      28.395  32.682  28.150  1.00  0.00           O
ATOM    253  OE2 GLU A  26      29.739  34.260  27.400  1.00  0.00           O
ATOM    254  H   GLU A  26      28.738  31.630  32.685  1.00  0.00           H
ATOM    255  HA  GLU A  26      30.996  33.132  31.948  1.00  0.00           H
ATOM    256  HB2 GLU A  26      29.214  31.935  30.576  1.00  0.00           H
ATOM    257  HB3 GLU A  26      28.270  33.455  30.993  1.00  0.00           H
ATOM    258  HG2 GLU A  26      29.625  34.806  29.885  1.00  0.00           H
ATOM    259  HG3 GLU A  26      31.018  33.792  29.612  1.00  0.00           H
ATOM    260  N   VAL A  27      28.828  34.826  33.804  1.00  0.00           N
ATOM    261  CA  VAL A  27      28.254  36.173  34.182  1.00  0.00           C
ATOM    262  C   VAL A  27      29.289  37.140  34.761  1.00  0.00           C
ATOM    263  O   VAL A  27      29.206  38.338  34.444  1.00  0.00           O
ATOM    264  CB  VAL A  27      27.078  36.107  35.086  1.00  0.00           C
ATOM    265  CG1 VAL A  27      27.475  35.853  36.525  1.00  0.00           C
ATOM    266  CG2 VAL A  27      26.163  37.325  35.057  1.00  0.00           C
ATOM    267  H   VAL A  27      28.326  33.972  34.001  1.00  0.00           H
ATOM    268  HA  VAL A  27      27.823  36.564  33.260  1.00  0.00           H
ATOM    269  HB  VAL A  27      26.531  35.205  34.812  1.00  0.00           H
ATOM    270 HG11 VAL A  27      27.609  36.777  37.088  1.00  0.00           H
ATOM    271 HG12 VAL A  27      26.657  35.438  37.114  1.00  0.00           H
ATOM    272 HG13 VAL A  27      28.410  35.319  36.694  1.00  0.00           H
ATOM    273 HG21 VAL A  27      25.950  37.571  34.017  1.00  0.00           H
ATOM    274 HG22 VAL A  27      25.232  36.944  35.477  1.00  0.00           H
ATOM    275 HG23 VAL A  27      26.646  38.136  35.602  1.00  0.00           H
ATOM    276  N   TYR A  28      30.438  36.616  35.207  1.00  0.00           N
ATOM    277  CA  TYR A  28      31.685  37.360  35.542  1.00  0.00           C
ATOM    278  C   TYR A  28      32.485  37.886  34.373  1.00  0.00           C
ATOM    279  O   TYR A  28      32.769  39.055  34.347  1.00  0.00           O
ATOM    280  CB  TYR A  28      32.544  36.340  36.359  1.00  0.00           C
ATOM    281  CG  TYR A  28      32.062  35.729  37.668  1.00  0.00           C
ATOM    282  CD1 TYR A  28      32.190  36.391  38.906  1.00  0.00           C
ATOM    283  CD2 TYR A  28      31.384  34.503  37.658  1.00  0.00           C
ATOM    284  CE1 TYR A  28      31.685  35.852  40.081  1.00  0.00           C
ATOM    285  CE2 TYR A  28      30.854  33.963  38.810  1.00  0.00           C
ATOM    286  CZ  TYR A  28      31.050  34.610  40.017  1.00  0.00           C
ATOM    287  OH  TYR A  28      30.600  34.090  41.234  1.00  0.00           O
ATOM    288  H   TYR A  28      30.463  35.607  35.240  1.00  0.00           H
ATOM    289  HA  TYR A  28      31.575  38.246  36.168  1.00  0.00           H
ATOM    290  HB2 TYR A  28      32.621  35.444  35.742  1.00  0.00           H
ATOM    291  HB3 TYR A  28      33.556  36.686  36.567  1.00  0.00           H
ATOM    292  HD1 TYR A  28      32.708  37.325  39.067  1.00  0.00           H
ATOM    293  HD2 TYR A  28      31.192  33.970  36.738  1.00  0.00           H
ATOM    294  HE1 TYR A  28      31.937  36.343  41.010  1.00  0.00           H
ATOM    295  HE2 TYR A  28      30.192  33.110  38.834  1.00  0.00           H
ATOM    296  HH  TYR A  28      30.951  34.628  41.947  1.00  0.00           H
ATOM    297  N   HID A  29      32.561  37.087  33.322  1.00  0.00           N
ATOM    298  CA  HID A  29      33.314  37.397  32.061  1.00  0.00           C
ATOM    299  C   HID A  29      32.583  38.371  31.187  1.00  0.00           C
ATOM    300  O   HID A  29      33.245  39.037  30.350  1.00  0.00           O
ATOM    301  CB  HID A  29      33.800  36.078  31.328  1.00  0.00           C
ATOM    302  CG  HID A  29      34.306  34.996  32.238  1.00  0.00           C
ATOM    303  CD2 HID A  29      35.541  34.876  32.763  1.00  0.00           C
ATOM    304  ND1 HID A  29      33.465  34.077  32.861  1.00  0.00           N
ATOM    305  CE1 HID A  29      34.206  33.469  33.753  1.00  0.00           C
ATOM    306  NE2 HID A  29      35.466  33.920  33.801  1.00  0.00           N
ATOM    307  H   HID A  29      32.138  36.171  33.370  1.00  0.00           H
ATOM    308  HA  HID A  29      34.195  37.979  32.331  1.00  0.00           H
ATOM    309  HB2 HID A  29      32.874  35.745  30.858  1.00  0.00           H
ATOM    310  HB3 HID A  29      34.485  36.275  30.503  1.00  0.00           H
ATOM    311  HD1 HID A  29      32.472  34.001  32.694  1.00  0.00           H
ATOM    312  HD2 HID A  29      36.423  35.483  32.622  1.00  0.00           H
ATOM    313  HE1 HID A  29      33.871  32.681  34.411  1.00  0.00           H
ATOM    314  N   LEU A  30      31.263  38.553  31.423  1.00  0.00           N
ATOM    315  CA  LEU A  30      30.535  39.649  30.831  1.00  0.00           C
ATOM    316  C   LEU A  30      30.615  40.981  31.583  1.00  0.00           C
ATOM    317  O   LEU A  30      29.980  41.945  31.173  1.00  0.00           O
ATOM    318  CB  LEU A  30      29.067  39.252  30.576  1.00  0.00           C
ATOM    319  CG  LEU A  30      28.889  37.869  29.895  1.00  0.00           C
ATOM    320  CD1 LEU A  30      27.435  37.513  29.861  1.00  0.00           C
ATOM    321  CD2 LEU A  30      29.489  37.759  28.543  1.00  0.00           C
ATOM    322  H   LEU A  30      30.834  37.910  32.072  1.00  0.00           H
ATOM    323  HA  LEU A  30      30.942  39.891  29.850  1.00  0.00           H
ATOM    324  HB2 LEU A  30      28.363  39.256  31.408  1.00  0.00           H
ATOM    325  HB3 LEU A  30      28.706  40.024  29.896  1.00  0.00           H
ATOM    326  HG  LEU A  30      29.299  37.126  30.579  1.00  0.00           H
ATOM    327 HD11 LEU A  30      26.917  38.302  29.316  1.00  0.00           H
ATOM    328 HD12 LEU A  30      27.387  36.511  29.435  1.00  0.00           H
ATOM    329 HD13 LEU A  30      27.047  37.420  30.875  1.00  0.00           H
ATOM    330 HD21 LEU A  30      30.522  38.108  28.535  1.00  0.00           H
ATOM    331 HD22 LEU A  30      29.426  36.715  28.237  1.00  0.00           H
ATOM    332 HD23 LEU A  30      29.038  38.388  27.776  1.00  0.00           H
ATOM    333  N   THR A  31      31.210  41.026  32.776  1.00  0.00           N
ATOM    334  CA  THR A  31      31.122  42.195  33.658  1.00  0.00           C
ATOM    335  C   THR A  31      32.521  42.646  34.179  1.00  0.00           C
ATOM    336  O   THR A  31      32.853  43.844  34.209  1.00  0.00           O
ATOM    337  CB  THR A  31      30.216  41.954  34.855  1.00  0.00           C
ATOM    338  CG2 THR A  31      28.763  42.073  34.522  1.00  0.00           C
ATOM    339  OG1 THR A  31      30.567  40.703  35.465  1.00  0.00           O
ATOM    340  H   THR A  31      31.742  40.268  33.181  1.00  0.00           H
ATOM    341  HA  THR A  31      30.661  42.995  33.079  1.00  0.00           H
ATOM    342  HB  THR A  31      30.440  42.713  35.605  1.00  0.00           H
ATOM    343  HG1 THR A  31      29.958  40.026  35.164  1.00  0.00           H
ATOM    344 HG21 THR A  31      28.297  41.209  34.048  1.00  0.00           H
ATOM    345 HG22 THR A  31      28.134  42.136  35.410  1.00  0.00           H
ATOM    346 HG23 THR A  31      28.617  42.940  33.878  1.00  0.00           H
ATOM    347  N   LEU A  32      33.298  41.722  34.711  1.00  0.00           N
ATOM    348  CA  LEU A  32      34.559  42.091  35.288  1.00  0.00           C
ATOM    349  C   LEU A  32      35.801  41.781  34.462  1.00  0.00           C
ATOM    350  O   LEU A  32      36.849  42.357  34.580  1.00  0.00           O
ATOM    351  CB  LEU A  32      34.549  41.303  36.609  1.00  0.00           C
ATOM    352  CG  LEU A  32      33.403  41.721  37.548  1.00  0.00           C
ATOM    353  CD1 LEU A  32      33.406  40.881  38.736  1.00  0.00           C
ATOM    354  CD2 LEU A  32      33.418  43.257  37.844  1.00  0.00           C
ATOM    355  H   LEU A  32      32.950  40.774  34.693  1.00  0.00           H
ATOM    356  HA  LEU A  32      34.625  43.168  35.442  1.00  0.00           H
ATOM    357  HB2 LEU A  32      34.472  40.239  36.388  1.00  0.00           H
ATOM    358  HB3 LEU A  32      35.561  41.349  37.012  1.00  0.00           H
ATOM    359  HG  LEU A  32      32.407  41.651  37.111  1.00  0.00           H
ATOM    360 HD11 LEU A  32      34.322  41.086  39.289  1.00  0.00           H
ATOM    361 HD12 LEU A  32      32.594  41.076  39.436  1.00  0.00           H
ATOM    362 HD13 LEU A  32      33.339  39.822  38.486  1.00  0.00           H
ATOM    363 HD21 LEU A  32      32.938  43.887  37.095  1.00  0.00           H
ATOM    364 HD22 LEU A  32      32.929  43.467  38.795  1.00  0.00           H
ATOM    365 HD23 LEU A  32      34.448  43.581  37.987  1.00  0.00           H
ATOM    366  N   GLY A  33      35.786  40.776  33.562  1.00  0.00           N
ATOM    367  CA  GLY A  33      36.838  40.473  32.633  1.00  0.00           C
ATOM    368  C   GLY A  33      37.145  38.983  32.606  1.00  0.00           C
ATOM    369  O   GLY A  33      36.364  38.118  32.867  1.00  0.00           O
ATOM    370  H   GLY A  33      34.972  40.180  33.535  1.00  0.00           H
ATOM    371  HA2 GLY A  33      36.583  40.857  31.646  1.00  0.00           H
ATOM    372  HA3 GLY A  33      37.749  40.959  32.982  1.00  0.00           H
ATOM    373  N   GLU A  34      38.268  38.592  31.985  1.00  0.00           N
ATOM    374  CA  GLU A  34      38.530  37.193  31.481  1.00  0.00           C
ATOM    375  C   GLU A  34      39.000  36.341  32.654  1.00  0.00           C
ATOM    376  O   GLU A  34      39.570  35.257  32.419  1.00  0.00           O
ATOM    377  CB  GLU A  34      39.623  37.250  30.384  1.00  0.00           C
ATOM    378  CG  GLU A  34      39.215  38.058  29.143  1.00  0.00           C
ATOM    379  CD  GLU A  34      39.400  37.182  27.909  1.00  0.00           C
ATOM    380  OE1 GLU A  34      40.597  36.820  27.598  1.00  0.00           O
ATOM    381  OE2 GLU A  34      38.529  37.222  26.997  1.00  0.00           O
ATOM    382  H   GLU A  34      38.886  39.299  31.613  1.00  0.00           H
ATOM    383  HA  GLU A  34      37.627  36.754  31.056  1.00  0.00           H
ATOM    384  HB2 GLU A  34      40.498  37.711  30.843  1.00  0.00           H
ATOM    385  HB3 GLU A  34      39.805  36.195  30.180  1.00  0.00           H
ATOM    386  HG2 GLU A  34      38.193  38.397  29.310  1.00  0.00           H
ATOM    387  HG3 GLU A  34      39.702  39.029  29.059  1.00  0.00           H
ATOM    388  N   SER A  35      38.714  36.605  33.949  1.00  0.00           N
ATOM    389  CA  SER A  35      38.884  35.756  35.165  1.00  0.00           C
ATOM    390  C   SER A  35      37.728  35.830  36.085  1.00  0.00           C
ATOM    391  O   SER A  35      36.875  36.790  36.040  1.00  0.00           O
ATOM    392  CB  SER A  35      40.192  36.055  35.827  1.00  0.00           C
ATOM    393  OG  SER A  35      40.999  34.897  35.689  1.00  0.00           O
ATOM    394  H   SER A  35      38.269  37.499  34.096  1.00  0.00           H
ATOM    395  HA  SER A  35      38.888  34.739  34.774  1.00  0.00           H
ATOM    396  HB2 SER A  35      40.656  36.929  35.368  1.00  0.00           H
ATOM    397  HB3 SER A  35      39.977  36.297  36.867  1.00  0.00           H
ATOM    398  HG  SER A  35      41.794  34.956  36.225  1.00  0.00           H
ATOM    399  N   VAL A  36      37.720  35.009  37.091  1.00  0.00           N
ATOM    400  CA  VAL A  36      36.858  35.109  38.252  1.00  0.00           C
ATOM    401  C   VAL A  36      37.638  35.576  39.499  1.00  0.00           C
ATOM    402  O   VAL A  36      38.196  34.714  40.207  1.00  0.00           O
ATOM    403  CB  VAL A  36      36.153  33.774  38.414  1.00  0.00           C
ATOM    404  CG1 VAL A  36      35.182  33.672  39.551  1.00  0.00           C
ATOM    405  CG2 VAL A  36      35.166  33.661  37.254  1.00  0.00           C
ATOM    406  H   VAL A  36      38.369  34.238  37.157  1.00  0.00           H
ATOM    407  HA  VAL A  36      36.071  35.846  38.093  1.00  0.00           H
ATOM    408  HB  VAL A  36      36.875  32.959  38.472  1.00  0.00           H
ATOM    409 HG11 VAL A  36      34.497  34.517  39.621  1.00  0.00           H
ATOM    410 HG12 VAL A  36      34.639  32.727  39.536  1.00  0.00           H
ATOM    411 HG13 VAL A  36      35.734  33.717  40.489  1.00  0.00           H
ATOM    412 HG21 VAL A  36      35.645  33.493  36.289  1.00  0.00           H
ATOM    413 HG22 VAL A  36      34.451  32.839  37.291  1.00  0.00           H
ATOM    414 HG23 VAL A  36      34.567  34.571  37.237  1.00  0.00           H
ATOM    415  N   HID A  37      37.961  36.900  39.564  1.00  0.00           N
ATOM    416  CA  HID A  37      38.484  37.568  40.769  1.00  0.00           C
ATOM    417  C   HID A  37      38.202  39.032  40.688  1.00  0.00           C
ATOM    418  O   HID A  37      37.843  39.611  39.641  1.00  0.00           O
ATOM    419  CB  HID A  37      39.979  37.226  40.874  1.00  0.00           C
ATOM    420  CG  HID A  37      40.805  37.498  39.670  1.00  0.00           C
ATOM    421  CD2 HID A  37      41.372  36.549  38.899  1.00  0.00           C
ATOM    422  ND1 HID A  37      41.125  38.722  39.115  1.00  0.00           N
ATOM    423  CE1 HID A  37      41.959  38.519  38.081  1.00  0.00           C
ATOM    424  NE2 HID A  37      42.126  37.199  37.914  1.00  0.00           N
ATOM    425  H   HID A  37      37.668  37.603  38.901  1.00  0.00           H
ATOM    426  HA  HID A  37      37.917  37.050  41.542  1.00  0.00           H
ATOM    427  HB2 HID A  37      40.494  37.865  41.591  1.00  0.00           H
ATOM    428  HB3 HID A  37      40.165  36.174  41.091  1.00  0.00           H
ATOM    429  HD1 HID A  37      40.922  39.629  39.510  1.00  0.00           H
ATOM    430  HD2 HID A  37      41.308  35.504  39.163  1.00  0.00           H
ATOM    431  HE1 HID A  37      42.480  39.344  37.620  1.00  0.00           H
ATOM    432  N   CYS A  38      38.550  39.717  41.757  1.00  0.00           N
ATOM    433  CA  CYS A  38      38.649  41.207  41.821  1.00  0.00           C
ATOM    434  C   CYS A  38      39.748  41.828  40.973  1.00  0.00           C
ATOM    435  O   CYS A  38      40.729  41.179  40.594  1.00  0.00           O
ATOM    436  CB  CYS A  38      38.748  41.826  43.239  1.00  0.00           C
ATOM    437  SG  CYS A  38      37.403  41.376  44.381  1.00  0.00           S
ATOM    438  H   CYS A  38      38.704  39.216  42.621  1.00  0.00           H
ATOM    439  HA  CYS A  38      37.804  41.781  41.440  1.00  0.00           H
ATOM    440  HB2 CYS A  38      39.629  41.513  43.799  1.00  0.00           H
ATOM    441  HB3 CYS A  38      38.749  42.916  43.234  1.00  0.00           H
ATOM    442  HG  CYS A  38      37.483  40.052  44.222  1.00  0.00           H
ATOM    443  N   GLY A  39      39.566  43.109  40.580  1.00  0.00           N
ATOM    444  CA  GLY A  39      40.609  43.934  40.040  1.00  0.00           C
ATOM    445  C   GLY A  39      41.207  45.001  40.998  1.00  0.00           C
ATOM    446  O   GLY A  39      40.660  45.232  42.062  1.00  0.00           O
ATOM    447  H   GLY A  39      38.747  43.596  40.913  1.00  0.00           H
ATOM    448  HA2 GLY A  39      41.403  43.268  39.701  1.00  0.00           H
ATOM    449  HA3 GLY A  39      40.183  44.495  39.209  1.00  0.00           H
ATOM    450  N   LEU A  40      42.301  45.603  40.669  1.00  0.00           N
ATOM    451  CA  LEU A  40      43.131  46.446  41.525  1.00  0.00           C
ATOM    452  C   LEU A  40      42.658  47.917  41.544  1.00  0.00           C
ATOM    453  O   LEU A  40      43.434  48.859  41.382  1.00  0.00           O
ATOM    454  CB  LEU A  40      44.650  46.269  41.293  1.00  0.00           C
ATOM    455  CG  LEU A  40      45.534  46.884  42.457  1.00  0.00           C
ATOM    456  CD1 LEU A  40      46.498  45.842  42.841  1.00  0.00           C
ATOM    457  CD2 LEU A  40      46.462  48.082  42.141  1.00  0.00           C
ATOM    458  H   LEU A  40      42.759  45.164  39.884  1.00  0.00           H
ATOM    459  HA  LEU A  40      42.933  46.088  42.535  1.00  0.00           H
ATOM    460  HB2 LEU A  40      44.863  45.207  41.168  1.00  0.00           H
ATOM    461  HB3 LEU A  40      44.987  46.719  40.359  1.00  0.00           H
ATOM    462  HG  LEU A  40      44.907  47.132  43.313  1.00  0.00           H
ATOM    463 HD11 LEU A  40      47.194  45.633  42.029  1.00  0.00           H
ATOM    464 HD12 LEU A  40      47.032  46.194  43.724  1.00  0.00           H
ATOM    465 HD13 LEU A  40      46.019  44.926  43.184  1.00  0.00           H
ATOM    466 HD21 LEU A  40      45.958  48.957  41.729  1.00  0.00           H
ATOM    467 HD22 LEU A  40      47.001  48.427  43.023  1.00  0.00           H
ATOM    468 HD23 LEU A  40      47.126  47.850  41.309  1.00  0.00           H
ATOM    469  N   TRP A  41      41.306  48.148  41.642  1.00 -0.01           N
ATOM    470  CA  TRP A  41      40.794  49.491  41.695  1.00 -0.01           C
ATOM    471  C   TRP A  41      41.388  50.420  42.824  1.00 -0.01           C
ATOM    472  O   TRP A  41      41.497  51.639  42.749  1.00 -0.01           O
ATOM    473  CB  TRP A  41      39.325  49.528  41.755  1.00 -0.01           C
ATOM    474  CG  TRP A  41      38.646  48.897  40.584  1.00 -0.01           C
ATOM    475  CD1 TRP A  41      37.826  47.806  40.629  1.00 -0.01           C
ATOM    476  CD2 TRP A  41      38.750  49.239  39.183  1.00 -0.01           C
ATOM    477  CE2 TRP A  41      37.860  48.431  38.442  1.00 -0.01           C
ATOM    478  CE3 TRP A  41      39.589  50.115  38.478  1.00 -0.01           C
ATOM    479  NE1 TRP A  41      37.242  47.581  39.340  1.00 -0.01           N
ATOM    480  CZ2 TRP A  41      37.702  48.610  37.070  1.00 -0.01           C
ATOM    481  CZ3 TRP A  41      39.468  50.218  37.060  1.00 -0.01           C
ATOM    482  CH2 TRP A  41      38.495  49.493  36.377  1.00 -0.01           C
ATOM    483  H   TRP A  41      40.651  47.383  41.717  1.00 -0.01           H
ATOM    484  HA  TRP A  41      41.029  50.026  40.775  1.00 -0.01           H
ATOM    485  HB2 TRP A  41      39.154  48.942  42.658  1.00 -0.01           H
ATOM    486  HB3 TRP A  41      38.989  50.559  41.866  1.00 -0.01           H
ATOM    487  HD1 TRP A  41      37.647  47.195  41.501  1.00 -0.01           H
ATOM    488  HE1 TRP A  41      36.507  46.917  39.146  1.00 -0.01           H
ATOM    489  HE3 TRP A  41      40.367  50.718  38.923  1.00 -0.01           H
ATOM    490  HZ2 TRP A  41      36.895  48.138  36.529  1.00 -0.01           H
ATOM    491  HZ3 TRP A  41      40.019  50.965  36.507  1.00 -0.01           H
ATOM    492  HH2 TRP A  41      38.411  49.502  35.301  1.00 -0.01           H
ATOM    493  N   PHE A  42      41.752  49.759  43.906  1.00 -0.01           N
ATOM    494  CA  PHE A  42      42.246  50.338  45.182  1.00 -0.01           C
ATOM    495  C   PHE A  42      43.594  49.756  45.633  1.00 -0.01           C
ATOM    496  O   PHE A  42      43.754  48.599  45.943  1.00 -0.01           O
ATOM    497  CB  PHE A  42      41.160  50.267  46.244  1.00 -0.01           C
ATOM    498  CG  PHE A  42      41.246  51.508  47.072  1.00 -0.01           C
ATOM    499  CD1 PHE A  42      40.531  52.662  46.675  1.00 -0.01           C
ATOM    500  CD2 PHE A  42      41.815  51.540  48.354  1.00 -0.01           C
ATOM    501  CE1 PHE A  42      40.294  53.739  47.577  1.00 -0.01           C
ATOM    502  CE2 PHE A  42      41.638  52.625  49.248  1.00 -0.01           C
ATOM    503  CZ  PHE A  42      40.839  53.662  48.875  1.00 -0.01           C
ATOM    504  H   PHE A  42      41.751  48.753  43.822  1.00 -0.01           H
ATOM    505  HA  PHE A  42      42.301  51.402  44.951  1.00 -0.01           H
ATOM    506  HB2 PHE A  42      40.186  50.362  45.765  1.00 -0.01           H
ATOM    507  HB3 PHE A  42      41.222  49.338  46.811  1.00 -0.01           H
ATOM    508  HD1 PHE A  42      39.972  52.626  45.751  1.00 -0.01           H
ATOM    509  HD2 PHE A  42      42.242  50.630  48.749  1.00 -0.01           H
ATOM    510  HE1 PHE A  42      39.588  54.465  47.202  1.00 -0.01           H
ATOM    511  HE2 PHE A  42      42.088  52.603  50.230  1.00 -0.01           H
ATOM    512  HZ  PHE A  42      40.735  54.438  49.619  1.00 -0.01           H
ATOM    513  N   PRO A  43      44.677  50.512  45.614  1.00  0.00           N
ATOM    514  CA  PRO A  43      46.014  49.870  45.612  1.00  0.00           C
ATOM    515  C   PRO A  43      46.525  49.518  47.073  1.00  0.00           C
ATOM    516  O   PRO A  43      46.137  50.089  48.108  1.00  0.00           O
ATOM    517  CB  PRO A  43      46.921  50.811  44.824  1.00  0.00           C
ATOM    518  CG  PRO A  43      46.277  52.153  44.855  1.00  0.00           C
ATOM    519  CD  PRO A  43      44.749  51.901  45.195  1.00  0.00           C
ATOM    520  HA  PRO A  43      46.015  48.909  45.096  1.00  0.00           H
ATOM    521  HB2 PRO A  43      47.964  50.831  45.138  1.00  0.00           H
ATOM    522  HB3 PRO A  43      46.923  50.462  43.791  1.00  0.00           H
ATOM    523  HG2 PRO A  43      46.779  52.713  45.645  1.00  0.00           H
ATOM    524  HG3 PRO A  43      46.499  52.669  43.921  1.00  0.00           H
ATOM    525  HD2 PRO A  43      44.341  52.441  46.049  1.00  0.00           H
ATOM    526  HD3 PRO A  43      44.123  52.093  44.323  1.00  0.00           H
ATOM    527  N   PRO A  44      47.575  48.616  47.257  1.00  0.00           N
ATOM    528  CA  PRO A  44      47.990  48.100  48.544  1.00  0.00           C
ATOM    529  C   PRO A  44      48.824  49.153  49.337  1.00  0.00           C
ATOM    530  O   PRO A  44      48.731  49.027  50.608  1.00  0.00           O
ATOM    531  CB  PRO A  44      48.892  46.883  48.205  1.00  0.00           C
ATOM    532  CG  PRO A  44      49.303  47.033  46.759  1.00  0.00           C
ATOM    533  CD  PRO A  44      48.195  47.876  46.168  1.00  0.00           C
ATOM    534  HA  PRO A  44      47.112  47.779  49.105  1.00  0.00           H
ATOM    535  HB2 PRO A  44      49.740  46.889  48.889  1.00  0.00           H
ATOM    536  HB3 PRO A  44      48.286  45.980  48.279  1.00  0.00           H
ATOM    537  HG2 PRO A  44      50.295  47.479  46.691  1.00  0.00           H
ATOM    538  HG3 PRO A  44      49.367  46.041  46.310  1.00  0.00           H
ATOM    539  HD2 PRO A  44      48.688  48.506  45.428  1.00  0.00           H
ATOM    540  HD3 PRO A  44      47.465  47.177  45.760  1.00  0.00           H
ATOM    541  N   ASP A  45      49.501  50.101  48.614  1.00  0.00           N
ATOM    542  CA  ASP A  45      50.285  51.109  49.326  1.00  0.00           C
ATOM    543  C   ASP A  45      49.403  52.162  50.100  1.00  0.00           C
ATOM    544  O   ASP A  45      49.700  52.556  51.173  1.00  0.00           O
ATOM    545  CB  ASP A  45      51.298  51.874  48.388  1.00  0.00           C
ATOM    546  CG  ASP A  45      50.913  52.345  46.995  1.00  0.00           C
ATOM    547  OD1 ASP A  45      51.754  52.996  46.313  1.00  0.00           O
ATOM    548  OD2 ASP A  45      49.788  52.105  46.486  1.00  0.00           O
ATOM    549  H   ASP A  45      49.442  50.121  47.606  1.00  0.00           H
ATOM    550  HA  ASP A  45      50.906  50.682  50.113  1.00  0.00           H
ATOM    551  HB2 ASP A  45      51.709  52.749  48.892  1.00  0.00           H
ATOM    552  HB3 ASP A  45      52.160  51.219  48.262  1.00  0.00           H
ATOM    553  N   ALA A  46      48.479  52.730  49.350  1.00  0.00           N
ATOM    554  CA  ALA A  46      47.423  53.607  49.793  1.00  0.00           C
ATOM    555  C   ALA A  46      46.831  53.104  51.160  1.00  0.00           C
ATOM    556  O   ALA A  46      46.725  51.901  51.335  1.00  0.00           O
ATOM    557  CB  ALA A  46      46.403  53.469  48.644  1.00  0.00           C
ATOM    558  H   ALA A  46      48.530  52.426  48.388  1.00  0.00           H
ATOM    559  HA  ALA A  46      47.836  54.608  49.918  1.00  0.00           H
ATOM    560  HB1 ALA A  46      45.576  54.114  48.941  1.00  0.00           H
ATOM    561  HB2 ALA A  46      46.818  53.662  47.654  1.00  0.00           H
ATOM    562  HB3 ALA A  46      45.927  52.493  48.556  1.00  0.00           H
ATOM    563  N   PRO A  47      46.574  53.988  52.125  1.00  0.00           N
ATOM    564  CA  PRO A  47      45.903  53.569  53.338  1.00  0.00           C
ATOM    565  C   PRO A  47      44.482  52.995  52.995  1.00  0.00           C
ATOM    566  O   PRO A  47      43.869  53.245  51.971  1.00  0.00           O
ATOM    567  CB  PRO A  47      45.784  54.711  54.213  1.00  0.00           C
ATOM    568  CG  PRO A  47      45.658  55.844  53.223  1.00  0.00           C
ATOM    569  CD  PRO A  47      46.454  55.490  52.041  1.00  0.00           C
ATOM    570  HA  PRO A  47      46.480  52.739  53.744  1.00  0.00           H
ATOM    571  HB2 PRO A  47      44.941  54.645  54.900  1.00  0.00           H
ATOM    572  HB3 PRO A  47      46.658  54.781  54.861  1.00  0.00           H
ATOM    573  HG2 PRO A  47      44.615  55.911  52.914  1.00  0.00           H
ATOM    574  HG3 PRO A  47      46.069  56.733  53.700  1.00  0.00           H
ATOM    575  HD2 PRO A  47      45.846  55.860  51.215  1.00  0.00           H
ATOM    576  HD3 PRO A  47      47.381  56.064  52.041  1.00  0.00           H
ATOM    577  N   VAL A  48      43.943  52.140  53.906  1.00  0.00           N
ATOM    578  CA  VAL A  48      42.553  51.656  53.867  1.00  0.00           C
ATOM    579  C   VAL A  48      41.664  52.864  54.230  1.00  0.00           C
ATOM    580  O   VAL A  48      41.974  53.645  55.130  1.00  0.00           O
ATOM    581  CB  VAL A  48      42.379  50.401  54.768  1.00  0.00           C
ATOM    582  CG1 VAL A  48      40.950  49.921  54.812  1.00  0.00           C
ATOM    583  CG2 VAL A  48      43.355  49.237  54.355  1.00  0.00           C
ATOM    584  H   VAL A  48      44.476  51.849  54.713  1.00  0.00           H
ATOM    585  HA  VAL A  48      42.303  51.325  52.859  1.00  0.00           H
ATOM    586  HB  VAL A  48      42.689  50.636  55.787  1.00  0.00           H
ATOM    587 HG11 VAL A  48      40.274  50.661  55.241  1.00  0.00           H
ATOM    588 HG12 VAL A  48      40.595  49.613  53.828  1.00  0.00           H
ATOM    589 HG13 VAL A  48      40.864  49.165  55.592  1.00  0.00           H
ATOM    590 HG21 VAL A  48      43.707  49.317  53.326  1.00  0.00           H
ATOM    591 HG22 VAL A  48      44.311  49.286  54.874  1.00  0.00           H
ATOM    592 HG23 VAL A  48      42.823  48.304  54.541  1.00  0.00           H
ATOM    593  N   PRO A  49      40.415  53.013  53.676  1.00  0.00           N
ATOM    594  CA  PRO A  49      39.448  54.065  53.904  1.00  0.00           C
ATOM    595  C   PRO A  49      38.687  53.957  55.272  1.00  0.00           C
ATOM    596  O   PRO A  49      38.468  52.907  55.680  1.00  0.00           O
ATOM    597  CB  PRO A  49      38.485  54.038  52.712  1.00  0.00           C
ATOM    598  CG  PRO A  49      38.523  52.634  52.251  1.00  0.00           C
ATOM    599  CD  PRO A  49      39.973  52.376  52.459  1.00  0.00           C
ATOM    600  HA  PRO A  49      40.006  54.998  53.972  1.00  0.00           H
ATOM    601  HB2 PRO A  49      37.472  54.360  52.955  1.00  0.00           H
ATOM    602  HB3 PRO A  49      38.918  54.676  51.942  1.00  0.00           H
ATOM    603  HG2 PRO A  49      38.030  51.898  52.886  1.00  0.00           H
ATOM    604  HG3 PRO A  49      38.219  52.481  51.215  1.00  0.00           H
ATOM    605  HD2 PRO A  49      40.045  51.291  52.532  1.00  0.00           H
ATOM    606  HD3 PRO A  49      40.578  52.807  51.661  1.00  0.00           H
ATOM    607  N   GLN A  50      38.045  55.040  55.734  1.00  0.00           N
ATOM    608  CA  GLN A  50      37.076  54.951  56.879  1.00  0.00           C
ATOM    609  C   GLN A  50      35.726  54.305  56.566  1.00  0.00           C
ATOM    610  O   GLN A  50      35.094  53.794  57.475  1.00  0.00           O
ATOM    611  CB  GLN A  50      36.938  56.313  57.444  1.00  0.00           C
ATOM    612  CG  GLN A  50      38.195  56.995  58.179  1.00  0.00           C
ATOM    613  CD  GLN A  50      38.738  56.236  59.396  1.00  0.00           C
ATOM    614  NE2 GLN A  50      39.892  56.629  59.975  1.00  0.00           N
ATOM    615  OE1 GLN A  50      38.121  55.341  59.947  1.00  0.00           O
ATOM    616  H   GLN A  50      38.225  55.909  55.252  1.00  0.00           H
ATOM    617  HA  GLN A  50      37.523  54.315  57.643  1.00  0.00           H
ATOM    618  HB2 GLN A  50      36.607  56.962  56.634  1.00  0.00           H
ATOM    619  HB3 GLN A  50      36.146  56.282  58.193  1.00  0.00           H
ATOM    620  HG2 GLN A  50      38.994  56.896  57.444  1.00  0.00           H
ATOM    621  HG3 GLN A  50      38.073  58.032  58.493  1.00  0.00           H
ATOM    622 HE21 GLN A  50      40.132  56.254  60.881  1.00  0.00           H
ATOM    623 HE22 GLN A  50      40.390  57.323  59.436  1.00  0.00           H
ATOM    624  N   ASP A  51      35.239  54.290  55.273  1.00  0.00           N
ATOM    625  CA  ASP A  51      33.964  53.733  54.939  1.00  0.00           C
ATOM    626  C   ASP A  51      34.083  52.935  53.643  1.00  0.00           C
ATOM    627  O   ASP A  51      34.820  53.448  52.805  1.00  0.00           O
ATOM    628  CB  ASP A  51      32.839  54.831  54.949  1.00  0.00           C
ATOM    629  CG  ASP A  51      32.692  55.590  56.324  1.00  0.00           C
ATOM    630  OD1 ASP A  51      32.156  54.967  57.280  1.00  0.00           O
ATOM    631  OD2 ASP A  51      33.047  56.767  56.418  1.00  0.00           O
ATOM    632  H   ASP A  51      35.843  54.608  54.528  1.00  0.00           H
ATOM    633  HA  ASP A  51      33.723  52.922  55.626  1.00  0.00           H
ATOM    634  HB2 ASP A  51      33.013  55.632  54.231  1.00  0.00           H
ATOM    635  HB3 ASP A  51      31.881  54.362  54.724  1.00  0.00           H
ATOM    636  N   MET A  52      33.310  51.896  53.413  1.00  0.00           N
ATOM    637  CA  MET A  52      33.415  51.060  52.280  1.00  0.00           C
ATOM    638  C   MET A  52      32.570  51.556  51.115  1.00  0.00           C
ATOM    639  O   MET A  52      31.789  50.846  50.490  1.00  0.00           O
ATOM    640  CB  MET A  52      33.175  49.589  52.597  1.00  0.00           C
ATOM    641  CG  MET A  52      34.175  48.801  53.450  1.00  0.00           C
ATOM    642  SD  MET A  52      35.811  48.645  52.701  1.00  0.00           S
ATOM    643  CE  MET A  52      36.785  49.741  53.822  1.00  0.00           C
ATOM    644  H   MET A  52      32.846  51.476  54.206  1.00  0.00           H
ATOM    645  HA  MET A  52      34.431  51.060  51.886  1.00  0.00           H
ATOM    646  HB2 MET A  52      32.185  49.596  53.054  1.00  0.00           H
ATOM    647  HB3 MET A  52      33.205  49.028  51.663  1.00  0.00           H
ATOM    648  HG2 MET A  52      34.244  49.174  54.472  1.00  0.00           H
ATOM    649  HG3 MET A  52      33.840  47.766  53.385  1.00  0.00           H
ATOM    650  HE1 MET A  52      37.838  49.812  53.552  1.00  0.00           H
ATOM    651  HE2 MET A  52      36.482  50.783  53.719  1.00  0.00           H
ATOM    652  HE3 MET A  52      36.735  49.287  54.812  1.00  0.00           H
ATOM    653  N   GLU A  53      32.497  52.868  50.918  1.00 -0.01           N
ATOM    654  CA  GLU A  53      31.482  53.600  50.164  1.00 -0.01           C
ATOM    655  C   GLU A  53      32.018  54.085  48.851  1.00 -0.01           C
ATOM    656  O   GLU A  53      33.121  54.617  48.893  1.00 -0.01           O
ATOM    657  CB  GLU A  53      30.991  54.808  51.069  1.00 -0.01           C
ATOM    658  CG  GLU A  53      30.110  54.439  52.224  1.00 -0.01           C
ATOM    659  CD  GLU A  53      28.548  54.363  52.032  1.00 -0.01           C
ATOM    660  OE1 GLU A  53      28.036  54.399  50.866  1.00 -0.01           O
ATOM    661  OE2 GLU A  53      27.759  54.538  53.005  1.00 -0.01           O
ATOM    662  H   GLU A  53      33.186  53.456  51.364  1.00 -0.01           H
ATOM    663  HA  GLU A  53      30.586  53.032  49.914  1.00 -0.01           H
ATOM    664  HB2 GLU A  53      31.838  55.191  51.637  1.00 -0.01           H
ATOM    665  HB3 GLU A  53      30.566  55.656  50.533  1.00 -0.01           H
ATOM    666  HG2 GLU A  53      30.336  53.427  52.560  1.00 -0.01           H
ATOM    667  HG3 GLU A  53      30.242  55.128  53.058  1.00 -0.01           H
ATOM    668  N   LEU A  54      31.263  54.125  47.766  1.00 -0.02           N
ATOM    669  CA  LEU A  54      31.714  54.432  46.400  1.00 -0.02           C
ATOM    670  C   LEU A  54      32.400  55.837  46.279  1.00 -0.02           C
ATOM    671  O   LEU A  54      33.447  55.946  45.684  1.00 -0.02           O
ATOM    672  CB  LEU A  54      30.673  54.175  45.343  1.00 -0.02           C
ATOM    673  CG  LEU A  54      31.109  54.692  43.899  1.00 -0.02           C
ATOM    674  CD1 LEU A  54      32.230  53.819  43.261  1.00 -0.02           C
ATOM    675  CD2 LEU A  54      29.917  54.539  42.911  1.00 -0.02           C
ATOM    676  H   LEU A  54      30.301  53.829  47.853  1.00 -0.02           H
ATOM    677  HA  LEU A  54      32.528  53.759  46.129  1.00 -0.02           H
ATOM    678  HB2 LEU A  54      30.501  53.100  45.285  1.00 -0.02           H
ATOM    679  HB3 LEU A  54      29.806  54.747  45.673  1.00 -0.02           H
ATOM    680  HG  LEU A  54      31.350  55.754  43.857  1.00 -0.02           H
ATOM    681 HD11 LEU A  54      31.844  53.193  42.456  1.00 -0.02           H
ATOM    682 HD12 LEU A  54      33.017  54.442  42.835  1.00 -0.02           H
ATOM    683 HD13 LEU A  54      32.793  53.264  44.011  1.00 -0.02           H
ATOM    684 HD21 LEU A  54      29.143  55.283  43.098  1.00 -0.02           H
ATOM    685 HD22 LEU A  54      30.276  54.753  41.904  1.00 -0.02           H
ATOM    686 HD23 LEU A  54      29.495  53.536  42.986  1.00 -0.02           H
ATOM    687  N   VAL A  55      31.701  56.841  46.871  1.00 -0.02           N
ATOM    688  CA  VAL A  55      32.198  58.194  46.972  1.00 -0.02           C
ATOM    689  C   VAL A  55      33.411  58.316  47.913  1.00 -0.02           C
ATOM    690  O   VAL A  55      34.357  59.004  47.557  1.00 -0.02           O
ATOM    691  CB  VAL A  55      31.101  59.223  47.346  1.00 -0.02           C
ATOM    692  CG1 VAL A  55      30.672  59.303  48.784  1.00 -0.02           C
ATOM    693  CG2 VAL A  55      31.504  60.689  46.983  1.00 -0.02           C
ATOM    694  H   VAL A  55      30.799  56.540  47.210  1.00 -0.02           H
ATOM    695  HA  VAL A  55      32.547  58.558  46.005  1.00 -0.02           H
ATOM    696  HB  VAL A  55      30.241  58.975  46.724  1.00 -0.02           H
ATOM    697 HG11 VAL A  55      31.418  59.769  49.427  1.00 -0.02           H
ATOM    698 HG12 VAL A  55      29.768  59.886  48.964  1.00 -0.02           H
ATOM    699 HG13 VAL A  55      30.528  58.273  49.113  1.00 -0.02           H
ATOM    700 HG21 VAL A  55      31.629  60.794  45.905  1.00 -0.02           H
ATOM    701 HG22 VAL A  55      30.637  61.297  47.244  1.00 -0.02           H
ATOM    702 HG23 VAL A  55      32.434  61.010  47.452  1.00 -0.02           H
ATOM    703  N   THR A  56      33.484  57.591  49.008  1.00  0.01           N
ATOM    704  CA  THR A  56      34.650  57.536  49.894  1.00  0.01           C
ATOM    705  C   THR A  56      35.886  56.892  49.279  1.00  0.01           C
ATOM    706  O   THR A  56      36.984  57.422  49.469  1.00  0.01           O
ATOM    707  CB  THR A  56      34.326  56.819  51.248  1.00  0.01           C
ATOM    708  CG2 THR A  56      35.495  56.742  52.223  1.00  0.01           C
ATOM    709  OG1 THR A  56      33.370  57.489  51.897  1.00  0.01           O
ATOM    710  H   THR A  56      32.789  56.878  49.180  1.00  0.01           H
ATOM    711  HA  THR A  56      34.928  58.573  50.083  1.00  0.01           H
ATOM    712  HB  THR A  56      33.977  55.811  51.024  1.00  0.01           H
ATOM    713  HG1 THR A  56      32.844  56.845  52.377  1.00  0.01           H
ATOM    714 HG21 THR A  56      35.739  57.790  52.401  1.00  0.01           H
ATOM    715 HG22 THR A  56      35.131  56.277  53.139  1.00  0.01           H
ATOM    716 HG23 THR A  56      36.340  56.189  51.812  1.00  0.01           H
ATOM    717  N   MET A  57      35.856  55.773  48.564  1.00  0.01           N
ATOM    718  CA  MET A  57      37.048  55.275  47.889  1.00  0.01           C
ATOM    719  C   MET A  57      37.429  56.230  46.667  1.00  0.01           C
ATOM    720  O   MET A  57      38.621  56.462  46.435  1.00  0.01           O
ATOM    721  CB  MET A  57      36.882  53.848  47.289  1.00  0.01           C
ATOM    722  CG  MET A  57      36.930  52.623  48.196  1.00  0.01           C
ATOM    723  SD  MET A  57      35.368  52.300  49.190  1.00  0.01           S
ATOM    724  CE  MET A  57      34.472  51.352  47.957  1.00  0.01           C
ATOM    725  H   MET A  57      35.037  55.184  48.509  1.00  0.01           H
ATOM    726  HA  MET A  57      37.840  55.247  48.637  1.00  0.01           H
ATOM    727  HB2 MET A  57      35.951  53.845  46.723  1.00  0.01           H
ATOM    728  HB3 MET A  57      37.742  53.600  46.666  1.00  0.01           H
ATOM    729  HG2 MET A  57      37.180  51.773  47.561  1.00  0.01           H
ATOM    730  HG3 MET A  57      37.808  52.671  48.839  1.00  0.01           H
ATOM    731  HE1 MET A  57      35.109  50.642  47.429  1.00  0.01           H
ATOM    732  HE2 MET A  57      33.639  50.890  48.487  1.00  0.01           H
ATOM    733  HE3 MET A  57      34.033  51.942  47.152  1.00  0.01           H
ATOM    734  N   SER A  58      36.413  56.743  45.967  1.00 -0.03           N
ATOM    735  CA  SER A  58      36.629  57.706  44.894  1.00 -0.03           C
ATOM    736  C   SER A  58      37.388  58.912  45.406  1.00 -0.03           C
ATOM    737  O   SER A  58      38.305  59.370  44.762  1.00 -0.03           O
ATOM    738  CB  SER A  58      35.220  58.054  44.309  1.00 -0.03           C
ATOM    739  OG  SER A  58      35.448  58.803  43.137  1.00 -0.03           O
ATOM    740  H   SER A  58      35.460  56.601  46.271  1.00 -0.03           H
ATOM    741  HA  SER A  58      37.198  57.279  44.068  1.00 -0.03           H
ATOM    742  HB2 SER A  58      34.796  57.094  44.014  1.00 -0.03           H
ATOM    743  HB3 SER A  58      34.502  58.641  44.882  1.00 -0.03           H
ATOM    744  HG  SER A  58      35.378  59.709  43.446  1.00 -0.03           H
ATOM    745  N   SER A  59      37.037  59.500  46.589  1.00  0.03           N
ATOM    746  CA  SER A  59      37.538  60.726  47.212  1.00  0.03           C
ATOM    747  C   SER A  59      38.974  60.601  47.578  1.00  0.03           C
ATOM    748  O   SER A  59      39.683  61.603  47.650  1.00  0.03           O
ATOM    749  CB  SER A  59      36.850  60.939  48.536  1.00  0.03           C
ATOM    750  OG  SER A  59      37.047  62.296  48.928  1.00  0.03           O
ATOM    751  H   SER A  59      36.198  59.125  47.008  1.00  0.03           H
ATOM    752  HA  SER A  59      37.307  61.643  46.670  1.00  0.03           H
ATOM    753  HB2 SER A  59      35.772  60.909  48.381  1.00  0.03           H
ATOM    754  HB3 SER A  59      37.284  60.227  49.239  1.00  0.03           H
ATOM    755  HG  SER A  59      37.970  62.490  49.109  1.00  0.03           H
ATOM    756  N   GLN A  60      39.543  59.380  47.741  1.00  0.01           N
ATOM    757  CA  GLN A  60      40.874  58.988  48.032  1.00  0.01           C
ATOM    758  C   GLN A  60      41.660  58.624  46.678  1.00  0.01           C
ATOM    759  O   GLN A  60      42.901  58.669  46.551  1.00  0.01           O
ATOM    760  CB  GLN A  60      41.003  57.932  49.136  1.00  0.01           C
ATOM    761  CG  GLN A  60      42.377  57.742  49.818  1.00  0.01           C
ATOM    762  CD  GLN A  60      42.845  56.246  50.012  1.00  0.01           C
ATOM    763  NE2 GLN A  60      42.672  55.627  51.156  1.00  0.01           N
ATOM    764  OE1 GLN A  60      43.272  55.580  49.070  1.00  0.01           O
ATOM    765  H   GLN A  60      38.944  58.592  47.539  1.00  0.01           H
ATOM    766  HA  GLN A  60      41.317  59.870  48.495  1.00  0.01           H
ATOM    767  HB2 GLN A  60      40.232  58.164  49.871  1.00  0.01           H
ATOM    768  HB3 GLN A  60      40.583  56.979  48.813  1.00  0.01           H
ATOM    769  HG2 GLN A  60      43.112  58.337  49.275  1.00  0.01           H
ATOM    770  HG3 GLN A  60      42.239  58.202  50.796  1.00  0.01           H
ATOM    771 HE21 GLN A  60      42.985  54.671  51.069  1.00  0.01           H
ATOM    772 HE22 GLN A  60      42.376  56.106  51.994  1.00  0.01           H
ATOM    773  N   ALA A  61      40.905  58.255  45.555  1.00 -0.03           N
ATOM    774  CA  ALA A  61      41.556  58.117  44.239  1.00 -0.03           C
ATOM    775  C   ALA A  61      41.797  59.578  43.766  1.00 -0.03           C
ATOM    776  O   ALA A  61      42.788  59.848  43.087  1.00 -0.03           O
ATOM    777  CB  ALA A  61      40.675  57.242  43.325  1.00 -0.03           C
ATOM    778  H   ALA A  61      39.936  57.998  45.674  1.00 -0.03           H
ATOM    779  HA  ALA A  61      42.573  57.735  44.329  1.00 -0.03           H
ATOM    780  HB1 ALA A  61      40.617  56.268  43.810  1.00 -0.03           H
ATOM    781  HB2 ALA A  61      39.664  57.646  43.277  1.00 -0.03           H
ATOM    782  HB3 ALA A  61      41.146  57.125  42.349  1.00 -0.03           H
ATOM    783  N   GLN A  62      40.876  60.523  44.033  1.00 -0.15           N
ATOM    784  CA  GLN A  62      41.163  61.997  43.943  1.00 -0.15           C
ATOM    785  C   GLN A  62      42.406  62.467  44.756  1.00 -0.15           C
ATOM    786  O   GLN A  62      43.369  63.022  44.237  1.00 -0.15           O
ATOM    787  CB  GLN A  62      39.942  62.788  44.450  1.00 -0.15           C
ATOM    788  CG  GLN A  62      38.747  62.720  43.560  1.00 -0.15           C
ATOM    789  CD  GLN A  62      37.756  63.862  43.872  1.00 -0.15           C
ATOM    790  NE2 GLN A  62      37.045  64.393  42.859  1.00 -0.15           N
ATOM    791  OE1 GLN A  62      37.583  64.189  45.057  1.00 -0.15           O
ATOM    792  H   GLN A  62      40.009  60.201  44.440  1.00 -0.15           H
ATOM    793  HA  GLN A  62      41.315  62.277  42.900  1.00 -0.15           H
ATOM    794  HB2 GLN A  62      39.678  62.522  45.474  1.00 -0.15           H
ATOM    795  HB3 GLN A  62      40.241  63.836  44.459  1.00 -0.15           H
ATOM    796  HG2 GLN A  62      39.126  62.800  42.541  1.00 -0.15           H
ATOM    797  HG3 GLN A  62      38.180  61.789  43.572  1.00 -0.15           H
ATOM    798 HE21 GLN A  62      36.496  65.193  43.139  1.00 -0.15           H
ATOM    799 HE22 GLN A  62      37.362  64.274  41.907  1.00 -0.15           H
ATOM    800  N   ASP A  63      42.507  62.152  46.034  1.00  0.00           N
ATOM    801  CA  ASP A  63      43.672  62.554  46.840  1.00  0.00           C
ATOM    802  C   ASP A  63      45.000  62.005  46.199  1.00  0.00           C
ATOM    803  O   ASP A  63      45.971  62.738  46.052  1.00  0.00           O
ATOM    804  CB  ASP A  63      43.552  62.099  48.344  1.00  0.00           C
ATOM    805  CG  ASP A  63      42.430  62.842  49.120  1.00  0.00           C
ATOM    806  OD1 ASP A  63      42.228  64.016  48.708  1.00  0.00           O
ATOM    807  OD2 ASP A  63      41.961  62.349  50.176  1.00  0.00           O
ATOM    808  H   ASP A  63      41.638  62.045  46.538  1.00  0.00           H
ATOM    809  HA  ASP A  63      43.770  63.639  46.898  1.00  0.00           H
ATOM    810  HB2 ASP A  63      43.316  61.041  48.233  1.00  0.00           H
ATOM    811  HB3 ASP A  63      44.516  62.180  48.847  1.00  0.00           H
ATOM    812  N   ARG A  64      45.025  60.716  45.837  1.00  0.04           N
ATOM    813  CA  ARG A  64      46.069  60.059  45.028  1.00  0.04           C
ATOM    814  C   ARG A  64      46.412  60.662  43.647  1.00  0.04           C
ATOM    815  O   ARG A  64      47.546  60.703  43.186  1.00  0.04           O
ATOM    816  CB  ARG A  64      45.840  58.526  45.143  1.00  0.04           C
ATOM    817  CG  ARG A  64      47.109  57.813  44.675  1.00  0.04           C
ATOM    818  CD  ARG A  64      46.884  56.255  44.770  1.00  0.04           C
ATOM    819  NE  ARG A  64      45.515  55.775  44.780  1.00  0.04           N
ATOM    820  CZ  ARG A  64      44.683  55.687  45.850  1.00  0.04           C
ATOM    821  NH1 ARG A  64      45.090  55.876  47.082  1.00  0.04           N
ATOM    822  NH2 ARG A  64      43.481  55.278  45.638  1.00  0.04           N
ATOM    823  H   ARG A  64      44.117  60.280  45.924  1.00  0.04           H
ATOM    824  HA  ARG A  64      46.961  60.301  45.605  1.00  0.04           H
ATOM    825  HB2 ARG A  64      45.528  58.316  46.166  1.00  0.04           H
ATOM    826  HB3 ARG A  64      44.958  58.329  44.533  1.00  0.04           H
ATOM    827  HG2 ARG A  64      47.394  58.252  43.719  1.00  0.04           H
ATOM    828  HG3 ARG A  64      47.874  58.060  45.411  1.00  0.04           H
ATOM    829  HD2 ARG A  64      47.353  55.805  43.895  1.00  0.04           H
ATOM    830  HD3 ARG A  64      47.418  55.964  45.675  1.00  0.04           H
ATOM    831  HE  ARG A  64      45.057  55.601  43.897  1.00  0.04           H
ATOM    832 HH11 ARG A  64      46.036  56.193  47.243  1.00  0.04           H
ATOM    833 HH12 ARG A  64      44.453  55.799  47.862  1.00  0.04           H
ATOM    834 HH21 ARG A  64      43.335  54.999  44.678  1.00  0.04           H
ATOM    835 HH22 ARG A  64      42.946  55.020  46.454  1.00  0.04           H
ATOM    836  N   TYR A  65      45.463  61.156  42.913  1.00 -0.08           N
ATOM    837  CA  TYR A  65      45.540  62.012  41.715  1.00 -0.08           C
ATOM    838  C   TYR A  65      46.294  63.378  41.993  1.00 -0.08           C
ATOM    839  O   TYR A  65      47.316  63.640  41.331  1.00 -0.08           O
ATOM    840  CB  TYR A  65      44.147  62.254  41.095  1.00 -0.08           C
ATOM    841  CG  TYR A  65      44.194  62.936  39.767  1.00 -0.08           C
ATOM    842  CD1 TYR A  65      44.518  62.160  38.653  1.00 -0.08           C
ATOM    843  CD2 TYR A  65      43.834  64.296  39.650  1.00 -0.08           C
ATOM    844  CE1 TYR A  65      44.340  62.795  37.385  1.00 -0.08           C
ATOM    845  CE2 TYR A  65      43.720  64.949  38.380  1.00 -0.08           C
ATOM    846  CZ  TYR A  65      43.958  64.171  37.200  1.00 -0.08           C
ATOM    847  OH  TYR A  65      43.812  64.699  35.934  1.00 -0.08           O
ATOM    848  H   TYR A  65      44.503  61.050  43.208  1.00 -0.08           H
ATOM    849  HA  TYR A  65      46.035  61.388  40.971  1.00 -0.08           H
ATOM    850  HB2 TYR A  65      43.714  61.262  40.969  1.00 -0.08           H
ATOM    851  HB3 TYR A  65      43.575  62.803  41.843  1.00 -0.08           H
ATOM    852  HD1 TYR A  65      44.871  61.141  38.713  1.00 -0.08           H
ATOM    853  HD2 TYR A  65      43.639  64.887  40.533  1.00 -0.08           H
ATOM    854  HE1 TYR A  65      44.569  62.122  36.572  1.00 -0.08           H
ATOM    855  HE2 TYR A  65      43.433  65.990  38.378  1.00 -0.08           H
ATOM    856  HH  TYR A  65      43.274  65.483  35.799  1.00 -0.08           H
ATOM    857  N   THR A  66      45.867  64.138  43.041  1.00  0.02           N
ATOM    858  CA  THR A  66      46.552  65.386  43.414  1.00  0.02           C
ATOM    859  C   THR A  66      48.027  65.015  43.828  1.00  0.02           C
ATOM    860  O   THR A  66      48.906  65.681  43.327  1.00  0.02           O
ATOM    861  CB  THR A  66      45.877  66.133  44.609  1.00  0.02           C
ATOM    862  CG2 THR A  66      46.224  67.584  44.617  1.00  0.02           C
ATOM    863  OG1 THR A  66      44.452  66.125  44.591  1.00  0.02           O
ATOM    864  H   THR A  66      45.042  63.988  43.604  1.00  0.02           H
ATOM    865  HA  THR A  66      46.508  66.070  42.567  1.00  0.02           H
ATOM    866  HB  THR A  66      46.169  65.558  45.488  1.00  0.02           H
ATOM    867  HG1 THR A  66      44.173  66.400  43.714  1.00  0.02           H
ATOM    868 HG21 THR A  66      47.268  67.741  44.886  1.00  0.02           H
ATOM    869 HG22 THR A  66      45.974  68.039  43.659  1.00  0.02           H
ATOM    870 HG23 THR A  66      45.710  68.127  45.410  1.00  0.02           H
ATOM    871  N   ASP A  67      48.328  63.969  44.568  1.00  0.00           N
ATOM    872  CA  ASP A  67      49.642  63.501  45.079  1.00  0.00           C
ATOM    873  C   ASP A  67      50.542  63.093  43.932  1.00  0.00           C
ATOM    874  O   ASP A  67      51.730  63.439  43.936  1.00  0.00           O
ATOM    875  CB  ASP A  67      49.380  62.299  45.958  1.00  0.00           C
ATOM    876  CG  ASP A  67      48.731  62.584  47.304  1.00  0.00           C
ATOM    877  OD1 ASP A  67      48.961  63.664  47.912  1.00  0.00           O
ATOM    878  OD2 ASP A  67      48.295  61.636  47.984  1.00  0.00           O
ATOM    879  H   ASP A  67      47.506  63.481  44.894  1.00  0.00           H
ATOM    880  HA  ASP A  67      50.169  64.278  45.632  1.00  0.00           H
ATOM    881  HB2 ASP A  67      48.673  61.677  45.409  1.00  0.00           H
ATOM    882  HB3 ASP A  67      50.307  61.793  46.232  1.00  0.00           H
ATOM    883  N   TYR A  68      50.011  62.403  42.900  1.00  0.00           N
ATOM    884  CA  TYR A  68      50.760  62.343  41.615  1.00  0.00           C
ATOM    885  C   TYR A  68      51.107  63.697  40.894  1.00  0.00           C
ATOM    886  O   TYR A  68      52.216  63.833  40.392  1.00  0.00           O
ATOM    887  CB  TYR A  68      50.044  61.414  40.541  1.00  0.00           C
ATOM    888  CG  TYR A  68      50.514  61.504  39.139  1.00  0.00           C
ATOM    889  CD1 TYR A  68      51.818  61.384  38.746  1.00  0.00           C
ATOM    890  CD2 TYR A  68      49.510  61.515  38.098  1.00  0.00           C
ATOM    891  CE1 TYR A  68      52.174  61.459  37.343  1.00  0.00           C
ATOM    892  CE2 TYR A  68      49.887  61.449  36.744  1.00  0.00           C
ATOM    893  CZ  TYR A  68      51.201  61.431  36.352  1.00  0.00           C
ATOM    894  OH  TYR A  68      51.554  61.307  35.033  1.00  0.00           O
ATOM    895  H   TYR A  68      49.041  62.126  42.853  1.00  0.00           H
ATOM    896  HA  TYR A  68      51.704  61.845  41.833  1.00  0.00           H
ATOM    897  HB2 TYR A  68      50.312  60.424  40.911  1.00  0.00           H
ATOM    898  HB3 TYR A  68      48.968  61.567  40.465  1.00  0.00           H
ATOM    899  HD1 TYR A  68      52.596  61.224  39.479  1.00  0.00           H
ATOM    900  HD2 TYR A  68      48.447  61.557  38.280  1.00  0.00           H
ATOM    901  HE1 TYR A  68      53.163  61.404  36.911  1.00  0.00           H
ATOM    902  HE2 TYR A  68      49.137  61.388  35.969  1.00  0.00           H
ATOM    903  HH  TYR A  68      52.497  61.314  34.854  1.00  0.00           H
ATOM    904  N   LEU A  69      50.225  64.623  40.730  1.00 -0.01           N
ATOM    905  CA  LEU A  69      50.564  65.800  39.967  1.00 -0.01           C
ATOM    906  C   LEU A  69      51.417  66.821  40.721  1.00 -0.01           C
ATOM    907  O   LEU A  69      52.221  67.532  40.087  1.00 -0.01           O
ATOM    908  CB  LEU A  69      49.244  66.587  39.540  1.00 -0.01           C
ATOM    909  CG  LEU A  69      48.173  65.741  38.824  1.00 -0.01           C
ATOM    910  CD1 LEU A  69      46.933  66.493  38.758  1.00 -0.01           C
ATOM    911  CD2 LEU A  69      48.470  65.374  37.299  1.00 -0.01           C
ATOM    912  H   LEU A  69      49.299  64.527  41.123  1.00 -0.01           H
ATOM    913  HA  LEU A  69      51.097  65.538  39.053  1.00 -0.01           H
ATOM    914  HB2 LEU A  69      48.732  67.004  40.407  1.00 -0.01           H
ATOM    915  HB3 LEU A  69      49.544  67.462  38.964  1.00 -0.01           H
ATOM    916  HG  LEU A  69      47.985  64.804  39.347  1.00 -0.01           H
ATOM    917 HD11 LEU A  69      47.109  67.408  38.193  1.00 -0.01           H
ATOM    918 HD12 LEU A  69      46.185  65.786  38.398  1.00 -0.01           H
ATOM    919 HD13 LEU A  69      46.683  66.804  39.773  1.00 -0.01           H
ATOM    920 HD21 LEU A  69      49.011  64.434  37.183  1.00 -0.01           H
ATOM    921 HD22 LEU A  69      47.631  65.273  36.611  1.00 -0.01           H
ATOM    922 HD23 LEU A  69      49.155  66.100  36.861  1.00 -0.01           H
ATOM    923  N   ILE A  70      51.330  66.844  42.076  1.00  0.00           N
ATOM    924  CA  ILE A  70      52.296  67.489  42.980  1.00  0.00           C
ATOM    925  C   ILE A  70      53.661  66.893  42.678  1.00  0.00           C
ATOM    926  O   ILE A  70      54.702  67.560  42.538  1.00  0.00           O
ATOM    927  CB  ILE A  70      51.958  67.271  44.468  1.00  0.00           C
ATOM    928  CG1 ILE A  70      50.613  68.011  44.759  1.00  0.00           C
ATOM    929  CG2 ILE A  70      53.094  67.739  45.374  1.00  0.00           C
ATOM    930  CD1 ILE A  70      50.090  67.625  46.218  1.00  0.00           C
ATOM    931  H   ILE A  70      50.665  66.207  42.491  1.00  0.00           H
ATOM    932  HA  ILE A  70      52.356  68.566  42.829  1.00  0.00           H
ATOM    933  HB  ILE A  70      51.779  66.202  44.581  1.00  0.00           H
ATOM    934 HG12 ILE A  70      50.725  69.090  44.657  1.00  0.00           H
ATOM    935 HG13 ILE A  70      49.805  67.683  44.105  1.00  0.00           H
ATOM    936 HG21 ILE A  70      52.817  67.860  46.422  1.00  0.00           H
ATOM    937 HG22 ILE A  70      53.907  67.029  45.222  1.00  0.00           H
ATOM    938 HG23 ILE A  70      53.321  68.744  45.019  1.00  0.00           H
ATOM    939 HD11 ILE A  70      50.896  67.746  46.942  1.00  0.00           H
ATOM    940 HD12 ILE A  70      49.192  68.205  46.430  1.00  0.00           H
ATOM    941 HD13 ILE A  70      49.841  66.564  46.202  1.00  0.00           H
ATOM    942  N   GLU A  71      53.796  65.591  42.538  1.00  0.00           N
ATOM    943  CA  GLU A  71      55.020  64.860  42.262  1.00  0.00           C
ATOM    944  C   GLU A  71      55.587  65.169  40.876  1.00  0.00           C
ATOM    945  O   GLU A  71      56.714  64.943  40.565  1.00  0.00           O
ATOM    946  CB  GLU A  71      54.829  63.298  42.512  1.00  0.00           C
ATOM    947  CG  GLU A  71      56.069  62.446  42.288  1.00  0.00           C
ATOM    948  CD  GLU A  71      55.896  61.093  42.979  1.00  0.00           C
ATOM    949  OE1 GLU A  71      54.919  60.353  42.720  1.00  0.00           O
ATOM    950  OE2 GLU A  71      56.662  60.700  43.896  1.00  0.00           O
ATOM    951  H   GLU A  71      52.984  65.026  42.742  1.00  0.00           H
ATOM    952  HA  GLU A  71      55.796  65.091  42.992  1.00  0.00           H
ATOM    953  HB2 GLU A  71      54.430  63.065  43.500  1.00  0.00           H
ATOM    954  HB3 GLU A  71      53.974  62.882  41.980  1.00  0.00           H
ATOM    955  HG2 GLU A  71      56.277  62.268  41.233  1.00  0.00           H
ATOM    956  HG3 GLU A  71      56.853  63.064  42.724  1.00  0.00           H
ATOM    957  N   THR A  72      54.692  65.581  40.014  1.00  0.01           N
ATOM    958  CA  THR A  72      54.962  65.786  38.541  1.00  0.01           C
ATOM    959  C   THR A  72      55.337  67.262  38.322  1.00  0.01           C
ATOM    960  O   THR A  72      56.330  67.519  37.628  1.00  0.01           O
ATOM    961  CB  THR A  72      53.635  65.502  37.716  1.00  0.01           C
ATOM    962  CG2 THR A  72      53.818  65.751  36.210  1.00  0.01           C
ATOM    963  OG1 THR A  72      53.097  64.210  37.978  1.00  0.01           O
ATOM    964  H   THR A  72      53.767  65.587  40.417  1.00  0.01           H
ATOM    965  HA  THR A  72      55.777  65.160  38.179  1.00  0.01           H
ATOM    966  HB  THR A  72      52.862  66.239  37.934  1.00  0.01           H
ATOM    967  HG1 THR A  72      52.621  64.163  38.810  1.00  0.01           H
ATOM    968 HG21 THR A  72      52.870  65.693  35.674  1.00  0.01           H
ATOM    969 HG22 THR A  72      54.085  66.780  35.974  1.00  0.01           H
ATOM    970 HG23 THR A  72      54.595  65.086  35.833  1.00  0.01           H
ATOM    971  N   LEU A  73      54.656  68.267  38.869  1.00  0.00           N
ATOM    972  CA  LEU A  73      55.029  69.674  38.789  1.00  0.00           C
ATOM    973  C   LEU A  73      56.199  69.980  39.762  1.00  0.00           C
ATOM    974  O   LEU A  73      56.812  71.051  39.669  1.00  0.00           O
ATOM    975  CB  LEU A  73      53.771  70.480  39.184  1.00  0.00           C
ATOM    976  CG  LEU A  73      54.009  72.011  39.287  1.00  0.00           C
ATOM    977  CD1 LEU A  73      54.308  72.703  38.003  1.00  0.00           C
ATOM    978  CD2 LEU A  73      52.795  72.728  39.885  1.00  0.00           C
ATOM    979  H   LEU A  73      53.786  68.041  39.328  1.00  0.00           H
ATOM    980  HA  LEU A  73      55.364  69.963  37.793  1.00  0.00           H
ATOM    981  HB2 LEU A  73      52.926  70.326  38.513  1.00  0.00           H
ATOM    982  HB3 LEU A  73      53.364  70.151  40.140  1.00  0.00           H
ATOM    983  HG  LEU A  73      54.873  72.174  39.931  1.00  0.00           H
ATOM    984 HD11 LEU A  73      53.500  72.477  37.306  1.00  0.00           H
ATOM    985 HD12 LEU A  73      54.383  73.783  38.125  1.00  0.00           H
ATOM    986 HD13 LEU A  73      55.147  72.177  37.548  1.00  0.00           H
ATOM    987 HD21 LEU A  73      52.493  72.266  40.825  1.00  0.00           H
ATOM    988 HD22 LEU A  73      53.060  73.773  40.049  1.00  0.00           H
ATOM    989 HD23 LEU A  73      51.926  72.857  39.240  1.00  0.00           H
ATOM    990  N   ASP A  74      56.415  69.108  40.804  1.00  0.00           N
ATOM    991  CA  ASP A  74      57.479  69.202  41.756  1.00  0.00           C
ATOM    992  C   ASP A  74      57.808  70.636  42.328  1.00  0.00           C
ATOM    993  O   ASP A  74      58.982  71.030  42.278  1.00  0.00           O
ATOM    994  CB  ASP A  74      58.655  68.564  41.058  1.00  0.00           C
ATOM    995  CG  ASP A  74      59.638  67.990  42.124  1.00  0.00           C
ATOM    996  OD1 ASP A  74      59.197  67.683  43.206  1.00  0.00           O
ATOM    997  OD2 ASP A  74      60.824  67.809  41.791  1.00  0.00           O
ATOM    998  H   ASP A  74      55.883  68.250  40.846  1.00  0.00           H
ATOM    999  HA  ASP A  74      57.078  68.632  42.594  1.00  0.00           H
ATOM   1000  HB2 ASP A  74      58.327  67.831  40.321  1.00  0.00           H
ATOM   1001  HB3 ASP A  74      59.168  69.298  40.437  1.00  0.00           H
ATOM   1002  N   PRO A  75      56.846  71.393  42.933  1.00  0.00           N
ATOM   1003  CA  PRO A  75      57.046  72.759  43.537  1.00  0.00           C
ATOM   1004  C   PRO A  75      57.815  72.641  44.836  1.00  0.00           C
ATOM   1005  O   PRO A  75      57.733  71.577  45.437  1.00  0.00           O
ATOM   1006  CB  PRO A  75      55.633  73.295  43.761  1.00  0.00           C
ATOM   1007  CG  PRO A  75      54.697  72.136  43.888  1.00  0.00           C
ATOM   1008  CD  PRO A  75      55.444  71.027  43.161  1.00  0.00           C
ATOM   1009  HA  PRO A  75      57.519  73.317  42.728  1.00  0.00           H
ATOM   1010  HB2 PRO A  75      55.583  74.018  44.576  1.00  0.00           H
ATOM   1011  HB3 PRO A  75      55.389  73.713  42.785  1.00  0.00           H
ATOM   1012  HG2 PRO A  75      54.431  71.928  44.925  1.00  0.00           H
ATOM   1013  HG3 PRO A  75      53.803  72.323  43.292  1.00  0.00           H
ATOM   1014  HD2 PRO A  75      55.385  70.202  43.872  1.00  0.00           H
ATOM   1015  HD3 PRO A  75      55.078  70.784  42.164  1.00  0.00           H
ATOM   1016  N   LYS A  76      58.570  73.687  45.239  1.00  0.00           N
ATOM   1017  CA  LYS A  76      59.472  73.659  46.371  1.00  0.00           C
ATOM   1018  C   LYS A  76      59.231  74.798  47.421  1.00  0.00           C
ATOM   1019  O   LYS A  76      58.884  75.949  47.123  1.00  0.00           O
ATOM   1020  CB  LYS A  76      60.993  73.548  46.057  1.00  0.00           C
ATOM   1021  CG  LYS A  76      61.416  72.358  45.137  1.00  0.00           C
ATOM   1022  CD  LYS A  76      61.041  70.934  45.678  1.00  0.00           C
ATOM   1023  CE  LYS A  76      61.527  69.754  44.740  1.00  0.00           C
ATOM   1024  NZ  LYS A  76      61.533  70.168  43.279  1.00  0.00           N
ATOM   1025  H   LYS A  76      58.519  74.553  44.722  1.00  0.00           H
ATOM   1026  HA  LYS A  76      59.246  72.748  46.926  1.00  0.00           H
ATOM   1027  HB2 LYS A  76      61.300  74.480  45.583  1.00  0.00           H
ATOM   1028  HB3 LYS A  76      61.542  73.511  46.997  1.00  0.00           H
ATOM   1029  HG2 LYS A  76      61.100  72.547  44.111  1.00  0.00           H
ATOM   1030  HG3 LYS A  76      62.503  72.307  45.205  1.00  0.00           H
ATOM   1031  HD2 LYS A  76      61.409  70.904  46.703  1.00  0.00           H
ATOM   1032  HD3 LYS A  76      59.958  70.835  45.743  1.00  0.00           H
ATOM   1033  HE2 LYS A  76      62.492  69.401  45.105  1.00  0.00           H
ATOM   1034  HE3 LYS A  76      60.796  68.946  44.763  1.00  0.00           H
ATOM   1035  HZ1 LYS A  76      61.623  69.383  42.651  1.00  0.00           H
ATOM   1036  HZ2 LYS A  76      60.705  70.684  43.016  1.00  0.00           H
ATOM   1037  HZ3 LYS A  76      62.245  70.870  43.134  1.00  0.00           H
ATOM   1038  N   ALA A  77      59.487  74.523  48.686  1.00  0.00           N
ATOM   1039  CA  ALA A  77      59.184  75.407  49.716  1.00  0.00           C
ATOM   1040  C   ALA A  77      59.831  76.794  49.635  1.00  0.00           C
ATOM   1041  O   ALA A  77      60.967  76.964  49.435  1.00  0.00           O
ATOM   1042  CB  ALA A  77      59.610  74.712  51.016  1.00  0.00           C
ATOM   1043  H   ALA A  77      59.609  73.586  49.042  1.00  0.00           H
ATOM   1044  HA  ALA A  77      58.104  75.550  49.758  1.00  0.00           H
ATOM   1045  HB1 ALA A  77      60.567  74.198  50.929  1.00  0.00           H
ATOM   1046  HB2 ALA A  77      59.706  75.386  51.867  1.00  0.00           H
ATOM   1047  HB3 ALA A  77      58.921  73.924  51.321  1.00  0.00           H
ATOM   1048  N   GLY A  78      59.059  77.859  49.877  1.00  0.00           N
ATOM   1049  CA  GLY A  78      59.376  79.279  49.597  1.00  0.00           C
ATOM   1050  C   GLY A  78      58.755  79.860  48.256  1.00  0.00           C
ATOM   1051  O   GLY A  78      58.485  81.032  48.255  1.00  0.00           O
ATOM   1052  H   GLY A  78      58.120  77.641  50.178  1.00  0.00           H
ATOM   1053  HA2 GLY A  78      59.027  79.874  50.440  1.00  0.00           H
ATOM   1054  HA3 GLY A  78      60.446  79.423  49.449  1.00  0.00           H
ATOM   1055  N   GLN A  79      58.345  79.038  47.266  1.00  0.00           N
ATOM   1056  CA  GLN A  79      57.665  79.515  46.064  1.00  0.00           C
ATOM   1057  C   GLN A  79      56.214  80.010  46.375  1.00  0.00           C
ATOM   1058  O   GLN A  79      55.577  79.635  47.378  1.00  0.00           O
ATOM   1059  CB  GLN A  79      57.754  78.433  44.995  1.00  0.00           C
ATOM   1060  CG  GLN A  79      59.126  78.106  44.569  1.00  0.00           C
ATOM   1061  CD  GLN A  79      59.264  76.803  43.700  1.00  0.00           C
ATOM   1062  NE2 GLN A  79      60.314  76.760  42.889  1.00  0.00           N
ATOM   1063  OE1 GLN A  79      58.437  75.913  43.602  1.00  0.00           O
ATOM   1064  H   GLN A  79      58.476  78.053  47.448  1.00  0.00           H
ATOM   1065  HA  GLN A  79      58.300  80.284  45.622  1.00  0.00           H
ATOM   1066  HB2 GLN A  79      57.254  77.582  45.458  1.00  0.00           H
ATOM   1067  HB3 GLN A  79      57.104  78.867  44.235  1.00  0.00           H
ATOM   1068  HG2 GLN A  79      59.515  78.981  44.047  1.00  0.00           H
ATOM   1069  HG3 GLN A  79      59.756  77.875  45.427  1.00  0.00           H
ATOM   1070 HE21 GLN A  79      60.381  75.935  42.310  1.00  0.00           H
ATOM   1071 HE22 GLN A  79      61.063  77.435  42.959  1.00  0.00           H
ATOM   1072  N   HIE A  80      55.720  80.773  45.449  1.00  0.00           N
ATOM   1073  CA  HIE A  80      54.333  81.030  45.164  1.00  0.00           C
ATOM   1074  C   HIE A  80      53.944  80.243  43.901  1.00  0.00           C
ATOM   1075  O   HIE A  80      54.585  80.340  42.848  1.00  0.00           O
ATOM   1076  CB  HIE A  80      53.953  82.499  45.170  1.00  0.00           C
ATOM   1077  CG  HIE A  80      52.587  82.943  45.670  1.00  0.00           C
ATOM   1078  CD2 HIE A  80      51.340  82.621  45.167  1.00  0.00           C
ATOM   1079  ND1 HIE A  80      52.387  83.709  46.796  1.00  0.00           N
ATOM   1080  CE1 HIE A  80      51.096  83.940  46.920  1.00  0.00           C
ATOM   1081  NE2 HIE A  80      50.408  83.288  45.989  1.00  0.00           N
ATOM   1082  H   HIE A  80      56.340  80.955  44.673  1.00  0.00           H
ATOM   1083  HA  HIE A  80      53.764  80.578  45.976  1.00  0.00           H
ATOM   1084  HB2 HIE A  80      54.688  83.038  45.768  1.00  0.00           H
ATOM   1085  HB3 HIE A  80      54.054  82.974  44.195  1.00  0.00           H
ATOM   1086  HD2 HIE A  80      51.156  82.010  44.295  1.00  0.00           H
ATOM   1087  HE1 HIE A  80      50.758  84.686  47.624  1.00  0.00           H
ATOM   1088  HE2 HIE A  80      49.425  83.377  45.774  1.00  0.00           H
ATOM   1089  N   LEU A  81      52.752  79.557  43.968  1.00  0.00           N
ATOM   1090  CA  LEU A  81      52.030  78.826  42.904  1.00  0.00           C
ATOM   1091  C   LEU A  81      50.611  79.433  42.616  1.00  0.00           C
ATOM   1092  O   LEU A  81      49.918  79.999  43.462  1.00  0.00           O
ATOM   1093  CB  LEU A  81      52.011  77.307  43.250  1.00  0.00           C
ATOM   1094  CG  LEU A  81      51.223  76.405  42.218  1.00  0.00           C
ATOM   1095  CD1 LEU A  81      51.744  74.945  42.166  1.00  0.00           C
ATOM   1096  CD2 LEU A  81      49.656  76.285  42.591  1.00  0.00           C
ATOM   1097  H   LEU A  81      52.391  79.562  44.911  1.00  0.00           H
ATOM   1098  HA  LEU A  81      52.656  78.887  42.014  1.00  0.00           H
ATOM   1099  HB2 LEU A  81      53.039  76.956  43.344  1.00  0.00           H
ATOM   1100  HB3 LEU A  81      51.510  77.164  44.207  1.00  0.00           H
ATOM   1101  HG  LEU A  81      51.341  76.830  41.222  1.00  0.00           H
ATOM   1102 HD11 LEU A  81      51.368  74.372  43.014  1.00  0.00           H
ATOM   1103 HD12 LEU A  81      51.287  74.632  41.227  1.00  0.00           H
ATOM   1104 HD13 LEU A  81      52.826  74.820  42.129  1.00  0.00           H
ATOM   1105 HD21 LEU A  81      49.328  77.293  42.845  1.00  0.00           H
ATOM   1106 HD22 LEU A  81      49.087  75.989  41.710  1.00  0.00           H
ATOM   1107 HD23 LEU A  81      49.541  75.613  43.442  1.00  0.00           H
ATOM   1108  N   LEU A  82      50.246  79.414  41.320  1.00  0.00           N
ATOM   1109  CA  LEU A  82      48.910  79.688  40.790  1.00  0.00           C
ATOM   1110  C   LEU A  82      48.047  78.480  40.478  1.00  0.00           C
ATOM   1111  O   LEU A  82      48.387  77.756  39.544  1.00  0.00           O
ATOM   1112  CB  LEU A  82      49.110  80.620  39.583  1.00  0.00           C
ATOM   1113  CG  LEU A  82      47.824  80.992  38.771  1.00  0.00           C
ATOM   1114  CD1 LEU A  82      46.767  81.790  39.625  1.00  0.00           C
ATOM   1115  CD2 LEU A  82      48.265  81.784  37.473  1.00  0.00           C
ATOM   1116  H   LEU A  82      50.821  78.863  40.698  1.00  0.00           H
ATOM   1117  HA  LEU A  82      48.411  80.244  41.583  1.00  0.00           H
ATOM   1118  HB2 LEU A  82      49.629  81.499  39.967  1.00  0.00           H
ATOM   1119  HB3 LEU A  82      49.902  80.212  38.955  1.00  0.00           H
ATOM   1120  HG  LEU A  82      47.415  80.026  38.476  1.00  0.00           H
ATOM   1121 HD11 LEU A  82      47.231  82.685  40.038  1.00  0.00           H
ATOM   1122 HD12 LEU A  82      45.923  82.262  39.123  1.00  0.00           H
ATOM   1123 HD13 LEU A  82      46.314  81.148  40.381  1.00  0.00           H
ATOM   1124 HD21 LEU A  82      48.956  81.155  36.912  1.00  0.00           H
ATOM   1125 HD22 LEU A  82      47.287  81.898  37.005  1.00  0.00           H
ATOM   1126 HD23 LEU A  82      48.758  82.712  37.763  1.00  0.00           H
ATOM   1127  N   ASP A  83      46.935  78.174  41.165  1.00 -0.03           N
ATOM   1128  CA  ASP A  83      45.868  77.179  40.912  1.00 -0.03           C
ATOM   1129  C   ASP A  83      44.645  77.620  40.007  1.00 -0.03           C
ATOM   1130  O   ASP A  83      43.695  78.208  40.510  1.00 -0.03           O
ATOM   1131  CB  ASP A  83      45.429  76.591  42.251  1.00 -0.03           C
ATOM   1132  CG  ASP A  83      44.623  75.271  42.269  1.00 -0.03           C
ATOM   1133  OD1 ASP A  83      44.683  74.538  41.241  1.00 -0.03           O
ATOM   1134  OD2 ASP A  83      43.979  74.937  43.266  1.00 -0.03           O
ATOM   1135  H   ASP A  83      46.647  78.857  41.852  1.00 -0.03           H
ATOM   1136  HA  ASP A  83      46.331  76.397  40.310  1.00 -0.03           H
ATOM   1137  HB2 ASP A  83      46.263  76.428  42.933  1.00 -0.03           H
ATOM   1138  HB3 ASP A  83      44.750  77.302  42.721  1.00 -0.03           H
ATOM   1139  N   ILE A  84      44.802  77.329  38.732  1.00 -0.04           N
ATOM   1140  CA  ILE A  84      43.967  77.884  37.731  1.00 -0.04           C
ATOM   1141  C   ILE A  84      42.653  77.074  37.626  1.00 -0.04           C
ATOM   1142  O   ILE A  84      42.680  75.915  37.197  1.00 -0.04           O
ATOM   1143  CB  ILE A  84      44.713  77.857  36.405  1.00 -0.04           C
ATOM   1144  CG1 ILE A  84      46.060  78.650  36.635  1.00 -0.04           C
ATOM   1145  CG2 ILE A  84      43.954  78.445  35.226  1.00 -0.04           C
ATOM   1146  CD1 ILE A  84      46.982  78.592  35.360  1.00 -0.04           C
ATOM   1147  H   ILE A  84      45.627  76.833  38.426  1.00 -0.04           H
ATOM   1148  HA  ILE A  84      43.799  78.929  37.990  1.00 -0.04           H
ATOM   1149  HB  ILE A  84      44.992  76.824  36.197  1.00 -0.04           H
ATOM   1150 HG12 ILE A  84      45.764  79.692  36.757  1.00 -0.04           H
ATOM   1151 HG13 ILE A  84      46.664  78.305  37.475  1.00 -0.04           H
ATOM   1152 HG21 ILE A  84      44.466  78.250  34.284  1.00 -0.04           H
ATOM   1153 HG22 ILE A  84      42.942  78.043  35.195  1.00 -0.04           H
ATOM   1154 HG23 ILE A  84      43.944  79.529  35.338  1.00 -0.04           H
ATOM   1155 HD11 ILE A  84      46.729  79.299  34.570  1.00 -0.04           H
ATOM   1156 HD12 ILE A  84      47.964  78.902  35.717  1.00 -0.04           H
ATOM   1157 HD13 ILE A  84      47.016  77.540  35.079  1.00 -0.04           H
ATOM   1158  N   GLY A  85      41.604  77.574  38.192  1.00 -0.02           N
ATOM   1159  CA  GLY A  85      40.407  76.778  38.306  1.00 -0.02           C
ATOM   1160  C   GLY A  85      40.438  75.804  39.497  1.00 -0.02           C
ATOM   1161  O   GLY A  85      40.317  74.581  39.331  1.00 -0.02           O
ATOM   1162  H   GLY A  85      41.618  78.484  38.630  1.00 -0.02           H
ATOM   1163  HA2 GLY A  85      39.647  77.559  38.340  1.00 -0.02           H
ATOM   1164  HA3 GLY A  85      40.316  76.179  37.401  1.00 -0.02           H
ATOM   1165  N   CYS A  86      40.558  76.307  40.683  1.00 -0.04           N
ATOM   1166  CA  CYS A  86      40.808  75.615  41.936  1.00 -0.04           C
ATOM   1167  C   CYS A  86      39.663  74.742  42.541  1.00 -0.04           C
ATOM   1168  O   CYS A  86      39.895  74.217  43.697  1.00 -0.04           O
ATOM   1169  CB  CYS A  86      41.205  76.701  42.929  1.00 -0.04           C
ATOM   1170  SG  CYS A  86      39.939  77.987  43.123  1.00 -0.04           S
ATOM   1171  H   CYS A  86      40.735  77.300  40.745  1.00 -0.04           H
ATOM   1172  HA  CYS A  86      41.685  74.971  41.874  1.00 -0.04           H
ATOM   1173  HB2 CYS A  86      41.497  76.201  43.853  1.00 -0.04           H
ATOM   1174  HB3 CYS A  86      42.084  77.255  42.598  1.00 -0.04           H
ATOM   1175  HG  CYS A  86      39.110  77.042  43.575  1.00 -0.04           H
ATOM   1176  N   GLY A  87      38.457  74.709  41.982  1.00 -0.02           N
ATOM   1177  CA  GLY A  87      37.268  74.074  42.627  1.00 -0.02           C
ATOM   1178  C   GLY A  87      37.017  74.702  44.037  1.00 -0.02           C
ATOM   1179  O   GLY A  87      37.277  75.857  44.320  1.00 -0.02           O
ATOM   1180  H   GLY A  87      38.338  75.301  41.172  1.00 -0.02           H
ATOM   1181  HA2 GLY A  87      36.396  74.191  41.983  1.00 -0.02           H
ATOM   1182  HA3 GLY A  87      37.446  73.004  42.738  1.00 -0.02           H
ATOM   1183  N   THR A  88      36.700  73.799  44.985  1.00  0.03           N
ATOM   1184  CA  THR A  88      36.443  74.181  46.359  1.00  0.03           C
ATOM   1185  C   THR A  88      37.690  74.294  47.217  1.00  0.03           C
ATOM   1186  O   THR A  88      37.730  74.180  48.408  1.00  0.03           O
ATOM   1187  CB  THR A  88      35.251  73.429  46.987  1.00  0.03           C
ATOM   1188  CG2 THR A  88      34.052  73.456  46.008  1.00  0.03           C
ATOM   1189  OG1 THR A  88      35.634  72.053  47.271  1.00  0.03           O
ATOM   1190  H   THR A  88      36.766  72.822  44.736  1.00  0.03           H
ATOM   1191  HA  THR A  88      36.136  75.227  46.359  1.00  0.03           H
ATOM   1192  HB  THR A  88      35.064  73.897  47.953  1.00  0.03           H
ATOM   1193  HG1 THR A  88      34.854  71.543  47.500  1.00  0.03           H
ATOM   1194 HG21 THR A  88      34.270  72.914  45.088  1.00  0.03           H
ATOM   1195 HG22 THR A  88      33.205  73.026  46.544  1.00  0.03           H
ATOM   1196 HG23 THR A  88      33.818  74.518  45.938  1.00  0.03           H
ATOM   1197  N   GLY A  89      38.838  74.476  46.592  1.00  0.01           N
ATOM   1198  CA  GLY A  89      40.167  74.726  47.199  1.00  0.01           C
ATOM   1199  C   GLY A  89      41.085  73.486  47.476  1.00  0.01           C
ATOM   1200  O   GLY A  89      42.256  73.687  47.808  1.00  0.01           O
ATOM   1201  H   GLY A  89      38.732  74.669  45.606  1.00  0.01           H
ATOM   1202  HA2 GLY A  89      40.779  75.397  46.596  1.00  0.01           H
ATOM   1203  HA3 GLY A  89      40.037  75.287  48.124  1.00  0.01           H
ATOM   1204  N   ARG A  90      40.682  72.252  47.419  1.00  0.04           N
ATOM   1205  CA  ARG A  90      41.431  71.080  47.894  1.00  0.04           C
ATOM   1206  C   ARG A  90      42.761  70.900  47.047  1.00  0.04           C
ATOM   1207  O   ARG A  90      43.663  70.264  47.591  1.00  0.04           O
ATOM   1208  CB  ARG A  90      40.499  69.827  47.792  1.00  0.04           C
ATOM   1209  CG  ARG A  90      41.210  68.599  48.467  1.00  0.04           C
ATOM   1210  CD  ARG A  90      40.252  67.463  48.733  1.00  0.04           C
ATOM   1211  NE  ARG A  90      40.998  66.411  49.461  1.00  0.04           N
ATOM   1212  CZ  ARG A  90      41.213  66.409  50.761  1.00  0.04           C
ATOM   1213  NH1 ARG A  90      40.779  67.234  51.633  1.00  0.04           N
ATOM   1214  NH2 ARG A  90      41.949  65.442  51.201  1.00  0.04           N
ATOM   1215  H   ARG A  90      39.717  72.089  47.169  1.00  0.04           H
ATOM   1216  HA  ARG A  90      41.581  71.255  48.959  1.00  0.04           H
ATOM   1217  HB2 ARG A  90      39.579  70.059  48.329  1.00  0.04           H
ATOM   1218  HB3 ARG A  90      40.297  69.789  46.721  1.00  0.04           H
ATOM   1219  HG2 ARG A  90      42.062  68.197  47.919  1.00  0.04           H
ATOM   1220  HG3 ARG A  90      41.580  68.791  49.474  1.00  0.04           H
ATOM   1221  HD2 ARG A  90      39.471  67.785  49.422  1.00  0.04           H
ATOM   1222  HD3 ARG A  90      39.901  67.032  47.795  1.00  0.04           H
ATOM   1223  HE  ARG A  90      41.369  65.619  48.956  1.00  0.04           H
ATOM   1224 HH11 ARG A  90      40.103  67.940  51.379  1.00  0.04           H
ATOM   1225 HH12 ARG A  90      41.046  67.178  52.605  1.00  0.04           H
ATOM   1226 HH21 ARG A  90      42.187  64.681  50.581  1.00  0.04           H
ATOM   1227 HH22 ARG A  90      42.457  65.379  52.072  1.00  0.04           H
ATOM   1228  N   THR A  91      42.823  71.310  45.821  1.00  0.00           N
ATOM   1229  CA  THR A  91      43.931  71.126  44.860  1.00  0.00           C
ATOM   1230  C   THR A  91      45.182  71.872  45.501  1.00  0.00           C
ATOM   1231  O   THR A  91      46.153  71.300  45.930  1.00  0.00           O
ATOM   1232  CB  THR A  91      43.486  71.667  43.472  1.00  0.00           C
ATOM   1233  CG2 THR A  91      44.598  71.653  42.457  1.00  0.00           C
ATOM   1234  OG1 THR A  91      42.392  71.007  42.843  1.00  0.00           O
ATOM   1235  H   THR A  91      42.021  71.765  45.409  1.00  0.00           H
ATOM   1236  HA  THR A  91      44.203  70.088  44.667  1.00  0.00           H
ATOM   1237  HB  THR A  91      43.221  72.716  43.608  1.00  0.00           H
ATOM   1238  HG1 THR A  91      41.677  70.967  43.482  1.00  0.00           H
ATOM   1239 HG21 THR A  91      45.269  72.457  42.760  1.00  0.00           H
ATOM   1240 HG22 THR A  91      45.156  70.717  42.456  1.00  0.00           H
ATOM   1241 HG23 THR A  91      44.256  71.961  41.469  1.00  0.00           H
ATOM   1242  N   ALA A  92      45.213  73.201  45.455  1.00  0.01           N
ATOM   1243  CA  ALA A  92      45.987  74.179  46.249  1.00  0.01           C
ATOM   1244  C   ALA A  92      46.282  73.741  47.655  1.00  0.01           C
ATOM   1245  O   ALA A  92      47.464  73.796  48.037  1.00  0.01           O
ATOM   1246  CB  ALA A  92      45.300  75.526  46.090  1.00  0.01           C
ATOM   1247  H   ALA A  92      44.535  73.641  44.848  1.00  0.01           H
ATOM   1248  HA  ALA A  92      46.941  74.271  45.730  1.00  0.01           H
ATOM   1249  HB1 ALA A  92      44.222  75.414  46.212  1.00  0.01           H
ATOM   1250  HB2 ALA A  92      45.635  76.160  46.911  1.00  0.01           H
ATOM   1251  HB3 ALA A  92      45.535  75.889  45.089  1.00  0.01           H
ATOM   1252  N   LEU A  93      45.253  73.286  48.377  1.00  0.01           N
ATOM   1253  CA  LEU A  93      45.369  72.737  49.761  1.00  0.01           C
ATOM   1254  C   LEU A  93      46.538  71.750  49.872  1.00  0.01           C
ATOM   1255  O   LEU A  93      47.359  71.841  50.764  1.00  0.01           O
ATOM   1256  CB  LEU A  93      44.141  72.203  50.422  1.00  0.01           C
ATOM   1257  CG  LEU A  93      44.296  71.418  51.807  1.00  0.01           C
ATOM   1258  CD1 LEU A  93      44.386  72.469  52.910  1.00  0.01           C
ATOM   1259  CD2 LEU A  93      43.209  70.395  52.121  1.00  0.01           C
ATOM   1260  H   LEU A  93      44.340  73.227  47.950  1.00  0.01           H
ATOM   1261  HA  LEU A  93      45.671  73.585  50.376  1.00  0.01           H
ATOM   1262  HB2 LEU A  93      43.418  73.008  50.552  1.00  0.01           H
ATOM   1263  HB3 LEU A  93      43.783  71.415  49.759  1.00  0.01           H
ATOM   1264  HG  LEU A  93      45.250  70.890  51.820  1.00  0.01           H
ATOM   1265 HD11 LEU A  93      43.588  73.207  52.832  1.00  0.01           H
ATOM   1266 HD12 LEU A  93      44.208  71.949  53.852  1.00  0.01           H
ATOM   1267 HD13 LEU A  93      45.305  73.053  52.860  1.00  0.01           H
ATOM   1268 HD21 LEU A  93      42.794  70.015  51.187  1.00  0.01           H
ATOM   1269 HD22 LEU A  93      43.555  69.466  52.574  1.00  0.01           H
ATOM   1270 HD23 LEU A  93      42.387  70.904  52.625  1.00  0.01           H
ATOM   1271  N   LYS A  94      46.585  70.688  49.075  1.00  0.04           N
ATOM   1272  CA  LYS A  94      47.448  69.461  49.266  1.00  0.04           C
ATOM   1273  C   LYS A  94      48.924  69.746  48.843  1.00  0.04           C
ATOM   1274  O   LYS A  94      49.882  69.435  49.575  1.00  0.04           O
ATOM   1275  CB  LYS A  94      46.855  68.271  48.494  1.00  0.04           C
ATOM   1276  CG  LYS A  94      45.753  67.516  49.237  1.00  0.04           C
ATOM   1277  CD  LYS A  94      45.149  66.366  48.446  1.00  0.04           C
ATOM   1278  CE  LYS A  94      46.209  65.319  48.113  1.00  0.04           C
ATOM   1279  NZ  LYS A  94      46.892  64.776  49.246  1.00  0.04           N
ATOM   1280  H   LYS A  94      46.009  70.701  48.245  1.00  0.04           H
ATOM   1281  HA  LYS A  94      47.427  69.172  50.317  1.00  0.04           H
ATOM   1282  HB2 LYS A  94      46.497  68.577  47.510  1.00  0.04           H
ATOM   1283  HB3 LYS A  94      47.629  67.516  48.357  1.00  0.04           H
ATOM   1284  HG2 LYS A  94      46.080  67.241  50.240  1.00  0.04           H
ATOM   1285  HG3 LYS A  94      44.958  68.234  49.435  1.00  0.04           H
ATOM   1286  HD2 LYS A  94      44.244  65.892  48.826  1.00  0.04           H
ATOM   1287  HD3 LYS A  94      44.841  66.758  47.477  1.00  0.04           H
ATOM   1288  HE2 LYS A  94      45.726  64.478  47.616  1.00  0.04           H
ATOM   1289  HE3 LYS A  94      46.895  65.740  47.377  1.00  0.04           H
ATOM   1290  HZ1 LYS A  94      47.136  65.491  49.916  1.00  0.04           H
ATOM   1291  HZ2 LYS A  94      46.280  64.173  49.776  1.00  0.04           H
ATOM   1292  HZ3 LYS A  94      47.735  64.265  49.026  1.00  0.04           H
ATOM   1293  N   ALA A  95      49.154  70.532  47.756  1.00  0.00           N
ATOM   1294  CA  ALA A  95      50.441  71.133  47.361  1.00  0.00           C
ATOM   1295  C   ALA A  95      51.074  72.045  48.384  1.00  0.00           C
ATOM   1296  O   ALA A  95      52.263  71.971  48.500  1.00  0.00           O
ATOM   1297  CB  ALA A  95      50.139  71.933  46.028  1.00  0.00           C
ATOM   1298  H   ALA A  95      48.351  70.846  47.230  1.00  0.00           H
ATOM   1299  HA  ALA A  95      51.175  70.364  47.122  1.00  0.00           H
ATOM   1300  HB1 ALA A  95      49.395  71.434  45.408  1.00  0.00           H
ATOM   1301  HB2 ALA A  95      49.758  72.951  46.107  1.00  0.00           H
ATOM   1302  HB3 ALA A  95      51.093  71.940  45.500  1.00  0.00           H
ATOM   1303  N   ALA A  96      50.241  72.892  49.061  1.00  0.00           N
ATOM   1304  CA  ALA A  96      50.815  73.677  50.177  1.00  0.00           C
ATOM   1305  C   ALA A  96      51.207  72.770  51.409  1.00  0.00           C
ATOM   1306  O   ALA A  96      52.368  72.873  51.793  1.00  0.00           O
ATOM   1307  CB  ALA A  96      49.802  74.784  50.569  1.00  0.00           C
ATOM   1308  H   ALA A  96      49.259  73.057  48.890  1.00  0.00           H
ATOM   1309  HA  ALA A  96      51.748  74.162  49.890  1.00  0.00           H
ATOM   1310  HB1 ALA A  96      49.872  75.459  49.717  1.00  0.00           H
ATOM   1311  HB2 ALA A  96      48.792  74.382  50.648  1.00  0.00           H
ATOM   1312  HB3 ALA A  96      50.195  75.272  51.461  1.00  0.00           H
ATOM   1313  N   ARG A  97      50.251  71.971  51.904  1.00  0.00           N
ATOM   1314  CA  ARG A  97      50.583  71.114  53.022  1.00  0.00           C
ATOM   1315  C   ARG A  97      51.788  70.208  52.848  1.00  0.00           C
ATOM   1316  O   ARG A  97      52.335  69.800  53.817  1.00  0.00           O
ATOM   1317  CB  ARG A  97      49.358  70.197  53.367  1.00  0.00           C
ATOM   1318  CG  ARG A  97      48.238  71.111  53.791  1.00  0.00           C
ATOM   1319  CD  ARG A  97      47.223  70.381  54.721  1.00  0.00           C
ATOM   1320  NE  ARG A  97      46.733  69.149  54.074  1.00  0.00           N
ATOM   1321  CZ  ARG A  97      45.699  68.445  54.499  1.00  0.00           C
ATOM   1322  NH1 ARG A  97      45.220  68.574  55.677  1.00  0.00           N
ATOM   1323  NH2 ARG A  97      45.242  67.486  53.693  1.00  0.00           N
ATOM   1324  H   ARG A  97      49.295  72.076  51.595  1.00  0.00           H
ATOM   1325  HA  ARG A  97      50.810  71.715  53.903  1.00  0.00           H
ATOM   1326  HB2 ARG A  97      49.011  69.617  52.512  1.00  0.00           H
ATOM   1327  HB3 ARG A  97      49.664  69.578  54.211  1.00  0.00           H
ATOM   1328  HG2 ARG A  97      48.633  71.865  54.472  1.00  0.00           H
ATOM   1329  HG3 ARG A  97      47.685  71.502  52.936  1.00  0.00           H
ATOM   1330  HD2 ARG A  97      47.854  70.185  55.588  1.00  0.00           H
ATOM   1331  HD3 ARG A  97      46.393  71.066  54.891  1.00  0.00           H
ATOM   1332  HE  ARG A  97      47.187  68.760  53.261  1.00  0.00           H
ATOM   1333 HH11 ARG A  97      45.607  69.197  56.371  1.00  0.00           H
ATOM   1334 HH12 ARG A  97      44.428  68.049  56.020  1.00  0.00           H
ATOM   1335 HH21 ARG A  97      45.825  67.316  52.886  1.00  0.00           H
ATOM   1336 HH22 ARG A  97      44.520  66.852  54.003  1.00  0.00           H
ATOM   1337  N   GLN A  98      52.131  69.673  51.707  1.00  0.00           N
ATOM   1338  CA  GLN A  98      53.233  68.767  51.437  1.00  0.00           C
ATOM   1339  C   GLN A  98      54.514  69.521  50.989  1.00  0.00           C
ATOM   1340  O   GLN A  98      55.543  68.880  51.173  1.00  0.00           O
ATOM   1341  CB  GLN A  98      52.811  67.718  50.400  1.00  0.00           C
ATOM   1342  CG  GLN A  98      51.582  67.008  50.838  1.00  0.00           C
ATOM   1343  CD  GLN A  98      51.254  65.972  49.778  1.00  0.00           C
ATOM   1344  NE2 GLN A  98      50.218  65.177  49.970  1.00  0.00           N
ATOM   1345  OE1 GLN A  98      51.900  65.807  48.711  1.00  0.00           O
ATOM   1346  H   GLN A  98      51.455  69.856  50.980  1.00  0.00           H
ATOM   1347  HA  GLN A  98      53.468  68.257  52.371  1.00  0.00           H
ATOM   1348  HB2 GLN A  98      52.762  68.258  49.454  1.00  0.00           H
ATOM   1349  HB3 GLN A  98      53.551  66.918  50.391  1.00  0.00           H
ATOM   1350  HG2 GLN A  98      51.709  66.531  51.810  1.00  0.00           H
ATOM   1351  HG3 GLN A  98      50.677  67.613  50.879  1.00  0.00           H
ATOM   1352 HE21 GLN A  98      49.947  64.578  49.204  1.00  0.00           H
ATOM   1353 HE22 GLN A  98      49.775  65.067  50.871  1.00  0.00           H
ATOM   1354  N   ARG A  99      54.421  70.706  50.438  1.00  0.00           N
ATOM   1355  CA  ARG A  99      55.538  71.406  49.823  1.00  0.00           C
ATOM   1356  C   ARG A  99      55.893  72.768  50.375  1.00  0.00           C
ATOM   1357  O   ARG A  99      56.601  73.573  49.765  1.00  0.00           O
ATOM   1358  CB  ARG A  99      55.433  71.384  48.347  1.00  0.00           C
ATOM   1359  CG  ARG A  99      55.271  70.003  47.690  1.00  0.00           C
ATOM   1360  CD  ARG A  99      56.486  69.142  47.880  1.00  0.00           C
ATOM   1361  NE  ARG A  99      56.444  68.018  46.991  1.00  0.00           N
ATOM   1362  CZ  ARG A  99      57.024  67.888  45.846  1.00  0.00           C
ATOM   1363  NH1 ARG A  99      57.746  68.838  45.293  1.00  0.00           N
ATOM   1364  NH2 ARG A  99      57.235  66.763  45.312  1.00  0.00           N
ATOM   1365  H   ARG A  99      53.499  71.069  50.245  1.00  0.00           H
ATOM   1366  HA  ARG A  99      56.418  70.849  50.145  1.00  0.00           H
ATOM   1367  HB2 ARG A  99      54.569  72.012  48.129  1.00  0.00           H
ATOM   1368  HB3 ARG A  99      56.295  71.874  47.893  1.00  0.00           H
ATOM   1369  HG2 ARG A  99      54.445  69.445  48.131  1.00  0.00           H
ATOM   1370  HG3 ARG A  99      55.132  70.049  46.610  1.00  0.00           H
ATOM   1371  HD2 ARG A  99      57.376  69.757  47.754  1.00  0.00           H
ATOM   1372  HD3 ARG A  99      56.499  68.815  48.920  1.00  0.00           H
ATOM   1373  HE  ARG A  99      55.844  67.235  47.208  1.00  0.00           H
ATOM   1374 HH11 ARG A  99      57.607  69.827  45.444  1.00  0.00           H
ATOM   1375 HH12 ARG A  99      58.266  68.609  44.458  1.00  0.00           H
ATOM   1376 HH21 ARG A  99      56.801  65.938  45.701  1.00  0.00           H
ATOM   1377 HH22 ARG A  99      57.703  66.752  44.417  1.00  0.00           H
ATOM   1378  N   GLY A 100      55.344  73.132  51.561  1.00  0.00           N
ATOM   1379  CA  GLY A 100      55.574  74.498  52.187  1.00  0.00           C
ATOM   1380  C   GLY A 100      55.112  75.738  51.527  1.00  0.00           C
ATOM   1381  O   GLY A 100      55.143  76.812  52.151  1.00  0.00           O
ATOM   1382  H   GLY A 100      54.916  72.464  52.186  1.00  0.00           H
ATOM   1383  HA2 GLY A 100      55.183  74.518  53.204  1.00  0.00           H
ATOM   1384  HA3 GLY A 100      56.648  74.451  52.364  1.00  0.00           H
ATOM   1385  N   ILE A 101      54.699  75.659  50.225  1.00  0.00           N
ATOM   1386  CA  ILE A 101      54.407  76.807  49.313  1.00  0.00           C
ATOM   1387  C   ILE A 101      53.252  77.716  49.772  1.00  0.00           C
ATOM   1388  O   ILE A 101      52.462  77.245  50.633  1.00  0.00           O
ATOM   1389  CB  ILE A 101      54.186  76.413  47.836  1.00  0.00           C
ATOM   1390  CG1 ILE A 101      53.024  75.446  47.590  1.00  0.00           C
ATOM   1391  CG2 ILE A 101      55.573  75.984  47.265  1.00  0.00           C
ATOM   1392  CD1 ILE A 101      52.881  74.870  46.207  1.00  0.00           C
ATOM   1393  H   ILE A 101      54.773  74.738  49.819  1.00  0.00           H
ATOM   1394  HA  ILE A 101      55.289  77.438  49.422  1.00  0.00           H
ATOM   1395  HB  ILE A 101      53.991  77.306  47.242  1.00  0.00           H
ATOM   1396 HG12 ILE A 101      53.073  74.571  48.238  1.00  0.00           H
ATOM   1397 HG13 ILE A 101      52.095  75.952  47.853  1.00  0.00           H
ATOM   1398 HG21 ILE A 101      55.594  75.808  46.190  1.00  0.00           H
ATOM   1399 HG22 ILE A 101      56.306  76.784  47.366  1.00  0.00           H
ATOM   1400 HG23 ILE A 101      55.981  75.067  47.689  1.00  0.00           H
ATOM   1401 HD11 ILE A 101      51.904  74.415  46.050  1.00  0.00           H
ATOM   1402 HD12 ILE A 101      53.132  75.614  45.451  1.00  0.00           H
ATOM   1403 HD13 ILE A 101      53.635  74.087  46.124  1.00  0.00           H
ATOM   1404  N   ALA A 102      53.176  78.937  49.209  1.00  0.00           N
ATOM   1405  CA  ALA A 102      51.962  79.752  49.194  1.00  0.00           C
ATOM   1406  C   ALA A 102      51.330  79.513  47.811  1.00  0.00           C
ATOM   1407  O   ALA A 102      52.049  79.198  46.830  1.00  0.00           O
ATOM   1408  CB  ALA A 102      52.430  81.228  49.301  1.00  0.00           C
ATOM   1409  H   ALA A 102      53.850  79.121  48.479  1.00  0.00           H
ATOM   1410  HA  ALA A 102      51.275  79.461  49.988  1.00  0.00           H
ATOM   1411  HB1 ALA A 102      51.599  81.845  48.960  1.00  0.00           H
ATOM   1412  HB2 ALA A 102      52.756  81.506  50.304  1.00  0.00           H
ATOM   1413  HB3 ALA A 102      53.284  81.414  48.649  1.00  0.00           H
ATOM   1414  N   VAL A 103      50.048  79.739  47.755  1.00  0.00           N
ATOM   1415  CA  VAL A 103      49.319  79.699  46.485  1.00  0.00           C
ATOM   1416  C   VAL A 103      48.273  80.813  46.440  1.00  0.00           C
ATOM   1417  O   VAL A 103      47.560  81.116  47.441  1.00  0.00           O
ATOM   1418  CB  VAL A 103      48.576  78.332  46.443  1.00  0.00           C
ATOM   1419  CG1 VAL A 103      47.719  78.167  45.215  1.00  0.00           C
ATOM   1420  CG2 VAL A 103      49.404  77.075  46.671  1.00  0.00           C
ATOM   1421  H   VAL A 103      49.500  79.912  48.586  1.00  0.00           H
ATOM   1422  HA  VAL A 103      50.072  79.816  45.706  1.00  0.00           H
ATOM   1423  HB  VAL A 103      47.856  78.436  47.255  1.00  0.00           H
ATOM   1424 HG11 VAL A 103      48.244  78.476  44.311  1.00  0.00           H
ATOM   1425 HG12 VAL A 103      47.416  77.122  45.150  1.00  0.00           H
ATOM   1426 HG13 VAL A 103      46.837  78.808  45.228  1.00  0.00           H
ATOM   1427 HG21 VAL A 103      49.745  77.014  47.704  1.00  0.00           H
ATOM   1428 HG22 VAL A 103      48.832  76.157  46.544  1.00  0.00           H
ATOM   1429 HG23 VAL A 103      50.166  77.091  45.891  1.00  0.00           H
ATOM   1430  N   THR A 104      48.136  81.370  45.245  1.00  0.00           N
ATOM   1431  CA  THR A 104      46.817  81.977  44.896  1.00  0.00           C
ATOM   1432  C   THR A 104      46.057  81.096  43.942  1.00  0.00           C
ATOM   1433  O   THR A 104      46.574  80.637  42.942  1.00  0.00           O
ATOM   1434  CB  THR A 104      47.009  83.474  44.445  1.00  0.00           C
ATOM   1435  CG2 THR A 104      45.764  84.202  43.818  1.00  0.00           C
ATOM   1436  OG1 THR A 104      47.527  84.217  45.546  1.00  0.00           O
ATOM   1437  H   THR A 104      48.592  80.863  44.500  1.00  0.00           H
ATOM   1438  HA  THR A 104      46.228  82.048  45.811  1.00  0.00           H
ATOM   1439  HB  THR A 104      47.801  83.420  43.697  1.00  0.00           H
ATOM   1440  HG1 THR A 104      47.550  85.144  45.299  1.00  0.00           H
ATOM   1441 HG21 THR A 104      45.205  83.501  43.198  1.00  0.00           H
ATOM   1442 HG22 THR A 104      45.079  84.387  44.646  1.00  0.00           H
ATOM   1443 HG23 THR A 104      46.027  85.052  43.189  1.00  0.00           H
ATOM   1444  N   GLY A 105      44.839  80.768  44.326  1.00  0.00           N
ATOM   1445  CA  GLY A 105      43.933  80.066  43.444  1.00  0.00           C
ATOM   1446  C   GLY A 105      42.751  80.883  43.014  1.00  0.00           C
ATOM   1447  O   GLY A 105      42.220  81.718  43.734  1.00  0.00           O
ATOM   1448  H   GLY A 105      44.399  81.088  45.177  1.00  0.00           H
ATOM   1449  HA2 GLY A 105      44.478  79.717  42.567  1.00  0.00           H
ATOM   1450  HA3 GLY A 105      43.654  79.165  43.991  1.00  0.00           H
ATOM   1451  N   VAL A 106      42.209  80.534  41.843  1.00 -0.01           N
ATOM   1452  CA  VAL A 106      41.048  81.302  41.261  1.00 -0.01           C
ATOM   1453  C   VAL A 106      39.937  80.342  40.701  1.00 -0.01           C
ATOM   1454  O   VAL A 106      40.252  79.307  40.149  1.00 -0.01           O
ATOM   1455  CB  VAL A 106      41.510  82.152  40.106  1.00 -0.01           C
ATOM   1456  CG1 VAL A 106      42.589  83.109  40.583  1.00 -0.01           C
ATOM   1457  CG2 VAL A 106      41.981  81.376  38.762  1.00 -0.01           C
ATOM   1458  H   VAL A 106      42.658  79.799  41.316  1.00 -0.01           H
ATOM   1459  HA  VAL A 106      40.525  81.887  42.017  1.00 -0.01           H
ATOM   1460  HB  VAL A 106      40.643  82.748  39.820  1.00 -0.01           H
ATOM   1461 HG11 VAL A 106      43.506  82.552  40.772  1.00 -0.01           H
ATOM   1462 HG12 VAL A 106      42.661  83.941  39.882  1.00 -0.01           H
ATOM   1463 HG13 VAL A 106      42.243  83.549  41.518  1.00 -0.01           H
ATOM   1464 HG21 VAL A 106      42.226  82.166  38.053  1.00 -0.01           H
ATOM   1465 HG22 VAL A 106      42.848  80.783  39.055  1.00 -0.01           H
ATOM   1466 HG23 VAL A 106      41.177  80.760  38.358  1.00 -0.01           H
ATOM   1467  N   ALA A 107      38.700  80.725  40.852  1.00 -0.02           N
ATOM   1468  CA  ALA A 107      37.496  80.093  40.294  1.00 -0.02           C
ATOM   1469  C   ALA A 107      36.473  81.106  39.895  1.00 -0.02           C
ATOM   1470  O   ALA A 107      36.420  82.146  40.533  1.00 -0.02           O
ATOM   1471  CB  ALA A 107      36.950  79.044  41.215  1.00 -0.02           C
ATOM   1472  H   ALA A 107      38.508  81.646  41.219  1.00 -0.02           H
ATOM   1473  HA  ALA A 107      37.729  79.649  39.327  1.00 -0.02           H
ATOM   1474  HB1 ALA A 107      36.359  78.309  40.670  1.00 -0.02           H
ATOM   1475  HB2 ALA A 107      37.745  78.626  41.832  1.00 -0.02           H
ATOM   1476  HB3 ALA A 107      36.313  79.484  41.983  1.00 -0.02           H
ATOM   1477  N   VAL A 108      35.712  80.921  38.796  1.00 -0.01           N
ATOM   1478  CA  VAL A 108      34.727  81.866  38.260  1.00 -0.01           C
ATOM   1479  C   VAL A 108      33.436  81.968  39.090  1.00 -0.01           C
ATOM   1480  O   VAL A 108      32.648  82.930  38.950  1.00 -0.01           O
ATOM   1481  CB  VAL A 108      34.354  81.863  36.773  1.00 -0.01           C
ATOM   1482  CG1 VAL A 108      35.559  82.289  35.941  1.00 -0.01           C
ATOM   1483  CG2 VAL A 108      33.918  80.516  36.145  1.00 -0.01           C
ATOM   1484  H   VAL A 108      35.787  80.017  38.352  1.00 -0.01           H
ATOM   1485  HA  VAL A 108      35.052  82.897  38.404  1.00 -0.01           H
ATOM   1486  HB  VAL A 108      33.536  82.548  36.553  1.00 -0.01           H
ATOM   1487 HG11 VAL A 108      36.233  81.440  35.820  1.00 -0.01           H
ATOM   1488 HG12 VAL A 108      35.174  82.664  34.993  1.00 -0.01           H
ATOM   1489 HG13 VAL A 108      36.081  83.076  36.485  1.00 -0.01           H
ATOM   1490 HG21 VAL A 108      33.620  80.661  35.107  1.00 -0.01           H
ATOM   1491 HG22 VAL A 108      34.708  79.769  36.220  1.00 -0.01           H
ATOM   1492 HG23 VAL A 108      33.032  80.067  36.594  1.00 -0.01           H
ATOM   1493  N   SER A 109      33.294  81.030  40.055  1.00 -0.01           N
ATOM   1494  CA  SER A 109      32.163  80.814  40.973  1.00 -0.01           C
ATOM   1495  C   SER A 109      32.347  81.320  42.385  1.00 -0.01           C
ATOM   1496  O   SER A 109      33.352  80.879  43.043  1.00 -0.01           O
ATOM   1497  CB  SER A 109      31.913  79.294  40.929  1.00 -0.01           C
ATOM   1498  OG  SER A 109      31.065  78.753  41.918  1.00 -0.01           O
ATOM   1499  H   SER A 109      34.082  80.400  40.066  1.00 -0.01           H
ATOM   1500  HA  SER A 109      31.296  81.371  40.619  1.00 -0.01           H
ATOM   1501  HB2 SER A 109      31.555  79.087  39.920  1.00 -0.01           H
ATOM   1502  HB3 SER A 109      32.915  78.870  40.985  1.00 -0.01           H
ATOM   1503  HG  SER A 109      30.343  79.357  42.106  1.00 -0.01           H
ATOM   1504  N   LYS A 110      31.322  81.996  42.873  1.00  0.01           N
ATOM   1505  CA  LYS A 110      31.299  82.500  44.280  1.00  0.01           C
ATOM   1506  C   LYS A 110      31.162  81.380  45.292  1.00  0.01           C
ATOM   1507  O   LYS A 110      31.981  81.435  46.238  1.00  0.01           O
ATOM   1508  CB  LYS A 110      30.124  83.448  44.355  1.00  0.01           C
ATOM   1509  CG  LYS A 110      30.353  84.753  43.585  1.00  0.01           C
ATOM   1510  CD  LYS A 110      29.224  85.729  43.897  1.00  0.01           C
ATOM   1511  CE  LYS A 110      29.401  87.061  43.132  1.00  0.01           C
ATOM   1512  NZ  LYS A 110      28.292  87.974  43.395  1.00  0.01           N
ATOM   1513  H   LYS A 110      30.475  82.023  42.324  1.00  0.01           H
ATOM   1514  HA  LYS A 110      32.208  83.041  44.540  1.00  0.01           H
ATOM   1515  HB2 LYS A 110      29.247  82.932  43.965  1.00  0.01           H
ATOM   1516  HB3 LYS A 110      29.851  83.691  45.382  1.00  0.01           H
ATOM   1517  HG2 LYS A 110      31.254  85.266  43.923  1.00  0.01           H
ATOM   1518  HG3 LYS A 110      30.429  84.562  42.515  1.00  0.01           H
ATOM   1519  HD2 LYS A 110      28.265  85.342  43.552  1.00  0.01           H
ATOM   1520  HD3 LYS A 110      29.216  85.825  44.983  1.00  0.01           H
ATOM   1521  HE2 LYS A 110      30.356  87.480  43.449  1.00  0.01           H
ATOM   1522  HE3 LYS A 110      29.387  86.848  42.063  1.00  0.01           H
ATOM   1523  HZ1 LYS A 110      27.980  87.843  44.346  1.00  0.01           H
ATOM   1524  HZ2 LYS A 110      28.566  88.941  43.302  1.00  0.01           H
ATOM   1525  HZ3 LYS A 110      27.525  87.749  42.778  1.00  0.01           H
ATOM   1526  N   GLU A 111      30.401  80.335  45.150  1.00  0.01           N
ATOM   1527  CA  GLU A 111      30.326  79.231  46.078  1.00  0.01           C
ATOM   1528  C   GLU A 111      31.597  78.414  46.277  1.00  0.01           C
ATOM   1529  O   GLU A 111      31.929  77.903  47.361  1.00  0.01           O
ATOM   1530  CB  GLU A 111      29.170  78.307  45.631  1.00  0.01           C
ATOM   1531  CG  GLU A 111      27.734  78.845  45.894  1.00  0.01           C
ATOM   1532  CD  GLU A 111      27.649  79.163  47.412  1.00  0.01           C
ATOM   1533  OE1 GLU A 111      27.610  78.202  48.256  1.00  0.01           O
ATOM   1534  OE2 GLU A 111      27.693  80.334  47.706  1.00  0.01           O
ATOM   1535  H   GLU A 111      29.754  80.443  44.382  1.00  0.01           H
ATOM   1536  HA  GLU A 111      30.102  79.691  47.040  1.00  0.01           H
ATOM   1537  HB2 GLU A 111      29.332  78.119  44.570  1.00  0.01           H
ATOM   1538  HB3 GLU A 111      29.197  77.354  46.160  1.00  0.01           H
ATOM   1539  HG2 GLU A 111      27.424  79.710  45.309  1.00  0.01           H
ATOM   1540  HG3 GLU A 111      27.029  78.022  45.778  1.00  0.01           H
ATOM   1541  N   GLN A 112      32.304  78.261  45.153  1.00 -0.01           N
ATOM   1542  CA  GLN A 112      33.578  77.573  45.111  1.00 -0.01           C
ATOM   1543  C   GLN A 112      34.672  78.325  45.952  1.00 -0.01           C
ATOM   1544  O   GLN A 112      35.279  77.664  46.851  1.00 -0.01           O
ATOM   1545  CB  GLN A 112      33.844  77.398  43.624  1.00 -0.01           C
ATOM   1546  CG  GLN A 112      33.078  76.231  42.917  1.00 -0.01           C
ATOM   1547  CD  GLN A 112      33.686  75.793  41.550  1.00 -0.01           C
ATOM   1548  NE2 GLN A 112      33.557  74.570  41.121  1.00 -0.01           N
ATOM   1549  OE1 GLN A 112      34.136  76.622  40.751  1.00 -0.01           O
ATOM   1550  H   GLN A 112      32.046  78.745  44.305  1.00 -0.01           H
ATOM   1551  HA  GLN A 112      33.384  76.655  45.666  1.00 -0.01           H
ATOM   1552  HB2 GLN A 112      33.627  78.299  43.049  1.00 -0.01           H
ATOM   1553  HB3 GLN A 112      34.894  77.136  43.498  1.00 -0.01           H
ATOM   1554  HG2 GLN A 112      33.003  75.403  43.622  1.00 -0.01           H
ATOM   1555  HG3 GLN A 112      32.063  76.615  42.816  1.00 -0.01           H
ATOM   1556 HE21 GLN A 112      33.715  74.353  40.148  1.00 -0.01           H
ATOM   1557 HE22 GLN A 112      33.044  73.889  41.663  1.00 -0.01           H
ATOM   1558  N   ILE A 113      34.812  79.625  45.831  1.00  0.00           N
ATOM   1559  CA  ILE A 113      35.772  80.487  46.494  1.00  0.00           C
ATOM   1560  C   ILE A 113      35.427  80.759  47.943  1.00  0.00           C
ATOM   1561  O   ILE A 113      36.241  80.549  48.785  1.00  0.00           O
ATOM   1562  CB  ILE A 113      36.025  81.858  45.684  1.00  0.00           C
ATOM   1563  CG1 ILE A 113      36.738  81.518  44.356  1.00  0.00           C
ATOM   1564  CG2 ILE A 113      36.803  82.941  46.425  1.00  0.00           C
ATOM   1565  CD1 ILE A 113      38.100  80.813  44.387  1.00  0.00           C
ATOM   1566  H   ILE A 113      34.334  80.082  45.068  1.00  0.00           H
ATOM   1567  HA  ILE A 113      36.774  80.059  46.502  1.00  0.00           H
ATOM   1568  HB  ILE A 113      35.073  82.346  45.475  1.00  0.00           H
ATOM   1569 HG12 ILE A 113      36.049  80.905  43.774  1.00  0.00           H
ATOM   1570 HG13 ILE A 113      36.795  82.496  43.880  1.00  0.00           H
ATOM   1571 HG21 ILE A 113      36.994  83.785  45.763  1.00  0.00           H
ATOM   1572 HG22 ILE A 113      36.227  83.337  47.261  1.00  0.00           H
ATOM   1573 HG23 ILE A 113      37.754  82.559  46.796  1.00  0.00           H
ATOM   1574 HD11 ILE A 113      38.096  79.839  44.876  1.00  0.00           H
ATOM   1575 HD12 ILE A 113      38.403  80.516  43.383  1.00  0.00           H
ATOM   1576 HD13 ILE A 113      38.878  81.459  44.794  1.00  0.00           H
ATOM   1577  N   ALA A 114      34.088  80.938  48.259  1.00  0.00           N
ATOM   1578  CA  ALA A 114      33.546  80.942  49.588  1.00  0.00           C
ATOM   1579  C   ALA A 114      33.934  79.673  50.449  1.00  0.00           C
ATOM   1580  O   ALA A 114      34.403  79.667  51.594  1.00  0.00           O
ATOM   1581  CB  ALA A 114      32.010  81.131  49.420  1.00  0.00           C
ATOM   1582  H   ALA A 114      33.441  80.863  47.487  1.00  0.00           H
ATOM   1583  HA  ALA A 114      33.983  81.732  50.197  1.00  0.00           H
ATOM   1584  HB1 ALA A 114      31.515  81.144  50.391  1.00  0.00           H
ATOM   1585  HB2 ALA A 114      31.864  82.097  48.937  1.00  0.00           H
ATOM   1586  HB3 ALA A 114      31.624  80.402  48.708  1.00  0.00           H
ATOM   1587  N   ALA A 115      33.750  78.487  49.796  1.00  0.01           N
ATOM   1588  CA  ALA A 115      34.081  77.196  50.341  1.00  0.01           C
ATOM   1589  C   ALA A 115      35.605  77.005  50.289  1.00  0.01           C
ATOM   1590  O   ALA A 115      36.133  76.356  51.235  1.00  0.01           O
ATOM   1591  CB  ALA A 115      33.387  76.139  49.512  1.00  0.01           C
ATOM   1592  H   ALA A 115      33.180  78.397  48.967  1.00  0.01           H
ATOM   1593  HA  ALA A 115      33.799  77.080  51.388  1.00  0.01           H
ATOM   1594  HB1 ALA A 115      33.877  76.036  48.543  1.00  0.01           H
ATOM   1595  HB2 ALA A 115      33.260  75.143  49.935  1.00  0.01           H
ATOM   1596  HB3 ALA A 115      32.359  76.426  49.290  1.00  0.01           H
ATOM   1597  N   ALA A 116      36.368  77.574  49.344  1.00  0.01           N
ATOM   1598  CA  ALA A 116      37.839  77.484  49.326  1.00  0.01           C
ATOM   1599  C   ALA A 116      38.482  78.286  50.489  1.00  0.01           C
ATOM   1600  O   ALA A 116      39.143  77.750  51.383  1.00  0.01           O
ATOM   1601  CB  ALA A 116      38.316  77.959  47.973  1.00  0.01           C
ATOM   1602  H   ALA A 116      35.852  78.191  48.734  1.00  0.01           H
ATOM   1603  HA  ALA A 116      38.220  76.464  49.380  1.00  0.01           H
ATOM   1604  HB1 ALA A 116      37.667  77.551  47.198  1.00  0.01           H
ATOM   1605  HB2 ALA A 116      38.209  79.040  47.874  1.00  0.01           H
ATOM   1606  HB3 ALA A 116      39.285  77.474  47.857  1.00  0.01           H
ATOM   1607  N   ASN A 117      38.073  79.519  50.640  1.00  0.00           N
ATOM   1608  CA  ASN A 117      38.394  80.404  51.733  1.00  0.00           C
ATOM   1609  C   ASN A 117      38.038  79.850  53.144  1.00  0.00           C
ATOM   1610  O   ASN A 117      38.804  79.927  54.039  1.00  0.00           O
ATOM   1611  CB  ASN A 117      37.910  81.797  51.448  1.00  0.00           C
ATOM   1612  CG  ASN A 117      38.883  82.537  50.537  1.00  0.00           C
ATOM   1613  ND2 ASN A 117      38.394  83.160  49.487  1.00  0.00           N
ATOM   1614  OD1 ASN A 117      40.068  82.694  50.829  1.00  0.00           O
ATOM   1615  H   ASN A 117      37.504  79.847  49.873  1.00  0.00           H
ATOM   1616  HA  ASN A 117      39.471  80.478  51.885  1.00  0.00           H
ATOM   1617  HB2 ASN A 117      36.899  81.806  51.040  1.00  0.00           H
ATOM   1618  HB3 ASN A 117      37.923  82.286  52.422  1.00  0.00           H
ATOM   1619 HD21 ASN A 117      38.974  83.641  48.814  1.00  0.00           H
ATOM   1620 HD22 ASN A 117      37.386  83.117  49.452  1.00  0.00           H
ATOM   1621  N   ARG A 118      36.908  79.116  53.233  1.00  0.01           N
ATOM   1622  CA  ARG A 118      36.482  78.285  54.407  1.00  0.01           C
ATOM   1623  C   ARG A 118      37.259  76.959  54.624  1.00  0.01           C
ATOM   1624  O   ARG A 118      37.476  76.521  55.741  1.00  0.01           O
ATOM   1625  CB  ARG A 118      34.972  77.882  54.270  1.00  0.01           C
ATOM   1626  CG  ARG A 118      34.091  79.031  54.564  1.00  0.01           C
ATOM   1627  CD  ARG A 118      32.683  78.656  54.158  1.00  0.01           C
ATOM   1628  NE  ARG A 118      31.748  79.831  54.058  1.00  0.01           N
ATOM   1629  CZ  ARG A 118      30.714  79.876  53.280  1.00  0.01           C
ATOM   1630  NH1 ARG A 118      30.241  78.956  52.469  1.00  0.01           N
ATOM   1631  NH2 ARG A 118      30.080  81.040  53.164  1.00  0.01           N
ATOM   1632  H   ARG A 118      36.290  79.137  52.434  1.00  0.01           H
ATOM   1633  HA  ARG A 118      36.513  78.948  55.272  1.00  0.01           H
ATOM   1634  HB2 ARG A 118      34.784  77.433  53.294  1.00  0.01           H
ATOM   1635  HB3 ARG A 118      34.707  77.153  55.035  1.00  0.01           H
ATOM   1636  HG2 ARG A 118      34.112  79.170  55.645  1.00  0.01           H
ATOM   1637  HG3 ARG A 118      34.476  79.921  54.065  1.00  0.01           H
ATOM   1638  HD2 ARG A 118      32.693  78.143  53.196  1.00  0.01           H
ATOM   1639  HD3 ARG A 118      32.311  77.921  54.872  1.00  0.01           H
ATOM   1640  HE  ARG A 118      32.026  80.663  54.559  1.00  0.01           H
ATOM   1641 HH11 ARG A 118      30.457  77.981  52.620  1.00  0.01           H
ATOM   1642 HH12 ARG A 118      29.414  79.270  51.982  1.00  0.01           H
ATOM   1643 HH21 ARG A 118      30.315  81.871  53.689  1.00  0.01           H
ATOM   1644 HH22 ARG A 118      29.461  81.206  52.383  1.00  0.01           H
ATOM   1645  N   LEU A 119      37.814  76.362  53.613  1.00  0.00           N
ATOM   1646  CA  LEU A 119      38.680  75.179  53.530  1.00  0.00           C
ATOM   1647  C   LEU A 119      40.102  75.593  54.129  1.00  0.00           C
ATOM   1648  O   LEU A 119      40.633  74.939  54.999  1.00  0.00           O
ATOM   1649  CB  LEU A 119      38.729  74.621  52.049  1.00  0.00           C
ATOM   1650  CG  LEU A 119      39.559  73.339  51.993  1.00  0.00           C
ATOM   1651  CD1 LEU A 119      39.051  72.208  52.878  1.00  0.00           C
ATOM   1652  CD2 LEU A 119      40.000  72.920  50.550  1.00  0.00           C
ATOM   1653  H   LEU A 119      37.674  76.836  52.733  1.00  0.00           H
ATOM   1654  HA  LEU A 119      38.166  74.433  54.136  1.00  0.00           H
ATOM   1655  HB2 LEU A 119      37.693  74.376  51.816  1.00  0.00           H
ATOM   1656  HB3 LEU A 119      39.099  75.330  51.309  1.00  0.00           H
ATOM   1657  HG  LEU A 119      40.498  73.650  52.451  1.00  0.00           H
ATOM   1658 HD11 LEU A 119      38.041  72.058  52.497  1.00  0.00           H
ATOM   1659 HD12 LEU A 119      39.716  71.381  52.628  1.00  0.00           H
ATOM   1660 HD13 LEU A 119      39.039  72.415  53.948  1.00  0.00           H
ATOM   1661 HD21 LEU A 119      40.851  72.246  50.656  1.00  0.00           H
ATOM   1662 HD22 LEU A 119      39.197  72.353  50.080  1.00  0.00           H
ATOM   1663 HD23 LEU A 119      40.305  73.819  50.016  1.00  0.00           H
ATOM   1664  N   ALA A 120      40.609  76.741  53.656  1.00  0.00           N
ATOM   1665  CA  ALA A 120      41.933  77.328  54.130  1.00  0.00           C
ATOM   1666  C   ALA A 120      41.852  77.777  55.587  1.00  0.00           C
ATOM   1667  O   ALA A 120      42.735  77.673  56.401  1.00  0.00           O
ATOM   1668  CB  ALA A 120      42.327  78.584  53.291  1.00  0.00           C
ATOM   1669  H   ALA A 120      40.032  77.205  52.969  1.00  0.00           H
ATOM   1670  HA  ALA A 120      42.617  76.482  54.070  1.00  0.00           H
ATOM   1671  HB1 ALA A 120      42.321  78.250  52.253  1.00  0.00           H
ATOM   1672  HB2 ALA A 120      41.550  79.345  53.367  1.00  0.00           H
ATOM   1673  HB3 ALA A 120      43.261  79.046  53.610  1.00  0.00           H
ATOM   1674  N   ALA A 121      40.771  78.484  55.895  1.00  0.00           N
ATOM   1675  CA  ALA A 121      40.490  79.020  57.264  1.00  0.00           C
ATOM   1676  C   ALA A 121      40.239  77.848  58.248  1.00  0.00           C
ATOM   1677  O   ALA A 121      40.651  77.893  59.409  1.00  0.00           O
ATOM   1678  CB  ALA A 121      39.276  79.937  57.218  1.00  0.00           C
ATOM   1679  H   ALA A 121      40.096  78.676  55.168  1.00  0.00           H
ATOM   1680  HA  ALA A 121      41.317  79.581  57.700  1.00  0.00           H
ATOM   1681  HB1 ALA A 121      38.897  80.121  58.224  1.00  0.00           H
ATOM   1682  HB2 ALA A 121      39.615  80.858  56.744  1.00  0.00           H
ATOM   1683  HB3 ALA A 121      38.463  79.464  56.667  1.00  0.00           H
ATOM   1684  N   GLY A 122      39.545  76.838  57.739  1.00  0.00           N
ATOM   1685  CA  GLY A 122      39.269  75.638  58.487  1.00  0.00           C
ATOM   1686  C   GLY A 122      40.499  75.024  58.985  1.00  0.00           C
ATOM   1687  O   GLY A 122      40.713  74.804  60.154  1.00  0.00           O
ATOM   1688  H   GLY A 122      39.153  76.941  56.813  1.00  0.00           H
ATOM   1689  HA2 GLY A 122      38.477  75.816  59.215  1.00  0.00           H
ATOM   1690  HA3 GLY A 122      38.781  74.980  57.770  1.00  0.00           H
ATOM   1691  N   HID A 123      41.485  74.861  58.074  1.00  0.00           N
ATOM   1692  CA  HID A 123      42.730  74.221  58.355  1.00  0.00           C
ATOM   1693  C   HID A 123      43.794  75.119  59.036  1.00  0.00           C
ATOM   1694  O   HID A 123      44.776  74.549  59.542  1.00  0.00           O
ATOM   1695  CB  HID A 123      43.288  73.484  57.072  1.00  0.00           C
ATOM   1696  CG  HID A 123      42.532  72.266  56.539  1.00  0.00           C
ATOM   1697  CD2 HID A 123      42.746  70.998  56.914  1.00  0.00           C
ATOM   1698  ND1 HID A 123      41.387  72.261  55.786  1.00  0.00           N
ATOM   1699  CE1 HID A 123      40.969  70.971  55.573  1.00  0.00           C
ATOM   1700  NE2 HID A 123      41.758  70.151  56.340  1.00  0.00           N
ATOM   1701  H   HID A 123      41.254  75.162  57.138  1.00  0.00           H
ATOM   1702  HA  HID A 123      42.500  73.381  59.010  1.00  0.00           H
ATOM   1703  HB2 HID A 123      43.601  74.180  56.294  1.00  0.00           H
ATOM   1704  HB3 HID A 123      44.268  73.115  57.374  1.00  0.00           H
ATOM   1705  HD1 HID A 123      40.950  73.085  55.399  1.00  0.00           H
ATOM   1706  HD2 HID A 123      43.531  70.692  57.591  1.00  0.00           H
ATOM   1707  HE1 HID A 123      40.129  70.663  54.969  1.00  0.00           H
ATOM   1708  N   GLY A 124      43.630  76.442  59.150  1.00  0.00           N
ATOM   1709  CA  GLY A 124      44.760  77.173  59.727  1.00  0.00           C
ATOM   1710  C   GLY A 124      45.867  77.358  58.655  1.00  0.00           C
ATOM   1711  O   GLY A 124      47.040  77.287  59.042  1.00  0.00           O
ATOM   1712  H   GLY A 124      42.782  76.921  58.880  1.00  0.00           H
ATOM   1713  HA2 GLY A 124      44.323  78.152  59.923  1.00  0.00           H
ATOM   1714  HA3 GLY A 124      45.136  76.650  60.607  1.00  0.00           H
ATOM   1715  N   LEU A 125      45.518  77.591  57.377  1.00  0.00           N
ATOM   1716  CA  LEU A 125      46.422  77.681  56.233  1.00  0.00           C
ATOM   1717  C   LEU A 125      46.218  79.037  55.435  1.00  0.00           C
ATOM   1718  O   LEU A 125      46.719  79.074  54.272  1.00  0.00           O
ATOM   1719  CB  LEU A 125      46.132  76.435  55.323  1.00  0.00           C
ATOM   1720  CG  LEU A 125      47.009  75.276  55.837  1.00  0.00           C
ATOM   1721  CD1 LEU A 125      46.530  73.978  55.276  1.00  0.00           C
ATOM   1722  CD2 LEU A 125      48.429  75.480  55.376  1.00  0.00           C
ATOM   1723  H   LEU A 125      44.559  77.862  57.212  1.00  0.00           H
ATOM   1724  HA  LEU A 125      47.427  77.798  56.638  1.00  0.00           H
ATOM   1725  HB2 LEU A 125      45.082  76.164  55.434  1.00  0.00           H
ATOM   1726  HB3 LEU A 125      46.390  76.582  54.274  1.00  0.00           H
ATOM   1727  HG  LEU A 125      46.835  75.097  56.897  1.00  0.00           H
ATOM   1728 HD11 LEU A 125      46.890  74.020  54.248  1.00  0.00           H
ATOM   1729 HD12 LEU A 125      46.823  73.076  55.814  1.00  0.00           H
ATOM   1730 HD13 LEU A 125      45.444  73.892  55.243  1.00  0.00           H
ATOM   1731 HD21 LEU A 125      48.793  76.292  56.004  1.00  0.00           H
ATOM   1732 HD22 LEU A 125      48.977  74.573  55.631  1.00  0.00           H
ATOM   1733 HD23 LEU A 125      48.355  75.782  54.331  1.00  0.00           H
ATOM   1734  N   THR A 126      45.476  80.058  55.920  1.00  0.00           N
ATOM   1735  CA  THR A 126      45.045  81.206  55.095  1.00  0.00           C
ATOM   1736  C   THR A 126      46.246  82.094  54.738  1.00  0.00           C
ATOM   1737  O   THR A 126      46.325  82.660  53.664  1.00  0.00           O
ATOM   1738  CB  THR A 126      43.937  82.074  55.727  1.00  0.00           C
ATOM   1739  CG2 THR A 126      42.772  81.154  56.111  1.00  0.00           C
ATOM   1740  OG1 THR A 126      44.308  82.753  56.870  1.00  0.00           O
ATOM   1741  H   THR A 126      45.165  79.914  56.871  1.00  0.00           H
ATOM   1742  HA  THR A 126      44.656  80.782  54.170  1.00  0.00           H
ATOM   1743  HB  THR A 126      43.566  82.804  55.008  1.00  0.00           H
ATOM   1744  HG1 THR A 126      44.780  82.162  57.460  1.00  0.00           H
ATOM   1745 HG21 THR A 126      43.155  80.334  56.719  1.00  0.00           H
ATOM   1746 HG22 THR A 126      42.034  81.788  56.602  1.00  0.00           H
ATOM   1747 HG23 THR A 126      42.433  80.678  55.191  1.00  0.00           H
ATOM   1748  N   GLU A 127      47.245  82.110  55.625  1.00  0.00           N
ATOM   1749  CA  GLU A 127      48.441  82.944  55.452  1.00  0.00           C
ATOM   1750  C   GLU A 127      49.263  82.496  54.206  1.00  0.00           C
ATOM   1751  O   GLU A 127      49.997  83.304  53.670  1.00  0.00           O
ATOM   1752  CB  GLU A 127      49.227  82.974  56.743  1.00  0.00           C
ATOM   1753  CG  GLU A 127      48.417  83.601  57.893  1.00  0.00           C
ATOM   1754  CD  GLU A 127      49.223  83.572  59.190  1.00  0.00           C
ATOM   1755  OE1 GLU A 127      49.474  82.424  59.669  1.00  0.00           O
ATOM   1756  OE2 GLU A 127      49.469  84.654  59.842  1.00  0.00           O
ATOM   1757  H   GLU A 127      47.226  81.521  56.446  1.00  0.00           H
ATOM   1758  HA  GLU A 127      48.229  83.989  55.227  1.00  0.00           H
ATOM   1759  HB2 GLU A 127      49.444  81.922  56.931  1.00  0.00           H
ATOM   1760  HB3 GLU A 127      50.155  83.482  56.480  1.00  0.00           H
ATOM   1761  HG2 GLU A 127      48.216  84.647  57.664  1.00  0.00           H
ATOM   1762  HG3 GLU A 127      47.500  83.030  58.038  1.00  0.00           H
ATOM   1763  N   ARG A 128      49.136  81.268  53.732  1.00  0.00           N
ATOM   1764  CA  ARG A 128      49.769  80.637  52.563  1.00  0.00           C
ATOM   1765  C   ARG A 128      48.739  80.470  51.492  1.00  0.00           C
ATOM   1766  O   ARG A 128      49.083  80.659  50.317  1.00  0.00           O
ATOM   1767  CB  ARG A 128      50.464  79.343  52.946  1.00  0.00           C
ATOM   1768  CG  ARG A 128      51.728  79.503  53.664  1.00  0.00           C
ATOM   1769  CD  ARG A 128      52.565  78.240  53.887  1.00  0.00           C
ATOM   1770  NE  ARG A 128      51.872  77.380  54.731  1.00  0.00           N
ATOM   1771  CZ  ARG A 128      52.334  76.209  55.096  1.00  0.00           C
ATOM   1772  NH1 ARG A 128      53.470  75.698  54.782  1.00  0.00           N
ATOM   1773  NH2 ARG A 128      51.631  75.589  55.930  1.00  0.00           N
ATOM   1774  H   ARG A 128      48.516  80.663  54.250  1.00  0.00           H
ATOM   1775  HA  ARG A 128      50.475  81.322  52.095  1.00  0.00           H
ATOM   1776  HB2 ARG A 128      49.783  78.784  53.588  1.00  0.00           H
ATOM   1777  HB3 ARG A 128      50.546  78.767  52.024  1.00  0.00           H
ATOM   1778  HG2 ARG A 128      52.356  80.113  53.015  1.00  0.00           H
ATOM   1779  HG3 ARG A 128      51.514  79.961  54.630  1.00  0.00           H
ATOM   1780  HD2 ARG A 128      52.861  77.738  52.966  1.00  0.00           H
ATOM   1781  HD3 ARG A 128      53.481  78.458  54.436  1.00  0.00           H
ATOM   1782  HE  ARG A 128      51.043  77.746  55.178  1.00  0.00           H
ATOM   1783 HH11 ARG A 128      54.047  76.150  54.087  1.00  0.00           H
ATOM   1784 HH12 ARG A 128      53.817  74.828  55.160  1.00  0.00           H
ATOM   1785 HH21 ARG A 128      50.785  76.002  56.296  1.00  0.00           H
ATOM   1786 HH22 ARG A 128      51.871  74.712  56.370  1.00  0.00           H
ATOM   1787  N   LEU A 129      47.451  80.241  51.820  1.00  0.00           N
ATOM   1788  CA  LEU A 129      46.453  80.076  50.800  1.00  0.00           C
ATOM   1789  C   LEU A 129      45.520  81.346  50.618  1.00  0.00           C
ATOM   1790  O   LEU A 129      44.863  81.741  51.574  1.00  0.00           O
ATOM   1791  CB  LEU A 129      45.662  78.860  51.080  1.00  0.00           C
ATOM   1792  CG  LEU A 129      46.416  77.474  51.106  1.00  0.00           C
ATOM   1793  CD1 LEU A 129      45.444  76.279  51.408  1.00  0.00           C
ATOM   1794  CD2 LEU A 129      46.992  77.197  49.785  1.00  0.00           C
ATOM   1795  H   LEU A 129      47.184  80.121  52.786  1.00  0.00           H
ATOM   1796  HA  LEU A 129      46.902  80.021  49.809  1.00  0.00           H
ATOM   1797  HB2 LEU A 129      45.068  78.991  51.984  1.00  0.00           H
ATOM   1798  HB3 LEU A 129      45.000  78.806  50.216  1.00  0.00           H
ATOM   1799  HG  LEU A 129      47.225  77.426  51.835  1.00  0.00           H
ATOM   1800 HD11 LEU A 129      44.716  76.639  52.135  1.00  0.00           H
ATOM   1801 HD12 LEU A 129      44.853  75.923  50.564  1.00  0.00           H
ATOM   1802 HD13 LEU A 129      45.953  75.508  51.987  1.00  0.00           H
ATOM   1803 HD21 LEU A 129      47.898  77.788  49.656  1.00  0.00           H
ATOM   1804 HD22 LEU A 129      47.305  76.159  49.898  1.00  0.00           H
ATOM   1805 HD23 LEU A 129      46.240  77.260  48.999  1.00  0.00           H
ATOM   1806  N   THR A 130      45.558  81.995  49.424  1.00  0.00           N
ATOM   1807  CA  THR A 130      44.746  83.068  48.950  1.00  0.00           C
ATOM   1808  C   THR A 130      43.787  82.497  47.874  1.00  0.00           C
ATOM   1809  O   THR A 130      44.268  81.799  46.930  1.00  0.00           O
ATOM   1810  CB  THR A 130      45.627  84.245  48.467  1.00  0.00           C
ATOM   1811  CG2 THR A 130      44.867  85.336  47.753  1.00  0.00           C
ATOM   1812  OG1 THR A 130      46.336  84.741  49.613  1.00  0.00           O
ATOM   1813  H   THR A 130      45.993  81.426  48.711  1.00  0.00           H
ATOM   1814  HA  THR A 130      44.207  83.543  49.771  1.00  0.00           H
ATOM   1815  HB  THR A 130      46.302  83.773  47.753  1.00  0.00           H
ATOM   1816  HG1 THR A 130      47.149  84.237  49.695  1.00  0.00           H
ATOM   1817 HG21 THR A 130      44.410  84.905  46.862  1.00  0.00           H
ATOM   1818 HG22 THR A 130      44.132  85.855  48.369  1.00  0.00           H
ATOM   1819 HG23 THR A 130      45.637  86.018  47.391  1.00  0.00           H
ATOM   1820  N   PHE A 131      42.492  82.751  48.032  1.00  0.00           N
ATOM   1821  CA  PHE A 131      41.530  82.384  46.940  1.00  0.00           C
ATOM   1822  C   PHE A 131      40.587  83.498  46.592  1.00  0.00           C
ATOM   1823  O   PHE A 131      40.035  84.208  47.465  1.00  0.00           O
ATOM   1824  CB  PHE A 131      40.756  81.134  47.305  1.00  0.00           C
ATOM   1825  CG  PHE A 131      41.620  79.869  47.529  1.00  0.00           C
ATOM   1826  CD1 PHE A 131      42.023  79.152  46.399  1.00  0.00           C
ATOM   1827  CD2 PHE A 131      41.643  79.237  48.776  1.00  0.00           C
ATOM   1828  CE1 PHE A 131      42.597  77.902  46.562  1.00  0.00           C
ATOM   1829  CE2 PHE A 131      42.359  78.040  48.995  1.00  0.00           C
ATOM   1830  CZ  PHE A 131      42.759  77.339  47.813  1.00  0.00           C
ATOM   1831  H   PHE A 131      42.177  83.264  48.842  1.00  0.00           H
ATOM   1832  HA  PHE A 131      42.262  82.229  46.147  1.00  0.00           H
ATOM   1833  HB2 PHE A 131      40.276  81.348  48.260  1.00  0.00           H
ATOM   1834  HB3 PHE A 131      40.072  80.931  46.480  1.00  0.00           H
ATOM   1835  HD1 PHE A 131      41.762  79.506  45.413  1.00  0.00           H
ATOM   1836  HD2 PHE A 131      41.158  79.652  49.648  1.00  0.00           H
ATOM   1837  HE1 PHE A 131      42.795  77.364  45.647  1.00  0.00           H
ATOM   1838  HE2 PHE A 131      42.560  77.543  49.932  1.00  0.00           H
ATOM   1839  HZ  PHE A 131      43.292  76.400  47.855  1.00  0.00           H
ATOM   1840  N   GLU A 132      40.268  83.677  45.290  1.00  0.00           N
ATOM   1841  CA  GLU A 132      39.535  84.832  44.761  1.00  0.00           C
ATOM   1842  C   GLU A 132      38.609  84.524  43.555  1.00  0.00           C
ATOM   1843  O   GLU A 132      38.920  83.727  42.682  1.00  0.00           O
ATOM   1844  CB  GLU A 132      40.507  85.932  44.275  1.00  0.00           C
ATOM   1845  CG  GLU A 132      41.209  86.449  45.453  1.00  0.00           C
ATOM   1846  CD  GLU A 132      41.910  87.798  45.089  1.00  0.00           C
ATOM   1847  OE1 GLU A 132      42.570  87.878  43.998  1.00  0.00           O
ATOM   1848  OE2 GLU A 132      41.702  88.782  45.796  1.00  0.00           O
ATOM   1849  H   GLU A 132      40.700  83.091  44.589  1.00  0.00           H
ATOM   1850  HA  GLU A 132      38.920  85.298  45.530  1.00  0.00           H
ATOM   1851  HB2 GLU A 132      41.256  85.487  43.621  1.00  0.00           H
ATOM   1852  HB3 GLU A 132      40.012  86.735  43.728  1.00  0.00           H
ATOM   1853  HG2 GLU A 132      40.608  86.431  46.362  1.00  0.00           H
ATOM   1854  HG3 GLU A 132      42.000  85.769  45.770  1.00  0.00           H
ATOM   1855  N   VAL A 133      37.486  85.239  43.408  1.00  0.00           N
ATOM   1856  CA  VAL A 133      36.685  85.112  42.248  1.00  0.00           C
ATOM   1857  C   VAL A 133      37.314  85.897  41.110  1.00  0.00           C
ATOM   1858  O   VAL A 133      37.508  87.109  41.279  1.00  0.00           O
ATOM   1859  CB  VAL A 133      35.227  85.627  42.553  1.00  0.00           C
ATOM   1860  CG1 VAL A 133      34.427  85.632  41.308  1.00  0.00           C
ATOM   1861  CG2 VAL A 133      34.550  84.830  43.691  1.00  0.00           C
ATOM   1862  H   VAL A 133      37.208  85.868  44.148  1.00  0.00           H
ATOM   1863  HA  VAL A 133      36.624  84.058  41.976  1.00  0.00           H
ATOM   1864  HB  VAL A 133      35.354  86.656  42.889  1.00  0.00           H
ATOM   1865 HG11 VAL A 133      34.243  84.586  41.062  1.00  0.00           H
ATOM   1866 HG12 VAL A 133      33.452  86.112  41.379  1.00  0.00           H
ATOM   1867 HG13 VAL A 133      34.828  86.156  40.440  1.00  0.00           H
ATOM   1868 HG21 VAL A 133      34.984  84.906  44.688  1.00  0.00           H
ATOM   1869 HG22 VAL A 133      33.586  85.312  43.857  1.00  0.00           H
ATOM   1870 HG23 VAL A 133      34.319  83.800  43.419  1.00  0.00           H
ATOM   1871  N   ALA A 134      37.658  85.148  40.083  1.00  0.00           N
ATOM   1872  CA  ALA A 134      38.328  85.675  38.906  1.00  0.00           C
ATOM   1873  C   ALA A 134      38.248  84.763  37.684  1.00  0.00           C
ATOM   1874  O   ALA A 134      38.299  83.523  37.784  1.00  0.00           O
ATOM   1875  CB  ALA A 134      39.802  85.951  39.335  1.00  0.00           C
ATOM   1876  H   ALA A 134      37.454  84.159  40.123  1.00  0.00           H
ATOM   1877  HA  ALA A 134      37.949  86.621  38.520  1.00  0.00           H
ATOM   1878  HB1 ALA A 134      40.342  85.098  39.747  1.00  0.00           H
ATOM   1879  HB2 ALA A 134      40.261  86.337  38.425  1.00  0.00           H
ATOM   1880  HB3 ALA A 134      39.775  86.742  40.085  1.00  0.00           H
ATOM   1881  N   ASP A 135      38.325  85.413  36.527  1.00  0.00           N
ATOM   1882  CA  ASP A 135      38.503  84.676  35.206  1.00  0.00           C
ATOM   1883  C   ASP A 135      39.950  84.637  34.777  1.00  0.00           C
ATOM   1884  O   ASP A 135      40.586  85.687  34.638  1.00  0.00           O
ATOM   1885  CB  ASP A 135      37.687  85.362  34.120  1.00  0.00           C
ATOM   1886  CG  ASP A 135      37.884  84.867  32.657  1.00  0.00           C
ATOM   1887  OD1 ASP A 135      38.467  83.739  32.578  1.00  0.00           O
ATOM   1888  OD2 ASP A 135      37.343  85.431  31.670  1.00  0.00           O
ATOM   1889  H   ASP A 135      38.531  86.399  36.597  1.00  0.00           H
ATOM   1890  HA  ASP A 135      38.103  83.668  35.312  1.00  0.00           H
ATOM   1891  HB2 ASP A 135      36.642  85.261  34.412  1.00  0.00           H
ATOM   1892  HB3 ASP A 135      37.946  86.406  34.294  1.00  0.00           H
ATOM   1893  N   ALA A 136      40.484  83.430  34.537  1.00  0.01           N
ATOM   1894  CA  ALA A 136      41.892  83.293  34.032  1.00  0.01           C
ATOM   1895  C   ALA A 136      42.215  83.935  32.765  1.00  0.01           C
ATOM   1896  O   ALA A 136      43.395  84.151  32.405  1.00  0.01           O
ATOM   1897  CB  ALA A 136      42.267  81.772  34.208  1.00  0.01           C
ATOM   1898  H   ALA A 136      39.842  82.750  34.155  1.00  0.01           H
ATOM   1899  HA  ALA A 136      42.580  83.844  34.675  1.00  0.01           H
ATOM   1900  HB1 ALA A 136      42.245  81.525  35.269  1.00  0.01           H
ATOM   1901  HB2 ALA A 136      41.580  81.018  33.823  1.00  0.01           H
ATOM   1902  HB3 ALA A 136      43.278  81.671  33.813  1.00  0.01           H
ATOM   1903  N   MET A 137      41.219  84.269  31.947  1.00  0.00           N
ATOM   1904  CA  MET A 137      41.402  84.992  30.665  1.00  0.00           C
ATOM   1905  C   MET A 137      41.543  86.515  30.831  1.00  0.00           C
ATOM   1906  O   MET A 137      41.790  87.193  29.883  1.00  0.00           O
ATOM   1907  CB  MET A 137      40.265  84.605  29.738  1.00  0.00           C
ATOM   1908  CG  MET A 137      40.190  83.073  29.415  1.00  0.00           C
ATOM   1909  SD  MET A 137      38.910  82.588  28.203  1.00  0.00           S
ATOM   1910  CE  MET A 137      37.451  82.531  29.325  1.00  0.00           C
ATOM   1911  H   MET A 137      40.274  84.003  32.181  1.00  0.00           H
ATOM   1912  HA  MET A 137      42.316  84.712  30.140  1.00  0.00           H
ATOM   1913  HB2 MET A 137      39.268  84.855  30.099  1.00  0.00           H
ATOM   1914  HB3 MET A 137      40.284  85.227  28.843  1.00  0.00           H
ATOM   1915  HG2 MET A 137      41.115  82.726  28.954  1.00  0.00           H
ATOM   1916  HG3 MET A 137      40.077  82.468  30.314  1.00  0.00           H
ATOM   1917  HE1 MET A 137      36.641  81.934  28.906  1.00  0.00           H
ATOM   1918  HE2 MET A 137      37.666  82.174  30.333  1.00  0.00           H
ATOM   1919  HE3 MET A 137      37.209  83.558  29.597  1.00  0.00           H
ATOM   1920  N   ARG A 138      41.412  87.081  32.078  1.00  0.01           N
ATOM   1921  CA  ARG A 138      41.579  88.502  32.526  1.00  0.01           C
ATOM   1922  C   ARG A 138      41.784  88.533  34.049  1.00  0.01           C
ATOM   1923  O   ARG A 138      40.868  88.610  34.816  1.00  0.01           O
ATOM   1924  CB  ARG A 138      40.286  89.281  32.023  1.00  0.01           C
ATOM   1925  CG  ARG A 138      38.907  88.733  32.385  1.00  0.01           C
ATOM   1926  CD  ARG A 138      37.833  89.847  32.160  1.00  0.01           C
ATOM   1927  NE  ARG A 138      36.539  89.580  32.683  1.00  0.01           N
ATOM   1928  CZ  ARG A 138      35.580  90.470  32.784  1.00  0.01           C
ATOM   1929  NH1 ARG A 138      35.668  91.730  32.399  1.00  0.01           N
ATOM   1930  NH2 ARG A 138      34.395  90.121  33.269  1.00  0.01           N
ATOM   1931  H   ARG A 138      41.340  86.418  32.836  1.00  0.01           H
ATOM   1932  HA  ARG A 138      42.532  88.912  32.194  1.00  0.01           H
ATOM   1933  HB2 ARG A 138      40.342  90.282  32.450  1.00  0.01           H
ATOM   1934  HB3 ARG A 138      40.356  89.359  30.938  1.00  0.01           H
ATOM   1935  HG2 ARG A 138      38.584  87.912  31.745  1.00  0.01           H
ATOM   1936  HG3 ARG A 138      38.737  88.370  33.398  1.00  0.01           H
ATOM   1937  HD2 ARG A 138      38.136  90.777  32.640  1.00  0.01           H
ATOM   1938  HD3 ARG A 138      37.811  90.117  31.104  1.00  0.01           H
ATOM   1939  HE  ARG A 138      36.341  88.624  32.942  1.00  0.01           H
ATOM   1940 HH11 ARG A 138      36.532  92.106  32.035  1.00  0.01           H
ATOM   1941 HH12 ARG A 138      34.938  92.368  32.681  1.00  0.01           H
ATOM   1942 HH21 ARG A 138      34.289  89.117  33.313  1.00  0.01           H
ATOM   1943 HH22 ARG A 138      33.681  90.810  33.081  1.00  0.01           H
ATOM   1944  N   LEU A 139      43.042  88.281  34.466  1.00  0.00           N
ATOM   1945  CA  LEU A 139      43.519  88.338  35.817  1.00  0.00           C
ATOM   1946  C   LEU A 139      43.969  89.798  36.253  1.00  0.00           C
ATOM   1947  O   LEU A 139      44.728  90.403  35.547  1.00  0.00           O
ATOM   1948  CB  LEU A 139      44.555  87.265  36.006  1.00  0.00           C
ATOM   1949  CG  LEU A 139      43.997  85.847  35.787  1.00  0.00           C
ATOM   1950  CD1 LEU A 139      45.138  84.841  35.804  1.00  0.00           C
ATOM   1951  CD2 LEU A 139      43.000  85.540  36.924  1.00  0.00           C
ATOM   1952  H   LEU A 139      43.667  87.816  33.823  1.00  0.00           H
ATOM   1953  HA  LEU A 139      42.643  88.054  36.400  1.00  0.00           H
ATOM   1954  HB2 LEU A 139      45.303  87.528  35.259  1.00  0.00           H
ATOM   1955  HB3 LEU A 139      44.901  87.380  37.034  1.00  0.00           H
ATOM   1956  HG  LEU A 139      43.606  85.776  34.772  1.00  0.00           H
ATOM   1957 HD11 LEU A 139      45.694  84.734  36.736  1.00  0.00           H
ATOM   1958 HD12 LEU A 139      44.807  83.808  35.695  1.00  0.00           H
ATOM   1959 HD13 LEU A 139      45.810  85.035  34.968  1.00  0.00           H
ATOM   1960 HD21 LEU A 139      42.156  86.218  37.043  1.00  0.00           H
ATOM   1961 HD22 LEU A 139      42.689  84.501  36.812  1.00  0.00           H
ATOM   1962 HD23 LEU A 139      43.498  85.623  37.890  1.00  0.00           H
ATOM   1963  N   PRO A 140      43.722  90.221  37.488  1.00  0.00           N
ATOM   1964  CA  PRO A 140      44.291  91.446  38.006  1.00  0.00           C
ATOM   1965  C   PRO A 140      45.827  91.333  38.186  1.00  0.00           C
ATOM   1966  O   PRO A 140      46.399  92.352  38.296  1.00  0.00           O
ATOM   1967  CB  PRO A 140      43.499  91.762  39.241  1.00  0.00           C
ATOM   1968  CG  PRO A 140      43.033  90.390  39.687  1.00  0.00           C
ATOM   1969  CD  PRO A 140      42.861  89.575  38.428  1.00  0.00           C
ATOM   1970  HA  PRO A 140      44.126  92.288  37.334  1.00  0.00           H
ATOM   1971  HB2 PRO A 140      44.070  92.349  39.960  1.00  0.00           H
ATOM   1972  HB3 PRO A 140      42.637  92.377  38.980  1.00  0.00           H
ATOM   1973  HG2 PRO A 140      43.752  89.905  40.347  1.00  0.00           H
ATOM   1974  HG3 PRO A 140      42.069  90.531  40.174  1.00  0.00           H
ATOM   1975  HD2 PRO A 140      43.188  88.540  38.526  1.00  0.00           H
ATOM   1976  HD3 PRO A 140      41.823  89.679  38.114  1.00  0.00           H
ATOM   1977  N   TYR A 141      46.376  90.136  38.422  1.00  0.00           N
ATOM   1978  CA  TYR A 141      47.615  90.133  39.167  1.00  0.00           C
ATOM   1979  C   TYR A 141      48.818  90.807  38.461  1.00  0.00           C
ATOM   1980  O   TYR A 141      48.845  90.797  37.218  1.00  0.00           O
ATOM   1981  CB  TYR A 141      47.955  88.740  39.553  1.00  0.00           C
ATOM   1982  CG  TYR A 141      46.925  87.980  40.376  1.00  0.00           C
ATOM   1983  CD1 TYR A 141      46.311  88.462  41.574  1.00  0.00           C
ATOM   1984  CD2 TYR A 141      46.387  86.916  39.720  1.00  0.00           C
ATOM   1985  CE1 TYR A 141      45.223  87.827  42.120  1.00  0.00           C
ATOM   1986  CE2 TYR A 141      45.225  86.237  40.171  1.00  0.00           C
ATOM   1987  CZ  TYR A 141      44.734  86.690  41.432  1.00  0.00           C
ATOM   1988  OH  TYR A 141      43.590  86.093  41.831  1.00  0.00           O
ATOM   1989  H   TYR A 141      45.711  89.377  38.467  1.00  0.00           H
ATOM   1990  HA  TYR A 141      47.490  90.700  40.090  1.00  0.00           H
ATOM   1991  HB2 TYR A 141      48.148  88.181  38.638  1.00  0.00           H
ATOM   1992  HB3 TYR A 141      48.897  88.854  40.090  1.00  0.00           H
ATOM   1993  HD1 TYR A 141      46.724  89.335  42.056  1.00  0.00           H
ATOM   1994  HD2 TYR A 141      46.731  86.711  38.717  1.00  0.00           H
ATOM   1995  HE1 TYR A 141      44.768  88.213  43.021  1.00  0.00           H
ATOM   1996  HE2 TYR A 141      44.726  85.510  39.546  1.00  0.00           H
ATOM   1997  HH  TYR A 141      43.308  86.405  42.694  1.00  0.00           H
ATOM   1998  N   GLU A 142      49.883  91.254  39.211  1.00  0.00           N
ATOM   1999  CA  GLU A 142      51.148  91.694  38.645  1.00  0.00           C
ATOM   2000  C   GLU A 142      51.834  90.561  37.812  1.00  0.00           C
ATOM   2001  O   GLU A 142      51.773  89.368  38.078  1.00  0.00           O
ATOM   2002  CB  GLU A 142      52.064  92.197  39.750  1.00  0.00           C
ATOM   2003  CG  GLU A 142      51.757  93.643  40.363  1.00  0.00           C
ATOM   2004  CD  GLU A 142      52.778  94.151  41.470  1.00  0.00           C
ATOM   2005  OE1 GLU A 142      53.661  93.369  41.862  1.00  0.00           O
ATOM   2006  OE2 GLU A 142      52.568  95.289  42.019  1.00  0.00           O
ATOM   2007  H   GLU A 142      49.741  91.225  40.211  1.00  0.00           H
ATOM   2008  HA  GLU A 142      50.909  92.489  37.939  1.00  0.00           H
ATOM   2009  HB2 GLU A 142      52.142  91.513  40.595  1.00  0.00           H
ATOM   2010  HB3 GLU A 142      53.088  92.266  39.381  1.00  0.00           H
ATOM   2011  HG2 GLU A 142      51.932  94.382  39.580  1.00  0.00           H
ATOM   2012  HG3 GLU A 142      50.764  93.559  40.803  1.00  0.00           H
ATOM   2013  N   ASP A 143      52.657  91.013  36.832  1.00  0.00           N
ATOM   2014  CA  ASP A 143      53.593  90.117  36.071  1.00  0.00           C
ATOM   2015  C   ASP A 143      54.693  89.514  36.927  1.00  0.00           C
ATOM   2016  O   ASP A 143      55.129  89.970  37.966  1.00  0.00           O
ATOM   2017  CB  ASP A 143      54.257  90.749  34.850  1.00  0.00           C
ATOM   2018  CG  ASP A 143      53.363  91.417  33.768  1.00  0.00           C
ATOM   2019  OD1 ASP A 143      52.120  91.407  33.945  1.00  0.00           O
ATOM   2020  OD2 ASP A 143      53.853  91.880  32.702  1.00  0.00           O
ATOM   2021  H   ASP A 143      52.723  92.005  36.653  1.00  0.00           H
ATOM   2022  HA  ASP A 143      53.019  89.267  35.702  1.00  0.00           H
ATOM   2023  HB2 ASP A 143      54.922  91.535  35.207  1.00  0.00           H
ATOM   2024  HB3 ASP A 143      54.875  90.010  34.340  1.00  0.00           H
ATOM   2025  N   GLU A 144      55.026  88.274  36.490  1.00  0.00           N
ATOM   2026  CA  GLU A 144      56.015  87.382  37.229  1.00  0.00           C
ATOM   2027  C   GLU A 144      55.785  87.049  38.691  1.00  0.00           C
ATOM   2028  O   GLU A 144      56.640  86.715  39.536  1.00  0.00           O
ATOM   2029  CB  GLU A 144      57.415  87.917  36.978  1.00  0.00           C
ATOM   2030  CG  GLU A 144      57.846  88.092  35.488  1.00  0.00           C
ATOM   2031  CD  GLU A 144      59.299  88.558  35.277  1.00  0.00           C
ATOM   2032  OE1 GLU A 144      59.937  88.827  36.331  1.00  0.00           O
ATOM   2033  OE2 GLU A 144      59.735  88.576  34.089  1.00  0.00           O
ATOM   2034  H   GLU A 144      54.585  87.924  35.651  1.00  0.00           H
ATOM   2035  HA  GLU A 144      56.018  86.387  36.782  1.00  0.00           H
ATOM   2036  HB2 GLU A 144      57.532  88.857  37.516  1.00  0.00           H
ATOM   2037  HB3 GLU A 144      58.038  87.219  37.538  1.00  0.00           H
ATOM   2038  HG2 GLU A 144      57.703  87.175  34.916  1.00  0.00           H
ATOM   2039  HG3 GLU A 144      57.125  88.776  35.040  1.00  0.00           H
ATOM   2040  N   SER A 145      54.494  86.954  39.108  1.00  0.00           N
ATOM   2041  CA  SER A 145      54.019  86.833  40.457  1.00  0.00           C
ATOM   2042  C   SER A 145      54.078  85.352  40.862  1.00  0.00           C
ATOM   2043  O   SER A 145      53.861  85.115  42.011  1.00  0.00           O
ATOM   2044  CB  SER A 145      52.584  87.181  40.441  1.00  0.00           C
ATOM   2045  OG  SER A 145      52.353  88.559  40.479  1.00  0.00           O
ATOM   2046  H   SER A 145      53.775  86.902  38.401  1.00  0.00           H
ATOM   2047  HA  SER A 145      54.560  87.397  41.216  1.00  0.00           H
ATOM   2048  HB2 SER A 145      52.043  86.715  39.618  1.00  0.00           H
ATOM   2049  HB3 SER A 145      52.257  86.774  41.398  1.00  0.00           H
ATOM   2050  HG  SER A 145      52.346  88.858  39.566  1.00  0.00           H
ATOM   2051  N   PHE A 146      54.359  84.409  40.016  1.00  0.00           N
ATOM   2052  CA  PHE A 146      54.479  83.001  40.352  1.00  0.00           C
ATOM   2053  C   PHE A 146      55.645  82.225  39.801  1.00  0.00           C
ATOM   2054  O   PHE A 146      55.921  82.290  38.581  1.00  0.00           O
ATOM   2055  CB  PHE A 146      53.187  82.356  39.908  1.00  0.00           C
ATOM   2056  CG  PHE A 146      51.900  83.041  40.236  1.00  0.00           C
ATOM   2057  CD1 PHE A 146      51.440  83.020  41.594  1.00  0.00           C
ATOM   2058  CD2 PHE A 146      51.177  83.769  39.297  1.00  0.00           C
ATOM   2059  CE1 PHE A 146      50.225  83.634  41.965  1.00  0.00           C
ATOM   2060  CE2 PHE A 146      49.982  84.410  39.685  1.00  0.00           C
ATOM   2061  CZ  PHE A 146      49.434  84.176  40.993  1.00  0.00           C
ATOM   2062  H   PHE A 146      54.414  84.613  39.029  1.00  0.00           H
ATOM   2063  HA  PHE A 146      54.488  82.960  41.441  1.00  0.00           H
ATOM   2064  HB2 PHE A 146      53.177  82.147  38.838  1.00  0.00           H
ATOM   2065  HB3 PHE A 146      53.073  81.340  40.286  1.00  0.00           H
ATOM   2066  HD1 PHE A 146      52.044  82.527  42.342  1.00  0.00           H
ATOM   2067  HD2 PHE A 146      51.591  83.965  38.319  1.00  0.00           H
ATOM   2068  HE1 PHE A 146      49.942  83.698  43.005  1.00  0.00           H
ATOM   2069  HE2 PHE A 146      49.512  85.066  38.967  1.00  0.00           H
ATOM   2070  HZ  PHE A 146      48.602  84.791  41.302  1.00  0.00           H
ATOM   2071  N   ASP A 147      56.281  81.469  40.635  1.00  0.00           N
ATOM   2072  CA  ASP A 147      57.414  80.651  40.261  1.00  0.00           C
ATOM   2073  C   ASP A 147      57.030  79.347  39.540  1.00  0.00           C
ATOM   2074  O   ASP A 147      57.805  78.762  38.783  1.00  0.00           O
ATOM   2075  CB  ASP A 147      58.247  80.268  41.504  1.00  0.00           C
ATOM   2076  CG  ASP A 147      58.588  81.441  42.380  1.00  0.00           C
ATOM   2077  OD1 ASP A 147      59.713  82.028  42.284  1.00  0.00           O
ATOM   2078  OD2 ASP A 147      57.760  81.717  43.279  1.00  0.00           O
ATOM   2079  H   ASP A 147      55.941  81.386  41.582  1.00  0.00           H
ATOM   2080  HA  ASP A 147      57.993  81.204  39.522  1.00  0.00           H
ATOM   2081  HB2 ASP A 147      57.619  79.590  42.082  1.00  0.00           H
ATOM   2082  HB3 ASP A 147      59.149  79.728  41.217  1.00  0.00           H
ATOM   2083  N   CYS A 148      55.812  78.936  39.765  1.00  0.00           N
ATOM   2084  CA  CYS A 148      55.131  77.901  38.966  1.00  0.00           C
ATOM   2085  C   CYS A 148      53.569  78.077  38.963  1.00  0.00           C
ATOM   2086  O   CYS A 148      52.994  78.837  39.731  1.00  0.00           O
ATOM   2087  CB  CYS A 148      55.491  76.459  39.455  1.00  0.00           C
ATOM   2088  SG  CYS A 148      55.112  76.116  41.230  1.00  0.00           S
ATOM   2089  H   CYS A 148      55.211  79.497  40.351  1.00  0.00           H
ATOM   2090  HA  CYS A 148      55.619  78.039  38.001  1.00  0.00           H
ATOM   2091  HB2 CYS A 148      54.801  75.831  38.893  1.00  0.00           H
ATOM   2092  HB3 CYS A 148      56.520  76.238  39.168  1.00  0.00           H
ATOM   2093  HG  CYS A 148      55.776  77.087  41.863  1.00  0.00           H
ATOM   2094  N   ALA A 149      52.872  77.403  38.031  1.00  0.00           N
ATOM   2095  CA  ALA A 149      51.405  77.256  37.990  1.00  0.00           C
ATOM   2096  C   ALA A 149      50.841  75.870  37.534  1.00  0.00           C
ATOM   2097  O   ALA A 149      51.623  75.006  37.111  1.00  0.00           O
ATOM   2098  CB  ALA A 149      50.861  78.347  37.111  1.00  0.00           C
ATOM   2099  H   ALA A 149      53.410  76.998  37.278  1.00  0.00           H
ATOM   2100  HA  ALA A 149      51.031  77.417  39.001  1.00  0.00           H
ATOM   2101  HB1 ALA A 149      51.107  78.051  36.091  1.00  0.00           H
ATOM   2102  HB2 ALA A 149      49.794  78.564  37.153  1.00  0.00           H
ATOM   2103  HB3 ALA A 149      51.553  79.182  37.225  1.00  0.00           H
ATOM   2104  N   TRP A 150      49.523  75.596  37.792  1.00 -0.02           N
ATOM   2105  CA  TRP A 150      48.791  74.481  37.139  1.00 -0.02           C
ATOM   2106  C   TRP A 150      47.433  74.833  36.624  1.00 -0.02           C
ATOM   2107  O   TRP A 150      46.741  75.714  37.210  1.00 -0.02           O
ATOM   2108  CB  TRP A 150      49.002  73.142  37.889  1.00 -0.02           C
ATOM   2109  CG  TRP A 150      48.626  73.073  39.343  1.00 -0.02           C
ATOM   2110  CD1 TRP A 150      47.765  73.950  39.949  1.00 -0.02           C
ATOM   2111  CD2 TRP A 150      48.878  72.085  40.361  1.00 -0.02           C
ATOM   2112  CE2 TRP A 150      48.112  72.396  41.565  1.00 -0.02           C
ATOM   2113  CE3 TRP A 150      49.712  70.939  40.476  1.00 -0.02           C
ATOM   2114  NE1 TRP A 150      47.452  73.534  41.207  1.00 -0.02           N
ATOM   2115  CZ2 TRP A 150      48.187  71.744  42.767  1.00 -0.02           C
ATOM   2116  CZ3 TRP A 150      49.756  70.249  41.672  1.00 -0.02           C
ATOM   2117  CH2 TRP A 150      48.932  70.547  42.748  1.00 -0.02           C
ATOM   2118  H   TRP A 150      49.041  76.381  38.209  1.00 -0.02           H
ATOM   2119  HA  TRP A 150      49.443  74.292  36.286  1.00 -0.02           H
ATOM   2120  HB2 TRP A 150      48.415  72.406  37.341  1.00 -0.02           H
ATOM   2121  HB3 TRP A 150      50.050  72.869  37.770  1.00 -0.02           H
ATOM   2122  HD1 TRP A 150      47.418  74.870  39.503  1.00 -0.02           H
ATOM   2123  HE1 TRP A 150      46.645  73.821  41.743  1.00 -0.02           H
ATOM   2124  HE3 TRP A 150      50.382  70.774  39.645  1.00 -0.02           H
ATOM   2125  HZ2 TRP A 150      47.650  72.185  43.594  1.00 -0.02           H
ATOM   2126  HZ3 TRP A 150      50.361  69.356  41.628  1.00 -0.02           H
ATOM   2127  HH2 TRP A 150      49.010  69.955  43.648  1.00 -0.02           H
ATOM   2128  N   ALA A 151      46.900  74.061  35.667  1.00 -0.07           N
ATOM   2129  CA  ALA A 151      45.525  73.974  35.214  1.00 -0.07           C
ATOM   2130  C   ALA A 151      45.004  72.525  35.220  1.00 -0.07           C
ATOM   2131  O   ALA A 151      45.429  71.802  34.292  1.00 -0.07           O
ATOM   2132  CB  ALA A 151      45.326  74.731  33.898  1.00 -0.07           C
ATOM   2133  H   ALA A 151      47.590  73.481  35.213  1.00 -0.07           H
ATOM   2134  HA  ALA A 151      44.881  74.543  35.884  1.00 -0.07           H
ATOM   2135  HB1 ALA A 151      45.770  75.726  33.872  1.00 -0.07           H
ATOM   2136  HB2 ALA A 151      45.636  74.105  33.062  1.00 -0.07           H
ATOM   2137  HB3 ALA A 151      44.240  74.822  33.906  1.00 -0.07           H
ATOM   2138  N   ILE A 152      44.343  72.062  36.335  1.00 -0.13           N
ATOM   2139  CA  ILE A 152      43.825  70.722  36.459  1.00 -0.13           C
ATOM   2140  C   ILE A 152      42.432  70.649  35.861  1.00 -0.13           C
ATOM   2141  O   ILE A 152      41.526  71.240  36.445  1.00 -0.13           O
ATOM   2142  CB  ILE A 152      43.990  70.351  37.929  1.00 -0.13           C
ATOM   2143  CG1 ILE A 152      45.466  70.065  38.300  1.00 -0.13           C
ATOM   2144  CG2 ILE A 152      43.115  69.143  38.281  1.00 -0.13           C
ATOM   2145  CD1 ILE A 152      45.755  69.674  39.743  1.00 -0.13           C
ATOM   2146  H   ILE A 152      44.208  72.705  37.102  1.00 -0.13           H
ATOM   2147  HA  ILE A 152      44.565  70.121  35.930  1.00 -0.13           H
ATOM   2148  HB  ILE A 152      43.733  71.214  38.543  1.00 -0.13           H
ATOM   2149 HG12 ILE A 152      45.807  69.252  37.660  1.00 -0.13           H
ATOM   2150 HG13 ILE A 152      46.099  70.902  38.005  1.00 -0.13           H
ATOM   2151 HG21 ILE A 152      42.951  69.027  39.352  1.00 -0.13           H
ATOM   2152 HG22 ILE A 152      42.110  69.302  37.889  1.00 -0.13           H
ATOM   2153 HG23 ILE A 152      43.564  68.270  37.807  1.00 -0.13           H
ATOM   2154 HD11 ILE A 152      45.077  68.853  39.975  1.00 -0.13           H
ATOM   2155 HD12 ILE A 152      46.814  69.453  39.877  1.00 -0.13           H
ATOM   2156 HD13 ILE A 152      45.574  70.520  40.405  1.00 -0.13           H
ATOM   2157  N   GLU A 153      42.314  69.930  34.745  1.00 -0.60           N
ATOM   2158  CA  GLU A 153      41.223  69.820  33.796  1.00 -0.60           C
ATOM   2159  C   GLU A 153      40.625  71.165  33.307  1.00 -0.60           C
ATOM   2160  O   GLU A 153      40.056  71.247  32.213  1.00 -0.60           O
ATOM   2161  CB  GLU A 153      40.196  68.812  34.333  1.00 -0.60           C
ATOM   2162  CG  GLU A 153      40.383  67.274  34.241  1.00 -0.60           C
ATOM   2163  CD  GLU A 153      41.223  66.679  35.372  1.00 -0.60           C
ATOM   2164  OE1 GLU A 153      40.683  65.952  36.225  1.00 -0.60           O
ATOM   2165  OE2 GLU A 153      42.478  66.909  35.323  1.00 -0.60           O
ATOM   2166  H   GLU A 153      43.050  69.247  34.628  1.00 -0.60           H
ATOM   2167  HA  GLU A 153      41.653  69.359  32.907  1.00 -0.60           H
ATOM   2168  HB2 GLU A 153      39.932  68.994  35.375  1.00 -0.60           H
ATOM   2169  HB3 GLU A 153      39.373  69.012  33.648  1.00 -0.60           H
ATOM   2170  HG2 GLU A 153      39.416  66.779  34.151  1.00 -0.60           H
ATOM   2171  HG3 GLU A 153      40.875  67.102  33.284  1.00 -0.60           H
ATOM   2172  N   SER A 154      40.729  72.268  34.088  1.00 -0.20           N
ATOM   2173  CA  SER A 154      40.070  73.545  33.864  1.00 -0.20           C
ATOM   2174  C   SER A 154      40.223  74.173  32.448  1.00 -0.20           C
ATOM   2175  O   SER A 154      39.388  75.017  32.033  1.00 -0.20           O
ATOM   2176  CB  SER A 154      40.587  74.535  34.938  1.00 -0.20           C
ATOM   2177  OG  SER A 154      41.960  74.854  34.957  1.00 -0.20           O
ATOM   2178  H   SER A 154      41.234  72.175  34.957  1.00 -0.20           H
ATOM   2179  HA  SER A 154      39.003  73.372  34.005  1.00 -0.20           H
ATOM   2180  HB2 SER A 154      40.063  75.473  34.756  1.00 -0.20           H
ATOM   2181  HB3 SER A 154      40.269  74.032  35.851  1.00 -0.20           H
ATOM   2182  HG  SER A 154      42.260  75.218  35.792  1.00 -0.20           H
ATOM   2183  N   LEU A 155      41.323  73.979  31.653  1.00 -0.06           N
ATOM   2184  CA  LEU A 155      41.588  74.553  30.325  1.00 -0.06           C
ATOM   2185  C   LEU A 155      40.445  74.132  29.402  1.00 -0.06           C
ATOM   2186  O   LEU A 155      40.141  74.719  28.345  1.00 -0.06           O
ATOM   2187  CB  LEU A 155      42.999  74.196  29.778  1.00 -0.06           C
ATOM   2188  CG  LEU A 155      44.314  74.927  30.141  1.00 -0.06           C
ATOM   2189  CD1 LEU A 155      45.398  74.883  29.075  1.00 -0.06           C
ATOM   2190  CD2 LEU A 155      44.019  76.426  30.436  1.00 -0.06           C
ATOM   2191  H   LEU A 155      42.094  73.448  32.032  1.00 -0.06           H
ATOM   2192  HA  LEU A 155      41.573  75.640  30.412  1.00 -0.06           H
ATOM   2193  HB2 LEU A 155      43.140  73.120  29.883  1.00 -0.06           H
ATOM   2194  HB3 LEU A 155      42.877  74.353  28.706  1.00 -0.06           H
ATOM   2195  HG  LEU A 155      44.761  74.510  31.043  1.00 -0.06           H
ATOM   2196 HD11 LEU A 155      45.367  75.700  28.354  1.00 -0.06           H
ATOM   2197 HD12 LEU A 155      46.346  75.081  29.575  1.00 -0.06           H
ATOM   2198 HD13 LEU A 155      45.409  73.915  28.576  1.00 -0.06           H
ATOM   2199 HD21 LEU A 155      43.189  76.420  31.143  1.00 -0.06           H
ATOM   2200 HD22 LEU A 155      44.880  76.882  30.924  1.00 -0.06           H
ATOM   2201 HD23 LEU A 155      43.536  76.907  29.586  1.00 -0.06           H
ATOM   2202  N   CYS A 156      39.708  73.043  29.814  1.00 -0.52           N
ATOM   2203  CA  CYS A 156      38.410  72.621  29.206  1.00 -0.52           C
ATOM   2204  C   CYS A 156      37.431  73.791  29.016  1.00 -0.52           C
ATOM   2205  O   CYS A 156      36.843  73.824  27.997  1.00 -0.52           O
ATOM   2206  CB  CYS A 156      37.859  71.474  30.027  1.00 -0.52           C
ATOM   2207  SG  CYS A 156      37.173  72.117  31.530  1.00 -0.52           S
ATOM   2208  H   CYS A 156      40.093  72.467  30.549  1.00 -0.52           H
ATOM   2209  HA  CYS A 156      38.682  72.275  28.209  1.00 -0.52           H
ATOM   2210  HB2 CYS A 156      37.072  71.038  29.412  1.00 -0.52           H
ATOM   2211  HB3 CYS A 156      38.637  70.742  30.242  1.00 -0.52           H
ATOM   2212  HG  CYS A 156      38.254  72.170  32.313  1.00 -0.52           H
ATOM   2213  N   HID A 157      37.330  74.764  29.969  1.00 -0.06           N
ATOM   2214  CA  HID A 157      36.361  75.897  29.921  1.00 -0.06           C
ATOM   2215  C   HID A 157      36.756  77.103  29.038  1.00 -0.06           C
ATOM   2216  O   HID A 157      35.966  78.070  28.941  1.00 -0.06           O
ATOM   2217  CB  HID A 157      36.032  76.325  31.330  1.00 -0.06           C
ATOM   2218  CG  HID A 157      35.205  75.320  32.172  1.00 -0.06           C
ATOM   2219  CD2 HID A 157      35.550  74.651  33.342  1.00 -0.06           C
ATOM   2220  ND1 HID A 157      33.903  74.969  31.854  1.00 -0.06           N
ATOM   2221  CE1 HID A 157      33.449  74.165  32.860  1.00 -0.06           C
ATOM   2222  NE2 HID A 157      34.374  73.992  33.846  1.00 -0.06           N
ATOM   2223  H   HID A 157      37.871  74.641  30.813  1.00 -0.06           H
ATOM   2224  HA  HID A 157      35.451  75.582  29.410  1.00 -0.06           H
ATOM   2225  HB2 HID A 157      36.938  76.445  31.924  1.00 -0.06           H
ATOM   2226  HB3 HID A 157      35.463  77.251  31.248  1.00 -0.06           H
ATOM   2227  HD1 HID A 157      33.378  75.233  31.032  1.00 -0.06           H
ATOM   2228  HD2 HID A 157      36.477  74.811  33.872  1.00 -0.06           H
ATOM   2229  HE1 HID A 157      32.417  73.864  32.960  1.00 -0.06           H
ATOM   2230  N   MET A 158      37.988  77.195  28.515  1.00 -0.01           N
ATOM   2231  CA  MET A 158      38.620  78.483  28.256  1.00 -0.01           C
ATOM   2232  C   MET A 158      38.964  78.612  26.778  1.00 -0.01           C
ATOM   2233  O   MET A 158      39.184  77.651  26.079  1.00 -0.01           O
ATOM   2234  CB  MET A 158      39.894  78.658  29.067  1.00 -0.01           C
ATOM   2235  CG  MET A 158      39.679  78.183  30.510  1.00 -0.01           C
ATOM   2236  SD  MET A 158      40.944  78.754  31.629  1.00 -0.01           S
ATOM   2237  CE  MET A 158      40.426  77.863  33.120  1.00 -0.01           C
ATOM   2238  H   MET A 158      38.661  76.464  28.698  1.00 -0.01           H
ATOM   2239  HA  MET A 158      37.924  79.257  28.579  1.00 -0.01           H
ATOM   2240  HB2 MET A 158      40.719  78.164  28.554  1.00 -0.01           H
ATOM   2241  HB3 MET A 158      40.055  79.735  29.024  1.00 -0.01           H
ATOM   2242  HG2 MET A 158      38.656  78.407  30.814  1.00 -0.01           H
ATOM   2243  HG3 MET A 158      39.624  77.096  30.459  1.00 -0.01           H
ATOM   2244  HE1 MET A 158      40.818  76.856  32.984  1.00 -0.01           H
ATOM   2245  HE2 MET A 158      40.866  78.351  33.990  1.00 -0.01           H
ATOM   2246  HE3 MET A 158      39.338  77.809  33.161  1.00 -0.01           H
ATOM   2247  N   ASP A 159      39.248  79.856  26.363  1.00  0.00           N
ATOM   2248  CA  ASP A 159      39.950  80.280  25.114  1.00  0.00           C
ATOM   2249  C   ASP A 159      41.494  80.140  25.429  1.00  0.00           C
ATOM   2250  O   ASP A 159      42.103  80.953  26.125  1.00  0.00           O
ATOM   2251  CB  ASP A 159      39.631  81.733  24.802  1.00  0.00           C
ATOM   2252  CG  ASP A 159      39.973  82.170  23.396  1.00  0.00           C
ATOM   2253  OD1 ASP A 159      40.927  81.576  22.799  1.00  0.00           O
ATOM   2254  OD2 ASP A 159      39.354  83.120  22.863  1.00  0.00           O
ATOM   2255  H   ASP A 159      38.996  80.613  26.982  1.00  0.00           H
ATOM   2256  HA  ASP A 159      39.709  79.595  24.301  1.00  0.00           H
ATOM   2257  HB2 ASP A 159      38.553  81.805  24.940  1.00  0.00           H
ATOM   2258  HB3 ASP A 159      40.195  82.392  25.463  1.00  0.00           H
ATOM   2259  N   ARG A 160      42.098  79.134  24.743  1.00  0.08           N
ATOM   2260  CA  ARG A 160      43.351  78.572  25.195  1.00  0.08           C
ATOM   2261  C   ARG A 160      44.427  79.687  25.099  1.00  0.08           C
ATOM   2262  O   ARG A 160      45.243  79.801  25.994  1.00  0.08           O
ATOM   2263  CB  ARG A 160      43.784  77.430  24.318  1.00  0.08           C
ATOM   2264  CG  ARG A 160      43.132  76.116  24.769  1.00  0.08           C
ATOM   2265  CD  ARG A 160      41.676  75.926  24.428  1.00  0.08           C
ATOM   2266  NE  ARG A 160      41.207  74.650  25.023  1.00  0.08           N
ATOM   2267  CZ  ARG A 160      40.114  73.974  24.875  1.00  0.08           C
ATOM   2268  NH1 ARG A 160      39.170  74.390  24.054  1.00  0.08           N
ATOM   2269  NH2 ARG A 160      39.957  72.846  25.517  1.00  0.08           N
ATOM   2270  H   ARG A 160      41.523  78.745  24.009  1.00  0.08           H
ATOM   2271  HA  ARG A 160      43.276  78.199  26.216  1.00  0.08           H
ATOM   2272  HB2 ARG A 160      43.631  77.687  23.270  1.00  0.08           H
ATOM   2273  HB3 ARG A 160      44.823  77.253  24.595  1.00  0.08           H
ATOM   2274  HG2 ARG A 160      43.677  75.399  24.155  1.00  0.08           H
ATOM   2275  HG3 ARG A 160      43.330  75.927  25.824  1.00  0.08           H
ATOM   2276  HD2 ARG A 160      41.198  76.830  24.807  1.00  0.08           H
ATOM   2277  HD3 ARG A 160      41.538  75.930  23.347  1.00  0.08           H
ATOM   2278  HE  ARG A 160      41.849  74.151  25.622  1.00  0.08           H
ATOM   2279 HH11 ARG A 160      39.211  75.324  23.671  1.00  0.08           H
ATOM   2280 HH12 ARG A 160      38.383  73.835  23.751  1.00  0.08           H
ATOM   2281 HH21 ARG A 160      40.694  72.538  26.135  1.00  0.08           H
ATOM   2282 HH22 ARG A 160      39.111  72.304  25.414  1.00  0.08           H
ATOM   2283  N   ALA A 161      44.489  80.470  23.958  1.00  0.00           N
ATOM   2284  CA  ALA A 161      45.401  81.632  23.871  1.00  0.00           C
ATOM   2285  C   ALA A 161      45.257  82.504  25.052  1.00  0.00           C
ATOM   2286  O   ALA A 161      46.232  83.053  25.534  1.00  0.00           O
ATOM   2287  CB  ALA A 161      45.198  82.413  22.531  1.00  0.00           C
ATOM   2288  H   ALA A 161      43.831  80.343  23.203  1.00  0.00           H
ATOM   2289  HA  ALA A 161      46.421  81.277  24.015  1.00  0.00           H
ATOM   2290  HB1 ALA A 161      45.624  81.894  21.672  1.00  0.00           H
ATOM   2291  HB2 ALA A 161      44.148  82.698  22.466  1.00  0.00           H
ATOM   2292  HB3 ALA A 161      45.703  83.371  22.654  1.00  0.00           H
ATOM   2293  N   LYS A 162      43.999  82.786  25.526  1.00  0.01           N
ATOM   2294  CA  LYS A 162      43.801  83.824  26.552  1.00  0.01           C
ATOM   2295  C   LYS A 162      44.327  83.324  27.913  1.00  0.01           C
ATOM   2296  O   LYS A 162      44.926  84.098  28.615  1.00  0.01           O
ATOM   2297  CB  LYS A 162      42.331  84.220  26.704  1.00  0.01           C
ATOM   2298  CG  LYS A 162      41.844  84.938  25.483  1.00  0.01           C
ATOM   2299  CD  LYS A 162      40.484  85.562  25.662  1.00  0.01           C
ATOM   2300  CE  LYS A 162      40.051  86.218  24.366  1.00  0.01           C
ATOM   2301  NZ  LYS A 162      40.815  87.396  23.994  1.00  0.01           N
ATOM   2302  H   LYS A 162      43.157  82.346  25.186  1.00  0.01           H
ATOM   2303  HA  LYS A 162      44.463  84.660  26.324  1.00  0.01           H
ATOM   2304  HB2 LYS A 162      41.638  83.392  26.853  1.00  0.01           H
ATOM   2305  HB3 LYS A 162      42.245  84.781  27.634  1.00  0.01           H
ATOM   2306  HG2 LYS A 162      42.540  85.737  25.227  1.00  0.01           H
ATOM   2307  HG3 LYS A 162      41.808  84.198  24.684  1.00  0.01           H
ATOM   2308  HD2 LYS A 162      39.836  84.690  25.751  1.00  0.01           H
ATOM   2309  HD3 LYS A 162      40.351  86.268  26.483  1.00  0.01           H
ATOM   2310  HE2 LYS A 162      40.228  85.477  23.586  1.00  0.01           H
ATOM   2311  HE3 LYS A 162      39.007  86.531  24.373  1.00  0.01           H
ATOM   2312  HZ1 LYS A 162      41.662  87.192  23.484  1.00  0.01           H
ATOM   2313  HZ2 LYS A 162      40.235  88.087  23.541  1.00  0.01           H
ATOM   2314  HZ3 LYS A 162      41.076  87.935  24.808  1.00  0.01           H
ATOM   2315  N   ALA A 163      43.925  82.155  28.294  1.00  0.01           N
ATOM   2316  CA  ALA A 163      44.289  81.601  29.557  1.00  0.01           C
ATOM   2317  C   ALA A 163      45.819  81.256  29.560  1.00  0.01           C
ATOM   2318  O   ALA A 163      46.424  81.537  30.626  1.00  0.01           O
ATOM   2319  CB  ALA A 163      43.316  80.371  29.676  1.00  0.01           C
ATOM   2320  H   ALA A 163      43.250  81.761  27.655  1.00  0.01           H
ATOM   2321  HA  ALA A 163      44.058  82.337  30.327  1.00  0.01           H
ATOM   2322  HB1 ALA A 163      42.309  80.787  29.652  1.00  0.01           H
ATOM   2323  HB2 ALA A 163      43.418  79.643  28.871  1.00  0.01           H
ATOM   2324  HB3 ALA A 163      43.531  79.925  30.647  1.00  0.01           H
ATOM   2325  N   LEU A 164      46.426  80.733  28.481  1.00  0.00           N
ATOM   2326  CA  LEU A 164      47.850  80.407  28.554  1.00  0.00           C
ATOM   2327  C   LEU A 164      48.643  81.683  28.452  1.00  0.00           C
ATOM   2328  O   LEU A 164      49.560  81.831  29.236  1.00  0.00           O
ATOM   2329  CB  LEU A 164      48.355  79.455  27.452  1.00  0.00           C
ATOM   2330  CG  LEU A 164      48.002  77.966  27.762  1.00  0.00           C
ATOM   2331  CD1 LEU A 164      48.280  77.116  26.504  1.00  0.00           C
ATOM   2332  CD2 LEU A 164      48.707  77.301  28.982  1.00  0.00           C
ATOM   2333  H   LEU A 164      45.897  80.552  27.640  1.00  0.00           H
ATOM   2334  HA  LEU A 164      48.159  80.072  29.544  1.00  0.00           H
ATOM   2335  HB2 LEU A 164      47.857  79.803  26.546  1.00  0.00           H
ATOM   2336  HB3 LEU A 164      49.431  79.381  27.296  1.00  0.00           H
ATOM   2337  HG  LEU A 164      46.937  77.872  27.973  1.00  0.00           H
ATOM   2338 HD11 LEU A 164      49.354  76.932  26.474  1.00  0.00           H
ATOM   2339 HD12 LEU A 164      47.898  76.096  26.537  1.00  0.00           H
ATOM   2340 HD13 LEU A 164      47.996  77.540  25.541  1.00  0.00           H
ATOM   2341 HD21 LEU A 164      48.440  77.817  29.904  1.00  0.00           H
ATOM   2342 HD22 LEU A 164      48.409  76.253  29.015  1.00  0.00           H
ATOM   2343 HD23 LEU A 164      49.771  77.271  28.748  1.00  0.00           H
ATOM   2344  N   GLY A 165      48.298  82.632  27.581  1.00  0.00           N
ATOM   2345  CA  GLY A 165      48.832  83.951  27.496  1.00  0.00           C
ATOM   2346  C   GLY A 165      48.830  84.722  28.788  1.00  0.00           C
ATOM   2347  O   GLY A 165      49.825  85.409  29.053  1.00  0.00           O
ATOM   2348  H   GLY A 165      47.479  82.462  27.016  1.00  0.00           H
ATOM   2349  HA2 GLY A 165      49.840  83.911  27.085  1.00  0.00           H
ATOM   2350  HA3 GLY A 165      48.256  84.427  26.702  1.00  0.00           H
ATOM   2351  N   GLU A 166      47.714  84.710  29.512  1.00  0.00           N
ATOM   2352  CA  GLU A 166      47.685  85.334  30.856  1.00  0.00           C
ATOM   2353  C   GLU A 166      48.556  84.523  31.845  1.00  0.00           C
ATOM   2354  O   GLU A 166      49.352  85.163  32.530  1.00  0.00           O
ATOM   2355  CB  GLU A 166      46.244  85.494  31.220  1.00  0.00           C
ATOM   2356  CG  GLU A 166      45.965  86.434  32.377  1.00  0.00           C
ATOM   2357  CD  GLU A 166      46.006  87.929  31.998  1.00  0.00           C
ATOM   2358  OE1 GLU A 166      46.691  88.330  31.071  1.00  0.00           O
ATOM   2359  OE2 GLU A 166      45.431  88.769  32.749  1.00  0.00           O
ATOM   2360  H   GLU A 166      46.848  84.380  29.110  1.00  0.00           H
ATOM   2361  HA  GLU A 166      48.182  86.303  30.820  1.00  0.00           H
ATOM   2362  HB2 GLU A 166      45.642  85.852  30.385  1.00  0.00           H
ATOM   2363  HB3 GLU A 166      45.832  84.506  31.424  1.00  0.00           H
ATOM   2364  HG2 GLU A 166      45.020  86.177  32.857  1.00  0.00           H
ATOM   2365  HG3 GLU A 166      46.648  86.198  33.192  1.00  0.00           H
ATOM   2366  N   ALA A 167      48.495  83.194  31.845  1.00  0.00           N
ATOM   2367  CA  ALA A 167      49.339  82.353  32.600  1.00  0.00           C
ATOM   2368  C   ALA A 167      50.892  82.673  32.392  1.00  0.00           C
ATOM   2369  O   ALA A 167      51.587  82.888  33.412  1.00  0.00           O
ATOM   2370  CB  ALA A 167      48.921  80.885  32.351  1.00  0.00           C
ATOM   2371  H   ALA A 167      47.693  82.790  31.383  1.00  0.00           H
ATOM   2372  HA  ALA A 167      49.200  82.533  33.666  1.00  0.00           H
ATOM   2373  HB1 ALA A 167      49.203  80.513  31.366  1.00  0.00           H
ATOM   2374  HB2 ALA A 167      49.461  80.260  33.062  1.00  0.00           H
ATOM   2375  HB3 ALA A 167      47.876  80.672  32.576  1.00  0.00           H
ATOM   2376  N   TRP A 168      51.224  82.917  31.118  1.00  0.00           N
ATOM   2377  CA  TRP A 168      52.527  83.302  30.566  1.00  0.00           C
ATOM   2378  C   TRP A 168      53.041  84.673  31.129  1.00  0.00           C
ATOM   2379  O   TRP A 168      54.172  84.837  31.611  1.00  0.00           O
ATOM   2380  CB  TRP A 168      52.583  83.225  29.085  1.00  0.00           C
ATOM   2381  CG  TRP A 168      53.982  83.235  28.443  1.00  0.00           C
ATOM   2382  CD1 TRP A 168      54.587  82.207  27.796  1.00  0.00           C
ATOM   2383  CD2 TRP A 168      54.920  84.337  28.246  1.00  0.00           C
ATOM   2384  CE2 TRP A 168      56.079  83.840  27.558  1.00  0.00           C
ATOM   2385  CE3 TRP A 168      54.935  85.741  28.598  1.00  0.00           C
ATOM   2386  NE1 TRP A 168      55.697  82.560  27.166  1.00  0.00           N
ATOM   2387  CZ2 TRP A 168      57.264  84.516  27.387  1.00  0.00           C
ATOM   2388  CZ3 TRP A 168      56.118  86.515  28.285  1.00  0.00           C
ATOM   2389  CH2 TRP A 168      57.307  85.879  27.776  1.00  0.00           C
ATOM   2390  H   TRP A 168      50.493  82.755  30.441  1.00  0.00           H
ATOM   2391  HA  TRP A 168      53.142  82.455  30.868  1.00  0.00           H
ATOM   2392  HB2 TRP A 168      52.097  82.363  28.627  1.00  0.00           H
ATOM   2393  HB3 TRP A 168      52.047  84.052  28.620  1.00  0.00           H
ATOM   2394  HD1 TRP A 168      54.147  81.234  27.635  1.00  0.00           H
ATOM   2395  HE1 TRP A 168      56.259  81.949  26.592  1.00  0.00           H
ATOM   2396  HE3 TRP A 168      54.090  86.120  29.154  1.00  0.00           H
ATOM   2397  HZ2 TRP A 168      58.195  84.132  26.999  1.00  0.00           H
ATOM   2398  HZ3 TRP A 168      56.144  87.518  28.686  1.00  0.00           H
ATOM   2399  HH2 TRP A 168      58.221  86.407  27.547  1.00  0.00           H
ATOM   2400  N   ARG A 169      52.166  85.734  31.092  1.00  0.00           N
ATOM   2401  CA  ARG A 169      52.479  87.024  31.655  1.00  0.00           C
ATOM   2402  C   ARG A 169      52.834  86.987  33.162  1.00  0.00           C
ATOM   2403  O   ARG A 169      53.767  87.621  33.600  1.00  0.00           O
ATOM   2404  CB  ARG A 169      51.142  87.791  31.398  1.00  0.00           C
ATOM   2405  CG  ARG A 169      51.305  89.239  31.925  1.00  0.00           C
ATOM   2406  CD  ARG A 169      50.089  90.186  31.654  1.00  0.00           C
ATOM   2407  NE  ARG A 169      48.901  89.799  32.433  1.00  0.00           N
ATOM   2408  CZ  ARG A 169      48.657  90.183  33.629  1.00  0.00           C
ATOM   2409  NH1 ARG A 169      49.516  90.810  34.326  1.00  0.00           N
ATOM   2410  NH2 ARG A 169      47.543  89.927  34.290  1.00  0.00           N
ATOM   2411  H   ARG A 169      51.315  85.586  30.568  1.00  0.00           H
ATOM   2412  HA  ARG A 169      53.119  87.628  31.012  1.00  0.00           H
ATOM   2413  HB2 ARG A 169      50.862  87.825  30.345  1.00  0.00           H
ATOM   2414  HB3 ARG A 169      50.340  87.405  32.027  1.00  0.00           H
ATOM   2415  HG2 ARG A 169      51.505  89.143  32.992  1.00  0.00           H
ATOM   2416  HG3 ARG A 169      52.133  89.674  31.365  1.00  0.00           H
ATOM   2417  HD2 ARG A 169      50.377  91.232  31.763  1.00  0.00           H
ATOM   2418  HD3 ARG A 169      49.998  90.136  30.569  1.00  0.00           H
ATOM   2419  HE  ARG A 169      48.145  89.317  31.967  1.00  0.00           H
ATOM   2420 HH11 ARG A 169      50.407  91.131  33.975  1.00  0.00           H
ATOM   2421 HH12 ARG A 169      49.280  90.951  35.298  1.00  0.00           H
ATOM   2422 HH21 ARG A 169      46.764  89.429  33.883  1.00  0.00           H
ATOM   2423 HH22 ARG A 169      47.354  90.404  35.160  1.00  0.00           H
ATOM   2424  N   VAL A 170      52.145  86.222  33.928  1.00  0.00           N
ATOM   2425  CA  VAL A 170      52.325  86.239  35.407  1.00  0.00           C
ATOM   2426  C   VAL A 170      53.201  85.151  35.954  1.00  0.00           C
ATOM   2427  O   VAL A 170      53.534  85.239  37.129  1.00  0.00           O
ATOM   2428  CB  VAL A 170      50.986  86.247  36.089  1.00  0.00           C
ATOM   2429  CG1 VAL A 170      50.278  87.453  35.655  1.00  0.00           C
ATOM   2430  CG2 VAL A 170      50.023  85.014  35.893  1.00  0.00           C
ATOM   2431  H   VAL A 170      51.393  85.717  33.480  1.00  0.00           H
ATOM   2432  HA  VAL A 170      52.889  87.133  35.673  1.00  0.00           H
ATOM   2433  HB  VAL A 170      51.175  86.348  37.158  1.00  0.00           H
ATOM   2434 HG11 VAL A 170      49.504  87.670  36.391  1.00  0.00           H
ATOM   2435 HG12 VAL A 170      50.942  88.307  35.527  1.00  0.00           H
ATOM   2436 HG13 VAL A 170      49.730  87.354  34.718  1.00  0.00           H
ATOM   2437 HG21 VAL A 170      50.170  84.597  34.897  1.00  0.00           H
ATOM   2438 HG22 VAL A 170      50.233  84.231  36.621  1.00  0.00           H
ATOM   2439 HG23 VAL A 170      48.995  85.327  36.077  1.00  0.00           H
ATOM   2440  N   LEU A 171      53.662  84.195  35.149  1.00  0.00           N
ATOM   2441  CA  LEU A 171      54.767  83.285  35.460  1.00  0.00           C
ATOM   2442  C   LEU A 171      56.166  83.964  35.353  1.00  0.00           C
ATOM   2443  O   LEU A 171      56.456  84.826  34.476  1.00  0.00           O
ATOM   2444  CB  LEU A 171      54.757  82.133  34.427  1.00  0.00           C
ATOM   2445  CG  LEU A 171      53.877  80.983  34.873  1.00  0.00           C
ATOM   2446  CD1 LEU A 171      53.605  80.098  33.678  1.00  0.00           C
ATOM   2447  CD2 LEU A 171      54.516  80.191  36.023  1.00  0.00           C
ATOM   2448  H   LEU A 171      53.308  84.143  34.204  1.00  0.00           H
ATOM   2449  HA  LEU A 171      54.535  82.814  36.415  1.00  0.00           H
ATOM   2450  HB2 LEU A 171      54.422  82.528  33.468  1.00  0.00           H
ATOM   2451  HB3 LEU A 171      55.748  81.701  34.290  1.00  0.00           H
ATOM   2452  HG  LEU A 171      52.915  81.405  35.164  1.00  0.00           H
ATOM   2453 HD11 LEU A 171      54.533  79.631  33.351  1.00  0.00           H
ATOM   2454 HD12 LEU A 171      52.859  79.344  33.930  1.00  0.00           H
ATOM   2455 HD13 LEU A 171      53.248  80.786  32.911  1.00  0.00           H
ATOM   2456 HD21 LEU A 171      55.497  79.782  35.783  1.00  0.00           H
ATOM   2457 HD22 LEU A 171      54.598  80.899  36.847  1.00  0.00           H
ATOM   2458 HD23 LEU A 171      53.844  79.390  36.331  1.00  0.00           H
ATOM   2459  N   LYS A 172      57.013  83.567  36.280  1.00  0.00           N
ATOM   2460  CA  LYS A 172      58.406  83.911  36.141  1.00  0.00           C
ATOM   2461  C   LYS A 172      59.095  83.325  34.877  1.00  0.00           C
ATOM   2462  O   LYS A 172      58.762  82.220  34.489  1.00  0.00           O
ATOM   2463  CB  LYS A 172      59.234  83.474  37.350  1.00  0.00           C
ATOM   2464  CG  LYS A 172      58.813  84.360  38.530  1.00  0.00           C
ATOM   2465  CD  LYS A 172      59.713  84.033  39.704  1.00  0.00           C
ATOM   2466  CE  LYS A 172      59.330  84.917  40.914  1.00  0.00           C
ATOM   2467  NZ  LYS A 172      60.257  84.708  42.026  1.00  0.00           N
ATOM   2468  H   LYS A 172      56.564  83.040  37.014  1.00  0.00           H
ATOM   2469  HA  LYS A 172      58.460  84.999  36.165  1.00  0.00           H
ATOM   2470  HB2 LYS A 172      59.027  82.429  37.581  1.00  0.00           H
ATOM   2471  HB3 LYS A 172      60.277  83.649  37.086  1.00  0.00           H
ATOM   2472  HG2 LYS A 172      59.003  85.409  38.304  1.00  0.00           H
ATOM   2473  HG3 LYS A 172      57.747  84.305  38.750  1.00  0.00           H
ATOM   2474  HD2 LYS A 172      59.403  83.035  40.013  1.00  0.00           H
ATOM   2475  HD3 LYS A 172      60.777  84.137  39.491  1.00  0.00           H
ATOM   2476  HE2 LYS A 172      59.349  85.935  40.526  1.00  0.00           H
ATOM   2477  HE3 LYS A 172      58.339  84.588  41.227  1.00  0.00           H
ATOM   2478  HZ1 LYS A 172      61.234  84.788  41.783  1.00  0.00           H
ATOM   2479  HZ2 LYS A 172      59.997  85.265  42.828  1.00  0.00           H
ATOM   2480  HZ3 LYS A 172      60.207  83.738  42.303  1.00  0.00           H
ATOM   2481  N   PRO A 173      60.023  84.115  34.262  1.00  0.00           N
ATOM   2482  CA  PRO A 173      60.847  83.407  33.269  1.00  0.00           C
ATOM   2483  C   PRO A 173      61.468  82.041  33.695  1.00  0.00           C
ATOM   2484  O   PRO A 173      61.920  81.903  34.837  1.00  0.00           O
ATOM   2485  CB  PRO A 173      62.055  84.387  33.045  1.00  0.00           C
ATOM   2486  CG  PRO A 173      61.397  85.779  33.318  1.00  0.00           C
ATOM   2487  CD  PRO A 173      60.385  85.469  34.440  1.00  0.00           C
ATOM   2488  HA  PRO A 173      60.300  83.331  32.329  1.00  0.00           H
ATOM   2489  HB2 PRO A 173      62.813  84.098  33.773  1.00  0.00           H
ATOM   2490  HB3 PRO A 173      62.414  84.289  32.021  1.00  0.00           H
ATOM   2491  HG2 PRO A 173      62.081  86.570  33.626  1.00  0.00           H
ATOM   2492  HG3 PRO A 173      60.718  86.070  32.516  1.00  0.00           H
ATOM   2493  HD2 PRO A 173      60.872  85.622  35.403  1.00  0.00           H
ATOM   2494  HD3 PRO A 173      59.480  86.064  34.313  1.00  0.00           H
ATOM   2495  N   GLY A 174      61.497  81.033  32.801  1.00  0.00           N
ATOM   2496  CA  GLY A 174      62.103  79.716  33.156  1.00  0.00           C
ATOM   2497  C   GLY A 174      61.266  78.830  34.005  1.00  0.00           C
ATOM   2498  O   GLY A 174      61.817  77.810  34.471  1.00  0.00           O
ATOM   2499  H   GLY A 174      61.090  81.209  31.893  1.00  0.00           H
ATOM   2500  HA2 GLY A 174      62.365  79.187  32.240  1.00  0.00           H
ATOM   2501  HA3 GLY A 174      63.067  79.844  33.648  1.00  0.00           H
ATOM   2502  N   GLY A 175      60.125  79.323  34.388  1.00  0.00           N
ATOM   2503  CA  GLY A 175      59.203  78.664  35.298  1.00  0.00           C
ATOM   2504  C   GLY A 175      58.413  77.515  34.706  1.00  0.00           C
ATOM   2505  O   GLY A 175      58.488  77.214  33.515  1.00  0.00           O
ATOM   2506  H   GLY A 175      60.011  80.316  34.243  1.00  0.00           H
ATOM   2507  HA2 GLY A 175      59.677  78.325  36.219  1.00  0.00           H
ATOM   2508  HA3 GLY A 175      58.454  79.392  35.612  1.00  0.00           H
ATOM   2509  N   ASP A 176      57.543  76.864  35.489  1.00  0.00           N
ATOM   2510  CA  ASP A 176      57.037  75.516  35.260  1.00  0.00           C
ATOM   2511  C   ASP A 176      55.546  75.641  35.314  1.00  0.00           C
ATOM   2512  O   ASP A 176      54.980  76.213  36.222  1.00  0.00           O
ATOM   2513  CB  ASP A 176      57.515  74.591  36.383  1.00  0.00           C
ATOM   2514  CG  ASP A 176      58.976  74.222  36.567  1.00  0.00           C
ATOM   2515  OD1 ASP A 176      59.298  72.997  36.648  1.00  0.00           O
ATOM   2516  OD2 ASP A 176      59.885  75.113  36.706  1.00  0.00           O
ATOM   2517  H   ASP A 176      57.348  77.314  36.372  1.00  0.00           H
ATOM   2518  HA  ASP A 176      57.375  75.160  34.287  1.00  0.00           H
ATOM   2519  HB2 ASP A 176      56.950  74.908  37.260  1.00  0.00           H
ATOM   2520  HB3 ASP A 176      57.059  73.652  36.071  1.00  0.00           H
ATOM   2521  N   LEU A 177      54.873  75.025  34.356  1.00  0.01           N
ATOM   2522  CA  LEU A 177      53.455  74.924  34.143  1.00  0.01           C
ATOM   2523  C   LEU A 177      52.938  73.505  33.887  1.00  0.01           C
ATOM   2524  O   LEU A 177      53.281  72.932  32.816  1.00  0.01           O
ATOM   2525  CB  LEU A 177      53.079  75.919  33.018  1.00  0.01           C
ATOM   2526  CG  LEU A 177      51.610  75.907  32.586  1.00  0.01           C
ATOM   2527  CD1 LEU A 177      50.678  76.336  33.763  1.00  0.01           C
ATOM   2528  CD2 LEU A 177      51.430  76.741  31.357  1.00  0.01           C
ATOM   2529  H   LEU A 177      55.461  74.676  33.613  1.00  0.01           H
ATOM   2530  HA  LEU A 177      52.982  75.216  35.080  1.00  0.01           H
ATOM   2531  HB2 LEU A 177      53.293  76.911  33.414  1.00  0.01           H
ATOM   2532  HB3 LEU A 177      53.711  75.655  32.170  1.00  0.01           H
ATOM   2533  HG  LEU A 177      51.345  74.910  32.235  1.00  0.01           H
ATOM   2534 HD11 LEU A 177      51.030  77.312  34.099  1.00  0.01           H
ATOM   2535 HD12 LEU A 177      49.664  76.477  33.388  1.00  0.01           H
ATOM   2536 HD13 LEU A 177      50.712  75.721  34.662  1.00  0.01           H
ATOM   2537 HD21 LEU A 177      52.231  76.524  30.650  1.00  0.01           H
ATOM   2538 HD22 LEU A 177      50.458  76.538  30.907  1.00  0.01           H
ATOM   2539 HD23 LEU A 177      51.386  77.776  31.695  1.00  0.01           H
ATOM   2540  N   LEU A 178      52.076  72.950  34.759  1.00 -0.02           N
ATOM   2541  CA  LEU A 178      51.355  71.669  34.508  1.00 -0.02           C
ATOM   2542  C   LEU A 178      49.940  71.856  33.971  1.00 -0.02           C
ATOM   2543  O   LEU A 178      49.177  72.548  34.630  1.00 -0.02           O
ATOM   2544  CB  LEU A 178      51.594  70.730  35.683  1.00 -0.02           C
ATOM   2545  CG  LEU A 178      50.778  69.466  35.676  1.00 -0.02           C
ATOM   2546  CD1 LEU A 178      51.193  68.582  34.441  1.00 -0.02           C
ATOM   2547  CD2 LEU A 178      51.148  68.749  36.960  1.00 -0.02           C
ATOM   2548  H   LEU A 178      51.853  73.380  35.645  1.00 -0.02           H
ATOM   2549  HA  LEU A 178      51.831  71.176  33.660  1.00 -0.02           H
ATOM   2550  HB2 LEU A 178      52.662  70.531  35.767  1.00 -0.02           H
ATOM   2551  HB3 LEU A 178      51.256  71.270  36.567  1.00 -0.02           H
ATOM   2552  HG  LEU A 178      49.721  69.734  35.672  1.00 -0.02           H
ATOM   2553 HD11 LEU A 178      52.278  68.649  34.352  1.00 -0.02           H
ATOM   2554 HD12 LEU A 178      50.690  67.622  34.556  1.00 -0.02           H
ATOM   2555 HD13 LEU A 178      50.794  68.869  33.469  1.00 -0.02           H
ATOM   2556 HD21 LEU A 178      51.013  69.453  37.780  1.00 -0.02           H
ATOM   2557 HD22 LEU A 178      50.466  67.899  36.947  1.00 -0.02           H
ATOM   2558 HD23 LEU A 178      52.167  68.365  36.895  1.00 -0.02           H
ATOM   2559  N   VAL A 179      49.587  71.295  32.791  1.00 -0.03           N
ATOM   2560  CA  VAL A 179      48.238  71.302  32.185  1.00 -0.03           C
ATOM   2561  C   VAL A 179      47.657  69.957  31.980  1.00 -0.03           C
ATOM   2562  O   VAL A 179      48.285  68.953  31.690  1.00 -0.03           O
ATOM   2563  CB  VAL A 179      48.350  72.218  30.868  1.00 -0.03           C
ATOM   2564  CG1 VAL A 179      47.113  72.059  30.026  1.00 -0.03           C
ATOM   2565  CG2 VAL A 179      48.549  73.660  31.281  1.00 -0.03           C
ATOM   2566  H   VAL A 179      50.282  70.839  32.216  1.00 -0.03           H
ATOM   2567  HA  VAL A 179      47.546  71.816  32.853  1.00 -0.03           H
ATOM   2568  HB  VAL A 179      49.173  71.887  30.235  1.00 -0.03           H
ATOM   2569 HG11 VAL A 179      46.193  72.072  30.610  1.00 -0.03           H
ATOM   2570 HG12 VAL A 179      47.010  72.680  29.136  1.00 -0.03           H
ATOM   2571 HG13 VAL A 179      47.178  71.050  29.618  1.00 -0.03           H
ATOM   2572 HG21 VAL A 179      48.938  74.163  30.396  1.00 -0.03           H
ATOM   2573 HG22 VAL A 179      47.571  74.065  31.540  1.00 -0.03           H
ATOM   2574 HG23 VAL A 179      49.200  73.808  32.144  1.00 -0.03           H
ATOM   2575  N   LEU A 180      46.301  69.844  32.057  1.00 -0.10           N
ATOM   2576  CA  LEU A 180      45.492  68.735  31.727  1.00 -0.10           C
ATOM   2577  C   LEU A 180      44.395  69.380  30.866  1.00 -0.10           C
ATOM   2578  O   LEU A 180      43.851  70.423  31.160  1.00 -0.10           O
ATOM   2579  CB  LEU A 180      45.013  68.100  33.112  1.00 -0.10           C
ATOM   2580  CG  LEU A 180      46.193  67.497  33.950  1.00 -0.10           C
ATOM   2581  CD1 LEU A 180      46.209  67.959  35.450  1.00 -0.10           C
ATOM   2582  CD2 LEU A 180      46.234  66.029  33.789  1.00 -0.10           C
ATOM   2583  H   LEU A 180      45.788  70.698  32.224  1.00 -0.10           H
ATOM   2584  HA  LEU A 180      46.146  68.054  31.182  1.00 -0.10           H
ATOM   2585  HB2 LEU A 180      44.507  68.913  33.632  1.00 -0.10           H
ATOM   2586  HB3 LEU A 180      44.174  67.435  32.907  1.00 -0.10           H
ATOM   2587  HG  LEU A 180      47.171  67.736  33.532  1.00 -0.10           H
ATOM   2588 HD11 LEU A 180      46.327  69.033  35.599  1.00 -0.10           H
ATOM   2589 HD12 LEU A 180      45.244  67.669  35.866  1.00 -0.10           H
ATOM   2590 HD13 LEU A 180      47.014  67.515  36.035  1.00 -0.10           H
ATOM   2591 HD21 LEU A 180      46.143  65.721  32.748  1.00 -0.10           H
ATOM   2592 HD22 LEU A 180      47.196  65.790  34.243  1.00 -0.10           H
ATOM   2593 HD23 LEU A 180      45.419  65.576  34.354  1.00 -0.10           H
ATOM   2594  N   GLU A 181      44.035  68.694  29.792  1.00 -0.28           N
ATOM   2595  CA  GLU A 181      43.242  69.264  28.662  1.00 -0.28           C
ATOM   2596  C   GLU A 181      42.518  68.191  27.788  1.00 -0.28           C
ATOM   2597  O   GLU A 181      42.893  67.020  27.617  1.00 -0.28           O
ATOM   2598  CB  GLU A 181      44.183  70.120  27.796  1.00 -0.28           C
ATOM   2599  CG  GLU A 181      43.587  70.691  26.520  1.00 -0.28           C
ATOM   2600  CD  GLU A 181      42.724  71.855  26.767  1.00 -0.28           C
ATOM   2601  OE1 GLU A 181      41.597  71.603  27.286  1.00 -0.28           O
ATOM   2602  OE2 GLU A 181      42.978  72.964  26.225  1.00 -0.28           O
ATOM   2603  H   GLU A 181      44.532  67.839  29.589  1.00 -0.28           H
ATOM   2604  HA  GLU A 181      42.461  69.906  29.069  1.00 -0.28           H
ATOM   2605  HB2 GLU A 181      44.557  70.925  28.429  1.00 -0.28           H
ATOM   2606  HB3 GLU A 181      44.981  69.492  27.400  1.00 -0.28           H
ATOM   2607  HG2 GLU A 181      44.390  71.031  25.866  1.00 -0.28           H
ATOM   2608  HG3 GLU A 181      43.107  69.998  25.828  1.00 -0.28           H
ATOM   2609  N   GLH A 182      41.336  68.617  27.248  1.00 -0.39           N
ATOM   2610  CA  GLH A 182      40.349  67.790  26.501  1.00 -0.39           C
ATOM   2611  C   GLH A 182      40.726  67.814  25.018  1.00 -0.39           C
ATOM   2612  O   GLH A 182      41.319  68.800  24.551  1.00 -0.39           O
ATOM   2613  CB  GLH A 182      38.919  68.345  26.666  1.00 -0.39           C
ATOM   2614  CG  GLH A 182      38.781  69.863  26.433  1.00 -0.39           C
ATOM   2615  CD  GLH A 182      37.340  70.457  26.526  1.00 -0.39           C
ATOM   2616  OE1 GLH A 182      36.344  70.021  27.187  1.00 -0.39           O
ATOM   2617  OE2 GLH A 182      37.263  71.577  25.820  1.00 -0.39           O
ATOM   2618  H   GLH A 182      41.227  69.607  27.084  1.00 -0.39           H
ATOM   2619  HA  GLH A 182      40.166  66.780  26.867  1.00 -0.39           H
ATOM   2620  HB2 GLH A 182      38.373  67.808  25.890  1.00 -0.39           H
ATOM   2621  HB3 GLH A 182      38.487  68.010  27.609  1.00 -0.39           H
ATOM   2622  HG2 GLH A 182      39.344  70.337  27.237  1.00 -0.39           H
ATOM   2623  HG3 GLH A 182      39.303  70.201  25.539  1.00 -0.39           H
ATOM   2624  HE2 GLH A 182      36.394  71.954  25.973  1.00 -0.39           H
ATOM   2625  N   VAL A 183      40.494  66.728  24.266  1.00 -0.01           N
ATOM   2626  CA  VAL A 183      40.880  66.595  22.838  1.00 -0.01           C
ATOM   2627  C   VAL A 183      40.158  65.503  22.011  1.00 -0.01           C
ATOM   2628  O   VAL A 183      39.696  64.518  22.571  1.00 -0.01           O
ATOM   2629  CB  VAL A 183      42.459  66.403  22.719  1.00 -0.01           C
ATOM   2630  CG1 VAL A 183      42.961  64.953  22.970  1.00 -0.01           C
ATOM   2631  CG2 VAL A 183      42.846  66.763  21.278  1.00 -0.01           C
ATOM   2632  H   VAL A 183      40.135  65.948  24.797  1.00 -0.01           H
ATOM   2633  HA  VAL A 183      40.665  67.613  22.516  1.00 -0.01           H
ATOM   2634  HB  VAL A 183      42.968  67.019  23.460  1.00 -0.01           H
ATOM   2635 HG11 VAL A 183      42.520  64.341  22.183  1.00 -0.01           H
ATOM   2636 HG12 VAL A 183      44.043  65.035  23.081  1.00 -0.01           H
ATOM   2637 HG13 VAL A 183      42.674  64.509  23.923  1.00 -0.01           H
ATOM   2638 HG21 VAL A 183      42.534  67.756  20.953  1.00 -0.01           H
ATOM   2639 HG22 VAL A 183      43.927  66.879  21.359  1.00 -0.01           H
ATOM   2640 HG23 VAL A 183      42.525  66.022  20.546  1.00 -0.01           H
ATOM   2641  N   VAL A 184      39.946  65.776  20.738  1.00  0.01           N
ATOM   2642  CA  VAL A 184      39.186  64.953  19.788  1.00  0.01           C
ATOM   2643  C   VAL A 184      40.014  63.940  18.977  1.00  0.01           C
ATOM   2644  O   VAL A 184      41.205  64.044  18.599  1.00  0.01           O
ATOM   2645  CB  VAL A 184      38.328  65.798  18.888  1.00  0.01           C
ATOM   2646  CG1 VAL A 184      37.493  66.785  19.692  1.00  0.01           C
ATOM   2647  CG2 VAL A 184      39.069  66.587  17.816  1.00  0.01           C
ATOM   2648  H   VAL A 184      40.234  66.640  20.301  1.00  0.01           H
ATOM   2649  HA  VAL A 184      38.486  64.419  20.431  1.00  0.01           H
ATOM   2650  HB  VAL A 184      37.593  65.103  18.483  1.00  0.01           H
ATOM   2651 HG11 VAL A 184      36.857  67.204  18.913  1.00  0.01           H
ATOM   2652 HG12 VAL A 184      36.830  66.334  20.429  1.00  0.01           H
ATOM   2653 HG13 VAL A 184      38.138  67.550  20.125  1.00  0.01           H
ATOM   2654 HG21 VAL A 184      39.942  66.012  17.508  1.00  0.01           H
ATOM   2655 HG22 VAL A 184      38.425  66.814  16.967  1.00  0.01           H
ATOM   2656 HG23 VAL A 184      39.488  67.496  18.248  1.00  0.01           H
ATOM   2657  N   THR A 185      39.346  62.910  18.543  1.00  0.00           N
ATOM   2658  CA  THR A 185      39.732  62.095  17.425  1.00  0.00           C
ATOM   2659  C   THR A 185      38.875  62.362  16.195  1.00  0.00           C
ATOM   2660  O   THR A 185      39.184  61.959  15.097  1.00  0.00           O
ATOM   2661  CB  THR A 185      39.727  60.632  17.895  1.00  0.00           C
ATOM   2662  CG2 THR A 185      41.031  60.404  18.737  1.00  0.00           C
ATOM   2663  OG1 THR A 185      38.628  60.190  18.582  1.00  0.00           O
ATOM   2664  H   THR A 185      38.530  62.620  19.062  1.00  0.00           H
ATOM   2665  HA  THR A 185      40.738  62.295  17.058  1.00  0.00           H
ATOM   2666  HB  THR A 185      39.809  59.983  17.022  1.00  0.00           H
ATOM   2667  HG1 THR A 185      37.941  60.177  17.912  1.00  0.00           H
ATOM   2668 HG21 THR A 185      41.848  60.931  18.244  1.00  0.00           H
ATOM   2669 HG22 THR A 185      40.754  60.877  19.679  1.00  0.00           H
ATOM   2670 HG23 THR A 185      41.218  59.341  18.887  1.00  0.00           H
ATOM   2671  N   GLU A 186      37.654  62.948  16.389  1.00  0.01           N
ATOM   2672  CA  GLU A 186      36.723  63.289  15.326  1.00  0.01           C
ATOM   2673  C   GLU A 186      36.005  64.645  15.704  1.00  0.01           C
ATOM   2674  O   GLU A 186      35.899  65.120  16.804  1.00  0.01           O
ATOM   2675  CB  GLU A 186      35.603  62.205  15.241  1.00  0.01           C
ATOM   2676  CG  GLU A 186      35.816  60.835  14.513  1.00  0.01           C
ATOM   2677  CD  GLU A 186      36.255  59.797  15.490  1.00  0.01           C
ATOM   2678  OE1 GLU A 186      37.189  59.929  16.349  1.00  0.01           O
ATOM   2679  OE2 GLU A 186      35.577  58.766  15.331  1.00  0.01           O
ATOM   2680  H   GLU A 186      37.397  63.276  17.309  1.00  0.01           H
ATOM   2681  HA  GLU A 186      37.250  63.552  14.409  1.00  0.01           H
ATOM   2682  HB2 GLU A 186      34.960  62.009  16.098  1.00  0.01           H
ATOM   2683  HB3 GLU A 186      34.796  62.594  14.620  1.00  0.01           H
ATOM   2684  HG2 GLU A 186      34.847  60.672  14.042  1.00  0.01           H
ATOM   2685  HG3 GLU A 186      36.554  61.024  13.733  1.00  0.01           H
ATOM   2686  N   GLU A 187      35.425  65.372  14.682  1.00  0.01           N
ATOM   2687  CA  GLU A 187      34.831  66.735  14.790  1.00  0.01           C
ATOM   2688  C   GLU A 187      33.619  66.808  15.817  1.00  0.01           C
ATOM   2689  O   GLU A 187      33.365  67.915  16.354  1.00  0.01           O
ATOM   2690  CB  GLU A 187      34.386  67.140  13.399  1.00  0.01           C
ATOM   2691  CG  GLU A 187      33.665  68.504  13.266  1.00  0.01           C
ATOM   2692  CD  GLU A 187      33.464  69.147  11.858  1.00  0.01           C
ATOM   2693  OE1 GLU A 187      33.569  68.413  10.795  1.00  0.01           O
ATOM   2694  OE2 GLU A 187      32.926  70.253  11.824  1.00  0.01           O
ATOM   2695  H   GLU A 187      35.559  65.061  13.731  1.00  0.01           H
ATOM   2696  HA  GLU A 187      35.604  67.357  15.241  1.00  0.01           H
ATOM   2697  HB2 GLU A 187      35.315  67.144  12.828  1.00  0.01           H
ATOM   2698  HB3 GLU A 187      33.727  66.386  12.970  1.00  0.01           H
ATOM   2699  HG2 GLU A 187      32.666  68.201  13.579  1.00  0.01           H
ATOM   2700  HG3 GLU A 187      34.055  69.227  13.982  1.00  0.01           H
ATOM   2701  N   LEU A 188      32.929  65.643  16.093  1.00  0.00           N
ATOM   2702  CA  LEU A 188      31.544  65.587  16.792  1.00  0.00           C
ATOM   2703  C   LEU A 188      30.419  66.205  15.852  1.00  0.00           C
ATOM   2704  O   LEU A 188      30.628  66.887  14.864  1.00  0.00           O
ATOM   2705  CB  LEU A 188      31.568  66.268  18.206  1.00  0.00           C
ATOM   2706  CG  LEU A 188      32.659  65.932  19.290  1.00  0.00           C
ATOM   2707  CD1 LEU A 188      32.257  66.543  20.644  1.00  0.00           C
ATOM   2708  CD2 LEU A 188      32.902  64.401  19.417  1.00  0.00           C
ATOM   2709  H   LEU A 188      33.197  64.768  15.666  1.00  0.00           H
ATOM   2710  HA  LEU A 188      31.347  64.521  16.907  1.00  0.00           H
ATOM   2711  HB2 LEU A 188      31.622  67.352  18.105  1.00  0.00           H
ATOM   2712  HB3 LEU A 188      30.615  66.027  18.677  1.00  0.00           H
ATOM   2713  HG  LEU A 188      33.543  66.531  19.072  1.00  0.00           H
ATOM   2714 HD11 LEU A 188      33.086  66.430  21.343  1.00  0.00           H
ATOM   2715 HD12 LEU A 188      32.160  67.597  20.386  1.00  0.00           H
ATOM   2716 HD13 LEU A 188      31.357  66.084  21.052  1.00  0.00           H
ATOM   2717 HD21 LEU A 188      33.434  64.036  18.538  1.00  0.00           H
ATOM   2718 HD22 LEU A 188      33.346  64.193  20.390  1.00  0.00           H
ATOM   2719 HD23 LEU A 188      31.944  63.884  19.477  1.00  0.00           H
ATOM   2720  N   THR A 189      29.163  65.953  16.339  1.00  0.00           N
ATOM   2721  CA  THR A 189      27.876  66.376  15.760  1.00  0.00           C
ATOM   2722  C   THR A 189      27.166  67.395  16.645  1.00  0.00           C
ATOM   2723  O   THR A 189      27.403  67.508  17.898  1.00  0.00           O
ATOM   2724  CB  THR A 189      27.047  65.191  15.316  1.00  0.00           C
ATOM   2725  CG2 THR A 189      27.666  64.267  14.245  1.00  0.00           C
ATOM   2726  OG1 THR A 189      26.744  64.385  16.381  1.00  0.00           O
ATOM   2727  H   THR A 189      29.062  65.289  17.093  1.00  0.00           H
ATOM   2728  HA  THR A 189      28.047  66.869  14.803  1.00  0.00           H
ATOM   2729  HB  THR A 189      26.104  65.573  14.923  1.00  0.00           H
ATOM   2730  HG1 THR A 189      27.541  64.147  16.860  1.00  0.00           H
ATOM   2731 HG21 THR A 189      26.935  63.482  14.051  1.00  0.00           H
ATOM   2732 HG22 THR A 189      27.665  64.745  13.266  1.00  0.00           H
ATOM   2733 HG23 THR A 189      28.547  63.671  14.484  1.00  0.00           H
ATOM   2734  N   GLU A 190      26.302  68.113  15.933  1.00  0.00           N
ATOM   2735  CA  GLU A 190      25.613  69.250  16.561  1.00  0.00           C
ATOM   2736  C   GLU A 190      24.611  68.772  17.700  1.00  0.00           C
ATOM   2737  O   GLU A 190      24.407  69.503  18.715  1.00  0.00           O
ATOM   2738  CB  GLU A 190      25.043  70.175  15.474  1.00  0.00           C
ATOM   2739  CG  GLU A 190      23.993  71.166  15.975  1.00  0.00           C
ATOM   2740  CD  GLU A 190      23.240  71.737  14.717  1.00  0.00           C
ATOM   2741  OE1 GLU A 190      22.155  71.240  14.375  1.00  0.00           O
ATOM   2742  OE2 GLU A 190      23.720  72.679  14.043  1.00  0.00           O
ATOM   2743  H   GLU A 190      26.144  68.038  14.938  1.00  0.00           H
ATOM   2744  HA  GLU A 190      26.399  69.809  17.068  1.00  0.00           H
ATOM   2745  HB2 GLU A 190      25.834  70.608  14.862  1.00  0.00           H
ATOM   2746  HB3 GLU A 190      24.445  69.540  14.820  1.00  0.00           H
ATOM   2747  HG2 GLU A 190      23.255  70.628  16.569  1.00  0.00           H
ATOM   2748  HG3 GLU A 190      24.412  71.964  16.588  1.00  0.00           H
ATOM   2749  N   PRO A 191      24.032  67.525  17.666  1.00  0.00           N
ATOM   2750  CA  PRO A 191      23.473  66.897  18.812  1.00  0.00           C
ATOM   2751  C   PRO A 191      24.399  66.480  19.950  1.00  0.00           C
ATOM   2752  O   PRO A 191      23.967  66.512  21.121  1.00  0.00           O
ATOM   2753  CB  PRO A 191      22.625  65.801  18.255  1.00  0.00           C
ATOM   2754  CG  PRO A 191      22.282  66.173  16.795  1.00  0.00           C
ATOM   2755  CD  PRO A 191      23.604  66.794  16.467  1.00  0.00           C
ATOM   2756  HA  PRO A 191      22.799  67.552  19.364  1.00  0.00           H
ATOM   2757  HB2 PRO A 191      23.138  64.842  18.317  1.00  0.00           H
ATOM   2758  HB3 PRO A 191      21.756  65.723  18.908  1.00  0.00           H
ATOM   2759  HG2 PRO A 191      22.077  65.292  16.187  1.00  0.00           H
ATOM   2760  HG3 PRO A 191      21.491  66.923  16.805  1.00  0.00           H
ATOM   2761  HD2 PRO A 191      24.296  65.965  16.315  1.00  0.00           H
ATOM   2762  HD3 PRO A 191      23.431  67.294  15.514  1.00  0.00           H
ATOM   2763  N   GLU A 192      25.646  66.103  19.666  1.00  0.00           N
ATOM   2764  CA  GLU A 192      26.660  65.787  20.729  1.00  0.00           C
ATOM   2765  C   GLU A 192      27.021  67.027  21.479  1.00  0.00           C
ATOM   2766  O   GLU A 192      27.187  67.081  22.750  1.00  0.00           O
ATOM   2767  CB  GLU A 192      27.921  65.041  20.245  1.00  0.00           C
ATOM   2768  CG  GLU A 192      27.301  63.715  19.719  1.00  0.00           C
ATOM   2769  CD  GLU A 192      28.228  62.985  18.772  1.00  0.00           C
ATOM   2770  OE1 GLU A 192      28.721  63.595  17.764  1.00  0.00           O
ATOM   2771  OE2 GLU A 192      28.324  61.773  18.837  1.00  0.00           O
ATOM   2772  H   GLU A 192      25.928  65.989  18.703  1.00  0.00           H
ATOM   2773  HA  GLU A 192      26.220  65.153  21.499  1.00  0.00           H
ATOM   2774  HB2 GLU A 192      28.540  65.519  19.486  1.00  0.00           H
ATOM   2775  HB3 GLU A 192      28.625  64.789  21.037  1.00  0.00           H
ATOM   2776  HG2 GLU A 192      27.217  63.152  20.649  1.00  0.00           H
ATOM   2777  HG3 GLU A 192      26.357  63.917  19.213  1.00  0.00           H
ATOM   2778  N   THR A 193      27.204  68.091  20.708  1.00  0.00           N
ATOM   2779  CA  THR A 193      27.617  69.372  21.348  1.00  0.00           C
ATOM   2780  C   THR A 193      26.546  69.986  22.225  1.00  0.00           C
ATOM   2781  O   THR A 193      26.885  70.769  23.081  1.00  0.00           O
ATOM   2782  CB  THR A 193      28.053  70.436  20.337  1.00  0.00           C
ATOM   2783  CG2 THR A 193      29.504  70.180  19.907  1.00  0.00           C
ATOM   2784  OG1 THR A 193      27.083  70.486  19.294  1.00  0.00           O
ATOM   2785  H   THR A 193      27.283  68.017  19.704  1.00  0.00           H
ATOM   2786  HA  THR A 193      28.455  69.222  22.029  1.00  0.00           H
ATOM   2787  HB  THR A 193      28.039  71.387  20.869  1.00  0.00           H
ATOM   2788  HG1 THR A 193      26.258  70.876  19.592  1.00  0.00           H
ATOM   2789 HG21 THR A 193      29.953  70.867  19.190  1.00  0.00           H
ATOM   2790 HG22 THR A 193      30.095  70.340  20.808  1.00  0.00           H
ATOM   2791 HG23 THR A 193      29.591  69.133  19.618  1.00  0.00           H
ATOM   2792  N   ALA A 194      25.235  69.673  22.112  1.00 -0.01           N
ATOM   2793  CA  ALA A 194      24.216  70.030  22.986  1.00 -0.01           C
ATOM   2794  C   ALA A 194      24.443  69.377  24.389  1.00 -0.01           C
ATOM   2795  O   ALA A 194      24.339  70.164  25.426  1.00 -0.01           O
ATOM   2796  CB  ALA A 194      22.893  69.701  22.351  1.00 -0.01           C
ATOM   2797  H   ALA A 194      24.906  69.119  21.334  1.00 -0.01           H
ATOM   2798  HA  ALA A 194      24.225  71.107  23.157  1.00 -0.01           H
ATOM   2799  HB1 ALA A 194      22.692  68.631  22.295  1.00 -0.01           H
ATOM   2800  HB2 ALA A 194      22.122  70.176  22.958  1.00 -0.01           H
ATOM   2801  HB3 ALA A 194      22.791  70.126  21.352  1.00 -0.01           H
ATOM   2802  N   LEU A 195      24.841  68.100  24.460  1.00 -0.07           N
ATOM   2803  CA  LEU A 195      25.153  67.470  25.703  1.00 -0.07           C
ATOM   2804  C   LEU A 195      26.426  67.962  26.404  1.00 -0.07           C
ATOM   2805  O   LEU A 195      26.415  68.109  27.597  1.00 -0.07           O
ATOM   2806  CB  LEU A 195      25.149  65.932  25.478  1.00 -0.07           C
ATOM   2807  CG  LEU A 195      23.861  65.220  24.947  1.00 -0.07           C
ATOM   2808  CD1 LEU A 195      24.010  63.635  25.189  1.00 -0.07           C
ATOM   2809  CD2 LEU A 195      22.672  65.601  25.856  1.00 -0.07           C
ATOM   2810  H   LEU A 195      25.087  67.656  23.587  1.00 -0.07           H
ATOM   2811  HA  LEU A 195      24.314  67.678  26.366  1.00 -0.07           H
ATOM   2812  HB2 LEU A 195      25.955  65.799  24.758  1.00 -0.07           H
ATOM   2813  HB3 LEU A 195      25.469  65.589  26.462  1.00 -0.07           H
ATOM   2814  HG  LEU A 195      23.741  65.456  23.890  1.00 -0.07           H
ATOM   2815 HD11 LEU A 195      24.093  63.386  26.247  1.00 -0.07           H
ATOM   2816 HD12 LEU A 195      23.154  63.154  24.714  1.00 -0.07           H
ATOM   2817 HD13 LEU A 195      24.918  63.331  24.668  1.00 -0.07           H
ATOM   2818 HD21 LEU A 195      22.612  66.688  25.797  1.00 -0.07           H
ATOM   2819 HD22 LEU A 195      21.767  65.157  25.441  1.00 -0.07           H
ATOM   2820 HD23 LEU A 195      22.740  65.335  26.910  1.00 -0.07           H
ATOM   2821  N   PHE A 196      27.432  68.266  25.577  1.00 -0.07           N
ATOM   2822  CA  PHE A 196      28.659  68.834  26.049  1.00 -0.07           C
ATOM   2823  C   PHE A 196      28.497  70.280  26.613  1.00 -0.07           C
ATOM   2824  O   PHE A 196      29.212  70.668  27.509  1.00 -0.07           O
ATOM   2825  CB  PHE A 196      29.764  68.707  25.012  1.00 -0.07           C
ATOM   2826  CG  PHE A 196      31.212  68.601  25.550  1.00 -0.07           C
ATOM   2827  CD1 PHE A 196      31.812  67.332  25.655  1.00 -0.07           C
ATOM   2828  CD2 PHE A 196      31.868  69.776  25.952  1.00 -0.07           C
ATOM   2829  CE1 PHE A 196      33.126  67.218  26.207  1.00 -0.07           C
ATOM   2830  CE2 PHE A 196      33.156  69.651  26.573  1.00 -0.07           C
ATOM   2831  CZ  PHE A 196      33.773  68.349  26.731  1.00 -0.07           C
ATOM   2832  H   PHE A 196      27.224  68.112  24.600  1.00 -0.07           H
ATOM   2833  HA  PHE A 196      28.995  68.310  26.943  1.00 -0.07           H
ATOM   2834  HB2 PHE A 196      29.462  67.864  24.389  1.00 -0.07           H
ATOM   2835  HB3 PHE A 196      29.725  69.640  24.451  1.00 -0.07           H
ATOM   2836  HD1 PHE A 196      31.332  66.443  25.273  1.00 -0.07           H
ATOM   2837  HD2 PHE A 196      31.421  70.745  25.788  1.00 -0.07           H
ATOM   2838  HE1 PHE A 196      33.677  66.290  26.169  1.00 -0.07           H
ATOM   2839  HE2 PHE A 196      33.718  70.542  26.808  1.00 -0.07           H
ATOM   2840  HZ  PHE A 196      34.758  68.156  27.129  1.00 -0.07           H
ATOM   2841  N   GLU A 197      27.510  70.959  26.054  1.00  0.02           N
ATOM   2842  CA  GLU A 197      27.029  72.295  26.555  1.00  0.02           C
ATOM   2843  C   GLU A 197      26.234  72.201  27.870  1.00  0.02           C
ATOM   2844  O   GLU A 197      26.495  72.998  28.813  1.00  0.02           O
ATOM   2845  CB  GLU A 197      26.183  72.989  25.475  1.00  0.02           C
ATOM   2846  CG  GLU A 197      25.303  74.224  25.871  1.00  0.02           C
ATOM   2847  CD  GLU A 197      26.009  75.521  26.093  1.00  0.02           C
ATOM   2848  OE1 GLU A 197      26.673  76.042  25.166  1.00  0.02           O
ATOM   2849  OE2 GLU A 197      25.955  76.074  27.213  1.00  0.02           O
ATOM   2850  H   GLU A 197      27.006  70.462  25.333  1.00  0.02           H
ATOM   2851  HA  GLU A 197      27.833  73.012  26.719  1.00  0.02           H
ATOM   2852  HB2 GLU A 197      26.831  73.462  24.737  1.00  0.02           H
ATOM   2853  HB3 GLU A 197      25.555  72.250  24.976  1.00  0.02           H
ATOM   2854  HG2 GLU A 197      24.476  74.388  25.180  1.00  0.02           H
ATOM   2855  HG3 GLU A 197      24.671  73.900  26.698  1.00  0.02           H
ATOM   2856  N   THR A 198      25.329  71.240  27.955  1.00  0.01           N
ATOM   2857  CA  THR A 198      24.422  71.214  29.134  1.00  0.01           C
ATOM   2858  C   THR A 198      24.986  70.432  30.309  1.00  0.01           C
ATOM   2859  O   THR A 198      24.745  70.798  31.447  1.00  0.01           O
ATOM   2860  CB  THR A 198      23.014  70.585  28.683  1.00  0.01           C
ATOM   2861  CG2 THR A 198      22.263  71.663  27.894  1.00  0.01           C
ATOM   2862  OG1 THR A 198      23.200  69.527  27.776  1.00  0.01           O
ATOM   2863  H   THR A 198      25.172  70.653  27.148  1.00  0.01           H
ATOM   2864  HA  THR A 198      24.186  72.239  29.418  1.00  0.01           H
ATOM   2865  HB  THR A 198      22.341  70.342  29.505  1.00  0.01           H
ATOM   2866  HG1 THR A 198      23.469  69.809  26.899  1.00  0.01           H
ATOM   2867 HG21 THR A 198      21.279  71.340  27.555  1.00  0.01           H
ATOM   2868 HG22 THR A 198      21.997  72.545  28.476  1.00  0.01           H
ATOM   2869 HG23 THR A 198      22.727  71.870  26.930  1.00  0.01           H
ATOM   2870  N   LEU A 199      25.642  69.293  30.025  1.00 -0.24           N
ATOM   2871  CA  LEU A 199      26.180  68.378  30.963  1.00 -0.24           C
ATOM   2872  C   LEU A 199      27.666  68.636  31.323  1.00 -0.24           C
ATOM   2873  O   LEU A 199      28.046  68.295  32.452  1.00 -0.24           O
ATOM   2874  CB  LEU A 199      25.850  66.931  30.473  1.00 -0.24           C
ATOM   2875  CG  LEU A 199      24.380  66.805  30.094  1.00 -0.24           C
ATOM   2876  CD1 LEU A 199      24.052  65.395  29.687  1.00 -0.24           C
ATOM   2877  CD2 LEU A 199      23.533  67.102  31.375  1.00 -0.24           C
ATOM   2878  H   LEU A 199      25.760  69.059  29.049  1.00 -0.24           H
ATOM   2879  HA  LEU A 199      25.672  68.599  31.901  1.00 -0.24           H
ATOM   2880  HB2 LEU A 199      26.534  66.608  29.687  1.00 -0.24           H
ATOM   2881  HB3 LEU A 199      25.969  66.146  31.220  1.00 -0.24           H
ATOM   2882  HG  LEU A 199      23.916  67.529  29.424  1.00 -0.24           H
ATOM   2883 HD11 LEU A 199      24.062  64.723  30.545  1.00 -0.24           H
ATOM   2884 HD12 LEU A 199      23.098  65.322  29.164  1.00 -0.24           H
ATOM   2885 HD13 LEU A 199      24.773  65.051  28.946  1.00 -0.24           H
ATOM   2886 HD21 LEU A 199      24.009  66.750  32.290  1.00 -0.24           H
ATOM   2887 HD22 LEU A 199      23.421  68.171  31.560  1.00 -0.24           H
ATOM   2888 HD23 LEU A 199      22.573  66.586  31.347  1.00 -0.24           H
ATOM   2889  N   PHE A 200      28.485  69.087  30.391  1.00 -0.95           N
ATOM   2890  CA  PHE A 200      29.896  69.396  30.514  1.00 -0.95           C
ATOM   2891  C   PHE A 200      30.330  70.884  30.379  1.00 -0.95           C
ATOM   2892  O   PHE A 200      29.514  71.810  30.500  1.00 -0.95           O
ATOM   2893  CB  PHE A 200      30.638  68.387  29.620  1.00 -0.95           C
ATOM   2894  CG  PHE A 200      30.369  66.889  29.845  1.00 -0.95           C
ATOM   2895  CD1 PHE A 200      30.330  66.334  31.132  1.00 -0.95           C
ATOM   2896  CD2 PHE A 200      30.271  66.101  28.698  1.00 -0.95           C
ATOM   2897  CE1 PHE A 200      30.085  64.968  31.374  1.00 -0.95           C
ATOM   2898  CE2 PHE A 200      30.086  64.713  28.872  1.00 -0.95           C
ATOM   2899  CZ  PHE A 200      29.887  64.184  30.232  1.00 -0.95           C
ATOM   2900  H   PHE A 200      28.015  69.245  29.511  1.00 -0.95           H
ATOM   2901  HA  PHE A 200      30.200  69.152  31.532  1.00 -0.95           H
ATOM   2902  HB2 PHE A 200      30.300  68.632  28.613  1.00 -0.95           H
ATOM   2903  HB3 PHE A 200      31.678  68.619  29.848  1.00 -0.95           H
ATOM   2904  HD1 PHE A 200      30.479  67.001  31.969  1.00 -0.95           H
ATOM   2905  HD2 PHE A 200      30.284  66.514  27.700  1.00 -0.95           H
ATOM   2906  HE1 PHE A 200      29.860  64.601  32.364  1.00 -0.95           H
ATOM   2907  HE2 PHE A 200      30.018  64.191  27.928  1.00 -0.95           H
ATOM   2908  HZ  PHE A 200      29.583  63.148  30.277  1.00 -0.95           H
ATOM   2909  N   ALA A 201      31.602  71.117  30.084  1.00 -0.70           N
ATOM   2910  CA  ALA A 201      32.336  72.328  30.085  1.00 -0.70           C
ATOM   2911  C   ALA A 201      31.932  73.448  29.140  1.00 -0.70           C
ATOM   2912  O   ALA A 201      32.480  74.556  29.123  1.00 -0.70           O
ATOM   2913  CB  ALA A 201      33.795  71.834  30.078  1.00 -0.70           C
ATOM   2914  H   ALA A 201      32.150  70.290  29.896  1.00 -0.70           H
ATOM   2915  HA  ALA A 201      32.199  72.726  31.091  1.00 -0.70           H
ATOM   2916  HB1 ALA A 201      33.959  71.004  29.392  1.00 -0.70           H
ATOM   2917  HB2 ALA A 201      34.454  72.580  29.633  1.00 -0.70           H
ATOM   2918  HB3 ALA A 201      34.111  71.693  31.112  1.00 -0.70           H
ATOM   2919  N   ALA A 202      31.010  73.071  28.216  1.00  0.00           N
ATOM   2920  CA  ALA A 202      30.448  73.850  27.081  1.00  0.00           C
ATOM   2921  C   ALA A 202      31.423  74.293  26.007  1.00  0.00           C
ATOM   2922  O   ALA A 202      30.989  74.349  24.858  1.00  0.00           O
ATOM   2923  CB  ALA A 202      29.546  75.045  27.552  1.00  0.00           C
ATOM   2924  H   ALA A 202      30.709  72.109  28.271  1.00  0.00           H
ATOM   2925  HA  ALA A 202      29.786  73.105  26.638  1.00  0.00           H
ATOM   2926  HB1 ALA A 202      30.107  75.591  28.311  1.00  0.00           H
ATOM   2927  HB2 ALA A 202      29.313  75.691  26.706  1.00  0.00           H
ATOM   2928  HB3 ALA A 202      28.702  74.673  28.133  1.00  0.00           H
ATOM   2929  N   ASN A 203      32.608  74.681  26.384  1.00 -0.01           N
ATOM   2930  CA  ASN A 203      33.671  75.025  25.465  1.00 -0.01           C
ATOM   2931  C   ASN A 203      34.161  73.753  24.770  1.00 -0.01           C
ATOM   2932  O   ASN A 203      34.420  72.801  25.515  1.00 -0.01           O
ATOM   2933  CB  ASN A 203      34.848  75.669  26.232  1.00 -0.01           C
ATOM   2934  CG  ASN A 203      36.000  75.931  25.271  1.00 -0.01           C
ATOM   2935  ND2 ASN A 203      37.180  75.683  25.828  1.00 -0.01           N
ATOM   2936  OD1 ASN A 203      35.883  76.306  24.141  1.00 -0.01           O
ATOM   2937  H   ASN A 203      32.785  74.594  27.375  1.00 -0.01           H
ATOM   2938  HA  ASN A 203      33.325  75.719  24.700  1.00 -0.01           H
ATOM   2939  HB2 ASN A 203      34.480  76.621  26.615  1.00 -0.01           H
ATOM   2940  HB3 ASN A 203      35.073  74.918  26.989  1.00 -0.01           H
ATOM   2941 HD21 ASN A 203      38.031  75.879  25.321  1.00 -0.01           H
ATOM   2942 HD22 ASN A 203      37.169  75.133  26.674  1.00 -0.01           H
ATOM   2943  N   VAL A 204      34.192  73.693  23.464  1.00  0.00           N
ATOM   2944  CA  VAL A 204      34.485  72.431  22.672  1.00  0.00           C
ATOM   2945  C   VAL A 204      36.028  72.106  22.677  1.00  0.00           C
ATOM   2946  O   VAL A 204      36.877  72.946  22.662  1.00  0.00           O
ATOM   2947  CB  VAL A 204      33.827  72.375  21.256  1.00  0.00           C
ATOM   2948  CG1 VAL A 204      32.297  72.573  21.253  1.00  0.00           C
ATOM   2949  CG2 VAL A 204      34.379  73.389  20.265  1.00  0.00           C
ATOM   2950  H   VAL A 204      33.754  74.414  22.910  1.00  0.00           H
ATOM   2951  HA  VAL A 204      33.959  71.676  23.256  1.00  0.00           H
ATOM   2952  HB  VAL A 204      33.948  71.374  20.842  1.00  0.00           H
ATOM   2953 HG11 VAL A 204      31.957  72.182  20.294  1.00  0.00           H
ATOM   2954 HG12 VAL A 204      32.050  71.807  21.988  1.00  0.00           H
ATOM   2955 HG13 VAL A 204      31.994  73.581  21.538  1.00  0.00           H
ATOM   2956 HG21 VAL A 204      33.731  73.594  19.413  1.00  0.00           H
ATOM   2957 HG22 VAL A 204      34.700  74.292  20.784  1.00  0.00           H
ATOM   2958 HG23 VAL A 204      35.215  72.897  19.767  1.00  0.00           H
ATOM   2959  N   PRO A 205      36.311  70.784  22.679  1.00  0.03           N
ATOM   2960  CA  PRO A 205      37.672  70.404  22.488  1.00  0.03           C
ATOM   2961  C   PRO A 205      38.250  70.796  21.111  1.00  0.03           C
ATOM   2962  O   PRO A 205      37.527  70.809  20.100  1.00  0.03           O
ATOM   2963  CB  PRO A 205      37.753  68.897  22.749  1.00  0.03           C
ATOM   2964  CG  PRO A 205      36.357  68.384  23.000  1.00  0.03           C
ATOM   2965  CD  PRO A 205      35.490  69.664  23.110  1.00  0.03           C
ATOM   2966  HA  PRO A 205      38.266  70.857  23.281  1.00  0.03           H
ATOM   2967  HB2 PRO A 205      38.269  68.434  21.908  1.00  0.03           H
ATOM   2968  HB3 PRO A 205      38.344  68.751  23.653  1.00  0.03           H
ATOM   2969  HG2 PRO A 205      35.992  67.767  22.180  1.00  0.03           H
ATOM   2970  HG3 PRO A 205      36.363  67.814  23.929  1.00  0.03           H
ATOM   2971  HD2 PRO A 205      34.544  69.668  22.568  1.00  0.03           H
ATOM   2972  HD3 PRO A 205      35.305  69.829  24.172  1.00  0.03           H
ATOM   2973  N   PRO A 206      39.583  71.181  21.082  1.00 -0.01           N
ATOM   2974  CA  PRO A 206      40.393  71.431  19.932  1.00 -0.01           C
ATOM   2975  C   PRO A 206      40.865  70.031  19.346  1.00 -0.01           C
ATOM   2976  O   PRO A 206      40.593  68.941  19.905  1.00 -0.01           O
ATOM   2977  CB  PRO A 206      41.568  72.242  20.438  1.00 -0.01           C
ATOM   2978  CG  PRO A 206      41.871  71.582  21.852  1.00 -0.01           C
ATOM   2979  CD  PRO A 206      40.404  71.516  22.319  1.00 -0.01           C
ATOM   2980  HA  PRO A 206      39.934  72.045  19.157  1.00 -0.01           H
ATOM   2981  HB2 PRO A 206      42.461  72.084  19.833  1.00 -0.01           H
ATOM   2982  HB3 PRO A 206      41.497  73.325  20.543  1.00 -0.01           H
ATOM   2983  HG2 PRO A 206      42.156  70.536  21.733  1.00 -0.01           H
ATOM   2984  HG3 PRO A 206      42.548  72.152  22.487  1.00 -0.01           H
ATOM   2985  HD2 PRO A 206      40.277  70.772  23.106  1.00 -0.01           H
ATOM   2986  HD3 PRO A 206      40.125  72.519  22.644  1.00 -0.01           H
ATOM   2987  N   ARG A 207      41.672  70.139  18.333  1.00  0.00           N
ATOM   2988  CA  ARG A 207      42.680  69.222  17.916  1.00  0.00           C
ATOM   2989  C   ARG A 207      43.980  69.334  18.738  1.00  0.00           C
ATOM   2990  O   ARG A 207      44.288  70.464  19.187  1.00  0.00           O
ATOM   2991  CB  ARG A 207      42.791  69.310  16.383  1.00  0.00           C
ATOM   2992  CG  ARG A 207      41.397  68.959  15.806  1.00  0.00           C
ATOM   2993  CD  ARG A 207      41.369  69.005  14.302  1.00  0.00           C
ATOM   2994  NE  ARG A 207      40.028  68.666  13.778  1.00  0.00           N
ATOM   2995  CZ  ARG A 207      39.554  67.462  13.527  1.00  0.00           C
ATOM   2996  NH1 ARG A 207      40.370  66.445  13.675  1.00  0.00           N
ATOM   2997  NH2 ARG A 207      38.328  67.321  13.197  1.00  0.00           N
ATOM   2998  H   ARG A 207      41.598  71.048  17.900  1.00  0.00           H
ATOM   2999  HA  ARG A 207      42.302  68.201  17.971  1.00  0.00           H
ATOM   3000  HB2 ARG A 207      42.925  70.340  16.053  1.00  0.00           H
ATOM   3001  HB3 ARG A 207      43.638  68.670  16.137  1.00  0.00           H
ATOM   3002  HG2 ARG A 207      41.204  67.915  16.053  1.00  0.00           H
ATOM   3003  HG3 ARG A 207      40.553  69.555  16.151  1.00  0.00           H
ATOM   3004  HD2 ARG A 207      41.614  70.032  14.031  1.00  0.00           H
ATOM   3005  HD3 ARG A 207      42.123  68.365  13.843  1.00  0.00           H
ATOM   3006  HE  ARG A 207      39.301  69.366  13.752  1.00  0.00           H
ATOM   3007 HH11 ARG A 207      41.333  66.680  13.872  1.00  0.00           H
ATOM   3008 HH12 ARG A 207      40.205  65.468  13.479  1.00  0.00           H
ATOM   3009 HH21 ARG A 207      37.755  68.152  13.154  1.00  0.00           H
ATOM   3010 HH22 ARG A 207      37.968  66.422  12.910  1.00  0.00           H
ATOM   3011  N   LEU A 208      44.784  68.315  18.792  1.00  0.00           N
ATOM   3012  CA  LEU A 208      46.070  68.350  19.489  1.00  0.00           C
ATOM   3013  C   LEU A 208      47.166  69.105  18.659  1.00  0.00           C
ATOM   3014  O   LEU A 208      47.849  69.927  19.275  1.00  0.00           O
ATOM   3015  CB  LEU A 208      46.386  66.883  19.734  1.00  0.00           C
ATOM   3016  CG  LEU A 208      47.534  66.495  20.708  1.00  0.00           C
ATOM   3017  CD1 LEU A 208      48.852  67.136  20.410  1.00  0.00           C
ATOM   3018  CD2 LEU A 208      47.242  66.806  22.217  1.00  0.00           C
ATOM   3019  H   LEU A 208      44.424  67.404  18.546  1.00  0.00           H
ATOM   3020  HA  LEU A 208      46.097  68.755  20.501  1.00  0.00           H
ATOM   3021  HB2 LEU A 208      45.473  66.359  20.019  1.00  0.00           H
ATOM   3022  HB3 LEU A 208      46.677  66.506  18.754  1.00  0.00           H
ATOM   3023  HG  LEU A 208      47.640  65.411  20.677  1.00  0.00           H
ATOM   3024 HD11 LEU A 208      48.931  68.174  20.732  1.00  0.00           H
ATOM   3025 HD12 LEU A 208      49.634  66.621  20.969  1.00  0.00           H
ATOM   3026 HD13 LEU A 208      48.995  66.981  19.340  1.00  0.00           H
ATOM   3027 HD21 LEU A 208      46.249  66.404  22.423  1.00  0.00           H
ATOM   3028 HD22 LEU A 208      47.991  66.329  22.849  1.00  0.00           H
ATOM   3029 HD23 LEU A 208      47.203  67.850  22.528  1.00  0.00           H
ATOM   3030  N   GLY A 209      47.110  69.057  17.340  1.00  0.00           N
ATOM   3031  CA  GLY A 209      47.961  69.897  16.508  1.00  0.00           C
ATOM   3032  C   GLY A 209      47.485  71.341  16.595  1.00  0.00           C
ATOM   3033  O   GLY A 209      48.335  72.227  16.475  1.00  0.00           O
ATOM   3034  H   GLY A 209      46.415  68.459  16.917  1.00  0.00           H
ATOM   3035  HA2 GLY A 209      49.010  69.765  16.771  1.00  0.00           H
ATOM   3036  HA3 GLY A 209      47.815  69.557  15.482  1.00  0.00           H
ATOM   3037  N   GLU A 210      46.242  71.633  17.068  1.00  0.01           N
ATOM   3038  CA  GLU A 210      45.632  72.938  17.176  1.00  0.01           C
ATOM   3039  C   GLU A 210      46.039  73.459  18.594  1.00  0.01           C
ATOM   3040  O   GLU A 210      46.495  74.621  18.660  1.00  0.01           O
ATOM   3041  CB  GLU A 210      44.086  72.865  16.999  1.00  0.01           C
ATOM   3042  CG  GLU A 210      43.248  74.096  17.494  1.00  0.01           C
ATOM   3043  CD  GLU A 210      41.718  73.839  17.276  1.00  0.01           C
ATOM   3044  OE1 GLU A 210      41.294  72.717  16.981  1.00  0.01           O
ATOM   3045  OE2 GLU A 210      40.964  74.846  17.270  1.00  0.01           O
ATOM   3046  H   GLU A 210      45.713  70.811  17.321  1.00  0.01           H
ATOM   3047  HA  GLU A 210      45.974  73.681  16.456  1.00  0.01           H
ATOM   3048  HB2 GLU A 210      43.901  72.839  15.925  1.00  0.01           H
ATOM   3049  HB3 GLU A 210      43.716  71.928  17.414  1.00  0.01           H
ATOM   3050  HG2 GLU A 210      43.521  74.289  18.531  1.00  0.01           H
ATOM   3051  HG3 GLU A 210      43.528  75.038  17.022  1.00  0.01           H
ATOM   3052  N   PHE A 211      46.045  72.659  19.690  1.00 -0.01           N
ATOM   3053  CA  PHE A 211      46.710  72.962  20.914  1.00 -0.01           C
ATOM   3054  C   PHE A 211      48.246  73.253  20.782  1.00 -0.01           C
ATOM   3055  O   PHE A 211      48.642  74.231  21.410  1.00 -0.01           O
ATOM   3056  CB  PHE A 211      46.498  71.831  21.852  1.00 -0.01           C
ATOM   3057  CG  PHE A 211      46.875  72.163  23.316  1.00 -0.01           C
ATOM   3058  CD1 PHE A 211      45.940  72.860  24.135  1.00 -0.01           C
ATOM   3059  CD2 PHE A 211      48.112  71.666  23.899  1.00 -0.01           C
ATOM   3060  CE1 PHE A 211      46.260  72.982  25.515  1.00 -0.01           C
ATOM   3061  CE2 PHE A 211      48.466  71.912  25.244  1.00 -0.01           C
ATOM   3062  CZ  PHE A 211      47.529  72.525  26.029  1.00 -0.01           C
ATOM   3063  H   PHE A 211      45.895  71.673  19.531  1.00 -0.01           H
ATOM   3064  HA  PHE A 211      46.343  73.897  21.339  1.00 -0.01           H
ATOM   3065  HB2 PHE A 211      45.436  71.600  21.942  1.00 -0.01           H
ATOM   3066  HB3 PHE A 211      47.106  70.941  21.688  1.00 -0.01           H
ATOM   3067  HD1 PHE A 211      44.961  73.139  23.775  1.00 -0.01           H
ATOM   3068  HD2 PHE A 211      48.777  71.084  23.278  1.00 -0.01           H
ATOM   3069  HE1 PHE A 211      45.636  73.602  26.142  1.00 -0.01           H
ATOM   3070  HE2 PHE A 211      49.411  71.539  25.611  1.00 -0.01           H
ATOM   3071  HZ  PHE A 211      47.698  72.638  27.090  1.00 -0.01           H
ATOM   3072  N   PHE A 212      49.009  72.492  20.046  1.00  0.00           N
ATOM   3073  CA  PHE A 212      50.398  72.707  19.644  1.00  0.00           C
ATOM   3074  C   PHE A 212      50.779  73.918  18.740  1.00  0.00           C
ATOM   3075  O   PHE A 212      51.887  74.379  18.903  1.00  0.00           O
ATOM   3076  CB  PHE A 212      50.887  71.351  18.938  1.00  0.00           C
ATOM   3077  CG  PHE A 212      51.431  70.403  19.940  1.00  0.00           C
ATOM   3078  CD1 PHE A 212      52.824  70.124  19.920  1.00  0.00           C
ATOM   3079  CD2 PHE A 212      50.641  69.962  21.053  1.00  0.00           C
ATOM   3080  CE1 PHE A 212      53.278  69.226  20.913  1.00  0.00           C
ATOM   3081  CE2 PHE A 212      51.201  69.186  22.056  1.00  0.00           C
ATOM   3082  CZ  PHE A 212      52.503  68.719  21.977  1.00  0.00           C
ATOM   3083  H   PHE A 212      48.573  71.720  19.564  1.00  0.00           H
ATOM   3084  HA  PHE A 212      51.031  72.745  20.530  1.00  0.00           H
ATOM   3085  HB2 PHE A 212      50.082  70.875  18.378  1.00  0.00           H
ATOM   3086  HB3 PHE A 212      51.744  71.630  18.324  1.00  0.00           H
ATOM   3087  HD1 PHE A 212      53.424  70.485  19.097  1.00  0.00           H
ATOM   3088  HD2 PHE A 212      49.636  70.339  21.171  1.00  0.00           H
ATOM   3089  HE1 PHE A 212      54.340  69.035  20.862  1.00  0.00           H
ATOM   3090  HE2 PHE A 212      50.629  69.085  22.966  1.00  0.00           H
ATOM   3091  HZ  PHE A 212      52.880  68.111  22.787  1.00  0.00           H
ATOM   3092  N   ASP A 213      49.890  74.376  17.919  1.00  0.00           N
ATOM   3093  CA  ASP A 213      50.096  75.667  17.351  1.00  0.00           C
ATOM   3094  C   ASP A 213      49.710  76.871  18.324  1.00  0.00           C
ATOM   3095  O   ASP A 213      50.435  77.835  18.291  1.00  0.00           O
ATOM   3096  CB  ASP A 213      49.201  75.721  16.082  1.00  0.00           C
ATOM   3097  CG  ASP A 213      49.556  74.724  15.031  1.00  0.00           C
ATOM   3098  OD1 ASP A 213      50.792  74.418  14.932  1.00  0.00           O
ATOM   3099  OD2 ASP A 213      48.764  74.387  14.093  1.00  0.00           O
ATOM   3100  H   ASP A 213      49.090  73.808  17.681  1.00  0.00           H
ATOM   3101  HA  ASP A 213      51.120  75.663  16.978  1.00  0.00           H
ATOM   3102  HB2 ASP A 213      48.166  75.654  16.417  1.00  0.00           H
ATOM   3103  HB3 ASP A 213      49.310  76.742  15.717  1.00  0.00           H
ATOM   3104  N   ILE A 214      48.730  76.738  19.165  1.00  0.01           N
ATOM   3105  CA  ILE A 214      48.333  77.660  20.210  1.00  0.01           C
ATOM   3106  C   ILE A 214      49.390  77.759  21.410  1.00  0.01           C
ATOM   3107  O   ILE A 214      49.868  78.871  21.668  1.00  0.01           O
ATOM   3108  CB  ILE A 214      46.906  77.347  20.738  1.00  0.01           C
ATOM   3109  CG1 ILE A 214      45.813  77.621  19.563  1.00  0.01           C
ATOM   3110  CG2 ILE A 214      46.594  78.176  22.029  1.00  0.01           C
ATOM   3111  CD1 ILE A 214      44.427  77.027  19.692  1.00  0.01           C
ATOM   3112  H   ILE A 214      48.177  75.893  19.132  1.00  0.01           H
ATOM   3113  HA  ILE A 214      48.445  78.618  19.701  1.00  0.01           H
ATOM   3114  HB  ILE A 214      46.947  76.309  21.069  1.00  0.01           H
ATOM   3115 HG12 ILE A 214      45.603  78.690  19.552  1.00  0.01           H
ATOM   3116 HG13 ILE A 214      46.313  77.367  18.628  1.00  0.01           H
ATOM   3117 HG21 ILE A 214      46.948  79.206  21.986  1.00  0.01           H
ATOM   3118 HG22 ILE A 214      45.532  78.074  22.250  1.00  0.01           H
ATOM   3119 HG23 ILE A 214      47.109  77.727  22.878  1.00  0.01           H
ATOM   3120 HD11 ILE A 214      44.145  77.191  20.732  1.00  0.01           H
ATOM   3121 HD12 ILE A 214      43.760  77.436  18.932  1.00  0.01           H
ATOM   3122 HD13 ILE A 214      44.533  75.947  19.586  1.00  0.01           H
ATOM   3123  N   VAL A 215      49.914  76.668  21.985  1.00  0.00           N
ATOM   3124  CA  VAL A 215      51.048  76.576  22.880  1.00  0.00           C
ATOM   3125  C   VAL A 215      52.260  77.296  22.251  1.00  0.00           C
ATOM   3126  O   VAL A 215      52.996  78.061  22.942  1.00  0.00           O
ATOM   3127  CB  VAL A 215      51.232  75.061  23.174  1.00  0.00           C
ATOM   3128  CG1 VAL A 215      52.709  74.699  23.516  1.00  0.00           C
ATOM   3129  CG2 VAL A 215      50.189  74.564  24.228  1.00  0.00           C
ATOM   3130  H   VAL A 215      49.310  75.864  21.888  1.00  0.00           H
ATOM   3131  HA  VAL A 215      50.760  77.069  23.808  1.00  0.00           H
ATOM   3132  HB  VAL A 215      51.005  74.527  22.251  1.00  0.00           H
ATOM   3133 HG11 VAL A 215      53.365  74.728  22.646  1.00  0.00           H
ATOM   3134 HG12 VAL A 215      53.092  75.370  24.285  1.00  0.00           H
ATOM   3135 HG13 VAL A 215      52.864  73.667  23.830  1.00  0.00           H
ATOM   3136 HG21 VAL A 215      49.206  74.868  23.869  1.00  0.00           H
ATOM   3137 HG22 VAL A 215      50.226  73.475  24.256  1.00  0.00           H
ATOM   3138 HG23 VAL A 215      50.441  74.932  25.223  1.00  0.00           H
ATOM   3139  N   SER A 216      52.583  76.984  20.991  1.00  0.00           N
ATOM   3140  CA  SER A 216      53.593  77.778  20.242  1.00  0.00           C
ATOM   3141  C   SER A 216      53.190  79.229  20.253  1.00  0.00           C
ATOM   3142  O   SER A 216      54.022  80.089  20.542  1.00  0.00           O
ATOM   3143  CB  SER A 216      53.869  77.367  18.808  1.00  0.00           C
ATOM   3144  OG  SER A 216      54.077  75.973  18.750  1.00  0.00           O
ATOM   3145  H   SER A 216      51.990  76.351  20.473  1.00  0.00           H
ATOM   3146  HA  SER A 216      54.532  77.699  20.790  1.00  0.00           H
ATOM   3147  HB2 SER A 216      52.965  77.465  18.207  1.00  0.00           H
ATOM   3148  HB3 SER A 216      54.738  77.896  18.417  1.00  0.00           H
ATOM   3149  HG  SER A 216      53.213  75.606  18.550  1.00  0.00           H
ATOM   3150  N   GLY A 217      51.884  79.586  19.972  1.00  0.00           N
ATOM   3151  CA  GLY A 217      51.429  80.952  19.829  1.00  0.00           C
ATOM   3152  C   GLY A 217      51.559  81.797  21.073  1.00  0.00           C
ATOM   3153  O   GLY A 217      51.938  82.983  21.012  1.00  0.00           O
ATOM   3154  H   GLY A 217      51.100  78.949  19.957  1.00  0.00           H
ATOM   3155  HA2 GLY A 217      52.010  81.421  19.035  1.00  0.00           H
ATOM   3156  HA3 GLY A 217      50.370  80.974  19.574  1.00  0.00           H
ATOM   3157  N   ALA A 218      51.204  81.205  22.224  1.00  0.00           N
ATOM   3158  CA  ALA A 218      51.289  81.677  23.601  1.00  0.00           C
ATOM   3159  C   ALA A 218      52.684  81.780  24.214  1.00  0.00           C
ATOM   3160  O   ALA A 218      52.950  82.320  25.273  1.00  0.00           O
ATOM   3161  CB  ALA A 218      50.259  80.891  24.484  1.00  0.00           C
ATOM   3162  H   ALA A 218      50.809  80.296  22.030  1.00  0.00           H
ATOM   3163  HA  ALA A 218      50.849  82.674  23.619  1.00  0.00           H
ATOM   3164  HB1 ALA A 218      49.296  81.048  23.997  1.00  0.00           H
ATOM   3165  HB2 ALA A 218      50.573  79.850  24.546  1.00  0.00           H
ATOM   3166  HB3 ALA A 218      50.275  81.298  25.495  1.00  0.00           H
ATOM   3167  N   GLY A 219      53.593  81.228  23.364  1.00  0.00           N
ATOM   3168  CA  GLY A 219      55.055  81.360  23.432  1.00  0.00           C
ATOM   3169  C   GLY A 219      55.694  80.424  24.483  1.00  0.00           C
ATOM   3170  O   GLY A 219      56.634  80.889  25.133  1.00  0.00           O
ATOM   3171  H   GLY A 219      53.260  80.757  22.535  1.00  0.00           H
ATOM   3172  HA2 GLY A 219      55.507  80.980  22.515  1.00  0.00           H
ATOM   3173  HA3 GLY A 219      55.425  82.382  23.514  1.00  0.00           H
ATOM   3174  N   PHE A 220      55.178  79.212  24.659  1.00  0.00           N
ATOM   3175  CA  PHE A 220      55.707  78.160  25.562  1.00  0.00           C
ATOM   3176  C   PHE A 220      56.442  77.021  24.759  1.00  0.00           C
ATOM   3177  O   PHE A 220      56.017  76.771  23.618  1.00  0.00           O
ATOM   3178  CB  PHE A 220      54.546  77.500  26.267  1.00  0.00           C
ATOM   3179  CG  PHE A 220      53.948  78.212  27.460  1.00  0.00           C
ATOM   3180  CD1 PHE A 220      54.518  78.133  28.781  1.00  0.00           C
ATOM   3181  CD2 PHE A 220      52.789  79.025  27.298  1.00  0.00           C
ATOM   3182  CE1 PHE A 220      53.891  78.724  29.856  1.00  0.00           C
ATOM   3183  CE2 PHE A 220      52.189  79.641  28.405  1.00  0.00           C
ATOM   3184  CZ  PHE A 220      52.712  79.409  29.686  1.00  0.00           C
ATOM   3185  H   PHE A 220      54.573  78.838  23.942  1.00  0.00           H
ATOM   3186  HA  PHE A 220      56.407  78.602  26.272  1.00  0.00           H
ATOM   3187  HB2 PHE A 220      53.714  77.342  25.581  1.00  0.00           H
ATOM   3188  HB3 PHE A 220      54.831  76.488  26.552  1.00  0.00           H
ATOM   3189  HD1 PHE A 220      55.347  77.455  28.922  1.00  0.00           H
ATOM   3190  HD2 PHE A 220      52.391  79.094  26.297  1.00  0.00           H
ATOM   3191  HE1 PHE A 220      54.411  78.636  30.798  1.00  0.00           H
ATOM   3192  HE2 PHE A 220      51.295  80.240  28.316  1.00  0.00           H
ATOM   3193  HZ  PHE A 220      52.354  79.993  30.521  1.00  0.00           H
ATOM   3194  N   HID A 221      57.514  76.345  25.271  1.00  0.00           N
ATOM   3195  CA  HID A 221      57.892  74.971  24.994  1.00  0.00           C
ATOM   3196  C   HID A 221      57.091  73.964  25.768  1.00  0.00           C
ATOM   3197  O   HID A 221      56.560  74.219  26.809  1.00  0.00           O
ATOM   3198  CB  HID A 221      59.394  74.809  25.275  1.00  0.00           C
ATOM   3199  CG  HID A 221      60.282  76.035  24.967  1.00  0.00           C
ATOM   3200  CD2 HID A 221      60.980  76.696  25.918  1.00  0.00           C
ATOM   3201  ND1 HID A 221      60.323  76.622  23.695  1.00  0.00           N
ATOM   3202  CE1 HID A 221      61.185  77.614  23.799  1.00  0.00           C
ATOM   3203  NE2 HID A 221      61.531  77.756  25.137  1.00  0.00           N
ATOM   3204  H   HID A 221      57.884  76.757  26.115  1.00  0.00           H
ATOM   3205  HA  HID A 221      57.620  74.686  23.977  1.00  0.00           H
ATOM   3206  HB2 HID A 221      59.606  74.464  26.287  1.00  0.00           H
ATOM   3207  HB3 HID A 221      59.787  74.050  24.597  1.00  0.00           H
ATOM   3208  HD1 HID A 221      59.907  76.250  22.853  1.00  0.00           H
ATOM   3209  HD2 HID A 221      61.190  76.346  26.918  1.00  0.00           H
ATOM   3210  HE1 HID A 221      61.603  78.165  22.970  1.00  0.00           H
ATOM   3211  N   THR A 222      56.981  72.745  25.184  1.00  0.00           N
ATOM   3212  CA  THR A 222      56.502  71.603  25.882  1.00  0.00           C
ATOM   3213  C   THR A 222      57.730  70.782  26.389  1.00  0.00           C
ATOM   3214  O   THR A 222      58.774  70.654  25.733  1.00  0.00           O
ATOM   3215  CB  THR A 222      55.689  70.694  24.918  1.00  0.00           C
ATOM   3216  CG2 THR A 222      55.073  69.510  25.629  1.00  0.00           C
ATOM   3217  OG1 THR A 222      54.572  71.369  24.406  1.00  0.00           O
ATOM   3218  H   THR A 222      57.348  72.696  24.245  1.00  0.00           H
ATOM   3219  HA  THR A 222      55.935  71.834  26.783  1.00  0.00           H
ATOM   3220  HB  THR A 222      56.198  70.515  23.971  1.00  0.00           H
ATOM   3221  HG1 THR A 222      54.735  71.795  23.561  1.00  0.00           H
ATOM   3222 HG21 THR A 222      54.511  69.720  26.539  1.00  0.00           H
ATOM   3223 HG22 THR A 222      54.370  69.094  24.907  1.00  0.00           H
ATOM   3224 HG23 THR A 222      55.872  68.788  25.792  1.00  0.00           H
ATOM   3225  N   LEU A 223      57.539  70.135  27.555  1.00  0.00           N
ATOM   3226  CA  LEU A 223      58.426  69.093  28.136  1.00  0.00           C
ATOM   3227  C   LEU A 223      57.883  67.606  28.047  1.00  0.00           C
ATOM   3228  O   LEU A 223      58.589  66.644  27.775  1.00  0.00           O
ATOM   3229  CB  LEU A 223      58.781  69.381  29.644  1.00  0.00           C
ATOM   3230  CG  LEU A 223      59.527  70.713  30.059  1.00  0.00           C
ATOM   3231  CD1 LEU A 223      59.544  71.143  31.546  1.00  0.00           C
ATOM   3232  CD2 LEU A 223      60.948  70.680  29.534  1.00  0.00           C
ATOM   3233  H   LEU A 223      56.608  70.233  27.935  1.00  0.00           H
ATOM   3234  HA  LEU A 223      59.354  69.065  27.564  1.00  0.00           H
ATOM   3235  HB2 LEU A 223      57.829  69.292  30.166  1.00  0.00           H
ATOM   3236  HB3 LEU A 223      59.440  68.558  29.921  1.00  0.00           H
ATOM   3237  HG  LEU A 223      58.984  71.541  29.601  1.00  0.00           H
ATOM   3238 HD11 LEU A 223      59.846  70.264  32.114  1.00  0.00           H
ATOM   3239 HD12 LEU A 223      60.209  71.996  31.684  1.00  0.00           H
ATOM   3240 HD13 LEU A 223      58.557  71.491  31.853  1.00  0.00           H
ATOM   3241 HD21 LEU A 223      60.922  70.579  28.449  1.00  0.00           H
ATOM   3242 HD22 LEU A 223      61.517  71.598  29.681  1.00  0.00           H
ATOM   3243 HD23 LEU A 223      61.411  69.771  29.918  1.00  0.00           H
ATOM   3244  N   SER A 224      56.529  67.387  28.192  1.00  0.00           N
ATOM   3245  CA  SER A 224      55.966  66.055  28.199  1.00  0.00           C
ATOM   3246  C   SER A 224      54.502  66.100  27.726  1.00  0.00           C
ATOM   3247  O   SER A 224      53.867  67.135  27.693  1.00  0.00           O
ATOM   3248  CB  SER A 224      55.977  65.471  29.660  1.00  0.00           C
ATOM   3249  OG  SER A 224      55.096  66.171  30.541  1.00  0.00           O
ATOM   3250  H   SER A 224      56.006  68.163  28.571  1.00  0.00           H
ATOM   3251  HA  SER A 224      56.470  65.410  27.479  1.00  0.00           H
ATOM   3252  HB2 SER A 224      55.797  64.396  29.647  1.00  0.00           H
ATOM   3253  HB3 SER A 224      56.922  65.601  30.187  1.00  0.00           H
ATOM   3254  HG  SER A 224      54.927  65.595  31.291  1.00  0.00           H
ATOM   3255  N   LEU A 225      54.049  64.924  27.395  1.00  0.01           N
ATOM   3256  CA  LEU A 225      52.695  64.634  26.877  1.00  0.01           C
ATOM   3257  C   LEU A 225      52.277  63.163  27.292  1.00  0.01           C
ATOM   3258  O   LEU A 225      53.092  62.214  27.098  1.00  0.01           O
ATOM   3259  CB  LEU A 225      52.759  64.747  25.402  1.00  0.01           C
ATOM   3260  CG  LEU A 225      51.392  64.429  24.724  1.00  0.01           C
ATOM   3261  CD1 LEU A 225      50.474  65.644  24.703  1.00  0.01           C
ATOM   3262  CD2 LEU A 225      51.631  64.093  23.210  1.00  0.01           C
ATOM   3263  H   LEU A 225      54.740  64.216  27.191  1.00  0.01           H
ATOM   3264  HA  LEU A 225      52.007  65.364  27.301  1.00  0.01           H
ATOM   3265  HB2 LEU A 225      53.113  65.730  25.088  1.00  0.01           H
ATOM   3266  HB3 LEU A 225      53.447  63.977  25.054  1.00  0.01           H
ATOM   3267  HG  LEU A 225      50.772  63.739  25.297  1.00  0.01           H
ATOM   3268 HD11 LEU A 225      50.953  66.463  24.167  1.00  0.01           H
ATOM   3269 HD12 LEU A 225      49.486  65.317  24.376  1.00  0.01           H
ATOM   3270 HD13 LEU A 225      50.379  65.947  25.745  1.00  0.01           H
ATOM   3271 HD21 LEU A 225      51.902  63.037  23.198  1.00  0.01           H
ATOM   3272 HD22 LEU A 225      50.693  64.336  22.711  1.00  0.01           H
ATOM   3273 HD23 LEU A 225      52.431  64.765  22.900  1.00  0.01           H
ATOM   3274  N   LYS A 226      51.111  63.022  27.980  1.00  0.01           N
ATOM   3275  CA  LYS A 226      50.632  61.736  28.534  1.00  0.01           C
ATOM   3276  C   LYS A 226      49.106  61.582  28.373  1.00  0.01           C
ATOM   3277  O   LYS A 226      48.368  62.440  28.794  1.00  0.01           O
ATOM   3278  CB  LYS A 226      50.979  61.493  29.990  1.00  0.01           C
ATOM   3279  CG  LYS A 226      50.724  60.118  30.579  1.00  0.01           C
ATOM   3280  CD  LYS A 226      51.334  59.915  31.958  1.00  0.01           C
ATOM   3281  CE  LYS A 226      50.930  58.630  32.592  1.00  0.01           C
ATOM   3282  NZ  LYS A 226      51.429  57.497  31.800  1.00  0.01           N
ATOM   3283  H   LYS A 226      50.482  63.808  28.065  1.00  0.01           H
ATOM   3284  HA  LYS A 226      51.011  60.957  27.873  1.00  0.01           H
ATOM   3285  HB2 LYS A 226      52.047  61.648  30.145  1.00  0.01           H
ATOM   3286  HB3 LYS A 226      50.392  62.214  30.560  1.00  0.01           H
ATOM   3287  HG2 LYS A 226      49.666  59.881  30.693  1.00  0.01           H
ATOM   3288  HG3 LYS A 226      51.205  59.381  29.935  1.00  0.01           H
ATOM   3289  HD2 LYS A 226      52.415  59.918  31.814  1.00  0.01           H
ATOM   3290  HD3 LYS A 226      51.086  60.658  32.716  1.00  0.01           H
ATOM   3291  HE2 LYS A 226      51.248  58.644  33.635  1.00  0.01           H
ATOM   3292  HE3 LYS A 226      49.852  58.638  32.756  1.00  0.01           H
ATOM   3293  HZ1 LYS A 226      51.142  57.431  30.834  1.00  0.01           H
ATOM   3294  HZ2 LYS A 226      52.439  57.515  31.770  1.00  0.01           H
ATOM   3295  HZ3 LYS A 226      51.231  56.572  32.154  1.00  0.01           H
ATOM   3296  N   ASP A 227      48.697  60.494  27.788  1.00 -0.01           N
ATOM   3297  CA  ASP A 227      47.286  60.113  27.612  1.00 -0.01           C
ATOM   3298  C   ASP A 227      46.749  59.471  28.930  1.00 -0.01           C
ATOM   3299  O   ASP A 227      47.183  58.418  29.362  1.00 -0.01           O
ATOM   3300  CB  ASP A 227      47.048  59.220  26.443  1.00 -0.01           C
ATOM   3301  CG  ASP A 227      45.603  58.743  26.450  1.00 -0.01           C
ATOM   3302  OD1 ASP A 227      45.352  57.601  26.036  1.00 -0.01           O
ATOM   3303  OD2 ASP A 227      44.652  59.435  26.878  1.00 -0.01           O
ATOM   3304  H   ASP A 227      49.417  59.799  27.652  1.00 -0.01           H
ATOM   3305  HA  ASP A 227      46.661  60.964  27.340  1.00 -0.01           H
ATOM   3306  HB2 ASP A 227      47.174  59.751  25.500  1.00 -0.01           H
ATOM   3307  HB3 ASP A 227      47.724  58.377  26.590  1.00 -0.01           H
ATOM   3308  N   LEU A 228      45.835  60.235  29.582  1.00 -0.03           N
ATOM   3309  CA  LEU A 228      45.209  59.841  30.885  1.00 -0.03           C
ATOM   3310  C   LEU A 228      43.734  59.318  30.863  1.00 -0.03           C
ATOM   3311  O   LEU A 228      43.075  59.105  31.822  1.00 -0.03           O
ATOM   3312  CB  LEU A 228      45.420  61.020  31.848  1.00 -0.03           C
ATOM   3313  CG  LEU A 228      46.791  61.214  32.546  1.00 -0.03           C
ATOM   3314  CD1 LEU A 228      46.655  62.475  33.301  1.00 -0.03           C
ATOM   3315  CD2 LEU A 228      47.129  60.123  33.605  1.00 -0.03           C
ATOM   3316  H   LEU A 228      45.565  61.111  29.157  1.00 -0.03           H
ATOM   3317  HA  LEU A 228      45.786  59.022  31.315  1.00 -0.03           H
ATOM   3318  HB2 LEU A 228      45.254  61.938  31.285  1.00 -0.03           H
ATOM   3319  HB3 LEU A 228      44.635  61.066  32.602  1.00 -0.03           H
ATOM   3320  HG  LEU A 228      47.598  61.174  31.815  1.00 -0.03           H
ATOM   3321 HD11 LEU A 228      45.805  62.368  33.975  1.00 -0.03           H
ATOM   3322 HD12 LEU A 228      47.584  62.690  33.829  1.00 -0.03           H
ATOM   3323 HD13 LEU A 228      46.464  63.305  32.621  1.00 -0.03           H
ATOM   3324 HD21 LEU A 228      47.215  59.110  33.212  1.00 -0.03           H
ATOM   3325 HD22 LEU A 228      48.086  60.399  34.047  1.00 -0.03           H
ATOM   3326 HD23 LEU A 228      46.366  60.156  34.383  1.00 -0.03           H
ATOM   3327  N   SER A 229      43.230  59.143  29.614  1.00 -0.03           N
ATOM   3328  CA  SER A 229      41.779  59.129  29.378  1.00 -0.03           C
ATOM   3329  C   SER A 229      41.014  57.905  29.951  1.00 -0.03           C
ATOM   3330  O   SER A 229      39.796  58.057  30.140  1.00 -0.03           O
ATOM   3331  CB  SER A 229      41.480  59.304  27.925  1.00 -0.03           C
ATOM   3332  OG  SER A 229      42.249  60.390  27.377  1.00 -0.03           O
ATOM   3333  H   SER A 229      43.888  59.140  28.848  1.00 -0.03           H
ATOM   3334  HA  SER A 229      41.416  59.938  30.012  1.00 -0.03           H
ATOM   3335  HB2 SER A 229      41.681  58.329  27.481  1.00 -0.03           H
ATOM   3336  HB3 SER A 229      40.426  59.563  27.831  1.00 -0.03           H
ATOM   3337  HG  SER A 229      43.145  60.053  27.307  1.00 -0.03           H
ATOM   3338  N   ALA A 230      41.718  56.802  30.311  1.00 -0.04           N
ATOM   3339  CA  ALA A 230      41.149  55.753  31.112  1.00 -0.04           C
ATOM   3340  C   ALA A 230      40.911  56.160  32.568  1.00 -0.04           C
ATOM   3341  O   ALA A 230      40.047  55.552  33.196  1.00 -0.04           O
ATOM   3342  CB  ALA A 230      42.202  54.601  31.085  1.00 -0.04           C
ATOM   3343  H   ALA A 230      42.628  56.758  29.875  1.00 -0.04           H
ATOM   3344  HA  ALA A 230      40.173  55.403  30.773  1.00 -0.04           H
ATOM   3345  HB1 ALA A 230      42.574  54.309  30.103  1.00 -0.04           H
ATOM   3346  HB2 ALA A 230      43.016  54.975  31.707  1.00 -0.04           H
ATOM   3347  HB3 ALA A 230      41.738  53.664  31.391  1.00 -0.04           H
ATOM   3348  N   ASN A 231      41.511  57.207  33.050  1.00 -0.08           N
ATOM   3349  CA  ASN A 231      41.161  57.751  34.327  1.00 -0.08           C
ATOM   3350  C   ASN A 231      39.968  58.670  34.336  1.00 -0.08           C
ATOM   3351  O   ASN A 231      39.071  58.504  35.218  1.00 -0.08           O
ATOM   3352  CB  ASN A 231      42.346  58.538  34.918  1.00 -0.08           C
ATOM   3353  CG  ASN A 231      43.426  57.617  35.499  1.00 -0.08           C
ATOM   3354  ND2 ASN A 231      44.565  57.382  34.841  1.00 -0.08           N
ATOM   3355  OD1 ASN A 231      43.261  57.114  36.569  1.00 -0.08           O
ATOM   3356  H   ASN A 231      42.046  57.744  32.383  1.00 -0.08           H
ATOM   3357  HA  ASN A 231      40.919  56.921  34.990  1.00 -0.08           H
ATOM   3358  HB2 ASN A 231      42.809  59.193  34.180  1.00 -0.08           H
ATOM   3359  HB3 ASN A 231      41.988  59.251  35.661  1.00 -0.08           H
ATOM   3360 HD21 ASN A 231      45.317  56.839  35.240  1.00 -0.08           H
ATOM   3361 HD22 ASN A 231      44.644  57.961  34.016  1.00 -0.08           H
ATOM   3362  N   LEU A 232      39.841  59.545  33.286  1.00 -1.18           N
ATOM   3363  CA  LEU A 232      38.588  60.133  32.871  1.00 -1.18           C
ATOM   3364  C   LEU A 232      37.472  59.107  32.708  1.00 -1.18           C
ATOM   3365  O   LEU A 232      36.444  59.358  33.291  1.00 -1.18           O
ATOM   3366  CB  LEU A 232      38.783  60.996  31.597  1.00 -1.18           C
ATOM   3367  CG  LEU A 232      37.433  61.517  30.979  1.00 -1.18           C
ATOM   3368  CD1 LEU A 232      36.838  62.663  31.881  1.00 -1.18           C
ATOM   3369  CD2 LEU A 232      37.714  61.953  29.585  1.00 -1.18           C
ATOM   3370  H   LEU A 232      40.624  59.669  32.660  1.00 -1.18           H
ATOM   3371  HA  LEU A 232      38.294  60.782  33.696  1.00 -1.18           H
ATOM   3372  HB2 LEU A 232      39.397  61.848  31.893  1.00 -1.18           H
ATOM   3373  HB3 LEU A 232      39.363  60.449  30.853  1.00 -1.18           H
ATOM   3374  HG  LEU A 232      36.669  60.741  30.930  1.00 -1.18           H
ATOM   3375 HD11 LEU A 232      37.581  63.402  32.180  1.00 -1.18           H
ATOM   3376 HD12 LEU A 232      36.041  63.113  31.289  1.00 -1.18           H
ATOM   3377 HD13 LEU A 232      36.408  62.276  32.805  1.00 -1.18           H
ATOM   3378 HD21 LEU A 232      37.890  61.089  28.944  1.00 -1.18           H
ATOM   3379 HD22 LEU A 232      36.808  62.430  29.211  1.00 -1.18           H
ATOM   3380 HD23 LEU A 232      38.563  62.631  29.501  1.00 -1.18           H
ATOM   3381  N   ALA A 233      37.729  58.024  31.988  1.00 -0.05           N
ATOM   3382  CA  ALA A 233      36.722  57.069  31.782  1.00 -0.05           C
ATOM   3383  C   ALA A 233      36.156  56.596  33.219  1.00 -0.05           C
ATOM   3384  O   ALA A 233      34.935  56.585  33.385  1.00 -0.05           O
ATOM   3385  CB  ALA A 233      37.097  55.864  30.919  1.00 -0.05           C
ATOM   3386  H   ALA A 233      38.537  57.952  31.387  1.00 -0.05           H
ATOM   3387  HA  ALA A 233      35.980  57.684  31.273  1.00 -0.05           H
ATOM   3388  HB1 ALA A 233      36.220  55.218  30.909  1.00 -0.05           H
ATOM   3389  HB2 ALA A 233      37.401  56.276  29.957  1.00 -0.05           H
ATOM   3390  HB3 ALA A 233      37.888  55.360  31.475  1.00 -0.05           H
ATOM   3391  N   MET A 234      36.966  56.011  34.073  1.00 -0.09           N
ATOM   3392  CA  MET A 234      36.486  55.484  35.333  1.00 -0.09           C
ATOM   3393  C   MET A 234      35.888  56.593  36.253  1.00 -0.09           C
ATOM   3394  O   MET A 234      34.996  56.297  37.061  1.00 -0.09           O
ATOM   3395  CB  MET A 234      37.608  54.720  36.099  1.00 -0.09           C
ATOM   3396  CG  MET A 234      37.363  53.278  35.620  1.00 -0.09           C
ATOM   3397  SD  MET A 234      35.869  52.528  36.369  1.00 -0.09           S
ATOM   3398  CE  MET A 234      36.417  52.440  38.159  1.00 -0.09           C
ATOM   3399  H   MET A 234      37.960  55.977  33.897  1.00 -0.09           H
ATOM   3400  HA  MET A 234      35.708  54.781  35.035  1.00 -0.09           H
ATOM   3401  HB2 MET A 234      38.589  55.030  35.738  1.00 -0.09           H
ATOM   3402  HB3 MET A 234      37.457  54.765  37.178  1.00 -0.09           H
ATOM   3403  HG2 MET A 234      37.365  53.163  34.536  1.00 -0.09           H
ATOM   3404  HG3 MET A 234      38.187  52.638  35.937  1.00 -0.09           H
ATOM   3405  HE1 MET A 234      35.645  51.932  38.737  1.00 -0.09           H
ATOM   3406  HE2 MET A 234      37.423  52.049  38.307  1.00 -0.09           H
ATOM   3407  HE3 MET A 234      36.356  53.477  38.490  1.00 -0.09           H
ATOM   3408  N   THR A 235      36.376  57.816  36.153  1.00 -0.54           N
ATOM   3409  CA  THR A 235      35.790  58.924  36.853  1.00 -0.54           C
ATOM   3410  C   THR A 235      34.367  59.214  36.354  1.00 -0.54           C
ATOM   3411  O   THR A 235      33.460  59.363  37.183  1.00 -0.54           O
ATOM   3412  CB  THR A 235      36.595  60.238  36.717  1.00 -0.54           C
ATOM   3413  CG2 THR A 235      35.903  61.322  37.483  1.00 -0.54           C
ATOM   3414  OG1 THR A 235      37.988  60.103  37.101  1.00 -0.54           O
ATOM   3415  H   THR A 235      37.269  57.940  35.698  1.00 -0.54           H
ATOM   3416  HA  THR A 235      35.717  58.755  37.927  1.00 -0.54           H
ATOM   3417  HB  THR A 235      36.678  60.541  35.673  1.00 -0.54           H
ATOM   3418  HG1 THR A 235      38.464  59.762  36.341  1.00 -0.54           H
ATOM   3419 HG21 THR A 235      36.517  62.222  37.505  1.00 -0.54           H
ATOM   3420 HG22 THR A 235      34.948  61.646  37.068  1.00 -0.54           H
ATOM   3421 HG23 THR A 235      35.594  60.992  38.474  1.00 -0.54           H
ATOM   3422  N   MET A 236      34.177  59.270  35.016  1.00 -0.84           N
ATOM   3423  CA  MET A 236      32.836  59.595  34.372  1.00 -0.84           C
ATOM   3424  C   MET A 236      31.901  58.415  34.236  1.00 -0.84           C
ATOM   3425  O   MET A 236      30.683  58.536  34.179  1.00 -0.84           O
ATOM   3426  CB  MET A 236      33.152  60.231  33.035  1.00 -0.84           C
ATOM   3427  CG  MET A 236      32.002  60.928  32.359  1.00 -0.84           C
ATOM   3428  SD  MET A 236      30.948  61.947  33.452  1.00 -0.84           S
ATOM   3429  CE  MET A 236      32.134  63.229  33.930  1.00 -0.84           C
ATOM   3430  H   MET A 236      35.034  59.218  34.484  1.00 -0.84           H
ATOM   3431  HA  MET A 236      32.281  60.257  35.036  1.00 -0.84           H
ATOM   3432  HB2 MET A 236      33.916  61.007  33.077  1.00 -0.84           H
ATOM   3433  HB3 MET A 236      33.486  59.382  32.438  1.00 -0.84           H
ATOM   3434  HG2 MET A 236      32.403  61.566  31.571  1.00 -0.84           H
ATOM   3435  HG3 MET A 236      31.328  60.237  31.852  1.00 -0.84           H
ATOM   3436  HE1 MET A 236      31.546  64.102  34.215  1.00 -0.84           H
ATOM   3437  HE2 MET A 236      32.742  62.869  34.760  1.00 -0.84           H
ATOM   3438  HE3 MET A 236      32.719  63.517  33.057  1.00 -0.84           H
ATOM   3439  N   ASN A 237      32.417  57.206  34.427  1.00  0.02           N
ATOM   3440  CA  ASN A 237      31.676  56.071  34.887  1.00  0.02           C
ATOM   3441  C   ASN A 237      31.248  56.174  36.366  1.00  0.02           C
ATOM   3442  O   ASN A 237      30.046  56.092  36.611  1.00  0.02           O
ATOM   3443  CB  ASN A 237      32.483  54.791  34.673  1.00  0.02           C
ATOM   3444  CG  ASN A 237      32.220  54.247  33.315  1.00  0.02           C
ATOM   3445  ND2 ASN A 237      33.076  54.510  32.376  1.00  0.02           N
ATOM   3446  OD1 ASN A 237      31.199  53.693  33.100  1.00  0.02           O
ATOM   3447  H   ASN A 237      33.409  57.177  34.240  1.00  0.02           H
ATOM   3448  HA  ASN A 237      30.799  56.006  34.242  1.00  0.02           H
ATOM   3449  HB2 ASN A 237      33.521  55.072  34.851  1.00  0.02           H
ATOM   3450  HB3 ASN A 237      32.175  53.931  35.268  1.00  0.02           H
ATOM   3451 HD21 ASN A 237      32.943  54.111  31.457  1.00  0.02           H
ATOM   3452 HD22 ASN A 237      33.877  55.050  32.670  1.00  0.02           H
ATOM   3453  N   VAL A 238      32.134  56.350  37.323  1.00 -0.12           N
ATOM   3454  CA  VAL A 238      31.900  56.437  38.824  1.00 -0.12           C
ATOM   3455  C   VAL A 238      30.882  57.539  39.209  1.00 -0.12           C
ATOM   3456  O   VAL A 238      29.938  57.272  39.969  1.00 -0.12           O
ATOM   3457  CB  VAL A 238      33.178  56.473  39.694  1.00 -0.12           C
ATOM   3458  CG1 VAL A 238      32.858  56.989  41.087  1.00 -0.12           C
ATOM   3459  CG2 VAL A 238      33.734  54.984  39.844  1.00 -0.12           C
ATOM   3460  H   VAL A 238      33.106  56.390  37.051  1.00 -0.12           H
ATOM   3461  HA  VAL A 238      31.417  55.507  39.123  1.00 -0.12           H
ATOM   3462  HB  VAL A 238      33.989  57.040  39.237  1.00 -0.12           H
ATOM   3463 HG11 VAL A 238      31.956  56.545  41.507  1.00 -0.12           H
ATOM   3464 HG12 VAL A 238      33.640  56.735  41.802  1.00 -0.12           H
ATOM   3465 HG13 VAL A 238      32.961  58.069  41.202  1.00 -0.12           H
ATOM   3466 HG21 VAL A 238      33.970  54.709  38.816  1.00 -0.12           H
ATOM   3467 HG22 VAL A 238      34.605  55.034  40.498  1.00 -0.12           H
ATOM   3468 HG23 VAL A 238      33.042  54.247  40.251  1.00 -0.12           H
ATOM   3469  N   PHE A 239      30.973  58.696  38.678  1.00 -0.20           N
ATOM   3470  CA  PHE A 239      29.963  59.826  38.679  1.00 -0.20           C
ATOM   3471  C   PHE A 239      28.572  59.267  38.398  1.00 -0.20           C
ATOM   3472  O   PHE A 239      27.686  59.422  39.273  1.00 -0.20           O
ATOM   3473  CB  PHE A 239      30.430  60.882  37.591  1.00 -0.20           C
ATOM   3474  CG  PHE A 239      29.507  62.124  37.436  1.00 -0.20           C
ATOM   3475  CD1 PHE A 239      29.474  63.069  38.477  1.00 -0.20           C
ATOM   3476  CD2 PHE A 239      28.702  62.344  36.337  1.00 -0.20           C
ATOM   3477  CE1 PHE A 239      28.577  64.155  38.420  1.00 -0.20           C
ATOM   3478  CE2 PHE A 239      27.863  63.414  36.210  1.00 -0.20           C
ATOM   3479  CZ  PHE A 239      27.844  64.325  37.270  1.00 -0.20           C
ATOM   3480  H   PHE A 239      31.738  58.932  38.063  1.00 -0.20           H
ATOM   3481  HA  PHE A 239      29.959  60.377  39.619  1.00 -0.20           H
ATOM   3482  HB2 PHE A 239      31.443  61.243  37.773  1.00 -0.20           H
ATOM   3483  HB3 PHE A 239      30.435  60.399  36.614  1.00 -0.20           H
ATOM   3484  HD1 PHE A 239      30.070  62.982  39.373  1.00 -0.20           H
ATOM   3485  HD2 PHE A 239      28.651  61.591  35.564  1.00 -0.20           H
ATOM   3486  HE1 PHE A 239      28.385  64.820  39.249  1.00 -0.20           H
ATOM   3487  HE2 PHE A 239      27.357  63.642  35.284  1.00 -0.20           H
ATOM   3488  HZ  PHE A 239      27.198  65.177  37.120  1.00 -0.20           H
ATOM   3489  N   ALA A 240      28.356  58.549  37.307  1.00  0.01           N
ATOM   3490  CA  ALA A 240      27.088  58.147  36.729  1.00  0.01           C
ATOM   3491  C   ALA A 240      26.395  57.205  37.697  1.00  0.01           C
ATOM   3492  O   ALA A 240      25.315  57.478  38.123  1.00  0.01           O
ATOM   3493  CB  ALA A 240      27.243  57.483  35.319  1.00  0.01           C
ATOM   3494  H   ALA A 240      29.201  58.276  36.826  1.00  0.01           H
ATOM   3495  HA  ALA A 240      26.465  59.030  36.587  1.00  0.01           H
ATOM   3496  HB1 ALA A 240      26.229  57.358  34.940  1.00  0.01           H
ATOM   3497  HB2 ALA A 240      27.745  58.130  34.600  1.00  0.01           H
ATOM   3498  HB3 ALA A 240      27.728  56.509  35.258  1.00  0.01           H
ATOM   3499  N   LEU A 241      27.070  56.137  38.043  1.00  0.01           N
ATOM   3500  CA  LEU A 241      26.607  55.169  39.037  1.00  0.01           C
ATOM   3501  C   LEU A 241      26.181  55.666  40.409  1.00  0.01           C
ATOM   3502  O   LEU A 241      25.259  55.044  40.994  1.00  0.01           O
ATOM   3503  CB  LEU A 241      27.861  54.351  39.205  1.00  0.01           C
ATOM   3504  CG  LEU A 241      27.796  53.240  40.242  1.00  0.01           C
ATOM   3505  CD1 LEU A 241      26.726  52.203  40.000  1.00  0.01           C
ATOM   3506  CD2 LEU A 241      29.133  52.438  40.167  1.00  0.01           C
ATOM   3507  H   LEU A 241      27.901  55.933  37.507  1.00  0.01           H
ATOM   3508  HA  LEU A 241      25.832  54.498  38.666  1.00  0.01           H
ATOM   3509  HB2 LEU A 241      28.205  53.954  38.249  1.00  0.01           H
ATOM   3510  HB3 LEU A 241      28.644  55.054  39.489  1.00  0.01           H
ATOM   3511  HG  LEU A 241      27.733  53.595  41.271  1.00  0.01           H
ATOM   3512 HD11 LEU A 241      26.616  51.994  38.936  1.00  0.01           H
ATOM   3513 HD12 LEU A 241      27.019  51.326  40.577  1.00  0.01           H
ATOM   3514 HD13 LEU A 241      25.714  52.528  40.239  1.00  0.01           H
ATOM   3515 HD21 LEU A 241      29.295  51.656  40.909  1.00  0.01           H
ATOM   3516 HD22 LEU A 241      29.137  52.005  39.167  1.00  0.01           H
ATOM   3517 HD23 LEU A 241      29.935  53.155  40.341  1.00  0.01           H
ATOM   3518  N   GLY A 242      26.646  56.832  40.788  1.00  0.00           N
ATOM   3519  CA  GLY A 242      26.148  57.676  41.821  1.00  0.00           C
ATOM   3520  C   GLY A 242      24.654  57.942  41.615  1.00  0.00           C
ATOM   3521  O   GLY A 242      23.885  57.552  42.461  1.00  0.00           O
ATOM   3522  H   GLY A 242      27.329  57.237  40.164  1.00  0.00           H
ATOM   3523  HA2 GLY A 242      26.328  57.090  42.722  1.00  0.00           H
ATOM   3524  HA3 GLY A 242      26.644  58.639  41.944  1.00  0.00           H
ATOM   3525  N   VAL A 243      24.235  58.455  40.485  1.00 -0.01           N
ATOM   3526  CA  VAL A 243      22.862  58.818  40.194  1.00 -0.01           C
ATOM   3527  C   VAL A 243      21.991  57.589  40.001  1.00 -0.01           C
ATOM   3528  O   VAL A 243      20.881  57.567  40.449  1.00 -0.01           O
ATOM   3529  CB  VAL A 243      22.755  59.702  38.932  1.00 -0.01           C
ATOM   3530  CG1 VAL A 243      21.329  60.296  38.752  1.00 -0.01           C
ATOM   3531  CG2 VAL A 243      23.833  60.797  38.854  1.00 -0.01           C
ATOM   3532  H   VAL A 243      24.900  58.492  39.725  1.00 -0.01           H
ATOM   3533  HA  VAL A 243      22.458  59.406  41.018  1.00 -0.01           H
ATOM   3534  HB  VAL A 243      22.963  59.042  38.089  1.00 -0.01           H
ATOM   3535 HG11 VAL A 243      21.299  61.039  37.955  1.00 -0.01           H
ATOM   3536 HG12 VAL A 243      20.623  59.488  38.563  1.00 -0.01           H
ATOM   3537 HG13 VAL A 243      21.183  60.812  39.702  1.00 -0.01           H
ATOM   3538 HG21 VAL A 243      23.964  61.397  39.754  1.00 -0.01           H
ATOM   3539 HG22 VAL A 243      24.831  60.379  38.726  1.00 -0.01           H
ATOM   3540 HG23 VAL A 243      23.523  61.463  38.048  1.00 -0.01           H
ATOM   3541  N   TYR A 244      22.486  56.530  39.351  1.00  0.01           N
ATOM   3542  CA  TYR A 244      21.840  55.255  39.259  1.00  0.01           C
ATOM   3543  C   TYR A 244      21.527  54.565  40.622  1.00  0.01           C
ATOM   3544  O   TYR A 244      20.454  54.035  40.846  1.00  0.01           O
ATOM   3545  CB  TYR A 244      22.521  54.283  38.284  1.00  0.01           C
ATOM   3546  CG  TYR A 244      23.042  54.893  36.978  1.00  0.01           C
ATOM   3547  CD1 TYR A 244      22.289  55.989  36.422  1.00  0.01           C
ATOM   3548  CD2 TYR A 244      24.085  54.275  36.222  1.00  0.01           C
ATOM   3549  CE1 TYR A 244      22.789  56.552  35.223  1.00  0.01           C
ATOM   3550  CE2 TYR A 244      24.420  54.796  34.938  1.00  0.01           C
ATOM   3551  CZ  TYR A 244      23.791  55.973  34.437  1.00  0.01           C
ATOM   3552  OH  TYR A 244      24.165  56.533  33.262  1.00  0.01           O
ATOM   3553  H   TYR A 244      23.397  56.584  38.919  1.00  0.01           H
ATOM   3554  HA  TYR A 244      20.864  55.482  38.830  1.00  0.01           H
ATOM   3555  HB2 TYR A 244      23.369  53.849  38.814  1.00  0.01           H
ATOM   3556  HB3 TYR A 244      21.762  53.504  38.204  1.00  0.01           H
ATOM   3557  HD1 TYR A 244      21.516  56.495  36.980  1.00  0.01           H
ATOM   3558  HD2 TYR A 244      24.598  53.386  36.558  1.00  0.01           H
ATOM   3559  HE1 TYR A 244      22.299  57.381  34.735  1.00  0.01           H
ATOM   3560  HE2 TYR A 244      25.258  54.414  34.374  1.00  0.01           H
ATOM   3561  HH  TYR A 244      23.384  56.767  32.755  1.00  0.01           H
ATOM   3562  N   SER A 245      22.452  54.654  41.630  1.00  0.01           N
ATOM   3563  CA  SER A 245      22.325  53.964  42.944  1.00  0.01           C
ATOM   3564  C   SER A 245      21.641  54.819  44.075  1.00  0.01           C
ATOM   3565  O   SER A 245      21.126  54.264  45.098  1.00  0.01           O
ATOM   3566  CB  SER A 245      23.698  53.507  43.394  1.00  0.01           C
ATOM   3567  OG  SER A 245      24.385  54.617  43.841  1.00  0.01           O
ATOM   3568  H   SER A 245      23.362  55.035  41.415  1.00  0.01           H
ATOM   3569  HA  SER A 245      21.688  53.082  42.870  1.00  0.01           H
ATOM   3570  HB2 SER A 245      23.698  52.787  44.212  1.00  0.01           H
ATOM   3571  HB3 SER A 245      24.258  53.006  42.604  1.00  0.01           H
ATOM   3572  HG  SER A 245      24.639  55.228  43.147  1.00  0.01           H
ATOM   3573  N   ARG A 246      21.584  56.163  43.914  1.00  0.03           N
ATOM   3574  CA  ARG A 246      21.082  57.119  44.957  1.00  0.03           C
ATOM   3575  C   ARG A 246      20.094  58.209  44.333  1.00  0.03           C
ATOM   3576  O   ARG A 246      20.007  59.236  45.009  1.00  0.03           O
ATOM   3577  CB  ARG A 246      22.285  57.710  45.684  1.00  0.03           C
ATOM   3578  CG  ARG A 246      23.015  56.634  46.569  1.00  0.03           C
ATOM   3579  CD  ARG A 246      23.950  57.354  47.633  1.00  0.03           C
ATOM   3580  NE  ARG A 246      25.219  57.867  47.057  1.00  0.03           N
ATOM   3581  CZ  ARG A 246      25.791  58.981  47.383  1.00  0.03           C
ATOM   3582  NH1 ARG A 246      25.354  59.835  48.322  1.00  0.03           N
ATOM   3583  NH2 ARG A 246      26.941  59.213  46.852  1.00  0.03           N
ATOM   3584  H   ARG A 246      21.963  56.637  43.107  1.00  0.03           H
ATOM   3585  HA  ARG A 246      20.491  56.621  45.725  1.00  0.03           H
ATOM   3586  HB2 ARG A 246      22.944  58.153  44.937  1.00  0.03           H
ATOM   3587  HB3 ARG A 246      21.922  58.470  46.376  1.00  0.03           H
ATOM   3588  HG2 ARG A 246      22.278  56.245  47.272  1.00  0.03           H
ATOM   3589  HG3 ARG A 246      23.541  55.898  45.962  1.00  0.03           H
ATOM   3590  HD2 ARG A 246      23.468  58.148  48.203  1.00  0.03           H
ATOM   3591  HD3 ARG A 246      24.308  56.569  48.299  1.00  0.03           H
ATOM   3592  HE  ARG A 246      25.617  57.305  46.319  1.00  0.03           H
ATOM   3593 HH11 ARG A 246      24.414  59.785  48.690  1.00  0.03           H
ATOM   3594 HH12 ARG A 246      25.909  60.662  48.489  1.00  0.03           H
ATOM   3595 HH21 ARG A 246      27.274  58.771  46.007  1.00  0.03           H
ATOM   3596 HH22 ARG A 246      27.354  60.128  46.963  1.00  0.03           H
ATOM   3597  N   ARG A 247      19.402  58.021  43.163  1.00  0.00           N
ATOM   3598  CA  ARG A 247      18.547  59.034  42.500  1.00  0.00           C
ATOM   3599  C   ARG A 247      17.684  59.907  43.442  1.00  0.00           C
ATOM   3600  O   ARG A 247      17.681  61.131  43.208  1.00  0.00           O
ATOM   3601  CB  ARG A 247      17.726  58.290  41.449  1.00  0.00           C
ATOM   3602  CG  ARG A 247      16.735  59.187  40.690  1.00  0.00           C
ATOM   3603  CD  ARG A 247      15.708  58.407  39.878  1.00  0.00           C
ATOM   3604  NE  ARG A 247      16.327  57.327  39.039  1.00  0.00           N
ATOM   3605  CZ  ARG A 247      16.064  57.047  37.783  1.00  0.00           C
ATOM   3606  NH1 ARG A 247      15.013  57.441  37.172  1.00  0.00           N
ATOM   3607  NH2 ARG A 247      16.905  56.286  37.166  1.00  0.00           N
ATOM   3608  H   ARG A 247      19.325  57.069  42.835  1.00  0.00           H
ATOM   3609  HA  ARG A 247      19.279  59.695  42.037  1.00  0.00           H
ATOM   3610  HB2 ARG A 247      18.383  57.832  40.710  1.00  0.00           H
ATOM   3611  HB3 ARG A 247      17.169  57.470  41.902  1.00  0.00           H
ATOM   3612  HG2 ARG A 247      16.106  59.797  41.338  1.00  0.00           H
ATOM   3613  HG3 ARG A 247      17.397  59.871  40.159  1.00  0.00           H
ATOM   3614  HD2 ARG A 247      14.986  57.961  40.562  1.00  0.00           H
ATOM   3615  HD3 ARG A 247      15.261  59.139  39.206  1.00  0.00           H
ATOM   3616  HE  ARG A 247      17.040  56.779  39.498  1.00  0.00           H
ATOM   3617 HH11 ARG A 247      14.296  58.061  37.523  1.00  0.00           H
ATOM   3618 HH12 ARG A 247      14.979  57.161  36.203  1.00  0.00           H
ATOM   3619 HH21 ARG A 247      17.653  55.890  37.718  1.00  0.00           H
ATOM   3620 HH22 ARG A 247      16.880  56.180  36.162  1.00  0.00           H
ATOM   3621  N   ALA A 248      17.078  59.394  44.524  1.00  0.00           N
ATOM   3622  CA  ALA A 248      16.267  60.116  45.480  1.00  0.00           C
ATOM   3623  C   ALA A 248      16.981  61.310  46.091  1.00  0.00           C
ATOM   3624  O   ALA A 248      16.333  62.324  46.237  1.00  0.00           O
ATOM   3625  CB  ALA A 248      15.755  59.170  46.566  1.00  0.00           C
ATOM   3626  H   ALA A 248      17.121  58.389  44.610  1.00  0.00           H
ATOM   3627  HA  ALA A 248      15.380  60.497  44.974  1.00  0.00           H
ATOM   3628  HB1 ALA A 248      16.585  58.906  47.222  1.00  0.00           H
ATOM   3629  HB2 ALA A 248      14.934  59.632  47.115  1.00  0.00           H
ATOM   3630  HB3 ALA A 248      15.402  58.214  46.180  1.00  0.00           H
ATOM   3631  N   GLU A 249      18.202  61.123  46.540  1.00  0.01           N
ATOM   3632  CA  GLU A 249      19.000  62.174  47.158  1.00  0.01           C
ATOM   3633  C   GLU A 249      19.274  63.398  46.191  1.00  0.01           C
ATOM   3634  O   GLU A 249      19.114  64.561  46.541  1.00  0.01           O
ATOM   3635  CB  GLU A 249      20.207  61.514  47.716  1.00  0.01           C
ATOM   3636  CG  GLU A 249      21.271  62.524  48.262  1.00  0.01           C
ATOM   3637  CD  GLU A 249      22.432  61.873  49.064  1.00  0.01           C
ATOM   3638  OE1 GLU A 249      22.423  60.626  49.293  1.00  0.01           O
ATOM   3639  OE2 GLU A 249      23.200  62.637  49.619  1.00  0.01           O
ATOM   3640  H   GLU A 249      18.601  60.275  46.164  1.00  0.01           H
ATOM   3641  HA  GLU A 249      18.365  62.612  47.928  1.00  0.01           H
ATOM   3642  HB2 GLU A 249      19.863  60.805  48.469  1.00  0.01           H
ATOM   3643  HB3 GLU A 249      20.782  60.967  46.968  1.00  0.01           H
ATOM   3644  HG2 GLU A 249      21.670  63.140  47.456  1.00  0.01           H
ATOM   3645  HG3 GLU A 249      20.703  63.145  48.954  1.00  0.01           H
ATOM   3646  N   PHE A 250      19.566  63.060  44.983  1.00  0.00           N
ATOM   3647  CA  PHE A 250      19.845  63.986  43.972  1.00  0.00           C
ATOM   3648  C   PHE A 250      18.697  64.913  43.613  1.00  0.00           C
ATOM   3649  O   PHE A 250      18.881  66.120  43.441  1.00  0.00           O
ATOM   3650  CB  PHE A 250      20.483  63.333  42.711  1.00  0.00           C
ATOM   3651  CG  PHE A 250      21.791  62.680  42.852  1.00  0.00           C
ATOM   3652  CD1 PHE A 250      22.878  63.468  42.824  1.00  0.00           C
ATOM   3653  CD2 PHE A 250      21.855  61.286  43.045  1.00  0.00           C
ATOM   3654  CE1 PHE A 250      24.070  62.931  43.114  1.00  0.00           C
ATOM   3655  CE2 PHE A 250      23.080  60.752  43.327  1.00  0.00           C
ATOM   3656  CZ  PHE A 250      24.231  61.544  43.361  1.00  0.00           C
ATOM   3657  H   PHE A 250      19.766  62.081  44.832  1.00  0.00           H
ATOM   3658  HA  PHE A 250      20.584  64.659  44.407  1.00  0.00           H
ATOM   3659  HB2 PHE A 250      19.783  62.523  42.505  1.00  0.00           H
ATOM   3660  HB3 PHE A 250      20.375  63.980  41.841  1.00  0.00           H
ATOM   3661  HD1 PHE A 250      22.724  64.480  42.479  1.00  0.00           H
ATOM   3662  HD2 PHE A 250      20.934  60.729  43.129  1.00  0.00           H
ATOM   3663  HE1 PHE A 250      24.963  63.539  43.097  1.00  0.00           H
ATOM   3664  HE2 PHE A 250      23.136  59.705  43.587  1.00  0.00           H
ATOM   3665  HZ  PHE A 250      25.125  60.981  43.586  1.00  0.00           H
ATOM   3666  N   THR A 251      17.483  64.341  43.542  1.00  0.00           N
ATOM   3667  CA  THR A 251      16.250  65.203  43.301  1.00  0.00           C
ATOM   3668  C   THR A 251      16.009  66.041  44.555  1.00  0.00           C
ATOM   3669  O   THR A 251      15.493  67.139  44.390  1.00  0.00           O
ATOM   3670  CB  THR A 251      14.993  64.399  42.921  1.00  0.00           C
ATOM   3671  CG2 THR A 251      15.321  63.740  41.583  1.00  0.00           C
ATOM   3672  OG1 THR A 251      14.609  63.463  43.886  1.00  0.00           O
ATOM   3673  H   THR A 251      17.467  63.333  43.482  1.00  0.00           H
ATOM   3674  HA  THR A 251      16.429  66.008  42.588  1.00  0.00           H
ATOM   3675  HB  THR A 251      14.170  65.053  42.632  1.00  0.00           H
ATOM   3676  HG1 THR A 251      14.011  63.903  44.496  1.00  0.00           H
ATOM   3677 HG21 THR A 251      15.813  64.439  40.906  1.00  0.00           H
ATOM   3678 HG22 THR A 251      16.016  62.913  41.730  1.00  0.00           H
ATOM   3679 HG23 THR A 251      14.442  63.367  41.057  1.00  0.00           H
ATOM   3680  N   GLU A 252      16.317  65.649  45.804  1.00  0.00           N
ATOM   3681  CA  GLU A 252      16.143  66.526  46.967  1.00  0.00           C
ATOM   3682  C   GLU A 252      17.191  67.618  47.083  1.00  0.00           C
ATOM   3683  O   GLU A 252      16.840  68.707  47.550  1.00  0.00           O
ATOM   3684  CB  GLU A 252      16.154  65.653  48.209  1.00  0.00           C
ATOM   3685  CG  GLU A 252      16.025  66.504  49.561  1.00  0.00           C
ATOM   3686  CD  GLU A 252      16.118  65.597  50.727  1.00  0.00           C
ATOM   3687  OE1 GLU A 252      16.355  64.405  50.540  1.00  0.00           O
ATOM   3688  OE2 GLU A 252      15.982  66.090  51.869  1.00  0.00           O
ATOM   3689  H   GLU A 252      16.601  64.686  45.920  1.00  0.00           H
ATOM   3690  HA  GLU A 252      15.174  67.026  46.963  1.00  0.00           H
ATOM   3691  HB2 GLU A 252      15.395  64.889  48.039  1.00  0.00           H
ATOM   3692  HB3 GLU A 252      17.093  65.116  48.343  1.00  0.00           H
ATOM   3693  HG2 GLU A 252      16.807  67.253  49.684  1.00  0.00           H
ATOM   3694  HG3 GLU A 252      15.051  66.992  49.557  1.00  0.00           H
ATOM   3695  N   ARG A 253      18.339  67.497  46.457  1.00  0.01           N
ATOM   3696  CA  ARG A 253      19.311  68.565  46.298  1.00  0.01           C
ATOM   3697  C   ARG A 253      19.247  69.374  45.015  1.00  0.01           C
ATOM   3698  O   ARG A 253      19.757  70.509  45.000  1.00  0.01           O
ATOM   3699  CB  ARG A 253      20.754  68.016  46.425  1.00  0.01           C
ATOM   3700  CG  ARG A 253      21.539  68.625  47.560  1.00  0.01           C
ATOM   3701  CD  ARG A 253      21.712  70.173  47.451  1.00  0.01           C
ATOM   3702  NE  ARG A 253      22.688  70.724  48.429  1.00  0.01           N
ATOM   3703  CZ  ARG A 253      23.192  71.942  48.564  1.00  0.01           C
ATOM   3704  NH1 ARG A 253      22.971  72.740  47.598  1.00  0.01           N
ATOM   3705  NH2 ARG A 253      23.925  72.255  49.561  1.00  0.01           N
ATOM   3706  H   ARG A 253      18.486  66.606  46.006  1.00  0.01           H
ATOM   3707  HA  ARG A 253      19.199  69.307  47.088  1.00  0.01           H
ATOM   3708  HB2 ARG A 253      20.743  66.931  46.529  1.00  0.01           H
ATOM   3709  HB3 ARG A 253      21.285  68.289  45.513  1.00  0.01           H
ATOM   3710  HG2 ARG A 253      20.932  68.368  48.428  1.00  0.01           H
ATOM   3711  HG3 ARG A 253      22.543  68.213  47.662  1.00  0.01           H
ATOM   3712  HD2 ARG A 253      21.924  70.494  46.431  1.00  0.01           H
ATOM   3713  HD3 ARG A 253      20.746  70.641  47.637  1.00  0.01           H
ATOM   3714  HE  ARG A 253      22.746  70.104  49.224  1.00  0.01           H
ATOM   3715 HH11 ARG A 253      22.282  72.473  46.909  1.00  0.01           H
ATOM   3716 HH12 ARG A 253      23.451  73.628  47.620  1.00  0.01           H
ATOM   3717 HH21 ARG A 253      24.113  71.517  50.224  1.00  0.01           H
ATOM   3718 HH22 ARG A 253      24.346  73.165  49.679  1.00  0.01           H
ATOM   3719  N   PHE A 254      18.583  68.980  43.958  1.00  0.01           N
ATOM   3720  CA  PHE A 254      18.570  69.684  42.654  1.00  0.01           C
ATOM   3721  C   PHE A 254      17.258  69.776  41.916  1.00  0.01           C
ATOM   3722  O   PHE A 254      17.194  70.348  40.867  1.00  0.01           O
ATOM   3723  CB  PHE A 254      19.625  69.191  41.645  1.00  0.01           C
ATOM   3724  CG  PHE A 254      20.983  69.093  42.229  1.00  0.01           C
ATOM   3725  CD1 PHE A 254      21.713  70.262  42.509  1.00  0.01           C
ATOM   3726  CD2 PHE A 254      21.549  67.885  42.624  1.00  0.01           C
ATOM   3727  CE1 PHE A 254      22.942  70.214  43.181  1.00  0.01           C
ATOM   3728  CE2 PHE A 254      22.820  67.767  43.265  1.00  0.01           C
ATOM   3729  CZ  PHE A 254      23.477  68.945  43.557  1.00  0.01           C
ATOM   3730  H   PHE A 254      18.281  68.016  43.981  1.00  0.01           H
ATOM   3731  HA  PHE A 254      18.759  70.748  42.790  1.00  0.01           H
ATOM   3732  HB2 PHE A 254      19.399  68.197  41.259  1.00  0.01           H
ATOM   3733  HB3 PHE A 254      19.782  69.877  40.812  1.00  0.01           H
ATOM   3734  HD1 PHE A 254      21.307  71.234  42.269  1.00  0.01           H
ATOM   3735  HD2 PHE A 254      20.990  66.998  42.362  1.00  0.01           H
ATOM   3736  HE1 PHE A 254      23.428  71.144  43.438  1.00  0.01           H
ATOM   3737  HE2 PHE A 254      23.146  66.773  43.531  1.00  0.01           H
ATOM   3738  HZ  PHE A 254      24.462  68.841  43.989  1.00  0.01           H
ATOM   3739  N   GLY A 255      16.217  69.119  42.403  1.00  0.00           N
ATOM   3740  CA  GLY A 255      14.966  68.990  41.597  1.00  0.00           C
ATOM   3741  C   GLY A 255      14.991  67.787  40.537  1.00  0.00           C
ATOM   3742  O   GLY A 255      16.093  67.217  40.276  1.00  0.00           O
ATOM   3743  H   GLY A 255      16.279  68.728  43.332  1.00  0.00           H
ATOM   3744  HA2 GLY A 255      14.211  68.684  42.322  1.00  0.00           H
ATOM   3745  HA3 GLY A 255      14.519  69.883  41.161  1.00  0.00           H
ATOM   3746  N   ALA A 256      13.875  67.384  40.086  1.00  0.00           N
ATOM   3747  CA  ALA A 256      13.727  66.247  39.209  1.00  0.00           C
ATOM   3748  C   ALA A 256      14.307  66.582  37.821  1.00  0.00           C
ATOM   3749  O   ALA A 256      15.101  65.835  37.271  1.00  0.00           O
ATOM   3750  CB  ALA A 256      12.249  65.823  39.184  1.00  0.00           C
ATOM   3751  H   ALA A 256      13.104  67.930  40.444  1.00  0.00           H
ATOM   3752  HA  ALA A 256      14.296  65.364  39.499  1.00  0.00           H
ATOM   3753  HB1 ALA A 256      11.669  66.600  38.686  1.00  0.00           H
ATOM   3754  HB2 ALA A 256      12.184  64.955  38.528  1.00  0.00           H
ATOM   3755  HB3 ALA A 256      11.861  65.742  40.199  1.00  0.00           H
ATOM   3756  N   GLU A 257      14.042  67.802  37.303  1.00  0.01           N
ATOM   3757  CA  GLU A 257      14.305  68.209  35.940  1.00  0.01           C
ATOM   3758  C   GLU A 257      15.816  68.175  35.667  1.00  0.01           C
ATOM   3759  O   GLU A 257      16.242  68.037  34.550  1.00  0.01           O
ATOM   3760  CB  GLU A 257      13.664  69.605  35.625  1.00  0.01           C
ATOM   3761  CG  GLU A 257      13.791  69.927  34.147  1.00  0.01           C
ATOM   3762  CD  GLU A 257      13.120  71.218  33.811  1.00  0.01           C
ATOM   3763  OE1 GLU A 257      13.274  71.650  32.680  1.00  0.01           O
ATOM   3764  OE2 GLU A 257      12.402  71.834  34.622  1.00  0.01           O
ATOM   3765  H   GLU A 257      13.534  68.510  37.812  1.00  0.01           H
ATOM   3766  HA  GLU A 257      13.887  67.564  35.167  1.00  0.01           H
ATOM   3767  HB2 GLU A 257      12.649  69.574  36.022  1.00  0.01           H
ATOM   3768  HB3 GLU A 257      14.137  70.417  36.175  1.00  0.01           H
ATOM   3769  HG2 GLU A 257      14.843  69.952  33.865  1.00  0.01           H
ATOM   3770  HG3 GLU A 257      13.247  69.090  33.710  1.00  0.01           H
ATOM   3771  N   PHE A 258      16.653  68.525  36.665  1.00  0.01           N
ATOM   3772  CA  PHE A 258      18.131  68.422  36.460  1.00  0.01           C
ATOM   3773  C   PHE A 258      18.629  66.973  36.448  1.00  0.01           C
ATOM   3774  O   PHE A 258      19.440  66.556  35.680  1.00  0.01           O
ATOM   3775  CB  PHE A 258      18.876  69.223  37.546  1.00  0.01           C
ATOM   3776  CG  PHE A 258      20.410  69.009  37.626  1.00  0.01           C
ATOM   3777  CD1 PHE A 258      21.337  69.761  36.856  1.00  0.01           C
ATOM   3778  CD2 PHE A 258      20.915  68.000  38.489  1.00  0.01           C
ATOM   3779  CE1 PHE A 258      22.723  69.531  36.942  1.00  0.01           C
ATOM   3780  CE2 PHE A 258      22.302  67.767  38.567  1.00  0.01           C
ATOM   3781  CZ  PHE A 258      23.234  68.500  37.774  1.00  0.01           C
ATOM   3782  H   PHE A 258      16.224  68.560  37.579  1.00  0.01           H
ATOM   3783  HA  PHE A 258      18.433  68.815  35.490  1.00  0.01           H
ATOM   3784  HB2 PHE A 258      18.580  70.250  37.334  1.00  0.01           H
ATOM   3785  HB3 PHE A 258      18.459  69.032  38.535  1.00  0.01           H
ATOM   3786  HD1 PHE A 258      20.978  70.489  36.142  1.00  0.01           H
ATOM   3787  HD2 PHE A 258      20.329  67.350  39.121  1.00  0.01           H
ATOM   3788  HE1 PHE A 258      23.395  70.109  36.324  1.00  0.01           H
ATOM   3789  HE2 PHE A 258      22.608  67.002  39.264  1.00  0.01           H
ATOM   3790  HZ  PHE A 258      24.297  68.342  37.885  1.00  0.01           H
ATOM   3791  N   VAL A 259      18.107  66.124  37.395  1.00  0.00           N
ATOM   3792  CA  VAL A 259      18.447  64.719  37.547  1.00  0.00           C
ATOM   3793  C   VAL A 259      18.020  63.804  36.377  1.00  0.00           C
ATOM   3794  O   VAL A 259      18.864  63.214  35.753  1.00  0.00           O
ATOM   3795  CB  VAL A 259      17.914  64.181  38.859  1.00  0.00           C
ATOM   3796  CG1 VAL A 259      18.041  62.675  39.059  1.00  0.00           C
ATOM   3797  CG2 VAL A 259      18.698  64.815  39.959  1.00  0.00           C
ATOM   3798  H   VAL A 259      17.319  66.486  37.915  1.00  0.00           H
ATOM   3799  HA  VAL A 259      19.534  64.691  37.631  1.00  0.00           H
ATOM   3800  HB  VAL A 259      16.869  64.461  38.996  1.00  0.00           H
ATOM   3801 HG11 VAL A 259      17.200  62.172  38.581  1.00  0.00           H
ATOM   3802 HG12 VAL A 259      18.978  62.243  38.708  1.00  0.00           H
ATOM   3803 HG13 VAL A 259      17.968  62.321  40.088  1.00  0.00           H
ATOM   3804 HG21 VAL A 259      18.553  65.896  39.964  1.00  0.00           H
ATOM   3805 HG22 VAL A 259      18.224  64.401  40.849  1.00  0.00           H
ATOM   3806 HG23 VAL A 259      19.767  64.637  39.844  1.00  0.00           H
ATOM   3807  N   ASP A 260      16.761  63.889  35.930  1.00  0.01           N
ATOM   3808  CA  ASP A 260      16.290  63.412  34.661  1.00  0.01           C
ATOM   3809  C   ASP A 260      17.136  63.846  33.494  1.00  0.01           C
ATOM   3810  O   ASP A 260      17.240  63.104  32.480  1.00  0.01           O
ATOM   3811  CB  ASP A 260      14.806  63.812  34.527  1.00  0.01           C
ATOM   3812  CG  ASP A 260      13.866  62.974  35.325  1.00  0.01           C
ATOM   3813  OD1 ASP A 260      14.245  61.891  35.796  1.00  0.01           O
ATOM   3814  OD2 ASP A 260      12.694  63.375  35.542  1.00  0.01           O
ATOM   3815  H   ASP A 260      16.216  64.600  36.396  1.00  0.01           H
ATOM   3816  HA  ASP A 260      16.254  62.322  34.648  1.00  0.01           H
ATOM   3817  HB2 ASP A 260      14.649  64.874  34.718  1.00  0.01           H
ATOM   3818  HB3 ASP A 260      14.489  63.626  33.501  1.00  0.01           H
ATOM   3819  N   GLY A 261      17.720  65.062  33.622  1.00  0.00           N
ATOM   3820  CA  GLY A 261      18.524  65.646  32.532  1.00  0.00           C
ATOM   3821  C   GLY A 261      19.948  65.027  32.439  1.00  0.00           C
ATOM   3822  O   GLY A 261      20.440  64.944  31.343  1.00  0.00           O
ATOM   3823  H   GLY A 261      17.823  65.534  34.509  1.00  0.00           H
ATOM   3824  HA2 GLY A 261      18.088  65.510  31.542  1.00  0.00           H
ATOM   3825  HA3 GLY A 261      18.727  66.693  32.758  1.00  0.00           H
ATOM   3826  N   LEU A 262      20.533  64.498  33.547  1.00 -0.03           N
ATOM   3827  CA  LEU A 262      21.687  63.622  33.375  1.00 -0.03           C
ATOM   3828  C   LEU A 262      21.345  62.223  32.959  1.00 -0.03           C
ATOM   3829  O   LEU A 262      22.100  61.719  32.156  1.00 -0.03           O
ATOM   3830  CB  LEU A 262      22.478  63.666  34.633  1.00 -0.03           C
ATOM   3831  CG  LEU A 262      23.283  64.929  35.008  1.00 -0.03           C
ATOM   3832  CD1 LEU A 262      23.597  64.794  36.539  1.00 -0.03           C
ATOM   3833  CD2 LEU A 262      24.594  64.934  34.283  1.00 -0.03           C
ATOM   3834  H   LEU A 262      20.229  64.763  34.473  1.00 -0.03           H
ATOM   3835  HA  LEU A 262      22.433  64.005  32.678  1.00 -0.03           H
ATOM   3836  HB2 LEU A 262      21.866  63.251  35.434  1.00 -0.03           H
ATOM   3837  HB3 LEU A 262      23.163  62.843  34.427  1.00 -0.03           H
ATOM   3838  HG  LEU A 262      22.708  65.846  34.880  1.00 -0.03           H
ATOM   3839 HD11 LEU A 262      24.010  63.808  36.752  1.00 -0.03           H
ATOM   3840 HD12 LEU A 262      24.442  65.422  36.824  1.00 -0.03           H
ATOM   3841 HD13 LEU A 262      22.713  64.953  37.156  1.00 -0.03           H
ATOM   3842 HD21 LEU A 262      25.044  65.887  34.561  1.00 -0.03           H
ATOM   3843 HD22 LEU A 262      25.206  64.128  34.689  1.00 -0.03           H
ATOM   3844 HD23 LEU A 262      24.500  64.786  33.207  1.00 -0.03           H
ATOM   3845  N   LEU A 263      20.256  61.665  33.468  1.00  0.01           N
ATOM   3846  CA  LEU A 263      19.797  60.312  33.175  1.00  0.01           C
ATOM   3847  C   LEU A 263      19.441  60.010  31.726  1.00  0.01           C
ATOM   3848  O   LEU A 263      19.647  58.909  31.206  1.00  0.01           O
ATOM   3849  CB  LEU A 263      18.477  60.013  33.907  1.00  0.01           C
ATOM   3850  CG  LEU A 263      18.676  59.916  35.394  1.00  0.01           C
ATOM   3851  CD1 LEU A 263      17.449  60.137  36.316  1.00  0.01           C
ATOM   3852  CD2 LEU A 263      19.322  58.554  35.793  1.00  0.01           C
ATOM   3853  H   LEU A 263      19.796  62.120  34.244  1.00  0.01           H
ATOM   3854  HA  LEU A 263      20.537  59.549  33.417  1.00  0.01           H
ATOM   3855  HB2 LEU A 263      17.773  60.811  33.672  1.00  0.01           H
ATOM   3856  HB3 LEU A 263      18.077  59.068  33.541  1.00  0.01           H
ATOM   3857  HG  LEU A 263      19.369  60.737  35.576  1.00  0.01           H
ATOM   3858 HD11 LEU A 263      16.800  59.262  36.312  1.00  0.01           H
ATOM   3859 HD12 LEU A 263      17.571  60.195  37.398  1.00  0.01           H
ATOM   3860 HD13 LEU A 263      16.823  60.971  35.998  1.00  0.01           H
ATOM   3861 HD21 LEU A 263      20.210  58.391  35.181  1.00  0.01           H
ATOM   3862 HD22 LEU A 263      19.598  58.567  36.847  1.00  0.01           H
ATOM   3863 HD23 LEU A 263      18.539  57.796  35.794  1.00  0.01           H
ATOM   3864  N   ALA A 264      18.987  61.032  31.023  1.00  0.01           N
ATOM   3865  CA  ALA A 264      18.790  61.124  29.579  1.00  0.01           C
ATOM   3866  C   ALA A 264      20.131  61.227  28.790  1.00  0.01           C
ATOM   3867  O   ALA A 264      20.098  60.968  27.624  1.00  0.01           O
ATOM   3868  CB  ALA A 264      17.843  62.275  29.383  1.00  0.01           C
ATOM   3869  H   ALA A 264      18.578  61.814  31.515  1.00  0.01           H
ATOM   3870  HA  ALA A 264      18.240  60.260  29.206  1.00  0.01           H
ATOM   3871  HB1 ALA A 264      17.679  62.260  28.306  1.00  0.01           H
ATOM   3872  HB2 ALA A 264      16.926  62.031  29.919  1.00  0.01           H
ATOM   3873  HB3 ALA A 264      18.269  63.217  29.729  1.00  0.01           H
ATOM   3874  N   GLY A 265      21.295  61.582  29.387  1.00  0.00           N
ATOM   3875  CA  GLY A 265      22.519  62.088  28.696  1.00  0.00           C
ATOM   3876  C   GLY A 265      23.748  61.171  28.842  1.00  0.00           C
ATOM   3877  O   GLY A 265      24.470  61.125  27.891  1.00  0.00           O
ATOM   3878  H   GLY A 265      21.331  61.669  30.393  1.00  0.00           H
ATOM   3879  HA2 GLY A 265      22.254  62.270  27.655  1.00  0.00           H
ATOM   3880  HA3 GLY A 265      22.789  63.044  29.145  1.00  0.00           H
ATOM   3881  N   LEU A 266      23.876  60.511  30.031  1.00 -0.06           N
ATOM   3882  CA  LEU A 266      25.147  59.987  30.492  1.00 -0.06           C
ATOM   3883  C   LEU A 266      25.637  58.765  29.719  1.00 -0.06           C
ATOM   3884  O   LEU A 266      26.870  58.582  29.526  1.00 -0.06           O
ATOM   3885  CB  LEU A 266      25.069  59.547  31.952  1.00 -0.06           C
ATOM   3886  CG  LEU A 266      25.149  60.768  32.922  1.00 -0.06           C
ATOM   3887  CD1 LEU A 266      24.829  60.342  34.355  1.00 -0.06           C
ATOM   3888  CD2 LEU A 266      26.561  61.412  33.120  1.00 -0.06           C
ATOM   3889  H   LEU A 266      23.149  60.642  30.721  1.00 -0.06           H
ATOM   3890  HA  LEU A 266      25.865  60.785  30.301  1.00 -0.06           H
ATOM   3891  HB2 LEU A 266      24.258  58.827  32.057  1.00 -0.06           H
ATOM   3892  HB3 LEU A 266      26.034  59.089  32.165  1.00 -0.06           H
ATOM   3893  HG  LEU A 266      24.587  61.608  32.512  1.00 -0.06           H
ATOM   3894 HD11 LEU A 266      25.714  59.885  34.798  1.00 -0.06           H
ATOM   3895 HD12 LEU A 266      24.598  61.282  34.855  1.00 -0.06           H
ATOM   3896 HD13 LEU A 266      23.911  59.754  34.362  1.00 -0.06           H
ATOM   3897 HD21 LEU A 266      26.876  61.833  32.165  1.00 -0.06           H
ATOM   3898 HD22 LEU A 266      26.550  62.299  33.753  1.00 -0.06           H
ATOM   3899 HD23 LEU A 266      27.322  60.668  33.357  1.00 -0.06           H
ATOM   3900  N   GLY A 267      24.678  57.989  29.174  1.00  0.00           N
ATOM   3901  CA  GLY A 267      24.924  56.768  28.437  1.00  0.00           C
ATOM   3902  C   GLY A 267      25.581  57.016  27.069  1.00  0.00           C
ATOM   3903  O   GLY A 267      26.661  56.532  26.835  1.00  0.00           O
ATOM   3904  H   GLY A 267      23.703  58.247  29.234  1.00  0.00           H
ATOM   3905  HA2 GLY A 267      25.595  56.052  28.912  1.00  0.00           H
ATOM   3906  HA3 GLY A 267      23.938  56.325  28.292  1.00  0.00           H
ATOM   3907  N   SER A 268      25.062  57.979  26.295  1.00  0.00           N
ATOM   3908  CA  SER A 268      25.571  58.490  24.925  1.00  0.00           C
ATOM   3909  C   SER A 268      26.849  59.366  25.109  1.00  0.00           C
ATOM   3910  O   SER A 268      27.757  59.372  24.251  1.00  0.00           O
ATOM   3911  CB  SER A 268      24.395  59.174  24.203  1.00  0.00           C
ATOM   3912  OG  SER A 268      24.937  59.865  23.095  1.00  0.00           O
ATOM   3913  H   SER A 268      24.167  58.338  26.596  1.00  0.00           H
ATOM   3914  HA  SER A 268      25.860  57.600  24.367  1.00  0.00           H
ATOM   3915  HB2 SER A 268      23.635  58.477  23.850  1.00  0.00           H
ATOM   3916  HB3 SER A 268      23.948  59.875  24.908  1.00  0.00           H
ATOM   3917  HG  SER A 268      25.591  59.260  22.738  1.00  0.00           H
ATOM   3918  N   ALA A 269      26.956  60.101  26.247  1.00 -0.09           N
ATOM   3919  CA  ALA A 269      28.049  60.808  26.670  1.00 -0.09           C
ATOM   3920  C   ALA A 269      29.259  59.912  27.018  1.00 -0.09           C
ATOM   3921  O   ALA A 269      30.425  60.199  26.610  1.00 -0.09           O
ATOM   3922  CB  ALA A 269      27.642  61.702  27.839  1.00 -0.09           C
ATOM   3923  H   ALA A 269      26.133  60.001  26.825  1.00 -0.09           H
ATOM   3924  HA  ALA A 269      28.317  61.485  25.859  1.00 -0.09           H
ATOM   3925  HB1 ALA A 269      27.200  61.181  28.689  1.00 -0.09           H
ATOM   3926  HB2 ALA A 269      28.516  62.325  28.025  1.00 -0.09           H
ATOM   3927  HB3 ALA A 269      26.868  62.374  27.467  1.00 -0.09           H
ATOM   3928  N   GLN A 270      29.016  58.677  27.477  1.00  0.01           N
ATOM   3929  CA  GLN A 270      30.092  57.705  27.754  1.00  0.01           C
ATOM   3930  C   GLN A 270      30.652  57.154  26.403  1.00  0.01           C
ATOM   3931  O   GLN A 270      31.875  57.143  26.091  1.00  0.01           O
ATOM   3932  CB  GLN A 270      29.700  56.674  28.847  1.00  0.01           C
ATOM   3933  CG  GLN A 270      30.954  56.028  29.392  1.00  0.01           C
ATOM   3934  CD  GLN A 270      31.952  56.928  30.125  1.00  0.01           C
ATOM   3935  NE2 GLN A 270      33.262  56.667  30.091  1.00  0.01           N
ATOM   3936  OE1 GLN A 270      31.606  57.940  30.682  1.00  0.01           O
ATOM   3937  H   GLN A 270      28.130  58.544  27.944  1.00  0.01           H
ATOM   3938  HA  GLN A 270      30.891  58.324  28.163  1.00  0.01           H
ATOM   3939  HB2 GLN A 270      29.287  57.257  29.669  1.00  0.01           H
ATOM   3940  HB3 GLN A 270      29.034  55.881  28.506  1.00  0.01           H
ATOM   3941  HG2 GLN A 270      30.663  55.315  30.164  1.00  0.01           H
ATOM   3942  HG3 GLN A 270      31.427  55.467  28.586  1.00  0.01           H
ATOM   3943 HE21 GLN A 270      33.867  57.149  30.741  1.00  0.01           H
ATOM   3944 HE22 GLN A 270      33.536  55.811  29.631  1.00  0.01           H
ATOM   3945  N   GLU A 271      29.845  56.762  25.464  1.00  0.00           N
ATOM   3946  CA  GLU A 271      30.263  56.475  24.113  1.00  0.00           C
ATOM   3947  C   GLU A 271      31.009  57.682  23.356  1.00  0.00           C
ATOM   3948  O   GLU A 271      32.056  57.420  22.796  1.00  0.00           O
ATOM   3949  CB  GLU A 271      29.047  55.968  23.219  1.00  0.00           C
ATOM   3950  CG  GLU A 271      28.388  54.626  23.666  1.00  0.00           C
ATOM   3951  CD  GLU A 271      29.284  53.442  23.454  1.00  0.00           C
ATOM   3952  OE1 GLU A 271      30.509  53.523  23.239  1.00  0.00           O
ATOM   3953  OE2 GLU A 271      28.809  52.311  23.521  1.00  0.00           O
ATOM   3954  H   GLU A 271      28.893  56.503  25.680  1.00  0.00           H
ATOM   3955  HA  GLU A 271      30.934  55.623  24.225  1.00  0.00           H
ATOM   3956  HB2 GLU A 271      28.373  56.822  23.143  1.00  0.00           H
ATOM   3957  HB3 GLU A 271      29.412  55.711  22.225  1.00  0.00           H
ATOM   3958  HG2 GLU A 271      28.024  54.746  24.686  1.00  0.00           H
ATOM   3959  HG3 GLU A 271      27.449  54.478  23.134  1.00  0.00           H
ATOM   3960  N   THR A 272      30.762  58.921  23.692  1.00 -0.03           N
ATOM   3961  CA  THR A 272      31.613  60.041  23.201  1.00 -0.03           C
ATOM   3962  C   THR A 272      33.105  59.912  23.736  1.00 -0.03           C
ATOM   3963  O   THR A 272      34.039  60.125  23.010  1.00 -0.03           O
ATOM   3964  CB  THR A 272      30.952  61.291  23.598  1.00 -0.03           C
ATOM   3965  CG2 THR A 272      31.778  62.461  23.030  1.00 -0.03           C
ATOM   3966  OG1 THR A 272      29.632  61.496  23.138  1.00 -0.03           O
ATOM   3967  H   THR A 272      29.813  59.074  24.002  1.00 -0.03           H
ATOM   3968  HA  THR A 272      31.673  60.112  22.115  1.00 -0.03           H
ATOM   3969  HB  THR A 272      30.927  61.264  24.687  1.00 -0.03           H
ATOM   3970  HG1 THR A 272      29.073  60.942  23.687  1.00 -0.03           H
ATOM   3971 HG21 THR A 272      31.299  63.411  23.266  1.00 -0.03           H
ATOM   3972 HG22 THR A 272      32.712  62.593  23.574  1.00 -0.03           H
ATOM   3973 HG23 THR A 272      31.834  62.281  21.956  1.00 -0.03           H
ATOM   3974  N   VAL A 273      33.275  59.523  24.957  1.00 -0.14           N
ATOM   3975  CA  VAL A 273      34.565  59.233  25.589  1.00 -0.14           C
ATOM   3976  C   VAL A 273      35.216  57.946  25.058  1.00 -0.14           C
ATOM   3977  O   VAL A 273      36.391  57.922  24.672  1.00 -0.14           O
ATOM   3978  CB  VAL A 273      34.428  59.204  27.123  1.00 -0.14           C
ATOM   3979  CG1 VAL A 273      35.691  58.948  27.884  1.00 -0.14           C
ATOM   3980  CG2 VAL A 273      33.859  60.561  27.567  1.00 -0.14           C
ATOM   3981  H   VAL A 273      32.525  59.489  25.633  1.00 -0.14           H
ATOM   3982  HA  VAL A 273      35.261  60.039  25.358  1.00 -0.14           H
ATOM   3983  HB  VAL A 273      33.772  58.367  27.364  1.00 -0.14           H
ATOM   3984 HG11 VAL A 273      36.110  57.942  27.887  1.00 -0.14           H
ATOM   3985 HG12 VAL A 273      36.463  59.674  27.630  1.00 -0.14           H
ATOM   3986 HG13 VAL A 273      35.481  59.050  28.949  1.00 -0.14           H
ATOM   3987 HG21 VAL A 273      33.603  60.455  28.621  1.00 -0.14           H
ATOM   3988 HG22 VAL A 273      34.528  61.418  27.488  1.00 -0.14           H
ATOM   3989 HG23 VAL A 273      32.901  60.764  27.086  1.00 -0.14           H
ATOM   3990  N   ILE A 274      34.433  56.911  24.881  1.00  0.01           N
ATOM   3991  CA  ILE A 274      34.972  55.739  24.184  1.00  0.01           C
ATOM   3992  C   ILE A 274      35.476  55.961  22.741  1.00  0.01           C
ATOM   3993  O   ILE A 274      36.561  55.479  22.493  1.00  0.01           O
ATOM   3994  CB  ILE A 274      34.042  54.454  24.316  1.00  0.01           C
ATOM   3995  CG1 ILE A 274      33.747  54.054  25.729  1.00  0.01           C
ATOM   3996  CG2 ILE A 274      34.586  53.179  23.599  1.00  0.01           C
ATOM   3997  CD1 ILE A 274      32.388  53.546  26.040  1.00  0.01           C
ATOM   3998  H   ILE A 274      33.467  56.872  25.172  1.00  0.01           H
ATOM   3999  HA  ILE A 274      35.923  55.531  24.673  1.00  0.01           H
ATOM   4000  HB  ILE A 274      33.132  54.751  23.795  1.00  0.01           H
ATOM   4001 HG12 ILE A 274      34.445  53.266  26.010  1.00  0.01           H
ATOM   4002 HG13 ILE A 274      33.934  54.934  26.345  1.00  0.01           H
ATOM   4003 HG21 ILE A 274      35.597  52.886  23.883  1.00  0.01           H
ATOM   4004 HG22 ILE A 274      34.003  52.259  23.642  1.00  0.01           H
ATOM   4005 HG23 ILE A 274      34.789  53.328  22.538  1.00  0.01           H
ATOM   4006 HD11 ILE A 274      32.504  53.181  27.061  1.00  0.01           H
ATOM   4007 HD12 ILE A 274      31.628  54.325  26.003  1.00  0.01           H
ATOM   4008 HD13 ILE A 274      32.123  52.789  25.302  1.00  0.01           H
ATOM   4009  N   ARG A 275      34.732  56.615  21.827  1.00  0.02           N
ATOM   4010  CA  ARG A 275      34.999  56.620  20.364  1.00  0.02           C
ATOM   4011  C   ARG A 275      35.464  57.952  19.839  1.00  0.02           C
ATOM   4012  O   ARG A 275      36.035  58.059  18.746  1.00  0.02           O
ATOM   4013  CB  ARG A 275      33.872  55.993  19.593  1.00  0.02           C
ATOM   4014  CG  ARG A 275      33.551  54.551  20.108  1.00  0.02           C
ATOM   4015  CD  ARG A 275      32.291  54.401  20.980  1.00  0.02           C
ATOM   4016  NE  ARG A 275      31.045  54.812  20.333  1.00  0.02           N
ATOM   4017  CZ  ARG A 275      30.340  54.089  19.465  1.00  0.02           C
ATOM   4018  NH1 ARG A 275      30.587  52.872  19.034  1.00  0.02           N
ATOM   4019  NH2 ARG A 275      29.226  54.630  19.060  1.00  0.02           N
ATOM   4020  H   ARG A 275      33.784  56.816  22.110  1.00  0.02           H
ATOM   4021  HA  ARG A 275      35.850  55.985  20.118  1.00  0.02           H
ATOM   4022  HB2 ARG A 275      33.045  56.678  19.781  1.00  0.02           H
ATOM   4023  HB3 ARG A 275      34.123  55.944  18.533  1.00  0.02           H
ATOM   4024  HG2 ARG A 275      33.282  53.842  19.324  1.00  0.02           H
ATOM   4025  HG3 ARG A 275      34.440  54.064  20.506  1.00  0.02           H
ATOM   4026  HD2 ARG A 275      32.212  53.354  21.273  1.00  0.02           H
ATOM   4027  HD3 ARG A 275      32.461  55.045  21.843  1.00  0.02           H
ATOM   4028  HE  ARG A 275      30.646  55.685  20.645  1.00  0.02           H
ATOM   4029 HH11 ARG A 275      31.310  52.334  19.490  1.00  0.02           H
ATOM   4030 HH12 ARG A 275      29.947  52.463  18.369  1.00  0.02           H
ATOM   4031 HH21 ARG A 275      28.822  55.470  19.449  1.00  0.02           H
ATOM   4032 HH22 ARG A 275      28.790  54.058  18.351  1.00  0.02           H
ATOM   4033  N   LYS A 276      35.293  59.057  20.586  1.00  0.01           N
ATOM   4034  CA  LYS A 276      35.350  60.444  20.036  1.00  0.01           C
ATOM   4035  C   LYS A 276      36.249  61.431  20.729  1.00  0.01           C
ATOM   4036  O   LYS A 276      36.951  62.176  20.023  1.00  0.01           O
ATOM   4037  CB  LYS A 276      33.921  60.935  19.774  1.00  0.01           C
ATOM   4038  CG  LYS A 276      33.041  60.017  18.827  1.00  0.01           C
ATOM   4039  CD  LYS A 276      32.025  60.959  18.083  1.00  0.01           C
ATOM   4040  CE  LYS A 276      31.002  60.257  17.186  1.00  0.01           C
ATOM   4041  NZ  LYS A 276      30.109  61.187  16.556  1.00  0.01           N
ATOM   4042  H   LYS A 276      35.004  58.930  21.545  1.00  0.01           H
ATOM   4043  HA  LYS A 276      35.926  60.318  19.119  1.00  0.01           H
ATOM   4044  HB2 LYS A 276      33.302  61.142  20.647  1.00  0.01           H
ATOM   4045  HB3 LYS A 276      34.067  61.905  19.300  1.00  0.01           H
ATOM   4046  HG2 LYS A 276      33.678  59.436  18.161  1.00  0.01           H
ATOM   4047  HG3 LYS A 276      32.442  59.349  19.445  1.00  0.01           H
ATOM   4048  HD2 LYS A 276      31.478  61.468  18.876  1.00  0.01           H
ATOM   4049  HD3 LYS A 276      32.622  61.694  17.544  1.00  0.01           H
ATOM   4050  HE2 LYS A 276      31.433  59.607  16.424  1.00  0.01           H
ATOM   4051  HE3 LYS A 276      30.479  59.572  17.853  1.00  0.01           H
ATOM   4052  HZ1 LYS A 276      29.332  60.761  16.071  1.00  0.01           H
ATOM   4053  HZ2 LYS A 276      29.621  61.767  17.223  1.00  0.01           H
ATOM   4054  HZ3 LYS A 276      30.554  61.825  15.912  1.00  0.01           H
ATOM   4055  N   THR A 277      36.334  61.460  22.078  1.00 -0.01           N
ATOM   4056  CA  THR A 277      37.185  62.378  22.922  1.00 -0.01           C
ATOM   4057  C   THR A 277      38.178  61.615  23.859  1.00 -0.01           C
ATOM   4058  O   THR A 277      37.944  60.574  24.409  1.00 -0.01           O
ATOM   4059  CB  THR A 277      36.421  63.445  23.662  1.00 -0.01           C
ATOM   4060  CG2 THR A 277      35.662  64.311  22.745  1.00 -0.01           C
ATOM   4061  OG1 THR A 277      35.481  62.993  24.563  1.00 -0.01           O
ATOM   4062  H   THR A 277      35.772  60.725  22.483  1.00 -0.01           H
ATOM   4063  HA  THR A 277      37.808  62.829  22.150  1.00 -0.01           H
ATOM   4064  HB  THR A 277      37.169  64.125  24.070  1.00 -0.01           H
ATOM   4065  HG1 THR A 277      35.824  62.161  24.898  1.00 -0.01           H
ATOM   4066 HG21 THR A 277      34.783  63.784  22.372  1.00 -0.01           H
ATOM   4067 HG22 THR A 277      35.312  65.159  23.334  1.00 -0.01           H
ATOM   4068 HG23 THR A 277      36.362  64.707  22.009  1.00 -0.01           H
ATOM   4069  N   ARG A 278      39.349  62.266  23.976  1.00  0.00           N
ATOM   4070  CA  ARG A 278      40.518  61.961  24.778  1.00  0.00           C
ATOM   4071  C   ARG A 278      40.915  63.162  25.650  1.00  0.00           C
ATOM   4072  O   ARG A 278      40.395  64.253  25.494  1.00  0.00           O
ATOM   4073  CB  ARG A 278      41.713  61.360  23.998  1.00  0.00           C
ATOM   4074  CG  ARG A 278      41.522  59.922  23.465  1.00  0.00           C
ATOM   4075  CD  ARG A 278      41.712  58.965  24.615  1.00  0.00           C
ATOM   4076  NE  ARG A 278      41.467  57.624  24.089  1.00  0.00           N
ATOM   4077  CZ  ARG A 278      42.020  56.509  24.546  1.00  0.00           C
ATOM   4078  NH1 ARG A 278      42.909  56.504  25.474  1.00  0.00           N
ATOM   4079  NH2 ARG A 278      41.652  55.428  24.025  1.00  0.00           N
ATOM   4080  H   ARG A 278      39.337  63.180  23.546  1.00  0.00           H
ATOM   4081  HA  ARG A 278      40.186  61.236  25.521  1.00  0.00           H
ATOM   4082  HB2 ARG A 278      41.850  61.993  23.122  1.00  0.00           H
ATOM   4083  HB3 ARG A 278      42.665  61.414  24.528  1.00  0.00           H
ATOM   4084  HG2 ARG A 278      40.595  59.732  22.926  1.00  0.00           H
ATOM   4085  HG3 ARG A 278      42.259  59.796  22.672  1.00  0.00           H
ATOM   4086  HD2 ARG A 278      42.752  58.895  24.932  1.00  0.00           H
ATOM   4087  HD3 ARG A 278      41.056  59.093  25.476  1.00  0.00           H
ATOM   4088  HE  ARG A 278      40.663  57.499  23.490  1.00  0.00           H
ATOM   4089 HH11 ARG A 278      43.439  57.353  25.609  1.00  0.00           H
ATOM   4090 HH12 ARG A 278      43.278  55.601  25.739  1.00  0.00           H
ATOM   4091 HH21 ARG A 278      41.035  55.344  23.229  1.00  0.00           H
ATOM   4092 HH22 ARG A 278      41.959  54.550  24.418  1.00  0.00           H
ATOM   4093  N   PHE A 279      41.670  62.882  26.713  1.00 -0.29           N
ATOM   4094  CA  PHE A 279      42.313  63.959  27.452  1.00 -0.29           C
ATOM   4095  C   PHE A 279      43.743  63.533  27.938  1.00 -0.29           C
ATOM   4096  O   PHE A 279      44.160  62.364  28.024  1.00 -0.29           O
ATOM   4097  CB  PHE A 279      41.387  64.492  28.617  1.00 -0.29           C
ATOM   4098  CG  PHE A 279      41.938  64.071  29.936  1.00 -0.29           C
ATOM   4099  CD1 PHE A 279      42.720  64.937  30.731  1.00 -0.29           C
ATOM   4100  CD2 PHE A 279      41.738  62.770  30.373  1.00 -0.29           C
ATOM   4101  CE1 PHE A 279      43.284  64.503  31.933  1.00 -0.29           C
ATOM   4102  CE2 PHE A 279      42.166  62.349  31.659  1.00 -0.29           C
ATOM   4103  CZ  PHE A 279      42.963  63.202  32.431  1.00 -0.29           C
ATOM   4104  H   PHE A 279      41.929  61.941  26.973  1.00 -0.29           H
ATOM   4105  HA  PHE A 279      42.534  64.764  26.752  1.00 -0.29           H
ATOM   4106  HB2 PHE A 279      41.415  65.581  28.574  1.00 -0.29           H
ATOM   4107  HB3 PHE A 279      40.347  64.178  28.531  1.00 -0.29           H
ATOM   4108  HD1 PHE A 279      43.049  65.892  30.351  1.00 -0.29           H
ATOM   4109  HD2 PHE A 279      41.151  62.086  29.777  1.00 -0.29           H
ATOM   4110  HE1 PHE A 279      43.913  65.111  32.566  1.00 -0.29           H
ATOM   4111  HE2 PHE A 279      41.911  61.392  32.090  1.00 -0.29           H
ATOM   4112  HZ  PHE A 279      43.269  62.838  33.400  1.00 -0.29           H
ATOM   4113  N   PHE A 280      44.554  64.555  28.149  1.00 -0.03           N
ATOM   4114  CA  PHE A 280      45.973  64.459  28.199  1.00 -0.03           C
ATOM   4115  C   PHE A 280      46.647  65.471  29.143  1.00 -0.03           C
ATOM   4116  O   PHE A 280      46.241  66.648  29.168  1.00 -0.03           O
ATOM   4117  CB  PHE A 280      46.453  64.601  26.713  1.00 -0.03           C
ATOM   4118  CG  PHE A 280      46.326  65.986  26.159  1.00 -0.03           C
ATOM   4119  CD1 PHE A 280      47.443  66.847  26.259  1.00 -0.03           C
ATOM   4120  CD2 PHE A 280      45.108  66.545  25.681  1.00 -0.03           C
ATOM   4121  CE1 PHE A 280      47.409  68.155  25.756  1.00 -0.03           C
ATOM   4122  CE2 PHE A 280      45.103  67.861  25.165  1.00 -0.03           C
ATOM   4123  CZ  PHE A 280      46.214  68.683  25.222  1.00 -0.03           C
ATOM   4124  H   PHE A 280      44.222  65.501  28.029  1.00 -0.03           H
ATOM   4125  HA  PHE A 280      46.246  63.464  28.549  1.00 -0.03           H
ATOM   4126  HB2 PHE A 280      47.440  64.158  26.582  1.00 -0.03           H
ATOM   4127  HB3 PHE A 280      45.911  63.872  26.111  1.00 -0.03           H
ATOM   4128  HD1 PHE A 280      48.231  66.482  26.900  1.00 -0.03           H
ATOM   4129  HD2 PHE A 280      44.246  65.904  25.572  1.00 -0.03           H
ATOM   4130  HE1 PHE A 280      48.215  68.812  26.047  1.00 -0.03           H
ATOM   4131  HE2 PHE A 280      44.174  68.195  24.729  1.00 -0.03           H
ATOM   4132  HZ  PHE A 280      46.202  69.672  24.788  1.00 -0.03           H
ATOM   4133  N   MET A 281      47.621  64.970  29.828  1.00  0.01           N
ATOM   4134  CA  MET A 281      48.602  65.797  30.502  1.00  0.01           C
ATOM   4135  C   MET A 281      49.603  66.404  29.508  1.00  0.01           C
ATOM   4136  O   MET A 281      50.075  65.717  28.586  1.00  0.01           O
ATOM   4137  CB  MET A 281      49.411  64.914  31.475  1.00  0.01           C
ATOM   4138  CG  MET A 281      50.101  65.791  32.503  1.00  0.01           C
ATOM   4139  SD  MET A 281      50.730  64.774  33.996  1.00  0.01           S
ATOM   4140  CE  MET A 281      52.106  63.974  33.137  1.00  0.01           C
ATOM   4141  H   MET A 281      47.814  63.979  29.791  1.00  0.01           H
ATOM   4142  HA  MET A 281      48.102  66.548  31.115  1.00  0.01           H
ATOM   4143  HB2 MET A 281      48.820  64.160  31.994  1.00  0.01           H
ATOM   4144  HB3 MET A 281      50.188  64.376  30.931  1.00  0.01           H
ATOM   4145  HG2 MET A 281      50.847  66.505  32.155  1.00  0.01           H
ATOM   4146  HG3 MET A 281      49.304  66.421  32.898  1.00  0.01           H
ATOM   4147  HE1 MET A 281      52.916  63.715  33.820  1.00  0.01           H
ATOM   4148  HE2 MET A 281      51.770  62.956  32.944  1.00  0.01           H
ATOM   4149  HE3 MET A 281      52.453  64.653  32.358  1.00  0.01           H
ATOM   4150  N   ALA A 282      49.854  67.710  29.614  1.00  0.00           N
ATOM   4151  CA  ALA A 282      51.089  68.313  29.292  1.00  0.00           C
ATOM   4152  C   ALA A 282      51.874  69.058  30.377  1.00  0.00           C
ATOM   4153  O   ALA A 282      51.302  69.863  31.076  1.00  0.00           O
ATOM   4154  CB  ALA A 282      50.815  69.271  28.141  1.00  0.00           C
ATOM   4155  H   ALA A 282      49.381  68.153  30.388  1.00  0.00           H
ATOM   4156  HA  ALA A 282      51.693  67.601  28.730  1.00  0.00           H
ATOM   4157  HB1 ALA A 282      50.235  68.724  27.397  1.00  0.00           H
ATOM   4158  HB2 ALA A 282      50.331  70.151  28.565  1.00  0.00           H
ATOM   4159  HB3 ALA A 282      51.810  69.455  27.735  1.00  0.00           H
ATOM   4160  N   THR A 283      53.183  68.826  30.587  1.00  0.01           N
ATOM   4161  CA  THR A 283      54.071  69.811  31.241  1.00  0.01           C
ATOM   4162  C   THR A 283      54.736  70.704  30.206  1.00  0.01           C
ATOM   4163  O   THR A 283      55.322  70.192  29.208  1.00  0.01           O
ATOM   4164  CB  THR A 283      55.122  69.167  32.224  1.00  0.01           C
ATOM   4165  CG2 THR A 283      56.030  70.062  33.045  1.00  0.01           C
ATOM   4166  OG1 THR A 283      54.358  68.477  33.088  1.00  0.01           O
ATOM   4167  H   THR A 283      53.562  67.988  30.171  1.00  0.01           H
ATOM   4168  HA  THR A 283      53.395  70.447  31.812  1.00  0.01           H
ATOM   4169  HB  THR A 283      55.784  68.449  31.740  1.00  0.01           H
ATOM   4170  HG1 THR A 283      53.529  68.219  32.677  1.00  0.01           H
ATOM   4171 HG21 THR A 283      56.763  70.510  32.373  1.00  0.01           H
ATOM   4172 HG22 THR A 283      55.530  70.917  33.498  1.00  0.01           H
ATOM   4173 HG23 THR A 283      56.421  69.582  33.942  1.00  0.01           H
ATOM   4174  N   LEU A 284      54.799  72.049  30.559  1.00  0.00           N
ATOM   4175  CA  LEU A 284      55.340  73.099  29.698  1.00  0.00           C
ATOM   4176  C   LEU A 284      56.463  73.800  30.518  1.00  0.00           C
ATOM   4177  O   LEU A 284      56.522  73.705  31.759  1.00  0.00           O
ATOM   4178  CB  LEU A 284      54.152  74.070  29.320  1.00  0.00           C
ATOM   4179  CG  LEU A 284      53.089  73.430  28.444  1.00  0.00           C
ATOM   4180  CD1 LEU A 284      51.723  73.269  29.102  1.00  0.00           C
ATOM   4181  CD2 LEU A 284      52.784  74.212  27.178  1.00  0.00           C
ATOM   4182  H   LEU A 284      54.287  72.365  31.370  1.00  0.00           H
ATOM   4183  HA  LEU A 284      55.700  72.593  28.802  1.00  0.00           H
ATOM   4184  HB2 LEU A 284      53.637  74.367  30.234  1.00  0.00           H
ATOM   4185  HB3 LEU A 284      54.588  74.933  28.816  1.00  0.00           H
ATOM   4186  HG  LEU A 284      53.471  72.478  28.075  1.00  0.00           H
ATOM   4187 HD11 LEU A 284      51.361  74.245  29.427  1.00  0.00           H
ATOM   4188 HD12 LEU A 284      51.004  72.924  28.359  1.00  0.00           H
ATOM   4189 HD13 LEU A 284      51.817  72.540  29.907  1.00  0.00           H
ATOM   4190 HD21 LEU A 284      53.684  74.527  26.649  1.00  0.00           H
ATOM   4191 HD22 LEU A 284      52.263  73.543  26.493  1.00  0.00           H
ATOM   4192 HD23 LEU A 284      52.211  75.128  27.327  1.00  0.00           H
ATOM   4193  N   ARG A 285      57.338  74.540  29.792  1.00  0.00           N
ATOM   4194  CA  ARG A 285      58.354  75.349  30.361  1.00  0.00           C
ATOM   4195  C   ARG A 285      58.294  76.709  29.628  1.00  0.00           C
ATOM   4196  O   ARG A 285      58.316  76.829  28.365  1.00  0.00           O
ATOM   4197  CB  ARG A 285      59.751  74.667  30.203  1.00  0.00           C
ATOM   4198  CG  ARG A 285      60.905  75.578  30.605  1.00  0.00           C
ATOM   4199  CD  ARG A 285      62.188  74.861  31.212  1.00  0.00           C
ATOM   4200  NE  ARG A 285      61.854  73.883  32.309  1.00  0.00           N
ATOM   4201  CZ  ARG A 285      61.223  73.980  33.424  1.00  0.00           C
ATOM   4202  NH1 ARG A 285      60.859  75.142  33.874  1.00  0.00           N
ATOM   4203  NH2 ARG A 285      60.935  72.962  34.194  1.00  0.00           N
ATOM   4204  H   ARG A 285      57.259  74.621  28.788  1.00  0.00           H
ATOM   4205  HA  ARG A 285      58.150  75.615  31.398  1.00  0.00           H
ATOM   4206  HB2 ARG A 285      59.671  73.781  30.833  1.00  0.00           H
ATOM   4207  HB3 ARG A 285      59.847  74.353  29.164  1.00  0.00           H
ATOM   4208  HG2 ARG A 285      61.321  76.165  29.786  1.00  0.00           H
ATOM   4209  HG3 ARG A 285      60.482  76.205  31.390  1.00  0.00           H
ATOM   4210  HD2 ARG A 285      62.544  74.368  30.307  1.00  0.00           H
ATOM   4211  HD3 ARG A 285      62.927  75.588  31.545  1.00  0.00           H
ATOM   4212  HE  ARG A 285      62.218  72.983  32.028  1.00  0.00           H
ATOM   4213 HH11 ARG A 285      61.214  76.016  33.514  1.00  0.00           H
ATOM   4214 HH12 ARG A 285      60.596  75.125  34.849  1.00  0.00           H
ATOM   4215 HH21 ARG A 285      61.336  72.046  34.048  1.00  0.00           H
ATOM   4216 HH22 ARG A 285      60.435  73.116  35.058  1.00  0.00           H
ATOM   4217  N   LYS A 286      58.395  77.765  30.421  1.00  0.00           N
ATOM   4218  CA  LYS A 286      58.556  79.155  29.943  1.00  0.00           C
ATOM   4219  C   LYS A 286      59.975  79.520  29.529  1.00  0.00           C
ATOM   4220  O   LYS A 286      60.962  78.933  29.992  1.00  0.00           O
ATOM   4221  CB  LYS A 286      57.950  80.060  31.081  1.00  0.00           C
ATOM   4222  CG  LYS A 286      57.798  81.629  30.495  1.00  0.00           C
ATOM   4223  CD  LYS A 286      57.296  82.727  31.403  1.00  0.00           C
ATOM   4224  CE  LYS A 286      57.607  84.118  30.829  1.00  0.00           C
ATOM   4225  NZ  LYS A 286      56.953  85.199  31.696  1.00  0.00           N
ATOM   4226  H   LYS A 286      58.487  77.550  31.404  1.00  0.00           H
ATOM   4227  HA  LYS A 286      57.958  79.231  29.035  1.00  0.00           H
ATOM   4228  HB2 LYS A 286      57.040  79.592  31.456  1.00  0.00           H
ATOM   4229  HB3 LYS A 286      58.588  79.927  31.954  1.00  0.00           H
ATOM   4230  HG2 LYS A 286      58.813  81.967  30.286  1.00  0.00           H
ATOM   4231  HG3 LYS A 286      57.174  81.600  29.601  1.00  0.00           H
ATOM   4232  HD2 LYS A 286      56.241  82.656  31.666  1.00  0.00           H
ATOM   4233  HD3 LYS A 286      57.944  82.782  32.278  1.00  0.00           H
ATOM   4234  HE2 LYS A 286      58.676  84.308  30.728  1.00  0.00           H
ATOM   4235  HE3 LYS A 286      57.128  84.070  29.851  1.00  0.00           H
ATOM   4236  HZ1 LYS A 286      57.327  86.055  31.312  1.00  0.00           H
ATOM   4237  HZ2 LYS A 286      55.962  85.033  31.599  1.00  0.00           H
ATOM   4238  HZ3 LYS A 286      57.280  85.109  32.647  1.00  0.00           H
ATOM   4239  N   PRO A 287      60.132  80.425  28.565  1.00  0.00           N
ATOM   4240  CA  PRO A 287      61.473  80.913  28.143  1.00  0.00           C
ATOM   4241  C   PRO A 287      62.304  81.555  29.280  1.00  0.00           C
ATOM   4242  O   PRO A 287      61.829  82.362  30.059  1.00  0.00           O
ATOM   4243  CB  PRO A 287      61.138  81.963  27.053  1.00  0.00           C
ATOM   4244  CG  PRO A 287      59.935  81.448  26.411  1.00  0.00           C
ATOM   4245  CD  PRO A 287      59.141  80.832  27.535  1.00  0.00           C
ATOM   4246  HA  PRO A 287      62.000  80.041  27.756  1.00  0.00           H
ATOM   4247  HB2 PRO A 287      60.910  82.884  27.589  1.00  0.00           H
ATOM   4248  HB3 PRO A 287      61.972  82.115  26.367  1.00  0.00           H
ATOM   4249  HG2 PRO A 287      59.264  82.206  26.006  1.00  0.00           H
ATOM   4250  HG3 PRO A 287      60.232  80.774  25.608  1.00  0.00           H
ATOM   4251  HD2 PRO A 287      58.498  81.641  27.883  1.00  0.00           H
ATOM   4252  HD3 PRO A 287      58.537  79.975  27.237  1.00  0.00           H
ATOM   4253  N   ALA A 288      63.578  81.087  29.438  1.00  0.00           N
ATOM   4254  CA  ALA A 288      64.579  81.687  30.291  1.00  0.00           C
ATOM   4255  C   ALA A 288      64.819  83.118  29.822  1.00  0.00           C
ATOM   4256  O   ALA A 288      64.751  83.366  28.588  1.00  0.00           O
ATOM   4257  CB  ALA A 288      65.830  80.808  30.363  1.00  0.00           C
ATOM   4258  H   ALA A 288      63.928  80.462  28.726  1.00  0.00           H
ATOM   4259  HA  ALA A 288      64.137  81.763  31.284  1.00  0.00           H
ATOM   4260  HB1 ALA A 288      66.350  80.907  29.410  1.00  0.00           H
ATOM   4261  HB2 ALA A 288      66.469  81.117  31.190  1.00  0.00           H
ATOM   4262  HB3 ALA A 288      65.489  79.787  30.536  1.00  0.00           H
ATOM   4263  N   VAL A 289      65.341  83.950  30.703  1.00  0.00           N
ATOM   4264  CA  VAL A 289      66.012  85.224  30.354  1.00  0.00           C
ATOM   4265  C   VAL A 289      67.477  84.822  30.268  1.00  0.00           C
ATOM   4266  O   VAL A 289      68.014  84.071  31.039  1.00  0.00           O
ATOM   4267  CB  VAL A 289      65.712  86.346  31.450  1.00  0.00           C
ATOM   4268  CG1 VAL A 289      64.220  86.725  31.229  1.00  0.00           C
ATOM   4269  CG2 VAL A 289      65.926  86.067  32.953  1.00  0.00           C
ATOM   4270  H   VAL A 289      65.507  83.607  31.639  1.00  0.00           H
ATOM   4271  HA  VAL A 289      65.659  85.600  29.393  1.00  0.00           H
ATOM   4272  HB  VAL A 289      66.342  87.193  31.176  1.00  0.00           H
ATOM   4273 HG11 VAL A 289      63.631  85.809  31.268  1.00  0.00           H
ATOM   4274 HG12 VAL A 289      63.842  87.433  31.968  1.00  0.00           H
ATOM   4275 HG13 VAL A 289      64.169  87.078  30.199  1.00  0.00           H
ATOM   4276 HG21 VAL A 289      66.989  86.004  33.185  1.00  0.00           H
ATOM   4277 HG22 VAL A 289      65.609  86.946  33.514  1.00  0.00           H
ATOM   4278 HG23 VAL A 289      65.367  85.150  33.135  1.00  0.00           H
ATOM   4279  N   LEU A 290      68.144  85.406  29.337  1.00  0.00           N
ATOM   4280  CA  LEU A 290      69.458  85.144  28.811  1.00  0.00           C
ATOM   4281  C   LEU A 290      70.088  86.471  28.535  1.00  0.00           C
ATOM   4282  O   LEU A 290      69.428  87.300  27.874  1.00  0.00           O
ATOM   4283  CB  LEU A 290      69.299  84.227  27.557  1.00  0.00           C
ATOM   4284  CG  LEU A 290      70.596  83.703  26.856  1.00  0.00           C
ATOM   4285  CD1 LEU A 290      71.477  84.609  26.194  1.00  0.00           C
ATOM   4286  CD2 LEU A 290      71.323  82.736  27.792  1.00  0.00           C
ATOM   4287  OXT LEU A 290      71.204  86.789  29.006  1.00  0.00           O
ATOM   4288  H   LEU A 290      67.598  86.004  28.732  1.00  0.00           H
ATOM   4289  HA  LEU A 290      70.197  84.704  29.480  1.00  0.00           H
ATOM   4290  HB2 LEU A 290      68.690  83.367  27.835  1.00  0.00           H
ATOM   4291  HB3 LEU A 290      68.686  84.780  26.844  1.00  0.00           H
ATOM   4292  HG  LEU A 290      70.219  83.023  26.091  1.00  0.00           H
ATOM   4293 HD11 LEU A 290      72.104  85.127  26.919  1.00  0.00           H
ATOM   4294 HD12 LEU A 290      72.043  84.103  25.413  1.00  0.00           H
ATOM   4295 HD13 LEU A 290      70.756  85.314  25.781  1.00  0.00           H
ATOM   4296 HD21 LEU A 290      70.547  82.038  28.106  1.00  0.00           H
ATOM   4297 HD22 LEU A 290      72.113  82.208  27.258  1.00  0.00           H
ATOM   4298 HD23 LEU A 290      71.794  83.306  28.593  1.00  0.00           H
TER    4299      LEU A 290 
ATOM   4300  N   GLN B   9      33.311  85.176  24.196  1.00  0.04           N
ATOM   4301  CA  GLN B   9      33.498  84.772  22.775  1.00  0.04           C
ATOM   4302  C   GLN B   9      33.008  83.303  22.496  1.00  0.04           C
ATOM   4303  O   GLN B   9      32.204  83.109  21.587  1.00  0.04           O
ATOM   4304  CB  GLN B   9      34.943  84.966  22.261  1.00  0.04           C
ATOM   4305  CG  GLN B   9      35.384  86.424  21.927  1.00  0.04           C
ATOM   4306  CD  GLN B   9      34.509  87.103  20.976  1.00  0.04           C
ATOM   4307  NE2 GLN B   9      34.231  88.337  21.120  1.00  0.04           N
ATOM   4308  OE1 GLN B   9      33.840  86.547  20.131  1.00  0.04           O
ATOM   4309  HA  GLN B   9      32.955  85.420  22.087  1.00  0.04           H
ATOM   4310  HB2 GLN B   9      35.727  84.557  22.898  1.00  0.04           H
ATOM   4311  HB3 GLN B   9      34.999  84.399  21.331  1.00  0.04           H
ATOM   4312  HG2 GLN B   9      35.452  86.938  22.886  1.00  0.04           H
ATOM   4313  HG3 GLN B   9      36.421  86.312  21.608  1.00  0.04           H
ATOM   4314 HE21 GLN B   9      33.380  88.651  20.674  1.00  0.04           H
ATOM   4315 HE22 GLN B   9      34.626  88.791  21.931  1.00  0.04           H
ATOM   4316  H1  GLN B   9      32.310  85.065  24.270  1.00  0.04           H
ATOM   4317  H2  GLN B   9      33.784  84.586  24.866  1.00  0.04           H
ATOM   4318  H3  GLN B   9      33.626  86.123  24.350  1.00  0.04           H
ATOM   4319  N   GLN B  10      33.510  82.359  23.319  1.00  0.02           N
ATOM   4320  CA  GLN B  10      33.136  80.977  23.138  1.00  0.02           C
ATOM   4321  C   GLN B  10      31.661  80.771  23.564  1.00  0.02           C
ATOM   4322  O   GLN B  10      30.987  81.638  24.074  1.00  0.02           O
ATOM   4323  CB  GLN B  10      34.071  80.103  23.995  1.00  0.02           C
ATOM   4324  CG  GLN B  10      35.628  80.124  23.823  1.00  0.02           C
ATOM   4325  CD  GLN B  10      36.256  81.442  23.483  1.00  0.02           C
ATOM   4326  NE2 GLN B  10      36.830  81.665  22.297  1.00  0.02           N
ATOM   4327  OE1 GLN B  10      36.103  82.448  24.216  1.00  0.02           O
ATOM   4328  H   GLN B  10      33.999  82.553  24.181  1.00  0.02           H
ATOM   4329  HA  GLN B  10      33.294  80.575  22.137  1.00  0.02           H
ATOM   4330  HB2 GLN B  10      33.853  80.377  25.027  1.00  0.02           H
ATOM   4331  HB3 GLN B  10      33.698  79.100  23.787  1.00  0.02           H
ATOM   4332  HG2 GLN B  10      36.050  79.697  24.733  1.00  0.02           H
ATOM   4333  HG3 GLN B  10      35.903  79.410  23.046  1.00  0.02           H
ATOM   4334 HE21 GLN B  10      37.277  82.564  22.184  1.00  0.02           H
ATOM   4335 HE22 GLN B  10      36.797  80.942  21.592  1.00  0.02           H
ATOM   4336  N   GLN B  11      31.113  79.548  23.346  1.00  0.01           N
ATOM   4337  CA  GLN B  11      29.698  79.275  23.574  1.00  0.01           C
ATOM   4338  C   GLN B  11      29.369  79.319  25.077  1.00  0.01           C
ATOM   4339  O   GLN B  11      28.151  79.165  25.306  1.00  0.01           O
ATOM   4340  CB  GLN B  11      29.154  78.068  22.694  1.00  0.01           C
ATOM   4341  CG  GLN B  11      29.468  76.681  23.197  1.00  0.01           C
ATOM   4342  CD  GLN B  11      29.069  75.568  22.208  1.00  0.01           C
ATOM   4343  NE2 GLN B  11      29.532  74.418  22.495  1.00  0.01           N
ATOM   4344  OE1 GLN B  11      28.390  75.757  21.193  1.00  0.01           O
ATOM   4345  H   GLN B  11      31.670  78.837  22.895  1.00  0.01           H
ATOM   4346  HA  GLN B  11      29.167  80.189  23.305  1.00  0.01           H
ATOM   4347  HB2 GLN B  11      28.077  78.034  22.530  1.00  0.01           H
ATOM   4348  HB3 GLN B  11      29.643  78.275  21.742  1.00  0.01           H
ATOM   4349  HG2 GLN B  11      30.547  76.594  23.322  1.00  0.01           H
ATOM   4350  HG3 GLN B  11      29.012  76.564  24.180  1.00  0.01           H
ATOM   4351 HE21 GLN B  11      29.315  73.725  21.793  1.00  0.01           H
ATOM   4352 HE22 GLN B  11      29.985  74.306  23.392  1.00  0.01           H
ATOM   4353  N   VAL B  12      30.335  79.391  25.998  1.00  0.00           N
ATOM   4354  CA  VAL B  12      30.096  80.046  27.302  1.00  0.00           C
ATOM   4355  C   VAL B  12      30.913  81.299  27.489  1.00  0.00           C
ATOM   4356  O   VAL B  12      32.134  81.362  27.155  1.00  0.00           O
ATOM   4357  CB  VAL B  12      30.375  79.111  28.572  1.00  0.00           C
ATOM   4358  CG1 VAL B  12      29.272  78.186  28.912  1.00  0.00           C
ATOM   4359  CG2 VAL B  12      31.738  78.490  28.597  1.00  0.00           C
ATOM   4360  H   VAL B  12      31.300  79.374  25.698  1.00  0.00           H
ATOM   4361  HA  VAL B  12      29.032  80.277  27.352  1.00  0.00           H
ATOM   4362  HB  VAL B  12      30.416  79.790  29.423  1.00  0.00           H
ATOM   4363 HG11 VAL B  12      28.390  78.784  29.140  1.00  0.00           H
ATOM   4364 HG12 VAL B  12      29.065  77.787  27.919  1.00  0.00           H
ATOM   4365 HG13 VAL B  12      29.529  77.499  29.718  1.00  0.00           H
ATOM   4366 HG21 VAL B  12      31.857  77.985  27.639  1.00  0.00           H
ATOM   4367 HG22 VAL B  12      32.470  79.259  28.843  1.00  0.00           H
ATOM   4368 HG23 VAL B  12      31.784  77.783  29.425  1.00  0.00           H
ATOM   4369  N   THR B  13      30.335  82.433  27.951  1.00  0.00           N
ATOM   4370  CA  THR B  13      31.086  83.493  28.627  1.00  0.00           C
ATOM   4371  C   THR B  13      31.530  82.887  29.972  1.00  0.00           C
ATOM   4372  O   THR B  13      30.835  82.046  30.526  1.00  0.00           O
ATOM   4373  CB  THR B  13      30.156  84.714  28.825  1.00  0.00           C
ATOM   4374  CG2 THR B  13      29.407  85.107  27.536  1.00  0.00           C
ATOM   4375  OG1 THR B  13      29.253  84.548  29.930  1.00  0.00           O
ATOM   4376  H   THR B  13      29.327  82.453  28.017  1.00  0.00           H
ATOM   4377  HA  THR B  13      31.962  83.797  28.055  1.00  0.00           H
ATOM   4378  HB  THR B  13      30.713  85.575  29.197  1.00  0.00           H
ATOM   4379  HG1 THR B  13      28.431  84.195  29.582  1.00  0.00           H
ATOM   4380 HG21 THR B  13      28.667  84.337  27.321  1.00  0.00           H
ATOM   4381 HG22 THR B  13      28.898  86.049  27.743  1.00  0.00           H
ATOM   4382 HG23 THR B  13      30.070  85.163  26.672  1.00  0.00           H
ATOM   4383  N   ALA B  14      32.589  83.449  30.579  1.00  0.00           N
ATOM   4384  CA  ALA B  14      33.022  83.124  31.933  1.00  0.00           C
ATOM   4385  C   ALA B  14      32.012  83.610  33.049  1.00  0.00           C
ATOM   4386  O   ALA B  14      32.143  83.008  34.152  1.00  0.00           O
ATOM   4387  CB  ALA B  14      34.337  83.906  32.063  1.00  0.00           C
ATOM   4388  H   ALA B  14      33.109  84.149  30.069  1.00  0.00           H
ATOM   4389  HA  ALA B  14      33.276  82.069  32.027  1.00  0.00           H
ATOM   4390  HB1 ALA B  14      34.786  83.655  33.024  1.00  0.00           H
ATOM   4391  HB2 ALA B  14      34.993  83.579  31.256  1.00  0.00           H
ATOM   4392  HB3 ALA B  14      34.209  84.983  31.962  1.00  0.00           H
ATOM   4393  N   ASP B  15      30.986  84.345  32.756  1.00  0.00           N
ATOM   4394  CA  ASP B  15      29.861  84.507  33.734  1.00  0.00           C
ATOM   4395  C   ASP B  15      28.722  83.489  33.654  1.00  0.00           C
ATOM   4396  O   ASP B  15      28.173  83.146  34.663  1.00  0.00           O
ATOM   4397  CB  ASP B  15      29.284  85.896  33.724  1.00  0.00           C
ATOM   4398  CG  ASP B  15      30.153  87.120  33.998  1.00  0.00           C
ATOM   4399  OD1 ASP B  15      31.301  87.027  34.432  1.00  0.00           O
ATOM   4400  OD2 ASP B  15      29.608  88.245  34.003  1.00  0.00           O
ATOM   4401  H   ASP B  15      30.924  84.797  31.855  1.00  0.00           H
ATOM   4402  HA  ASP B  15      30.272  84.446  34.742  1.00  0.00           H
ATOM   4403  HB2 ASP B  15      28.698  86.097  32.827  1.00  0.00           H
ATOM   4404  HB3 ASP B  15      28.562  85.931  34.540  1.00  0.00           H
ATOM   4405  N   GLU B  16      28.532  82.847  32.533  1.00  0.00           N
ATOM   4406  CA  GLU B  16      27.743  81.633  32.552  1.00  0.00           C
ATOM   4407  C   GLU B  16      28.420  80.454  33.289  1.00  0.00           C
ATOM   4408  O   GLU B  16      27.705  79.813  34.014  1.00  0.00           O
ATOM   4409  CB  GLU B  16      27.179  81.177  31.152  1.00  0.00           C
ATOM   4410  CG  GLU B  16      26.238  82.167  30.529  1.00  0.00           C
ATOM   4411  CD  GLU B  16      26.775  82.925  29.270  1.00  0.00           C
ATOM   4412  OE1 GLU B  16      27.305  82.263  28.350  1.00  0.00           O
ATOM   4413  OE2 GLU B  16      26.490  84.141  29.183  1.00  0.00           O
ATOM   4414  H   GLU B  16      29.119  83.119  31.758  1.00  0.00           H
ATOM   4415  HA  GLU B  16      26.912  81.775  33.243  1.00  0.00           H
ATOM   4416  HB2 GLU B  16      28.035  81.168  30.477  1.00  0.00           H
ATOM   4417  HB3 GLU B  16      26.669  80.218  31.237  1.00  0.00           H
ATOM   4418  HG2 GLU B  16      25.410  81.533  30.212  1.00  0.00           H
ATOM   4419  HG3 GLU B  16      25.725  82.779  31.271  1.00  0.00           H
ATOM   4420  N   VAL B  17      29.725  80.222  33.211  1.00 -0.04           N
ATOM   4421  CA  VAL B  17      30.376  79.155  34.045  1.00 -0.04           C
ATOM   4422  C   VAL B  17      30.476  79.489  35.535  1.00 -0.04           C
ATOM   4423  O   VAL B  17      30.239  78.656  36.426  1.00 -0.04           O
ATOM   4424  CB  VAL B  17      31.767  78.764  33.490  1.00 -0.04           C
ATOM   4425  CG1 VAL B  17      32.325  77.536  34.160  1.00 -0.04           C
ATOM   4426  CG2 VAL B  17      31.840  78.481  31.974  1.00 -0.04           C
ATOM   4427  H   VAL B  17      30.240  80.658  32.460  1.00 -0.04           H
ATOM   4428  HA  VAL B  17      29.791  78.246  33.904  1.00 -0.04           H
ATOM   4429  HB  VAL B  17      32.459  79.555  33.781  1.00 -0.04           H
ATOM   4430 HG11 VAL B  17      32.379  77.614  35.246  1.00 -0.04           H
ATOM   4431 HG12 VAL B  17      31.790  76.610  33.950  1.00 -0.04           H
ATOM   4432 HG13 VAL B  17      33.358  77.484  33.814  1.00 -0.04           H
ATOM   4433 HG21 VAL B  17      32.873  78.328  31.660  1.00 -0.04           H
ATOM   4434 HG22 VAL B  17      31.204  77.633  31.719  1.00 -0.04           H
ATOM   4435 HG23 VAL B  17      31.413  79.341  31.458  1.00 -0.04           H
ATOM   4436  N   GLY B  18      30.605  80.801  35.845  1.00  0.02           N
ATOM   4437  CA  GLY B  18      30.476  81.340  37.174  1.00  0.02           C
ATOM   4438  C   GLY B  18      29.107  81.063  37.860  1.00  0.02           C
ATOM   4439  O   GLY B  18      29.044  80.805  39.045  1.00  0.02           O
ATOM   4440  H   GLY B  18      30.880  81.323  35.025  1.00  0.02           H
ATOM   4441  HA2 GLY B  18      31.244  80.881  37.797  1.00  0.02           H
ATOM   4442  HA3 GLY B  18      30.628  82.396  36.955  1.00  0.02           H
ATOM   4443  N   ASP B  19      28.019  81.168  37.123  1.00  0.00           N
ATOM   4444  CA  ASP B  19      26.668  80.773  37.536  1.00  0.00           C
ATOM   4445  C   ASP B  19      26.489  79.289  37.736  1.00  0.00           C
ATOM   4446  O   ASP B  19      25.917  78.811  38.704  1.00  0.00           O
ATOM   4447  CB  ASP B  19      25.733  81.382  36.561  1.00  0.00           C
ATOM   4448  CG  ASP B  19      24.319  80.911  36.819  1.00  0.00           C
ATOM   4449  OD1 ASP B  19      23.651  81.464  37.665  1.00  0.00           O
ATOM   4450  OD2 ASP B  19      23.833  79.946  36.223  1.00  0.00           O
ATOM   4451  H   ASP B  19      28.109  81.467  36.162  1.00  0.00           H
ATOM   4452  HA  ASP B  19      26.428  81.328  38.443  1.00  0.00           H
ATOM   4453  HB2 ASP B  19      25.813  82.466  36.636  1.00  0.00           H
ATOM   4454  HB3 ASP B  19      26.102  81.088  35.578  1.00  0.00           H
ATOM   4455  N   TRP B  20      26.946  78.508  36.749  1.00  0.02           N
ATOM   4456  CA  TRP B  20      26.729  77.083  36.720  1.00  0.02           C
ATOM   4457  C   TRP B  20      27.216  76.212  37.891  1.00  0.02           C
ATOM   4458  O   TRP B  20      26.481  75.372  38.410  1.00  0.02           O
ATOM   4459  CB  TRP B  20      27.439  76.563  35.446  1.00  0.02           C
ATOM   4460  CG  TRP B  20      27.322  75.030  35.284  1.00  0.02           C
ATOM   4461  CD1 TRP B  20      26.137  74.493  35.182  1.00  0.02           C
ATOM   4462  CD2 TRP B  20      28.247  73.943  35.118  1.00  0.02           C
ATOM   4463  CE2 TRP B  20      27.497  72.738  34.741  1.00  0.02           C
ATOM   4464  CE3 TRP B  20      29.669  73.842  34.889  1.00  0.02           C
ATOM   4465  NE1 TRP B  20      26.201  73.145  34.947  1.00  0.02           N
ATOM   4466  CZ2 TRP B  20      28.132  71.587  34.297  1.00  0.02           C
ATOM   4467  CZ3 TRP B  20      30.332  72.682  34.414  1.00  0.02           C
ATOM   4468  CH2 TRP B  20      29.476  71.537  34.155  1.00  0.02           C
ATOM   4469  H   TRP B  20      27.333  78.985  35.948  1.00  0.02           H
ATOM   4470  HA  TRP B  20      25.684  76.812  36.574  1.00  0.02           H
ATOM   4471  HB2 TRP B  20      27.087  77.117  34.575  1.00  0.02           H
ATOM   4472  HB3 TRP B  20      28.497  76.815  35.516  1.00  0.02           H
ATOM   4473  HD1 TRP B  20      25.198  75.023  35.119  1.00  0.02           H
ATOM   4474  HE1 TRP B  20      25.439  72.505  34.777  1.00  0.02           H
ATOM   4475  HE3 TRP B  20      30.272  74.666  35.240  1.00  0.02           H
ATOM   4476  HZ2 TRP B  20      27.505  70.726  34.119  1.00  0.02           H
ATOM   4477  HZ3 TRP B  20      31.408  72.737  34.342  1.00  0.02           H
ATOM   4478  HH2 TRP B  20      29.961  70.665  33.742  1.00  0.02           H
ATOM   4479  N   TYR B  21      28.472  76.403  38.317  1.00  0.05           N
ATOM   4480  CA  TYR B  21      28.951  75.765  39.508  1.00  0.05           C
ATOM   4481  C   TYR B  21      28.200  76.140  40.832  1.00  0.05           C
ATOM   4482  O   TYR B  21      27.894  75.238  41.629  1.00  0.05           O
ATOM   4483  CB  TYR B  21      30.459  76.003  39.691  1.00  0.05           C
ATOM   4484  CG  TYR B  21      31.184  75.095  38.709  1.00  0.05           C
ATOM   4485  CD1 TYR B  21      31.234  73.720  38.908  1.00  0.05           C
ATOM   4486  CD2 TYR B  21      31.805  75.530  37.538  1.00  0.05           C
ATOM   4487  CE1 TYR B  21      31.922  72.851  38.109  1.00  0.05           C
ATOM   4488  CE2 TYR B  21      32.468  74.702  36.650  1.00  0.05           C
ATOM   4489  CZ  TYR B  21      32.613  73.378  36.972  1.00  0.05           C
ATOM   4490  OH  TYR B  21      33.419  72.614  36.129  1.00  0.05           O
ATOM   4491  H   TYR B  21      28.958  77.174  37.882  1.00  0.05           H
ATOM   4492  HA  TYR B  21      28.744  74.696  39.455  1.00  0.05           H
ATOM   4493  HB2 TYR B  21      30.734  77.054  39.608  1.00  0.05           H
ATOM   4494  HB3 TYR B  21      30.757  75.731  40.703  1.00  0.05           H
ATOM   4495  HD1 TYR B  21      30.784  73.275  39.783  1.00  0.05           H
ATOM   4496  HD2 TYR B  21      31.846  76.561  37.218  1.00  0.05           H
ATOM   4497  HE1 TYR B  21      32.091  71.798  38.280  1.00  0.05           H
ATOM   4498  HE2 TYR B  21      33.011  75.148  35.830  1.00  0.05           H
ATOM   4499  HH  TYR B  21      33.818  73.120  35.417  1.00  0.05           H
ATOM   4500  N   ASP B  22      27.777  77.439  41.017  1.00  0.04           N
ATOM   4501  CA  ASP B  22      27.072  77.966  42.148  1.00  0.04           C
ATOM   4502  C   ASP B  22      25.763  77.164  42.360  1.00  0.04           C
ATOM   4503  O   ASP B  22      25.314  76.888  43.464  1.00  0.04           O
ATOM   4504  CB  ASP B  22      26.731  79.446  42.010  1.00  0.04           C
ATOM   4505  CG  ASP B  22      27.831  80.409  42.318  1.00  0.04           C
ATOM   4506  OD1 ASP B  22      29.014  80.006  42.281  1.00  0.04           O
ATOM   4507  OD2 ASP B  22      27.537  81.632  42.525  1.00  0.04           O
ATOM   4508  H   ASP B  22      28.110  78.097  40.326  1.00  0.04           H
ATOM   4509  HA  ASP B  22      27.612  77.915  43.093  1.00  0.04           H
ATOM   4510  HB2 ASP B  22      26.325  79.645  41.018  1.00  0.04           H
ATOM   4511  HB3 ASP B  22      25.989  79.674  42.775  1.00  0.04           H
ATOM   4512  N   LYS B  23      25.181  76.719  41.239  1.00  0.00           N
ATOM   4513  CA  LYS B  23      23.910  75.952  41.134  1.00  0.00           C
ATOM   4514  C   LYS B  23      24.115  74.431  41.365  1.00  0.00           C
ATOM   4515  O   LYS B  23      23.304  73.899  42.094  1.00  0.00           O
ATOM   4516  CB  LYS B  23      23.273  76.245  39.701  1.00  0.00           C
ATOM   4517  CG  LYS B  23      22.694  77.716  39.626  1.00  0.00           C
ATOM   4518  CD  LYS B  23      21.972  77.954  38.281  1.00  0.00           C
ATOM   4519  CE  LYS B  23      21.450  79.390  38.101  1.00  0.00           C
ATOM   4520  NZ  LYS B  23      20.603  79.967  39.244  1.00  0.00           N
ATOM   4521  H   LYS B  23      25.600  77.016  40.369  1.00  0.00           H
ATOM   4522  HA  LYS B  23      23.297  76.392  41.921  1.00  0.00           H
ATOM   4523  HB2 LYS B  23      24.108  76.198  39.003  1.00  0.00           H
ATOM   4524  HB3 LYS B  23      22.586  75.471  39.359  1.00  0.00           H
ATOM   4525  HG2 LYS B  23      22.005  77.832  40.463  1.00  0.00           H
ATOM   4526  HG3 LYS B  23      23.465  78.487  39.616  1.00  0.00           H
ATOM   4527  HD2 LYS B  23      22.679  77.829  37.460  1.00  0.00           H
ATOM   4528  HD3 LYS B  23      21.156  77.238  38.188  1.00  0.00           H
ATOM   4529  HE2 LYS B  23      22.352  79.994  38.005  1.00  0.00           H
ATOM   4530  HE3 LYS B  23      20.938  79.371  37.139  1.00  0.00           H
ATOM   4531  HZ1 LYS B  23      19.888  79.322  39.546  1.00  0.00           H
ATOM   4532  HZ2 LYS B  23      21.204  80.013  40.055  1.00  0.00           H
ATOM   4533  HZ3 LYS B  23      20.217  80.856  38.959  1.00  0.00           H
ATOM   4534  N   PHE B  24      25.162  73.892  40.735  1.00 -0.03           N
ATOM   4535  CA  PHE B  24      25.259  72.473  40.493  1.00 -0.03           C
ATOM   4536  C   PHE B  24      26.506  71.782  41.052  1.00 -0.03           C
ATOM   4537  O   PHE B  24      26.638  70.546  41.092  1.00 -0.03           O
ATOM   4538  CB  PHE B  24      25.073  72.172  39.033  1.00 -0.03           C
ATOM   4539  CG  PHE B  24      23.726  72.648  38.519  1.00 -0.03           C
ATOM   4540  CD1 PHE B  24      22.498  72.229  39.056  1.00 -0.03           C
ATOM   4541  CD2 PHE B  24      23.630  73.671  37.536  1.00 -0.03           C
ATOM   4542  CE1 PHE B  24      21.280  72.831  38.686  1.00 -0.03           C
ATOM   4543  CE2 PHE B  24      22.476  74.268  37.165  1.00 -0.03           C
ATOM   4544  CZ  PHE B  24      21.303  73.878  37.749  1.00 -0.03           C
ATOM   4545  H   PHE B  24      25.860  74.512  40.349  1.00 -0.03           H
ATOM   4546  HA  PHE B  24      24.382  72.065  40.996  1.00 -0.03           H
ATOM   4547  HB2 PHE B  24      25.832  72.654  38.416  1.00 -0.03           H
ATOM   4548  HB3 PHE B  24      25.075  71.086  38.940  1.00 -0.03           H
ATOM   4549  HD1 PHE B  24      22.429  71.545  39.889  1.00 -0.03           H
ATOM   4550  HD2 PHE B  24      24.564  74.051  37.147  1.00 -0.03           H
ATOM   4551  HE1 PHE B  24      20.301  72.460  38.950  1.00 -0.03           H
ATOM   4552  HE2 PHE B  24      22.535  74.993  36.367  1.00 -0.03           H
ATOM   4553  HZ  PHE B  24      20.366  74.228  37.340  1.00 -0.03           H
ATOM   4554  N   GLY B  25      27.475  72.540  41.478  1.00  0.00           N
ATOM   4555  CA  GLY B  25      28.846  72.047  41.858  1.00  0.00           C
ATOM   4556  C   GLY B  25      28.849  71.125  43.088  1.00  0.00           C
ATOM   4557  O   GLY B  25      29.660  70.179  43.122  1.00  0.00           O
ATOM   4558  H   GLY B  25      27.312  73.537  41.465  1.00  0.00           H
ATOM   4559  HA2 GLY B  25      29.306  71.608  40.973  1.00  0.00           H
ATOM   4560  HA3 GLY B  25      29.567  72.830  42.094  1.00  0.00           H
ATOM   4561  N   GLU B  26      27.848  71.191  43.996  1.00 -0.02           N
ATOM   4562  CA  GLU B  26      27.604  70.200  45.033  1.00 -0.02           C
ATOM   4563  C   GLU B  26      27.344  68.749  44.554  1.00 -0.02           C
ATOM   4564  O   GLU B  26      27.627  67.702  45.152  1.00 -0.02           O
ATOM   4565  CB  GLU B  26      26.640  70.654  46.144  1.00 -0.02           C
ATOM   4566  CG  GLU B  26      26.614  69.675  47.356  1.00 -0.02           C
ATOM   4567  CD  GLU B  26      27.815  69.872  48.301  1.00 -0.02           C
ATOM   4568  OE1 GLU B  26      28.499  70.922  48.106  1.00 -0.02           O
ATOM   4569  OE2 GLU B  26      28.176  68.949  49.068  1.00 -0.02           O
ATOM   4570  H   GLU B  26      27.347  72.063  44.088  1.00 -0.02           H
ATOM   4571  HA  GLU B  26      28.583  70.093  45.499  1.00 -0.02           H
ATOM   4572  HB2 GLU B  26      26.888  71.620  46.582  1.00 -0.02           H
ATOM   4573  HB3 GLU B  26      25.625  70.637  45.748  1.00 -0.02           H
ATOM   4574  HG2 GLU B  26      25.730  70.067  47.860  1.00 -0.02           H
ATOM   4575  HG3 GLU B  26      26.322  68.657  47.101  1.00 -0.02           H
ATOM   4576  N   VAL B  27      26.833  68.579  43.309  1.00 -0.19           N
ATOM   4577  CA  VAL B  27      26.677  67.310  42.674  1.00 -0.19           C
ATOM   4578  C   VAL B  27      27.950  66.480  42.476  1.00 -0.19           C
ATOM   4579  O   VAL B  27      27.882  65.278  42.790  1.00 -0.19           O
ATOM   4580  CB  VAL B  27      25.882  67.353  41.329  1.00 -0.19           C
ATOM   4581  CG1 VAL B  27      26.692  67.617  40.030  1.00 -0.19           C
ATOM   4582  CG2 VAL B  27      25.165  66.032  41.135  1.00 -0.19           C
ATOM   4583  H   VAL B  27      26.772  69.403  42.728  1.00 -0.19           H
ATOM   4584  HA  VAL B  27      26.011  66.835  43.394  1.00 -0.19           H
ATOM   4585  HB  VAL B  27      25.176  68.183  41.365  1.00 -0.19           H
ATOM   4586 HG11 VAL B  27      27.413  66.878  39.681  1.00 -0.19           H
ATOM   4587 HG12 VAL B  27      25.921  67.739  39.268  1.00 -0.19           H
ATOM   4588 HG13 VAL B  27      27.230  68.555  40.162  1.00 -0.19           H
ATOM   4589 HG21 VAL B  27      24.376  65.900  41.874  1.00 -0.19           H
ATOM   4590 HG22 VAL B  27      24.699  65.953  40.153  1.00 -0.19           H
ATOM   4591 HG23 VAL B  27      25.864  65.195  41.129  1.00 -0.19           H
ATOM   4592  N   TYR B  28      29.077  67.147  42.159  1.00 -1.24           N
ATOM   4593  CA  TYR B  28      30.375  66.486  42.039  1.00 -1.24           C
ATOM   4594  C   TYR B  28      30.841  65.963  43.393  1.00 -1.24           C
ATOM   4595  O   TYR B  28      31.448  64.888  43.409  1.00 -1.24           O
ATOM   4596  CB  TYR B  28      31.362  67.374  41.331  1.00 -1.24           C
ATOM   4597  CG  TYR B  28      30.927  67.897  39.999  1.00 -1.24           C
ATOM   4598  CD1 TYR B  28      31.157  67.004  38.901  1.00 -1.24           C
ATOM   4599  CD2 TYR B  28      30.291  69.119  39.834  1.00 -1.24           C
ATOM   4600  CE1 TYR B  28      30.620  67.337  37.590  1.00 -1.24           C
ATOM   4601  CE2 TYR B  28      29.684  69.436  38.570  1.00 -1.24           C
ATOM   4602  CZ  TYR B  28      29.924  68.594  37.422  1.00 -1.24           C
ATOM   4603  OH  TYR B  28      29.467  68.931  36.173  1.00 -1.24           O
ATOM   4604  H   TYR B  28      29.058  68.154  42.082  1.00 -1.24           H
ATOM   4605  HA  TYR B  28      30.279  65.570  41.457  1.00 -1.24           H
ATOM   4606  HB2 TYR B  28      31.598  68.251  41.935  1.00 -1.24           H
ATOM   4607  HB3 TYR B  28      32.316  66.871  41.174  1.00 -1.24           H
ATOM   4608  HD1 TYR B  28      31.623  66.033  38.988  1.00 -1.24           H
ATOM   4609  HD2 TYR B  28      30.202  69.776  40.687  1.00 -1.24           H
ATOM   4610  HE1 TYR B  28      30.646  66.689  36.726  1.00 -1.24           H
ATOM   4611  HE2 TYR B  28      29.148  70.364  38.443  1.00 -1.24           H
ATOM   4612  HH  TYR B  28      29.191  69.847  36.100  1.00 -1.24           H
ATOM   4613  N   HID B  29      30.533  66.681  44.416  1.00  0.06           N
ATOM   4614  CA  HID B  29      30.971  66.361  45.819  1.00  0.06           C
ATOM   4615  C   HID B  29      30.201  65.226  46.500  1.00  0.06           C
ATOM   4616  O   HID B  29      30.755  64.625  47.441  1.00  0.06           O
ATOM   4617  CB  HID B  29      31.119  67.686  46.743  1.00  0.06           C
ATOM   4618  CG  HID B  29      32.006  68.656  46.045  1.00  0.06           C
ATOM   4619  CD2 HID B  29      31.632  69.819  45.526  1.00  0.06           C
ATOM   4620  ND1 HID B  29      33.298  68.407  45.557  1.00  0.06           N
ATOM   4621  CE1 HID B  29      33.709  69.502  44.864  1.00  0.06           C
ATOM   4622  NE2 HID B  29      32.669  70.373  44.803  1.00  0.06           N
ATOM   4623  H   HID B  29      30.164  67.610  44.270  1.00  0.06           H
ATOM   4624  HA  HID B  29      31.984  66.001  45.641  1.00  0.06           H
ATOM   4625  HB2 HID B  29      30.151  68.128  46.979  1.00  0.06           H
ATOM   4626  HB3 HID B  29      31.562  67.267  47.647  1.00  0.06           H
ATOM   4627  HD1 HID B  29      33.806  67.535  45.574  1.00  0.06           H
ATOM   4628  HD2 HID B  29      30.658  70.271  45.643  1.00  0.06           H
ATOM   4629  HE1 HID B  29      34.643  69.685  44.353  1.00  0.06           H
ATOM   4630  N   LEU B  30      28.991  64.926  46.034  1.00  0.00           N
ATOM   4631  CA  LEU B  30      28.088  63.763  46.286  1.00  0.00           C
ATOM   4632  C   LEU B  30      28.526  62.504  45.496  1.00  0.00           C
ATOM   4633  O   LEU B  30      28.135  61.448  45.949  1.00  0.00           O
ATOM   4634  CB  LEU B  30      26.628  64.138  45.895  1.00  0.00           C
ATOM   4635  CG  LEU B  30      25.946  65.285  46.668  1.00  0.00           C
ATOM   4636  CD1 LEU B  30      24.697  65.867  46.008  1.00  0.00           C
ATOM   4637  CD2 LEU B  30      25.612  64.829  48.053  1.00  0.00           C
ATOM   4638  H   LEU B  30      28.679  65.580  45.330  1.00  0.00           H
ATOM   4639  HA  LEU B  30      27.996  63.575  47.355  1.00  0.00           H
ATOM   4640  HB2 LEU B  30      26.622  64.421  44.842  1.00  0.00           H
ATOM   4641  HB3 LEU B  30      25.934  63.306  46.013  1.00  0.00           H
ATOM   4642  HG  LEU B  30      26.632  66.132  46.671  1.00  0.00           H
ATOM   4643 HD11 LEU B  30      23.840  65.249  46.277  1.00  0.00           H
ATOM   4644 HD12 LEU B  30      24.515  66.892  46.331  1.00  0.00           H
ATOM   4645 HD13 LEU B  30      24.839  65.937  44.930  1.00  0.00           H
ATOM   4646 HD21 LEU B  30      26.504  64.562  48.620  1.00  0.00           H
ATOM   4647 HD22 LEU B  30      24.937  65.544  48.523  1.00  0.00           H
ATOM   4648 HD23 LEU B  30      25.098  63.873  47.950  1.00  0.00           H
ATOM   4649  N   THR B  31      29.307  62.611  44.426  1.00 -0.10           N
ATOM   4650  CA  THR B  31      29.599  61.533  43.543  1.00 -0.10           C
ATOM   4651  C   THR B  31      31.026  61.178  43.190  1.00 -0.10           C
ATOM   4652  O   THR B  31      31.304  60.012  42.844  1.00 -0.10           O
ATOM   4653  CB  THR B  31      28.989  61.871  42.116  1.00 -0.10           C
ATOM   4654  CG2 THR B  31      27.457  61.741  42.200  1.00 -0.10           C
ATOM   4655  OG1 THR B  31      29.327  63.182  41.816  1.00 -0.10           O
ATOM   4656  H   THR B  31      29.685  63.506  44.151  1.00 -0.10           H
ATOM   4657  HA  THR B  31      29.132  60.610  43.886  1.00 -0.10           H
ATOM   4658  HB  THR B  31      29.352  61.214  41.326  1.00 -0.10           H
ATOM   4659  HG1 THR B  31      28.753  63.782  42.299  1.00 -0.10           H
ATOM   4660 HG21 THR B  31      27.005  61.837  41.213  1.00 -0.10           H
ATOM   4661 HG22 THR B  31      27.155  60.766  42.584  1.00 -0.10           H
ATOM   4662 HG23 THR B  31      27.165  62.567  42.849  1.00 -0.10           H
ATOM   4663  N   LEU B  32      31.904  62.146  43.329  1.00 -0.51           N
ATOM   4664  CA  LEU B  32      33.321  61.956  43.111  1.00 -0.51           C
ATOM   4665  C   LEU B  32      34.184  62.147  44.396  1.00 -0.51           C
ATOM   4666  O   LEU B  32      34.994  61.233  44.664  1.00 -0.51           O
ATOM   4667  CB  LEU B  32      33.848  62.836  42.044  1.00 -0.51           C
ATOM   4668  CG  LEU B  32      33.329  62.834  40.549  1.00 -0.51           C
ATOM   4669  CD1 LEU B  32      34.105  63.780  39.606  1.00 -0.51           C
ATOM   4670  CD2 LEU B  32      33.426  61.394  39.982  1.00 -0.51           C
ATOM   4671  H   LEU B  32      31.579  63.055  43.627  1.00 -0.51           H
ATOM   4672  HA  LEU B  32      33.499  60.943  42.752  1.00 -0.51           H
ATOM   4673  HB2 LEU B  32      33.830  63.862  42.413  1.00 -0.51           H
ATOM   4674  HB3 LEU B  32      34.905  62.588  41.946  1.00 -0.51           H
ATOM   4675  HG  LEU B  32      32.278  63.117  40.618  1.00 -0.51           H
ATOM   4676 HD11 LEU B  32      35.135  63.438  39.505  1.00 -0.51           H
ATOM   4677 HD12 LEU B  32      33.691  63.827  38.598  1.00 -0.51           H
ATOM   4678 HD13 LEU B  32      34.226  64.803  39.961  1.00 -0.51           H
ATOM   4679 HD21 LEU B  32      32.656  60.791  40.464  1.00 -0.51           H
ATOM   4680 HD22 LEU B  32      33.279  61.350  38.903  1.00 -0.51           H
ATOM   4681 HD23 LEU B  32      34.414  61.005  40.232  1.00 -0.51           H
ATOM   4682  N   GLY B  33      33.933  63.115  45.290  1.00  0.02           N
ATOM   4683  CA  GLY B  33      34.760  63.355  46.484  1.00  0.02           C
ATOM   4684  C   GLY B  33      35.022  64.862  46.755  1.00  0.02           C
ATOM   4685  O   GLY B  33      34.272  65.758  46.285  1.00  0.02           O
ATOM   4686  H   GLY B  33      33.306  63.879  45.085  1.00  0.02           H
ATOM   4687  HA2 GLY B  33      34.387  62.864  47.383  1.00  0.02           H
ATOM   4688  HA3 GLY B  33      35.765  62.946  46.374  1.00  0.02           H
ATOM   4689  N   GLU B  34      35.996  65.241  47.556  1.00  0.01           N
ATOM   4690  CA  GLU B  34      36.159  66.656  47.896  1.00  0.01           C
ATOM   4691  C   GLU B  34      36.812  67.546  46.842  1.00  0.01           C
ATOM   4692  O   GLU B  34      36.594  68.711  46.877  1.00  0.01           O
ATOM   4693  CB  GLU B  34      36.835  66.679  49.301  1.00  0.01           C
ATOM   4694  CG  GLU B  34      35.988  66.025  50.353  1.00  0.01           C
ATOM   4695  CD  GLU B  34      36.023  66.733  51.710  1.00  0.01           C
ATOM   4696  OE1 GLU B  34      37.005  66.586  52.504  1.00  0.01           O
ATOM   4697  OE2 GLU B  34      34.985  67.276  52.190  1.00  0.01           O
ATOM   4698  H   GLU B  34      36.723  64.585  47.802  1.00  0.01           H
ATOM   4699  HA  GLU B  34      35.164  67.086  48.018  1.00  0.01           H
ATOM   4700  HB2 GLU B  34      37.727  66.054  49.345  1.00  0.01           H
ATOM   4701  HB3 GLU B  34      37.068  67.718  49.534  1.00  0.01           H
ATOM   4702  HG2 GLU B  34      34.986  65.891  49.945  1.00  0.01           H
ATOM   4703  HG3 GLU B  34      36.389  65.050  50.627  1.00  0.01           H
ATOM   4704  N   SER B  35      37.600  66.957  45.932  1.00 -0.17           N
ATOM   4705  CA  SER B  35      37.832  67.658  44.637  1.00 -0.17           C
ATOM   4706  C   SER B  35      36.722  67.472  43.553  1.00 -0.17           C
ATOM   4707  O   SER B  35      35.792  66.682  43.748  1.00 -0.17           O
ATOM   4708  CB  SER B  35      39.178  67.079  44.120  1.00 -0.17           C
ATOM   4709  OG  SER B  35      40.372  67.417  44.919  1.00 -0.17           O
ATOM   4710  H   SER B  35      37.514  65.956  45.826  1.00 -0.17           H
ATOM   4711  HA  SER B  35      37.932  68.736  44.765  1.00 -0.17           H
ATOM   4712  HB2 SER B  35      39.059  65.997  44.058  1.00 -0.17           H
ATOM   4713  HB3 SER B  35      39.270  67.290  43.054  1.00 -0.17           H
ATOM   4714  HG  SER B  35      41.074  67.300  44.276  1.00 -0.17           H
ATOM   4715  N   VAL B  36      36.778  68.211  42.410  1.00  0.08           N
ATOM   4716  CA  VAL B  36      35.953  67.941  41.188  1.00  0.08           C
ATOM   4717  C   VAL B  36      36.800  67.064  40.195  1.00  0.08           C
ATOM   4718  O   VAL B  36      36.255  66.163  39.535  1.00  0.08           O
ATOM   4719  CB  VAL B  36      35.591  69.292  40.547  1.00  0.08           C
ATOM   4720  CG1 VAL B  36      34.498  69.100  39.479  1.00  0.08           C
ATOM   4721  CG2 VAL B  36      35.058  70.331  41.589  1.00  0.08           C
ATOM   4722  H   VAL B  36      37.385  69.018  42.390  1.00  0.08           H
ATOM   4723  HA  VAL B  36      34.992  67.449  41.336  1.00  0.08           H
ATOM   4724  HB  VAL B  36      36.504  69.669  40.085  1.00  0.08           H
ATOM   4725 HG11 VAL B  36      33.617  68.616  39.899  1.00  0.08           H
ATOM   4726 HG12 VAL B  36      34.284  70.058  39.005  1.00  0.08           H
ATOM   4727 HG13 VAL B  36      34.883  68.502  38.653  1.00  0.08           H
ATOM   4728 HG21 VAL B  36      34.595  71.100  40.970  1.00  0.08           H
ATOM   4729 HG22 VAL B  36      34.277  69.821  42.154  1.00  0.08           H
ATOM   4730 HG23 VAL B  36      35.868  70.656  42.241  1.00  0.08           H
ATOM   4731  N   HID B  37      38.122  67.251  40.096  1.00 -0.68           N
ATOM   4732  CA  HID B  37      39.094  66.467  39.208  1.00 -0.68           C
ATOM   4733  C   HID B  37      38.952  64.932  39.367  1.00 -0.68           C
ATOM   4734  O   HID B  37      38.468  64.472  40.400  1.00 -0.68           O
ATOM   4735  CB  HID B  37      40.573  66.912  39.452  1.00 -0.68           C
ATOM   4736  CG  HID B  37      41.104  66.775  40.851  1.00 -0.68           C
ATOM   4737  CD2 HID B  37      41.697  67.744  41.650  1.00 -0.68           C
ATOM   4738  ND1 HID B  37      41.143  65.583  41.497  1.00 -0.68           N
ATOM   4739  CE1 HID B  37      41.905  65.705  42.559  1.00 -0.68           C
ATOM   4740  NE2 HID B  37      42.296  66.951  42.696  1.00 -0.68           N
ATOM   4741  H   HID B  37      38.586  67.871  40.745  1.00 -0.68           H
ATOM   4742  HA  HID B  37      38.832  66.577  38.156  1.00 -0.68           H
ATOM   4743  HB2 HID B  37      41.243  66.274  38.875  1.00 -0.68           H
ATOM   4744  HB3 HID B  37      40.743  67.933  39.111  1.00 -0.68           H
ATOM   4745  HD1 HID B  37      40.762  64.717  41.144  1.00 -0.68           H
ATOM   4746  HD2 HID B  37      41.883  68.762  41.343  1.00 -0.68           H
ATOM   4747  HE1 HID B  37      42.332  64.856  43.072  1.00 -0.68           H
ATOM   4748  N   CYS B  38      39.429  64.195  38.377  1.00 -0.67           N
ATOM   4749  CA  CYS B  38      39.587  62.734  38.261  1.00 -0.67           C
ATOM   4750  C   CYS B  38      40.093  62.047  39.477  1.00 -0.67           C
ATOM   4751  O   CYS B  38      40.831  62.604  40.259  1.00 -0.67           O
ATOM   4752  CB  CYS B  38      40.420  62.478  37.024  1.00 -0.67           C
ATOM   4753  SG  CYS B  38      39.398  62.908  35.579  1.00 -0.67           S
ATOM   4754  H   CYS B  38      39.725  64.745  37.583  1.00 -0.67           H
ATOM   4755  HA  CYS B  38      38.556  62.440  38.064  1.00 -0.67           H
ATOM   4756  HB2 CYS B  38      41.339  63.063  36.980  1.00 -0.67           H
ATOM   4757  HB3 CYS B  38      40.660  61.419  36.930  1.00 -0.67           H
ATOM   4758  HG  CYS B  38      39.877  64.153  35.653  1.00 -0.67           H
ATOM   4759  N   GLY B  39      39.665  60.846  39.636  1.00  0.02           N
ATOM   4760  CA  GLY B  39      40.323  59.862  40.517  1.00  0.02           C
ATOM   4761  C   GLY B  39      41.518  59.180  39.741  1.00  0.02           C
ATOM   4762  O   GLY B  39      41.284  58.722  38.642  1.00  0.02           O
ATOM   4763  H   GLY B  39      39.016  60.509  38.940  1.00  0.02           H
ATOM   4764  HA2 GLY B  39      40.629  60.262  41.484  1.00  0.02           H
ATOM   4765  HA3 GLY B  39      39.487  59.173  40.638  1.00  0.02           H
ATOM   4766  N   LEU B  40      42.700  59.020  40.314  1.00  0.02           N
ATOM   4767  CA  LEU B  40      43.685  58.108  39.830  1.00  0.02           C
ATOM   4768  C   LEU B  40      43.299  56.633  40.094  1.00  0.02           C
ATOM   4769  O   LEU B  40      43.554  56.057  41.119  1.00  0.02           O
ATOM   4770  CB  LEU B  40      45.052  58.475  40.409  1.00  0.02           C
ATOM   4771  CG  LEU B  40      46.173  57.699  39.707  1.00  0.02           C
ATOM   4772  CD1 LEU B  40      46.603  58.674  38.531  1.00  0.02           C
ATOM   4773  CD2 LEU B  40      47.393  57.598  40.603  1.00  0.02           C
ATOM   4774  H   LEU B  40      42.839  59.369  41.251  1.00  0.02           H
ATOM   4775  HA  LEU B  40      43.803  58.166  38.748  1.00  0.02           H
ATOM   4776  HB2 LEU B  40      45.217  59.552  40.451  1.00  0.02           H
ATOM   4777  HB3 LEU B  40      44.983  58.073  41.420  1.00  0.02           H
ATOM   4778  HG  LEU B  40      45.920  56.716  39.310  1.00  0.02           H
ATOM   4779 HD11 LEU B  40      46.968  59.613  38.949  1.00  0.02           H
ATOM   4780 HD12 LEU B  40      47.458  58.204  38.045  1.00  0.02           H
ATOM   4781 HD13 LEU B  40      45.837  58.825  37.770  1.00  0.02           H
ATOM   4782 HD21 LEU B  40      47.205  56.727  41.230  1.00  0.02           H
ATOM   4783 HD22 LEU B  40      48.293  57.378  40.029  1.00  0.02           H
ATOM   4784 HD23 LEU B  40      47.559  58.502  41.191  1.00  0.02           H
ATOM   4785  N   TRP B  41      42.566  56.061  39.131  1.00  0.01           N
ATOM   4786  CA  TRP B  41      42.105  54.656  38.993  1.00  0.01           C
ATOM   4787  C   TRP B  41      43.159  53.741  38.281  1.00  0.01           C
ATOM   4788  O   TRP B  41      43.221  52.520  38.521  1.00  0.01           O
ATOM   4789  CB  TRP B  41      40.759  54.629  38.191  1.00  0.01           C
ATOM   4790  CG  TRP B  41      39.604  55.455  38.800  1.00  0.01           C
ATOM   4791  CD1 TRP B  41      39.129  56.651  38.360  1.00  0.01           C
ATOM   4792  CD2 TRP B  41      38.884  55.210  40.016  1.00  0.01           C
ATOM   4793  CE2 TRP B  41      37.958  56.333  40.249  1.00  0.01           C
ATOM   4794  CE3 TRP B  41      38.850  54.209  41.023  1.00  0.01           C
ATOM   4795  NE1 TRP B  41      38.103  57.182  39.160  1.00  0.01           N
ATOM   4796  CZ2 TRP B  41      37.174  56.462  41.429  1.00  0.01           C
ATOM   4797  CZ3 TRP B  41      37.904  54.245  42.139  1.00  0.01           C
ATOM   4798  CH2 TRP B  41      37.111  55.357  42.389  1.00  0.01           C
ATOM   4799  H   TRP B  41      42.459  56.738  38.390  1.00  0.01           H
ATOM   4800  HA  TRP B  41      41.994  54.263  40.003  1.00  0.01           H
ATOM   4801  HB2 TRP B  41      40.894  55.027  37.186  1.00  0.01           H
ATOM   4802  HB3 TRP B  41      40.393  53.603  38.158  1.00  0.01           H
ATOM   4803  HD1 TRP B  41      39.484  57.068  37.429  1.00  0.01           H
ATOM   4804  HE1 TRP B  41      37.642  58.072  39.034  1.00  0.01           H
ATOM   4805  HE3 TRP B  41      39.525  53.374  40.912  1.00  0.01           H
ATOM   4806  HZ2 TRP B  41      36.500  57.294  41.569  1.00  0.01           H
ATOM   4807  HZ3 TRP B  41      37.898  53.520  42.940  1.00  0.01           H
ATOM   4808  HH2 TRP B  41      36.454  55.450  43.241  1.00  0.01           H
ATOM   4809  N   PHE B  42      43.901  54.355  37.332  1.00 -0.01           N
ATOM   4810  CA  PHE B  42      45.074  53.775  36.577  1.00 -0.01           C
ATOM   4811  C   PHE B  42      46.292  54.606  36.820  1.00 -0.01           C
ATOM   4812  O   PHE B  42      46.428  55.753  36.338  1.00 -0.01           O
ATOM   4813  CB  PHE B  42      44.920  53.672  35.036  1.00 -0.01           C
ATOM   4814  CG  PHE B  42      43.684  52.927  34.489  1.00 -0.01           C
ATOM   4815  CD1 PHE B  42      42.427  53.495  34.478  1.00 -0.01           C
ATOM   4816  CD2 PHE B  42      43.905  51.590  34.053  1.00 -0.01           C
ATOM   4817  CE1 PHE B  42      41.315  52.823  34.006  1.00 -0.01           C
ATOM   4818  CE2 PHE B  42      42.809  50.954  33.489  1.00 -0.01           C
ATOM   4819  CZ  PHE B  42      41.543  51.575  33.410  1.00 -0.01           C
ATOM   4820  H   PHE B  42      43.694  55.331  37.178  1.00 -0.01           H
ATOM   4821  HA  PHE B  42      45.240  52.753  36.919  1.00 -0.01           H
ATOM   4822  HB2 PHE B  42      44.869  54.701  34.680  1.00 -0.01           H
ATOM   4823  HB3 PHE B  42      45.809  53.206  34.612  1.00 -0.01           H
ATOM   4824  HD1 PHE B  42      42.367  54.519  34.816  1.00 -0.01           H
ATOM   4825  HD2 PHE B  42      44.896  51.181  33.920  1.00 -0.01           H
ATOM   4826  HE1 PHE B  42      40.365  53.333  33.941  1.00 -0.01           H
ATOM   4827  HE2 PHE B  42      42.931  49.975  33.049  1.00 -0.01           H
ATOM   4828  HZ  PHE B  42      40.679  51.127  32.940  1.00 -0.01           H
ATOM   4829  N   PRO B  43      47.251  54.153  37.640  1.00  0.00           N
ATOM   4830  CA  PRO B  43      48.553  54.769  37.993  1.00  0.00           C
ATOM   4831  C   PRO B  43      49.415  55.165  36.713  1.00  0.00           C
ATOM   4832  O   PRO B  43      49.174  54.625  35.592  1.00  0.00           O
ATOM   4833  CB  PRO B  43      49.253  53.847  38.913  1.00  0.00           C
ATOM   4834  CG  PRO B  43      48.067  53.315  39.730  1.00  0.00           C
ATOM   4835  CD  PRO B  43      46.992  53.167  38.622  1.00  0.00           C
ATOM   4836  HA  PRO B  43      48.280  55.712  38.467  1.00  0.00           H
ATOM   4837  HB2 PRO B  43      49.688  53.039  38.324  1.00  0.00           H
ATOM   4838  HB3 PRO B  43      50.024  54.340  39.505  1.00  0.00           H
ATOM   4839  HG2 PRO B  43      48.377  52.402  40.238  1.00  0.00           H
ATOM   4840  HG3 PRO B  43      47.723  54.023  40.483  1.00  0.00           H
ATOM   4841  HD2 PRO B  43      47.041  52.193  38.137  1.00  0.00           H
ATOM   4842  HD3 PRO B  43      45.991  53.319  39.025  1.00  0.00           H
ATOM   4843  N   PRO B  44      50.291  56.207  36.896  1.00  0.00           N
ATOM   4844  CA  PRO B  44      51.019  56.770  35.751  1.00  0.00           C
ATOM   4845  C   PRO B  44      51.883  55.672  35.089  1.00  0.00           C
ATOM   4846  O   PRO B  44      51.826  55.646  33.856  1.00  0.00           O
ATOM   4847  CB  PRO B  44      51.932  57.820  36.387  1.00  0.00           C
ATOM   4848  CG  PRO B  44      52.158  57.366  37.798  1.00  0.00           C
ATOM   4849  CD  PRO B  44      50.752  56.776  38.157  1.00  0.00           C
ATOM   4850  HA  PRO B  44      50.280  57.141  35.041  1.00  0.00           H
ATOM   4851  HB2 PRO B  44      52.901  57.995  35.919  1.00  0.00           H
ATOM   4852  HB3 PRO B  44      51.379  58.758  36.437  1.00  0.00           H
ATOM   4853  HG2 PRO B  44      52.904  56.572  37.764  1.00  0.00           H
ATOM   4854  HG3 PRO B  44      52.381  58.152  38.520  1.00  0.00           H
ATOM   4855  HD2 PRO B  44      50.905  55.987  38.894  1.00  0.00           H
ATOM   4856  HD3 PRO B  44      50.130  57.582  38.546  1.00  0.00           H
ATOM   4857  N   ASP B  45      52.572  54.792  35.846  1.00  0.00           N
ATOM   4858  CA  ASP B  45      53.297  53.603  35.397  1.00  0.00           C
ATOM   4859  C   ASP B  45      52.423  52.481  34.826  1.00  0.00           C
ATOM   4860  O   ASP B  45      52.905  51.556  34.169  1.00  0.00           O
ATOM   4861  CB  ASP B  45      54.157  53.139  36.567  1.00  0.00           C
ATOM   4862  CG  ASP B  45      53.420  52.644  37.856  1.00  0.00           C
ATOM   4863  OD1 ASP B  45      52.594  53.469  38.399  1.00  0.00           O
ATOM   4864  OD2 ASP B  45      53.569  51.475  38.230  1.00  0.00           O
ATOM   4865  H   ASP B  45      52.326  54.780  36.825  1.00  0.00           H
ATOM   4866  HA  ASP B  45      53.940  53.865  34.556  1.00  0.00           H
ATOM   4867  HB2 ASP B  45      54.763  52.332  36.154  1.00  0.00           H
ATOM   4868  HB3 ASP B  45      54.876  53.904  36.859  1.00  0.00           H
ATOM   4869  N   ALA B  46      51.084  52.541  35.051  1.00  0.00           N
ATOM   4870  CA  ALA B  46      50.162  51.528  34.526  1.00  0.00           C
ATOM   4871  C   ALA B  46      49.993  51.848  33.017  1.00  0.00           C
ATOM   4872  O   ALA B  46      49.549  52.924  32.599  1.00  0.00           O
ATOM   4873  CB  ALA B  46      48.876  51.463  35.343  1.00  0.00           C
ATOM   4874  H   ALA B  46      50.684  53.267  35.626  1.00  0.00           H
ATOM   4875  HA  ALA B  46      50.688  50.583  34.663  1.00  0.00           H
ATOM   4876  HB1 ALA B  46      48.532  52.407  35.765  1.00  0.00           H
ATOM   4877  HB2 ALA B  46      48.088  51.198  34.638  1.00  0.00           H
ATOM   4878  HB3 ALA B  46      48.940  50.816  36.218  1.00  0.00           H
ATOM   4879  N   PRO B  47      50.194  50.813  32.177  1.00  0.00           N
ATOM   4880  CA  PRO B  47      49.820  50.877  30.718  1.00  0.00           C
ATOM   4881  C   PRO B  47      48.404  51.299  30.388  1.00  0.00           C
ATOM   4882  O   PRO B  47      47.425  51.037  31.111  1.00  0.00           O
ATOM   4883  CB  PRO B  47      50.164  49.466  30.190  1.00  0.00           C
ATOM   4884  CG  PRO B  47      50.062  48.550  31.352  1.00  0.00           C
ATOM   4885  CD  PRO B  47      50.409  49.421  32.578  1.00  0.00           C
ATOM   4886  HA  PRO B  47      50.515  51.520  30.177  1.00  0.00           H
ATOM   4887  HB2 PRO B  47      49.396  49.197  29.466  1.00  0.00           H
ATOM   4888  HB3 PRO B  47      51.162  49.369  29.764  1.00  0.00           H
ATOM   4889  HG2 PRO B  47      49.049  48.161  31.451  1.00  0.00           H
ATOM   4890  HG3 PRO B  47      50.765  47.741  31.156  1.00  0.00           H
ATOM   4891  HD2 PRO B  47      49.702  49.151  33.362  1.00  0.00           H
ATOM   4892  HD3 PRO B  47      51.450  49.150  32.756  1.00  0.00           H
ATOM   4893  N   VAL B  48      48.193  51.950  29.225  1.00  0.01           N
ATOM   4894  CA  VAL B  48      46.847  52.310  28.767  1.00  0.01           C
ATOM   4895  C   VAL B  48      46.170  51.054  28.307  1.00  0.01           C
ATOM   4896  O   VAL B  48      46.737  50.371  27.454  1.00  0.01           O
ATOM   4897  CB  VAL B  48      46.921  53.407  27.649  1.00  0.01           C
ATOM   4898  CG1 VAL B  48      45.551  53.792  27.134  1.00  0.01           C
ATOM   4899  CG2 VAL B  48      47.464  54.677  28.375  1.00  0.01           C
ATOM   4900  H   VAL B  48      48.940  51.967  28.546  1.00  0.01           H
ATOM   4901  HA  VAL B  48      46.295  52.790  29.574  1.00  0.01           H
ATOM   4902  HB  VAL B  48      47.608  53.192  26.830  1.00  0.01           H
ATOM   4903 HG11 VAL B  48      45.774  54.653  26.504  1.00  0.01           H
ATOM   4904 HG12 VAL B  48      45.104  52.976  26.566  1.00  0.01           H
ATOM   4905 HG13 VAL B  48      44.763  53.945  27.871  1.00  0.01           H
ATOM   4906 HG21 VAL B  48      47.259  55.592  27.819  1.00  0.01           H
ATOM   4907 HG22 VAL B  48      47.066  54.794  29.383  1.00  0.01           H
ATOM   4908 HG23 VAL B  48      48.528  54.486  28.511  1.00  0.01           H
ATOM   4909  N   PRO B  49      44.940  50.802  28.769  1.00  0.00           N
ATOM   4910  CA  PRO B  49      44.103  49.697  28.362  1.00  0.00           C
ATOM   4911  C   PRO B  49      43.604  49.680  26.844  1.00  0.00           C
ATOM   4912  O   PRO B  49      43.285  50.748  26.259  1.00  0.00           O
ATOM   4913  CB  PRO B  49      42.817  49.701  29.259  1.00  0.00           C
ATOM   4914  CG  PRO B  49      42.721  51.206  29.554  1.00  0.00           C
ATOM   4915  CD  PRO B  49      44.209  51.494  29.839  1.00  0.00           C
ATOM   4916  HA  PRO B  49      44.649  48.767  28.520  1.00  0.00           H
ATOM   4917  HB2 PRO B  49      41.976  49.396  28.637  1.00  0.00           H
ATOM   4918  HB3 PRO B  49      42.923  49.025  30.107  1.00  0.00           H
ATOM   4919  HG2 PRO B  49      42.377  51.822  28.723  1.00  0.00           H
ATOM   4920  HG3 PRO B  49      42.181  51.527  30.445  1.00  0.00           H
ATOM   4921  HD2 PRO B  49      44.364  52.563  29.688  1.00  0.00           H
ATOM   4922  HD3 PRO B  49      44.436  51.106  30.832  1.00  0.00           H
ATOM   4923  N   GLN B  50      43.563  48.446  26.257  1.00  0.00           N
ATOM   4924  CA  GLN B  50      43.364  48.241  24.787  1.00  0.00           C
ATOM   4925  C   GLN B  50      42.043  48.806  24.217  1.00  0.00           C
ATOM   4926  O   GLN B  50      42.070  49.325  23.093  1.00  0.00           O
ATOM   4927  CB  GLN B  50      43.409  46.701  24.474  1.00  0.00           C
ATOM   4928  CG  GLN B  50      44.740  45.998  24.728  1.00  0.00           C
ATOM   4929  CD  GLN B  50      45.793  46.216  23.697  1.00  0.00           C
ATOM   4930  NE2 GLN B  50      46.939  46.835  23.924  1.00  0.00           N
ATOM   4931  OE1 GLN B  50      45.662  45.817  22.567  1.00  0.00           O
ATOM   4932  H   GLN B  50      43.825  47.681  26.861  1.00  0.00           H
ATOM   4933  HA  GLN B  50      44.171  48.700  24.215  1.00  0.00           H
ATOM   4934  HB2 GLN B  50      42.672  46.190  25.094  1.00  0.00           H
ATOM   4935  HB3 GLN B  50      43.158  46.502  23.432  1.00  0.00           H
ATOM   4936  HG2 GLN B  50      45.168  46.222  25.705  1.00  0.00           H
ATOM   4937  HG3 GLN B  50      44.597  44.918  24.720  1.00  0.00           H
ATOM   4938 HE21 GLN B  50      47.476  47.054  23.098  1.00  0.00           H
ATOM   4939 HE22 GLN B  50      47.086  47.422  24.733  1.00  0.00           H
ATOM   4940  N   ASP B  51      40.965  48.816  24.969  1.00  0.01           N
ATOM   4941  CA  ASP B  51      39.789  49.605  24.598  1.00  0.01           C
ATOM   4942  C   ASP B  51      39.247  50.354  25.897  1.00  0.01           C
ATOM   4943  O   ASP B  51      39.390  49.980  27.070  1.00  0.01           O
ATOM   4944  CB  ASP B  51      38.674  48.708  24.048  1.00  0.01           C
ATOM   4945  CG  ASP B  51      39.115  47.998  22.785  1.00  0.01           C
ATOM   4946  OD1 ASP B  51      39.051  48.642  21.719  1.00  0.01           O
ATOM   4947  OD2 ASP B  51      39.302  46.740  22.729  1.00  0.01           O
ATOM   4948  H   ASP B  51      40.913  48.460  25.913  1.00  0.01           H
ATOM   4949  HA  ASP B  51      40.036  50.354  23.845  1.00  0.01           H
ATOM   4950  HB2 ASP B  51      38.414  47.954  24.791  1.00  0.01           H
ATOM   4951  HB3 ASP B  51      37.806  49.326  23.823  1.00  0.01           H
ATOM   4952  N   MET B  52      38.586  51.498  25.733  1.00 -0.01           N
ATOM   4953  CA  MET B  52      38.061  52.372  26.858  1.00 -0.01           C
ATOM   4954  C   MET B  52      36.724  51.853  27.454  1.00 -0.01           C
ATOM   4955  O   MET B  52      36.164  52.389  28.420  1.00 -0.01           O
ATOM   4956  CB  MET B  52      37.931  53.783  26.273  1.00 -0.01           C
ATOM   4957  CG  MET B  52      38.157  54.868  27.378  1.00 -0.01           C
ATOM   4958  SD  MET B  52      39.790  55.651  27.312  1.00 -0.01           S
ATOM   4959  CE  MET B  52      40.734  54.238  27.945  1.00 -0.01           C
ATOM   4960  H   MET B  52      38.225  51.723  24.817  1.00 -0.01           H
ATOM   4961  HA  MET B  52      38.792  52.432  27.664  1.00 -0.01           H
ATOM   4962  HB2 MET B  52      38.725  53.927  25.540  1.00 -0.01           H
ATOM   4963  HB3 MET B  52      36.977  53.946  25.771  1.00 -0.01           H
ATOM   4964  HG2 MET B  52      37.499  55.709  27.160  1.00 -0.01           H
ATOM   4965  HG3 MET B  52      37.826  54.460  28.333  1.00 -0.01           H
ATOM   4966  HE1 MET B  52      41.726  54.587  28.234  1.00 -0.01           H
ATOM   4967  HE2 MET B  52      40.320  53.682  28.786  1.00 -0.01           H
ATOM   4968  HE3 MET B  52      40.988  53.528  27.159  1.00 -0.01           H
ATOM   4969  N   GLU B  53      36.148  50.741  26.927  1.00  0.00           N
ATOM   4970  CA  GLU B  53      34.930  50.149  27.392  1.00  0.00           C
ATOM   4971  C   GLU B  53      34.999  49.662  28.867  1.00  0.00           C
ATOM   4972  O   GLU B  53      35.951  48.875  29.128  1.00  0.00           O
ATOM   4973  CB  GLU B  53      34.477  48.894  26.488  1.00  0.00           C
ATOM   4974  CG  GLU B  53      34.382  49.187  24.961  1.00  0.00           C
ATOM   4975  CD  GLU B  53      33.110  49.965  24.462  1.00  0.00           C
ATOM   4976  OE1 GLU B  53      32.242  50.337  25.320  1.00  0.00           O
ATOM   4977  OE2 GLU B  53      33.047  50.226  23.236  1.00  0.00           O
ATOM   4978  H   GLU B  53      36.617  50.098  26.305  1.00  0.00           H
ATOM   4979  HA  GLU B  53      34.175  50.936  27.387  1.00  0.00           H
ATOM   4980  HB2 GLU B  53      35.183  48.070  26.587  1.00  0.00           H
ATOM   4981  HB3 GLU B  53      33.551  48.434  26.831  1.00  0.00           H
ATOM   4982  HG2 GLU B  53      35.235  49.797  24.664  1.00  0.00           H
ATOM   4983  HG3 GLU B  53      34.622  48.239  24.479  1.00  0.00           H
ATOM   4984  N   LEU B  54      34.034  49.896  29.798  1.00  0.00           N
ATOM   4985  CA  LEU B  54      34.119  49.478  31.229  1.00  0.00           C
ATOM   4986  C   LEU B  54      34.577  48.042  31.433  1.00  0.00           C
ATOM   4987  O   LEU B  54      35.570  47.825  32.139  1.00  0.00           O
ATOM   4988  CB  LEU B  54      32.810  49.939  31.896  1.00  0.00           C
ATOM   4989  CG  LEU B  54      32.845  49.583  33.471  1.00  0.00           C
ATOM   4990  CD1 LEU B  54      33.972  50.346  34.270  1.00  0.00           C
ATOM   4991  CD2 LEU B  54      31.536  50.090  34.117  1.00  0.00           C
ATOM   4992  H   LEU B  54      33.198  50.345  29.452  1.00  0.00           H
ATOM   4993  HA  LEU B  54      34.927  50.038  31.700  1.00  0.00           H
ATOM   4994  HB2 LEU B  54      32.708  51.015  31.761  1.00  0.00           H
ATOM   4995  HB3 LEU B  54      32.056  49.332  31.395  1.00  0.00           H
ATOM   4996  HG  LEU B  54      32.901  48.511  33.659  1.00  0.00           H
ATOM   4997 HD11 LEU B  54      33.950  50.009  35.306  1.00  0.00           H
ATOM   4998 HD12 LEU B  54      34.945  50.139  33.823  1.00  0.00           H
ATOM   4999 HD13 LEU B  54      33.786  51.419  34.224  1.00  0.00           H
ATOM   5000 HD21 LEU B  54      30.680  49.514  33.768  1.00  0.00           H
ATOM   5001 HD22 LEU B  54      31.710  49.818  35.159  1.00  0.00           H
ATOM   5002 HD23 LEU B  54      31.302  51.097  33.772  1.00  0.00           H
ATOM   5003  N   VAL B  55      33.864  47.095  30.843  1.00  0.00           N
ATOM   5004  CA  VAL B  55      34.244  45.654  30.906  1.00  0.00           C
ATOM   5005  C   VAL B  55      35.731  45.418  30.466  1.00  0.00           C
ATOM   5006  O   VAL B  55      36.293  44.498  30.992  1.00  0.00           O
ATOM   5007  CB  VAL B  55      33.190  44.815  30.212  1.00  0.00           C
ATOM   5008  CG1 VAL B  55      33.172  45.141  28.719  1.00  0.00           C
ATOM   5009  CG2 VAL B  55      33.257  43.225  30.357  1.00  0.00           C
ATOM   5010  H   VAL B  55      32.968  47.332  30.440  1.00  0.00           H
ATOM   5011  HA  VAL B  55      34.209  45.337  31.948  1.00  0.00           H
ATOM   5012  HB  VAL B  55      32.213  45.135  30.573  1.00  0.00           H
ATOM   5013 HG11 VAL B  55      32.444  44.475  28.257  1.00  0.00           H
ATOM   5014 HG12 VAL B  55      32.764  46.135  28.539  1.00  0.00           H
ATOM   5015 HG13 VAL B  55      34.159  45.077  28.261  1.00  0.00           H
ATOM   5016 HG21 VAL B  55      32.245  42.926  30.084  1.00  0.00           H
ATOM   5017 HG22 VAL B  55      34.064  42.789  29.768  1.00  0.00           H
ATOM   5018 HG23 VAL B  55      33.388  43.037  31.423  1.00  0.00           H
ATOM   5019  N   THR B  56      36.351  46.177  29.618  1.00  0.01           N
ATOM   5020  CA  THR B  56      37.803  46.082  29.367  1.00  0.01           C
ATOM   5021  C   THR B  56      38.625  46.774  30.408  1.00  0.01           C
ATOM   5022  O   THR B  56      39.711  46.244  30.801  1.00  0.01           O
ATOM   5023  CB  THR B  56      38.101  46.713  27.975  1.00  0.01           C
ATOM   5024  CG2 THR B  56      39.581  46.769  27.699  1.00  0.01           C
ATOM   5025  OG1 THR B  56      37.528  45.769  26.942  1.00  0.01           O
ATOM   5026  H   THR B  56      35.785  46.913  29.222  1.00  0.01           H
ATOM   5027  HA  THR B  56      38.090  45.032  29.312  1.00  0.01           H
ATOM   5028  HB  THR B  56      37.575  47.662  27.878  1.00  0.01           H
ATOM   5029  HG1 THR B  56      37.950  44.923  27.110  1.00  0.01           H
ATOM   5030 HG21 THR B  56      40.049  45.799  27.868  1.00  0.01           H
ATOM   5031 HG22 THR B  56      39.694  46.927  26.626  1.00  0.01           H
ATOM   5032 HG23 THR B  56      40.022  47.569  28.294  1.00  0.01           H
ATOM   5033  N   MET B  57      38.204  47.938  30.886  1.00  0.01           N
ATOM   5034  CA  MET B  57      38.927  48.584  31.942  1.00  0.01           C
ATOM   5035  C   MET B  57      39.003  47.672  33.143  1.00  0.01           C
ATOM   5036  O   MET B  57      40.018  47.595  33.831  1.00  0.01           O
ATOM   5037  CB  MET B  57      38.215  49.914  32.328  1.00  0.01           C
ATOM   5038  CG  MET B  57      38.299  50.928  31.237  1.00  0.01           C
ATOM   5039  SD  MET B  57      37.809  52.667  31.682  1.00  0.01           S
ATOM   5040  CE  MET B  57      36.072  52.357  31.781  1.00  0.01           C
ATOM   5041  H   MET B  57      37.312  48.236  30.519  1.00  0.01           H
ATOM   5042  HA  MET B  57      39.898  48.908  31.567  1.00  0.01           H
ATOM   5043  HB2 MET B  57      37.136  49.786  32.418  1.00  0.01           H
ATOM   5044  HB3 MET B  57      38.570  50.233  33.308  1.00  0.01           H
ATOM   5045  HG2 MET B  57      39.358  51.077  31.028  1.00  0.01           H
ATOM   5046  HG3 MET B  57      37.802  50.607  30.322  1.00  0.01           H
ATOM   5047  HE1 MET B  57      35.802  51.778  32.664  1.00  0.01           H
ATOM   5048  HE2 MET B  57      35.573  53.317  31.915  1.00  0.01           H
ATOM   5049  HE3 MET B  57      35.805  51.787  30.891  1.00  0.01           H
ATOM   5050  N   SER B  58      37.918  46.957  33.427  1.00  0.00           N
ATOM   5051  CA  SER B  58      37.892  46.048  34.592  1.00  0.00           C
ATOM   5052  C   SER B  58      38.830  44.842  34.379  1.00  0.00           C
ATOM   5053  O   SER B  58      39.580  44.561  35.260  1.00  0.00           O
ATOM   5054  CB  SER B  58      36.508  45.522  34.863  1.00  0.00           C
ATOM   5055  OG  SER B  58      36.495  44.705  36.000  1.00  0.00           O
ATOM   5056  H   SER B  58      37.027  47.059  32.962  1.00  0.00           H
ATOM   5057  HA  SER B  58      38.186  46.587  35.493  1.00  0.00           H
ATOM   5058  HB2 SER B  58      35.805  46.327  35.079  1.00  0.00           H
ATOM   5059  HB3 SER B  58      36.156  45.024  33.960  1.00  0.00           H
ATOM   5060  HG  SER B  58      36.833  43.819  35.853  1.00  0.00           H
ATOM   5061  N   SER B  59      38.912  44.295  33.150  1.00  0.00           N
ATOM   5062  CA  SER B  59      39.858  43.181  32.776  1.00  0.00           C
ATOM   5063  C   SER B  59      41.367  43.527  32.927  1.00  0.00           C
[truncated: 287,119 more chars]
