# Supplementary material for: Total enzymatic synthesis of cis-α-irone from a simple carbon source
Source: Nat Commun. 2022 Dec 2;13:7421. doi: 10.1038/s41467-022-35232-2 (PMC9715568; doi:10.1038/s41467-022-35232-2)
Supplement: Supplementary file 5 — Supplementary Data 2 [file 41467_2022_35232_MOESM5_ESM.zip › structures_mmgbsa/pMT4_Y200F_S182E_L273V/pMT4_1SS_SAH_final_mmgbsa_renum.pdb]

ATOM      1  N   GLN A  10      26.943  27.130  55.351  1.00  0.00           N
ATOM      2  CA  GLN A  10      27.221  26.979  53.928  1.00  0.00           C
ATOM      3  C   GLN A  10      26.217  26.076  53.251  1.00  0.00           C
ATOM      4  O   GLN A  10      26.274  24.869  53.348  1.00  0.00           O
ATOM      5  CB  GLN A  10      28.665  26.516  53.713  1.00  0.00           C
ATOM      6  CG  GLN A  10      29.238  26.357  52.313  1.00  0.00           C
ATOM      7  CD  GLN A  10      30.717  25.937  52.241  1.00  0.00           C
ATOM      8  NE2 GLN A  10      31.288  26.198  51.076  1.00  0.00           N
ATOM      9  OE1 GLN A  10      31.229  25.284  53.114  1.00  0.00           O
ATOM     10  HA  GLN A  10      27.057  27.926  53.414  1.00  0.00           H
ATOM     11  HB2 GLN A  10      29.217  27.356  54.135  1.00  0.00           H
ATOM     12  HB3 GLN A  10      28.902  25.604  54.262  1.00  0.00           H
ATOM     13  HG2 GLN A  10      28.589  25.644  51.805  1.00  0.00           H
ATOM     14  HG3 GLN A  10      29.108  27.352  51.888  1.00  0.00           H
ATOM     15 HE21 GLN A  10      32.265  25.945  51.042  1.00  0.00           H
ATOM     16 HE22 GLN A  10      30.923  26.927  50.479  1.00  0.00           H
ATOM     17  H1  GLN A  10      26.154  27.731  55.542  1.00  0.00           H
ATOM     18  H2  GLN A  10      26.766  26.213  55.736  1.00  0.00           H
ATOM     19  H3  GLN A  10      27.745  27.509  55.834  1.00  0.00           H
ATOM     20  N   GLN A  11      25.151  26.689  52.775  1.00  0.00           N
ATOM     21  CA  GLN A  11      24.021  25.964  52.258  1.00  0.00           C
ATOM     22  C   GLN A  11      23.979  25.731  50.734  1.00  0.00           C
ATOM     23  O   GLN A  11      23.418  24.796  50.183  1.00  0.00           O
ATOM     24  CB  GLN A  11      22.795  26.826  52.704  1.00  0.00           C
ATOM     25  CG  GLN A  11      21.302  26.268  52.592  1.00  0.00           C
ATOM     26  CD  GLN A  11      20.313  27.221  53.266  1.00  0.00           C
ATOM     27  NE2 GLN A  11      19.080  26.961  53.016  1.00  0.00           N
ATOM     28  OE1 GLN A  11      20.571  28.102  54.143  1.00  0.00           O
ATOM     29  H   GLN A  11      25.206  27.693  52.865  1.00  0.00           H
ATOM     30  HA  GLN A  11      23.900  24.969  52.685  1.00  0.00           H
ATOM     31  HB2 GLN A  11      23.133  27.025  53.721  1.00  0.00           H
ATOM     32  HB3 GLN A  11      22.773  27.749  52.124  1.00  0.00           H
ATOM     33  HG2 GLN A  11      21.106  26.188  51.522  1.00  0.00           H
ATOM     34  HG3 GLN A  11      21.157  25.393  53.225  1.00  0.00           H
ATOM     35 HE21 GLN A  11      18.388  27.568  53.431  1.00  0.00           H
ATOM     36 HE22 GLN A  11      18.823  26.286  52.310  1.00  0.00           H
ATOM     37  N   VAL A  12      24.511  26.672  49.988  1.00  0.00           N
ATOM     38  CA  VAL A  12      24.633  26.545  48.551  1.00  0.00           C
ATOM     39  C   VAL A  12      25.640  25.419  48.221  1.00  0.00           C
ATOM     40  O   VAL A  12      26.535  25.036  48.969  1.00  0.00           O
ATOM     41  CB  VAL A  12      25.032  27.927  48.000  1.00  0.00           C
ATOM     42  CG1 VAL A  12      26.512  28.165  48.131  1.00  0.00           C
ATOM     43  CG2 VAL A  12      24.645  28.192  46.507  1.00  0.00           C
ATOM     44  H   VAL A  12      24.942  27.481  50.411  1.00  0.00           H
ATOM     45  HA  VAL A  12      23.664  26.290  48.122  1.00  0.00           H
ATOM     46  HB  VAL A  12      24.533  28.768  48.481  1.00  0.00           H
ATOM     47 HG11 VAL A  12      26.983  27.664  48.977  1.00  0.00           H
ATOM     48 HG12 VAL A  12      27.164  27.683  47.402  1.00  0.00           H
ATOM     49 HG13 VAL A  12      26.610  29.250  48.165  1.00  0.00           H
ATOM     50 HG21 VAL A  12      23.578  28.394  46.420  1.00  0.00           H
ATOM     51 HG22 VAL A  12      25.146  29.075  46.108  1.00  0.00           H
ATOM     52 HG23 VAL A  12      24.827  27.309  45.894  1.00  0.00           H
ATOM     53  N   THR A  13      25.353  24.852  47.057  1.00  0.00           N
ATOM     54  CA  THR A  13      26.187  23.768  46.520  1.00  0.00           C
ATOM     55  C   THR A  13      26.914  24.196  45.224  1.00  0.00           C
ATOM     56  O   THR A  13      26.355  24.932  44.393  1.00  0.00           O
ATOM     57  CB  THR A  13      25.512  22.501  46.193  1.00  0.00           C
ATOM     58  CG2 THR A  13      24.766  22.045  47.416  1.00  0.00           C
ATOM     59  OG1 THR A  13      24.549  22.531  45.228  1.00  0.00           O
ATOM     60  H   THR A  13      24.707  25.395  46.502  1.00  0.00           H
ATOM     61  HA  THR A  13      27.037  23.579  47.175  1.00  0.00           H
ATOM     62  HB  THR A  13      26.298  21.770  46.004  1.00  0.00           H
ATOM     63  HG1 THR A  13      25.021  22.272  44.434  1.00  0.00           H
ATOM     64 HG21 THR A  13      24.233  21.163  47.062  1.00  0.00           H
ATOM     65 HG22 THR A  13      25.412  21.698  48.223  1.00  0.00           H
ATOM     66 HG23 THR A  13      24.134  22.877  47.724  1.00  0.00           H
ATOM     67  N   ALA A  14      28.088  23.662  44.997  1.00  0.00           N
ATOM     68  CA  ALA A  14      28.973  24.430  44.017  1.00  0.00           C
ATOM     69  C   ALA A  14      28.489  24.251  42.589  1.00  0.00           C
ATOM     70  O   ALA A  14      28.690  25.098  41.758  1.00  0.00           O
ATOM     71  CB  ALA A  14      30.362  23.915  44.262  1.00  0.00           C
ATOM     72  H   ALA A  14      28.572  23.091  45.676  1.00  0.00           H
ATOM     73  HA  ALA A  14      28.939  25.473  44.332  1.00  0.00           H
ATOM     74  HB1 ALA A  14      31.022  24.339  43.505  1.00  0.00           H
ATOM     75  HB2 ALA A  14      30.760  24.157  45.248  1.00  0.00           H
ATOM     76  HB3 ALA A  14      30.351  22.840  44.084  1.00  0.00           H
ATOM     77  N   ASP A  15      27.843  23.079  42.255  1.00  0.00           N
ATOM     78  CA  ASP A  15      27.245  22.777  40.876  1.00  0.00           C
ATOM     79  C   ASP A  15      26.190  23.698  40.470  1.00  0.00           C
ATOM     80  O   ASP A  15      25.893  23.920  39.285  1.00  0.00           O
ATOM     81  CB  ASP A  15      26.689  21.309  40.792  1.00  0.00           C
ATOM     82  CG  ASP A  15      25.777  20.861  41.952  1.00  0.00           C
ATOM     83  OD1 ASP A  15      25.200  19.734  41.865  1.00  0.00           O
ATOM     84  OD2 ASP A  15      25.711  21.523  43.001  1.00  0.00           O
ATOM     85  H   ASP A  15      27.566  22.488  43.025  1.00  0.00           H
ATOM     86  HA  ASP A  15      28.055  22.966  40.172  1.00  0.00           H
ATOM     87  HB2 ASP A  15      26.040  21.176  39.927  1.00  0.00           H
ATOM     88  HB3 ASP A  15      27.468  20.555  40.676  1.00  0.00           H
ATOM     89  N   GLU A  16      25.401  24.254  41.479  1.00  0.00           N
ATOM     90  CA  GLU A  16      24.278  25.210  41.261  1.00  0.00           C
ATOM     91  C   GLU A  16      24.779  26.646  41.202  1.00  0.00           C
ATOM     92  O   GLU A  16      24.180  27.449  40.496  1.00  0.00           O
ATOM     93  CB  GLU A  16      23.403  24.990  42.449  1.00  0.00           C
ATOM     94  CG  GLU A  16      22.203  25.836  42.856  1.00  0.00           C
ATOM     95  CD  GLU A  16      21.141  25.882  41.849  1.00  0.00           C
ATOM     96  OE1 GLU A  16      20.798  24.863  41.287  1.00  0.00           O
ATOM     97  OE2 GLU A  16      20.716  26.985  41.454  1.00  0.00           O
ATOM     98  H   GLU A  16      25.614  24.044  42.444  1.00  0.00           H
ATOM     99  HA  GLU A  16      23.718  24.958  40.360  1.00  0.00           H
ATOM    100  HB2 GLU A  16      23.064  23.955  42.495  1.00  0.00           H
ATOM    101  HB3 GLU A  16      24.018  25.207  43.323  1.00  0.00           H
ATOM    102  HG2 GLU A  16      21.851  25.573  43.853  1.00  0.00           H
ATOM    103  HG3 GLU A  16      22.732  26.790  42.850  1.00  0.00           H
ATOM    104  N   VAL A  17      25.879  27.013  41.899  1.00  0.00           N
ATOM    105  CA  VAL A  17      26.577  28.315  41.660  1.00  0.00           C
ATOM    106  C   VAL A  17      27.344  28.228  40.288  1.00  0.00           C
ATOM    107  O   VAL A  17      27.435  29.277  39.573  1.00  0.00           O
ATOM    108  CB  VAL A  17      27.557  28.703  42.777  1.00  0.00           C
ATOM    109  CG1 VAL A  17      27.875  30.197  42.601  1.00  0.00           C
ATOM    110  CG2 VAL A  17      26.866  28.593  44.147  1.00  0.00           C
ATOM    111  H   VAL A  17      26.232  26.356  42.581  1.00  0.00           H
ATOM    112  HA  VAL A  17      25.862  29.135  41.594  1.00  0.00           H
ATOM    113  HB  VAL A  17      28.474  28.114  42.748  1.00  0.00           H
ATOM    114 HG11 VAL A  17      28.588  30.587  43.327  1.00  0.00           H
ATOM    115 HG12 VAL A  17      28.291  30.370  41.609  1.00  0.00           H
ATOM    116 HG13 VAL A  17      26.900  30.674  42.699  1.00  0.00           H
ATOM    117 HG21 VAL A  17      26.786  27.553  44.461  1.00  0.00           H
ATOM    118 HG22 VAL A  17      27.527  29.078  44.866  1.00  0.00           H
ATOM    119 HG23 VAL A  17      25.932  29.150  44.071  1.00  0.00           H
ATOM    120  N   GLY A  18      27.779  27.063  39.901  1.00  0.00           N
ATOM    121  CA  GLY A  18      28.304  26.725  38.567  1.00  0.00           C
ATOM    122  C   GLY A  18      27.298  27.017  37.447  1.00  0.00           C
ATOM    123  O   GLY A  18      27.497  27.725  36.446  1.00  0.00           O
ATOM    124  H   GLY A  18      27.712  26.286  40.544  1.00  0.00           H
ATOM    125  HA2 GLY A  18      29.169  27.361  38.375  1.00  0.00           H
ATOM    126  HA3 GLY A  18      28.376  25.640  38.491  1.00  0.00           H
ATOM    127  N   ASP A  19      26.042  26.678  37.751  1.00  0.00           N
ATOM    128  CA  ASP A  19      24.890  27.064  36.970  1.00  0.00           C
ATOM    129  C   ASP A  19      24.304  28.449  37.147  1.00  0.00           C
ATOM    130  O   ASP A  19      23.480  28.872  36.356  1.00  0.00           O
ATOM    131  CB  ASP A  19      23.780  26.075  37.366  1.00  0.00           C
ATOM    132  CG  ASP A  19      23.004  25.534  36.147  1.00  0.00           C
ATOM    133  OD1 ASP A  19      23.505  25.449  35.025  1.00  0.00           O
ATOM    134  OD2 ASP A  19      21.755  25.216  36.353  1.00  0.00           O
ATOM    135  H   ASP A  19      25.953  26.017  38.510  1.00  0.00           H
ATOM    136  HA  ASP A  19      25.133  26.958  35.913  1.00  0.00           H
ATOM    137  HB2 ASP A  19      24.292  25.169  37.689  1.00  0.00           H
ATOM    138  HB3 ASP A  19      23.065  26.450  38.099  1.00  0.00           H
ATOM    139  N   TRP A  20      24.799  29.222  38.147  1.00  0.00           N
ATOM    140  CA  TRP A  20      24.325  30.614  38.353  1.00  0.00           C
ATOM    141  C   TRP A  20      25.125  31.563  37.470  1.00  0.00           C
ATOM    142  O   TRP A  20      24.446  32.235  36.679  1.00  0.00           O
ATOM    143  CB  TRP A  20      24.492  30.982  39.861  1.00  0.00           C
ATOM    144  CG  TRP A  20      23.988  32.360  40.236  1.00  0.00           C
ATOM    145  CD1 TRP A  20      22.743  32.510  40.746  1.00  0.00           C
ATOM    146  CD2 TRP A  20      24.579  33.712  40.121  1.00  0.00           C
ATOM    147  CE2 TRP A  20      23.631  34.645  40.668  1.00  0.00           C
ATOM    148  CE3 TRP A  20      25.841  34.190  39.739  1.00  0.00           C
ATOM    149  NE1 TRP A  20      22.544  33.856  41.004  1.00  0.00           N
ATOM    150  CZ2 TRP A  20      23.951  35.956  40.821  1.00  0.00           C
ATOM    151  CZ3 TRP A  20      26.014  35.604  39.601  1.00  0.00           C
ATOM    152  CH2 TRP A  20      25.128  36.489  40.246  1.00  0.00           C
ATOM    153  H   TRP A  20      25.462  28.864  38.820  1.00  0.00           H
ATOM    154  HA  TRP A  20      23.245  30.697  38.227  1.00  0.00           H
ATOM    155  HB2 TRP A  20      23.913  30.255  40.431  1.00  0.00           H
ATOM    156  HB3 TRP A  20      25.555  30.877  40.078  1.00  0.00           H
ATOM    157  HD1 TRP A  20      22.018  31.722  40.890  1.00  0.00           H
ATOM    158  HE1 TRP A  20      21.850  34.190  41.657  1.00  0.00           H
ATOM    159  HE3 TRP A  20      26.525  33.557  39.193  1.00  0.00           H
ATOM    160  HZ2 TRP A  20      23.261  36.668  41.247  1.00  0.00           H
ATOM    161  HZ3 TRP A  20      26.942  36.032  39.253  1.00  0.00           H
ATOM    162  HH2 TRP A  20      25.391  37.522  40.422  1.00  0.00           H
ATOM    163  N   TYR A  21      26.473  31.455  37.407  1.00  0.00           N
ATOM    164  CA  TYR A  21      27.356  32.295  36.576  1.00  0.00           C
ATOM    165  C   TYR A  21      27.128  32.065  35.060  1.00  0.00           C
ATOM    166  O   TYR A  21      27.163  33.098  34.257  1.00  0.00           O
ATOM    167  CB  TYR A  21      28.813  31.999  36.985  1.00  0.00           C
ATOM    168  CG  TYR A  21      29.085  32.888  38.214  1.00  0.00           C
ATOM    169  CD1 TYR A  21      28.934  32.419  39.529  1.00  0.00           C
ATOM    170  CD2 TYR A  21      29.719  34.157  38.058  1.00  0.00           C
ATOM    171  CE1 TYR A  21      29.366  33.083  40.681  1.00  0.00           C
ATOM    172  CE2 TYR A  21      30.030  34.937  39.204  1.00  0.00           C
ATOM    173  CZ  TYR A  21      29.863  34.407  40.547  1.00  0.00           C
ATOM    174  OH  TYR A  21      30.092  35.111  41.724  1.00  0.00           O
ATOM    175  H   TYR A  21      26.918  30.907  38.130  1.00  0.00           H
ATOM    176  HA  TYR A  21      26.962  33.294  36.763  1.00  0.00           H
ATOM    177  HB2 TYR A  21      28.856  30.955  37.293  1.00  0.00           H
ATOM    178  HB3 TYR A  21      29.418  32.178  36.096  1.00  0.00           H
ATOM    179  HD1 TYR A  21      28.503  31.441  39.682  1.00  0.00           H
ATOM    180  HD2 TYR A  21      29.931  34.533  37.068  1.00  0.00           H
ATOM    181  HE1 TYR A  21      29.204  32.685  41.672  1.00  0.00           H
ATOM    182  HE2 TYR A  21      30.440  35.933  39.122  1.00  0.00           H
ATOM    183  HH  TYR A  21      29.796  34.610  42.488  1.00  0.00           H
ATOM    184  N   ASP A  22      26.605  30.916  34.652  1.00  0.00           N
ATOM    185  CA  ASP A  22      26.076  30.698  33.273  1.00  0.00           C
ATOM    186  C   ASP A  22      24.890  31.569  32.883  1.00  0.00           C
ATOM    187  O   ASP A  22      24.631  31.695  31.716  1.00  0.00           O
ATOM    188  CB  ASP A  22      25.686  29.215  33.205  1.00  0.00           C
ATOM    189  CG  ASP A  22      26.081  28.334  31.979  1.00  0.00           C
ATOM    190  OD1 ASP A  22      25.630  27.181  31.807  1.00  0.00           O
ATOM    191  OD2 ASP A  22      26.944  28.715  31.177  1.00  0.00           O
ATOM    192  H   ASP A  22      26.526  30.143  35.297  1.00  0.00           H
ATOM    193  HA  ASP A  22      26.872  30.977  32.582  1.00  0.00           H
ATOM    194  HB2 ASP A  22      26.224  28.686  33.992  1.00  0.00           H
ATOM    195  HB3 ASP A  22      24.609  29.173  33.363  1.00  0.00           H
ATOM    196  N   LYS A  23      24.110  32.069  33.858  1.00  0.00           N
ATOM    197  CA  LYS A  23      22.999  32.991  33.543  1.00  0.00           C
ATOM    198  C   LYS A  23      23.376  34.452  33.871  1.00  0.00           C
ATOM    199  O   LYS A  23      23.390  35.274  32.935  1.00  0.00           O
ATOM    200  CB  LYS A  23      21.676  32.551  34.228  1.00  0.00           C
ATOM    201  CG  LYS A  23      21.153  31.184  33.764  1.00  0.00           C
ATOM    202  CD  LYS A  23      19.706  30.989  34.217  1.00  0.00           C
ATOM    203  CE  LYS A  23      19.336  29.586  33.994  1.00  0.00           C
ATOM    204  NZ  LYS A  23      17.896  29.278  34.378  1.00  0.00           N
ATOM    205  H   LYS A  23      24.375  31.868  34.812  1.00  0.00           H
ATOM    206  HA  LYS A  23      22.802  32.917  32.473  1.00  0.00           H
ATOM    207  HB2 LYS A  23      21.640  32.598  35.316  1.00  0.00           H
ATOM    208  HB3 LYS A  23      20.999  33.337  33.893  1.00  0.00           H
ATOM    209  HG2 LYS A  23      21.280  31.139  32.682  1.00  0.00           H
ATOM    210  HG3 LYS A  23      21.753  30.359  34.148  1.00  0.00           H
ATOM    211  HD2 LYS A  23      19.643  31.356  35.242  1.00  0.00           H
ATOM    212  HD3 LYS A  23      19.060  31.613  33.600  1.00  0.00           H
ATOM    213  HE2 LYS A  23      19.411  29.428  32.918  1.00  0.00           H
ATOM    214  HE3 LYS A  23      20.006  28.857  34.450  1.00  0.00           H
ATOM    215  HZ1 LYS A  23      17.737  28.288  34.262  1.00  0.00           H
ATOM    216  HZ2 LYS A  23      17.648  29.377  35.352  1.00  0.00           H
ATOM    217  HZ3 LYS A  23      17.266  29.764  33.756  1.00  0.00           H
ATOM    218  N   PHE A  24      23.664  34.730  35.110  1.00  0.00           N
ATOM    219  CA  PHE A  24      23.776  36.090  35.648  1.00  0.00           C
ATOM    220  C   PHE A  24      25.275  36.486  35.814  1.00  0.00           C
ATOM    221  O   PHE A  24      25.561  37.626  36.176  1.00  0.00           O
ATOM    222  CB  PHE A  24      23.091  36.024  37.003  1.00  0.00           C
ATOM    223  CG  PHE A  24      21.713  35.534  36.976  1.00  0.00           C
ATOM    224  CD1 PHE A  24      20.681  36.063  36.123  1.00  0.00           C
ATOM    225  CD2 PHE A  24      21.337  34.404  37.710  1.00  0.00           C
ATOM    226  CE1 PHE A  24      19.442  35.433  35.904  1.00  0.00           C
ATOM    227  CE2 PHE A  24      20.070  33.838  37.583  1.00  0.00           C
ATOM    228  CZ  PHE A  24      19.104  34.279  36.636  1.00  0.00           C
ATOM    229  H   PHE A  24      23.755  33.939  35.730  1.00  0.00           H
ATOM    230  HA  PHE A  24      23.259  36.865  35.082  1.00  0.00           H
ATOM    231  HB2 PHE A  24      23.728  35.360  37.587  1.00  0.00           H
ATOM    232  HB3 PHE A  24      23.174  36.946  37.579  1.00  0.00           H
ATOM    233  HD1 PHE A  24      20.898  36.900  35.474  1.00  0.00           H
ATOM    234  HD2 PHE A  24      22.081  33.960  38.355  1.00  0.00           H
ATOM    235  HE1 PHE A  24      18.786  35.876  35.170  1.00  0.00           H
ATOM    236  HE2 PHE A  24      19.930  32.935  38.159  1.00  0.00           H
ATOM    237  HZ  PHE A  24      18.208  33.701  36.465  1.00  0.00           H
ATOM    238  N   GLY A  25      26.277  35.623  35.583  1.00  0.00           N
ATOM    239  CA  GLY A  25      27.669  35.870  35.974  1.00  0.00           C
ATOM    240  C   GLY A  25      28.462  37.095  35.523  1.00  0.00           C
ATOM    241  O   GLY A  25      29.475  37.464  36.146  1.00  0.00           O
ATOM    242  H   GLY A  25      26.028  34.680  35.321  1.00  0.00           H
ATOM    243  HA2 GLY A  25      27.625  35.944  37.061  1.00  0.00           H
ATOM    244  HA3 GLY A  25      28.260  35.016  35.642  1.00  0.00           H
ATOM    245  N   GLU A  26      27.878  37.731  34.507  1.00  0.00           N
ATOM    246  CA  GLU A  26      28.367  38.995  34.074  1.00  0.00           C
ATOM    247  C   GLU A  26      28.070  40.244  34.888  1.00  0.00           C
ATOM    248  O   GLU A  26      28.694  41.293  34.681  1.00  0.00           O
ATOM    249  CB  GLU A  26      28.014  39.264  32.570  1.00  0.00           C
ATOM    250  CG  GLU A  26      26.501  39.358  32.383  1.00  0.00           C
ATOM    251  CD  GLU A  26      26.101  39.291  30.912  1.00  0.00           C
ATOM    252  OE1 GLU A  26      26.631  40.112  30.156  1.00  0.00           O
ATOM    253  OE2 GLU A  26      25.257  38.383  30.519  1.00  0.00           O
ATOM    254  H   GLU A  26      27.194  37.220  33.969  1.00  0.00           H
ATOM    255  HA  GLU A  26      29.451  38.883  34.075  1.00  0.00           H
ATOM    256  HB2 GLU A  26      28.341  40.278  32.339  1.00  0.00           H
ATOM    257  HB3 GLU A  26      28.531  38.449  32.065  1.00  0.00           H
ATOM    258  HG2 GLU A  26      26.004  38.594  32.981  1.00  0.00           H
ATOM    259  HG3 GLU A  26      26.293  40.338  32.813  1.00  0.00           H
ATOM    260  N   VAL A  27      27.118  40.174  35.856  1.00  0.00           N
ATOM    261  CA  VAL A  27      26.398  41.336  36.483  1.00  0.00           C
ATOM    262  C   VAL A  27      27.297  42.356  37.179  1.00  0.00           C
ATOM    263  O   VAL A  27      27.097  43.516  37.213  1.00  0.00           O
ATOM    264  CB  VAL A  27      25.226  40.878  37.338  1.00  0.00           C
ATOM    265  CG1 VAL A  27      25.641  40.355  38.729  1.00  0.00           C
ATOM    266  CG2 VAL A  27      24.181  42.026  37.631  1.00  0.00           C
ATOM    267  H   VAL A  27      26.767  39.261  36.109  1.00  0.00           H
ATOM    268  HA  VAL A  27      25.916  41.903  35.686  1.00  0.00           H
ATOM    269  HB  VAL A  27      24.743  40.053  36.814  1.00  0.00           H
ATOM    270 HG11 VAL A  27      24.882  39.669  39.105  1.00  0.00           H
ATOM    271 HG12 VAL A  27      26.427  39.600  38.734  1.00  0.00           H
ATOM    272 HG13 VAL A  27      25.879  41.109  39.479  1.00  0.00           H
ATOM    273 HG21 VAL A  27      23.376  41.668  38.274  1.00  0.00           H
ATOM    274 HG22 VAL A  27      24.606  42.908  38.110  1.00  0.00           H
ATOM    275 HG23 VAL A  27      23.645  42.229  36.704  1.00  0.00           H
ATOM    276  N   TYR A  28      28.283  41.828  37.839  1.00  0.00           N
ATOM    277  CA  TYR A  28      29.304  42.499  38.705  1.00  0.00           C
ATOM    278  C   TYR A  28      30.214  43.380  37.752  1.00  0.00           C
ATOM    279  O   TYR A  28      30.675  44.380  38.196  1.00  0.00           O
ATOM    280  CB  TYR A  28      30.050  41.336  39.457  1.00  0.00           C
ATOM    281  CG  TYR A  28      29.166  40.436  40.341  1.00  0.00           C
ATOM    282  CD1 TYR A  28      28.523  40.975  41.485  1.00  0.00           C
ATOM    283  CD2 TYR A  28      29.214  38.995  40.066  1.00  0.00           C
ATOM    284  CE1 TYR A  28      27.787  40.062  42.255  1.00  0.00           C
ATOM    285  CE2 TYR A  28      28.673  38.127  41.027  1.00  0.00           C
ATOM    286  CZ  TYR A  28      27.861  38.654  42.028  1.00  0.00           C
ATOM    287  OH  TYR A  28      27.199  37.853  42.898  1.00  0.00           O
ATOM    288  H   TYR A  28      28.370  40.828  37.724  1.00  0.00           H
ATOM    289  HA  TYR A  28      28.784  43.113  39.440  1.00  0.00           H
ATOM    290  HB2 TYR A  28      30.649  40.749  38.760  1.00  0.00           H
ATOM    291  HB3 TYR A  28      30.729  41.922  40.076  1.00  0.00           H
ATOM    292  HD1 TYR A  28      28.637  42.029  41.693  1.00  0.00           H
ATOM    293  HD2 TYR A  28      29.788  38.651  39.218  1.00  0.00           H
ATOM    294  HE1 TYR A  28      27.154  40.363  43.076  1.00  0.00           H
ATOM    295  HE2 TYR A  28      28.690  37.064  40.840  1.00  0.00           H
ATOM    296  HH  TYR A  28      26.427  38.303  43.249  1.00  0.00           H
ATOM    297  N   HID A  29      30.510  42.892  36.510  1.00  0.00           N
ATOM    298  CA  HID A  29      31.351  43.567  35.547  1.00  0.00           C
ATOM    299  C   HID A  29      30.672  44.745  34.822  1.00  0.00           C
ATOM    300  O   HID A  29      31.310  45.728  34.371  1.00  0.00           O
ATOM    301  CB  HID A  29      31.840  42.548  34.452  1.00  0.00           C
ATOM    302  CG  HID A  29      32.676  41.417  34.937  1.00  0.00           C
ATOM    303  CD2 HID A  29      33.157  41.209  36.159  1.00  0.00           C
ATOM    304  ND1 HID A  29      33.136  40.333  34.220  1.00  0.00           N
ATOM    305  CE1 HID A  29      33.905  39.590  34.983  1.00  0.00           C
ATOM    306  NE2 HID A  29      33.822  40.021  36.215  1.00  0.00           N
ATOM    307  H   HID A  29      30.050  42.030  36.251  1.00  0.00           H
ATOM    308  HA  HID A  29      32.267  43.980  35.969  1.00  0.00           H
ATOM    309  HB2 HID A  29      30.983  42.132  33.921  1.00  0.00           H
ATOM    310  HB3 HID A  29      32.452  43.048  33.701  1.00  0.00           H
ATOM    311  HD1 HID A  29      33.079  40.211  33.219  1.00  0.00           H
ATOM    312  HD2 HID A  29      32.991  41.867  36.999  1.00  0.00           H
ATOM    313  HE1 HID A  29      34.560  38.782  34.691  1.00  0.00           H
ATOM    314  N   LEU A  30      29.370  44.636  34.642  1.00  0.00           N
ATOM    315  CA  LEU A  30      28.523  45.577  33.944  1.00  0.00           C
ATOM    316  C   LEU A  30      28.145  46.665  34.950  1.00  0.00           C
ATOM    317  O   LEU A  30      27.545  47.702  34.669  1.00  0.00           O
ATOM    318  CB  LEU A  30      27.271  44.866  33.358  1.00  0.00           C
ATOM    319  CG  LEU A  30      27.479  43.665  32.392  1.00  0.00           C
ATOM    320  CD1 LEU A  30      26.130  43.021  32.090  1.00  0.00           C
ATOM    321  CD2 LEU A  30      28.233  43.951  31.176  1.00  0.00           C
ATOM    322  H   LEU A  30      28.910  43.758  34.839  1.00  0.00           H
ATOM    323  HA  LEU A  30      29.006  46.079  33.106  1.00  0.00           H
ATOM    324  HB2 LEU A  30      26.732  44.458  34.212  1.00  0.00           H
ATOM    325  HB3 LEU A  30      26.616  45.658  32.994  1.00  0.00           H
ATOM    326  HG  LEU A  30      28.066  42.888  32.880  1.00  0.00           H
ATOM    327 HD11 LEU A  30      26.198  42.225  31.347  1.00  0.00           H
ATOM    328 HD12 LEU A  30      25.822  42.502  32.997  1.00  0.00           H
ATOM    329 HD13 LEU A  30      25.441  43.791  31.742  1.00  0.00           H
ATOM    330 HD21 LEU A  30      29.148  44.527  31.314  1.00  0.00           H
ATOM    331 HD22 LEU A  30      28.579  43.093  30.599  1.00  0.00           H
ATOM    332 HD23 LEU A  30      27.570  44.533  30.537  1.00  0.00           H
ATOM    333  N   THR A  31      28.497  46.504  36.264  1.00  0.00           N
ATOM    334  CA  THR A  31      28.189  47.454  37.407  1.00  0.00           C
ATOM    335  C   THR A  31      29.369  47.922  38.333  1.00  0.00           C
ATOM    336  O   THR A  31      29.378  49.068  38.627  1.00  0.00           O
ATOM    337  CB  THR A  31      27.105  46.861  38.365  1.00  0.00           C
ATOM    338  CG2 THR A  31      25.724  46.681  37.583  1.00  0.00           C
ATOM    339  OG1 THR A  31      27.670  45.556  38.781  1.00  0.00           O
ATOM    340  H   THR A  31      29.046  45.684  36.479  1.00  0.00           H
ATOM    341  HA  THR A  31      27.674  48.336  37.026  1.00  0.00           H
ATOM    342  HB  THR A  31      26.922  47.627  39.119  1.00  0.00           H
ATOM    343  HG1 THR A  31      27.427  44.836  38.195  1.00  0.00           H
ATOM    344 HG21 THR A  31      25.852  45.787  36.973  1.00  0.00           H
ATOM    345 HG22 THR A  31      24.942  46.500  38.320  1.00  0.00           H
ATOM    346 HG23 THR A  31      25.353  47.555  37.049  1.00  0.00           H
ATOM    347  N   LEU A  32      30.151  47.001  38.855  1.00  0.00           N
ATOM    348  CA  LEU A  32      31.285  47.326  39.725  1.00  0.00           C
ATOM    349  C   LEU A  32      32.566  47.713  39.054  1.00  0.00           C
ATOM    350  O   LEU A  32      33.111  48.782  39.284  1.00  0.00           O
ATOM    351  CB  LEU A  32      31.579  46.216  40.722  1.00  0.00           C
ATOM    352  CG  LEU A  32      30.400  45.541  41.432  1.00  0.00           C
ATOM    353  CD1 LEU A  32      31.070  44.611  42.524  1.00  0.00           C
ATOM    354  CD2 LEU A  32      29.560  46.626  42.019  1.00  0.00           C
ATOM    355  H   LEU A  32      29.951  46.051  38.575  1.00  0.00           H
ATOM    356  HA  LEU A  32      31.041  48.162  40.381  1.00  0.00           H
ATOM    357  HB2 LEU A  32      32.116  45.470  40.136  1.00  0.00           H
ATOM    358  HB3 LEU A  32      32.195  46.679  41.492  1.00  0.00           H
ATOM    359  HG  LEU A  32      29.869  44.809  40.823  1.00  0.00           H
ATOM    360 HD11 LEU A  32      31.592  45.250  43.236  1.00  0.00           H
ATOM    361 HD12 LEU A  32      30.325  44.041  43.080  1.00  0.00           H
ATOM    362 HD13 LEU A  32      31.719  43.861  42.073  1.00  0.00           H
ATOM    363 HD21 LEU A  32      29.015  46.241  42.880  1.00  0.00           H
ATOM    364 HD22 LEU A  32      30.080  47.504  42.403  1.00  0.00           H
ATOM    365 HD23 LEU A  32      28.799  46.877  41.280  1.00  0.00           H
ATOM    366  N   GLY A  33      32.914  46.972  38.036  1.00  0.00           N
ATOM    367  CA  GLY A  33      34.205  47.169  37.250  1.00  0.00           C
ATOM    368  C   GLY A  33      34.954  45.836  37.050  1.00  0.00           C
ATOM    369  O   GLY A  33      34.392  44.874  36.528  1.00  0.00           O
ATOM    370  H   GLY A  33      32.424  46.094  37.946  1.00  0.00           H
ATOM    371  HA2 GLY A  33      34.070  47.631  36.272  1.00  0.00           H
ATOM    372  HA3 GLY A  33      34.818  47.745  37.943  1.00  0.00           H
ATOM    373  N   GLU A  34      36.238  45.742  37.363  1.00  0.00           N
ATOM    374  CA  GLU A  34      37.204  44.728  36.959  1.00  0.00           C
ATOM    375  C   GLU A  34      37.124  43.497  37.909  1.00  0.00           C
ATOM    376  O   GLU A  34      37.940  42.575  37.765  1.00  0.00           O
ATOM    377  CB  GLU A  34      38.663  45.330  36.968  1.00  0.00           C
ATOM    378  CG  GLU A  34      38.626  46.809  36.510  1.00  0.00           C
ATOM    379  CD  GLU A  34      38.126  46.935  35.052  1.00  0.00           C
ATOM    380  OE1 GLU A  34      37.985  45.988  34.213  1.00  0.00           O
ATOM    381  OE2 GLU A  34      37.834  48.076  34.712  1.00  0.00           O
ATOM    382  H   GLU A  34      36.613  46.378  38.051  1.00  0.00           H
ATOM    383  HA  GLU A  34      36.867  44.416  35.970  1.00  0.00           H
ATOM    384  HB2 GLU A  34      38.992  45.344  38.007  1.00  0.00           H
ATOM    385  HB3 GLU A  34      39.342  44.809  36.293  1.00  0.00           H
ATOM    386  HG2 GLU A  34      38.106  47.424  37.244  1.00  0.00           H
ATOM    387  HG3 GLU A  34      39.639  47.211  36.519  1.00  0.00           H
ATOM    388  N   SER A  35      36.236  43.555  38.953  1.00  0.00           N
ATOM    389  CA  SER A  35      36.190  42.471  39.971  1.00  0.00           C
ATOM    390  C   SER A  35      34.889  42.634  40.760  1.00  0.00           C
ATOM    391  O   SER A  35      34.182  43.636  40.799  1.00  0.00           O
ATOM    392  CB  SER A  35      37.433  42.570  40.842  1.00  0.00           C
ATOM    393  OG  SER A  35      37.606  41.405  41.631  1.00  0.00           O
ATOM    394  H   SER A  35      35.634  44.364  39.016  1.00  0.00           H
ATOM    395  HA  SER A  35      36.083  41.517  39.454  1.00  0.00           H
ATOM    396  HB2 SER A  35      38.265  42.661  40.143  1.00  0.00           H
ATOM    397  HB3 SER A  35      37.412  43.510  41.392  1.00  0.00           H
ATOM    398  HG  SER A  35      38.521  41.401  41.921  1.00  0.00           H
ATOM    399  N   VAL A  36      34.693  41.620  41.543  1.00  0.00           N
ATOM    400  CA  VAL A  36      33.521  41.401  42.376  1.00  0.00           C
ATOM    401  C   VAL A  36      33.679  42.141  43.773  1.00  0.00           C
ATOM    402  O   VAL A  36      33.344  41.584  44.846  1.00  0.00           O
ATOM    403  CB  VAL A  36      33.162  39.884  42.587  1.00  0.00           C
ATOM    404  CG1 VAL A  36      31.807  39.698  43.365  1.00  0.00           C
ATOM    405  CG2 VAL A  36      33.009  39.084  41.309  1.00  0.00           C
ATOM    406  H   VAL A  36      35.417  40.927  41.672  1.00  0.00           H
ATOM    407  HA  VAL A  36      32.682  41.892  41.882  1.00  0.00           H
ATOM    408  HB  VAL A  36      33.965  39.549  43.244  1.00  0.00           H
ATOM    409 HG11 VAL A  36      31.710  40.187  44.334  1.00  0.00           H
ATOM    410 HG12 VAL A  36      30.924  39.940  42.773  1.00  0.00           H
ATOM    411 HG13 VAL A  36      31.647  38.638  43.564  1.00  0.00           H
ATOM    412 HG21 VAL A  36      32.743  38.058  41.562  1.00  0.00           H
ATOM    413 HG22 VAL A  36      32.260  39.501  40.636  1.00  0.00           H
ATOM    414 HG23 VAL A  36      33.927  38.964  40.734  1.00  0.00           H
ATOM    415  N   HID A  37      34.356  43.307  43.848  1.00  0.00           N
ATOM    416  CA  HID A  37      34.674  44.057  45.007  1.00  0.00           C
ATOM    417  C   HID A  37      34.235  45.494  45.058  1.00  0.00           C
ATOM    418  O   HID A  37      33.892  46.027  44.018  1.00  0.00           O
ATOM    419  CB  HID A  37      36.138  43.807  45.474  1.00  0.00           C
ATOM    420  CG  HID A  37      37.101  44.467  44.547  1.00  0.00           C
ATOM    421  CD2 HID A  37      38.080  43.927  43.809  1.00  0.00           C
ATOM    422  ND1 HID A  37      37.199  45.858  44.313  1.00  0.00           N
ATOM    423  CE1 HID A  37      38.197  46.081  43.480  1.00  0.00           C
ATOM    424  NE2 HID A  37      38.770  44.954  43.168  1.00  0.00           N
ATOM    425  H   HID A  37      34.831  43.510  42.980  1.00  0.00           H
ATOM    426  HA  HID A  37      34.087  43.643  45.827  1.00  0.00           H
ATOM    427  HB2 HID A  37      36.368  44.156  46.480  1.00  0.00           H
ATOM    428  HB3 HID A  37      36.242  42.722  45.478  1.00  0.00           H
ATOM    429  HD1 HID A  37      36.793  46.561  44.914  1.00  0.00           H
ATOM    430  HD2 HID A  37      38.366  42.888  43.880  1.00  0.00           H
ATOM    431  HE1 HID A  37      38.521  47.076  43.212  1.00  0.00           H
ATOM    432  N   CYS A  38      34.317  46.192  46.200  1.00  0.00           N
ATOM    433  CA  CYS A  38      33.998  47.598  46.382  1.00  0.00           C
ATOM    434  C   CYS A  38      35.100  48.559  45.869  1.00  0.00           C
ATOM    435  O   CYS A  38      36.246  48.177  45.715  1.00  0.00           O
ATOM    436  CB  CYS A  38      33.666  47.864  47.838  1.00  0.00           C
ATOM    437  SG  CYS A  38      32.071  47.095  48.362  1.00  0.00           S
ATOM    438  H   CYS A  38      34.622  45.758  47.060  1.00  0.00           H
ATOM    439  HA  CYS A  38      33.092  47.786  45.806  1.00  0.00           H
ATOM    440  HB2 CYS A  38      34.420  47.361  48.444  1.00  0.00           H
ATOM    441  HB3 CYS A  38      33.665  48.939  48.017  1.00  0.00           H
ATOM    442  HG  CYS A  38      32.536  45.843  48.319  1.00  0.00           H
ATOM    443  N   GLY A  39      34.627  49.762  45.542  1.00  0.00           N
ATOM    444  CA  GLY A  39      35.370  50.980  45.156  1.00  0.00           C
ATOM    445  C   GLY A  39      35.516  51.920  46.389  1.00  0.00           C
ATOM    446  O   GLY A  39      34.677  52.164  47.205  1.00  0.00           O
ATOM    447  H   GLY A  39      33.628  49.831  45.676  1.00  0.00           H
ATOM    448  HA2 GLY A  39      36.317  50.639  44.737  1.00  0.00           H
ATOM    449  HA3 GLY A  39      34.865  51.583  44.402  1.00  0.00           H
ATOM    450  N   LEU A  40      36.722  52.508  46.443  1.00  0.00           N
ATOM    451  CA  LEU A  40      37.166  53.521  47.380  1.00  0.00           C
ATOM    452  C   LEU A  40      36.998  54.971  46.871  1.00  0.00           C
ATOM    453  O   LEU A  40      37.395  55.239  45.727  1.00  0.00           O
ATOM    454  CB  LEU A  40      38.684  53.182  47.636  1.00  0.00           C
ATOM    455  CG  LEU A  40      39.382  54.178  48.624  1.00  0.00           C
ATOM    456  CD1 LEU A  40      38.811  53.950  50.058  1.00  0.00           C
ATOM    457  CD2 LEU A  40      40.879  53.972  48.842  1.00  0.00           C
ATOM    458  H   LEU A  40      37.254  52.350  45.599  1.00  0.00           H
ATOM    459  HA  LEU A  40      36.578  53.356  48.283  1.00  0.00           H
ATOM    460  HB2 LEU A  40      38.813  52.176  48.035  1.00  0.00           H
ATOM    461  HB3 LEU A  40      39.220  53.267  46.690  1.00  0.00           H
ATOM    462  HG  LEU A  40      39.330  55.211  48.279  1.00  0.00           H
ATOM    463 HD11 LEU A  40      38.738  52.896  50.328  1.00  0.00           H
ATOM    464 HD12 LEU A  40      39.321  54.556  50.807  1.00  0.00           H
ATOM    465 HD13 LEU A  40      37.785  54.312  50.128  1.00  0.00           H
ATOM    466 HD21 LEU A  40      41.206  54.794  49.479  1.00  0.00           H
ATOM    467 HD22 LEU A  40      41.025  53.047  49.399  1.00  0.00           H
ATOM    468 HD23 LEU A  40      41.388  54.129  47.892  1.00  0.00           H
ATOM    469  N   TRP A  41      36.319  55.740  47.663  1.00 -0.01           N
ATOM    470  CA  TRP A  41      35.719  57.015  47.176  1.00 -0.01           C
ATOM    471  C   TRP A  41      36.029  58.185  48.018  1.00 -0.01           C
ATOM    472  O   TRP A  41      36.150  59.275  47.445  1.00 -0.01           O
ATOM    473  CB  TRP A  41      34.188  56.845  47.131  1.00 -0.01           C
ATOM    474  CG  TRP A  41      33.562  56.034  46.031  1.00 -0.01           C
ATOM    475  CD1 TRP A  41      33.113  54.714  46.217  1.00 -0.01           C
ATOM    476  CD2 TRP A  41      33.248  56.308  44.608  1.00 -0.01           C
ATOM    477  CE2 TRP A  41      32.765  55.133  44.038  1.00 -0.01           C
ATOM    478  CE3 TRP A  41      33.547  57.374  43.756  1.00 -0.01           C
ATOM    479  NE1 TRP A  41      32.713  54.181  44.998  1.00 -0.01           N
ATOM    480  CZ2 TRP A  41      32.332  55.159  42.683  1.00 -0.01           C
ATOM    481  CZ3 TRP A  41      33.134  57.421  42.440  1.00 -0.01           C
ATOM    482  CH2 TRP A  41      32.408  56.317  41.924  1.00 -0.01           C
ATOM    483  H   TRP A  41      36.016  55.426  48.574  1.00 -0.01           H
ATOM    484  HA  TRP A  41      36.082  57.275  46.182  1.00 -0.01           H
ATOM    485  HB2 TRP A  41      33.895  56.436  48.098  1.00 -0.01           H
ATOM    486  HB3 TRP A  41      33.621  57.775  47.175  1.00 -0.01           H
ATOM    487  HD1 TRP A  41      33.214  54.158  47.137  1.00 -0.01           H
ATOM    488  HE1 TRP A  41      32.497  53.195  45.036  1.00 -0.01           H
ATOM    489  HE3 TRP A  41      34.048  58.255  44.128  1.00 -0.01           H
ATOM    490  HZ2 TRP A  41      31.918  54.268  42.234  1.00 -0.01           H
ATOM    491  HZ3 TRP A  41      33.408  58.193  41.736  1.00 -0.01           H
ATOM    492  HH2 TRP A  41      32.093  56.420  40.896  1.00 -0.01           H
ATOM    493  N   PHE A  42      36.310  58.018  49.328  1.00 -0.01           N
ATOM    494  CA  PHE A  42      36.557  59.207  50.306  1.00 -0.01           C
ATOM    495  C   PHE A  42      38.047  59.187  50.790  1.00 -0.01           C
ATOM    496  O   PHE A  42      38.725  58.168  50.508  1.00 -0.01           O
ATOM    497  CB  PHE A  42      35.375  59.276  51.299  1.00 -0.01           C
ATOM    498  CG  PHE A  42      33.962  59.325  50.775  1.00 -0.01           C
ATOM    499  CD1 PHE A  42      32.915  58.597  51.438  1.00 -0.01           C
ATOM    500  CD2 PHE A  42      33.645  60.237  49.713  1.00 -0.01           C
ATOM    501  CE1 PHE A  42      31.602  58.879  51.065  1.00 -0.01           C
ATOM    502  CE2 PHE A  42      32.295  60.521  49.438  1.00 -0.01           C
ATOM    503  CZ  PHE A  42      31.267  59.853  50.136  1.00 -0.01           C
ATOM    504  H   PHE A  42      36.342  57.090  49.726  1.00 -0.01           H
ATOM    505  HA  PHE A  42      36.590  60.141  49.745  1.00 -0.01           H
ATOM    506  HB2 PHE A  42      35.488  58.372  51.898  1.00 -0.01           H
ATOM    507  HB3 PHE A  42      35.576  60.167  51.893  1.00 -0.01           H
ATOM    508  HD1 PHE A  42      33.044  57.890  52.244  1.00 -0.01           H
ATOM    509  HD2 PHE A  42      34.447  60.770  49.224  1.00 -0.01           H
ATOM    510  HE1 PHE A  42      30.729  58.461  51.542  1.00 -0.01           H
ATOM    511  HE2 PHE A  42      32.055  61.281  48.709  1.00 -0.01           H
ATOM    512  HZ  PHE A  42      30.232  60.159  50.103  1.00 -0.01           H
ATOM    513  N   PRO A  43      38.543  60.146  51.598  1.00  0.00           N
ATOM    514  CA  PRO A  43      39.801  60.017  52.178  1.00  0.00           C
ATOM    515  C   PRO A  43      39.803  58.795  53.177  1.00  0.00           C
ATOM    516  O   PRO A  43      38.842  58.491  53.863  1.00  0.00           O
ATOM    517  CB  PRO A  43      40.137  61.307  52.820  1.00  0.00           C
ATOM    518  CG  PRO A  43      39.024  62.327  52.425  1.00  0.00           C
ATOM    519  CD  PRO A  43      37.921  61.399  51.997  1.00  0.00           C
ATOM    520  HA  PRO A  43      40.603  59.883  51.452  1.00  0.00           H
ATOM    521  HB2 PRO A  43      40.258  61.327  53.903  1.00  0.00           H
ATOM    522  HB3 PRO A  43      41.065  61.710  52.415  1.00  0.00           H
ATOM    523  HG2 PRO A  43      38.696  62.958  53.251  1.00  0.00           H
ATOM    524  HG3 PRO A  43      39.173  62.992  51.575  1.00  0.00           H
ATOM    525  HD2 PRO A  43      37.289  61.213  52.865  1.00  0.00           H
ATOM    526  HD3 PRO A  43      37.412  61.790  51.116  1.00  0.00           H
ATOM    527  N   PRO A  44      40.879  58.028  53.169  1.00  0.00           N
ATOM    528  CA  PRO A  44      40.902  56.673  53.823  1.00  0.00           C
ATOM    529  C   PRO A  44      40.743  56.809  55.336  1.00  0.00           C
ATOM    530  O   PRO A  44      40.179  55.876  55.985  1.00  0.00           O
ATOM    531  CB  PRO A  44      42.209  55.938  53.347  1.00  0.00           C
ATOM    532  CG  PRO A  44      43.073  57.136  52.913  1.00  0.00           C
ATOM    533  CD  PRO A  44      42.051  58.130  52.301  1.00  0.00           C
ATOM    534  HA  PRO A  44      40.160  56.037  53.340  1.00  0.00           H
ATOM    535  HB2 PRO A  44      42.565  55.418  54.236  1.00  0.00           H
ATOM    536  HB3 PRO A  44      42.065  55.278  52.492  1.00  0.00           H
ATOM    537  HG2 PRO A  44      43.651  57.556  53.737  1.00  0.00           H
ATOM    538  HG3 PRO A  44      43.799  56.763  52.191  1.00  0.00           H
ATOM    539  HD2 PRO A  44      42.473  59.135  52.287  1.00  0.00           H
ATOM    540  HD3 PRO A  44      41.796  57.889  51.268  1.00  0.00           H
ATOM    541  N   ASP A  45      41.337  57.781  55.983  1.00  0.00           N
ATOM    542  CA  ASP A  45      41.335  58.102  57.429  1.00  0.00           C
ATOM    543  C   ASP A  45      40.024  58.835  57.810  1.00  0.00           C
ATOM    544  O   ASP A  45      39.769  58.985  59.012  1.00  0.00           O
ATOM    545  CB  ASP A  45      42.615  58.905  57.794  1.00  0.00           C
ATOM    546  CG  ASP A  45      42.707  60.366  57.230  1.00  0.00           C
ATOM    547  OD1 ASP A  45      42.163  60.638  56.149  1.00  0.00           O
ATOM    548  OD2 ASP A  45      43.422  61.135  57.880  1.00  0.00           O
ATOM    549  H   ASP A  45      41.667  58.565  55.438  1.00  0.00           H
ATOM    550  HA  ASP A  45      41.225  57.182  58.002  1.00  0.00           H
ATOM    551  HB2 ASP A  45      42.718  58.965  58.877  1.00  0.00           H
ATOM    552  HB3 ASP A  45      43.533  58.428  57.452  1.00  0.00           H
ATOM    553  N   ALA A  46      39.131  59.189  56.881  1.00  0.00           N
ATOM    554  CA  ALA A  46      37.942  59.956  57.164  1.00  0.00           C
ATOM    555  C   ALA A  46      36.989  59.201  58.089  1.00  0.00           C
ATOM    556  O   ALA A  46      36.864  57.975  58.131  1.00  0.00           O
ATOM    557  CB  ALA A  46      37.243  60.303  55.877  1.00  0.00           C
ATOM    558  H   ALA A  46      39.366  59.145  55.899  1.00  0.00           H
ATOM    559  HA  ALA A  46      38.201  60.964  57.490  1.00  0.00           H
ATOM    560  HB1 ALA A  46      36.323  60.852  56.078  1.00  0.00           H
ATOM    561  HB2 ALA A  46      37.933  60.924  55.306  1.00  0.00           H
ATOM    562  HB3 ALA A  46      36.897  59.425  55.333  1.00  0.00           H
ATOM    563  N   PRO A  47      36.185  59.984  58.867  1.00  0.00           N
ATOM    564  CA  PRO A  47      35.215  59.398  59.833  1.00  0.00           C
ATOM    565  C   PRO A  47      33.957  58.819  59.189  1.00  0.00           C
ATOM    566  O   PRO A  47      33.523  59.171  58.134  1.00  0.00           O
ATOM    567  CB  PRO A  47      34.904  60.476  60.761  1.00  0.00           C
ATOM    568  CG  PRO A  47      35.291  61.771  60.088  1.00  0.00           C
ATOM    569  CD  PRO A  47      36.435  61.328  59.266  1.00  0.00           C
ATOM    570  HA  PRO A  47      35.684  58.549  60.330  1.00  0.00           H
ATOM    571  HB2 PRO A  47      33.878  60.462  61.129  1.00  0.00           H
ATOM    572  HB3 PRO A  47      35.518  60.419  61.660  1.00  0.00           H
ATOM    573  HG2 PRO A  47      34.539  62.189  59.418  1.00  0.00           H
ATOM    574  HG3 PRO A  47      35.582  62.487  60.856  1.00  0.00           H
ATOM    575  HD2 PRO A  47      36.514  61.973  58.392  1.00  0.00           H
ATOM    576  HD3 PRO A  47      37.313  61.319  59.913  1.00  0.00           H
ATOM    577  N   VAL A  48      33.353  57.862  59.826  1.00  0.00           N
ATOM    578  CA  VAL A  48      32.153  57.144  59.392  1.00  0.00           C
ATOM    579  C   VAL A  48      30.933  58.057  59.495  1.00  0.00           C
ATOM    580  O   VAL A  48      30.832  58.757  60.464  1.00  0.00           O
ATOM    581  CB  VAL A  48      31.854  55.906  60.223  1.00  0.00           C
ATOM    582  CG1 VAL A  48      31.408  56.042  61.660  1.00  0.00           C
ATOM    583  CG2 VAL A  48      30.846  55.009  59.531  1.00  0.00           C
ATOM    584  H   VAL A  48      33.818  57.591  60.681  1.00  0.00           H
ATOM    585  HA  VAL A  48      32.315  56.773  58.380  1.00  0.00           H
ATOM    586  HB  VAL A  48      32.785  55.345  60.139  1.00  0.00           H
ATOM    587 HG11 VAL A  48      30.323  56.147  61.641  1.00  0.00           H
ATOM    588 HG12 VAL A  48      31.785  55.113  62.087  1.00  0.00           H
ATOM    589 HG13 VAL A  48      31.867  56.897  62.156  1.00  0.00           H
ATOM    590 HG21 VAL A  48      30.719  54.144  60.182  1.00  0.00           H
ATOM    591 HG22 VAL A  48      29.843  55.418  59.414  1.00  0.00           H
ATOM    592 HG23 VAL A  48      31.211  54.563  58.605  1.00  0.00           H
ATOM    593  N   PRO A  49      29.972  58.069  58.590  1.00  0.00           N
ATOM    594  CA  PRO A  49      28.629  58.592  58.780  1.00  0.00           C
ATOM    595  C   PRO A  49      27.923  58.070  60.050  1.00  0.00           C
ATOM    596  O   PRO A  49      28.105  56.952  60.500  1.00  0.00           O
ATOM    597  CB  PRO A  49      27.859  58.193  57.511  1.00  0.00           C
ATOM    598  CG  PRO A  49      28.941  58.088  56.441  1.00  0.00           C
ATOM    599  CD  PRO A  49      30.148  57.524  57.252  1.00  0.00           C
ATOM    600  HA  PRO A  49      28.532  59.670  58.908  1.00  0.00           H
ATOM    601  HB2 PRO A  49      27.440  57.218  57.758  1.00  0.00           H
ATOM    602  HB3 PRO A  49      27.068  58.901  57.264  1.00  0.00           H
ATOM    603  HG2 PRO A  49      28.643  57.459  55.602  1.00  0.00           H
ATOM    604  HG3 PRO A  49      29.218  59.105  56.163  1.00  0.00           H
ATOM    605  HD2 PRO A  49      29.939  56.462  57.376  1.00  0.00           H
ATOM    606  HD3 PRO A  49      31.098  57.861  56.837  1.00  0.00           H
ATOM    607  N   GLN A  50      26.978  58.842  60.531  1.00  0.00           N
ATOM    608  CA  GLN A  50      26.026  58.521  61.570  1.00  0.00           C
ATOM    609  C   GLN A  50      24.868  57.561  61.087  1.00  0.00           C
ATOM    610  O   GLN A  50      24.634  56.468  61.646  1.00  0.00           O
ATOM    611  CB  GLN A  50      25.645  59.865  62.296  1.00  0.00           C
ATOM    612  CG  GLN A  50      26.826  60.739  62.892  1.00  0.00           C
ATOM    613  CD  GLN A  50      27.543  60.046  64.034  1.00  0.00           C
ATOM    614  NE2 GLN A  50      28.790  60.258  64.332  1.00  0.00           N
ATOM    615  OE1 GLN A  50      27.072  59.094  64.592  1.00  0.00           O
ATOM    616  H   GLN A  50      26.915  59.817  60.273  1.00  0.00           H
ATOM    617  HA  GLN A  50      26.643  57.888  62.208  1.00  0.00           H
ATOM    618  HB2 GLN A  50      25.078  60.411  61.542  1.00  0.00           H
ATOM    619  HB3 GLN A  50      24.929  59.534  63.049  1.00  0.00           H
ATOM    620  HG2 GLN A  50      27.411  60.922  61.991  1.00  0.00           H
ATOM    621  HG3 GLN A  50      26.336  61.651  63.235  1.00  0.00           H
ATOM    622 HE21 GLN A  50      29.281  59.483  64.756  1.00  0.00           H
ATOM    623 HE22 GLN A  50      29.281  61.018  63.883  1.00  0.00           H
ATOM    624  N   ASP A  51      24.311  57.944  59.937  1.00  0.00           N
ATOM    625  CA  ASP A  51      23.654  57.057  58.992  1.00  0.00           C
ATOM    626  C   ASP A  51      24.448  56.993  57.651  1.00  0.00           C
ATOM    627  O   ASP A  51      24.797  58.051  57.241  1.00  0.00           O
ATOM    628  CB  ASP A  51      22.169  57.295  58.691  1.00  0.00           C
ATOM    629  CG  ASP A  51      21.394  57.867  59.946  1.00  0.00           C
ATOM    630  OD1 ASP A  51      21.237  57.007  60.791  1.00  0.00           O
ATOM    631  OD2 ASP A  51      20.989  59.040  60.034  1.00  0.00           O
ATOM    632  H   ASP A  51      24.587  58.863  59.620  1.00  0.00           H
ATOM    633  HA  ASP A  51      23.660  56.074  59.463  1.00  0.00           H
ATOM    634  HB2 ASP A  51      21.950  57.961  57.857  1.00  0.00           H
ATOM    635  HB3 ASP A  51      21.740  56.386  58.271  1.00  0.00           H
ATOM    636  N   MET A  52      24.589  55.798  57.075  1.00  0.00           N
ATOM    637  CA  MET A  52      25.285  55.572  55.807  1.00  0.00           C
ATOM    638  C   MET A  52      24.327  55.858  54.583  1.00  0.00           C
ATOM    639  O   MET A  52      24.356  55.084  53.646  1.00  0.00           O
ATOM    640  CB  MET A  52      25.970  54.199  55.828  1.00  0.00           C
ATOM    641  CG  MET A  52      27.323  54.223  56.536  1.00  0.00           C
ATOM    642  SD  MET A  52      28.154  52.603  56.521  1.00  0.00           S
ATOM    643  CE  MET A  52      27.431  51.782  57.989  1.00  0.00           C
ATOM    644  H   MET A  52      24.297  55.005  57.629  1.00  0.00           H
ATOM    645  HA  MET A  52      26.122  56.257  55.680  1.00  0.00           H
ATOM    646  HB2 MET A  52      25.177  53.583  56.254  1.00  0.00           H
ATOM    647  HB3 MET A  52      26.124  53.943  54.780  1.00  0.00           H
ATOM    648  HG2 MET A  52      27.993  54.935  56.055  1.00  0.00           H
ATOM    649  HG3 MET A  52      27.174  54.515  57.575  1.00  0.00           H
ATOM    650  HE1 MET A  52      27.713  50.733  58.082  1.00  0.00           H
ATOM    651  HE2 MET A  52      27.787  52.307  58.876  1.00  0.00           H
ATOM    652  HE3 MET A  52      26.348  51.805  57.866  1.00  0.00           H
ATOM    653  N   GLU A  53      23.536  56.982  54.600  1.00  0.00           N
ATOM    654  CA  GLU A  53      22.548  57.415  53.598  1.00  0.00           C
ATOM    655  C   GLU A  53      23.221  58.109  52.389  1.00  0.00           C
ATOM    656  O   GLU A  53      24.166  58.864  52.465  1.00  0.00           O
ATOM    657  CB  GLU A  53      21.683  58.483  54.285  1.00  0.00           C
ATOM    658  CG  GLU A  53      20.601  57.935  55.273  1.00  0.00           C
ATOM    659  CD  GLU A  53      19.306  57.586  54.436  1.00  0.00           C
ATOM    660  OE1 GLU A  53      19.441  57.231  53.271  1.00  0.00           O
ATOM    661  OE2 GLU A  53      18.197  57.640  54.970  1.00  0.00           O
ATOM    662  H   GLU A  53      23.653  57.572  55.411  1.00  0.00           H
ATOM    663  HA  GLU A  53      21.859  56.621  53.311  1.00  0.00           H
ATOM    664  HB2 GLU A  53      22.390  59.043  54.896  1.00  0.00           H
ATOM    665  HB3 GLU A  53      21.238  59.161  53.557  1.00  0.00           H
ATOM    666  HG2 GLU A  53      20.861  57.113  55.940  1.00  0.00           H
ATOM    667  HG3 GLU A  53      20.396  58.703  56.019  1.00  0.00           H
ATOM    668  N   LEU A  54      22.663  57.873  51.176  1.00 -0.01           N
ATOM    669  CA  LEU A  54      23.142  58.563  49.933  1.00 -0.01           C
ATOM    670  C   LEU A  54      23.261  60.107  50.067  1.00 -0.01           C
ATOM    671  O   LEU A  54      24.249  60.635  49.602  1.00 -0.01           O
ATOM    672  CB  LEU A  54      22.294  58.117  48.715  1.00 -0.01           C
ATOM    673  CG  LEU A  54      22.661  58.596  47.271  1.00 -0.01           C
ATOM    674  CD1 LEU A  54      24.069  58.065  46.817  1.00 -0.01           C
ATOM    675  CD2 LEU A  54      21.457  58.094  46.390  1.00 -0.01           C
ATOM    676  H   LEU A  54      21.783  57.381  51.111  1.00 -0.01           H
ATOM    677  HA  LEU A  54      24.172  58.210  49.896  1.00 -0.01           H
ATOM    678  HB2 LEU A  54      22.267  57.027  48.719  1.00 -0.01           H
ATOM    679  HB3 LEU A  54      21.304  58.553  48.847  1.00 -0.01           H
ATOM    680  HG  LEU A  54      22.635  59.683  47.196  1.00 -0.01           H
ATOM    681 HD11 LEU A  54      24.074  56.975  46.824  1.00 -0.01           H
ATOM    682 HD12 LEU A  54      24.307  58.392  45.805  1.00 -0.01           H
ATOM    683 HD13 LEU A  54      24.850  58.441  47.476  1.00 -0.01           H
ATOM    684 HD21 LEU A  54      21.494  57.005  46.360  1.00 -0.01           H
ATOM    685 HD22 LEU A  54      20.577  58.474  46.908  1.00 -0.01           H
ATOM    686 HD23 LEU A  54      21.542  58.375  45.341  1.00 -0.01           H
ATOM    687  N   VAL A  55      22.237  60.736  50.683  1.00 -0.01           N
ATOM    688  CA  VAL A  55      22.267  62.228  50.794  1.00 -0.01           C
ATOM    689  C   VAL A  55      23.207  62.649  51.922  1.00 -0.01           C
ATOM    690  O   VAL A  55      23.892  63.720  51.891  1.00 -0.01           O
ATOM    691  CB  VAL A  55      20.822  62.736  51.156  1.00 -0.01           C
ATOM    692  CG1 VAL A  55      20.775  64.236  51.071  1.00 -0.01           C
ATOM    693  CG2 VAL A  55      19.846  62.199  50.178  1.00 -0.01           C
ATOM    694  H   VAL A  55      21.424  60.206  50.963  1.00 -0.01           H
ATOM    695  HA  VAL A  55      22.591  62.573  49.812  1.00 -0.01           H
ATOM    696  HB  VAL A  55      20.499  62.443  52.155  1.00 -0.01           H
ATOM    697 HG11 VAL A  55      19.767  64.577  51.307  1.00 -0.01           H
ATOM    698 HG12 VAL A  55      21.503  64.687  51.746  1.00 -0.01           H
ATOM    699 HG13 VAL A  55      20.871  64.723  50.100  1.00 -0.01           H
ATOM    700 HG21 VAL A  55      19.715  61.127  50.326  1.00 -0.01           H
ATOM    701 HG22 VAL A  55      18.869  62.678  50.242  1.00 -0.01           H
ATOM    702 HG23 VAL A  55      20.260  62.336  49.179  1.00 -0.01           H
ATOM    703  N   THR A  56      23.531  61.794  52.914  1.00  0.01           N
ATOM    704  CA  THR A  56      24.565  62.088  53.879  1.00  0.01           C
ATOM    705  C   THR A  56      25.961  61.925  53.308  1.00  0.01           C
ATOM    706  O   THR A  56      26.819  62.785  53.402  1.00  0.01           O
ATOM    707  CB  THR A  56      24.406  61.104  55.144  1.00  0.01           C
ATOM    708  CG2 THR A  56      25.505  61.269  56.186  1.00  0.01           C
ATOM    709  OG1 THR A  56      23.176  61.272  55.768  1.00  0.01           O
ATOM    710  H   THR A  56      23.024  60.923  52.985  1.00  0.01           H
ATOM    711  HA  THR A  56      24.448  63.098  54.273  1.00  0.01           H
ATOM    712  HB  THR A  56      24.423  60.099  54.723  1.00  0.01           H
ATOM    713  HG1 THR A  56      22.855  62.176  55.807  1.00  0.01           H
ATOM    714 HG21 THR A  56      25.681  62.332  56.346  1.00  0.01           H
ATOM    715 HG22 THR A  56      25.289  60.842  57.166  1.00  0.01           H
ATOM    716 HG23 THR A  56      26.350  60.725  55.764  1.00  0.01           H
ATOM    717  N   MET A  57      26.262  60.898  52.545  1.00  0.01           N
ATOM    718  CA  MET A  57      27.524  60.600  51.907  1.00  0.01           C
ATOM    719  C   MET A  57      27.798  61.682  50.803  1.00  0.01           C
ATOM    720  O   MET A  57      28.915  62.194  50.638  1.00  0.01           O
ATOM    721  CB  MET A  57      27.407  59.130  51.510  1.00  0.01           C
ATOM    722  CG  MET A  57      27.418  58.227  52.679  1.00  0.01           C
ATOM    723  SD  MET A  57      27.606  56.527  52.310  1.00  0.01           S
ATOM    724  CE  MET A  57      26.223  56.138  51.158  1.00  0.01           C
ATOM    725  H   MET A  57      25.604  60.133  52.497  1.00  0.01           H
ATOM    726  HA  MET A  57      28.283  60.681  52.684  1.00  0.01           H
ATOM    727  HB2 MET A  57      26.457  58.913  51.023  1.00  0.01           H
ATOM    728  HB3 MET A  57      28.221  58.883  50.829  1.00  0.01           H
ATOM    729  HG2 MET A  57      28.242  58.617  53.276  1.00  0.01           H
ATOM    730  HG3 MET A  57      26.472  58.324  53.213  1.00  0.01           H
ATOM    731  HE1 MET A  57      25.336  56.511  51.669  1.00  0.01           H
ATOM    732  HE2 MET A  57      26.327  56.735  50.252  1.00  0.01           H
ATOM    733  HE3 MET A  57      26.217  55.057  51.022  1.00  0.01           H
ATOM    734  N   SER A  58      26.772  62.058  50.057  1.00 -0.03           N
ATOM    735  CA  SER A  58      26.716  63.278  49.149  1.00 -0.03           C
ATOM    736  C   SER A  58      27.000  64.568  49.920  1.00 -0.03           C
ATOM    737  O   SER A  58      27.796  65.410  49.541  1.00 -0.03           O
ATOM    738  CB  SER A  58      25.375  63.349  48.511  1.00 -0.03           C
ATOM    739  OG  SER A  58      25.431  64.367  47.537  1.00 -0.03           O
ATOM    740  H   SER A  58      25.855  61.648  50.159  1.00 -0.03           H
ATOM    741  HA  SER A  58      27.499  63.196  48.395  1.00 -0.03           H
ATOM    742  HB2 SER A  58      25.111  62.375  48.100  1.00 -0.03           H
ATOM    743  HB3 SER A  58      24.643  63.600  49.278  1.00 -0.03           H
ATOM    744  HG  SER A  58      24.901  65.133  47.770  1.00 -0.03           H
ATOM    745  N   SER A  59      26.426  64.725  51.135  1.00  0.02           N
ATOM    746  CA  SER A  59      26.654  65.934  51.987  1.00  0.02           C
ATOM    747  C   SER A  59      28.045  66.111  52.503  1.00  0.02           C
ATOM    748  O   SER A  59      28.534  67.166  52.624  1.00  0.02           O
ATOM    749  CB  SER A  59      25.641  65.997  53.175  1.00  0.02           C
ATOM    750  OG  SER A  59      24.285  66.321  52.776  1.00  0.02           O
ATOM    751  H   SER A  59      25.639  64.119  51.319  1.00  0.02           H
ATOM    752  HA  SER A  59      26.429  66.860  51.457  1.00  0.02           H
ATOM    753  HB2 SER A  59      25.630  65.051  53.717  1.00  0.02           H
ATOM    754  HB3 SER A  59      26.000  66.745  53.882  1.00  0.02           H
ATOM    755  HG  SER A  59      24.093  65.677  52.091  1.00  0.02           H
ATOM    756  N   GLN A  60      28.700  65.021  52.879  1.00  0.01           N
ATOM    757  CA  GLN A  60      30.098  65.093  53.388  1.00  0.01           C
ATOM    758  C   GLN A  60      31.125  65.239  52.263  1.00  0.01           C
ATOM    759  O   GLN A  60      32.179  65.947  52.452  1.00  0.01           O
ATOM    760  CB  GLN A  60      30.411  63.735  54.127  1.00  0.01           C
ATOM    761  CG  GLN A  60      29.509  63.563  55.312  1.00  0.01           C
ATOM    762  CD  GLN A  60      29.413  62.154  55.832  1.00  0.01           C
ATOM    763  NE2 GLN A  60      28.616  61.785  56.779  1.00  0.01           N
ATOM    764  OE1 GLN A  60      30.142  61.257  55.405  1.00  0.01           O
ATOM    765  H   GLN A  60      28.232  64.130  52.790  1.00  0.01           H
ATOM    766  HA  GLN A  60      30.261  65.923  54.075  1.00  0.01           H
ATOM    767  HB2 GLN A  60      30.367  62.883  53.448  1.00  0.01           H
ATOM    768  HB3 GLN A  60      31.440  63.658  54.478  1.00  0.01           H
ATOM    769  HG2 GLN A  60      29.840  64.181  56.146  1.00  0.01           H
ATOM    770  HG3 GLN A  60      28.475  63.824  55.085  1.00  0.01           H
ATOM    771 HE21 GLN A  60      28.608  60.810  57.045  1.00  0.01           H
ATOM    772 HE22 GLN A  60      27.967  62.475  57.130  1.00  0.01           H
ATOM    773  N   ALA A  61      30.791  64.806  51.095  1.00 -0.03           N
ATOM    774  CA  ALA A  61      31.651  65.023  49.931  1.00 -0.03           C
ATOM    775  C   ALA A  61      31.658  66.549  49.555  1.00 -0.03           C
ATOM    776  O   ALA A  61      32.662  67.136  49.244  1.00 -0.03           O
ATOM    777  CB  ALA A  61      31.235  64.149  48.691  1.00 -0.03           C
ATOM    778  H   ALA A  61      29.971  64.222  51.009  1.00 -0.03           H
ATOM    779  HA  ALA A  61      32.664  64.720  50.198  1.00 -0.03           H
ATOM    780  HB1 ALA A  61      31.999  64.109  47.915  1.00 -0.03           H
ATOM    781  HB2 ALA A  61      31.004  63.137  49.024  1.00 -0.03           H
ATOM    782  HB3 ALA A  61      30.353  64.584  48.221  1.00 -0.03           H
ATOM    783  N   GLN A  62      30.453  67.125  49.441  1.00 -0.14           N
ATOM    784  CA  GLN A  62      30.242  68.606  49.357  1.00 -0.14           C
ATOM    785  C   GLN A  62      30.996  69.324  50.431  1.00 -0.14           C
ATOM    786  O   GLN A  62      31.600  70.387  50.120  1.00 -0.14           O
ATOM    787  CB  GLN A  62      28.711  68.847  49.554  1.00 -0.14           C
ATOM    788  CG  GLN A  62      27.842  68.529  48.300  1.00 -0.14           C
ATOM    789  CD  GLN A  62      26.385  68.795  48.506  1.00 -0.14           C
ATOM    790  NE2 GLN A  62      25.672  69.225  47.481  1.00 -0.14           N
ATOM    791  OE1 GLN A  62      25.887  68.765  49.592  1.00 -0.14           O
ATOM    792  H   GLN A  62      29.634  66.543  49.548  1.00 -0.14           H
ATOM    793  HA  GLN A  62      30.619  69.013  48.418  1.00 -0.14           H
ATOM    794  HB2 GLN A  62      28.345  68.203  50.354  1.00 -0.14           H
ATOM    795  HB3 GLN A  62      28.612  69.914  49.755  1.00 -0.14           H
ATOM    796  HG2 GLN A  62      28.241  69.022  47.414  1.00 -0.14           H
ATOM    797  HG3 GLN A  62      27.788  67.467  48.060  1.00 -0.14           H
ATOM    798 HE21 GLN A  62      24.687  69.371  47.651  1.00 -0.14           H
ATOM    799 HE22 GLN A  62      26.113  69.359  46.582  1.00 -0.14           H
ATOM    800  N   ASP A  63      30.985  68.799  51.685  1.00  0.00           N
ATOM    801  CA  ASP A  63      31.720  69.512  52.794  1.00  0.00           C
ATOM    802  C   ASP A  63      33.240  69.589  52.525  1.00  0.00           C
ATOM    803  O   ASP A  63      33.900  70.645  52.584  1.00  0.00           O
ATOM    804  CB  ASP A  63      31.525  68.842  54.168  1.00  0.00           C
ATOM    805  CG  ASP A  63      32.035  69.610  55.384  1.00  0.00           C
ATOM    806  OD1 ASP A  63      32.227  68.924  56.408  1.00  0.00           O
ATOM    807  OD2 ASP A  63      32.213  70.845  55.335  1.00  0.00           O
ATOM    808  H   ASP A  63      30.447  67.968  51.885  1.00  0.00           H
ATOM    809  HA  ASP A  63      31.244  70.485  52.919  1.00  0.00           H
ATOM    810  HB2 ASP A  63      30.463  68.728  54.388  1.00  0.00           H
ATOM    811  HB3 ASP A  63      31.993  67.859  54.141  1.00  0.00           H
ATOM    812  N   ARG A  64      33.851  68.450  52.198  1.00  0.02           N
ATOM    813  CA  ARG A  64      35.208  68.432  51.753  1.00  0.02           C
ATOM    814  C   ARG A  64      35.455  69.206  50.408  1.00  0.02           C
ATOM    815  O   ARG A  64      36.461  69.873  50.383  1.00  0.02           O
ATOM    816  CB  ARG A  64      35.519  66.893  51.629  1.00  0.02           C
ATOM    817  CG  ARG A  64      35.631  66.314  53.045  1.00  0.02           C
ATOM    818  CD  ARG A  64      36.286  64.924  53.108  1.00  0.02           C
ATOM    819  NE  ARG A  64      35.493  64.053  52.308  1.00  0.02           N
ATOM    820  CZ  ARG A  64      34.585  63.227  52.811  1.00  0.02           C
ATOM    821  NH1 ARG A  64      34.304  63.010  54.062  1.00  0.02           N
ATOM    822  NH2 ARG A  64      33.974  62.439  51.998  1.00  0.02           N
ATOM    823  H   ARG A  64      33.332  67.591  52.312  1.00  0.02           H
ATOM    824  HA  ARG A  64      35.980  68.925  52.344  1.00  0.02           H
ATOM    825  HB2 ARG A  64      34.846  66.353  50.962  1.00  0.02           H
ATOM    826  HB3 ARG A  64      36.509  66.880  51.173  1.00  0.02           H
ATOM    827  HG2 ARG A  64      36.376  66.882  53.603  1.00  0.02           H
ATOM    828  HG3 ARG A  64      34.688  66.274  53.591  1.00  0.02           H
ATOM    829  HD2 ARG A  64      37.305  64.867  52.725  1.00  0.02           H
ATOM    830  HD3 ARG A  64      36.382  64.557  54.130  1.00  0.02           H
ATOM    831  HE  ARG A  64      35.611  64.020  51.305  1.00  0.02           H
ATOM    832 HH11 ARG A  64      34.696  63.597  54.785  1.00  0.02           H
ATOM    833 HH12 ARG A  64      33.669  62.271  54.328  1.00  0.02           H
ATOM    834 HH21 ARG A  64      34.262  62.464  51.030  1.00  0.02           H
ATOM    835 HH22 ARG A  64      33.265  61.807  52.340  1.00  0.02           H
ATOM    836  N   TYR A  65      34.556  69.247  49.462  1.00 -0.07           N
ATOM    837  CA  TYR A  65      34.723  70.080  48.256  1.00 -0.07           C
ATOM    838  C   TYR A  65      34.888  71.539  48.650  1.00 -0.07           C
ATOM    839  O   TYR A  65      35.727  72.226  48.142  1.00 -0.07           O
ATOM    840  CB  TYR A  65      33.515  69.883  47.330  1.00 -0.07           C
ATOM    841  CG  TYR A  65      33.648  70.313  45.862  1.00 -0.07           C
ATOM    842  CD1 TYR A  65      34.235  69.491  44.951  1.00 -0.07           C
ATOM    843  CD2 TYR A  65      32.877  71.385  45.485  1.00 -0.07           C
ATOM    844  CE1 TYR A  65      34.153  69.852  43.603  1.00 -0.07           C
ATOM    845  CE2 TYR A  65      32.709  71.672  44.116  1.00 -0.07           C
ATOM    846  CZ  TYR A  65      33.414  70.973  43.169  1.00 -0.07           C
ATOM    847  OH  TYR A  65      33.247  71.206  41.844  1.00 -0.07           O
ATOM    848  H   TYR A  65      33.754  68.647  49.599  1.00 -0.07           H
ATOM    849  HA  TYR A  65      35.619  69.905  47.661  1.00 -0.07           H
ATOM    850  HB2 TYR A  65      33.292  68.817  47.359  1.00 -0.07           H
ATOM    851  HB3 TYR A  65      32.682  70.428  47.774  1.00 -0.07           H
ATOM    852  HD1 TYR A  65      34.933  68.679  45.090  1.00 -0.07           H
ATOM    853  HD2 TYR A  65      32.184  71.855  46.168  1.00 -0.07           H
ATOM    854  HE1 TYR A  65      34.655  69.207  42.897  1.00 -0.07           H
ATOM    855  HE2 TYR A  65      32.084  72.493  43.797  1.00 -0.07           H
ATOM    856  HH  TYR A  65      32.382  71.609  41.741  1.00 -0.07           H
ATOM    857  N   THR A  66      34.059  71.970  49.579  1.00  0.02           N
ATOM    858  CA  THR A  66      33.913  73.287  50.119  1.00  0.02           C
ATOM    859  C   THR A  66      35.244  73.658  50.696  1.00  0.02           C
ATOM    860  O   THR A  66      35.745  74.770  50.451  1.00  0.02           O
ATOM    861  CB  THR A  66      32.693  73.436  51.069  1.00  0.02           C
ATOM    862  CG2 THR A  66      32.400  74.876  51.536  1.00  0.02           C
ATOM    863  OG1 THR A  66      31.483  73.114  50.443  1.00  0.02           O
ATOM    864  H   THR A  66      33.351  71.371  49.981  1.00  0.02           H
ATOM    865  HA  THR A  66      33.719  73.898  49.237  1.00  0.02           H
ATOM    866  HB  THR A  66      32.876  72.828  51.955  1.00  0.02           H
ATOM    867  HG1 THR A  66      31.437  72.177  50.237  1.00  0.02           H
ATOM    868 HG21 THR A  66      31.591  74.906  52.267  1.00  0.02           H
ATOM    869 HG22 THR A  66      33.246  75.262  52.105  1.00  0.02           H
ATOM    870 HG23 THR A  66      32.043  75.468  50.693  1.00  0.02           H
ATOM    871  N   ASP A  67      35.787  72.727  51.519  1.00  0.00           N
ATOM    872  CA  ASP A  67      37.109  72.928  52.063  1.00  0.00           C
ATOM    873  C   ASP A  67      38.211  73.092  50.983  1.00  0.00           C
ATOM    874  O   ASP A  67      38.968  74.074  51.085  1.00  0.00           O
ATOM    875  CB  ASP A  67      37.427  71.959  53.199  1.00  0.00           C
ATOM    876  CG  ASP A  67      38.959  71.747  53.535  1.00  0.00           C
ATOM    877  OD1 ASP A  67      39.389  70.595  53.253  1.00  0.00           O
ATOM    878  OD2 ASP A  67      39.741  72.718  53.721  1.00  0.00           O
ATOM    879  H   ASP A  67      35.373  71.832  51.735  1.00  0.00           H
ATOM    880  HA  ASP A  67      37.070  73.902  52.550  1.00  0.00           H
ATOM    881  HB2 ASP A  67      37.078  72.360  54.150  1.00  0.00           H
ATOM    882  HB3 ASP A  67      36.935  71.015  52.963  1.00  0.00           H
ATOM    883  N   TYR A  68      38.176  72.265  49.938  1.00  0.00           N
ATOM    884  CA  TYR A  68      38.994  72.387  48.694  1.00  0.00           C
ATOM    885  C   TYR A  68      38.843  73.780  48.045  1.00  0.00           C
ATOM    886  O   TYR A  68      39.880  74.274  47.752  1.00  0.00           O
ATOM    887  CB  TYR A  68      38.790  71.220  47.730  1.00  0.00           C
ATOM    888  CG  TYR A  68      39.060  71.548  46.254  1.00  0.00           C
ATOM    889  CD1 TYR A  68      40.371  71.421  45.839  1.00  0.00           C
ATOM    890  CD2 TYR A  68      38.014  71.885  45.360  1.00  0.00           C
ATOM    891  CE1 TYR A  68      40.669  71.830  44.510  1.00  0.00           C
ATOM    892  CE2 TYR A  68      38.302  72.250  44.030  1.00  0.00           C
ATOM    893  CZ  TYR A  68      39.643  72.199  43.606  1.00  0.00           C
ATOM    894  OH  TYR A  68      40.059  72.604  42.359  1.00  0.00           O
ATOM    895  H   TYR A  68      37.436  71.580  49.889  1.00  0.00           H
ATOM    896  HA  TYR A  68      40.066  72.380  48.888  1.00  0.00           H
ATOM    897  HB2 TYR A  68      39.498  70.452  48.042  1.00  0.00           H
ATOM    898  HB3 TYR A  68      37.763  70.856  47.766  1.00  0.00           H
ATOM    899  HD1 TYR A  68      41.141  71.149  46.545  1.00  0.00           H
ATOM    900  HD2 TYR A  68      37.005  72.029  45.715  1.00  0.00           H
ATOM    901  HE1 TYR A  68      41.703  71.841  44.200  1.00  0.00           H
ATOM    902  HE2 TYR A  68      37.605  72.722  43.353  1.00  0.00           H
ATOM    903  HH  TYR A  68      40.939  72.988  42.348  1.00  0.00           H
ATOM    904  N   LEU A  69      37.658  74.314  47.746  1.00 -0.01           N
ATOM    905  CA  LEU A  69      37.463  75.653  47.207  1.00 -0.01           C
ATOM    906  C   LEU A  69      37.922  76.809  48.101  1.00 -0.01           C
ATOM    907  O   LEU A  69      38.563  77.698  47.639  1.00 -0.01           O
ATOM    908  CB  LEU A  69      35.974  75.832  46.932  1.00 -0.01           C
ATOM    909  CG  LEU A  69      35.394  74.908  45.816  1.00 -0.01           C
ATOM    910  CD1 LEU A  69      33.910  75.232  45.693  1.00 -0.01           C
ATOM    911  CD2 LEU A  69      36.212  75.104  44.503  1.00 -0.01           C
ATOM    912  H   LEU A  69      36.806  73.922  48.121  1.00 -0.01           H
ATOM    913  HA  LEU A  69      38.055  75.671  46.292  1.00 -0.01           H
ATOM    914  HB2 LEU A  69      35.540  75.731  47.927  1.00 -0.01           H
ATOM    915  HB3 LEU A  69      35.740  76.811  46.513  1.00 -0.01           H
ATOM    916  HG  LEU A  69      35.502  73.844  46.025  1.00 -0.01           H
ATOM    917 HD11 LEU A  69      33.417  75.259  46.665  1.00 -0.01           H
ATOM    918 HD12 LEU A  69      33.689  76.201  45.245  1.00 -0.01           H
ATOM    919 HD13 LEU A  69      33.431  74.524  45.017  1.00 -0.01           H
ATOM    920 HD21 LEU A  69      37.181  74.609  44.556  1.00 -0.01           H
ATOM    921 HD22 LEU A  69      35.667  74.655  43.673  1.00 -0.01           H
ATOM    922 HD23 LEU A  69      36.287  76.163  44.254  1.00 -0.01           H
ATOM    923  N   ILE A  70      37.700  76.759  49.460  1.00  0.00           N
ATOM    924  CA  ILE A  70      38.162  77.762  50.400  1.00  0.00           C
ATOM    925  C   ILE A  70      39.736  78.026  50.274  1.00  0.00           C
ATOM    926  O   ILE A  70      40.171  79.174  49.989  1.00  0.00           O
ATOM    927  CB  ILE A  70      37.681  77.428  51.868  1.00  0.00           C
ATOM    928  CG1 ILE A  70      36.201  77.700  52.112  1.00  0.00           C
ATOM    929  CG2 ILE A  70      38.452  78.254  52.890  1.00  0.00           C
ATOM    930  CD1 ILE A  70      35.506  77.013  53.333  1.00  0.00           C
ATOM    931  H   ILE A  70      37.187  75.981  49.850  1.00  0.00           H
ATOM    932  HA  ILE A  70      37.626  78.681  50.162  1.00  0.00           H
ATOM    933  HB  ILE A  70      37.920  76.382  52.059  1.00  0.00           H
ATOM    934 HG12 ILE A  70      36.221  78.785  52.001  1.00  0.00           H
ATOM    935 HG13 ILE A  70      35.636  77.352  51.247  1.00  0.00           H
ATOM    936 HG21 ILE A  70      38.391  79.339  52.803  1.00  0.00           H
ATOM    937 HG22 ILE A  70      37.994  77.934  53.826  1.00  0.00           H
ATOM    938 HG23 ILE A  70      39.472  77.879  52.817  1.00  0.00           H
ATOM    939 HD11 ILE A  70      36.025  77.194  54.274  1.00  0.00           H
ATOM    940 HD12 ILE A  70      34.476  77.371  53.328  1.00  0.00           H
ATOM    941 HD13 ILE A  70      35.565  75.929  53.233  1.00  0.00           H
ATOM    942  N   GLU A  71      40.577  77.035  50.470  1.00  0.00           N
ATOM    943  CA  GLU A  71      42.075  76.915  50.319  1.00  0.00           C
ATOM    944  C   GLU A  71      42.538  77.116  48.879  1.00  0.00           C
ATOM    945  O   GLU A  71      43.724  77.392  48.754  1.00  0.00           O
ATOM    946  CB  GLU A  71      42.488  75.520  50.829  1.00  0.00           C
ATOM    947  CG  GLU A  71      41.981  75.274  52.255  1.00  0.00           C
ATOM    948  CD  GLU A  71      42.652  76.268  53.253  1.00  0.00           C
ATOM    949  OE1 GLU A  71      41.877  76.988  53.969  1.00  0.00           O
ATOM    950  OE2 GLU A  71      43.865  76.263  53.520  1.00  0.00           O
ATOM    951  H   GLU A  71      40.152  76.130  50.614  1.00  0.00           H
ATOM    952  HA  GLU A  71      42.541  77.611  51.016  1.00  0.00           H
ATOM    953  HB2 GLU A  71      41.998  74.813  50.160  1.00  0.00           H
ATOM    954  HB3 GLU A  71      43.570  75.416  50.748  1.00  0.00           H
ATOM    955  HG2 GLU A  71      40.899  75.404  52.233  1.00  0.00           H
ATOM    956  HG3 GLU A  71      42.156  74.282  52.669  1.00  0.00           H
ATOM    957  N   THR A  72      41.712  76.914  47.814  1.00  0.01           N
ATOM    958  CA  THR A  72      42.070  77.358  46.413  1.00  0.01           C
ATOM    959  C   THR A  72      42.102  78.913  46.328  1.00  0.01           C
ATOM    960  O   THR A  72      43.095  79.471  45.945  1.00  0.01           O
ATOM    961  CB  THR A  72      40.997  76.810  45.402  1.00  0.01           C
ATOM    962  CG2 THR A  72      41.168  77.346  43.972  1.00  0.01           C
ATOM    963  OG1 THR A  72      41.066  75.391  45.355  1.00  0.01           O
ATOM    964  H   THR A  72      40.733  76.683  47.912  1.00  0.01           H
ATOM    965  HA  THR A  72      43.039  76.937  46.144  1.00  0.01           H
ATOM    966  HB  THR A  72      40.032  77.121  45.800  1.00  0.01           H
ATOM    967  HG1 THR A  72      40.533  75.142  46.114  1.00  0.01           H
ATOM    968 HG21 THR A  72      42.176  77.177  43.593  1.00  0.01           H
ATOM    969 HG22 THR A  72      40.359  76.961  43.350  1.00  0.01           H
ATOM    970 HG23 THR A  72      41.173  78.435  43.999  1.00  0.01           H
ATOM    971  N   LEU A  73      40.976  79.510  46.608  1.00  0.00           N
ATOM    972  CA  LEU A  73      40.777  80.963  46.625  1.00  0.00           C
ATOM    973  C   LEU A  73      41.725  81.580  47.621  1.00  0.00           C
ATOM    974  O   LEU A  73      42.316  82.656  47.406  1.00  0.00           O
ATOM    975  CB  LEU A  73      39.309  81.331  46.951  1.00  0.00           C
ATOM    976  CG  LEU A  73      39.062  82.842  46.835  1.00  0.00           C
ATOM    977  CD1 LEU A  73      39.249  83.304  45.379  1.00  0.00           C
ATOM    978  CD2 LEU A  73      37.790  83.322  47.482  1.00  0.00           C
ATOM    979  H   LEU A  73      40.294  78.850  46.953  1.00  0.00           H
ATOM    980  HA  LEU A  73      40.992  81.407  45.654  1.00  0.00           H
ATOM    981  HB2 LEU A  73      38.597  80.839  46.288  1.00  0.00           H
ATOM    982  HB3 LEU A  73      39.064  80.991  47.957  1.00  0.00           H
ATOM    983  HG  LEU A  73      39.818  83.361  47.425  1.00  0.00           H
ATOM    984 HD11 LEU A  73      39.011  84.368  45.413  1.00  0.00           H
ATOM    985 HD12 LEU A  73      40.267  83.166  45.016  1.00  0.00           H
ATOM    986 HD13 LEU A  73      38.650  82.801  44.619  1.00  0.00           H
ATOM    987 HD21 LEU A  73      37.038  83.042  46.744  1.00  0.00           H
ATOM    988 HD22 LEU A  73      37.635  82.718  48.375  1.00  0.00           H
ATOM    989 HD23 LEU A  73      37.681  84.398  47.623  1.00  0.00           H
ATOM    990  N   ASP A  74      41.957  81.000  48.794  1.00  0.00           N
ATOM    991  CA  ASP A  74      42.899  81.497  49.837  1.00  0.00           C
ATOM    992  C   ASP A  74      42.689  82.951  50.311  1.00  0.00           C
ATOM    993  O   ASP A  74      43.659  83.768  50.308  1.00  0.00           O
ATOM    994  CB  ASP A  74      44.354  81.177  49.417  1.00  0.00           C
ATOM    995  CG  ASP A  74      45.400  81.449  50.449  1.00  0.00           C
ATOM    996  OD1 ASP A  74      45.079  81.191  51.621  1.00  0.00           O
ATOM    997  OD2 ASP A  74      46.553  81.808  50.101  1.00  0.00           O
ATOM    998  H   ASP A  74      41.367  80.213  49.025  1.00  0.00           H
ATOM    999  HA  ASP A  74      42.893  80.812  50.685  1.00  0.00           H
ATOM   1000  HB2 ASP A  74      44.484  80.123  49.172  1.00  0.00           H
ATOM   1001  HB3 ASP A  74      44.542  81.780  48.529  1.00  0.00           H
ATOM   1002  N   PRO A  75      41.409  83.306  50.603  1.00  0.00           N
ATOM   1003  CA  PRO A  75      41.122  84.667  51.020  1.00  0.00           C
ATOM   1004  C   PRO A  75      41.670  85.138  52.381  1.00  0.00           C
ATOM   1005  O   PRO A  75      41.685  84.336  53.372  1.00  0.00           O
ATOM   1006  CB  PRO A  75      39.601  84.833  50.927  1.00  0.00           C
ATOM   1007  CG  PRO A  75      39.208  83.447  51.431  1.00  0.00           C
ATOM   1008  CD  PRO A  75      40.144  82.537  50.688  1.00  0.00           C
ATOM   1009  HA  PRO A  75      41.472  85.364  50.258  1.00  0.00           H
ATOM   1010  HB2 PRO A  75      39.146  85.718  51.373  1.00  0.00           H
ATOM   1011  HB3 PRO A  75      39.445  84.925  49.853  1.00  0.00           H
ATOM   1012  HG2 PRO A  75      39.362  83.289  52.499  1.00  0.00           H
ATOM   1013  HG3 PRO A  75      38.186  83.270  51.095  1.00  0.00           H
ATOM   1014  HD2 PRO A  75      40.351  81.624  51.246  1.00  0.00           H
ATOM   1015  HD3 PRO A  75      39.830  82.197  49.701  1.00  0.00           H
ATOM   1016  N   LYS A  76      42.206  86.373  52.460  1.00  0.00           N
ATOM   1017  CA  LYS A  76      42.955  86.744  53.658  1.00  0.00           C
ATOM   1018  C   LYS A  76      42.102  87.332  54.752  1.00  0.00           C
ATOM   1019  O   LYS A  76      41.078  87.970  54.535  1.00  0.00           O
ATOM   1020  CB  LYS A  76      44.168  87.615  53.334  1.00  0.00           C
ATOM   1021  CG  LYS A  76      45.013  87.102  52.163  1.00  0.00           C
ATOM   1022  CD  LYS A  76      45.851  85.853  52.580  1.00  0.00           C
ATOM   1023  CE  LYS A  76      46.435  85.277  51.376  1.00  0.00           C
ATOM   1024  NZ  LYS A  76      47.104  83.985  51.502  1.00  0.00           N
ATOM   1025  H   LYS A  76      42.029  87.084  51.765  1.00  0.00           H
ATOM   1026  HA  LYS A  76      43.350  85.833  54.108  1.00  0.00           H
ATOM   1027  HB2 LYS A  76      43.771  88.594  53.064  1.00  0.00           H
ATOM   1028  HB3 LYS A  76      44.765  87.787  54.230  1.00  0.00           H
ATOM   1029  HG2 LYS A  76      44.370  86.837  51.324  1.00  0.00           H
ATOM   1030  HG3 LYS A  76      45.696  87.890  51.848  1.00  0.00           H
ATOM   1031  HD2 LYS A  76      46.645  86.195  53.244  1.00  0.00           H
ATOM   1032  HD3 LYS A  76      45.083  85.218  53.021  1.00  0.00           H
ATOM   1033  HE2 LYS A  76      45.717  85.248  50.556  1.00  0.00           H
ATOM   1034  HE3 LYS A  76      47.119  85.966  50.881  1.00  0.00           H
ATOM   1035  HZ1 LYS A  76      47.230  83.539  50.604  1.00  0.00           H
ATOM   1036  HZ2 LYS A  76      48.021  84.050  51.922  1.00  0.00           H
ATOM   1037  HZ3 LYS A  76      46.544  83.381  52.086  1.00  0.00           H
ATOM   1038  N   ALA A  77      42.512  87.205  56.015  1.00  0.00           N
ATOM   1039  CA  ALA A  77      42.068  88.011  57.184  1.00  0.00           C
ATOM   1040  C   ALA A  77      41.920  89.479  56.896  1.00  0.00           C
ATOM   1041  O   ALA A  77      42.806  90.212  56.441  1.00  0.00           O
ATOM   1042  CB  ALA A  77      42.857  87.700  58.479  1.00  0.00           C
ATOM   1043  H   ALA A  77      43.392  86.732  56.161  1.00  0.00           H
ATOM   1044  HA  ALA A  77      41.014  87.774  57.327  1.00  0.00           H
ATOM   1045  HB1 ALA A  77      42.383  86.762  58.768  1.00  0.00           H
ATOM   1046  HB2 ALA A  77      43.913  87.705  58.206  1.00  0.00           H
ATOM   1047  HB3 ALA A  77      42.726  88.446  59.262  1.00  0.00           H
ATOM   1048  N   GLY A  78      40.689  90.035  57.127  1.00  0.00           N
ATOM   1049  CA  GLY A  78      40.323  91.366  56.704  1.00  0.00           C
ATOM   1050  C   GLY A  78      39.565  91.413  55.316  1.00  0.00           C
ATOM   1051  O   GLY A  78      38.999  92.516  55.047  1.00  0.00           O
ATOM   1052  H   GLY A  78      40.104  89.568  57.805  1.00  0.00           H
ATOM   1053  HA2 GLY A  78      39.640  91.783  57.444  1.00  0.00           H
ATOM   1054  HA3 GLY A  78      41.216  91.987  56.624  1.00  0.00           H
ATOM   1055  N   GLN A  79      39.591  90.377  54.460  1.00  0.00           N
ATOM   1056  CA  GLN A  79      38.966  90.380  53.121  1.00  0.00           C
ATOM   1057  C   GLN A  79      37.444  90.053  53.258  1.00  0.00           C
ATOM   1058  O   GLN A  79      37.045  89.138  53.935  1.00  0.00           O
ATOM   1059  CB  GLN A  79      39.739  89.496  52.096  1.00  0.00           C
ATOM   1060  CG  GLN A  79      41.141  90.034  51.912  1.00  0.00           C
ATOM   1061  CD  GLN A  79      41.930  89.442  50.764  1.00  0.00           C
ATOM   1062  NE2 GLN A  79      42.828  90.203  50.166  1.00  0.00           N
ATOM   1063  OE1 GLN A  79      41.657  88.269  50.367  1.00  0.00           O
ATOM   1064  H   GLN A  79      40.062  89.532  54.750  1.00  0.00           H
ATOM   1065  HA  GLN A  79      39.027  91.397  52.732  1.00  0.00           H
ATOM   1066  HB2 GLN A  79      39.756  88.492  52.521  1.00  0.00           H
ATOM   1067  HB3 GLN A  79      39.309  89.478  51.094  1.00  0.00           H
ATOM   1068  HG2 GLN A  79      41.155  91.117  51.792  1.00  0.00           H
ATOM   1069  HG3 GLN A  79      41.773  89.727  52.745  1.00  0.00           H
ATOM   1070 HE21 GLN A  79      43.489  89.907  49.463  1.00  0.00           H
ATOM   1071 HE22 GLN A  79      42.753  91.203  50.291  1.00  0.00           H
ATOM   1072  N   HIE A  80      36.604  90.921  52.731  1.00  0.00           N
ATOM   1073  CA  HIE A  80      35.182  90.615  52.715  1.00  0.00           C
ATOM   1074  C   HIE A  80      34.922  89.773  51.466  1.00  0.00           C
ATOM   1075  O   HIE A  80      35.091  90.368  50.372  1.00  0.00           O
ATOM   1076  CB  HIE A  80      34.465  91.895  52.889  1.00  0.00           C
ATOM   1077  CG  HIE A  80      33.012  91.859  53.009  1.00  0.00           C
ATOM   1078  CD2 HIE A  80      32.310  90.772  53.216  1.00  0.00           C
ATOM   1079  ND1 HIE A  80      32.272  93.031  52.960  1.00  0.00           N
ATOM   1080  CE1 HIE A  80      31.042  92.591  53.205  1.00  0.00           C
ATOM   1081  NE2 HIE A  80      31.041  91.247  53.260  1.00  0.00           N
ATOM   1082  H   HIE A  80      36.904  91.779  52.290  1.00  0.00           H
ATOM   1083  HA  HIE A  80      34.983  90.023  53.609  1.00  0.00           H
ATOM   1084  HB2 HIE A  80      34.805  92.285  53.848  1.00  0.00           H
ATOM   1085  HB3 HIE A  80      34.804  92.567  52.100  1.00  0.00           H
ATOM   1086  HD2 HIE A  80      32.636  89.746  53.298  1.00  0.00           H
ATOM   1087  HE1 HIE A  80      30.138  93.182  53.210  1.00  0.00           H
ATOM   1088  HE2 HIE A  80      30.214  90.736  52.984  1.00  0.00           H
ATOM   1089  N   LEU A  81      34.503  88.550  51.658  1.00  0.00           N
ATOM   1090  CA  LEU A  81      34.029  87.675  50.571  1.00  0.00           C
ATOM   1091  C   LEU A  81      32.599  88.016  50.031  1.00  0.00           C
ATOM   1092  O   LEU A  81      31.628  88.014  50.722  1.00  0.00           O
ATOM   1093  CB  LEU A  81      34.222  86.227  51.060  1.00  0.00           C
ATOM   1094  CG  LEU A  81      34.040  85.153  49.944  1.00  0.00           C
ATOM   1095  CD1 LEU A  81      34.697  85.277  48.629  1.00  0.00           C
ATOM   1096  CD2 LEU A  81      34.407  83.865  50.664  1.00  0.00           C
ATOM   1097  H   LEU A  81      34.559  88.294  52.634  1.00  0.00           H
ATOM   1098  HA  LEU A  81      34.764  87.822  49.780  1.00  0.00           H
ATOM   1099  HB2 LEU A  81      35.189  86.197  51.561  1.00  0.00           H
ATOM   1100  HB3 LEU A  81      33.461  86.093  51.828  1.00  0.00           H
ATOM   1101  HG  LEU A  81      32.990  85.039  49.677  1.00  0.00           H
ATOM   1102 HD11 LEU A  81      35.736  84.949  48.649  1.00  0.00           H
ATOM   1103 HD12 LEU A  81      34.170  84.615  47.942  1.00  0.00           H
ATOM   1104 HD13 LEU A  81      34.549  86.308  48.306  1.00  0.00           H
ATOM   1105 HD21 LEU A  81      34.065  83.929  51.697  1.00  0.00           H
ATOM   1106 HD22 LEU A  81      33.953  82.966  50.248  1.00  0.00           H
ATOM   1107 HD23 LEU A  81      35.483  83.710  50.746  1.00  0.00           H
ATOM   1108  N   LEU A  82      32.462  88.023  48.678  1.00  0.00           N
ATOM   1109  CA  LEU A  82      31.211  88.006  47.958  1.00  0.00           C
ATOM   1110  C   LEU A  82      30.895  86.654  47.323  1.00  0.00           C
ATOM   1111  O   LEU A  82      31.458  86.276  46.259  1.00  0.00           O
ATOM   1112  CB  LEU A  82      31.194  89.156  46.897  1.00  0.00           C
ATOM   1113  CG  LEU A  82      29.859  89.179  46.048  1.00  0.00           C
ATOM   1114  CD1 LEU A  82      28.621  89.580  46.837  1.00  0.00           C
ATOM   1115  CD2 LEU A  82      30.130  90.182  44.973  1.00  0.00           C
ATOM   1116  H   LEU A  82      33.309  88.080  48.130  1.00  0.00           H
ATOM   1117  HA  LEU A  82      30.392  88.254  48.633  1.00  0.00           H
ATOM   1118  HB2 LEU A  82      31.354  90.152  47.310  1.00  0.00           H
ATOM   1119  HB3 LEU A  82      32.011  88.914  46.217  1.00  0.00           H
ATOM   1120  HG  LEU A  82      29.639  88.218  45.583  1.00  0.00           H
ATOM   1121 HD11 LEU A  82      27.746  89.598  46.188  1.00  0.00           H
ATOM   1122 HD12 LEU A  82      28.451  88.971  47.725  1.00  0.00           H
ATOM   1123 HD13 LEU A  82      28.880  90.603  47.110  1.00  0.00           H
ATOM   1124 HD21 LEU A  82      29.300  90.274  44.273  1.00  0.00           H
ATOM   1125 HD22 LEU A  82      30.406  91.159  45.371  1.00  0.00           H
ATOM   1126 HD23 LEU A  82      31.061  89.897  44.483  1.00  0.00           H
ATOM   1127  N   ASP A  83      29.800  86.014  47.871  1.00 -0.05           N
ATOM   1128  CA  ASP A  83      29.334  84.725  47.428  1.00 -0.05           C
ATOM   1129  C   ASP A  83      28.231  84.859  46.289  1.00 -0.05           C
ATOM   1130  O   ASP A  83      27.172  85.410  46.595  1.00 -0.05           O
ATOM   1131  CB  ASP A  83      28.818  83.964  48.643  1.00 -0.05           C
ATOM   1132  CG  ASP A  83      28.754  82.532  48.274  1.00 -0.05           C
ATOM   1133  OD1 ASP A  83      28.852  81.761  49.268  1.00 -0.05           O
ATOM   1134  OD2 ASP A  83      28.503  82.079  47.137  1.00 -0.05           O
ATOM   1135  H   ASP A  83      29.408  86.474  48.681  1.00 -0.05           H
ATOM   1136  HA  ASP A  83      30.094  84.089  46.977  1.00 -0.05           H
ATOM   1137  HB2 ASP A  83      29.592  84.065  49.403  1.00 -0.05           H
ATOM   1138  HB3 ASP A  83      27.828  84.322  48.927  1.00 -0.05           H
ATOM   1139  N   ILE A  84      28.440  84.364  45.037  1.00 -0.05           N
ATOM   1140  CA  ILE A  84      27.575  84.834  43.927  1.00 -0.05           C
ATOM   1141  C   ILE A  84      26.656  83.651  43.676  1.00 -0.05           C
ATOM   1142  O   ILE A  84      27.131  82.589  43.230  1.00 -0.05           O
ATOM   1143  CB  ILE A  84      28.376  85.239  42.651  1.00 -0.05           C
ATOM   1144  CG1 ILE A  84      29.405  86.349  42.993  1.00 -0.05           C
ATOM   1145  CG2 ILE A  84      27.391  85.721  41.548  1.00 -0.05           C
ATOM   1146  CD1 ILE A  84      30.199  86.971  41.855  1.00 -0.05           C
ATOM   1147  H   ILE A  84      29.339  83.961  44.816  1.00 -0.05           H
ATOM   1148  HA  ILE A  84      26.945  85.678  44.208  1.00 -0.05           H
ATOM   1149  HB  ILE A  84      29.022  84.408  42.370  1.00 -0.05           H
ATOM   1150 HG12 ILE A  84      28.773  87.173  43.324  1.00 -0.05           H
ATOM   1151 HG13 ILE A  84      30.105  86.010  43.756  1.00 -0.05           H
ATOM   1152 HG21 ILE A  84      26.969  86.684  41.837  1.00 -0.05           H
ATOM   1153 HG22 ILE A  84      27.944  85.824  40.615  1.00 -0.05           H
ATOM   1154 HG23 ILE A  84      26.601  84.986  41.396  1.00 -0.05           H
ATOM   1155 HD11 ILE A  84      29.625  87.246  40.971  1.00 -0.05           H
ATOM   1156 HD12 ILE A  84      30.911  87.722  42.198  1.00 -0.05           H
ATOM   1157 HD13 ILE A  84      30.982  86.303  41.495  1.00 -0.05           H
ATOM   1158  N   GLY A  85      25.365  83.831  43.946  1.00 -0.04           N
ATOM   1159  CA  GLY A  85      24.399  82.731  43.859  1.00 -0.04           C
ATOM   1160  C   GLY A  85      24.681  81.652  44.879  1.00 -0.04           C
ATOM   1161  O   GLY A  85      25.056  80.544  44.486  1.00 -0.04           O
ATOM   1162  H   GLY A  85      25.084  84.616  44.517  1.00 -0.04           H
ATOM   1163  HA2 GLY A  85      23.394  83.105  44.056  1.00 -0.04           H
ATOM   1164  HA3 GLY A  85      24.370  82.267  42.873  1.00 -0.04           H
ATOM   1165  N   CYS A  86      24.609  82.066  46.146  1.00 -0.06           N
ATOM   1166  CA  CYS A  86      24.976  81.345  47.330  1.00 -0.06           C
ATOM   1167  C   CYS A  86      24.121  80.114  47.703  1.00 -0.06           C
ATOM   1168  O   CYS A  86      24.573  79.313  48.520  1.00 -0.06           O
ATOM   1169  CB  CYS A  86      24.994  82.425  48.433  1.00 -0.06           C
ATOM   1170  SG  CYS A  86      23.410  83.221  48.639  1.00 -0.06           S
ATOM   1171  H   CYS A  86      24.358  83.039  46.247  1.00 -0.06           H
ATOM   1172  HA  CYS A  86      25.980  80.937  47.208  1.00 -0.06           H
ATOM   1173  HB2 CYS A  86      25.250  82.115  49.446  1.00 -0.06           H
ATOM   1174  HB3 CYS A  86      25.669  83.231  48.146  1.00 -0.06           H
ATOM   1175  HG  CYS A  86      22.703  82.134  48.959  1.00 -0.06           H
ATOM   1176  N   GLY A  87      22.843  80.031  47.211  1.00  0.01           N
ATOM   1177  CA  GLY A  87      21.834  79.068  47.590  1.00  0.01           C
ATOM   1178  C   GLY A  87      21.638  79.265  49.107  1.00  0.01           C
ATOM   1179  O   GLY A  87      21.423  80.409  49.567  1.00  0.01           O
ATOM   1180  H   GLY A  87      22.580  80.696  46.497  1.00  0.01           H
ATOM   1181  HA2 GLY A  87      20.939  79.191  46.981  1.00  0.01           H
ATOM   1182  HA3 GLY A  87      22.088  78.028  47.386  1.00  0.01           H
ATOM   1183  N   THR A  88      21.648  78.132  49.835  1.00  0.04           N
ATOM   1184  CA  THR A  88      21.532  78.008  51.264  1.00  0.04           C
ATOM   1185  C   THR A  88      22.776  78.591  51.952  1.00  0.04           C
ATOM   1186  O   THR A  88      22.710  78.780  53.172  1.00  0.04           O
ATOM   1187  CB  THR A  88      21.376  76.612  51.852  1.00  0.04           C
ATOM   1188  CG2 THR A  88      20.019  76.062  51.427  1.00  0.04           C
ATOM   1189  OG1 THR A  88      22.414  75.736  51.500  1.00  0.04           O
ATOM   1190  H   THR A  88      21.820  77.254  49.366  1.00  0.04           H
ATOM   1191  HA  THR A  88      20.661  78.587  51.569  1.00  0.04           H
ATOM   1192  HB  THR A  88      21.159  76.650  52.919  1.00  0.04           H
ATOM   1193  HG1 THR A  88      22.364  74.956  52.059  1.00  0.04           H
ATOM   1194 HG21 THR A  88      19.796  75.159  51.995  1.00  0.04           H
ATOM   1195 HG22 THR A  88      19.256  76.785  51.714  1.00  0.04           H
ATOM   1196 HG23 THR A  88      20.069  75.867  50.355  1.00  0.04           H
ATOM   1197  N   GLY A  89      23.797  79.121  51.266  1.00  0.01           N
ATOM   1198  CA  GLY A  89      24.896  79.795  51.944  1.00  0.01           C
ATOM   1199  C   GLY A  89      25.861  78.945  52.772  1.00  0.01           C
ATOM   1200  O   GLY A  89      26.655  79.386  53.659  1.00  0.01           O
ATOM   1201  H   GLY A  89      23.862  79.018  50.263  1.00  0.01           H
ATOM   1202  HA2 GLY A  89      25.512  80.345  51.232  1.00  0.01           H
ATOM   1203  HA3 GLY A  89      24.438  80.572  52.555  1.00  0.01           H
ATOM   1204  N   ARG A  90      25.873  77.610  52.473  1.00  0.03           N
ATOM   1205  CA  ARG A  90      26.668  76.644  53.206  1.00  0.03           C
ATOM   1206  C   ARG A  90      28.191  76.824  53.012  1.00  0.03           C
ATOM   1207  O   ARG A  90      28.959  76.755  53.912  1.00  0.03           O
ATOM   1208  CB  ARG A  90      26.167  75.223  52.854  1.00  0.03           C
ATOM   1209  CG  ARG A  90      26.771  74.030  53.707  1.00  0.03           C
ATOM   1210  CD  ARG A  90      26.658  74.160  55.222  1.00  0.03           C
ATOM   1211  NE  ARG A  90      27.090  72.952  55.832  1.00  0.03           N
ATOM   1212  CZ  ARG A  90      26.688  72.352  56.923  1.00  0.03           C
ATOM   1213  NH1 ARG A  90      25.864  72.887  57.761  1.00  0.03           N
ATOM   1214  NH2 ARG A  90      27.099  71.168  57.163  1.00  0.03           N
ATOM   1215  H   ARG A  90      25.473  77.359  51.580  1.00  0.03           H
ATOM   1216  HA  ARG A  90      26.620  76.782  54.286  1.00  0.03           H
ATOM   1217  HB2 ARG A  90      25.086  75.215  52.989  1.00  0.03           H
ATOM   1218  HB3 ARG A  90      26.315  75.038  51.790  1.00  0.03           H
ATOM   1219  HG2 ARG A  90      26.168  73.154  53.467  1.00  0.03           H
ATOM   1220  HG3 ARG A  90      27.789  73.861  53.357  1.00  0.03           H
ATOM   1221  HD2 ARG A  90      27.332  74.983  55.460  1.00  0.03           H
ATOM   1222  HD3 ARG A  90      25.621  74.367  55.484  1.00  0.03           H
ATOM   1223  HE  ARG A  90      27.911  72.544  55.407  1.00  0.03           H
ATOM   1224 HH11 ARG A  90      25.435  73.793  57.635  1.00  0.03           H
ATOM   1225 HH12 ARG A  90      25.602  72.384  58.597  1.00  0.03           H
ATOM   1226 HH21 ARG A  90      27.433  70.692  56.337  1.00  0.03           H
ATOM   1227 HH22 ARG A  90      26.748  70.564  57.892  1.00  0.03           H
ATOM   1228  N   THR A  91      28.580  77.207  51.832  1.00  0.00           N
ATOM   1229  CA  THR A  91      29.815  77.827  51.602  1.00  0.00           C
ATOM   1230  C   THR A  91      30.208  78.971  52.489  1.00  0.00           C
ATOM   1231  O   THR A  91      31.366  78.995  52.908  1.00  0.00           O
ATOM   1232  CB  THR A  91      29.930  78.337  50.150  1.00  0.00           C
ATOM   1233  CG2 THR A  91      29.939  77.112  49.206  1.00  0.00           C
ATOM   1234  OG1 THR A  91      28.864  79.163  49.788  1.00  0.00           O
ATOM   1235  H   THR A  91      27.857  77.303  51.134  1.00  0.00           H
ATOM   1236  HA  THR A  91      30.661  77.145  51.684  1.00  0.00           H
ATOM   1237  HB  THR A  91      30.851  78.894  49.978  1.00  0.00           H
ATOM   1238  HG1 THR A  91      29.031  80.077  49.546  1.00  0.00           H
ATOM   1239 HG21 THR A  91      29.166  76.415  49.528  1.00  0.00           H
ATOM   1240 HG22 THR A  91      29.688  77.420  48.191  1.00  0.00           H
ATOM   1241 HG23 THR A  91      30.864  76.540  49.279  1.00  0.00           H
ATOM   1242  N   ALA A  92      29.357  79.946  52.716  1.00  0.01           N
ATOM   1243  CA  ALA A  92      29.646  81.152  53.427  1.00  0.01           C
ATOM   1244  C   ALA A  92      29.782  80.932  54.933  1.00  0.01           C
ATOM   1245  O   ALA A  92      30.753  81.418  55.537  1.00  0.01           O
ATOM   1246  CB  ALA A  92      28.528  82.171  53.154  1.00  0.01           C
ATOM   1247  H   ALA A  92      28.392  79.810  52.449  1.00  0.01           H
ATOM   1248  HA  ALA A  92      30.558  81.565  52.995  1.00  0.01           H
ATOM   1249  HB1 ALA A  92      27.616  81.750  53.577  1.00  0.01           H
ATOM   1250  HB2 ALA A  92      28.743  83.189  53.480  1.00  0.01           H
ATOM   1251  HB3 ALA A  92      28.358  82.233  52.079  1.00  0.01           H
ATOM   1252  N   LEU A  93      28.871  80.145  55.548  1.00  0.01           N
ATOM   1253  CA  LEU A  93      28.948  79.500  56.870  1.00  0.01           C
ATOM   1254  C   LEU A  93      30.298  78.876  57.177  1.00  0.01           C
ATOM   1255  O   LEU A  93      31.054  79.366  58.022  1.00  0.01           O
ATOM   1256  CB  LEU A  93      27.974  78.315  56.949  1.00  0.01           C
ATOM   1257  CG  LEU A  93      27.362  78.046  58.295  1.00  0.01           C
ATOM   1258  CD1 LEU A  93      26.101  78.945  58.534  1.00  0.01           C
ATOM   1259  CD2 LEU A  93      26.870  76.570  58.518  1.00  0.01           C
ATOM   1260  H   LEU A  93      27.990  79.949  55.095  1.00  0.01           H
ATOM   1261  HA  LEU A  93      28.780  80.251  57.641  1.00  0.01           H
ATOM   1262  HB2 LEU A  93      27.134  78.526  56.286  1.00  0.01           H
ATOM   1263  HB3 LEU A  93      28.404  77.363  56.637  1.00  0.01           H
ATOM   1264  HG  LEU A  93      28.111  78.162  59.078  1.00  0.01           H
ATOM   1265 HD11 LEU A  93      25.545  78.728  59.445  1.00  0.01           H
ATOM   1266 HD12 LEU A  93      26.179  80.012  58.742  1.00  0.01           H
ATOM   1267 HD13 LEU A  93      25.335  78.902  57.760  1.00  0.01           H
ATOM   1268 HD21 LEU A  93      26.227  76.548  59.398  1.00  0.01           H
ATOM   1269 HD22 LEU A  93      26.382  76.192  57.619  1.00  0.01           H
ATOM   1270 HD23 LEU A  93      27.673  75.846  58.654  1.00  0.01           H
ATOM   1271  N   LYS A  94      30.700  77.860  56.380  1.00  0.02           N
ATOM   1272  CA  LYS A  94      32.006  77.257  56.481  1.00  0.02           C
ATOM   1273  C   LYS A  94      33.176  78.277  56.317  1.00  0.02           C
ATOM   1274  O   LYS A  94      34.164  78.103  57.090  1.00  0.02           O
ATOM   1275  CB  LYS A  94      32.272  76.061  55.616  1.00  0.02           C
ATOM   1276  CG  LYS A  94      33.484  75.255  56.033  1.00  0.02           C
ATOM   1277  CD  LYS A  94      33.595  74.009  55.246  1.00  0.02           C
ATOM   1278  CE  LYS A  94      34.653  73.122  55.805  1.00  0.02           C
ATOM   1279  NZ  LYS A  94      34.698  71.904  55.014  1.00  0.02           N
ATOM   1280  H   LYS A  94      30.130  77.523  55.618  1.00  0.02           H
ATOM   1281  HA  LYS A  94      32.023  77.004  57.542  1.00  0.02           H
ATOM   1282  HB2 LYS A  94      31.409  75.402  55.702  1.00  0.02           H
ATOM   1283  HB3 LYS A  94      32.299  76.400  54.580  1.00  0.02           H
ATOM   1284  HG2 LYS A  94      34.414  75.807  55.898  1.00  0.02           H
ATOM   1285  HG3 LYS A  94      33.524  74.997  57.091  1.00  0.02           H
ATOM   1286  HD2 LYS A  94      32.623  73.518  55.274  1.00  0.02           H
ATOM   1287  HD3 LYS A  94      33.748  74.354  54.223  1.00  0.02           H
ATOM   1288  HE2 LYS A  94      35.616  73.630  55.869  1.00  0.02           H
ATOM   1289  HE3 LYS A  94      34.541  72.883  56.863  1.00  0.02           H
ATOM   1290  HZ1 LYS A  94      35.522  71.360  55.229  1.00  0.02           H
ATOM   1291  HZ2 LYS A  94      33.884  71.347  55.232  1.00  0.02           H
ATOM   1292  HZ3 LYS A  94      34.743  72.112  54.026  1.00  0.02           H
ATOM   1293  N   ALA A  95      33.115  79.334  55.466  1.00  0.00           N
ATOM   1294  CA  ALA A  95      34.248  80.197  55.221  1.00  0.00           C
ATOM   1295  C   ALA A  95      34.466  81.128  56.434  1.00  0.00           C
ATOM   1296  O   ALA A  95      35.618  81.241  56.903  1.00  0.00           O
ATOM   1297  CB  ALA A  95      34.019  80.930  53.921  1.00  0.00           C
ATOM   1298  H   ALA A  95      32.218  79.462  55.018  1.00  0.00           H
ATOM   1299  HA  ALA A  95      35.148  79.588  55.138  1.00  0.00           H
ATOM   1300  HB1 ALA A  95      33.046  81.421  53.959  1.00  0.00           H
ATOM   1301  HB2 ALA A  95      34.745  81.693  53.641  1.00  0.00           H
ATOM   1302  HB3 ALA A  95      33.895  80.165  53.155  1.00  0.00           H
ATOM   1303  N   ALA A  96      33.389  81.737  56.977  1.00  0.00           N
ATOM   1304  CA  ALA A  96      33.325  82.528  58.183  1.00  0.00           C
ATOM   1305  C   ALA A  96      33.911  81.716  59.454  1.00  0.00           C
ATOM   1306  O   ALA A  96      34.208  82.376  60.502  1.00  0.00           O
ATOM   1307  CB  ALA A  96      31.868  82.982  58.345  1.00  0.00           C
ATOM   1308  H   ALA A  96      32.525  81.559  56.484  1.00  0.00           H
ATOM   1309  HA  ALA A  96      33.913  83.405  57.912  1.00  0.00           H
ATOM   1310  HB1 ALA A  96      31.690  83.708  57.551  1.00  0.00           H
ATOM   1311  HB2 ALA A  96      31.255  82.103  58.148  1.00  0.00           H
ATOM   1312  HB3 ALA A  96      31.550  83.477  59.263  1.00  0.00           H
ATOM   1313  N   ARG A  97      34.051  80.351  59.393  1.00  0.00           N
ATOM   1314  CA  ARG A  97      34.667  79.483  60.519  1.00  0.00           C
ATOM   1315  C   ARG A  97      36.032  78.943  60.197  1.00  0.00           C
ATOM   1316  O   ARG A  97      36.997  79.006  61.009  1.00  0.00           O
ATOM   1317  CB  ARG A  97      33.687  78.334  60.820  1.00  0.00           C
ATOM   1318  CG  ARG A  97      32.312  78.753  61.253  1.00  0.00           C
ATOM   1319  CD  ARG A  97      31.662  77.451  61.765  1.00  0.00           C
ATOM   1320  NE  ARG A  97      30.810  77.788  62.936  1.00  0.00           N
ATOM   1321  CZ  ARG A  97      30.225  76.828  63.671  1.00  0.00           C
ATOM   1322  NH1 ARG A  97      30.468  75.567  63.431  1.00  0.00           N
ATOM   1323  NH2 ARG A  97      29.355  77.149  64.567  1.00  0.00           N
ATOM   1324  H   ARG A  97      33.759  79.804  58.595  1.00  0.00           H
ATOM   1325  HA  ARG A  97      34.846  80.077  61.415  1.00  0.00           H
ATOM   1326  HB2 ARG A  97      33.582  77.654  59.975  1.00  0.00           H
ATOM   1327  HB3 ARG A  97      34.149  77.888  61.700  1.00  0.00           H
ATOM   1328  HG2 ARG A  97      32.440  79.529  62.008  1.00  0.00           H
ATOM   1329  HG3 ARG A  97      31.818  79.205  60.393  1.00  0.00           H
ATOM   1330  HD2 ARG A  97      30.998  77.141  60.958  1.00  0.00           H
ATOM   1331  HD3 ARG A  97      32.402  76.707  62.060  1.00  0.00           H
ATOM   1332  HE  ARG A  97      30.775  78.715  63.336  1.00  0.00           H
ATOM   1333 HH11 ARG A  97      30.731  75.207  62.525  1.00  0.00           H
ATOM   1334 HH12 ARG A  97      30.137  74.905  64.118  1.00  0.00           H
ATOM   1335 HH21 ARG A  97      29.083  78.122  64.577  1.00  0.00           H
ATOM   1336 HH22 ARG A  97      28.858  76.462  65.115  1.00  0.00           H
ATOM   1337  N   GLN A  98      36.261  78.410  58.975  1.00  0.00           N
ATOM   1338  CA  GLN A  98      37.543  77.923  58.412  1.00  0.00           C
ATOM   1339  C   GLN A  98      38.530  79.125  58.298  1.00  0.00           C
ATOM   1340  O   GLN A  98      39.698  79.031  58.817  1.00  0.00           O
ATOM   1341  CB  GLN A  98      37.407  77.274  57.028  1.00  0.00           C
ATOM   1342  CG  GLN A  98      38.707  76.753  56.377  1.00  0.00           C
ATOM   1343  CD  GLN A  98      38.534  75.572  55.381  1.00  0.00           C
ATOM   1344  NE2 GLN A  98      39.472  75.417  54.417  1.00  0.00           N
ATOM   1345  OE1 GLN A  98      37.537  74.864  55.363  1.00  0.00           O
ATOM   1346  H   GLN A  98      35.500  78.340  58.315  1.00  0.00           H
ATOM   1347  HA  GLN A  98      38.044  77.165  59.013  1.00  0.00           H
ATOM   1348  HB2 GLN A  98      36.641  76.504  57.117  1.00  0.00           H
ATOM   1349  HB3 GLN A  98      37.097  77.930  56.215  1.00  0.00           H
ATOM   1350  HG2 GLN A  98      39.205  77.574  55.862  1.00  0.00           H
ATOM   1351  HG3 GLN A  98      39.330  76.365  57.183  1.00  0.00           H
ATOM   1352 HE21 GLN A  98      39.578  74.437  54.196  1.00  0.00           H
ATOM   1353 HE22 GLN A  98      40.281  76.021  54.440  1.00  0.00           H
ATOM   1354  N   ARG A  99      38.148  80.376  57.844  1.00  0.00           N
ATOM   1355  CA  ARG A  99      39.136  81.488  57.576  1.00  0.00           C
ATOM   1356  C   ARG A  99      38.812  82.788  58.431  1.00  0.00           C
ATOM   1357  O   ARG A  99      39.503  83.817  58.252  1.00  0.00           O
ATOM   1358  CB  ARG A  99      39.336  81.827  56.030  1.00  0.00           C
ATOM   1359  CG  ARG A  99      40.086  80.734  55.170  1.00  0.00           C
ATOM   1360  CD  ARG A  99      41.567  80.592  55.654  1.00  0.00           C
ATOM   1361  NE  ARG A  99      42.281  79.736  54.708  1.00  0.00           N
ATOM   1362  CZ  ARG A  99      43.199  80.201  53.879  1.00  0.00           C
ATOM   1363  NH1 ARG A  99      43.346  81.448  53.714  1.00  0.00           N
ATOM   1364  NH2 ARG A  99      44.005  79.367  53.301  1.00  0.00           N
ATOM   1365  H   ARG A  99      37.259  80.599  57.420  1.00  0.00           H
ATOM   1366  HA  ARG A  99      40.101  81.162  57.964  1.00  0.00           H
ATOM   1367  HB2 ARG A  99      38.351  81.996  55.593  1.00  0.00           H
ATOM   1368  HB3 ARG A  99      39.954  82.721  55.947  1.00  0.00           H
ATOM   1369  HG2 ARG A  99      39.512  79.815  55.284  1.00  0.00           H
ATOM   1370  HG3 ARG A  99      40.202  81.029  54.127  1.00  0.00           H
ATOM   1371  HD2 ARG A  99      41.991  81.595  55.701  1.00  0.00           H
ATOM   1372  HD3 ARG A  99      41.693  80.092  56.615  1.00  0.00           H
ATOM   1373  HE  ARG A  99      42.034  78.760  54.628  1.00  0.00           H
ATOM   1374 HH11 ARG A  99      42.728  82.153  54.091  1.00  0.00           H
ATOM   1375 HH12 ARG A  99      44.089  81.676  53.070  1.00  0.00           H
ATOM   1376 HH21 ARG A  99      44.009  78.363  53.412  1.00  0.00           H
ATOM   1377 HH22 ARG A  99      44.597  79.794  52.603  1.00  0.00           H
ATOM   1378  N   GLY A 100      37.769  82.811  59.312  1.00  0.00           N
ATOM   1379  CA  GLY A 100      37.341  83.914  60.246  1.00  0.00           C
ATOM   1380  C   GLY A 100      36.830  85.189  59.601  1.00  0.00           C
ATOM   1381  O   GLY A 100      36.369  86.111  60.290  1.00  0.00           O
ATOM   1382  H   GLY A 100      37.361  81.898  59.448  1.00  0.00           H
ATOM   1383  HA2 GLY A 100      36.639  83.562  61.002  1.00  0.00           H
ATOM   1384  HA3 GLY A 100      38.203  84.271  60.808  1.00  0.00           H
ATOM   1385  N   ILE A 101      36.967  85.297  58.229  1.00  0.00           N
ATOM   1386  CA  ILE A 101      36.587  86.419  57.442  1.00  0.00           C
ATOM   1387  C   ILE A 101      35.069  86.751  57.447  1.00  0.00           C
ATOM   1388  O   ILE A 101      34.197  85.878  57.693  1.00  0.00           O
ATOM   1389  CB  ILE A 101      36.984  86.204  56.005  1.00  0.00           C
ATOM   1390  CG1 ILE A 101      36.471  84.898  55.255  1.00  0.00           C
ATOM   1391  CG2 ILE A 101      38.506  86.363  55.878  1.00  0.00           C
ATOM   1392  CD1 ILE A 101      36.368  85.040  53.692  1.00  0.00           C
ATOM   1393  H   ILE A 101      37.361  84.505  57.741  1.00  0.00           H
ATOM   1394  HA  ILE A 101      36.949  87.340  57.899  1.00  0.00           H
ATOM   1395  HB  ILE A 101      36.499  87.040  55.501  1.00  0.00           H
ATOM   1396 HG12 ILE A 101      37.195  84.108  55.453  1.00  0.00           H
ATOM   1397 HG13 ILE A 101      35.531  84.651  55.747  1.00  0.00           H
ATOM   1398 HG21 ILE A 101      38.843  87.215  56.469  1.00  0.00           H
ATOM   1399 HG22 ILE A 101      38.972  85.403  56.100  1.00  0.00           H
ATOM   1400 HG23 ILE A 101      38.747  86.606  54.843  1.00  0.00           H
ATOM   1401 HD11 ILE A 101      36.005  84.157  53.166  1.00  0.00           H
ATOM   1402 HD12 ILE A 101      35.628  85.828  53.553  1.00  0.00           H
ATOM   1403 HD13 ILE A 101      37.390  85.286  53.402  1.00  0.00           H
ATOM   1404  N   ALA A 102      34.609  88.009  57.166  1.00  0.00           N
ATOM   1405  CA  ALA A 102      33.283  88.433  56.829  1.00  0.00           C
ATOM   1406  C   ALA A 102      32.824  87.859  55.488  1.00  0.00           C
ATOM   1407  O   ALA A 102      33.666  87.785  54.580  1.00  0.00           O
ATOM   1408  CB  ALA A 102      33.295  89.988  56.835  1.00  0.00           C
ATOM   1409  H   ALA A 102      35.287  88.730  56.966  1.00  0.00           H
ATOM   1410  HA  ALA A 102      32.621  88.122  57.637  1.00  0.00           H
ATOM   1411  HB1 ALA A 102      33.657  90.197  57.842  1.00  0.00           H
ATOM   1412  HB2 ALA A 102      34.030  90.292  56.090  1.00  0.00           H
ATOM   1413  HB3 ALA A 102      32.300  90.394  56.650  1.00  0.00           H
ATOM   1414  N   VAL A 103      31.543  87.572  55.361  1.00  0.00           N
ATOM   1415  CA  VAL A 103      30.974  87.065  54.113  1.00  0.00           C
ATOM   1416  C   VAL A 103      29.607  87.788  53.845  1.00  0.00           C
ATOM   1417  O   VAL A 103      28.803  87.991  54.758  1.00  0.00           O
ATOM   1418  CB  VAL A 103      30.821  85.551  54.033  1.00  0.00           C
ATOM   1419  CG1 VAL A 103      30.480  85.130  52.660  1.00  0.00           C
ATOM   1420  CG2 VAL A 103      32.001  84.859  54.454  1.00  0.00           C
ATOM   1421  H   VAL A 103      30.958  87.668  56.179  1.00  0.00           H
ATOM   1422  HA  VAL A 103      31.653  87.385  53.323  1.00  0.00           H
ATOM   1423  HB  VAL A 103      29.997  85.257  54.683  1.00  0.00           H
ATOM   1424 HG11 VAL A 103      31.112  85.694  51.975  1.00  0.00           H
ATOM   1425 HG12 VAL A 103      30.514  84.047  52.542  1.00  0.00           H
ATOM   1426 HG13 VAL A 103      29.417  85.255  52.454  1.00  0.00           H
ATOM   1427 HG21 VAL A 103      32.846  85.017  53.783  1.00  0.00           H
ATOM   1428 HG22 VAL A 103      32.366  85.033  55.466  1.00  0.00           H
ATOM   1429 HG23 VAL A 103      31.814  83.785  54.453  1.00  0.00           H
ATOM   1430  N   THR A 104      29.296  88.158  52.574  1.00  0.00           N
ATOM   1431  CA  THR A 104      27.928  88.465  52.051  1.00  0.00           C
ATOM   1432  C   THR A 104      27.475  87.566  50.880  1.00  0.00           C
ATOM   1433  O   THR A 104      28.238  87.316  49.904  1.00  0.00           O
ATOM   1434  CB  THR A 104      27.880  89.933  51.590  1.00  0.00           C
ATOM   1435  CG2 THR A 104      26.496  90.482  51.127  1.00  0.00           C
ATOM   1436  OG1 THR A 104      28.097  90.711  52.704  1.00  0.00           O
ATOM   1437  H   THR A 104      29.939  87.874  51.849  1.00  0.00           H
ATOM   1438  HA  THR A 104      27.255  88.326  52.897  1.00  0.00           H
ATOM   1439  HB  THR A 104      28.630  90.162  50.833  1.00  0.00           H
ATOM   1440  HG1 THR A 104      27.904  91.619  52.457  1.00  0.00           H
ATOM   1441 HG21 THR A 104      26.035  89.939  50.302  1.00  0.00           H
ATOM   1442 HG22 THR A 104      25.735  90.426  51.906  1.00  0.00           H
ATOM   1443 HG23 THR A 104      26.674  91.521  50.848  1.00  0.00           H
ATOM   1444  N   GLY A 105      26.242  87.007  50.963  1.00  0.00           N
ATOM   1445  CA  GLY A 105      25.711  86.116  49.901  1.00  0.00           C
ATOM   1446  C   GLY A 105      24.434  86.629  49.218  1.00  0.00           C
ATOM   1447  O   GLY A 105      23.443  86.934  49.854  1.00  0.00           O
ATOM   1448  H   GLY A 105      25.582  87.412  51.612  1.00  0.00           H
ATOM   1449  HA2 GLY A 105      26.414  86.087  49.068  1.00  0.00           H
ATOM   1450  HA3 GLY A 105      25.607  85.067  50.176  1.00  0.00           H
ATOM   1451  N   VAL A 106      24.516  86.749  47.885  1.00 -0.01           N
ATOM   1452  CA  VAL A 106      23.305  87.051  47.102  1.00 -0.01           C
ATOM   1453  C   VAL A 106      22.738  85.864  46.328  1.00 -0.01           C
ATOM   1454  O   VAL A 106      23.438  84.952  45.952  1.00 -0.01           O
ATOM   1455  CB  VAL A 106      23.559  88.124  46.020  1.00 -0.01           C
ATOM   1456  CG1 VAL A 106      23.978  89.411  46.705  1.00 -0.01           C
ATOM   1457  CG2 VAL A 106      24.729  87.728  45.073  1.00 -0.01           C
ATOM   1458  H   VAL A 106      25.383  86.586  47.394  1.00 -0.01           H
ATOM   1459  HA  VAL A 106      22.489  87.307  47.777  1.00 -0.01           H
ATOM   1460  HB  VAL A 106      22.654  88.319  45.445  1.00 -0.01           H
ATOM   1461 HG11 VAL A 106      23.903  90.230  45.988  1.00 -0.01           H
ATOM   1462 HG12 VAL A 106      23.243  89.755  47.432  1.00 -0.01           H
ATOM   1463 HG13 VAL A 106      24.983  89.285  47.107  1.00 -0.01           H
ATOM   1464 HG21 VAL A 106      25.132  88.597  44.552  1.00 -0.01           H
ATOM   1465 HG22 VAL A 106      25.510  87.338  45.726  1.00 -0.01           H
ATOM   1466 HG23 VAL A 106      24.546  86.909  44.376  1.00 -0.01           H
ATOM   1467  N   ALA A 107      21.492  85.904  45.937  1.00 -0.02           N
ATOM   1468  CA  ALA A 107      20.820  84.997  45.002  1.00 -0.02           C
ATOM   1469  C   ALA A 107      19.462  85.538  44.582  1.00 -0.02           C
ATOM   1470  O   ALA A 107      18.722  86.089  45.319  1.00 -0.02           O
ATOM   1471  CB  ALA A 107      20.636  83.604  45.661  1.00 -0.02           C
ATOM   1472  H   ALA A 107      20.966  86.704  46.260  1.00 -0.02           H
ATOM   1473  HA  ALA A 107      21.508  84.816  44.175  1.00 -0.02           H
ATOM   1474  HB1 ALA A 107      20.119  83.722  46.613  1.00 -0.02           H
ATOM   1475  HB2 ALA A 107      20.017  82.928  45.071  1.00 -0.02           H
ATOM   1476  HB3 ALA A 107      21.613  83.140  45.795  1.00 -0.02           H
ATOM   1477  N   VAL A 108      19.020  85.165  43.348  1.00 -0.01           N
ATOM   1478  CA  VAL A 108      17.757  85.481  42.726  1.00 -0.01           C
ATOM   1479  C   VAL A 108      16.494  84.957  43.444  1.00 -0.01           C
ATOM   1480  O   VAL A 108      15.422  85.404  43.074  1.00 -0.01           O
ATOM   1481  CB  VAL A 108      17.587  85.337  41.233  1.00 -0.01           C
ATOM   1482  CG1 VAL A 108      18.543  86.274  40.527  1.00 -0.01           C
ATOM   1483  CG2 VAL A 108      17.920  83.983  40.785  1.00 -0.01           C
ATOM   1484  H   VAL A 108      19.678  84.659  42.772  1.00 -0.01           H
ATOM   1485  HA  VAL A 108      17.667  86.558  42.863  1.00 -0.01           H
ATOM   1486  HB  VAL A 108      16.569  85.611  40.954  1.00 -0.01           H
ATOM   1487 HG11 VAL A 108      18.666  85.995  39.481  1.00 -0.01           H
ATOM   1488 HG12 VAL A 108      18.273  87.329  40.560  1.00 -0.01           H
ATOM   1489 HG13 VAL A 108      19.539  86.134  40.948  1.00 -0.01           H
ATOM   1490 HG21 VAL A 108      17.508  83.298  41.527  1.00 -0.01           H
ATOM   1491 HG22 VAL A 108      17.633  83.739  39.762  1.00 -0.01           H
ATOM   1492 HG23 VAL A 108      19.002  83.850  40.796  1.00 -0.01           H
ATOM   1493  N   SER A 109      16.575  84.052  44.419  1.00 -0.01           N
ATOM   1494  CA  SER A 109      15.435  83.415  45.071  1.00 -0.01           C
ATOM   1495  C   SER A 109      14.983  83.982  46.465  1.00 -0.01           C
ATOM   1496  O   SER A 109      15.833  84.250  47.404  1.00 -0.01           O
ATOM   1497  CB  SER A 109      15.748  81.897  45.122  1.00 -0.01           C
ATOM   1498  OG  SER A 109      14.895  81.031  45.854  1.00 -0.01           O
ATOM   1499  H   SER A 109      17.483  83.808  44.789  1.00 -0.01           H
ATOM   1500  HA  SER A 109      14.540  83.447  44.450  1.00 -0.01           H
ATOM   1501  HB2 SER A 109      15.899  81.547  44.100  1.00 -0.01           H
ATOM   1502  HB3 SER A 109      16.774  81.812  45.479  1.00 -0.01           H
ATOM   1503  HG  SER A 109      13.984  81.258  45.656  1.00 -0.01           H
ATOM   1504  N   LYS A 110      13.707  84.030  46.836  1.00  0.01           N
ATOM   1505  CA  LYS A 110      13.136  84.285  48.132  1.00  0.01           C
ATOM   1506  C   LYS A 110      13.435  83.195  49.091  1.00  0.01           C
ATOM   1507  O   LYS A 110      13.970  83.417  50.192  1.00  0.01           O
ATOM   1508  CB  LYS A 110      11.589  84.578  48.021  1.00  0.01           C
ATOM   1509  CG  LYS A 110      11.223  85.785  47.049  1.00  0.01           C
ATOM   1510  CD  LYS A 110       9.670  86.016  46.940  1.00  0.01           C
ATOM   1511  CE  LYS A 110       9.352  87.339  46.261  1.00  0.01           C
ATOM   1512  NZ  LYS A 110       8.936  87.038  44.874  1.00  0.01           N
ATOM   1513  H   LYS A 110      13.106  83.661  46.114  1.00  0.01           H
ATOM   1514  HA  LYS A 110      13.539  85.183  48.601  1.00  0.01           H
ATOM   1515  HB2 LYS A 110      11.019  83.714  47.679  1.00  0.01           H
ATOM   1516  HB3 LYS A 110      11.297  84.771  49.053  1.00  0.01           H
ATOM   1517  HG2 LYS A 110      11.603  86.679  47.544  1.00  0.01           H
ATOM   1518  HG3 LYS A 110      11.705  85.659  46.079  1.00  0.01           H
ATOM   1519  HD2 LYS A 110       9.266  85.168  46.387  1.00  0.01           H
ATOM   1520  HD3 LYS A 110       9.350  86.123  47.977  1.00  0.01           H
ATOM   1521  HE2 LYS A 110       8.448  87.755  46.706  1.00  0.01           H
ATOM   1522  HE3 LYS A 110      10.094  88.126  46.395  1.00  0.01           H
ATOM   1523  HZ1 LYS A 110       8.715  87.915  44.424  1.00  0.01           H
ATOM   1524  HZ2 LYS A 110       9.595  86.465  44.368  1.00  0.01           H
ATOM   1525  HZ3 LYS A 110       8.094  86.481  44.911  1.00  0.01           H
ATOM   1526  N   GLU A 111      13.132  81.976  48.625  1.00  0.00           N
ATOM   1527  CA  GLU A 111      13.276  80.832  49.524  1.00  0.00           C
ATOM   1528  C   GLU A 111      14.707  80.457  49.873  1.00  0.00           C
ATOM   1529  O   GLU A 111      14.890  79.961  50.955  1.00  0.00           O
ATOM   1530  CB  GLU A 111      12.408  79.715  48.952  1.00  0.00           C
ATOM   1531  CG  GLU A 111      10.968  80.091  48.603  1.00  0.00           C
ATOM   1532  CD  GLU A 111      10.239  80.663  49.819  1.00  0.00           C
ATOM   1533  OE1 GLU A 111       9.496  81.628  49.687  1.00  0.00           O
ATOM   1534  OE2 GLU A 111      10.568  80.169  50.929  1.00  0.00           O
ATOM   1535  H   GLU A 111      12.779  81.794  47.696  1.00  0.00           H
ATOM   1536  HA  GLU A 111      12.894  81.173  50.486  1.00  0.00           H
ATOM   1537  HB2 GLU A 111      12.893  79.301  48.067  1.00  0.00           H
ATOM   1538  HB3 GLU A 111      12.354  78.941  49.717  1.00  0.00           H
ATOM   1539  HG2 GLU A 111      10.972  80.865  47.836  1.00  0.00           H
ATOM   1540  HG3 GLU A 111      10.416  79.280  48.127  1.00  0.00           H
ATOM   1541  N   GLN A 112      15.623  80.639  48.929  1.00 -0.03           N
ATOM   1542  CA  GLN A 112      17.001  80.350  49.241  1.00 -0.03           C
ATOM   1543  C   GLN A 112      17.541  81.241  50.304  1.00 -0.03           C
ATOM   1544  O   GLN A 112      18.184  80.697  51.234  1.00 -0.03           O
ATOM   1545  CB  GLN A 112      17.904  80.408  48.025  1.00 -0.03           C
ATOM   1546  CG  GLN A 112      17.623  79.138  47.197  1.00 -0.03           C
ATOM   1547  CD  GLN A 112      18.574  78.906  46.006  1.00 -0.03           C
ATOM   1548  NE2 GLN A 112      18.980  77.733  45.696  1.00 -0.03           N
ATOM   1549  OE1 GLN A 112      18.968  79.782  45.310  1.00 -0.03           O
ATOM   1550  H   GLN A 112      15.328  80.859  47.989  1.00 -0.03           H
ATOM   1551  HA  GLN A 112      16.959  79.305  49.548  1.00 -0.03           H
ATOM   1552  HB2 GLN A 112      17.594  81.176  47.317  1.00 -0.03           H
ATOM   1553  HB3 GLN A 112      18.937  80.387  48.372  1.00 -0.03           H
ATOM   1554  HG2 GLN A 112      17.652  78.205  47.760  1.00 -0.03           H
ATOM   1555  HG3 GLN A 112      16.619  79.262  46.791  1.00 -0.03           H
ATOM   1556 HE21 GLN A 112      19.588  77.662  44.892  1.00 -0.03           H
ATOM   1557 HE22 GLN A 112      18.713  76.895  46.191  1.00 -0.03           H
ATOM   1558  N   ILE A 113      17.462  82.572  50.118  1.00  0.00           N
ATOM   1559  CA  ILE A 113      18.040  83.598  51.021  1.00  0.00           C
ATOM   1560  C   ILE A 113      17.413  83.544  52.457  1.00  0.00           C
ATOM   1561  O   ILE A 113      18.108  83.803  53.421  1.00  0.00           O
ATOM   1562  CB  ILE A 113      17.910  84.944  50.290  1.00  0.00           C
ATOM   1563  CG1 ILE A 113      18.803  85.073  49.074  1.00  0.00           C
ATOM   1564  CG2 ILE A 113      17.969  86.176  51.181  1.00  0.00           C
ATOM   1565  CD1 ILE A 113      20.354  85.065  49.236  1.00  0.00           C
ATOM   1566  H   ILE A 113      17.138  82.897  49.218  1.00  0.00           H
ATOM   1567  HA  ILE A 113      19.100  83.460  51.235  1.00  0.00           H
ATOM   1568  HB  ILE A 113      16.887  84.935  49.913  1.00  0.00           H
ATOM   1569 HG12 ILE A 113      18.600  84.197  48.458  1.00  0.00           H
ATOM   1570 HG13 ILE A 113      18.488  85.997  48.589  1.00  0.00           H
ATOM   1571 HG21 ILE A 113      18.980  86.087  51.581  1.00  0.00           H
ATOM   1572 HG22 ILE A 113      17.874  87.073  50.568  1.00  0.00           H
ATOM   1573 HG23 ILE A 113      17.140  86.122  51.887  1.00  0.00           H
ATOM   1574 HD11 ILE A 113      20.618  85.967  49.789  1.00  0.00           H
ATOM   1575 HD12 ILE A 113      20.672  84.124  49.684  1.00  0.00           H
ATOM   1576 HD13 ILE A 113      20.831  84.960  48.262  1.00  0.00           H
ATOM   1577  N   ALA A 114      16.190  82.985  52.578  1.00  0.00           N
ATOM   1578  CA  ALA A 114      15.583  82.679  53.853  1.00  0.00           C
ATOM   1579  C   ALA A 114      16.192  81.516  54.528  1.00  0.00           C
ATOM   1580  O   ALA A 114      16.429  81.618  55.701  1.00  0.00           O
ATOM   1581  CB  ALA A 114      14.134  82.530  53.525  1.00  0.00           C
ATOM   1582  H   ALA A 114      15.651  82.689  51.777  1.00  0.00           H
ATOM   1583  HA  ALA A 114      15.614  83.496  54.573  1.00  0.00           H
ATOM   1584  HB1 ALA A 114      13.856  83.461  53.032  1.00  0.00           H
ATOM   1585  HB2 ALA A 114      13.950  81.760  52.776  1.00  0.00           H
ATOM   1586  HB3 ALA A 114      13.542  82.323  54.417  1.00  0.00           H
ATOM   1587  N   ALA A 115      16.457  80.415  53.799  1.00  0.00           N
ATOM   1588  CA  ALA A 115      17.202  79.329  54.415  1.00  0.00           C
ATOM   1589  C   ALA A 115      18.645  79.796  54.930  1.00  0.00           C
ATOM   1590  O   ALA A 115      19.065  79.342  55.995  1.00  0.00           O
ATOM   1591  CB  ALA A 115      17.297  78.113  53.472  1.00  0.00           C
ATOM   1592  H   ALA A 115      16.238  80.438  52.814  1.00  0.00           H
ATOM   1593  HA  ALA A 115      16.544  79.043  55.235  1.00  0.00           H
ATOM   1594  HB1 ALA A 115      17.744  77.293  54.035  1.00  0.00           H
ATOM   1595  HB2 ALA A 115      16.330  77.717  53.160  1.00  0.00           H
ATOM   1596  HB3 ALA A 115      17.914  78.314  52.597  1.00  0.00           H
ATOM   1597  N   ALA A 116      19.335  80.727  54.211  1.00  0.00           N
ATOM   1598  CA  ALA A 116      20.665  81.188  54.405  1.00  0.00           C
ATOM   1599  C   ALA A 116      20.774  82.216  55.532  1.00  0.00           C
ATOM   1600  O   ALA A 116      21.664  82.073  56.355  1.00  0.00           O
ATOM   1601  CB  ALA A 116      21.082  81.774  53.105  1.00  0.00           C
ATOM   1602  H   ALA A 116      18.863  81.079  53.390  1.00  0.00           H
ATOM   1603  HA  ALA A 116      21.368  80.373  54.581  1.00  0.00           H
ATOM   1604  HB1 ALA A 116      22.145  81.996  53.196  1.00  0.00           H
ATOM   1605  HB2 ALA A 116      21.008  80.942  52.405  1.00  0.00           H
ATOM   1606  HB3 ALA A 116      20.356  82.518  52.777  1.00  0.00           H
ATOM   1607  N   ASN A 117      19.806  83.146  55.684  1.00  0.00           N
ATOM   1608  CA  ASN A 117      19.612  83.894  56.934  1.00  0.00           C
ATOM   1609  C   ASN A 117      19.343  83.027  58.159  1.00  0.00           C
ATOM   1610  O   ASN A 117      19.970  83.180  59.196  1.00  0.00           O
ATOM   1611  CB  ASN A 117      18.483  84.847  56.616  1.00  0.00           C
ATOM   1612  CG  ASN A 117      18.970  86.061  55.894  1.00  0.00           C
ATOM   1613  ND2 ASN A 117      18.592  86.310  54.677  1.00  0.00           N
ATOM   1614  OD1 ASN A 117      19.729  86.833  56.395  1.00  0.00           O
ATOM   1615  H   ASN A 117      19.050  83.164  55.014  1.00  0.00           H
ATOM   1616  HA  ASN A 117      20.537  84.437  57.130  1.00  0.00           H
ATOM   1617  HB2 ASN A 117      17.682  84.379  56.044  1.00  0.00           H
ATOM   1618  HB3 ASN A 117      18.049  85.226  57.541  1.00  0.00           H
ATOM   1619 HD21 ASN A 117      18.783  87.197  54.233  1.00  0.00           H
ATOM   1620 HD22 ASN A 117      18.099  85.549  54.233  1.00  0.00           H
ATOM   1621  N   ARG A 118      18.542  81.966  57.949  1.00  0.01           N
ATOM   1622  CA  ARG A 118      18.158  81.031  59.062  1.00  0.01           C
ATOM   1623  C   ARG A 118      19.308  80.310  59.649  1.00  0.01           C
ATOM   1624  O   ARG A 118      19.567  80.267  60.886  1.00  0.01           O
ATOM   1625  CB  ARG A 118      16.953  80.056  58.894  1.00  0.01           C
ATOM   1626  CG  ARG A 118      15.630  80.755  59.349  1.00  0.01           C
ATOM   1627  CD  ARG A 118      14.471  79.817  59.308  1.00  0.01           C
ATOM   1628  NE  ARG A 118      14.119  79.376  57.948  1.00  0.01           N
ATOM   1629  CZ  ARG A 118      14.457  78.203  57.465  1.00  0.01           C
ATOM   1630  NH1 ARG A 118      15.269  77.321  57.989  1.00  0.01           N
ATOM   1631  NH2 ARG A 118      14.055  77.961  56.263  1.00  0.01           N
ATOM   1632  H   ARG A 118      18.362  81.759  56.977  1.00  0.01           H
ATOM   1633  HA  ARG A 118      17.800  81.697  59.848  1.00  0.01           H
ATOM   1634  HB2 ARG A 118      16.776  79.787  57.852  1.00  0.01           H
ATOM   1635  HB3 ARG A 118      17.072  79.183  59.536  1.00  0.01           H
ATOM   1636  HG2 ARG A 118      15.609  81.054  60.397  1.00  0.01           H
ATOM   1637  HG3 ARG A 118      15.440  81.593  58.678  1.00  0.01           H
ATOM   1638  HD2 ARG A 118      14.431  78.975  60.000  1.00  0.01           H
ATOM   1639  HD3 ARG A 118      13.601  80.413  59.582  1.00  0.01           H
ATOM   1640  HE  ARG A 118      13.417  79.817  57.370  1.00  0.01           H
ATOM   1641 HH11 ARG A 118      15.415  77.345  58.988  1.00  0.01           H
ATOM   1642 HH12 ARG A 118      15.301  76.439  57.499  1.00  0.01           H
ATOM   1643 HH21 ARG A 118      13.643  78.713  55.730  1.00  0.01           H
ATOM   1644 HH22 ARG A 118      14.324  77.072  55.865  1.00  0.01           H
ATOM   1645  N   LEU A 119      20.056  79.668  58.753  1.00  0.00           N
ATOM   1646  CA  LEU A 119      21.247  78.921  59.147  1.00  0.00           C
ATOM   1647  C   LEU A 119      22.341  79.799  59.719  1.00  0.00           C
ATOM   1648  O   LEU A 119      23.115  79.289  60.545  1.00  0.00           O
ATOM   1649  CB  LEU A 119      21.678  78.034  58.025  1.00  0.00           C
ATOM   1650  CG  LEU A 119      20.565  77.091  57.440  1.00  0.00           C
ATOM   1651  CD1 LEU A 119      20.870  76.679  56.016  1.00  0.00           C
ATOM   1652  CD2 LEU A 119      20.312  75.858  58.261  1.00  0.00           C
ATOM   1653  H   LEU A 119      19.949  79.998  57.805  1.00  0.00           H
ATOM   1654  HA  LEU A 119      20.854  78.281  59.936  1.00  0.00           H
ATOM   1655  HB2 LEU A 119      22.058  78.732  57.280  1.00  0.00           H
ATOM   1656  HB3 LEU A 119      22.537  77.466  58.382  1.00  0.00           H
ATOM   1657  HG  LEU A 119      19.578  77.546  57.354  1.00  0.00           H
ATOM   1658 HD11 LEU A 119      21.785  76.098  55.896  1.00  0.00           H
ATOM   1659 HD12 LEU A 119      20.035  76.067  55.675  1.00  0.00           H
ATOM   1660 HD13 LEU A 119      20.936  77.602  55.440  1.00  0.00           H
ATOM   1661 HD21 LEU A 119      21.161  75.175  58.296  1.00  0.00           H
ATOM   1662 HD22 LEU A 119      20.199  76.176  59.297  1.00  0.00           H
ATOM   1663 HD23 LEU A 119      19.411  75.330  57.946  1.00  0.00           H
ATOM   1664  N   ALA A 120      22.437  81.069  59.415  1.00  0.00           N
ATOM   1665  CA  ALA A 120      23.347  81.972  60.070  1.00  0.00           C
ATOM   1666  C   ALA A 120      23.009  82.148  61.615  1.00  0.00           C
ATOM   1667  O   ALA A 120      23.945  82.101  62.462  1.00  0.00           O
ATOM   1668  CB  ALA A 120      23.401  83.286  59.355  1.00  0.00           C
ATOM   1669  H   ALA A 120      21.778  81.476  58.768  1.00  0.00           H
ATOM   1670  HA  ALA A 120      24.351  81.549  60.101  1.00  0.00           H
ATOM   1671  HB1 ALA A 120      22.407  83.731  59.379  1.00  0.00           H
ATOM   1672  HB2 ALA A 120      23.993  84.020  59.903  1.00  0.00           H
ATOM   1673  HB3 ALA A 120      23.773  83.220  58.332  1.00  0.00           H
ATOM   1674  N   ALA A 121      21.688  82.386  61.888  1.00  0.00           N
ATOM   1675  CA  ALA A 121      21.230  82.651  63.327  1.00  0.00           C
ATOM   1676  C   ALA A 121      21.520  81.428  64.236  1.00  0.00           C
ATOM   1677  O   ALA A 121      22.049  81.477  65.331  1.00  0.00           O
ATOM   1678  CB  ALA A 121      19.765  82.987  63.270  1.00  0.00           C
ATOM   1679  H   ALA A 121      21.061  82.527  61.109  1.00  0.00           H
ATOM   1680  HA  ALA A 121      21.770  83.494  63.759  1.00  0.00           H
ATOM   1681  HB1 ALA A 121      19.673  84.026  62.954  1.00  0.00           H
ATOM   1682  HB2 ALA A 121      19.174  82.391  62.574  1.00  0.00           H
ATOM   1683  HB3 ALA A 121      19.347  82.945  64.276  1.00  0.00           H
ATOM   1684  N   GLY A 122      21.136  80.238  63.717  1.00  0.00           N
ATOM   1685  CA  GLY A 122      21.327  78.934  64.438  1.00  0.00           C
ATOM   1686  C   GLY A 122      22.794  78.737  64.878  1.00  0.00           C
ATOM   1687  O   GLY A 122      23.056  78.255  65.974  1.00  0.00           O
ATOM   1688  H   GLY A 122      20.532  80.233  62.908  1.00  0.00           H
ATOM   1689  HA2 GLY A 122      20.721  78.910  65.344  1.00  0.00           H
ATOM   1690  HA3 GLY A 122      21.032  78.174  63.713  1.00  0.00           H
ATOM   1691  N   HID A 123      23.738  79.137  64.043  1.00  0.00           N
ATOM   1692  CA  HID A 123      25.186  79.009  64.327  1.00  0.00           C
ATOM   1693  C   HID A 123      25.825  80.260  64.895  1.00  0.00           C
ATOM   1694  O   HID A 123      27.036  80.394  64.941  1.00  0.00           O
ATOM   1695  CB  HID A 123      25.966  78.599  63.055  1.00  0.00           C
ATOM   1696  CG  HID A 123      25.514  77.245  62.503  1.00  0.00           C
ATOM   1697  CD2 HID A 123      26.050  76.030  62.841  1.00  0.00           C
ATOM   1698  ND1 HID A 123      24.309  76.998  61.867  1.00  0.00           N
ATOM   1699  CE1 HID A 123      24.121  75.685  61.785  1.00  0.00           C
ATOM   1700  NE2 HID A 123      25.184  74.994  62.324  1.00  0.00           N
ATOM   1701  H   HID A 123      23.476  79.395  63.102  1.00  0.00           H
ATOM   1702  HA  HID A 123      25.309  78.298  65.144  1.00  0.00           H
ATOM   1703  HB2 HID A 123      25.879  79.362  62.281  1.00  0.00           H
ATOM   1704  HB3 HID A 123      26.968  78.369  63.417  1.00  0.00           H
ATOM   1705  HD1 HID A 123      23.741  77.716  61.440  1.00  0.00           H
ATOM   1706  HD2 HID A 123      26.978  75.856  63.364  1.00  0.00           H
ATOM   1707  HE1 HID A 123      23.355  75.158  61.236  1.00  0.00           H
ATOM   1708  N   GLY A 124      25.038  81.155  65.481  1.00  0.00           N
ATOM   1709  CA  GLY A 124      25.573  82.290  66.279  1.00  0.00           C
ATOM   1710  C   GLY A 124      26.536  83.196  65.436  1.00  0.00           C
ATOM   1711  O   GLY A 124      27.585  83.531  65.881  1.00  0.00           O
ATOM   1712  H   GLY A 124      24.033  81.100  65.395  1.00  0.00           H
ATOM   1713  HA2 GLY A 124      24.741  82.888  66.652  1.00  0.00           H
ATOM   1714  HA3 GLY A 124      26.198  81.753  66.993  1.00  0.00           H
ATOM   1715  N   LEU A 125      26.313  83.342  64.144  1.00  0.00           N
ATOM   1716  CA  LEU A 125      27.308  83.816  63.140  1.00  0.00           C
ATOM   1717  C   LEU A 125      26.736  84.832  62.148  1.00  0.00           C
ATOM   1718  O   LEU A 125      27.263  85.096  61.097  1.00  0.00           O
ATOM   1719  CB  LEU A 125      27.858  82.561  62.457  1.00  0.00           C
ATOM   1720  CG  LEU A 125      29.070  82.652  61.416  1.00  0.00           C
ATOM   1721  CD1 LEU A 125      30.163  83.523  61.978  1.00  0.00           C
ATOM   1722  CD2 LEU A 125      29.737  81.288  61.122  1.00  0.00           C
ATOM   1723  H   LEU A 125      25.576  82.735  63.816  1.00  0.00           H
ATOM   1724  HA  LEU A 125      28.118  84.385  63.596  1.00  0.00           H
ATOM   1725  HB2 LEU A 125      28.205  81.937  63.281  1.00  0.00           H
ATOM   1726  HB3 LEU A 125      27.066  82.136  61.841  1.00  0.00           H
ATOM   1727  HG  LEU A 125      28.755  82.991  60.429  1.00  0.00           H
ATOM   1728 HD11 LEU A 125      31.011  83.396  61.306  1.00  0.00           H
ATOM   1729 HD12 LEU A 125      29.897  84.578  61.919  1.00  0.00           H
ATOM   1730 HD13 LEU A 125      30.350  83.115  62.971  1.00  0.00           H
ATOM   1731 HD21 LEU A 125      30.367  81.028  61.973  1.00  0.00           H
ATOM   1732 HD22 LEU A 125      28.895  80.615  60.958  1.00  0.00           H
ATOM   1733 HD23 LEU A 125      30.440  81.322  60.289  1.00  0.00           H
ATOM   1734  N   THR A 126      25.648  85.525  62.550  1.00  0.00           N
ATOM   1735  CA  THR A 126      25.124  86.668  61.809  1.00  0.00           C
ATOM   1736  C   THR A 126      26.170  87.813  61.761  1.00  0.00           C
ATOM   1737  O   THR A 126      26.246  88.529  60.817  1.00  0.00           O
ATOM   1738  CB  THR A 126      23.879  87.175  62.499  1.00  0.00           C
ATOM   1739  CG2 THR A 126      22.600  86.346  62.198  1.00  0.00           C
ATOM   1740  OG1 THR A 126      23.982  87.079  63.909  1.00  0.00           O
ATOM   1741  H   THR A 126      25.217  85.306  63.437  1.00  0.00           H
ATOM   1742  HA  THR A 126      24.902  86.524  60.752  1.00  0.00           H
ATOM   1743  HB  THR A 126      23.584  88.198  62.265  1.00  0.00           H
ATOM   1744  HG1 THR A 126      24.375  87.892  64.237  1.00  0.00           H
ATOM   1745 HG21 THR A 126      21.771  87.053  62.233  1.00  0.00           H
ATOM   1746 HG22 THR A 126      22.674  85.889  61.212  1.00  0.00           H
ATOM   1747 HG23 THR A 126      22.552  85.450  62.816  1.00  0.00           H
ATOM   1748  N   GLU A 127      27.047  88.079  62.746  1.00  0.00           N
ATOM   1749  CA  GLU A 127      28.033  89.172  62.703  1.00  0.00           C
ATOM   1750  C   GLU A 127      29.312  88.919  61.863  1.00  0.00           C
ATOM   1751  O   GLU A 127      30.357  89.624  61.915  1.00  0.00           O
ATOM   1752  CB  GLU A 127      28.325  89.708  64.203  1.00  0.00           C
ATOM   1753  CG  GLU A 127      27.077  90.432  64.842  1.00  0.00           C
ATOM   1754  CD  GLU A 127      26.076  89.559  65.526  1.00  0.00           C
ATOM   1755  OE1 GLU A 127      26.179  89.192  66.729  1.00  0.00           O
ATOM   1756  OE2 GLU A 127      25.101  89.139  64.819  1.00  0.00           O
ATOM   1757  H   GLU A 127      26.876  87.653  63.645  1.00  0.00           H
ATOM   1758  HA  GLU A 127      27.646  90.054  62.194  1.00  0.00           H
ATOM   1759  HB2 GLU A 127      28.726  88.943  64.869  1.00  0.00           H
ATOM   1760  HB3 GLU A 127      29.040  90.527  64.135  1.00  0.00           H
ATOM   1761  HG2 GLU A 127      27.435  91.092  65.632  1.00  0.00           H
ATOM   1762  HG3 GLU A 127      26.545  90.989  64.071  1.00  0.00           H
ATOM   1763  N   ARG A 128      29.212  88.023  60.912  1.00  0.00           N
ATOM   1764  CA  ARG A 128      30.196  87.803  59.810  1.00  0.00           C
ATOM   1765  C   ARG A 128      29.370  87.640  58.545  1.00  0.00           C
ATOM   1766  O   ARG A 128      29.873  87.997  57.446  1.00  0.00           O
ATOM   1767  CB  ARG A 128      31.080  86.571  60.051  1.00  0.00           C
ATOM   1768  CG  ARG A 128      32.025  86.859  61.245  1.00  0.00           C
ATOM   1769  CD  ARG A 128      33.037  85.717  61.428  1.00  0.00           C
ATOM   1770  NE  ARG A 128      33.683  85.802  62.777  1.00  0.00           N
ATOM   1771  CZ  ARG A 128      34.574  85.053  63.287  1.00  0.00           C
ATOM   1772  NH1 ARG A 128      34.935  83.934  62.782  1.00  0.00           N
ATOM   1773  NH2 ARG A 128      35.131  85.426  64.339  1.00  0.00           N
ATOM   1774  H   ARG A 128      28.332  87.528  60.935  1.00  0.00           H
ATOM   1775  HA  ARG A 128      30.738  88.734  59.648  1.00  0.00           H
ATOM   1776  HB2 ARG A 128      30.422  85.715  60.203  1.00  0.00           H
ATOM   1777  HB3 ARG A 128      31.747  86.351  59.217  1.00  0.00           H
ATOM   1778  HG2 ARG A 128      32.497  87.802  60.971  1.00  0.00           H
ATOM   1779  HG3 ARG A 128      31.420  86.875  62.152  1.00  0.00           H
ATOM   1780  HD2 ARG A 128      32.515  84.777  61.249  1.00  0.00           H
ATOM   1781  HD3 ARG A 128      33.757  85.831  60.618  1.00  0.00           H
ATOM   1782  HE  ARG A 128      33.380  86.551  63.383  1.00  0.00           H
ATOM   1783 HH11 ARG A 128      34.522  83.572  61.935  1.00  0.00           H
ATOM   1784 HH12 ARG A 128      35.662  83.386  63.219  1.00  0.00           H
ATOM   1785 HH21 ARG A 128      35.002  86.368  64.681  1.00  0.00           H
ATOM   1786 HH22 ARG A 128      35.954  84.922  64.638  1.00  0.00           H
ATOM   1787  N   LEU A 129      28.139  87.130  58.603  1.00  0.00           N
ATOM   1788  CA  LEU A 129      27.191  86.793  57.474  1.00  0.00           C
ATOM   1789  C   LEU A 129      26.145  87.825  57.154  1.00  0.00           C
ATOM   1790  O   LEU A 129      25.516  88.353  58.028  1.00  0.00           O
ATOM   1791  CB  LEU A 129      26.505  85.484  57.748  1.00  0.00           C
ATOM   1792  CG  LEU A 129      27.412  84.299  57.986  1.00  0.00           C
ATOM   1793  CD1 LEU A 129      26.655  82.985  58.221  1.00  0.00           C
ATOM   1794  CD2 LEU A 129      28.458  84.181  56.799  1.00  0.00           C
ATOM   1795  H   LEU A 129      27.726  86.830  59.474  1.00  0.00           H
ATOM   1796  HA  LEU A 129      27.605  86.716  56.468  1.00  0.00           H
ATOM   1797  HB2 LEU A 129      25.828  85.582  58.598  1.00  0.00           H
ATOM   1798  HB3 LEU A 129      25.853  85.173  56.932  1.00  0.00           H
ATOM   1799  HG  LEU A 129      28.011  84.515  58.871  1.00  0.00           H
ATOM   1800 HD11 LEU A 129      26.169  82.462  57.397  1.00  0.00           H
ATOM   1801 HD12 LEU A 129      27.452  82.309  58.529  1.00  0.00           H
ATOM   1802 HD13 LEU A 129      25.994  83.162  59.070  1.00  0.00           H
ATOM   1803 HD21 LEU A 129      29.269  83.459  56.886  1.00  0.00           H
ATOM   1804 HD22 LEU A 129      27.997  84.118  55.813  1.00  0.00           H
ATOM   1805 HD23 LEU A 129      29.027  85.109  56.762  1.00  0.00           H
ATOM   1806  N   THR A 130      25.831  88.145  55.898  1.00  0.00           N
ATOM   1807  CA  THR A 130      24.648  88.954  55.453  1.00  0.00           C
ATOM   1808  C   THR A 130      24.162  88.411  54.098  1.00  0.00           C
ATOM   1809  O   THR A 130      24.954  88.208  53.164  1.00  0.00           O
ATOM   1810  CB  THR A 130      25.104  90.455  55.394  1.00  0.00           C
ATOM   1811  CG2 THR A 130      23.962  91.468  54.891  1.00  0.00           C
ATOM   1812  OG1 THR A 130      25.504  90.949  56.622  1.00  0.00           O
ATOM   1813  H   THR A 130      26.396  87.776  55.147  1.00  0.00           H
ATOM   1814  HA  THR A 130      23.823  88.915  56.164  1.00  0.00           H
ATOM   1815  HB  THR A 130      25.948  90.430  54.704  1.00  0.00           H
ATOM   1816  HG1 THR A 130      25.800  90.156  57.073  1.00  0.00           H
ATOM   1817 HG21 THR A 130      23.208  91.564  55.672  1.00  0.00           H
ATOM   1818 HG22 THR A 130      24.404  92.376  54.480  1.00  0.00           H
ATOM   1819 HG23 THR A 130      23.493  91.015  54.018  1.00  0.00           H
ATOM   1820  N   PHE A 131      22.874  88.153  54.004  1.00  0.00           N
ATOM   1821  CA  PHE A 131      22.212  87.637  52.693  1.00  0.00           C
ATOM   1822  C   PHE A 131      21.086  88.445  52.100  1.00  0.00           C
ATOM   1823  O   PHE A 131      20.342  89.177  52.746  1.00  0.00           O
ATOM   1824  CB  PHE A 131      21.737  86.187  53.022  1.00  0.00           C
ATOM   1825  CG  PHE A 131      22.883  85.209  53.247  1.00  0.00           C
ATOM   1826  CD1 PHE A 131      23.533  84.663  52.173  1.00  0.00           C
ATOM   1827  CD2 PHE A 131      23.229  84.873  54.574  1.00  0.00           C
ATOM   1828  CE1 PHE A 131      24.524  83.687  52.402  1.00  0.00           C
ATOM   1829  CE2 PHE A 131      24.244  83.897  54.729  1.00  0.00           C
ATOM   1830  CZ  PHE A 131      24.855  83.300  53.669  1.00  0.00           C
ATOM   1831  H   PHE A 131      22.316  88.582  54.728  1.00  0.00           H
ATOM   1832  HA  PHE A 131      22.957  87.566  51.900  1.00  0.00           H
ATOM   1833  HB2 PHE A 131      21.168  86.133  53.950  1.00  0.00           H
ATOM   1834  HB3 PHE A 131      21.052  85.825  52.256  1.00  0.00           H
ATOM   1835  HD1 PHE A 131      23.185  84.768  51.156  1.00  0.00           H
ATOM   1836  HD2 PHE A 131      22.693  85.252  55.432  1.00  0.00           H
ATOM   1837  HE1 PHE A 131      24.988  83.148  51.589  1.00  0.00           H
ATOM   1838  HE2 PHE A 131      24.470  83.590  55.740  1.00  0.00           H
ATOM   1839  HZ  PHE A 131      25.425  82.399  53.842  1.00  0.00           H
ATOM   1840  N   GLU A 132      20.883  88.293  50.791  1.00  0.00           N
ATOM   1841  CA  GLU A 132      20.096  89.277  50.057  1.00  0.00           C
ATOM   1842  C   GLU A 132      19.461  88.705  48.791  1.00  0.00           C
ATOM   1843  O   GLU A 132      20.088  88.128  47.881  1.00  0.00           O
ATOM   1844  CB  GLU A 132      20.959  90.518  49.675  1.00  0.00           C
ATOM   1845  CG  GLU A 132      20.277  91.763  48.963  1.00  0.00           C
ATOM   1846  CD  GLU A 132      19.533  92.599  49.993  1.00  0.00           C
ATOM   1847  OE1 GLU A 132      18.571  92.161  50.643  1.00  0.00           O
ATOM   1848  OE2 GLU A 132      19.889  93.767  50.196  1.00  0.00           O
ATOM   1849  H   GLU A 132      21.386  87.545  50.335  1.00  0.00           H
ATOM   1850  HA  GLU A 132      19.276  89.651  50.670  1.00  0.00           H
ATOM   1851  HB2 GLU A 132      21.382  90.914  50.598  1.00  0.00           H
ATOM   1852  HB3 GLU A 132      21.762  90.057  49.099  1.00  0.00           H
ATOM   1853  HG2 GLU A 132      21.048  92.325  48.437  1.00  0.00           H
ATOM   1854  HG3 GLU A 132      19.684  91.343  48.151  1.00  0.00           H
ATOM   1855  N   VAL A 133      18.162  88.951  48.641  1.00  0.00           N
ATOM   1856  CA  VAL A 133      17.397  88.541  47.470  1.00  0.00           C
ATOM   1857  C   VAL A 133      17.808  89.389  46.282  1.00  0.00           C
ATOM   1858  O   VAL A 133      17.303  90.532  46.269  1.00  0.00           O
ATOM   1859  CB  VAL A 133      15.915  88.533  47.805  1.00  0.00           C
ATOM   1860  CG1 VAL A 133      15.141  88.034  46.600  1.00  0.00           C
ATOM   1861  CG2 VAL A 133      15.558  87.617  48.954  1.00  0.00           C
ATOM   1862  H   VAL A 133      17.694  89.436  49.393  1.00  0.00           H
ATOM   1863  HA  VAL A 133      17.728  87.525  47.255  1.00  0.00           H
ATOM   1864  HB  VAL A 133      15.591  89.526  48.117  1.00  0.00           H
ATOM   1865 HG11 VAL A 133      15.362  88.503  45.641  1.00  0.00           H
ATOM   1866 HG12 VAL A 133      15.406  87.000  46.379  1.00  0.00           H
ATOM   1867 HG13 VAL A 133      14.086  88.177  46.830  1.00  0.00           H
ATOM   1868 HG21 VAL A 133      15.956  86.617  48.784  1.00  0.00           H
ATOM   1869 HG22 VAL A 133      15.945  88.003  49.897  1.00  0.00           H
ATOM   1870 HG23 VAL A 133      14.472  87.673  49.041  1.00  0.00           H
ATOM   1871  N   ALA A 134      18.692  88.977  45.362  1.00  0.00           N
ATOM   1872  CA  ALA A 134      19.238  89.828  44.339  1.00  0.00           C
ATOM   1873  C   ALA A 134      20.042  89.079  43.181  1.00  0.00           C
ATOM   1874  O   ALA A 134      20.808  88.113  43.413  1.00  0.00           O
ATOM   1875  CB  ALA A 134      20.198  90.748  45.015  1.00  0.00           C
ATOM   1876  H   ALA A 134      19.173  88.114  45.570  1.00  0.00           H
ATOM   1877  HA  ALA A 134      18.404  90.406  43.941  1.00  0.00           H
ATOM   1878  HB1 ALA A 134      20.969  91.046  44.304  1.00  0.00           H
ATOM   1879  HB2 ALA A 134      19.689  91.621  45.425  1.00  0.00           H
ATOM   1880  HB3 ALA A 134      20.831  90.319  45.791  1.00  0.00           H
ATOM   1881  N   ASP A 135      19.811  89.625  41.986  1.00 -0.01           N
ATOM   1882  CA  ASP A 135      20.504  89.402  40.720  1.00 -0.01           C
ATOM   1883  C   ASP A 135      21.924  89.887  40.689  1.00 -0.01           C
ATOM   1884  O   ASP A 135      22.286  91.043  40.883  1.00 -0.01           O
ATOM   1885  CB  ASP A 135      19.753  90.088  39.543  1.00 -0.01           C
ATOM   1886  CG  ASP A 135      20.350  89.698  38.213  1.00 -0.01           C
ATOM   1887  OD1 ASP A 135      21.209  88.875  38.137  1.00 -0.01           O
ATOM   1888  OD2 ASP A 135      19.766  90.206  37.192  1.00 -0.01           O
ATOM   1889  H   ASP A 135      19.231  90.452  42.017  1.00 -0.01           H
ATOM   1890  HA  ASP A 135      20.494  88.318  40.606  1.00 -0.01           H
ATOM   1891  HB2 ASP A 135      18.713  89.765  39.588  1.00 -0.01           H
ATOM   1892  HB3 ASP A 135      19.698  91.169  39.668  1.00 -0.01           H
ATOM   1893  N   ALA A 136      22.881  88.944  40.416  1.00  0.01           N
ATOM   1894  CA  ALA A 136      24.355  89.161  40.319  1.00  0.01           C
ATOM   1895  C   ALA A 136      24.737  90.096  39.168  1.00  0.01           C
ATOM   1896  O   ALA A 136      25.817  90.690  39.162  1.00  0.01           O
ATOM   1897  CB  ALA A 136      25.017  87.764  40.034  1.00  0.01           C
ATOM   1898  H   ALA A 136      22.399  88.184  39.958  1.00  0.01           H
ATOM   1899  HA  ALA A 136      24.754  89.485  41.280  1.00  0.01           H
ATOM   1900  HB1 ALA A 136      24.588  87.389  39.104  1.00  0.01           H
ATOM   1901  HB2 ALA A 136      26.086  87.911  39.878  1.00  0.01           H
ATOM   1902  HB3 ALA A 136      24.896  87.072  40.867  1.00  0.01           H
ATOM   1903  N   MET A 137      23.896  90.117  38.121  1.00  0.00           N
ATOM   1904  CA  MET A 137      24.088  90.826  36.879  1.00  0.00           C
ATOM   1905  C   MET A 137      23.632  92.342  37.097  1.00  0.00           C
ATOM   1906  O   MET A 137      23.775  93.183  36.185  1.00  0.00           O
ATOM   1907  CB  MET A 137      23.389  90.119  35.757  1.00  0.00           C
ATOM   1908  CG  MET A 137      23.738  88.647  35.631  1.00  0.00           C
ATOM   1909  SD  MET A 137      22.907  87.698  34.340  1.00  0.00           S
ATOM   1910  CE  MET A 137      21.203  87.871  34.865  1.00  0.00           C
ATOM   1911  H   MET A 137      22.988  89.727  38.329  1.00  0.00           H
ATOM   1912  HA  MET A 137      25.163  90.809  36.701  1.00  0.00           H
ATOM   1913  HB2 MET A 137      22.314  90.070  35.931  1.00  0.00           H
ATOM   1914  HB3 MET A 137      23.532  90.613  34.796  1.00  0.00           H
ATOM   1915  HG2 MET A 137      24.810  88.468  35.554  1.00  0.00           H
ATOM   1916  HG3 MET A 137      23.385  88.232  36.576  1.00  0.00           H
ATOM   1917  HE1 MET A 137      20.572  87.351  34.145  1.00  0.00           H
ATOM   1918  HE2 MET A 137      21.114  87.577  35.911  1.00  0.00           H
ATOM   1919  HE3 MET A 137      20.865  88.906  34.817  1.00  0.00           H
ATOM   1920  N   ARG A 138      23.094  92.678  38.313  1.00  0.01           N
ATOM   1921  CA  ARG A 138      22.605  94.005  38.745  1.00  0.01           C
ATOM   1922  C   ARG A 138      22.858  94.087  40.297  1.00  0.01           C
ATOM   1923  O   ARG A 138      21.910  94.102  41.077  1.00  0.01           O
ATOM   1924  CB  ARG A 138      21.052  94.230  38.561  1.00  0.01           C
ATOM   1925  CG  ARG A 138      20.704  94.391  37.056  1.00  0.01           C
ATOM   1926  CD  ARG A 138      19.288  94.169  36.619  1.00  0.01           C
ATOM   1927  NE  ARG A 138      18.708  92.856  37.120  1.00  0.01           N
ATOM   1928  CZ  ARG A 138      17.406  92.673  37.407  1.00  0.01           C
ATOM   1929  NH1 ARG A 138      16.488  93.566  37.270  1.00  0.01           N
ATOM   1930  NH2 ARG A 138      16.996  91.513  37.754  1.00  0.01           N
ATOM   1931  H   ARG A 138      22.853  91.944  38.965  1.00  0.01           H
ATOM   1932  HA  ARG A 138      23.173  94.824  38.302  1.00  0.01           H
ATOM   1933  HB2 ARG A 138      20.599  93.345  39.007  1.00  0.01           H
ATOM   1934  HB3 ARG A 138      20.661  95.120  39.055  1.00  0.01           H
ATOM   1935  HG2 ARG A 138      21.173  95.279  36.632  1.00  0.01           H
ATOM   1936  HG3 ARG A 138      21.156  93.522  36.578  1.00  0.01           H
ATOM   1937  HD2 ARG A 138      18.624  95.006  36.835  1.00  0.01           H
ATOM   1938  HD3 ARG A 138      19.271  94.178  35.529  1.00  0.01           H
ATOM   1939  HE  ARG A 138      19.240  92.001  37.200  1.00  0.01           H
ATOM   1940 HH11 ARG A 138      16.672  94.476  36.873  1.00  0.01           H
ATOM   1941 HH12 ARG A 138      15.562  93.163  37.287  1.00  0.01           H
ATOM   1942 HH21 ARG A 138      17.736  90.850  37.932  1.00  0.01           H
ATOM   1943 HH22 ARG A 138      16.042  91.300  38.007  1.00  0.01           H
ATOM   1944  N   LEU A 139      24.039  94.164  40.811  1.00  0.00           N
ATOM   1945  CA  LEU A 139      24.296  94.184  42.197  1.00  0.00           C
ATOM   1946  C   LEU A 139      24.055  95.554  42.875  1.00  0.00           C
ATOM   1947  O   LEU A 139      24.711  96.547  42.557  1.00  0.00           O
ATOM   1948  CB  LEU A 139      25.812  93.858  42.401  1.00  0.00           C
ATOM   1949  CG  LEU A 139      26.011  92.327  42.565  1.00  0.00           C
ATOM   1950  CD1 LEU A 139      27.495  92.178  42.920  1.00  0.00           C
ATOM   1951  CD2 LEU A 139      25.249  91.475  43.601  1.00  0.00           C
ATOM   1952  H   LEU A 139      24.886  94.112  40.264  1.00  0.00           H
ATOM   1953  HA  LEU A 139      23.690  93.384  42.623  1.00  0.00           H
ATOM   1954  HB2 LEU A 139      26.316  94.148  41.479  1.00  0.00           H
ATOM   1955  HB3 LEU A 139      26.221  94.417  43.243  1.00  0.00           H
ATOM   1956  HG  LEU A 139      25.706  91.837  41.641  1.00  0.00           H
ATOM   1957 HD11 LEU A 139      27.886  91.161  42.929  1.00  0.00           H
ATOM   1958 HD12 LEU A 139      28.101  92.708  42.186  1.00  0.00           H
ATOM   1959 HD13 LEU A 139      27.636  92.629  43.903  1.00  0.00           H
ATOM   1960 HD21 LEU A 139      25.521  90.460  43.313  1.00  0.00           H
ATOM   1961 HD22 LEU A 139      25.523  91.867  44.580  1.00  0.00           H
ATOM   1962 HD23 LEU A 139      24.170  91.600  43.516  1.00  0.00           H
ATOM   1963  N   PRO A 140      23.284  95.620  43.967  1.00  0.00           N
ATOM   1964  CA  PRO A 140      22.919  96.859  44.686  1.00  0.00           C
ATOM   1965  C   PRO A 140      24.034  97.622  45.371  1.00  0.00           C
ATOM   1966  O   PRO A 140      23.933  98.759  45.775  1.00  0.00           O
ATOM   1967  CB  PRO A 140      21.763  96.536  45.648  1.00  0.00           C
ATOM   1968  CG  PRO A 140      22.180  95.055  45.957  1.00  0.00           C
ATOM   1969  CD  PRO A 140      22.745  94.454  44.674  1.00  0.00           C
ATOM   1970  HA  PRO A 140      22.514  97.568  43.964  1.00  0.00           H
ATOM   1971  HB2 PRO A 140      21.764  97.170  46.535  1.00  0.00           H
ATOM   1972  HB3 PRO A 140      20.854  96.444  45.054  1.00  0.00           H
ATOM   1973  HG2 PRO A 140      22.993  95.178  46.672  1.00  0.00           H
ATOM   1974  HG3 PRO A 140      21.396  94.465  46.431  1.00  0.00           H
ATOM   1975  HD2 PRO A 140      23.489  93.718  44.979  1.00  0.00           H
ATOM   1976  HD3 PRO A 140      21.963  93.962  44.097  1.00  0.00           H
ATOM   1977  N   TYR A 141      25.177  96.926  45.466  1.00  0.00           N
ATOM   1978  CA  TYR A 141      26.385  97.266  46.192  1.00  0.00           C
ATOM   1979  C   TYR A 141      27.234  98.341  45.485  1.00  0.00           C
ATOM   1980  O   TYR A 141      27.362  98.205  44.257  1.00  0.00           O
ATOM   1981  CB  TYR A 141      27.152  95.933  46.494  1.00  0.00           C
ATOM   1982  CG  TYR A 141      26.319  94.870  47.266  1.00  0.00           C
ATOM   1983  CD1 TYR A 141      25.384  95.322  48.287  1.00  0.00           C
ATOM   1984  CD2 TYR A 141      26.333  93.513  46.997  1.00  0.00           C
ATOM   1985  CE1 TYR A 141      24.533  94.461  48.984  1.00  0.00           C
ATOM   1986  CE2 TYR A 141      25.535  92.616  47.731  1.00  0.00           C
ATOM   1987  CZ  TYR A 141      24.664  93.044  48.749  1.00  0.00           C
ATOM   1988  OH  TYR A 141      24.009  92.104  49.543  1.00  0.00           O
ATOM   1989  H   TYR A 141      25.188  96.058  44.949  1.00  0.00           H
ATOM   1990  HA  TYR A 141      26.012  97.714  47.113  1.00  0.00           H
ATOM   1991  HB2 TYR A 141      27.515  95.475  45.574  1.00  0.00           H
ATOM   1992  HB3 TYR A 141      28.050  96.193  47.054  1.00  0.00           H
ATOM   1993  HD1 TYR A 141      25.329  96.384  48.478  1.00  0.00           H
ATOM   1994  HD2 TYR A 141      26.937  93.113  46.196  1.00  0.00           H
ATOM   1995  HE1 TYR A 141      23.810  94.838  49.693  1.00  0.00           H
ATOM   1996  HE2 TYR A 141      25.536  91.556  47.524  1.00  0.00           H
ATOM   1997  HH  TYR A 141      23.612  92.600  50.263  1.00  0.00           H
ATOM   1998  N   GLU A 142      27.815  99.224  46.291  1.00  0.00           N
ATOM   1999  CA  GLU A 142      28.794 100.245  45.919  1.00  0.00           C
ATOM   2000  C   GLU A 142      30.020  99.651  45.182  1.00  0.00           C
ATOM   2001  O   GLU A 142      30.405  98.523  45.476  1.00  0.00           O
ATOM   2002  CB  GLU A 142      29.127 101.122  47.149  1.00  0.00           C
ATOM   2003  CG  GLU A 142      29.797 102.430  46.820  1.00  0.00           C
ATOM   2004  CD  GLU A 142      29.226 103.277  45.673  1.00  0.00           C
ATOM   2005  OE1 GLU A 142      28.347 104.128  45.916  1.00  0.00           O
ATOM   2006  OE2 GLU A 142      29.472 102.965  44.473  1.00  0.00           O
ATOM   2007  H   GLU A 142      27.604  99.051  47.263  1.00  0.00           H
ATOM   2008  HA  GLU A 142      28.261 100.914  45.242  1.00  0.00           H
ATOM   2009  HB2 GLU A 142      28.168 101.362  47.608  1.00  0.00           H
ATOM   2010  HB3 GLU A 142      29.702 100.556  47.881  1.00  0.00           H
ATOM   2011  HG2 GLU A 142      29.933 103.079  47.685  1.00  0.00           H
ATOM   2012  HG3 GLU A 142      30.781 102.101  46.486  1.00  0.00           H
ATOM   2013  N   ASP A 143      30.662 100.376  44.253  1.00  0.00           N
ATOM   2014  CA  ASP A 143      31.879  99.788  43.606  1.00  0.00           C
ATOM   2015  C   ASP A 143      32.951  99.510  44.707  1.00  0.00           C
ATOM   2016  O   ASP A 143      32.917 100.171  45.746  1.00  0.00           O
ATOM   2017  CB  ASP A 143      32.501 100.937  42.690  1.00  0.00           C
ATOM   2018  CG  ASP A 143      31.534 101.582  41.726  1.00  0.00           C
ATOM   2019  OD1 ASP A 143      30.419 101.043  41.459  1.00  0.00           O
ATOM   2020  OD2 ASP A 143      31.785 102.663  41.218  1.00  0.00           O
ATOM   2021  H   ASP A 143      30.342 101.299  43.996  1.00  0.00           H
ATOM   2022  HA  ASP A 143      31.711  98.874  43.038  1.00  0.00           H
ATOM   2023  HB2 ASP A 143      32.944 101.772  43.233  1.00  0.00           H
ATOM   2024  HB3 ASP A 143      33.375 100.553  42.163  1.00  0.00           H
ATOM   2025  N   GLU A 144      33.889  98.618  44.397  1.00  0.00           N
ATOM   2026  CA  GLU A 144      34.971  98.348  45.358  1.00  0.00           C
ATOM   2027  C   GLU A 144      34.541  97.910  46.728  1.00  0.00           C
ATOM   2028  O   GLU A 144      35.356  97.858  47.642  1.00  0.00           O
ATOM   2029  CB  GLU A 144      35.907  99.497  45.458  1.00  0.00           C
ATOM   2030  CG  GLU A 144      36.522  99.861  44.107  1.00  0.00           C
ATOM   2031  CD  GLU A 144      37.560 101.012  44.197  1.00  0.00           C
ATOM   2032  OE1 GLU A 144      37.901 101.446  45.315  1.00  0.00           O
ATOM   2033  OE2 GLU A 144      37.968 101.519  43.139  1.00  0.00           O
ATOM   2034  H   GLU A 144      33.976  98.278  43.450  1.00  0.00           H
ATOM   2035  HA  GLU A 144      35.590  97.532  44.987  1.00  0.00           H
ATOM   2036  HB2 GLU A 144      35.477 100.384  45.924  1.00  0.00           H
ATOM   2037  HB3 GLU A 144      36.761  99.277  46.099  1.00  0.00           H
ATOM   2038  HG2 GLU A 144      37.118  99.014  43.766  1.00  0.00           H
ATOM   2039  HG3 GLU A 144      35.704 100.160  43.451  1.00  0.00           H
ATOM   2040  N   SER A 145      33.287  97.454  46.874  1.00  0.00           N
ATOM   2041  CA  SER A 145      32.657  96.810  48.068  1.00  0.00           C
ATOM   2042  C   SER A 145      33.340  95.465  48.595  1.00  0.00           C
ATOM   2043  O   SER A 145      33.310  95.215  49.829  1.00  0.00           O
ATOM   2044  CB  SER A 145      31.160  96.598  47.996  1.00  0.00           C
ATOM   2045  OG  SER A 145      30.497  97.847  48.042  1.00  0.00           O
ATOM   2046  H   SER A 145      32.648  97.572  46.101  1.00  0.00           H
ATOM   2047  HA  SER A 145      32.875  97.532  48.855  1.00  0.00           H
ATOM   2048  HB2 SER A 145      30.943  95.927  47.165  1.00  0.00           H
ATOM   2049  HB3 SER A 145      30.899  96.096  48.928  1.00  0.00           H
ATOM   2050  HG  SER A 145      30.417  98.149  47.134  1.00  0.00           H
ATOM   2051  N   PHE A 146      33.952  94.654  47.747  1.00  0.00           N
ATOM   2052  CA  PHE A 146      34.517  93.335  48.149  1.00  0.00           C
ATOM   2053  C   PHE A 146      35.961  93.077  47.679  1.00  0.00           C
ATOM   2054  O   PHE A 146      36.384  93.444  46.612  1.00  0.00           O
ATOM   2055  CB  PHE A 146      33.578  92.237  47.727  1.00  0.00           C
ATOM   2056  CG  PHE A 146      32.112  92.402  48.110  1.00  0.00           C
ATOM   2057  CD1 PHE A 146      31.677  91.965  49.361  1.00  0.00           C
ATOM   2058  CD2 PHE A 146      31.198  92.985  47.228  1.00  0.00           C
ATOM   2059  CE1 PHE A 146      30.330  92.049  49.730  1.00  0.00           C
ATOM   2060  CE2 PHE A 146      29.866  93.186  47.602  1.00  0.00           C
ATOM   2061  CZ  PHE A 146      29.391  92.628  48.820  1.00  0.00           C
ATOM   2062  H   PHE A 146      34.066  94.970  46.794  1.00  0.00           H
ATOM   2063  HA  PHE A 146      34.588  93.256  49.234  1.00  0.00           H
ATOM   2064  HB2 PHE A 146      33.620  92.113  46.645  1.00  0.00           H
ATOM   2065  HB3 PHE A 146      33.933  91.276  48.099  1.00  0.00           H
ATOM   2066  HD1 PHE A 146      32.413  91.586  50.054  1.00  0.00           H
ATOM   2067  HD2 PHE A 146      31.583  93.427  46.321  1.00  0.00           H
ATOM   2068  HE1 PHE A 146      30.029  91.703  50.708  1.00  0.00           H
ATOM   2069  HE2 PHE A 146      29.222  93.723  46.922  1.00  0.00           H
ATOM   2070  HZ  PHE A 146      28.335  92.748  49.006  1.00  0.00           H
ATOM   2071  N   ASP A 147      36.692  92.472  48.640  1.00  0.00           N
ATOM   2072  CA  ASP A 147      38.119  92.281  48.419  1.00  0.00           C
ATOM   2073  C   ASP A 147      38.377  91.098  47.433  1.00  0.00           C
ATOM   2074  O   ASP A 147      39.344  91.186  46.696  1.00  0.00           O
ATOM   2075  CB  ASP A 147      38.791  92.000  49.816  1.00  0.00           C
ATOM   2076  CG  ASP A 147      38.626  93.223  50.689  1.00  0.00           C
ATOM   2077  OD1 ASP A 147      39.519  94.106  50.575  1.00  0.00           O
ATOM   2078  OD2 ASP A 147      37.567  93.288  51.430  1.00  0.00           O
ATOM   2079  H   ASP A 147      36.301  92.219  49.536  1.00  0.00           H
ATOM   2080  HA  ASP A 147      38.527  93.183  47.962  1.00  0.00           H
ATOM   2081  HB2 ASP A 147      38.228  91.138  50.176  1.00  0.00           H
ATOM   2082  HB3 ASP A 147      39.841  91.792  49.611  1.00  0.00           H
ATOM   2083  N   CYS A 148      37.559  90.055  47.453  1.00  0.00           N
ATOM   2084  CA  CYS A 148      37.558  88.893  46.502  1.00  0.00           C
ATOM   2085  C   CYS A 148      36.148  88.157  46.395  1.00  0.00           C
ATOM   2086  O   CYS A 148      35.263  88.543  47.110  1.00  0.00           O
ATOM   2087  CB  CYS A 148      38.698  87.901  46.954  1.00  0.00           C
ATOM   2088  SG  CYS A 148      38.312  87.145  48.568  1.00  0.00           S
ATOM   2089  H   CYS A 148      36.733  90.071  48.036  1.00  0.00           H
ATOM   2090  HA  CYS A 148      37.705  89.289  45.497  1.00  0.00           H
ATOM   2091  HB2 CYS A 148      38.777  87.127  46.190  1.00  0.00           H
ATOM   2092  HB3 CYS A 148      39.661  88.404  46.873  1.00  0.00           H
ATOM   2093  HG  CYS A 148      39.275  87.894  49.112  1.00  0.00           H
ATOM   2094  N   ALA A 149      35.913  87.308  45.390  1.00  0.00           N
ATOM   2095  CA  ALA A 149      34.563  86.832  45.075  1.00  0.00           C
ATOM   2096  C   ALA A 149      34.560  85.399  44.631  1.00  0.00           C
ATOM   2097  O   ALA A 149      35.629  84.923  44.204  1.00  0.00           O
ATOM   2098  CB  ALA A 149      33.840  87.644  44.018  1.00  0.00           C
ATOM   2099  H   ALA A 149      36.597  86.993  44.717  1.00  0.00           H
ATOM   2100  HA  ALA A 149      33.923  86.970  45.946  1.00  0.00           H
ATOM   2101  HB1 ALA A 149      33.591  88.628  44.417  1.00  0.00           H
ATOM   2102  HB2 ALA A 149      34.438  87.761  43.114  1.00  0.00           H
ATOM   2103  HB3 ALA A 149      32.827  87.284  43.835  1.00  0.00           H
ATOM   2104  N   TRP A 150      33.457  84.693  44.578  1.00 -0.03           N
ATOM   2105  CA  TRP A 150      33.298  83.353  44.011  1.00 -0.03           C
ATOM   2106  C   TRP A 150      31.926  83.089  43.327  1.00 -0.03           C
ATOM   2107  O   TRP A 150      30.915  83.514  43.882  1.00 -0.03           O
ATOM   2108  CB  TRP A 150      33.801  82.238  44.986  1.00 -0.03           C
ATOM   2109  CG  TRP A 150      33.062  81.909  46.295  1.00 -0.03           C
ATOM   2110  CD1 TRP A 150      31.745  81.975  46.632  1.00 -0.03           C
ATOM   2111  CD2 TRP A 150      33.663  81.436  47.531  1.00 -0.03           C
ATOM   2112  CE2 TRP A 150      32.674  81.201  48.570  1.00 -0.03           C
ATOM   2113  CE3 TRP A 150      34.949  80.987  47.835  1.00 -0.03           C
ATOM   2114  NE1 TRP A 150      31.524  81.530  47.910  1.00 -0.03           N
ATOM   2115  CZ2 TRP A 150      32.958  80.614  49.824  1.00 -0.03           C
ATOM   2116  CZ3 TRP A 150      35.286  80.402  49.081  1.00 -0.03           C
ATOM   2117  CH2 TRP A 150      34.264  80.146  50.039  1.00 -0.03           C
ATOM   2118  H   TRP A 150      32.628  85.185  44.878  1.00 -0.03           H
ATOM   2119  HA  TRP A 150      34.059  83.274  43.234  1.00 -0.03           H
ATOM   2120  HB2 TRP A 150      33.794  81.394  44.297  1.00 -0.03           H
ATOM   2121  HB3 TRP A 150      34.808  82.500  45.310  1.00 -0.03           H
ATOM   2122  HD1 TRP A 150      30.977  82.336  45.964  1.00 -0.03           H
ATOM   2123  HE1 TRP A 150      30.634  81.554  48.388  1.00 -0.03           H
ATOM   2124  HE3 TRP A 150      35.736  81.096  47.102  1.00 -0.03           H
ATOM   2125  HZ2 TRP A 150      32.214  80.412  50.580  1.00 -0.03           H
ATOM   2126  HZ3 TRP A 150      36.274  79.994  49.233  1.00 -0.03           H
ATOM   2127  HH2 TRP A 150      34.554  79.703  50.980  1.00 -0.03           H
ATOM   2128  N   ALA A 151      31.841  82.304  42.193  1.00 -0.08           N
ATOM   2129  CA  ALA A 151      30.533  81.752  41.730  1.00 -0.08           C
ATOM   2130  C   ALA A 151      30.693  80.274  41.741  1.00 -0.08           C
ATOM   2131  O   ALA A 151      31.302  79.650  40.907  1.00 -0.08           O
ATOM   2132  CB  ALA A 151      30.240  82.366  40.405  1.00 -0.08           C
ATOM   2133  H   ALA A 151      32.686  81.836  41.896  1.00 -0.08           H
ATOM   2134  HA  ALA A 151      29.846  82.132  42.487  1.00 -0.08           H
ATOM   2135  HB1 ALA A 151      30.287  83.447  40.543  1.00 -0.08           H
ATOM   2136  HB2 ALA A 151      30.830  82.022  39.556  1.00 -0.08           H
ATOM   2137  HB3 ALA A 151      29.208  82.250  40.073  1.00 -0.08           H
ATOM   2138  N   ILE A 152      30.033  79.664  42.701  1.00 -0.23           N
ATOM   2139  CA  ILE A 152      30.182  78.250  43.089  1.00 -0.23           C
ATOM   2140  C   ILE A 152      29.211  77.437  42.308  1.00 -0.23           C
ATOM   2141  O   ILE A 152      28.073  77.239  42.712  1.00 -0.23           O
ATOM   2142  CB  ILE A 152      30.286  78.081  44.609  1.00 -0.23           C
ATOM   2143  CG1 ILE A 152      31.717  78.495  45.076  1.00 -0.23           C
ATOM   2144  CG2 ILE A 152      30.101  76.567  44.919  1.00 -0.23           C
ATOM   2145  CD1 ILE A 152      32.024  78.431  46.608  1.00 -0.23           C
ATOM   2146  H   ILE A 152      29.453  80.253  43.282  1.00 -0.23           H
ATOM   2147  HA  ILE A 152      31.202  77.959  42.836  1.00 -0.23           H
ATOM   2148  HB  ILE A 152      29.506  78.622  45.144  1.00 -0.23           H
ATOM   2149 HG12 ILE A 152      32.455  77.891  44.547  1.00 -0.23           H
ATOM   2150 HG13 ILE A 152      32.061  79.463  44.712  1.00 -0.23           H
ATOM   2151 HG21 ILE A 152      29.157  76.186  44.531  1.00 -0.23           H
ATOM   2152 HG22 ILE A 152      30.915  76.070  44.390  1.00 -0.23           H
ATOM   2153 HG23 ILE A 152      30.157  76.321  45.979  1.00 -0.23           H
ATOM   2154 HD11 ILE A 152      32.006  77.389  46.929  1.00 -0.23           H
ATOM   2155 HD12 ILE A 152      33.037  78.823  46.693  1.00 -0.23           H
ATOM   2156 HD13 ILE A 152      31.311  79.045  47.157  1.00 -0.23           H
ATOM   2157  N   GLU A 153      29.589  77.083  41.099  1.00  0.70           N
ATOM   2158  CA  GLU A 153      28.769  76.299  40.135  1.00  0.70           C
ATOM   2159  C   GLU A 153      27.429  76.928  39.672  1.00  0.70           C
ATOM   2160  O   GLU A 153      26.667  76.278  38.921  1.00  0.70           O
ATOM   2161  CB  GLU A 153      28.476  74.849  40.579  1.00  0.70           C
ATOM   2162  CG  GLU A 153      29.867  74.169  40.890  1.00  0.70           C
ATOM   2163  CD  GLU A 153      29.797  72.647  41.209  1.00  0.70           C
ATOM   2164  OE1 GLU A 153      28.701  72.107  41.306  1.00  0.70           O
ATOM   2165  OE2 GLU A 153      30.877  72.028  41.375  1.00  0.70           O
ATOM   2166  H   GLU A 153      30.487  77.417  40.780  1.00  0.70           H
ATOM   2167  HA  GLU A 153      29.347  76.279  39.211  1.00  0.70           H
ATOM   2168  HB2 GLU A 153      27.803  74.760  41.432  1.00  0.70           H
ATOM   2169  HB3 GLU A 153      28.063  74.286  39.742  1.00  0.70           H
ATOM   2170  HG2 GLU A 153      30.494  74.326  40.012  1.00  0.70           H
ATOM   2171  HG3 GLU A 153      30.314  74.632  41.770  1.00  0.70           H
ATOM   2172  N   SER A 154      27.147  78.153  40.001  1.00 -0.22           N
ATOM   2173  CA  SER A 154      25.900  78.859  39.810  1.00 -0.22           C
ATOM   2174  C   SER A 154      25.942  79.608  38.414  1.00 -0.22           C
ATOM   2175  O   SER A 154      24.893  80.016  37.866  1.00 -0.22           O
ATOM   2176  CB  SER A 154      25.656  79.798  41.031  1.00 -0.22           C
ATOM   2177  OG  SER A 154      26.857  80.562  41.184  1.00 -0.22           O
ATOM   2178  H   SER A 154      27.856  78.656  40.516  1.00 -0.22           H
ATOM   2179  HA  SER A 154      25.143  78.076  39.781  1.00 -0.22           H
ATOM   2180  HB2 SER A 154      24.818  80.453  40.794  1.00 -0.22           H
ATOM   2181  HB3 SER A 154      25.550  79.189  41.929  1.00 -0.22           H
ATOM   2182  HG  SER A 154      26.798  81.104  41.974  1.00 -0.22           H
ATOM   2183  N   LEU A 155      27.195  79.879  37.870  1.00 -0.13           N
ATOM   2184  CA  LEU A 155      27.358  80.666  36.631  1.00 -0.13           C
ATOM   2185  C   LEU A 155      26.743  80.119  35.339  1.00 -0.13           C
ATOM   2186  O   LEU A 155      26.448  80.911  34.511  1.00 -0.13           O
ATOM   2187  CB  LEU A 155      28.903  81.051  36.663  1.00 -0.13           C
ATOM   2188  CG  LEU A 155      29.332  82.087  35.534  1.00 -0.13           C
ATOM   2189  CD1 LEU A 155      28.625  83.476  35.629  1.00 -0.13           C
ATOM   2190  CD2 LEU A 155      30.845  82.358  35.488  1.00 -0.13           C
ATOM   2191  H   LEU A 155      28.058  79.551  38.278  1.00 -0.13           H
ATOM   2192  HA  LEU A 155      26.841  81.604  36.830  1.00 -0.13           H
ATOM   2193  HB2 LEU A 155      29.196  81.467  37.627  1.00 -0.13           H
ATOM   2194  HB3 LEU A 155      29.528  80.197  36.403  1.00 -0.13           H
ATOM   2195  HG  LEU A 155      29.071  81.567  34.613  1.00 -0.13           H
ATOM   2196 HD11 LEU A 155      28.709  83.948  34.650  1.00 -0.13           H
ATOM   2197 HD12 LEU A 155      27.588  83.215  35.841  1.00 -0.13           H
ATOM   2198 HD13 LEU A 155      29.145  84.055  36.391  1.00 -0.13           H
ATOM   2199 HD21 LEU A 155      31.026  83.151  34.763  1.00 -0.13           H
ATOM   2200 HD22 LEU A 155      31.257  82.642  36.457  1.00 -0.13           H
ATOM   2201 HD23 LEU A 155      31.330  81.439  35.160  1.00 -0.13           H
ATOM   2202  N   CYS A 156      26.514  78.863  35.341  1.00 -0.90           N
ATOM   2203  CA  CYS A 156      25.625  78.058  34.436  1.00 -0.90           C
ATOM   2204  C   CYS A 156      24.284  78.749  34.111  1.00 -0.90           C
ATOM   2205  O   CYS A 156      23.820  78.720  32.964  1.00 -0.90           O
ATOM   2206  CB  CYS A 156      25.473  76.623  35.085  1.00 -0.90           C
ATOM   2207  SG  CYS A 156      24.474  76.824  36.586  1.00 -0.90           S
ATOM   2208  H   CYS A 156      26.970  78.327  36.066  1.00 -0.90           H
ATOM   2209  HA  CYS A 156      26.059  77.879  33.452  1.00 -0.90           H
ATOM   2210  HB2 CYS A 156      24.997  75.873  34.454  1.00 -0.90           H
ATOM   2211  HB3 CYS A 156      26.442  76.226  35.386  1.00 -0.90           H
ATOM   2212  HG  CYS A 156      24.867  75.900  37.467  1.00 -0.90           H
ATOM   2213  N   HID A 157      23.602  79.315  35.060  1.00  0.01           N
ATOM   2214  CA  HID A 157      22.328  80.049  34.961  1.00  0.01           C
ATOM   2215  C   HID A 157      22.435  81.439  34.416  1.00  0.01           C
ATOM   2216  O   HID A 157      21.339  81.920  34.209  1.00  0.01           O
ATOM   2217  CB  HID A 157      21.633  80.184  36.356  1.00  0.01           C
ATOM   2218  CG  HID A 157      21.155  78.869  36.869  1.00  0.01           C
ATOM   2219  CD2 HID A 157      21.497  78.297  38.040  1.00  0.01           C
ATOM   2220  ND1 HID A 157      20.019  78.183  36.413  1.00  0.01           N
ATOM   2221  CE1 HID A 157      19.777  77.177  37.301  1.00  0.01           C
ATOM   2222  NE2 HID A 157      20.611  77.259  38.312  1.00  0.01           N
ATOM   2223  H   HID A 157      23.891  79.183  36.019  1.00  0.01           H
ATOM   2224  HA  HID A 157      21.634  79.441  34.381  1.00  0.01           H
ATOM   2225  HB2 HID A 157      22.346  80.669  37.022  1.00  0.01           H
ATOM   2226  HB3 HID A 157      20.800  80.883  36.427  1.00  0.01           H
ATOM   2227  HD1 HID A 157      19.326  78.446  35.727  1.00  0.01           H
ATOM   2228  HD2 HID A 157      22.261  78.725  38.673  1.00  0.01           H
ATOM   2229  HE1 HID A 157      18.948  76.487  37.244  1.00  0.01           H
ATOM   2230  N   MET A 158      23.619  82.018  34.215  1.00 -0.01           N
ATOM   2231  CA  MET A 158      23.747  83.478  34.076  1.00 -0.01           C
ATOM   2232  C   MET A 158      24.254  83.901  32.675  1.00 -0.01           C
ATOM   2233  O   MET A 158      24.930  83.195  31.913  1.00 -0.01           O
ATOM   2234  CB  MET A 158      24.736  84.050  35.121  1.00 -0.01           C
ATOM   2235  CG  MET A 158      24.551  83.492  36.549  1.00 -0.01           C
ATOM   2236  SD  MET A 158      25.377  84.517  37.731  1.00 -0.01           S
ATOM   2237  CE  MET A 158      25.289  83.625  39.336  1.00 -0.01           C
ATOM   2238  H   MET A 158      24.422  81.433  34.398  1.00 -0.01           H
ATOM   2239  HA  MET A 158      22.819  83.920  34.441  1.00 -0.01           H
ATOM   2240  HB2 MET A 158      25.725  83.833  34.718  1.00 -0.01           H
ATOM   2241  HB3 MET A 158      24.657  85.137  35.091  1.00 -0.01           H
ATOM   2242  HG2 MET A 158      23.497  83.653  36.775  1.00 -0.01           H
ATOM   2243  HG3 MET A 158      24.905  82.462  36.577  1.00 -0.01           H
ATOM   2244  HE1 MET A 158      26.334  83.597  39.645  1.00 -0.01           H
ATOM   2245  HE2 MET A 158      24.686  84.147  40.079  1.00 -0.01           H
ATOM   2246  HE3 MET A 158      24.877  82.634  39.144  1.00 -0.01           H
ATOM   2247  N   ASP A 159      23.981  85.197  32.288  1.00  0.00           N
ATOM   2248  CA  ASP A 159      24.677  85.978  31.263  1.00  0.00           C
ATOM   2249  C   ASP A 159      26.084  86.347  31.658  1.00  0.00           C
ATOM   2250  O   ASP A 159      26.255  87.361  32.380  1.00  0.00           O
ATOM   2251  CB  ASP A 159      23.788  87.103  30.674  1.00  0.00           C
ATOM   2252  CG  ASP A 159      24.250  87.766  29.412  1.00  0.00           C
ATOM   2253  OD1 ASP A 159      23.413  88.644  28.915  1.00  0.00           O
ATOM   2254  OD2 ASP A 159      25.420  87.704  29.038  1.00  0.00           O
ATOM   2255  H   ASP A 159      23.338  85.762  32.825  1.00  0.00           H
ATOM   2256  HA  ASP A 159      24.940  85.290  30.459  1.00  0.00           H
ATOM   2257  HB2 ASP A 159      22.772  86.721  30.570  1.00  0.00           H
ATOM   2258  HB3 ASP A 159      23.693  87.917  31.394  1.00  0.00           H
ATOM   2259  N   ARG A 160      27.056  85.584  31.229  1.00  0.01           N
ATOM   2260  CA  ARG A 160      28.443  85.720  31.651  1.00  0.01           C
ATOM   2261  C   ARG A 160      29.076  87.128  31.472  1.00  0.01           C
ATOM   2262  O   ARG A 160      29.751  87.586  32.392  1.00  0.01           O
ATOM   2263  CB  ARG A 160      29.454  84.662  31.025  1.00  0.01           C
ATOM   2264  CG  ARG A 160      29.212  83.150  31.291  1.00  0.01           C
ATOM   2265  CD  ARG A 160      27.831  82.561  31.222  1.00  0.01           C
ATOM   2266  NE  ARG A 160      28.053  81.152  31.238  1.00  0.01           N
ATOM   2267  CZ  ARG A 160      27.133  80.205  31.464  1.00  0.01           C
ATOM   2268  NH1 ARG A 160      25.888  80.463  31.417  1.00  0.01           N
ATOM   2269  NH2 ARG A 160      27.479  78.952  31.495  1.00  0.01           N
ATOM   2270  H   ARG A 160      26.849  84.754  30.693  1.00  0.01           H
ATOM   2271  HA  ARG A 160      28.456  85.544  32.727  1.00  0.01           H
ATOM   2272  HB2 ARG A 160      29.405  84.749  29.939  1.00  0.01           H
ATOM   2273  HB3 ARG A 160      30.481  84.883  31.312  1.00  0.01           H
ATOM   2274  HG2 ARG A 160      29.803  82.648  30.525  1.00  0.01           H
ATOM   2275  HG3 ARG A 160      29.701  82.856  32.219  1.00  0.01           H
ATOM   2276  HD2 ARG A 160      27.258  82.866  32.097  1.00  0.01           H
ATOM   2277  HD3 ARG A 160      27.314  82.840  30.304  1.00  0.01           H
ATOM   2278  HE  ARG A 160      28.981  80.763  31.323  1.00  0.01           H
ATOM   2279 HH11 ARG A 160      25.538  81.384  31.194  1.00  0.01           H
ATOM   2280 HH12 ARG A 160      25.254  79.805  31.847  1.00  0.01           H
ATOM   2281 HH21 ARG A 160      28.439  78.666  31.624  1.00  0.01           H
ATOM   2282 HH22 ARG A 160      26.767  78.248  31.360  1.00  0.01           H
ATOM   2283  N   ALA A 161      28.741  87.819  30.364  1.00  0.00           N
ATOM   2284  CA  ALA A 161      29.286  89.108  30.204  1.00  0.00           C
ATOM   2285  C   ALA A 161      28.627  90.203  31.141  1.00  0.00           C
ATOM   2286  O   ALA A 161      29.216  91.286  31.338  1.00  0.00           O
ATOM   2287  CB  ALA A 161      29.023  89.536  28.731  1.00  0.00           C
ATOM   2288  H   ALA A 161      28.250  87.337  29.626  1.00  0.00           H
ATOM   2289  HA  ALA A 161      30.342  89.191  30.460  1.00  0.00           H
ATOM   2290  HB1 ALA A 161      29.683  88.877  28.166  1.00  0.00           H
ATOM   2291  HB2 ALA A 161      28.006  89.281  28.433  1.00  0.00           H
ATOM   2292  HB3 ALA A 161      29.282  90.585  28.584  1.00  0.00           H
ATOM   2293  N   LYS A 162      27.561  89.978  31.821  1.00  0.01           N
ATOM   2294  CA  LYS A 162      26.932  90.921  32.806  1.00  0.01           C
ATOM   2295  C   LYS A 162      27.288  90.593  34.251  1.00  0.01           C
ATOM   2296  O   LYS A 162      27.491  91.454  35.081  1.00  0.01           O
ATOM   2297  CB  LYS A 162      25.377  90.931  32.604  1.00  0.01           C
ATOM   2298  CG  LYS A 162      24.990  91.390  31.248  1.00  0.01           C
ATOM   2299  CD  LYS A 162      23.415  91.342  31.141  1.00  0.01           C
ATOM   2300  CE  LYS A 162      22.854  92.035  29.790  1.00  0.01           C
ATOM   2301  NZ  LYS A 162      23.588  91.387  28.632  1.00  0.01           N
ATOM   2302  H   LYS A 162      26.936  89.267  31.470  1.00  0.01           H
ATOM   2303  HA  LYS A 162      27.208  91.948  32.568  1.00  0.01           H
ATOM   2304  HB2 LYS A 162      24.887  89.974  32.782  1.00  0.01           H
ATOM   2305  HB3 LYS A 162      24.935  91.642  33.301  1.00  0.01           H
ATOM   2306  HG2 LYS A 162      25.250  92.428  31.037  1.00  0.01           H
ATOM   2307  HG3 LYS A 162      25.334  90.699  30.479  1.00  0.01           H
ATOM   2308  HD2 LYS A 162      23.061  90.314  31.209  1.00  0.01           H
ATOM   2309  HD3 LYS A 162      22.940  91.884  31.960  1.00  0.01           H
ATOM   2310  HE2 LYS A 162      21.783  91.854  29.699  1.00  0.01           H
ATOM   2311  HE3 LYS A 162      23.051  93.107  29.819  1.00  0.01           H
ATOM   2312  HZ1 LYS A 162      23.211  91.688  27.744  1.00  0.01           H
ATOM   2313  HZ2 LYS A 162      24.570  91.572  28.776  1.00  0.01           H
ATOM   2314  HZ3 LYS A 162      23.512  90.381  28.573  1.00  0.01           H
ATOM   2315  N   ALA A 163      27.255  89.279  34.517  1.00  0.01           N
ATOM   2316  CA  ALA A 163      27.754  88.791  35.786  1.00  0.01           C
ATOM   2317  C   ALA A 163      29.180  89.141  35.926  1.00  0.01           C
ATOM   2318  O   ALA A 163      29.477  89.568  37.040  1.00  0.01           O
ATOM   2319  CB  ALA A 163      27.589  87.250  35.777  1.00  0.01           C
ATOM   2320  H   ALA A 163      26.977  88.612  33.811  1.00  0.01           H
ATOM   2321  HA  ALA A 163      27.239  89.309  36.595  1.00  0.01           H
ATOM   2322  HB1 ALA A 163      26.584  86.966  35.466  1.00  0.01           H
ATOM   2323  HB2 ALA A 163      28.224  86.885  34.970  1.00  0.01           H
ATOM   2324  HB3 ALA A 163      27.870  86.708  36.680  1.00  0.01           H
ATOM   2325  N   LEU A 164      30.072  88.882  34.974  1.00  0.00           N
ATOM   2326  CA  LEU A 164      31.495  89.312  35.179  1.00  0.00           C
ATOM   2327  C   LEU A 164      31.643  90.805  35.334  1.00  0.00           C
ATOM   2328  O   LEU A 164      32.455  91.341  36.046  1.00  0.00           O
ATOM   2329  CB  LEU A 164      32.387  88.677  34.094  1.00  0.00           C
ATOM   2330  CG  LEU A 164      32.566  87.149  33.987  1.00  0.00           C
ATOM   2331  CD1 LEU A 164      33.623  86.922  32.918  1.00  0.00           C
ATOM   2332  CD2 LEU A 164      32.924  86.467  35.269  1.00  0.00           C
ATOM   2333  H   LEU A 164      29.714  88.411  34.155  1.00  0.00           H
ATOM   2334  HA  LEU A 164      31.798  88.988  36.175  1.00  0.00           H
ATOM   2335  HB2 LEU A 164      32.193  89.076  33.099  1.00  0.00           H
ATOM   2336  HB3 LEU A 164      33.410  89.034  34.212  1.00  0.00           H
ATOM   2337  HG  LEU A 164      31.649  86.724  33.579  1.00  0.00           H
ATOM   2338 HD11 LEU A 164      33.226  87.417  32.031  1.00  0.00           H
ATOM   2339 HD12 LEU A 164      34.566  87.424  33.132  1.00  0.00           H
ATOM   2340 HD13 LEU A 164      33.713  85.848  32.755  1.00  0.00           H
ATOM   2341 HD21 LEU A 164      31.972  86.432  35.799  1.00  0.00           H
ATOM   2342 HD22 LEU A 164      33.149  85.421  35.059  1.00  0.00           H
ATOM   2343 HD23 LEU A 164      33.827  86.860  35.735  1.00  0.00           H
ATOM   2344  N   GLY A 165      31.017  91.571  34.485  1.00  0.00           N
ATOM   2345  CA  GLY A 165      31.143  92.995  34.602  1.00  0.00           C
ATOM   2346  C   GLY A 165      30.750  93.632  35.905  1.00  0.00           C
ATOM   2347  O   GLY A 165      31.325  94.585  36.404  1.00  0.00           O
ATOM   2348  H   GLY A 165      30.244  91.184  33.963  1.00  0.00           H
ATOM   2349  HA2 GLY A 165      32.189  93.257  34.445  1.00  0.00           H
ATOM   2350  HA3 GLY A 165      30.647  93.486  33.765  1.00  0.00           H
ATOM   2351  N   GLU A 166      29.704  93.119  36.569  1.00  0.00           N
ATOM   2352  CA  GLU A 166      29.373  93.574  37.951  1.00  0.00           C
ATOM   2353  C   GLU A 166      30.317  93.117  39.019  1.00  0.00           C
ATOM   2354  O   GLU A 166      30.606  93.910  39.865  1.00  0.00           O
ATOM   2355  CB  GLU A 166      27.940  93.120  38.376  1.00  0.00           C
ATOM   2356  CG  GLU A 166      26.835  93.888  37.611  1.00  0.00           C
ATOM   2357  CD  GLU A 166      26.857  95.359  38.126  1.00  0.00           C
ATOM   2358  OE1 GLU A 166      27.630  96.162  37.498  1.00  0.00           O
ATOM   2359  OE2 GLU A 166      26.312  95.757  39.137  1.00  0.00           O
ATOM   2360  H   GLU A 166      29.137  92.452  36.065  1.00  0.00           H
ATOM   2361  HA  GLU A 166      29.364  94.664  37.937  1.00  0.00           H
ATOM   2362  HB2 GLU A 166      27.857  92.044  38.228  1.00  0.00           H
ATOM   2363  HB3 GLU A 166      27.733  93.328  39.425  1.00  0.00           H
ATOM   2364  HG2 GLU A 166      26.995  93.929  36.533  1.00  0.00           H
ATOM   2365  HG3 GLU A 166      25.851  93.451  37.786  1.00  0.00           H
ATOM   2366  N   ALA A 167      30.889  91.912  38.831  1.00  0.00           N
ATOM   2367  CA  ALA A 167      31.878  91.359  39.749  1.00  0.00           C
ATOM   2368  C   ALA A 167      33.058  92.292  39.683  1.00  0.00           C
ATOM   2369  O   ALA A 167      33.374  92.809  40.718  1.00  0.00           O
ATOM   2370  CB  ALA A 167      32.225  89.970  39.458  1.00  0.00           C
ATOM   2371  H   ALA A 167      30.612  91.412  37.999  1.00  0.00           H
ATOM   2372  HA  ALA A 167      31.411  91.414  40.733  1.00  0.00           H
ATOM   2373  HB1 ALA A 167      32.707  89.864  38.486  1.00  0.00           H
ATOM   2374  HB2 ALA A 167      32.917  89.656  40.238  1.00  0.00           H
ATOM   2375  HB3 ALA A 167      31.345  89.347  39.616  1.00  0.00           H
ATOM   2376  N   TRP A 168      33.550  92.586  38.505  1.00  0.00           N
ATOM   2377  CA  TRP A 168      34.532  93.651  38.221  1.00  0.00           C
ATOM   2378  C   TRP A 168      34.255  95.001  38.890  1.00  0.00           C
ATOM   2379  O   TRP A 168      35.094  95.612  39.510  1.00  0.00           O
ATOM   2380  CB  TRP A 168      34.884  93.800  36.700  1.00  0.00           C
ATOM   2381  CG  TRP A 168      36.275  94.229  36.389  1.00  0.00           C
ATOM   2382  CD1 TRP A 168      37.202  93.304  35.971  1.00  0.00           C
ATOM   2383  CD2 TRP A 168      36.919  95.539  36.295  1.00  0.00           C
ATOM   2384  CE2 TRP A 168      38.230  95.383  35.754  1.00  0.00           C
ATOM   2385  CE3 TRP A 168      36.512  96.873  36.701  1.00  0.00           C
ATOM   2386  NE1 TRP A 168      38.381  94.014  35.587  1.00  0.00           N
ATOM   2387  CZ2 TRP A 168      39.065  96.489  35.536  1.00  0.00           C
ATOM   2388  CZ3 TRP A 168      37.327  97.907  36.466  1.00  0.00           C
ATOM   2389  CH2 TRP A 168      38.567  97.776  35.869  1.00  0.00           C
ATOM   2390  H   TRP A 168      33.318  92.008  37.710  1.00  0.00           H
ATOM   2391  HA  TRP A 168      35.389  93.261  38.770  1.00  0.00           H
ATOM   2392  HB2 TRP A 168      34.696  92.877  36.151  1.00  0.00           H
ATOM   2393  HB3 TRP A 168      34.135  94.412  36.199  1.00  0.00           H
ATOM   2394  HD1 TRP A 168      37.038  92.247  35.827  1.00  0.00           H
ATOM   2395  HE1 TRP A 168      39.163  93.523  35.176  1.00  0.00           H
ATOM   2396  HE3 TRP A 168      35.539  97.039  37.140  1.00  0.00           H
ATOM   2397  HZ2 TRP A 168      40.050  96.496  35.093  1.00  0.00           H
ATOM   2398  HZ3 TRP A 168      36.964  98.884  36.750  1.00  0.00           H
ATOM   2399  HH2 TRP A 168      39.189  98.604  35.562  1.00  0.00           H
ATOM   2400  N   ARG A 169      33.037  95.410  38.791  1.00  0.00           N
ATOM   2401  CA  ARG A 169      32.601  96.665  39.510  1.00  0.00           C
ATOM   2402  C   ARG A 169      32.799  96.657  40.999  1.00  0.00           C
ATOM   2403  O   ARG A 169      33.397  97.631  41.512  1.00  0.00           O
ATOM   2404  CB  ARG A 169      31.140  96.954  39.096  1.00  0.00           C
ATOM   2405  CG  ARG A 169      30.875  98.474  39.150  1.00  0.00           C
ATOM   2406  CD  ARG A 169      29.377  98.786  38.846  1.00  0.00           C
ATOM   2407  NE  ARG A 169      28.522  97.990  39.693  1.00  0.00           N
ATOM   2408  CZ  ARG A 169      28.159  97.972  40.973  1.00  0.00           C
ATOM   2409  NH1 ARG A 169      28.629  98.810  41.863  1.00  0.00           N
ATOM   2410  NH2 ARG A 169      27.363  97.109  41.342  1.00  0.00           N
ATOM   2411  H   ARG A 169      32.419  94.909  38.169  1.00  0.00           H
ATOM   2412  HA  ARG A 169      33.210  97.460  39.080  1.00  0.00           H
ATOM   2413  HB2 ARG A 169      31.015  96.713  38.041  1.00  0.00           H
ATOM   2414  HB3 ARG A 169      30.421  96.515  39.788  1.00  0.00           H
ATOM   2415  HG2 ARG A 169      31.045  98.934  40.123  1.00  0.00           H
ATOM   2416  HG3 ARG A 169      31.513  98.929  38.392  1.00  0.00           H
ATOM   2417  HD2 ARG A 169      29.251  99.858  38.996  1.00  0.00           H
ATOM   2418  HD3 ARG A 169      29.198  98.582  37.790  1.00  0.00           H
ATOM   2419  HE  ARG A 169      27.998  97.326  39.141  1.00  0.00           H
ATOM   2420 HH11 ARG A 169      29.236  99.551  41.542  1.00  0.00           H
ATOM   2421 HH12 ARG A 169      28.223  98.785  42.787  1.00  0.00           H
ATOM   2422 HH21 ARG A 169      26.875  96.574  40.637  1.00  0.00           H
ATOM   2423 HH22 ARG A 169      26.931  97.079  42.255  1.00  0.00           H
ATOM   2424  N   VAL A 170      32.247  95.708  41.747  1.00  0.00           N
ATOM   2425  CA  VAL A 170      32.208  95.715  43.170  1.00  0.00           C
ATOM   2426  C   VAL A 170      33.447  95.064  43.836  1.00  0.00           C
ATOM   2427  O   VAL A 170      33.631  95.222  45.032  1.00  0.00           O
ATOM   2428  CB  VAL A 170      30.960  95.047  43.810  1.00  0.00           C
ATOM   2429  CG1 VAL A 170      29.625  95.665  43.334  1.00  0.00           C
ATOM   2430  CG2 VAL A 170      30.939  93.497  43.585  1.00  0.00           C
ATOM   2431  H   VAL A 170      31.714  95.004  41.256  1.00  0.00           H
ATOM   2432  HA  VAL A 170      32.189  96.752  43.503  1.00  0.00           H
ATOM   2433  HB  VAL A 170      30.929  95.156  44.894  1.00  0.00           H
ATOM   2434 HG11 VAL A 170      29.526  95.634  42.249  1.00  0.00           H
ATOM   2435 HG12 VAL A 170      28.713  95.200  43.710  1.00  0.00           H
ATOM   2436 HG13 VAL A 170      29.768  96.703  43.634  1.00  0.00           H
ATOM   2437 HG21 VAL A 170      31.924  93.049  43.721  1.00  0.00           H
ATOM   2438 HG22 VAL A 170      30.082  93.045  44.083  1.00  0.00           H
ATOM   2439 HG23 VAL A 170      30.832  93.338  42.512  1.00  0.00           H
ATOM   2440  N   LEU A 171      34.297  94.355  43.055  1.00  0.00           N
ATOM   2441  CA  LEU A 171      35.709  94.014  43.368  1.00  0.00           C
ATOM   2442  C   LEU A 171      36.770  95.125  43.556  1.00  0.00           C
ATOM   2443  O   LEU A 171      36.756  95.995  42.679  1.00  0.00           O
ATOM   2444  CB  LEU A 171      36.273  92.938  42.397  1.00  0.00           C
ATOM   2445  CG  LEU A 171      35.711  91.565  42.544  1.00  0.00           C
ATOM   2446  CD1 LEU A 171      36.184  90.633  41.409  1.00  0.00           C
ATOM   2447  CD2 LEU A 171      36.268  90.872  43.778  1.00  0.00           C
ATOM   2448  H   LEU A 171      33.913  93.970  42.205  1.00  0.00           H
ATOM   2449  HA  LEU A 171      35.685  93.556  44.357  1.00  0.00           H
ATOM   2450  HB2 LEU A 171      36.049  93.229  41.371  1.00  0.00           H
ATOM   2451  HB3 LEU A 171      37.340  92.860  42.607  1.00  0.00           H
ATOM   2452  HG  LEU A 171      34.634  91.731  42.566  1.00  0.00           H
ATOM   2453 HD11 LEU A 171      36.077  91.168  40.465  1.00  0.00           H
ATOM   2454 HD12 LEU A 171      37.262  90.478  41.450  1.00  0.00           H
ATOM   2455 HD13 LEU A 171      35.763  89.629  41.461  1.00  0.00           H
ATOM   2456 HD21 LEU A 171      36.114  91.477  44.672  1.00  0.00           H
ATOM   2457 HD22 LEU A 171      35.716  89.935  43.857  1.00  0.00           H
ATOM   2458 HD23 LEU A 171      37.352  90.757  43.791  1.00  0.00           H
ATOM   2459  N   LYS A 172      37.538  95.115  44.661  1.00  0.00           N
ATOM   2460  CA  LYS A 172      38.716  96.031  44.677  1.00  0.00           C
ATOM   2461  C   LYS A 172      39.692  95.654  43.540  1.00  0.00           C
ATOM   2462  O   LYS A 172      39.776  94.493  43.109  1.00  0.00           O
ATOM   2463  CB  LYS A 172      39.362  96.024  46.067  1.00  0.00           C
ATOM   2464  CG  LYS A 172      38.541  96.670  47.179  1.00  0.00           C
ATOM   2465  CD  LYS A 172      39.346  97.111  48.375  1.00  0.00           C
ATOM   2466  CE  LYS A 172      38.480  97.200  49.673  1.00  0.00           C
ATOM   2467  NZ  LYS A 172      37.533  98.280  49.385  1.00  0.00           N
ATOM   2468  H   LYS A 172      37.291  94.489  45.414  1.00  0.00           H
ATOM   2469  HA  LYS A 172      38.313  97.033  44.535  1.00  0.00           H
ATOM   2470  HB2 LYS A 172      39.553  95.012  46.423  1.00  0.00           H
ATOM   2471  HB3 LYS A 172      40.347  96.473  45.941  1.00  0.00           H
ATOM   2472  HG2 LYS A 172      37.977  97.491  46.737  1.00  0.00           H
ATOM   2473  HG3 LYS A 172      37.804  95.888  47.365  1.00  0.00           H
ATOM   2474  HD2 LYS A 172      40.097  96.345  48.569  1.00  0.00           H
ATOM   2475  HD3 LYS A 172      39.801  98.072  48.134  1.00  0.00           H
ATOM   2476  HE2 LYS A 172      37.988  96.241  49.836  1.00  0.00           H
ATOM   2477  HE3 LYS A 172      39.058  97.450  50.563  1.00  0.00           H
ATOM   2478  HZ1 LYS A 172      36.832  98.022  48.704  1.00  0.00           H
ATOM   2479  HZ2 LYS A 172      36.894  98.414  50.155  1.00  0.00           H
ATOM   2480  HZ3 LYS A 172      37.940  99.157  49.094  1.00  0.00           H
ATOM   2481  N   PRO A 173      40.536  96.583  43.067  1.00  0.00           N
ATOM   2482  CA  PRO A 173      41.636  96.315  42.054  1.00  0.00           C
ATOM   2483  C   PRO A 173      42.544  95.239  42.669  1.00  0.00           C
ATOM   2484  O   PRO A 173      42.811  95.293  43.876  1.00  0.00           O
ATOM   2485  CB  PRO A 173      42.423  97.622  41.842  1.00  0.00           C
ATOM   2486  CG  PRO A 173      42.216  98.361  43.204  1.00  0.00           C
ATOM   2487  CD  PRO A 173      40.773  97.951  43.519  1.00  0.00           C
ATOM   2488  HA  PRO A 173      41.287  95.980  41.077  1.00  0.00           H
ATOM   2489  HB2 PRO A 173      43.471  97.378  41.666  1.00  0.00           H
ATOM   2490  HB3 PRO A 173      41.939  98.044  40.962  1.00  0.00           H
ATOM   2491  HG2 PRO A 173      42.939  97.902  43.878  1.00  0.00           H
ATOM   2492  HG3 PRO A 173      42.285  99.442  43.084  1.00  0.00           H
ATOM   2493  HD2 PRO A 173      40.598  97.988  44.594  1.00  0.00           H
ATOM   2494  HD3 PRO A 173      40.048  98.632  43.073  1.00  0.00           H
ATOM   2495  N   GLY A 174      42.999  94.297  41.852  1.00  0.00           N
ATOM   2496  CA  GLY A 174      43.615  93.104  42.318  1.00  0.00           C
ATOM   2497  C   GLY A 174      42.645  92.059  42.840  1.00  0.00           C
ATOM   2498  O   GLY A 174      43.139  91.002  43.226  1.00  0.00           O
ATOM   2499  H   GLY A 174      42.630  94.335  40.913  1.00  0.00           H
ATOM   2500  HA2 GLY A 174      44.278  92.603  41.613  1.00  0.00           H
ATOM   2501  HA3 GLY A 174      44.268  93.407  43.137  1.00  0.00           H
ATOM   2502  N   GLY A 175      41.319  92.235  42.860  1.00  0.00           N
ATOM   2503  CA  GLY A 175      40.315  91.269  43.274  1.00  0.00           C
ATOM   2504  C   GLY A 175      40.457  89.916  42.550  1.00  0.00           C
ATOM   2505  O   GLY A 175      40.239  89.719  41.317  1.00  0.00           O
ATOM   2506  H   GLY A 175      40.965  93.171  42.720  1.00  0.00           H
ATOM   2507  HA2 GLY A 175      40.461  91.198  44.352  1.00  0.00           H
ATOM   2508  HA3 GLY A 175      39.334  91.719  43.121  1.00  0.00           H
ATOM   2509  N   ASP A 176      40.716  88.946  43.335  1.00  0.00           N
ATOM   2510  CA  ASP A 176      40.493  87.496  42.944  1.00  0.00           C
ATOM   2511  C   ASP A 176      38.979  87.134  42.777  1.00  0.00           C
ATOM   2512  O   ASP A 176      38.174  87.547  43.586  1.00  0.00           O
ATOM   2513  CB  ASP A 176      41.225  86.569  43.984  1.00  0.00           C
ATOM   2514  CG  ASP A 176      42.456  87.058  44.872  1.00  0.00           C
ATOM   2515  OD1 ASP A 176      42.180  87.732  45.918  1.00  0.00           O
ATOM   2516  OD2 ASP A 176      43.587  86.746  44.526  1.00  0.00           O
ATOM   2517  H   ASP A 176      41.039  89.134  44.273  1.00  0.00           H
ATOM   2518  HA  ASP A 176      41.091  87.340  42.046  1.00  0.00           H
ATOM   2519  HB2 ASP A 176      40.495  86.102  44.645  1.00  0.00           H
ATOM   2520  HB3 ASP A 176      41.466  85.707  43.362  1.00  0.00           H
ATOM   2521  N   LEU A 177      38.637  86.316  41.739  1.00  0.00           N
ATOM   2522  CA  LEU A 177      37.312  85.805  41.405  1.00  0.00           C
ATOM   2523  C   LEU A 177      37.428  84.318  41.104  1.00  0.00           C
ATOM   2524  O   LEU A 177      37.625  84.005  39.928  1.00  0.00           O
ATOM   2525  CB  LEU A 177      36.603  86.600  40.255  1.00  0.00           C
ATOM   2526  CG  LEU A 177      35.232  86.021  39.864  1.00  0.00           C
ATOM   2527  CD1 LEU A 177      34.220  86.058  40.961  1.00  0.00           C
ATOM   2528  CD2 LEU A 177      34.640  86.809  38.723  1.00  0.00           C
ATOM   2529  H   LEU A 177      39.406  86.037  41.147  1.00  0.00           H
ATOM   2530  HA  LEU A 177      36.716  85.828  42.317  1.00  0.00           H
ATOM   2531  HB2 LEU A 177      36.430  87.647  40.501  1.00  0.00           H
ATOM   2532  HB3 LEU A 177      37.310  86.451  39.438  1.00  0.00           H
ATOM   2533  HG  LEU A 177      35.330  84.969  39.596  1.00  0.00           H
ATOM   2534 HD11 LEU A 177      33.845  87.075  41.076  1.00  0.00           H
ATOM   2535 HD12 LEU A 177      33.400  85.413  40.647  1.00  0.00           H
ATOM   2536 HD13 LEU A 177      34.680  85.598  41.835  1.00  0.00           H
ATOM   2537 HD21 LEU A 177      35.360  86.725  37.909  1.00  0.00           H
ATOM   2538 HD22 LEU A 177      33.766  86.314  38.299  1.00  0.00           H
ATOM   2539 HD23 LEU A 177      34.480  87.866  38.934  1.00  0.00           H
ATOM   2540  N   LEU A 178      37.154  83.417  42.061  1.00 -0.03           N
ATOM   2541  CA  LEU A 178      37.091  81.958  41.785  1.00 -0.03           C
ATOM   2542  C   LEU A 178      35.750  81.715  41.061  1.00 -0.03           C
ATOM   2543  O   LEU A 178      34.734  81.997  41.691  1.00 -0.03           O
ATOM   2544  CB  LEU A 178      37.148  81.196  43.090  1.00 -0.03           C
ATOM   2545  CG  LEU A 178      36.480  79.818  43.116  1.00 -0.03           C
ATOM   2546  CD1 LEU A 178      37.220  78.826  42.317  1.00 -0.03           C
ATOM   2547  CD2 LEU A 178      36.452  79.357  44.589  1.00 -0.03           C
ATOM   2548  H   LEU A 178      36.918  83.718  42.995  1.00 -0.03           H
ATOM   2549  HA  LEU A 178      37.904  81.646  41.130  1.00 -0.03           H
ATOM   2550  HB2 LEU A 178      38.193  81.202  43.402  1.00 -0.03           H
ATOM   2551  HB3 LEU A 178      36.627  81.810  43.824  1.00 -0.03           H
ATOM   2552  HG  LEU A 178      35.439  79.717  42.807  1.00 -0.03           H
ATOM   2553 HD11 LEU A 178      37.291  79.169  41.285  1.00 -0.03           H
ATOM   2554 HD12 LEU A 178      38.212  78.729  42.760  1.00 -0.03           H
ATOM   2555 HD13 LEU A 178      36.682  77.883  42.408  1.00 -0.03           H
ATOM   2556 HD21 LEU A 178      36.122  78.333  44.766  1.00 -0.03           H
ATOM   2557 HD22 LEU A 178      37.443  79.496  45.021  1.00 -0.03           H
ATOM   2558 HD23 LEU A 178      35.686  80.014  45.000  1.00 -0.03           H
ATOM   2559  N   VAL A 179      35.576  81.216  39.836  1.00 -0.06           N
ATOM   2560  CA  VAL A 179      34.288  80.701  39.270  1.00 -0.06           C
ATOM   2561  C   VAL A 179      34.258  79.243  38.845  1.00 -0.06           C
ATOM   2562  O   VAL A 179      35.289  78.711  38.412  1.00 -0.06           O
ATOM   2563  CB  VAL A 179      33.731  81.438  38.066  1.00 -0.06           C
ATOM   2564  CG1 VAL A 179      33.413  82.867  38.556  1.00 -0.06           C
ATOM   2565  CG2 VAL A 179      34.526  81.435  36.742  1.00 -0.06           C
ATOM   2566  H   VAL A 179      36.376  80.951  39.279  1.00 -0.06           H
ATOM   2567  HA  VAL A 179      33.551  80.684  40.073  1.00 -0.06           H
ATOM   2568  HB  VAL A 179      32.807  80.942  37.771  1.00 -0.06           H
ATOM   2569 HG11 VAL A 179      33.207  82.917  39.626  1.00 -0.06           H
ATOM   2570 HG12 VAL A 179      34.223  83.486  38.171  1.00 -0.06           H
ATOM   2571 HG13 VAL A 179      32.457  83.179  38.137  1.00 -0.06           H
ATOM   2572 HG21 VAL A 179      35.503  81.911  36.820  1.00 -0.06           H
ATOM   2573 HG22 VAL A 179      34.639  80.392  36.447  1.00 -0.06           H
ATOM   2574 HG23 VAL A 179      33.871  81.887  35.997  1.00 -0.06           H
ATOM   2575  N   LEU A 180      33.121  78.549  39.007  1.00 -0.13           N
ATOM   2576  CA  LEU A 180      33.005  77.204  38.388  1.00 -0.13           C
ATOM   2577  C   LEU A 180      31.951  77.220  37.283  1.00 -0.13           C
ATOM   2578  O   LEU A 180      30.794  77.474  37.576  1.00 -0.13           O
ATOM   2579  CB  LEU A 180      32.692  76.087  39.383  1.00 -0.13           C
ATOM   2580  CG  LEU A 180      33.729  75.824  40.488  1.00 -0.13           C
ATOM   2581  CD1 LEU A 180      33.458  76.672  41.800  1.00 -0.13           C
ATOM   2582  CD2 LEU A 180      33.675  74.398  40.956  1.00 -0.13           C
ATOM   2583  H   LEU A 180      32.345  79.003  39.468  1.00 -0.13           H
ATOM   2584  HA  LEU A 180      33.979  76.993  37.948  1.00 -0.13           H
ATOM   2585  HB2 LEU A 180      31.750  76.320  39.880  1.00 -0.13           H
ATOM   2586  HB3 LEU A 180      32.549  75.199  38.767  1.00 -0.13           H
ATOM   2587  HG  LEU A 180      34.691  76.073  40.041  1.00 -0.13           H
ATOM   2588 HD11 LEU A 180      32.476  76.416  42.198  1.00 -0.13           H
ATOM   2589 HD12 LEU A 180      34.203  76.417  42.554  1.00 -0.13           H
ATOM   2590 HD13 LEU A 180      33.328  77.731  41.574  1.00 -0.13           H
ATOM   2591 HD21 LEU A 180      33.920  73.696  40.158  1.00 -0.13           H
ATOM   2592 HD22 LEU A 180      34.279  74.168  41.834  1.00 -0.13           H
ATOM   2593 HD23 LEU A 180      32.653  74.119  41.213  1.00 -0.13           H
ATOM   2594  N   GLU A 181      32.362  76.779  36.083  1.00 -0.05           N
ATOM   2595  CA  GLU A 181      31.822  77.044  34.772  1.00 -0.05           C
ATOM   2596  C   GLU A 181      31.777  75.832  33.800  1.00 -0.05           C
ATOM   2597  O   GLU A 181      32.656  74.993  33.706  1.00 -0.05           O
ATOM   2598  CB  GLU A 181      32.480  78.315  34.239  1.00 -0.05           C
ATOM   2599  CG  GLU A 181      32.095  78.775  32.819  1.00 -0.05           C
ATOM   2600  CD  GLU A 181      30.664  79.257  32.551  1.00 -0.05           C
ATOM   2601  OE1 GLU A 181      29.706  78.536  32.936  1.00 -0.05           O
ATOM   2602  OE2 GLU A 181      30.515  80.382  32.092  1.00 -0.05           O
ATOM   2603  H   GLU A 181      33.336  76.552  35.942  1.00 -0.05           H
ATOM   2604  HA  GLU A 181      30.763  77.276  34.882  1.00 -0.05           H
ATOM   2605  HB2 GLU A 181      32.363  79.165  34.913  1.00 -0.05           H
ATOM   2606  HB3 GLU A 181      33.539  78.064  34.193  1.00 -0.05           H
ATOM   2607  HG2 GLU A 181      32.829  79.544  32.580  1.00 -0.05           H
ATOM   2608  HG3 GLU A 181      32.271  77.983  32.091  1.00 -0.05           H
ATOM   2609  N   GLH A 182      30.792  75.853  32.903  1.00 -1.88           N
ATOM   2610  CA  GLH A 182      30.678  74.804  31.881  1.00 -1.88           C
ATOM   2611  C   GLH A 182      30.825  75.468  30.482  1.00 -1.88           C
ATOM   2612  O   GLH A 182      30.353  76.598  30.273  1.00 -1.88           O
ATOM   2613  CB  GLH A 182      29.303  74.092  32.057  1.00 -1.88           C
ATOM   2614  CG  GLH A 182      28.006  74.991  32.191  1.00 -1.88           C
ATOM   2615  CD  GLH A 182      26.686  74.212  32.037  1.00 -1.88           C
ATOM   2616  OE1 GLH A 182      25.585  74.770  31.766  1.00 -1.88           O
ATOM   2617  OE2 GLH A 182      26.748  72.894  32.356  1.00 -1.88           O
ATOM   2618  H   GLH A 182      30.239  76.698  32.869  1.00 -1.88           H
ATOM   2619  HA  GLH A 182      31.501  74.102  32.014  1.00 -1.88           H
ATOM   2620  HB2 GLH A 182      29.012  73.372  31.293  1.00 -1.88           H
ATOM   2621  HB3 GLH A 182      29.308  73.480  32.959  1.00 -1.88           H
ATOM   2622  HG2 GLH A 182      28.065  75.453  33.176  1.00 -1.88           H
ATOM   2623  HG3 GLH A 182      27.960  75.759  31.419  1.00 -1.88           H
ATOM   2624  HE2 GLH A 182      25.875  72.620  32.647  1.00 -1.88           H
ATOM   2625  N   VAL A 183      31.387  74.809  29.404  1.00 -0.01           N
ATOM   2626  CA  VAL A 183      31.467  75.388  27.987  1.00 -0.01           C
ATOM   2627  C   VAL A 183      31.117  74.254  26.961  1.00 -0.01           C
ATOM   2628  O   VAL A 183      31.377  73.066  27.207  1.00 -0.01           O
ATOM   2629  CB  VAL A 183      32.855  76.037  27.638  1.00 -0.01           C
ATOM   2630  CG1 VAL A 183      33.193  77.236  28.547  1.00 -0.01           C
ATOM   2631  CG2 VAL A 183      33.969  75.009  27.650  1.00 -0.01           C
ATOM   2632  H   VAL A 183      31.971  74.021  29.646  1.00 -0.01           H
ATOM   2633  HA  VAL A 183      30.693  76.140  27.830  1.00 -0.01           H
ATOM   2634  HB  VAL A 183      32.804  76.402  26.612  1.00 -0.01           H
ATOM   2635 HG11 VAL A 183      34.124  77.784  28.404  1.00 -0.01           H
ATOM   2636 HG12 VAL A 183      32.326  77.896  28.588  1.00 -0.01           H
ATOM   2637 HG13 VAL A 183      33.190  76.907  29.587  1.00 -0.01           H
ATOM   2638 HG21 VAL A 183      33.928  74.268  26.852  1.00 -0.01           H
ATOM   2639 HG22 VAL A 183      34.943  75.490  27.567  1.00 -0.01           H
ATOM   2640 HG23 VAL A 183      33.905  74.364  28.526  1.00 -0.01           H
ATOM   2641  N   VAL A 184      30.519  74.699  25.871  1.00  0.01           N
ATOM   2642  CA  VAL A 184      30.127  73.839  24.737  1.00  0.01           C
ATOM   2643  C   VAL A 184      31.257  73.305  23.933  1.00  0.01           C
ATOM   2644  O   VAL A 184      31.940  74.080  23.253  1.00  0.01           O
ATOM   2645  CB  VAL A 184      29.059  74.457  23.744  1.00  0.01           C
ATOM   2646  CG1 VAL A 184      28.735  73.603  22.515  1.00  0.01           C
ATOM   2647  CG2 VAL A 184      27.731  74.479  24.432  1.00  0.01           C
ATOM   2648  H   VAL A 184      30.582  75.680  25.640  1.00  0.01           H
ATOM   2649  HA  VAL A 184      29.597  72.970  25.126  1.00  0.01           H
ATOM   2650  HB  VAL A 184      29.337  75.465  23.435  1.00  0.01           H
ATOM   2651 HG11 VAL A 184      28.491  72.615  22.905  1.00  0.01           H
ATOM   2652 HG12 VAL A 184      27.943  74.010  21.887  1.00  0.01           H
ATOM   2653 HG13 VAL A 184      29.592  73.565  21.842  1.00  0.01           H
ATOM   2654 HG21 VAL A 184      27.709  75.197  25.252  1.00  0.01           H
ATOM   2655 HG22 VAL A 184      27.032  74.788  23.655  1.00  0.01           H
ATOM   2656 HG23 VAL A 184      27.365  73.479  24.661  1.00  0.01           H
ATOM   2657  N   THR A 185      31.497  72.015  23.888  1.00  0.00           N
ATOM   2658  CA  THR A 185      32.576  71.416  23.055  1.00  0.00           C
ATOM   2659  C   THR A 185      32.207  70.789  21.713  1.00  0.00           C
ATOM   2660  O   THR A 185      33.026  70.464  20.866  1.00  0.00           O
ATOM   2661  CB  THR A 185      33.327  70.399  23.909  1.00  0.00           C
ATOM   2662  CG2 THR A 185      33.926  70.925  25.234  1.00  0.00           C
ATOM   2663  OG1 THR A 185      32.471  69.354  24.417  1.00  0.00           O
ATOM   2664  H   THR A 185      30.884  71.331  24.309  1.00  0.00           H
ATOM   2665  HA  THR A 185      33.383  72.129  22.883  1.00  0.00           H
ATOM   2666  HB  THR A 185      34.108  69.909  23.328  1.00  0.00           H
ATOM   2667  HG1 THR A 185      32.849  68.478  24.310  1.00  0.00           H
ATOM   2668 HG21 THR A 185      34.441  71.876  25.093  1.00  0.00           H
ATOM   2669 HG22 THR A 185      33.165  71.097  25.995  1.00  0.00           H
ATOM   2670 HG23 THR A 185      34.664  70.223  25.622  1.00  0.00           H
ATOM   2671  N   GLU A 186      30.880  70.558  21.472  1.00  0.01           N
ATOM   2672  CA  GLU A 186      30.241  70.396  20.154  1.00  0.01           C
ATOM   2673  C   GLU A 186      28.802  70.995  19.952  1.00  0.01           C
ATOM   2674  O   GLU A 186      27.944  70.793  20.716  1.00  0.01           O
ATOM   2675  CB  GLU A 186      30.240  68.904  19.608  1.00  0.01           C
ATOM   2676  CG  GLU A 186      31.534  68.038  19.590  1.00  0.01           C
ATOM   2677  CD  GLU A 186      31.351  66.557  19.247  1.00  0.01           C
ATOM   2678  OE1 GLU A 186      32.152  65.742  19.653  1.00  0.01           O
ATOM   2679  OE2 GLU A 186      30.305  66.272  18.639  1.00  0.01           O
ATOM   2680  H   GLU A 186      30.286  70.692  22.277  1.00  0.01           H
ATOM   2681  HA  GLU A 186      30.895  70.853  19.412  1.00  0.01           H
ATOM   2682  HB2 GLU A 186      29.420  68.392  20.111  1.00  0.01           H
ATOM   2683  HB3 GLU A 186      29.851  69.044  18.600  1.00  0.01           H
ATOM   2684  HG2 GLU A 186      32.174  68.397  18.784  1.00  0.01           H
ATOM   2685  HG3 GLU A 186      31.983  68.066  20.582  1.00  0.01           H
ATOM   2686  N   GLU A 187      28.583  71.900  18.931  1.00  0.01           N
ATOM   2687  CA  GLU A 187      27.397  72.722  18.732  1.00  0.01           C
ATOM   2688  C   GLU A 187      26.091  71.897  19.008  1.00  0.01           C
ATOM   2689  O   GLU A 187      25.809  70.934  18.318  1.00  0.01           O
ATOM   2690  CB  GLU A 187      27.435  73.288  17.314  1.00  0.01           C
ATOM   2691  CG  GLU A 187      28.622  74.223  16.821  1.00  0.01           C
ATOM   2692  CD  GLU A 187      28.726  75.616  17.511  1.00  0.01           C
ATOM   2693  OE1 GLU A 187      29.852  76.032  17.628  1.00  0.01           O
ATOM   2694  OE2 GLU A 187      27.733  76.345  17.751  1.00  0.01           O
ATOM   2695  H   GLU A 187      29.334  71.981  18.260  1.00  0.01           H
ATOM   2696  HA  GLU A 187      27.493  73.544  19.442  1.00  0.01           H
ATOM   2697  HB2 GLU A 187      27.374  72.443  16.628  1.00  0.01           H
ATOM   2698  HB3 GLU A 187      26.492  73.819  17.183  1.00  0.01           H
ATOM   2699  HG2 GLU A 187      29.535  73.629  16.857  1.00  0.01           H
ATOM   2700  HG3 GLU A 187      28.439  74.375  15.757  1.00  0.01           H
ATOM   2701  N   LEU A 188      25.288  72.430  19.958  1.00 -0.01           N
ATOM   2702  CA  LEU A 188      24.007  71.826  20.342  1.00 -0.01           C
ATOM   2703  C   LEU A 188      22.924  72.128  19.311  1.00 -0.01           C
ATOM   2704  O   LEU A 188      22.786  73.249  18.755  1.00 -0.01           O
ATOM   2705  CB  LEU A 188      23.525  72.256  21.760  1.00 -0.01           C
ATOM   2706  CG  LEU A 188      24.644  72.076  22.858  1.00 -0.01           C
ATOM   2707  CD1 LEU A 188      24.482  72.843  24.112  1.00 -0.01           C
ATOM   2708  CD2 LEU A 188      24.733  70.612  23.205  1.00 -0.01           C
ATOM   2709  H   LEU A 188      25.420  73.415  20.141  1.00 -0.01           H
ATOM   2710  HA  LEU A 188      24.046  70.740  20.259  1.00 -0.01           H
ATOM   2711  HB2 LEU A 188      23.112  73.264  21.780  1.00 -0.01           H
ATOM   2712  HB3 LEU A 188      22.771  71.538  22.083  1.00 -0.01           H
ATOM   2713  HG  LEU A 188      25.621  72.298  22.430  1.00 -0.01           H
ATOM   2714 HD11 LEU A 188      25.207  72.495  24.847  1.00 -0.01           H
ATOM   2715 HD12 LEU A 188      24.625  73.850  23.719  1.00 -0.01           H
ATOM   2716 HD13 LEU A 188      23.464  72.872  24.500  1.00 -0.01           H
ATOM   2717 HD21 LEU A 188      24.640  70.012  22.299  1.00 -0.01           H
ATOM   2718 HD22 LEU A 188      25.748  70.389  23.536  1.00 -0.01           H
ATOM   2719 HD23 LEU A 188      23.985  70.278  23.924  1.00 -0.01           H
ATOM   2720  N   THR A 189      22.288  71.070  18.880  1.00  0.00           N
ATOM   2721  CA  THR A 189      21.125  71.100  17.985  1.00  0.00           C
ATOM   2722  C   THR A 189      19.814  71.535  18.690  1.00  0.00           C
ATOM   2723  O   THR A 189      19.832  71.790  19.916  1.00  0.00           O
ATOM   2724  CB  THR A 189      20.994  69.701  17.241  1.00  0.00           C
ATOM   2725  CG2 THR A 189      22.103  69.639  16.177  1.00  0.00           C
ATOM   2726  OG1 THR A 189      20.883  68.682  18.246  1.00  0.00           O
ATOM   2727  H   THR A 189      22.472  70.266  19.462  1.00  0.00           H
ATOM   2728  HA  THR A 189      21.322  71.861  17.230  1.00  0.00           H
ATOM   2729  HB  THR A 189      20.065  69.820  16.683  1.00  0.00           H
ATOM   2730  HG1 THR A 189      21.709  68.612  18.731  1.00  0.00           H
ATOM   2731 HG21 THR A 189      21.998  68.650  15.732  1.00  0.00           H
ATOM   2732 HG22 THR A 189      21.849  70.406  15.446  1.00  0.00           H
ATOM   2733 HG23 THR A 189      23.070  69.938  16.582  1.00  0.00           H
ATOM   2734  N   GLU A 190      18.694  71.694  18.009  1.00  0.01           N
ATOM   2735  CA  GLU A 190      17.377  72.025  18.514  1.00  0.01           C
ATOM   2736  C   GLU A 190      16.980  71.095  19.635  1.00  0.01           C
ATOM   2737  O   GLU A 190      16.768  71.598  20.737  1.00  0.01           O
ATOM   2738  CB  GLU A 190      16.366  72.124  17.347  1.00  0.01           C
ATOM   2739  CG  GLU A 190      16.460  73.475  16.503  1.00  0.01           C
ATOM   2740  CD  GLU A 190      17.581  73.399  15.450  1.00  0.01           C
ATOM   2741  OE1 GLU A 190      17.781  74.376  14.717  1.00  0.01           O
ATOM   2742  OE2 GLU A 190      18.305  72.382  15.291  1.00  0.01           O
ATOM   2743  H   GLU A 190      18.756  71.676  17.001  1.00  0.01           H
ATOM   2744  HA  GLU A 190      17.433  72.995  19.009  1.00  0.01           H
ATOM   2745  HB2 GLU A 190      16.186  71.270  16.694  1.00  0.01           H
ATOM   2746  HB3 GLU A 190      15.429  72.237  17.892  1.00  0.01           H
ATOM   2747  HG2 GLU A 190      15.532  73.709  15.983  1.00  0.01           H
ATOM   2748  HG3 GLU A 190      16.746  74.289  17.169  1.00  0.01           H
ATOM   2749  N   PRO A 191      16.904  69.756  19.446  1.00  0.00           N
ATOM   2750  CA  PRO A 191      16.502  68.789  20.501  1.00  0.00           C
ATOM   2751  C   PRO A 191      17.470  68.710  21.671  1.00  0.00           C
ATOM   2752  O   PRO A 191      17.002  68.432  22.773  1.00  0.00           O
ATOM   2753  CB  PRO A 191      16.390  67.404  19.849  1.00  0.00           C
ATOM   2754  CG  PRO A 191      17.329  67.561  18.697  1.00  0.00           C
ATOM   2755  CD  PRO A 191      17.177  68.969  18.262  1.00  0.00           C
ATOM   2756  HA  PRO A 191      15.523  69.053  20.900  1.00  0.00           H
ATOM   2757  HB2 PRO A 191      16.732  66.702  20.610  1.00  0.00           H
ATOM   2758  HB3 PRO A 191      15.388  67.270  19.443  1.00  0.00           H
ATOM   2759  HG2 PRO A 191      18.338  67.489  19.103  1.00  0.00           H
ATOM   2760  HG3 PRO A 191      17.143  66.919  17.837  1.00  0.00           H
ATOM   2761  HD2 PRO A 191      18.118  69.280  17.809  1.00  0.00           H
ATOM   2762  HD3 PRO A 191      16.354  68.981  17.547  1.00  0.00           H
ATOM   2763  N   GLU A 192      18.753  69.031  21.541  1.00 -0.01           N
ATOM   2764  CA  GLU A 192      19.766  69.143  22.602  1.00 -0.01           C
ATOM   2765  C   GLU A 192      19.585  70.410  23.339  1.00 -0.01           C
ATOM   2766  O   GLU A 192      19.372  70.385  24.522  1.00 -0.01           O
ATOM   2767  CB  GLU A 192      21.146  69.016  22.056  1.00 -0.01           C
ATOM   2768  CG  GLU A 192      21.553  67.583  21.566  1.00 -0.01           C
ATOM   2769  CD  GLU A 192      22.636  67.504  20.511  1.00 -0.01           C
ATOM   2770  OE1 GLU A 192      23.131  66.343  20.292  1.00 -0.01           O
ATOM   2771  OE2 GLU A 192      22.946  68.489  19.769  1.00 -0.01           O
ATOM   2772  H   GLU A 192      19.046  69.328  20.621  1.00 -0.01           H
ATOM   2773  HA  GLU A 192      19.692  68.355  23.351  1.00 -0.01           H
ATOM   2774  HB2 GLU A 192      21.215  69.658  21.178  1.00 -0.01           H
ATOM   2775  HB3 GLU A 192      21.792  69.208  22.913  1.00 -0.01           H
ATOM   2776  HG2 GLU A 192      21.931  67.077  22.454  1.00 -0.01           H
ATOM   2777  HG3 GLU A 192      20.667  67.025  21.262  1.00 -0.01           H
ATOM   2778  N   THR A 193      19.468  71.559  22.701  1.00  0.00           N
ATOM   2779  CA  THR A 193      19.082  72.800  23.388  1.00  0.00           C
ATOM   2780  C   THR A 193      17.732  72.744  24.182  1.00  0.00           C
ATOM   2781  O   THR A 193      17.606  73.203  25.314  1.00  0.00           O
ATOM   2782  CB  THR A 193      19.186  74.003  22.411  1.00  0.00           C
ATOM   2783  CG2 THR A 193      19.344  75.311  23.122  1.00  0.00           C
ATOM   2784  OG1 THR A 193      20.281  73.896  21.596  1.00  0.00           O
ATOM   2785  H   THR A 193      19.389  71.495  21.696  1.00  0.00           H
ATOM   2786  HA  THR A 193      19.771  72.933  24.221  1.00  0.00           H
ATOM   2787  HB  THR A 193      18.231  74.158  21.909  1.00  0.00           H
ATOM   2788  HG1 THR A 193      20.183  73.159  20.988  1.00  0.00           H
ATOM   2789 HG21 THR A 193      20.292  75.296  23.660  1.00  0.00           H
ATOM   2790 HG22 THR A 193      19.211  76.042  22.324  1.00  0.00           H
ATOM   2791 HG23 THR A 193      18.548  75.429  23.858  1.00  0.00           H
ATOM   2792  N   ALA A 194      16.714  72.036  23.634  1.00 -0.01           N
ATOM   2793  CA  ALA A 194      15.384  71.825  24.189  1.00 -0.01           C
ATOM   2794  C   ALA A 194      15.510  70.826  25.404  1.00 -0.01           C
ATOM   2795  O   ALA A 194      14.983  71.126  26.440  1.00 -0.01           O
ATOM   2796  CB  ALA A 194      14.482  71.367  23.073  1.00 -0.01           C
ATOM   2797  H   ALA A 194      16.764  71.812  22.650  1.00 -0.01           H
ATOM   2798  HA  ALA A 194      15.057  72.768  24.626  1.00 -0.01           H
ATOM   2799  HB1 ALA A 194      14.520  72.067  22.238  1.00 -0.01           H
ATOM   2800  HB2 ALA A 194      14.542  70.318  22.781  1.00 -0.01           H
ATOM   2801  HB3 ALA A 194      13.527  71.438  23.594  1.00 -0.01           H
ATOM   2802  N   LEU A 195      16.202  69.689  25.315  1.00 -0.02           N
ATOM   2803  CA  LEU A 195      16.362  68.712  26.404  1.00 -0.02           C
ATOM   2804  C   LEU A 195      17.305  69.313  27.492  1.00 -0.02           C
ATOM   2805  O   LEU A 195      17.071  69.101  28.672  1.00 -0.02           O
ATOM   2806  CB  LEU A 195      16.996  67.420  25.807  1.00 -0.02           C
ATOM   2807  CG  LEU A 195      16.040  66.478  25.077  1.00 -0.02           C
ATOM   2808  CD1 LEU A 195      16.773  65.512  24.116  1.00 -0.02           C
ATOM   2809  CD2 LEU A 195      15.197  65.656  26.061  1.00 -0.02           C
ATOM   2810  H   LEU A 195      16.563  69.410  24.415  1.00 -0.02           H
ATOM   2811  HA  LEU A 195      15.441  68.542  26.961  1.00 -0.02           H
ATOM   2812  HB2 LEU A 195      17.868  67.666  25.201  1.00 -0.02           H
ATOM   2813  HB3 LEU A 195      17.443  66.914  26.662  1.00 -0.02           H
ATOM   2814  HG  LEU A 195      15.412  67.107  24.446  1.00 -0.02           H
ATOM   2815 HD11 LEU A 195      17.098  66.124  23.274  1.00 -0.02           H
ATOM   2816 HD12 LEU A 195      17.585  64.966  24.596  1.00 -0.02           H
ATOM   2817 HD13 LEU A 195      16.037  64.830  23.692  1.00 -0.02           H
ATOM   2818 HD21 LEU A 195      15.800  64.908  26.576  1.00 -0.02           H
ATOM   2819 HD22 LEU A 195      14.507  66.325  26.576  1.00 -0.02           H
ATOM   2820 HD23 LEU A 195      14.479  65.031  25.531  1.00 -0.02           H
ATOM   2821  N   PHE A 196      18.326  70.169  27.092  1.00 -0.47           N
ATOM   2822  CA  PHE A 196      19.139  70.887  28.058  1.00 -0.47           C
ATOM   2823  C   PHE A 196      18.289  71.808  29.005  1.00 -0.47           C
ATOM   2824  O   PHE A 196      18.407  71.759  30.213  1.00 -0.47           O
ATOM   2825  CB  PHE A 196      20.256  71.628  27.342  1.00 -0.47           C
ATOM   2826  CG  PHE A 196      21.024  72.443  28.330  1.00 -0.47           C
ATOM   2827  CD1 PHE A 196      22.074  71.924  29.077  1.00 -0.47           C
ATOM   2828  CD2 PHE A 196      20.800  73.830  28.273  1.00 -0.47           C
ATOM   2829  CE1 PHE A 196      22.891  72.786  29.905  1.00 -0.47           C
ATOM   2830  CE2 PHE A 196      21.568  74.709  29.087  1.00 -0.47           C
ATOM   2831  CZ  PHE A 196      22.551  74.200  29.890  1.00 -0.47           C
ATOM   2832  H   PHE A 196      18.446  70.305  26.098  1.00 -0.47           H
ATOM   2833  HA  PHE A 196      19.605  70.106  28.659  1.00 -0.47           H
ATOM   2834  HB2 PHE A 196      20.976  70.936  26.905  1.00 -0.47           H
ATOM   2835  HB3 PHE A 196      19.877  72.203  26.497  1.00 -0.47           H
ATOM   2836  HD1 PHE A 196      22.251  70.859  29.050  1.00 -0.47           H
ATOM   2837  HD2 PHE A 196      19.969  74.196  27.688  1.00 -0.47           H
ATOM   2838  HE1 PHE A 196      23.655  72.355  30.535  1.00 -0.47           H
ATOM   2839  HE2 PHE A 196      21.341  75.765  29.090  1.00 -0.47           H
ATOM   2840  HZ  PHE A 196      23.195  74.853  30.461  1.00 -0.47           H
ATOM   2841  N   GLU A 197      17.323  72.528  28.371  1.00  0.03           N
ATOM   2842  CA  GLU A 197      16.260  73.279  29.058  1.00  0.03           C
ATOM   2843  C   GLU A 197      15.455  72.543  30.119  1.00  0.03           C
ATOM   2844  O   GLU A 197      15.026  73.077  31.139  1.00  0.03           O
ATOM   2845  CB  GLU A 197      15.388  74.032  27.987  1.00  0.03           C
ATOM   2846  CG  GLU A 197      14.995  75.449  28.314  1.00  0.03           C
ATOM   2847  CD  GLU A 197      14.065  75.637  29.472  1.00  0.03           C
ATOM   2848  OE1 GLU A 197      14.252  76.522  30.301  1.00  0.03           O
ATOM   2849  OE2 GLU A 197      13.020  74.920  29.513  1.00  0.03           O
ATOM   2850  H   GLU A 197      17.381  72.559  27.363  1.00  0.03           H
ATOM   2851  HA  GLU A 197      16.715  74.115  29.590  1.00  0.03           H
ATOM   2852  HB2 GLU A 197      15.807  74.212  26.997  1.00  0.03           H
ATOM   2853  HB3 GLU A 197      14.442  73.514  27.829  1.00  0.03           H
ATOM   2854  HG2 GLU A 197      15.997  75.819  28.533  1.00  0.03           H
ATOM   2855  HG3 GLU A 197      14.506  75.878  27.440  1.00  0.03           H
ATOM   2856  N   THR A 198      15.297  71.206  29.840  1.00  0.00           N
ATOM   2857  CA  THR A 198      14.327  70.408  30.626  1.00  0.00           C
ATOM   2858  C   THR A 198      14.976  69.987  31.977  1.00  0.00           C
ATOM   2859  O   THR A 198      14.618  70.218  33.146  1.00  0.00           O
ATOM   2860  CB  THR A 198      13.839  69.244  29.764  1.00  0.00           C
ATOM   2861  CG2 THR A 198      12.562  68.629  30.346  1.00  0.00           C
ATOM   2862  OG1 THR A 198      13.462  69.643  28.536  1.00  0.00           O
ATOM   2863  H   THR A 198      15.761  70.754  29.065  1.00  0.00           H
ATOM   2864  HA  THR A 198      13.507  71.069  30.904  1.00  0.00           H
ATOM   2865  HB  THR A 198      14.645  68.511  29.718  1.00  0.00           H
ATOM   2866  HG1 THR A 198      14.182  70.149  28.153  1.00  0.00           H
ATOM   2867 HG21 THR A 198      12.718  68.433  31.407  1.00  0.00           H
ATOM   2868 HG22 THR A 198      11.707  69.305  30.378  1.00  0.00           H
ATOM   2869 HG23 THR A 198      12.206  67.697  29.907  1.00  0.00           H
ATOM   2870  N   LEU A 199      16.220  69.511  31.824  1.00 -0.05           N
ATOM   2871  CA  LEU A 199      17.063  68.905  32.874  1.00 -0.05           C
ATOM   2872  C   LEU A 199      17.963  69.920  33.703  1.00 -0.05           C
ATOM   2873  O   LEU A 199      18.245  69.533  34.838  1.00 -0.05           O
ATOM   2874  CB  LEU A 199      18.027  67.855  32.335  1.00 -0.05           C
ATOM   2875  CG  LEU A 199      17.273  66.696  31.661  1.00 -0.05           C
ATOM   2876  CD1 LEU A 199      18.142  66.183  30.491  1.00 -0.05           C
ATOM   2877  CD2 LEU A 199      17.092  65.567  32.652  1.00 -0.05           C
ATOM   2878  H   LEU A 199      16.571  69.533  30.877  1.00 -0.05           H
ATOM   2879  HA  LEU A 199      16.364  68.476  33.592  1.00 -0.05           H
ATOM   2880  HB2 LEU A 199      18.519  68.419  31.543  1.00 -0.05           H
ATOM   2881  HB3 LEU A 199      18.603  67.402  33.142  1.00 -0.05           H
ATOM   2882  HG  LEU A 199      16.334  67.029  31.218  1.00 -0.05           H
ATOM   2883 HD11 LEU A 199      18.388  67.020  29.838  1.00 -0.05           H
ATOM   2884 HD12 LEU A 199      19.047  65.726  30.892  1.00 -0.05           H
ATOM   2885 HD13 LEU A 199      17.571  65.419  29.963  1.00 -0.05           H
ATOM   2886 HD21 LEU A 199      16.537  65.900  33.529  1.00 -0.05           H
ATOM   2887 HD22 LEU A 199      16.502  64.799  32.153  1.00 -0.05           H
ATOM   2888 HD23 LEU A 199      18.053  65.196  33.008  1.00 -0.05           H
ATOM   2889  N   PHE A 200      18.400  71.072  33.166  1.00 -2.12           N
ATOM   2890  CA  PHE A 200      19.611  71.825  33.639  1.00 -2.12           C
ATOM   2891  C   PHE A 200      19.332  73.342  33.695  1.00 -2.12           C
ATOM   2892  O   PHE A 200      18.167  73.763  33.686  1.00 -2.12           O
ATOM   2893  CB  PHE A 200      20.806  71.391  32.729  1.00 -2.12           C
ATOM   2894  CG  PHE A 200      21.059  69.842  32.708  1.00 -2.12           C
ATOM   2895  CD1 PHE A 200      21.567  69.149  33.857  1.00 -2.12           C
ATOM   2896  CD2 PHE A 200      20.981  69.080  31.469  1.00 -2.12           C
ATOM   2897  CE1 PHE A 200      21.823  67.739  33.843  1.00 -2.12           C
ATOM   2898  CE2 PHE A 200      21.206  67.673  31.502  1.00 -2.12           C
ATOM   2899  CZ  PHE A 200      21.581  67.047  32.667  1.00 -2.12           C
ATOM   2900  H   PHE A 200      18.063  71.249  32.230  1.00 -2.12           H
ATOM   2901  HA  PHE A 200      19.762  71.580  34.690  1.00 -2.12           H
ATOM   2902  HB2 PHE A 200      20.629  71.805  31.737  1.00 -2.12           H
ATOM   2903  HB3 PHE A 200      21.741  71.793  33.119  1.00 -2.12           H
ATOM   2904  HD1 PHE A 200      21.834  69.770  34.700  1.00 -2.12           H
ATOM   2905  HD2 PHE A 200      20.524  69.517  30.594  1.00 -2.12           H
ATOM   2906  HE1 PHE A 200      22.227  67.307  34.747  1.00 -2.12           H
ATOM   2907  HE2 PHE A 200      21.046  67.220  30.535  1.00 -2.12           H
ATOM   2908  HZ  PHE A 200      21.807  65.993  32.740  1.00 -2.12           H
ATOM   2909  N   ALA A 201      20.482  74.063  33.797  1.00 -1.08           N
ATOM   2910  CA  ALA A 201      20.540  75.563  33.954  1.00 -1.08           C
ATOM   2911  C   ALA A 201      19.820  76.425  32.909  1.00 -1.08           C
ATOM   2912  O   ALA A 201      19.759  77.624  33.018  1.00 -1.08           O
ATOM   2913  CB  ALA A 201      22.002  75.944  34.065  1.00 -1.08           C
ATOM   2914  H   ALA A 201      21.340  73.556  33.961  1.00 -1.08           H
ATOM   2915  HA  ALA A 201      20.057  75.863  34.884  1.00 -1.08           H
ATOM   2916  HB1 ALA A 201      22.492  75.639  33.140  1.00 -1.08           H
ATOM   2917  HB2 ALA A 201      22.159  77.018  34.159  1.00 -1.08           H
ATOM   2918  HB3 ALA A 201      22.332  75.392  34.945  1.00 -1.08           H
ATOM   2919  N   ALA A 202      19.383  75.771  31.830  1.00 -0.03           N
ATOM   2920  CA  ALA A 202      18.677  76.362  30.693  1.00 -0.03           C
ATOM   2921  C   ALA A 202      19.284  77.528  29.869  1.00 -0.03           C
ATOM   2922  O   ALA A 202      19.065  77.593  28.634  1.00 -0.03           O
ATOM   2923  CB  ALA A 202      17.238  76.695  31.177  1.00 -0.03           C
ATOM   2924  H   ALA A 202      19.285  74.785  32.027  1.00 -0.03           H
ATOM   2925  HA  ALA A 202      18.496  75.546  29.993  1.00 -0.03           H
ATOM   2926  HB1 ALA A 202      16.656  75.800  31.396  1.00 -0.03           H
ATOM   2927  HB2 ALA A 202      17.256  77.338  32.056  1.00 -0.03           H
ATOM   2928  HB3 ALA A 202      16.679  77.180  30.377  1.00 -0.03           H
ATOM   2929  N   ASN A 203      20.147  78.378  30.419  1.00  0.00           N
ATOM   2930  CA  ASN A 203      20.920  79.264  29.605  1.00  0.00           C
ATOM   2931  C   ASN A 203      22.123  78.541  28.958  1.00  0.00           C
ATOM   2932  O   ASN A 203      22.953  78.052  29.621  1.00  0.00           O
ATOM   2933  CB  ASN A 203      21.276  80.504  30.547  1.00  0.00           C
ATOM   2934  CG  ASN A 203      20.031  81.319  30.842  1.00  0.00           C
ATOM   2935  ND2 ASN A 203      19.869  82.013  31.948  1.00  0.00           N
ATOM   2936  OD1 ASN A 203      19.094  81.258  30.052  1.00  0.00           O
ATOM   2937  H   ASN A 203      20.333  78.378  31.412  1.00  0.00           H
ATOM   2938  HA  ASN A 203      20.359  79.610  28.737  1.00  0.00           H
ATOM   2939  HB2 ASN A 203      21.765  80.214  31.477  1.00  0.00           H
ATOM   2940  HB3 ASN A 203      21.939  81.211  30.048  1.00  0.00           H
ATOM   2941 HD21 ASN A 203      18.954  82.348  32.212  1.00  0.00           H
ATOM   2942 HD22 ASN A 203      20.477  82.000  32.754  1.00  0.00           H
ATOM   2943  N   VAL A 204      22.095  78.492  27.624  1.00 -0.02           N
ATOM   2944  CA  VAL A 204      23.063  77.763  26.823  1.00 -0.02           C
ATOM   2945  C   VAL A 204      24.570  78.104  27.084  1.00 -0.02           C
ATOM   2946  O   VAL A 204      24.945  79.294  27.056  1.00 -0.02           O
ATOM   2947  CB  VAL A 204      22.715  77.808  25.271  1.00 -0.02           C
ATOM   2948  CG1 VAL A 204      23.641  76.898  24.424  1.00 -0.02           C
ATOM   2949  CG2 VAL A 204      21.241  77.324  25.040  1.00 -0.02           C
ATOM   2950  H   VAL A 204      21.277  78.791  27.113  1.00 -0.02           H
ATOM   2951  HA  VAL A 204      22.992  76.769  27.263  1.00 -0.02           H
ATOM   2952  HB  VAL A 204      22.727  78.849  24.947  1.00 -0.02           H
ATOM   2953 HG11 VAL A 204      23.578  75.855  24.734  1.00 -0.02           H
ATOM   2954 HG12 VAL A 204      23.385  77.019  23.371  1.00 -0.02           H
ATOM   2955 HG13 VAL A 204      24.669  77.235  24.554  1.00 -0.02           H
ATOM   2956 HG21 VAL A 204      21.052  77.317  23.967  1.00 -0.02           H
ATOM   2957 HG22 VAL A 204      21.097  76.354  25.517  1.00 -0.02           H
ATOM   2958 HG23 VAL A 204      20.454  77.968  25.433  1.00 -0.02           H
ATOM   2959  N   PRO A 205      25.436  77.099  27.306  1.00  0.01           N
ATOM   2960  CA  PRO A 205      26.802  77.479  27.664  1.00  0.01           C
ATOM   2961  C   PRO A 205      27.649  78.176  26.581  1.00  0.01           C
ATOM   2962  O   PRO A 205      27.524  77.863  25.401  1.00  0.01           O
ATOM   2963  CB  PRO A 205      27.496  76.153  28.064  1.00  0.01           C
ATOM   2964  CG  PRO A 205      26.357  75.200  28.235  1.00  0.01           C
ATOM   2965  CD  PRO A 205      25.289  75.615  27.257  1.00  0.01           C
ATOM   2966  HA  PRO A 205      26.810  78.067  28.582  1.00  0.01           H
ATOM   2967  HB2 PRO A 205      28.165  75.871  27.251  1.00  0.01           H
ATOM   2968  HB3 PRO A 205      28.045  76.247  29.001  1.00  0.01           H
ATOM   2969  HG2 PRO A 205      26.691  74.180  28.047  1.00  0.01           H
ATOM   2970  HG3 PRO A 205      25.933  75.172  29.239  1.00  0.01           H
ATOM   2971  HD2 PRO A 205      25.529  75.201  26.278  1.00  0.01           H
ATOM   2972  HD3 PRO A 205      24.269  75.417  27.584  1.00  0.01           H
ATOM   2973  N   PRO A 206      28.537  79.155  26.822  1.00 -0.01           N
ATOM   2974  CA  PRO A 206      29.550  79.700  25.879  1.00 -0.01           C
ATOM   2975  C   PRO A 206      30.405  78.557  25.197  1.00 -0.01           C
ATOM   2976  O   PRO A 206      30.478  77.474  25.833  1.00 -0.01           O
ATOM   2977  CB  PRO A 206      30.432  80.630  26.770  1.00 -0.01           C
ATOM   2978  CG  PRO A 206      29.516  81.139  27.938  1.00 -0.01           C
ATOM   2979  CD  PRO A 206      28.518  79.972  28.030  1.00 -0.01           C
ATOM   2980  HA  PRO A 206      29.018  80.389  25.222  1.00 -0.01           H
ATOM   2981  HB2 PRO A 206      31.359  80.184  27.131  1.00 -0.01           H
ATOM   2982  HB3 PRO A 206      30.667  81.462  26.106  1.00 -0.01           H
ATOM   2983  HG2 PRO A 206      30.130  81.246  28.832  1.00 -0.01           H
ATOM   2984  HG3 PRO A 206      29.031  82.083  27.688  1.00 -0.01           H
ATOM   2985  HD2 PRO A 206      28.723  79.335  28.890  1.00 -0.01           H
ATOM   2986  HD3 PRO A 206      27.575  80.417  28.348  1.00 -0.01           H
ATOM   2987  N   ARG A 207      30.949  78.895  24.038  1.00  0.01           N
ATOM   2988  CA  ARG A 207      31.941  78.026  23.305  1.00  0.01           C
ATOM   2989  C   ARG A 207      33.332  78.038  23.938  1.00  0.01           C
ATOM   2990  O   ARG A 207      33.677  78.932  24.701  1.00  0.01           O
ATOM   2991  CB  ARG A 207      31.967  78.595  21.792  1.00  0.01           C
ATOM   2992  CG  ARG A 207      30.620  78.486  21.114  1.00  0.01           C
ATOM   2993  CD  ARG A 207      30.530  78.865  19.627  1.00  0.01           C
ATOM   2994  NE  ARG A 207      29.277  78.548  19.016  1.00  0.01           N
ATOM   2995  CZ  ARG A 207      28.167  79.333  19.066  1.00  0.01           C
ATOM   2996  NH1 ARG A 207      28.124  80.530  19.422  1.00  0.01           N
ATOM   2997  NH2 ARG A 207      26.991  78.929  18.598  1.00  0.01           N
ATOM   2998  H   ARG A 207      30.673  79.776  23.628  1.00  0.01           H
ATOM   2999  HA  ARG A 207      31.620  76.988  23.397  1.00  0.01           H
ATOM   3000  HB2 ARG A 207      32.088  79.679  21.802  1.00  0.01           H
ATOM   3001  HB3 ARG A 207      32.751  78.177  21.160  1.00  0.01           H
ATOM   3002  HG2 ARG A 207      30.289  77.471  21.333  1.00  0.01           H
ATOM   3003  HG3 ARG A 207      29.958  79.191  21.617  1.00  0.01           H
ATOM   3004  HD2 ARG A 207      30.644  79.947  19.560  1.00  0.01           H
ATOM   3005  HD3 ARG A 207      31.225  78.278  19.027  1.00  0.01           H
ATOM   3006  HE  ARG A 207      29.180  77.610  18.655  1.00  0.01           H
ATOM   3007 HH11 ARG A 207      28.923  80.950  19.875  1.00  0.01           H
ATOM   3008 HH12 ARG A 207      27.320  81.054  19.105  1.00  0.01           H
ATOM   3009 HH21 ARG A 207      26.926  78.041  18.120  1.00  0.01           H
ATOM   3010 HH22 ARG A 207      26.230  79.592  18.561  1.00  0.01           H
ATOM   3011  N   LEU A 208      34.214  77.107  23.709  1.00  0.00           N
ATOM   3012  CA  LEU A 208      35.467  76.823  24.468  1.00  0.00           C
ATOM   3013  C   LEU A 208      36.450  78.017  24.304  1.00  0.00           C
ATOM   3014  O   LEU A 208      37.157  78.355  25.251  1.00  0.00           O
ATOM   3015  CB  LEU A 208      36.056  75.501  23.939  1.00  0.00           C
ATOM   3016  CG  LEU A 208      37.522  75.259  24.367  1.00  0.00           C
ATOM   3017  CD1 LEU A 208      37.545  73.835  24.921  1.00  0.00           C
ATOM   3018  CD2 LEU A 208      38.477  75.339  23.212  1.00  0.00           C
ATOM   3019  H   LEU A 208      33.811  76.375  23.141  1.00  0.00           H
ATOM   3020  HA  LEU A 208      35.233  76.751  25.530  1.00  0.00           H
ATOM   3021  HB2 LEU A 208      35.401  74.740  24.364  1.00  0.00           H
ATOM   3022  HB3 LEU A 208      35.941  75.477  22.855  1.00  0.00           H
ATOM   3023  HG  LEU A 208      37.787  75.933  25.181  1.00  0.00           H
ATOM   3024 HD11 LEU A 208      37.253  73.710  25.964  1.00  0.00           H
ATOM   3025 HD12 LEU A 208      36.869  73.221  24.327  1.00  0.00           H
ATOM   3026 HD13 LEU A 208      38.525  73.410  24.702  1.00  0.00           H
ATOM   3027 HD21 LEU A 208      38.334  76.283  22.686  1.00  0.00           H
ATOM   3028 HD22 LEU A 208      39.465  75.184  23.645  1.00  0.00           H
ATOM   3029 HD23 LEU A 208      38.340  74.422  22.638  1.00  0.00           H
ATOM   3030  N   GLY A 209      36.566  78.654  23.133  1.00  0.00           N
ATOM   3031  CA  GLY A 209      37.322  79.864  22.964  1.00  0.00           C
ATOM   3032  C   GLY A 209      36.502  81.198  23.166  1.00  0.00           C
ATOM   3033  O   GLY A 209      37.116  82.261  23.408  1.00  0.00           O
ATOM   3034  H   GLY A 209      36.086  78.300  22.317  1.00  0.00           H
ATOM   3035  HA2 GLY A 209      38.277  79.831  23.488  1.00  0.00           H
ATOM   3036  HA3 GLY A 209      37.597  79.827  21.910  1.00  0.00           H
ATOM   3037  N   GLU A 210      35.201  81.116  23.233  1.00  0.01           N
ATOM   3038  CA  GLU A 210      34.262  82.205  23.465  1.00  0.01           C
ATOM   3039  C   GLU A 210      34.253  82.687  24.898  1.00  0.01           C
ATOM   3040  O   GLU A 210      34.068  83.865  25.198  1.00  0.01           O
ATOM   3041  CB  GLU A 210      32.965  81.948  22.760  1.00  0.01           C
ATOM   3042  CG  GLU A 210      31.775  82.915  23.026  1.00  0.01           C
ATOM   3043  CD  GLU A 210      30.417  82.422  22.534  1.00  0.01           C
ATOM   3044  OE1 GLU A 210      30.089  82.663  21.322  1.00  0.01           O
ATOM   3045  OE2 GLU A 210      29.724  81.675  23.219  1.00  0.01           O
ATOM   3046  H   GLU A 210      34.956  80.145  23.100  1.00  0.01           H
ATOM   3047  HA  GLU A 210      34.710  83.095  23.023  1.00  0.01           H
ATOM   3048  HB2 GLU A 210      33.104  81.808  21.688  1.00  0.01           H
ATOM   3049  HB3 GLU A 210      32.517  81.063  23.211  1.00  0.01           H
ATOM   3050  HG2 GLU A 210      31.608  83.101  24.087  1.00  0.01           H
ATOM   3051  HG3 GLU A 210      32.000  83.925  22.682  1.00  0.01           H
ATOM   3052  N   PHE A 211      34.431  81.715  25.803  1.00 -0.01           N
ATOM   3053  CA  PHE A 211      34.520  82.016  27.217  1.00 -0.01           C
ATOM   3054  C   PHE A 211      35.691  82.927  27.412  1.00 -0.01           C
ATOM   3055  O   PHE A 211      35.494  83.898  28.202  1.00 -0.01           O
ATOM   3056  CB  PHE A 211      34.904  80.787  27.931  1.00 -0.01           C
ATOM   3057  CG  PHE A 211      35.310  80.928  29.416  1.00 -0.01           C
ATOM   3058  CD1 PHE A 211      34.385  81.144  30.440  1.00 -0.01           C
ATOM   3059  CD2 PHE A 211      36.637  80.965  29.819  1.00 -0.01           C
ATOM   3060  CE1 PHE A 211      34.645  81.363  31.801  1.00 -0.01           C
ATOM   3061  CE2 PHE A 211      36.989  81.223  31.169  1.00 -0.01           C
ATOM   3062  CZ  PHE A 211      36.013  81.461  32.172  1.00 -0.01           C
ATOM   3063  H   PHE A 211      34.317  80.776  25.451  1.00 -0.01           H
ATOM   3064  HA  PHE A 211      33.602  82.477  27.581  1.00 -0.01           H
ATOM   3065  HB2 PHE A 211      34.008  80.167  27.954  1.00 -0.01           H
ATOM   3066  HB3 PHE A 211      35.579  80.256  27.261  1.00 -0.01           H
ATOM   3067  HD1 PHE A 211      33.344  80.967  30.215  1.00 -0.01           H
ATOM   3068  HD2 PHE A 211      37.441  80.758  29.127  1.00 -0.01           H
ATOM   3069  HE1 PHE A 211      33.844  81.449  32.521  1.00 -0.01           H
ATOM   3070  HE2 PHE A 211      38.031  81.151  31.446  1.00 -0.01           H
ATOM   3071  HZ  PHE A 211      36.315  81.659  33.190  1.00 -0.01           H
ATOM   3072  N   PHE A 212      36.841  82.791  26.723  1.00  0.00           N
ATOM   3073  CA  PHE A 212      37.990  83.659  26.871  1.00  0.00           C
ATOM   3074  C   PHE A 212      37.862  85.078  26.172  1.00  0.00           C
ATOM   3075  O   PHE A 212      38.307  86.107  26.700  1.00  0.00           O
ATOM   3076  CB  PHE A 212      39.320  82.955  26.625  1.00  0.00           C
ATOM   3077  CG  PHE A 212      39.612  81.698  27.456  1.00  0.00           C
ATOM   3078  CD1 PHE A 212      40.067  81.839  28.786  1.00  0.00           C
ATOM   3079  CD2 PHE A 212      39.325  80.455  26.892  1.00  0.00           C
ATOM   3080  CE1 PHE A 212      40.278  80.734  29.614  1.00  0.00           C
ATOM   3081  CE2 PHE A 212      39.548  79.319  27.704  1.00  0.00           C
ATOM   3082  CZ  PHE A 212      39.998  79.444  29.068  1.00  0.00           C
ATOM   3083  H   PHE A 212      36.830  82.169  25.927  1.00  0.00           H
ATOM   3084  HA  PHE A 212      38.013  83.948  27.922  1.00  0.00           H
ATOM   3085  HB2 PHE A 212      39.245  82.708  25.566  1.00  0.00           H
ATOM   3086  HB3 PHE A 212      40.193  83.607  26.632  1.00  0.00           H
ATOM   3087  HD1 PHE A 212      40.207  82.837  29.176  1.00  0.00           H
ATOM   3088  HD2 PHE A 212      38.985  80.383  25.869  1.00  0.00           H
ATOM   3089  HE1 PHE A 212      40.607  80.907  30.628  1.00  0.00           H
ATOM   3090  HE2 PHE A 212      39.397  78.368  27.215  1.00  0.00           H
ATOM   3091  HZ  PHE A 212      40.086  78.562  29.685  1.00  0.00           H
ATOM   3092  N   ASP A 213      36.985  85.097  25.125  1.00  0.00           N
ATOM   3093  CA  ASP A 213      36.452  86.326  24.468  1.00  0.00           C
ATOM   3094  C   ASP A 213      35.593  87.174  25.399  1.00  0.00           C
ATOM   3095  O   ASP A 213      35.741  88.412  25.575  1.00  0.00           O
ATOM   3096  CB  ASP A 213      35.749  85.953  23.170  1.00  0.00           C
ATOM   3097  CG  ASP A 213      35.173  87.148  22.464  1.00  0.00           C
ATOM   3098  OD1 ASP A 213      35.945  88.132  22.219  1.00  0.00           O
ATOM   3099  OD2 ASP A 213      34.018  87.147  22.032  1.00  0.00           O
ATOM   3100  H   ASP A 213      36.453  84.245  25.026  1.00  0.00           H
ATOM   3101  HA  ASP A 213      37.245  86.961  24.072  1.00  0.00           H
ATOM   3102  HB2 ASP A 213      36.394  85.369  22.514  1.00  0.00           H
ATOM   3103  HB3 ASP A 213      34.933  85.299  23.479  1.00  0.00           H
ATOM   3104  N   ILE A 214      34.680  86.464  26.172  1.00  0.00           N
ATOM   3105  CA  ILE A 214      33.895  87.093  27.287  1.00  0.00           C
ATOM   3106  C   ILE A 214      34.794  87.494  28.479  1.00  0.00           C
ATOM   3107  O   ILE A 214      34.693  88.653  28.944  1.00  0.00           O
ATOM   3108  CB  ILE A 214      32.841  86.054  27.775  1.00  0.00           C
ATOM   3109  CG1 ILE A 214      31.790  85.850  26.635  1.00  0.00           C
ATOM   3110  CG2 ILE A 214      32.185  86.346  29.134  1.00  0.00           C
ATOM   3111  CD1 ILE A 214      30.850  84.660  26.701  1.00  0.00           C
ATOM   3112  H   ILE A 214      34.391  85.562  25.822  1.00  0.00           H
ATOM   3113  HA  ILE A 214      33.391  87.949  26.837  1.00  0.00           H
ATOM   3114  HB  ILE A 214      33.457  85.156  27.833  1.00  0.00           H
ATOM   3115 HG12 ILE A 214      31.162  86.739  26.576  1.00  0.00           H
ATOM   3116 HG13 ILE A 214      32.210  85.736  25.636  1.00  0.00           H
ATOM   3117 HG21 ILE A 214      31.429  85.576  29.289  1.00  0.00           H
ATOM   3118 HG22 ILE A 214      32.879  86.289  29.973  1.00  0.00           H
ATOM   3119 HG23 ILE A 214      31.735  87.337  29.069  1.00  0.00           H
ATOM   3120 HD11 ILE A 214      29.994  84.842  27.351  1.00  0.00           H
ATOM   3121 HD12 ILE A 214      30.370  84.514  25.733  1.00  0.00           H
ATOM   3122 HD13 ILE A 214      31.400  83.745  26.918  1.00  0.00           H
ATOM   3123  N   VAL A 215      35.608  86.644  29.007  1.00  0.00           N
ATOM   3124  CA  VAL A 215      36.613  86.952  30.071  1.00  0.00           C
ATOM   3125  C   VAL A 215      37.450  88.205  29.867  1.00  0.00           C
ATOM   3126  O   VAL A 215      37.491  89.090  30.796  1.00  0.00           O
ATOM   3127  CB  VAL A 215      37.467  85.662  30.234  1.00  0.00           C
ATOM   3128  CG1 VAL A 215      38.787  85.870  30.846  1.00  0.00           C
ATOM   3129  CG2 VAL A 215      36.717  84.566  31.010  1.00  0.00           C
ATOM   3130  H   VAL A 215      35.582  85.687  28.686  1.00  0.00           H
ATOM   3131  HA  VAL A 215      36.075  87.130  31.002  1.00  0.00           H
ATOM   3132  HB  VAL A 215      37.591  85.214  29.248  1.00  0.00           H
ATOM   3133 HG11 VAL A 215      38.682  86.322  31.832  1.00  0.00           H
ATOM   3134 HG12 VAL A 215      39.302  84.912  30.914  1.00  0.00           H
ATOM   3135 HG13 VAL A 215      39.373  86.566  30.245  1.00  0.00           H
ATOM   3136 HG21 VAL A 215      35.759  84.357  30.532  1.00  0.00           H
ATOM   3137 HG22 VAL A 215      37.389  83.709  31.052  1.00  0.00           H
ATOM   3138 HG23 VAL A 215      36.564  84.936  32.024  1.00  0.00           H
ATOM   3139  N   SER A 216      38.074  88.410  28.726  1.00  0.00           N
ATOM   3140  CA  SER A 216      38.884  89.618  28.382  1.00  0.00           C
ATOM   3141  C   SER A 216      38.158  90.803  27.826  1.00  0.00           C
ATOM   3142  O   SER A 216      38.657  91.910  27.859  1.00  0.00           O
ATOM   3143  CB  SER A 216      39.983  89.306  27.360  1.00  0.00           C
ATOM   3144  OG  SER A 216      40.538  88.030  27.519  1.00  0.00           O
ATOM   3145  H   SER A 216      37.868  87.699  28.039  1.00  0.00           H
ATOM   3146  HA  SER A 216      39.389  89.991  29.272  1.00  0.00           H
ATOM   3147  HB2 SER A 216      39.571  89.248  26.353  1.00  0.00           H
ATOM   3148  HB3 SER A 216      40.722  90.108  27.346  1.00  0.00           H
ATOM   3149  HG  SER A 216      39.732  87.512  27.456  1.00  0.00           H
ATOM   3150  N   GLY A 217      36.905  90.535  27.343  1.00  0.00           N
ATOM   3151  CA  GLY A 217      35.914  91.555  27.071  1.00  0.00           C
ATOM   3152  C   GLY A 217      35.241  92.124  28.344  1.00  0.00           C
ATOM   3153  O   GLY A 217      34.990  93.309  28.492  1.00  0.00           O
ATOM   3154  H   GLY A 217      36.630  89.565  27.290  1.00  0.00           H
ATOM   3155  HA2 GLY A 217      36.441  92.349  26.541  1.00  0.00           H
ATOM   3156  HA3 GLY A 217      35.228  91.024  26.412  1.00  0.00           H
ATOM   3157  N   ALA A 218      35.120  91.332  29.461  1.00  0.00           N
ATOM   3158  CA  ALA A 218      34.860  91.798  30.833  1.00  0.00           C
ATOM   3159  C   ALA A 218      36.179  92.240  31.589  1.00  0.00           C
ATOM   3160  O   ALA A 218      36.098  92.375  32.816  1.00  0.00           O
ATOM   3161  CB  ALA A 218      34.142  90.633  31.490  1.00  0.00           C
ATOM   3162  H   ALA A 218      35.312  90.348  29.336  1.00  0.00           H
ATOM   3163  HA  ALA A 218      34.160  92.628  30.739  1.00  0.00           H
ATOM   3164  HB1 ALA A 218      33.519  90.960  32.322  1.00  0.00           H
ATOM   3165  HB2 ALA A 218      33.318  90.377  30.825  1.00  0.00           H
ATOM   3166  HB3 ALA A 218      34.786  89.860  31.910  1.00  0.00           H
ATOM   3167  N   GLY A 219      37.315  92.502  30.985  1.00  0.00           N
ATOM   3168  CA  GLY A 219      38.424  93.006  31.803  1.00  0.00           C
ATOM   3169  C   GLY A 219      39.060  92.045  32.834  1.00  0.00           C
ATOM   3170  O   GLY A 219      39.900  92.540  33.570  1.00  0.00           O
ATOM   3171  H   GLY A 219      37.415  92.552  29.981  1.00  0.00           H
ATOM   3172  HA2 GLY A 219      39.258  93.356  31.196  1.00  0.00           H
ATOM   3173  HA3 GLY A 219      37.979  93.839  32.349  1.00  0.00           H
ATOM   3174  N   PHE A 220      38.709  90.744  32.938  1.00  0.00           N
ATOM   3175  CA  PHE A 220      39.383  89.740  33.806  1.00  0.00           C
ATOM   3176  C   PHE A 220      40.490  89.089  32.989  1.00  0.00           C
ATOM   3177  O   PHE A 220      40.466  89.051  31.727  1.00  0.00           O
ATOM   3178  CB  PHE A 220      38.448  88.653  34.306  1.00  0.00           C
ATOM   3179  CG  PHE A 220      37.541  89.046  35.469  1.00  0.00           C
ATOM   3180  CD1 PHE A 220      38.042  88.941  36.752  1.00  0.00           C
ATOM   3181  CD2 PHE A 220      36.315  89.646  35.244  1.00  0.00           C
ATOM   3182  CE1 PHE A 220      37.219  89.311  37.807  1.00  0.00           C
ATOM   3183  CE2 PHE A 220      35.510  90.041  36.281  1.00  0.00           C
ATOM   3184  CZ  PHE A 220      35.973  89.847  37.631  1.00  0.00           C
ATOM   3185  H   PHE A 220      38.102  90.361  32.228  1.00  0.00           H
ATOM   3186  HA  PHE A 220      39.766  90.212  34.710  1.00  0.00           H
ATOM   3187  HB2 PHE A 220      37.931  88.310  33.409  1.00  0.00           H
ATOM   3188  HB3 PHE A 220      39.056  87.800  34.605  1.00  0.00           H
ATOM   3189  HD1 PHE A 220      39.025  88.543  36.954  1.00  0.00           H
ATOM   3190  HD2 PHE A 220      35.941  89.663  34.231  1.00  0.00           H
ATOM   3191  HE1 PHE A 220      37.646  89.255  38.798  1.00  0.00           H
ATOM   3192  HE2 PHE A 220      34.571  90.489  35.993  1.00  0.00           H
ATOM   3193  HZ  PHE A 220      35.289  90.089  38.430  1.00  0.00           H
ATOM   3194  N   HID A 221      41.391  88.433  33.758  1.00  0.00           N
ATOM   3195  CA  HID A 221      42.424  87.538  33.207  1.00  0.00           C
ATOM   3196  C   HID A 221      42.494  86.253  34.097  1.00  0.00           C
ATOM   3197  O   HID A 221      42.010  86.222  35.247  1.00  0.00           O
ATOM   3198  CB  HID A 221      43.717  88.261  33.002  1.00  0.00           C
ATOM   3199  CG  HID A 221      44.284  88.865  34.319  1.00  0.00           C
ATOM   3200  CD2 HID A 221      45.335  88.435  35.160  1.00  0.00           C
ATOM   3201  ND1 HID A 221      44.059  90.155  34.701  1.00  0.00           N
ATOM   3202  CE1 HID A 221      44.762  90.482  35.737  1.00  0.00           C
ATOM   3203  NE2 HID A 221      45.620  89.496  36.007  1.00  0.00           N
ATOM   3204  H   HID A 221      41.335  88.463  34.766  1.00  0.00           H
ATOM   3205  HA  HID A 221      42.064  87.197  32.237  1.00  0.00           H
ATOM   3206  HB2 HID A 221      44.478  87.585  32.613  1.00  0.00           H
ATOM   3207  HB3 HID A 221      43.607  89.044  32.251  1.00  0.00           H
ATOM   3208  HD1 HID A 221      43.525  90.872  34.231  1.00  0.00           H
ATOM   3209  HD2 HID A 221      45.907  87.519  35.143  1.00  0.00           H
ATOM   3210  HE1 HID A 221      44.866  91.464  36.175  1.00  0.00           H
ATOM   3211  N   THR A 222      43.175  85.235  33.608  1.00  0.00           N
ATOM   3212  CA  THR A 222      43.077  83.892  34.154  1.00  0.00           C
ATOM   3213  C   THR A 222      44.396  83.508  34.926  1.00  0.00           C
ATOM   3214  O   THR A 222      45.443  83.308  34.293  1.00  0.00           O
ATOM   3215  CB  THR A 222      42.719  82.783  33.132  1.00  0.00           C
ATOM   3216  CG2 THR A 222      42.338  81.467  33.821  1.00  0.00           C
ATOM   3217  OG1 THR A 222      41.546  83.203  32.367  1.00  0.00           O
ATOM   3218  H   THR A 222      43.818  85.375  32.842  1.00  0.00           H
ATOM   3219  HA  THR A 222      42.273  83.908  34.890  1.00  0.00           H
ATOM   3220  HB  THR A 222      43.521  82.599  32.418  1.00  0.00           H
ATOM   3221  HG1 THR A 222      41.808  83.860  31.718  1.00  0.00           H
ATOM   3222 HG21 THR A 222      42.125  80.675  33.104  1.00  0.00           H
ATOM   3223 HG22 THR A 222      43.273  81.164  34.293  1.00  0.00           H
ATOM   3224 HG23 THR A 222      41.527  81.599  34.537  1.00  0.00           H
ATOM   3225  N   LEU A 223      44.298  83.329  36.254  1.00  0.00           N
ATOM   3226  CA  LEU A 223      45.426  83.107  37.149  1.00  0.00           C
ATOM   3227  C   LEU A 223      45.640  81.566  37.180  1.00  0.00           C
ATOM   3228  O   LEU A 223      46.795  81.192  37.194  1.00  0.00           O
ATOM   3229  CB  LEU A 223      45.130  83.802  38.521  1.00  0.00           C
ATOM   3230  CG  LEU A 223      46.056  83.824  39.757  1.00  0.00           C
ATOM   3231  CD1 LEU A 223      47.345  84.647  39.344  1.00  0.00           C
ATOM   3232  CD2 LEU A 223      45.332  84.240  41.042  1.00  0.00           C
ATOM   3233  H   LEU A 223      43.408  83.545  36.680  1.00  0.00           H
ATOM   3234  HA  LEU A 223      46.291  83.564  36.668  1.00  0.00           H
ATOM   3235  HB2 LEU A 223      45.045  84.859  38.269  1.00  0.00           H
ATOM   3236  HB3 LEU A 223      44.199  83.390  38.909  1.00  0.00           H
ATOM   3237  HG  LEU A 223      46.415  82.805  39.903  1.00  0.00           H
ATOM   3238 HD11 LEU A 223      47.215  85.714  39.164  1.00  0.00           H
ATOM   3239 HD12 LEU A 223      48.050  84.475  40.157  1.00  0.00           H
ATOM   3240 HD13 LEU A 223      47.748  84.376  38.369  1.00  0.00           H
ATOM   3241 HD21 LEU A 223      46.121  84.202  41.794  1.00  0.00           H
ATOM   3242 HD22 LEU A 223      44.906  85.235  40.917  1.00  0.00           H
ATOM   3243 HD23 LEU A 223      44.612  83.497  41.386  1.00  0.00           H
ATOM   3244  N   SER A 224      44.648  80.718  37.096  1.00  0.00           N
ATOM   3245  CA  SER A 224      44.718  79.260  37.063  1.00  0.00           C
ATOM   3246  C   SER A 224      43.418  78.716  36.472  1.00  0.00           C
ATOM   3247  O   SER A 224      42.330  79.239  36.515  1.00  0.00           O
ATOM   3248  CB  SER A 224      45.044  78.654  38.401  1.00  0.00           C
ATOM   3249  OG  SER A 224      45.487  77.296  38.371  1.00  0.00           O
ATOM   3250  H   SER A 224      43.717  81.083  37.239  1.00  0.00           H
ATOM   3251  HA  SER A 224      45.502  78.909  36.393  1.00  0.00           H
ATOM   3252  HB2 SER A 224      45.910  79.115  38.875  1.00  0.00           H
ATOM   3253  HB3 SER A 224      44.119  78.709  38.975  1.00  0.00           H
ATOM   3254  HG  SER A 224      46.440  77.253  38.263  1.00  0.00           H
ATOM   3255  N   LEU A 225      43.500  77.426  36.057  1.00  0.00           N
ATOM   3256  CA  LEU A 225      42.380  76.611  35.664  1.00  0.00           C
ATOM   3257  C   LEU A 225      42.489  75.205  36.122  1.00  0.00           C
ATOM   3258  O   LEU A 225      43.608  74.629  35.973  1.00  0.00           O
ATOM   3259  CB  LEU A 225      42.201  76.796  34.103  1.00  0.00           C
ATOM   3260  CG  LEU A 225      40.902  76.093  33.636  1.00  0.00           C
ATOM   3261  CD1 LEU A 225      40.168  76.812  32.503  1.00  0.00           C
ATOM   3262  CD2 LEU A 225      41.259  74.602  33.241  1.00  0.00           C
ATOM   3263  H   LEU A 225      44.429  77.043  35.951  1.00  0.00           H
ATOM   3264  HA  LEU A 225      41.493  77.056  36.115  1.00  0.00           H
ATOM   3265  HB2 LEU A 225      42.157  77.846  33.815  1.00  0.00           H
ATOM   3266  HB3 LEU A 225      43.065  76.379  33.585  1.00  0.00           H
ATOM   3267  HG  LEU A 225      40.266  76.072  34.521  1.00  0.00           H
ATOM   3268 HD11 LEU A 225      39.151  76.434  32.391  1.00  0.00           H
ATOM   3269 HD12 LEU A 225      39.966  77.838  32.809  1.00  0.00           H
ATOM   3270 HD13 LEU A 225      40.733  76.803  31.571  1.00  0.00           H
ATOM   3271 HD21 LEU A 225      40.433  73.893  33.202  1.00  0.00           H
ATOM   3272 HD22 LEU A 225      41.728  74.534  32.260  1.00  0.00           H
ATOM   3273 HD23 LEU A 225      41.926  74.229  34.018  1.00  0.00           H
ATOM   3274  N   LYS A 226      41.370  74.596  36.558  1.00  0.01           N
ATOM   3275  CA  LYS A 226      41.279  73.148  36.809  1.00  0.01           C
ATOM   3276  C   LYS A 226      39.912  72.596  36.299  1.00  0.01           C
ATOM   3277  O   LYS A 226      38.879  73.110  36.658  1.00  0.01           O
ATOM   3278  CB  LYS A 226      41.437  72.821  38.299  1.00  0.01           C
ATOM   3279  CG  LYS A 226      41.431  71.347  38.822  1.00  0.01           C
ATOM   3280  CD  LYS A 226      42.656  70.607  38.286  1.00  0.01           C
ATOM   3281  CE  LYS A 226      42.687  69.205  38.943  1.00  0.01           C
ATOM   3282  NZ  LYS A 226      41.518  68.390  38.503  1.00  0.01           N
ATOM   3283  H   LYS A 226      40.529  75.156  36.552  1.00  0.01           H
ATOM   3284  HA  LYS A 226      41.997  72.645  36.160  1.00  0.01           H
ATOM   3285  HB2 LYS A 226      42.375  73.265  38.630  1.00  0.01           H
ATOM   3286  HB3 LYS A 226      40.690  73.374  38.869  1.00  0.01           H
ATOM   3287  HG2 LYS A 226      41.621  71.295  39.894  1.00  0.01           H
ATOM   3288  HG3 LYS A 226      40.416  71.016  38.599  1.00  0.01           H
ATOM   3289  HD2 LYS A 226      42.603  70.574  37.198  1.00  0.01           H
ATOM   3290  HD3 LYS A 226      43.536  71.163  38.612  1.00  0.01           H
ATOM   3291  HE2 LYS A 226      43.591  68.701  38.602  1.00  0.01           H
ATOM   3292  HE3 LYS A 226      42.746  69.203  40.031  1.00  0.01           H
ATOM   3293  HZ1 LYS A 226      41.017  67.982  39.279  1.00  0.01           H
ATOM   3294  HZ2 LYS A 226      40.893  68.938  37.930  1.00  0.01           H
ATOM   3295  HZ3 LYS A 226      41.868  67.624  37.944  1.00  0.01           H
ATOM   3296  N   ASP A 227      39.980  71.554  35.476  1.00 -0.01           N
ATOM   3297  CA  ASP A 227      38.899  70.711  35.071  1.00 -0.01           C
ATOM   3298  C   ASP A 227      38.385  69.909  36.296  1.00 -0.01           C
ATOM   3299  O   ASP A 227      39.115  69.232  36.992  1.00 -0.01           O
ATOM   3300  CB  ASP A 227      39.258  69.964  33.780  1.00 -0.01           C
ATOM   3301  CG  ASP A 227      38.335  68.893  33.315  1.00 -0.01           C
ATOM   3302  OD1 ASP A 227      38.593  68.366  32.255  1.00 -0.01           O
ATOM   3303  OD2 ASP A 227      37.294  68.569  33.918  1.00 -0.01           O
ATOM   3304  H   ASP A 227      40.902  71.223  35.229  1.00 -0.01           H
ATOM   3305  HA  ASP A 227      38.058  71.375  34.874  1.00 -0.01           H
ATOM   3306  HB2 ASP A 227      39.495  70.615  32.939  1.00 -0.01           H
ATOM   3307  HB3 ASP A 227      40.193  69.417  33.902  1.00 -0.01           H
ATOM   3308  N   LEU A 228      37.049  69.896  36.488  1.00 -0.03           N
ATOM   3309  CA  LEU A 228      36.371  69.035  37.544  1.00 -0.03           C
ATOM   3310  C   LEU A 228      35.180  68.169  36.995  1.00 -0.03           C
ATOM   3311  O   LEU A 228      34.270  67.867  37.707  1.00 -0.03           O
ATOM   3312  CB  LEU A 228      36.048  69.847  38.752  1.00 -0.03           C
ATOM   3313  CG  LEU A 228      37.266  70.493  39.530  1.00 -0.03           C
ATOM   3314  CD1 LEU A 228      36.873  71.609  40.507  1.00 -0.03           C
ATOM   3315  CD2 LEU A 228      38.189  69.531  40.270  1.00 -0.03           C
ATOM   3316  H   LEU A 228      36.504  70.237  35.709  1.00 -0.03           H
ATOM   3317  HA  LEU A 228      37.074  68.234  37.775  1.00 -0.03           H
ATOM   3318  HB2 LEU A 228      35.390  70.632  38.379  1.00 -0.03           H
ATOM   3319  HB3 LEU A 228      35.558  69.245  39.516  1.00 -0.03           H
ATOM   3320  HG  LEU A 228      37.881  71.053  38.824  1.00 -0.03           H
ATOM   3321 HD11 LEU A 228      36.416  71.240  41.426  1.00 -0.03           H
ATOM   3322 HD12 LEU A 228      37.697  72.173  40.944  1.00 -0.03           H
ATOM   3323 HD13 LEU A 228      36.181  72.201  39.908  1.00 -0.03           H
ATOM   3324 HD21 LEU A 228      38.722  68.983  39.493  1.00 -0.03           H
ATOM   3325 HD22 LEU A 228      38.860  70.197  40.813  1.00 -0.03           H
ATOM   3326 HD23 LEU A 228      37.656  68.869  40.952  1.00 -0.03           H
ATOM   3327  N   SER A 229      35.178  67.932  35.708  1.00 -0.03           N
ATOM   3328  CA  SER A 229      34.007  67.236  35.014  1.00 -0.03           C
ATOM   3329  C   SER A 229      33.561  65.894  35.628  1.00 -0.03           C
ATOM   3330  O   SER A 229      32.391  65.499  35.451  1.00 -0.03           O
ATOM   3331  CB  SER A 229      34.152  67.158  33.504  1.00 -0.03           C
ATOM   3332  OG  SER A 229      34.433  68.473  33.002  1.00 -0.03           O
ATOM   3333  H   SER A 229      35.985  68.103  35.125  1.00 -0.03           H
ATOM   3334  HA  SER A 229      33.168  67.908  35.194  1.00 -0.03           H
ATOM   3335  HB2 SER A 229      34.955  66.527  33.123  1.00 -0.03           H
ATOM   3336  HB3 SER A 229      33.210  66.881  33.031  1.00 -0.03           H
ATOM   3337  HG  SER A 229      35.338  68.743  33.172  1.00 -0.03           H
ATOM   3338  N   ALA A 230      34.484  65.131  36.262  1.00 -0.05           N
ATOM   3339  CA  ALA A 230      34.146  63.806  36.823  1.00 -0.05           C
ATOM   3340  C   ALA A 230      33.384  63.981  38.106  1.00 -0.05           C
ATOM   3341  O   ALA A 230      32.421  63.227  38.319  1.00 -0.05           O
ATOM   3342  CB  ALA A 230      35.320  62.777  36.914  1.00 -0.05           C
ATOM   3343  H   ALA A 230      35.385  65.580  36.343  1.00 -0.05           H
ATOM   3344  HA  ALA A 230      33.355  63.399  36.194  1.00 -0.05           H
ATOM   3345  HB1 ALA A 230      36.053  63.245  37.570  1.00 -0.05           H
ATOM   3346  HB2 ALA A 230      35.088  61.791  37.317  1.00 -0.05           H
ATOM   3347  HB3 ALA A 230      35.768  62.643  35.929  1.00 -0.05           H
ATOM   3348  N   ASN A 231      33.749  65.024  38.870  1.00 -0.09           N
ATOM   3349  CA  ASN A 231      32.984  65.407  40.048  1.00 -0.09           C
ATOM   3350  C   ASN A 231      31.565  65.882  39.672  1.00 -0.09           C
ATOM   3351  O   ASN A 231      30.636  65.559  40.360  1.00 -0.09           O
ATOM   3352  CB  ASN A 231      33.736  66.542  40.758  1.00 -0.09           C
ATOM   3353  CG  ASN A 231      35.095  66.029  41.184  1.00 -0.09           C
ATOM   3354  ND2 ASN A 231      36.213  66.289  40.550  1.00 -0.09           N
ATOM   3355  OD1 ASN A 231      35.143  65.351  42.188  1.00 -0.09           O
ATOM   3356  H   ASN A 231      34.348  65.728  38.461  1.00 -0.09           H
ATOM   3357  HA  ASN A 231      32.918  64.577  40.750  1.00 -0.09           H
ATOM   3358  HB2 ASN A 231      33.927  67.477  40.231  1.00 -0.09           H
ATOM   3359  HB3 ASN A 231      33.291  66.848  41.705  1.00 -0.09           H
ATOM   3360 HD21 ASN A 231      36.977  65.754  40.938  1.00 -0.09           H
ATOM   3361 HD22 ASN A 231      36.309  66.877  39.735  1.00 -0.09           H
ATOM   3362  N   LEU A 232      31.383  66.572  38.510  1.00 -1.20           N
ATOM   3363  CA  LEU A 232      30.130  66.944  37.858  1.00 -1.20           C
ATOM   3364  C   LEU A 232      29.382  65.622  37.514  1.00 -1.20           C
ATOM   3365  O   LEU A 232      28.261  65.490  37.961  1.00 -1.20           O
ATOM   3366  CB  LEU A 232      30.376  67.839  36.619  1.00 -1.20           C
ATOM   3367  CG  LEU A 232      29.014  68.348  36.053  1.00 -1.20           C
ATOM   3368  CD1 LEU A 232      28.790  69.865  36.041  1.00 -1.20           C
ATOM   3369  CD2 LEU A 232      29.104  68.048  34.533  1.00 -1.20           C
ATOM   3370  H   LEU A 232      32.258  66.861  38.095  1.00 -1.20           H
ATOM   3371  HA  LEU A 232      29.641  67.635  38.544  1.00 -1.20           H
ATOM   3372  HB2 LEU A 232      30.925  68.679  37.045  1.00 -1.20           H
ATOM   3373  HB3 LEU A 232      30.903  67.249  35.870  1.00 -1.20           H
ATOM   3374  HG  LEU A 232      28.165  67.797  36.458  1.00 -1.20           H
ATOM   3375 HD11 LEU A 232      29.521  70.482  35.518  1.00 -1.20           H
ATOM   3376 HD12 LEU A 232      27.815  70.131  35.633  1.00 -1.20           H
ATOM   3377 HD13 LEU A 232      28.841  70.131  37.097  1.00 -1.20           H
ATOM   3378 HD21 LEU A 232      28.284  68.519  33.990  1.00 -1.20           H
ATOM   3379 HD22 LEU A 232      29.942  68.559  34.057  1.00 -1.20           H
ATOM   3380 HD23 LEU A 232      29.234  66.974  34.400  1.00 -1.20           H
ATOM   3381  N   ALA A 233      29.973  64.697  36.763  1.00 -0.05           N
ATOM   3382  CA  ALA A 233      29.292  63.533  36.318  1.00 -0.05           C
ATOM   3383  C   ALA A 233      28.873  62.644  37.509  1.00 -0.05           C
ATOM   3384  O   ALA A 233      27.746  62.179  37.518  1.00 -0.05           O
ATOM   3385  CB  ALA A 233      30.289  62.739  35.442  1.00 -0.05           C
ATOM   3386  H   ALA A 233      30.737  65.025  36.189  1.00 -0.05           H
ATOM   3387  HA  ALA A 233      28.422  63.849  35.743  1.00 -0.05           H
ATOM   3388  HB1 ALA A 233      30.562  63.365  34.592  1.00 -0.05           H
ATOM   3389  HB2 ALA A 233      31.155  62.617  36.092  1.00 -0.05           H
ATOM   3390  HB3 ALA A 233      29.882  61.794  35.083  1.00 -0.05           H
ATOM   3391  N   MET A 234      29.721  62.337  38.500  1.00 -0.09           N
ATOM   3392  CA  MET A 234      29.296  61.476  39.670  1.00 -0.09           C
ATOM   3393  C   MET A 234      28.225  62.190  40.537  1.00 -0.09           C
ATOM   3394  O   MET A 234      27.202  61.562  40.813  1.00 -0.09           O
ATOM   3395  CB  MET A 234      30.570  61.035  40.474  1.00 -0.09           C
ATOM   3396  CG  MET A 234      30.318  60.375  41.831  1.00 -0.09           C
ATOM   3397  SD  MET A 234      29.144  59.048  41.654  1.00 -0.09           S
ATOM   3398  CE  MET A 234      29.460  58.328  43.231  1.00 -0.09           C
ATOM   3399  H   MET A 234      30.659  62.702  38.411  1.00 -0.09           H
ATOM   3400  HA  MET A 234      28.838  60.584  39.245  1.00 -0.09           H
ATOM   3401  HB2 MET A 234      31.132  60.400  39.790  1.00 -0.09           H
ATOM   3402  HB3 MET A 234      31.201  61.881  40.748  1.00 -0.09           H
ATOM   3403  HG2 MET A 234      31.260  59.953  42.183  1.00 -0.09           H
ATOM   3404  HG3 MET A 234      29.891  61.070  42.554  1.00 -0.09           H
ATOM   3405  HE1 MET A 234      28.763  57.495  43.318  1.00 -0.09           H
ATOM   3406  HE2 MET A 234      30.497  57.999  43.181  1.00 -0.09           H
ATOM   3407  HE3 MET A 234      29.089  59.024  43.984  1.00 -0.09           H
ATOM   3408  N   THR A 235      28.238  63.538  40.646  1.00 -0.43           N
ATOM   3409  CA  THR A 235      27.119  64.386  41.152  1.00 -0.43           C
ATOM   3410  C   THR A 235      25.829  64.335  40.276  1.00 -0.43           C
ATOM   3411  O   THR A 235      24.746  64.108  40.875  1.00 -0.43           O
ATOM   3412  CB  THR A 235      27.513  65.840  41.330  1.00 -0.43           C
ATOM   3413  CG2 THR A 235      26.552  66.711  42.106  1.00 -0.43           C
ATOM   3414  OG1 THR A 235      28.692  65.871  42.163  1.00 -0.43           O
ATOM   3415  H   THR A 235      29.067  64.015  40.322  1.00 -0.43           H
ATOM   3416  HA  THR A 235      26.835  64.063  42.153  1.00 -0.43           H
ATOM   3417  HB  THR A 235      27.666  66.345  40.376  1.00 -0.43           H
ATOM   3418  HG1 THR A 235      29.394  65.941  41.513  1.00 -0.43           H
ATOM   3419 HG21 THR A 235      26.983  67.688  42.324  1.00 -0.43           H
ATOM   3420 HG22 THR A 235      25.614  66.803  41.559  1.00 -0.43           H
ATOM   3421 HG23 THR A 235      26.276  66.174  43.014  1.00 -0.43           H
ATOM   3422  N   MET A 236      25.864  64.428  38.961  1.00 -1.00           N
ATOM   3423  CA  MET A 236      24.700  64.240  38.053  1.00 -1.00           C
ATOM   3424  C   MET A 236      24.101  62.867  38.196  1.00 -1.00           C
ATOM   3425  O   MET A 236      22.883  62.710  38.163  1.00 -1.00           O
ATOM   3426  CB  MET A 236      25.141  64.520  36.580  1.00 -1.00           C
ATOM   3427  CG  MET A 236      25.139  65.978  36.419  1.00 -1.00           C
ATOM   3428  SD  MET A 236      26.074  66.529  34.934  1.00 -1.00           S
ATOM   3429  CE  MET A 236      24.967  65.792  33.685  1.00 -1.00           C
ATOM   3430  H   MET A 236      26.731  64.529  38.453  1.00 -1.00           H
ATOM   3431  HA  MET A 236      23.956  64.990  38.321  1.00 -1.00           H
ATOM   3432  HB2 MET A 236      26.144  64.133  36.402  1.00 -1.00           H
ATOM   3433  HB3 MET A 236      24.495  64.010  35.865  1.00 -1.00           H
ATOM   3434  HG2 MET A 236      24.125  66.372  36.344  1.00 -1.00           H
ATOM   3435  HG3 MET A 236      25.512  66.386  37.358  1.00 -1.00           H
ATOM   3436  HE1 MET A 236      25.066  64.707  33.697  1.00 -1.00           H
ATOM   3437  HE2 MET A 236      23.909  65.913  33.920  1.00 -1.00           H
ATOM   3438  HE3 MET A 236      25.125  66.213  32.692  1.00 -1.00           H
ATOM   3439  N   ASN A 237      24.921  61.866  38.515  1.00  0.01           N
ATOM   3440  CA  ASN A 237      24.561  60.501  38.785  1.00  0.01           C
ATOM   3441  C   ASN A 237      23.973  60.226  40.157  1.00  0.01           C
ATOM   3442  O   ASN A 237      22.930  59.573  40.248  1.00  0.01           O
ATOM   3443  CB  ASN A 237      25.743  59.581  38.295  1.00  0.01           C
ATOM   3444  CG  ASN A 237      25.637  59.535  36.792  1.00  0.01           C
ATOM   3445  ND2 ASN A 237      26.326  60.384  36.088  1.00  0.01           N
ATOM   3446  OD1 ASN A 237      25.035  58.621  36.209  1.00  0.01           O
ATOM   3447  H   ASN A 237      25.900  62.113  38.533  1.00  0.01           H
ATOM   3448  HA  ASN A 237      23.698  60.279  38.157  1.00  0.01           H
ATOM   3449  HB2 ASN A 237      26.708  59.977  38.610  1.00  0.01           H
ATOM   3450  HB3 ASN A 237      25.634  58.590  38.736  1.00  0.01           H
ATOM   3451 HD21 ASN A 237      26.314  60.320  35.080  1.00  0.01           H
ATOM   3452 HD22 ASN A 237      26.887  61.063  36.582  1.00  0.01           H
ATOM   3453  N   VAL A 238      24.531  60.785  41.243  1.00 -0.08           N
ATOM   3454  CA  VAL A 238      23.837  60.832  42.545  1.00 -0.08           C
ATOM   3455  C   VAL A 238      22.428  61.555  42.483  1.00 -0.08           C
ATOM   3456  O   VAL A 238      21.471  61.047  43.135  1.00 -0.08           O
ATOM   3457  CB  VAL A 238      24.665  61.429  43.730  1.00 -0.08           C
ATOM   3458  CG1 VAL A 238      23.906  61.480  45.033  1.00 -0.08           C
ATOM   3459  CG2 VAL A 238      25.942  60.641  43.893  1.00 -0.08           C
ATOM   3460  H   VAL A 238      25.407  61.272  41.119  1.00 -0.08           H
ATOM   3461  HA  VAL A 238      23.604  59.779  42.704  1.00 -0.08           H
ATOM   3462  HB  VAL A 238      24.834  62.456  43.406  1.00 -0.08           H
ATOM   3463 HG11 VAL A 238      24.602  61.720  45.837  1.00 -0.08           H
ATOM   3464 HG12 VAL A 238      23.249  62.345  45.113  1.00 -0.08           H
ATOM   3465 HG13 VAL A 238      23.325  60.582  45.243  1.00 -0.08           H
ATOM   3466 HG21 VAL A 238      26.337  60.144  43.008  1.00 -0.08           H
ATOM   3467 HG22 VAL A 238      26.783  61.311  44.071  1.00 -0.08           H
ATOM   3468 HG23 VAL A 238      25.968  60.013  44.784  1.00 -0.08           H
ATOM   3469  N   PHE A 239      22.251  62.639  41.729  1.00 -0.05           N
ATOM   3470  CA  PHE A 239      20.921  63.258  41.506  1.00 -0.05           C
ATOM   3471  C   PHE A 239      19.993  62.325  40.740  1.00 -0.05           C
ATOM   3472  O   PHE A 239      18.831  62.074  41.170  1.00 -0.05           O
ATOM   3473  CB  PHE A 239      21.168  64.506  40.667  1.00 -0.05           C
ATOM   3474  CG  PHE A 239      19.956  65.356  40.474  1.00 -0.05           C
ATOM   3475  CD1 PHE A 239      19.659  66.311  41.442  1.00 -0.05           C
ATOM   3476  CD2 PHE A 239      18.931  65.042  39.517  1.00 -0.05           C
ATOM   3477  CE1 PHE A 239      18.372  66.931  41.519  1.00 -0.05           C
ATOM   3478  CE2 PHE A 239      17.702  65.675  39.572  1.00 -0.05           C
ATOM   3479  CZ  PHE A 239      17.392  66.651  40.571  1.00 -0.05           C
ATOM   3480  H   PHE A 239      23.132  62.938  41.336  1.00 -0.05           H
ATOM   3481  HA  PHE A 239      20.397  63.535  42.421  1.00 -0.05           H
ATOM   3482  HB2 PHE A 239      21.957  65.008  41.227  1.00 -0.05           H
ATOM   3483  HB3 PHE A 239      21.582  64.263  39.688  1.00 -0.05           H
ATOM   3484  HD1 PHE A 239      20.297  66.552  42.279  1.00 -0.05           H
ATOM   3485  HD2 PHE A 239      19.108  64.273  38.780  1.00 -0.05           H
ATOM   3486  HE1 PHE A 239      18.192  67.683  42.273  1.00 -0.05           H
ATOM   3487  HE2 PHE A 239      17.009  65.494  38.764  1.00 -0.05           H
ATOM   3488  HZ  PHE A 239      16.408  67.095  40.615  1.00 -0.05           H
ATOM   3489  N   ALA A 240      20.474  61.709  39.698  1.00  0.01           N
ATOM   3490  CA  ALA A 240      19.770  60.722  38.755  1.00  0.01           C
ATOM   3491  C   ALA A 240      19.247  59.483  39.522  1.00  0.01           C
ATOM   3492  O   ALA A 240      18.072  59.224  39.551  1.00  0.01           O
ATOM   3493  CB  ALA A 240      20.558  60.299  37.492  1.00  0.01           C
ATOM   3494  H   ALA A 240      21.474  61.809  39.598  1.00  0.01           H
ATOM   3495  HA  ALA A 240      18.955  61.327  38.358  1.00  0.01           H
ATOM   3496  HB1 ALA A 240      21.550  59.895  37.692  1.00  0.01           H
ATOM   3497  HB2 ALA A 240      19.991  59.547  36.942  1.00  0.01           H
ATOM   3498  HB3 ALA A 240      20.524  61.211  36.896  1.00  0.01           H
ATOM   3499  N   LEU A 241      20.076  58.888  40.392  1.00  0.01           N
ATOM   3500  CA  LEU A 241      19.824  57.882  41.373  1.00  0.01           C
ATOM   3501  C   LEU A 241      18.774  58.317  42.429  1.00  0.01           C
ATOM   3502  O   LEU A 241      17.851  57.588  42.720  1.00  0.01           O
ATOM   3503  CB  LEU A 241      21.226  57.541  42.075  1.00  0.01           C
ATOM   3504  CG  LEU A 241      21.018  56.340  43.094  1.00  0.01           C
ATOM   3505  CD1 LEU A 241      20.523  55.004  42.560  1.00  0.01           C
ATOM   3506  CD2 LEU A 241      22.405  56.062  43.719  1.00  0.01           C
ATOM   3507  H   LEU A 241      21.021  59.240  40.341  1.00  0.01           H
ATOM   3508  HA  LEU A 241      19.454  56.975  40.895  1.00  0.01           H
ATOM   3509  HB2 LEU A 241      21.909  57.310  41.257  1.00  0.01           H
ATOM   3510  HB3 LEU A 241      21.712  58.349  42.622  1.00  0.01           H
ATOM   3511  HG  LEU A 241      20.349  56.733  43.860  1.00  0.01           H
ATOM   3512 HD11 LEU A 241      19.770  55.091  41.778  1.00  0.01           H
ATOM   3513 HD12 LEU A 241      21.409  54.502  42.171  1.00  0.01           H
ATOM   3514 HD13 LEU A 241      20.217  54.491  43.473  1.00  0.01           H
ATOM   3515 HD21 LEU A 241      23.166  55.783  42.989  1.00  0.01           H
ATOM   3516 HD22 LEU A 241      22.768  56.978  44.184  1.00  0.01           H
ATOM   3517 HD23 LEU A 241      22.255  55.334  44.516  1.00  0.01           H
ATOM   3518  N   GLY A 242      18.880  59.561  42.876  1.00  0.00           N
ATOM   3519  CA  GLY A 242      17.966  60.072  43.827  1.00  0.00           C
ATOM   3520  C   GLY A 242      16.569  60.020  43.210  1.00  0.00           C
ATOM   3521  O   GLY A 242      15.691  59.522  43.938  1.00  0.00           O
ATOM   3522  H   GLY A 242      19.783  59.990  42.733  1.00  0.00           H
ATOM   3523  HA2 GLY A 242      17.920  59.521  44.767  1.00  0.00           H
ATOM   3524  HA3 GLY A 242      18.295  61.094  44.015  1.00  0.00           H
ATOM   3525  N   VAL A 243      16.407  60.597  42.050  1.00  0.00           N
ATOM   3526  CA  VAL A 243      15.145  60.545  41.315  1.00  0.00           C
ATOM   3527  C   VAL A 243      14.679  59.109  41.034  1.00  0.00           C
ATOM   3528  O   VAL A 243      13.531  58.743  41.308  1.00  0.00           O
ATOM   3529  CB  VAL A 243      15.142  61.381  40.066  1.00  0.00           C
ATOM   3530  CG1 VAL A 243      14.095  61.196  38.904  1.00  0.00           C
ATOM   3531  CG2 VAL A 243      14.996  62.804  40.572  1.00  0.00           C
ATOM   3532  H   VAL A 243      17.199  61.127  41.716  1.00  0.00           H
ATOM   3533  HA  VAL A 243      14.352  60.864  41.991  1.00  0.00           H
ATOM   3534  HB  VAL A 243      16.131  61.230  39.633  1.00  0.00           H
ATOM   3535 HG11 VAL A 243      14.173  60.199  38.470  1.00  0.00           H
ATOM   3536 HG12 VAL A 243      13.063  61.260  39.250  1.00  0.00           H
ATOM   3537 HG13 VAL A 243      14.156  61.971  38.140  1.00  0.00           H
ATOM   3538 HG21 VAL A 243      13.985  63.082  40.869  1.00  0.00           H
ATOM   3539 HG22 VAL A 243      15.647  63.082  41.401  1.00  0.00           H
ATOM   3540 HG23 VAL A 243      15.067  63.488  39.726  1.00  0.00           H
ATOM   3541  N   TYR A 244      15.597  58.240  40.566  1.00  0.01           N
ATOM   3542  CA  TYR A 244      15.124  56.885  40.220  1.00  0.01           C
ATOM   3543  C   TYR A 244      14.731  56.047  41.453  1.00  0.01           C
ATOM   3544  O   TYR A 244      13.842  55.171  41.319  1.00  0.01           O
ATOM   3545  CB  TYR A 244      16.191  56.054  39.467  1.00  0.01           C
ATOM   3546  CG  TYR A 244      16.833  56.567  38.200  1.00  0.01           C
ATOM   3547  CD1 TYR A 244      16.058  57.273  37.315  1.00  0.01           C
ATOM   3548  CD2 TYR A 244      18.097  56.178  37.852  1.00  0.01           C
ATOM   3549  CE1 TYR A 244      16.568  57.718  36.120  1.00  0.01           C
ATOM   3550  CE2 TYR A 244      18.676  56.634  36.627  1.00  0.01           C
ATOM   3551  CZ  TYR A 244      17.900  57.415  35.729  1.00  0.01           C
ATOM   3552  OH  TYR A 244      18.343  57.824  34.543  1.00  0.01           O
ATOM   3553  H   TYR A 244      16.525  58.585  40.364  1.00  0.01           H
ATOM   3554  HA  TYR A 244      14.250  56.997  39.579  1.00  0.01           H
ATOM   3555  HB2 TYR A 244      16.985  55.900  40.198  1.00  0.01           H
ATOM   3556  HB3 TYR A 244      15.700  55.122  39.185  1.00  0.01           H
ATOM   3557  HD1 TYR A 244      15.000  57.307  37.528  1.00  0.01           H
ATOM   3558  HD2 TYR A 244      18.701  55.544  38.484  1.00  0.01           H
ATOM   3559  HE1 TYR A 244      15.881  58.114  35.387  1.00  0.01           H
ATOM   3560  HE2 TYR A 244      19.687  56.319  36.414  1.00  0.01           H
ATOM   3561  HH  TYR A 244      19.297  57.891  34.629  1.00  0.01           H
ATOM   3562  N   SER A 245      15.381  56.236  42.624  1.00  0.01           N
ATOM   3563  CA  SER A 245      15.069  55.463  43.812  1.00  0.01           C
ATOM   3564  C   SER A 245      13.865  56.093  44.611  1.00  0.01           C
ATOM   3565  O   SER A 245      12.916  55.383  45.021  1.00  0.01           O
ATOM   3566  CB  SER A 245      16.178  55.427  44.852  1.00  0.01           C
ATOM   3567  OG  SER A 245      16.666  56.677  45.103  1.00  0.01           O
ATOM   3568  H   SER A 245      16.091  56.954  42.624  1.00  0.01           H
ATOM   3569  HA  SER A 245      14.696  54.512  43.430  1.00  0.01           H
ATOM   3570  HB2 SER A 245      15.866  54.941  45.776  1.00  0.01           H
ATOM   3571  HB3 SER A 245      16.934  54.707  44.541  1.00  0.01           H
ATOM   3572  HG  SER A 245      16.999  57.041  44.279  1.00  0.01           H
ATOM   3573  N   ARG A 246      13.858  57.435  44.888  1.00  0.02           N
ATOM   3574  CA  ARG A 246      12.726  58.174  45.575  1.00  0.02           C
ATOM   3575  C   ARG A 246      11.493  58.391  44.680  1.00  0.02           C
ATOM   3576  O   ARG A 246      10.571  59.086  45.023  1.00  0.02           O
ATOM   3577  CB  ARG A 246      13.254  59.527  46.158  1.00  0.02           C
ATOM   3578  CG  ARG A 246      14.499  59.417  47.066  1.00  0.02           C
ATOM   3579  CD  ARG A 246      14.364  58.577  48.371  1.00  0.02           C
ATOM   3580  NE  ARG A 246      13.200  58.897  49.222  1.00  0.02           N
ATOM   3581  CZ  ARG A 246      12.195  58.099  49.493  1.00  0.02           C
ATOM   3582  NH1 ARG A 246      12.072  56.874  49.107  1.00  0.02           N
ATOM   3583  NH2 ARG A 246      11.191  58.614  50.113  1.00  0.02           N
ATOM   3584  H   ARG A 246      14.524  58.006  44.388  1.00  0.02           H
ATOM   3585  HA  ARG A 246      12.376  57.701  46.492  1.00  0.02           H
ATOM   3586  HB2 ARG A 246      13.609  60.191  45.370  1.00  0.02           H
ATOM   3587  HB3 ARG A 246      12.467  60.115  46.631  1.00  0.02           H
ATOM   3588  HG2 ARG A 246      15.379  59.052  46.536  1.00  0.02           H
ATOM   3589  HG3 ARG A 246      14.767  60.427  47.376  1.00  0.02           H
ATOM   3590  HD2 ARG A 246      14.288  57.511  48.155  1.00  0.02           H
ATOM   3591  HD3 ARG A 246      15.279  58.651  48.960  1.00  0.02           H
ATOM   3592  HE  ARG A 246      13.128  59.821  49.625  1.00  0.02           H
ATOM   3593 HH11 ARG A 246      12.827  56.399  48.634  1.00  0.02           H
ATOM   3594 HH12 ARG A 246      11.225  56.375  49.338  1.00  0.02           H
ATOM   3595 HH21 ARG A 246      11.060  59.614  50.158  1.00  0.02           H
ATOM   3596 HH22 ARG A 246      10.470  57.991  50.448  1.00  0.02           H
ATOM   3597  N   ARG A 247      11.489  57.800  43.513  1.00  0.00           N
ATOM   3598  CA  ARG A 247      10.508  57.954  42.392  1.00  0.00           C
ATOM   3599  C   ARG A 247       9.027  58.098  42.960  1.00  0.00           C
ATOM   3600  O   ARG A 247       8.391  59.067  42.618  1.00  0.00           O
ATOM   3601  CB  ARG A 247      10.717  56.815  41.325  1.00  0.00           C
ATOM   3602  CG  ARG A 247       9.965  56.985  40.019  1.00  0.00           C
ATOM   3603  CD  ARG A 247       9.980  55.714  39.140  1.00  0.00           C
ATOM   3604  NE  ARG A 247       9.458  55.878  37.784  1.00  0.00           N
ATOM   3605  CZ  ARG A 247       8.177  56.067  37.459  1.00  0.00           C
ATOM   3606  NH1 ARG A 247       7.223  56.233  38.342  1.00  0.00           N
ATOM   3607  NH2 ARG A 247       7.776  56.089  36.223  1.00  0.00           N
ATOM   3608  H   ARG A 247      12.300  57.225  43.333  1.00  0.00           H
ATOM   3609  HA  ARG A 247      10.722  58.916  41.926  1.00  0.00           H
ATOM   3610  HB2 ARG A 247      11.755  56.881  41.000  1.00  0.00           H
ATOM   3611  HB3 ARG A 247      10.498  55.857  41.798  1.00  0.00           H
ATOM   3612  HG2 ARG A 247       8.958  57.314  40.277  1.00  0.00           H
ATOM   3613  HG3 ARG A 247      10.450  57.804  39.488  1.00  0.00           H
ATOM   3614  HD2 ARG A 247      11.005  55.346  39.093  1.00  0.00           H
ATOM   3615  HD3 ARG A 247       9.384  54.937  39.619  1.00  0.00           H
ATOM   3616  HE  ARG A 247      10.098  55.627  37.044  1.00  0.00           H
ATOM   3617 HH11 ARG A 247       7.402  56.083  39.324  1.00  0.00           H
ATOM   3618 HH12 ARG A 247       6.309  56.108  37.930  1.00  0.00           H
ATOM   3619 HH21 ARG A 247       8.472  55.917  35.512  1.00  0.00           H
ATOM   3620 HH22 ARG A 247       6.824  56.332  35.987  1.00  0.00           H
ATOM   3621  N   ALA A 248       8.490  57.122  43.712  1.00  0.00           N
ATOM   3622  CA  ALA A 248       7.084  57.012  44.084  1.00  0.00           C
ATOM   3623  C   ALA A 248       6.683  57.940  45.255  1.00  0.00           C
ATOM   3624  O   ALA A 248       5.500  58.016  45.562  1.00  0.00           O
ATOM   3625  CB  ALA A 248       6.733  55.579  44.379  1.00  0.00           C
ATOM   3626  H   ALA A 248       9.043  56.297  43.897  1.00  0.00           H
ATOM   3627  HA  ALA A 248       6.463  57.149  43.199  1.00  0.00           H
ATOM   3628  HB1 ALA A 248       6.989  55.357  45.415  1.00  0.00           H
ATOM   3629  HB2 ALA A 248       5.647  55.492  44.347  1.00  0.00           H
ATOM   3630  HB3 ALA A 248       7.139  54.879  43.647  1.00  0.00           H
ATOM   3631  N   GLU A 249       7.635  58.622  45.966  1.00  0.00           N
ATOM   3632  CA  GLU A 249       7.487  59.715  46.906  1.00  0.00           C
ATOM   3633  C   GLU A 249       7.690  61.031  46.191  1.00  0.00           C
ATOM   3634  O   GLU A 249       7.079  62.037  46.524  1.00  0.00           O
ATOM   3635  CB  GLU A 249       8.381  59.472  48.134  1.00  0.00           C
ATOM   3636  CG  GLU A 249       7.928  60.385  49.274  1.00  0.00           C
ATOM   3637  CD  GLU A 249       6.462  60.103  49.816  1.00  0.00           C
ATOM   3638  OE1 GLU A 249       5.807  61.045  50.297  1.00  0.00           O
ATOM   3639  OE2 GLU A 249       6.012  58.970  49.687  1.00  0.00           O
ATOM   3640  H   GLU A 249       8.581  58.295  45.836  1.00  0.00           H
ATOM   3641  HA  GLU A 249       6.452  59.713  47.246  1.00  0.00           H
ATOM   3642  HB2 GLU A 249       8.320  58.453  48.516  1.00  0.00           H
ATOM   3643  HB3 GLU A 249       9.440  59.685  47.989  1.00  0.00           H
ATOM   3644  HG2 GLU A 249       8.616  60.230  50.106  1.00  0.00           H
ATOM   3645  HG3 GLU A 249       8.035  61.415  48.933  1.00  0.00           H
ATOM   3646  N   PHE A 250       8.534  61.032  45.065  1.00  0.00           N
ATOM   3647  CA  PHE A 250       8.882  62.279  44.456  1.00  0.00           C
ATOM   3648  C   PHE A 250       7.743  62.779  43.638  1.00  0.00           C
ATOM   3649  O   PHE A 250       7.193  63.863  43.836  1.00  0.00           O
ATOM   3650  CB  PHE A 250      10.205  62.149  43.700  1.00  0.00           C
ATOM   3651  CG  PHE A 250      11.339  62.530  44.643  1.00  0.00           C
ATOM   3652  CD1 PHE A 250      12.557  62.870  43.983  1.00  0.00           C
ATOM   3653  CD2 PHE A 250      11.324  62.576  46.054  1.00  0.00           C
ATOM   3654  CE1 PHE A 250      13.688  63.240  44.711  1.00  0.00           C
ATOM   3655  CE2 PHE A 250      12.506  63.061  46.756  1.00  0.00           C
ATOM   3656  CZ  PHE A 250      13.723  63.306  46.102  1.00  0.00           C
ATOM   3657  H   PHE A 250       9.007  60.191  44.766  1.00  0.00           H
ATOM   3658  HA  PHE A 250       9.056  63.006  45.249  1.00  0.00           H
ATOM   3659  HB2 PHE A 250      10.210  61.135  43.300  1.00  0.00           H
ATOM   3660  HB3 PHE A 250      10.126  62.846  42.866  1.00  0.00           H
ATOM   3661  HD1 PHE A 250      12.647  62.648  42.929  1.00  0.00           H
ATOM   3662  HD2 PHE A 250      10.424  62.401  46.624  1.00  0.00           H
ATOM   3663  HE1 PHE A 250      14.597  63.583  44.239  1.00  0.00           H
ATOM   3664  HE2 PHE A 250      12.444  63.118  47.833  1.00  0.00           H
ATOM   3665  HZ  PHE A 250      14.604  63.596  46.655  1.00  0.00           H
ATOM   3666  N   THR A 251       7.329  61.870  42.756  1.00  0.00           N
ATOM   3667  CA  THR A 251       6.175  62.058  41.921  1.00  0.00           C
ATOM   3668  C   THR A 251       4.910  62.389  42.803  1.00  0.00           C
ATOM   3669  O   THR A 251       4.043  63.031  42.313  1.00  0.00           O
ATOM   3670  CB  THR A 251       5.891  60.829  41.053  1.00  0.00           C
ATOM   3671  CG2 THR A 251       6.953  60.326  40.055  1.00  0.00           C
ATOM   3672  OG1 THR A 251       5.798  59.707  41.870  1.00  0.00           O
ATOM   3673  H   THR A 251       7.862  61.015  42.684  1.00  0.00           H
ATOM   3674  HA  THR A 251       6.428  62.869  41.239  1.00  0.00           H
ATOM   3675  HB  THR A 251       4.901  60.852  40.598  1.00  0.00           H
ATOM   3676  HG1 THR A 251       6.705  59.441  42.038  1.00  0.00           H
ATOM   3677 HG21 THR A 251       6.996  61.130  39.320  1.00  0.00           H
ATOM   3678 HG22 THR A 251       7.923  60.159  40.525  1.00  0.00           H
ATOM   3679 HG23 THR A 251       6.615  59.417  39.558  1.00  0.00           H
ATOM   3680  N   GLU A 252       4.863  62.170  44.121  1.00  0.00           N
ATOM   3681  CA  GLU A 252       3.902  62.849  45.010  1.00  0.00           C
ATOM   3682  C   GLU A 252       4.217  64.313  45.317  1.00  0.00           C
ATOM   3683  O   GLU A 252       3.458  65.239  44.975  1.00  0.00           O
ATOM   3684  CB  GLU A 252       3.650  62.027  46.256  1.00  0.00           C
ATOM   3685  CG  GLU A 252       2.505  62.634  47.037  1.00  0.00           C
ATOM   3686  CD  GLU A 252       1.158  62.719  46.351  1.00  0.00           C
ATOM   3687  OE1 GLU A 252       0.359  63.548  46.893  1.00  0.00           O
ATOM   3688  OE2 GLU A 252       0.869  62.071  45.328  1.00  0.00           O
ATOM   3689  H   GLU A 252       5.609  61.636  44.542  1.00  0.00           H
ATOM   3690  HA  GLU A 252       2.952  62.902  44.477  1.00  0.00           H
ATOM   3691  HB2 GLU A 252       3.405  61.011  45.943  1.00  0.00           H
ATOM   3692  HB3 GLU A 252       4.615  62.006  46.762  1.00  0.00           H
ATOM   3693  HG2 GLU A 252       2.460  61.997  47.920  1.00  0.00           H
ATOM   3694  HG3 GLU A 252       2.837  63.616  47.374  1.00  0.00           H
ATOM   3695  N   ARG A 253       5.416  64.504  45.967  1.00  0.01           N
ATOM   3696  CA  ARG A 253       5.785  65.793  46.590  1.00  0.01           C
ATOM   3697  C   ARG A 253       5.868  66.968  45.628  1.00  0.01           C
ATOM   3698  O   ARG A 253       5.537  68.078  45.985  1.00  0.01           O
ATOM   3699  CB  ARG A 253       7.016  65.563  47.502  1.00  0.01           C
ATOM   3700  CG  ARG A 253       7.262  66.784  48.421  1.00  0.01           C
ATOM   3701  CD  ARG A 253       8.403  67.737  47.819  1.00  0.01           C
ATOM   3702  NE  ARG A 253       8.686  68.719  48.890  1.00  0.01           N
ATOM   3703  CZ  ARG A 253       8.761  69.988  48.749  1.00  0.01           C
ATOM   3704  NH1 ARG A 253       8.537  70.699  47.650  1.00  0.01           N
ATOM   3705  NH2 ARG A 253       9.042  70.689  49.786  1.00  0.01           N
ATOM   3706  H   ARG A 253       5.933  63.670  46.209  1.00  0.01           H
ATOM   3707  HA  ARG A 253       4.910  66.011  47.203  1.00  0.01           H
ATOM   3708  HB2 ARG A 253       6.903  64.716  48.179  1.00  0.01           H
ATOM   3709  HB3 ARG A 253       7.911  65.271  46.952  1.00  0.01           H
ATOM   3710  HG2 ARG A 253       6.403  67.448  48.510  1.00  0.01           H
ATOM   3711  HG3 ARG A 253       7.597  66.357  49.366  1.00  0.01           H
ATOM   3712  HD2 ARG A 253       9.336  67.216  47.601  1.00  0.01           H
ATOM   3713  HD3 ARG A 253       8.028  68.187  46.900  1.00  0.01           H
ATOM   3714  HE  ARG A 253       8.907  68.367  49.811  1.00  0.01           H
ATOM   3715 HH11 ARG A 253       8.254  70.250  46.790  1.00  0.01           H
ATOM   3716 HH12 ARG A 253       8.425  71.700  47.726  1.00  0.01           H
ATOM   3717 HH21 ARG A 253       9.121  70.321  50.723  1.00  0.01           H
ATOM   3718 HH22 ARG A 253       8.808  71.668  49.873  1.00  0.01           H
ATOM   3719  N   PHE A 254       6.334  66.651  44.379  1.00  0.01           N
ATOM   3720  CA  PHE A 254       6.455  67.585  43.280  1.00  0.01           C
ATOM   3721  C   PHE A 254       5.319  67.476  42.214  1.00  0.01           C
ATOM   3722  O   PHE A 254       5.348  68.160  41.192  1.00  0.01           O
ATOM   3723  CB  PHE A 254       7.797  67.534  42.502  1.00  0.01           C
ATOM   3724  CG  PHE A 254       8.980  67.454  43.431  1.00  0.01           C
ATOM   3725  CD1 PHE A 254       9.413  68.562  44.158  1.00  0.01           C
ATOM   3726  CD2 PHE A 254       9.683  66.237  43.576  1.00  0.01           C
ATOM   3727  CE1 PHE A 254      10.473  68.381  45.075  1.00  0.01           C
ATOM   3728  CE2 PHE A 254      10.737  66.107  44.521  1.00  0.01           C
ATOM   3729  CZ  PHE A 254      11.121  67.179  45.298  1.00  0.01           C
ATOM   3730  H   PHE A 254       6.730  65.778  44.061  1.00  0.01           H
ATOM   3731  HA  PHE A 254       6.335  68.604  43.648  1.00  0.01           H
ATOM   3732  HB2 PHE A 254       7.801  66.650  41.866  1.00  0.01           H
ATOM   3733  HB3 PHE A 254       7.929  68.384  41.832  1.00  0.01           H
ATOM   3734  HD1 PHE A 254       8.877  69.498  44.099  1.00  0.01           H
ATOM   3735  HD2 PHE A 254       9.378  65.415  42.946  1.00  0.01           H
ATOM   3736  HE1 PHE A 254      10.814  69.264  45.595  1.00  0.01           H
ATOM   3737  HE2 PHE A 254      11.269  65.169  44.586  1.00  0.01           H
ATOM   3738  HZ  PHE A 254      11.969  67.094  45.961  1.00  0.01           H
ATOM   3739  N   GLY A 255       4.348  66.534  42.379  1.00  0.00           N
ATOM   3740  CA  GLY A 255       3.530  66.014  41.317  1.00  0.00           C
ATOM   3741  C   GLY A 255       4.410  65.299  40.293  1.00  0.00           C
ATOM   3742  O   GLY A 255       5.656  65.200  40.373  1.00  0.00           O
ATOM   3743  H   GLY A 255       4.307  66.020  43.248  1.00  0.00           H
ATOM   3744  HA2 GLY A 255       2.968  65.261  41.869  1.00  0.00           H
ATOM   3745  HA3 GLY A 255       2.800  66.677  40.854  1.00  0.00           H
ATOM   3746  N   ALA A 256       3.768  64.595  39.298  1.00  0.00           N
ATOM   3747  CA  ALA A 256       4.377  63.545  38.461  1.00  0.00           C
ATOM   3748  C   ALA A 256       5.217  64.179  37.348  1.00  0.00           C
ATOM   3749  O   ALA A 256       6.406  64.071  37.240  1.00  0.00           O
ATOM   3750  CB  ALA A 256       3.326  62.455  38.120  1.00  0.00           C
ATOM   3751  H   ALA A 256       2.769  64.453  39.259  1.00  0.00           H
ATOM   3752  HA  ALA A 256       5.216  63.136  39.025  1.00  0.00           H
ATOM   3753  HB1 ALA A 256       2.932  62.005  39.031  1.00  0.00           H
ATOM   3754  HB2 ALA A 256       2.472  62.848  37.569  1.00  0.00           H
ATOM   3755  HB3 ALA A 256       3.855  61.748  37.480  1.00  0.00           H
ATOM   3756  N   GLU A 257       4.587  65.082  36.550  1.00  0.01           N
ATOM   3757  CA  GLU A 257       4.962  65.765  35.324  1.00  0.01           C
ATOM   3758  C   GLU A 257       6.366  66.385  35.472  1.00  0.01           C
ATOM   3759  O   GLU A 257       7.146  66.343  34.493  1.00  0.01           O
ATOM   3760  CB  GLU A 257       3.834  66.840  34.982  1.00  0.01           C
ATOM   3761  CG  GLU A 257       4.039  67.455  33.617  1.00  0.01           C
ATOM   3762  CD  GLU A 257       4.312  66.289  32.630  1.00  0.01           C
ATOM   3763  OE1 GLU A 257       5.200  66.378  31.791  1.00  0.01           O
ATOM   3764  OE2 GLU A 257       3.594  65.270  32.674  1.00  0.01           O
ATOM   3765  H   GLU A 257       3.671  65.393  36.840  1.00  0.01           H
ATOM   3766  HA  GLU A 257       4.959  65.006  34.542  1.00  0.01           H
ATOM   3767  HB2 GLU A 257       2.861  66.369  35.126  1.00  0.01           H
ATOM   3768  HB3 GLU A 257       3.776  67.702  35.646  1.00  0.01           H
ATOM   3769  HG2 GLU A 257       3.136  68.035  33.422  1.00  0.01           H
ATOM   3770  HG3 GLU A 257       4.942  68.060  33.692  1.00  0.01           H
ATOM   3771  N   PHE A 258       6.744  67.068  36.592  1.00  0.01           N
ATOM   3772  CA  PHE A 258       8.042  67.636  36.817  1.00  0.01           C
ATOM   3773  C   PHE A 258       9.125  66.540  36.923  1.00  0.01           C
ATOM   3774  O   PHE A 258      10.184  66.633  36.340  1.00  0.01           O
ATOM   3775  CB  PHE A 258       7.940  68.551  38.068  1.00  0.01           C
ATOM   3776  CG  PHE A 258       9.205  69.011  38.680  1.00  0.01           C
ATOM   3777  CD1 PHE A 258       9.717  70.216  38.164  1.00  0.01           C
ATOM   3778  CD2 PHE A 258       9.866  68.313  39.689  1.00  0.01           C
ATOM   3779  CE1 PHE A 258      10.933  70.697  38.670  1.00  0.01           C
ATOM   3780  CE2 PHE A 258      11.085  68.798  40.238  1.00  0.01           C
ATOM   3781  CZ  PHE A 258      11.602  69.969  39.688  1.00  0.01           C
ATOM   3782  H   PHE A 258       6.067  67.042  37.342  1.00  0.01           H
ATOM   3783  HA  PHE A 258       8.351  68.276  35.991  1.00  0.01           H
ATOM   3784  HB2 PHE A 258       7.299  69.430  37.998  1.00  0.01           H
ATOM   3785  HB3 PHE A 258       7.468  67.881  38.787  1.00  0.01           H
ATOM   3786  HD1 PHE A 258       9.135  70.811  37.475  1.00  0.01           H
ATOM   3787  HD2 PHE A 258       9.412  67.460  40.171  1.00  0.01           H
ATOM   3788  HE1 PHE A 258      11.359  71.640  38.361  1.00  0.01           H
ATOM   3789  HE2 PHE A 258      11.616  68.219  40.979  1.00  0.01           H
ATOM   3790  HZ  PHE A 258      12.535  70.344  40.080  1.00  0.01           H
ATOM   3791  N   VAL A 259       8.858  65.464  37.648  1.00  0.00           N
ATOM   3792  CA  VAL A 259       9.799  64.374  37.844  1.00  0.00           C
ATOM   3793  C   VAL A 259       9.836  63.597  36.488  1.00  0.00           C
ATOM   3794  O   VAL A 259      10.925  63.193  36.141  1.00  0.00           O
ATOM   3795  CB  VAL A 259       9.368  63.448  38.994  1.00  0.00           C
ATOM   3796  CG1 VAL A 259      10.233  62.210  39.145  1.00  0.00           C
ATOM   3797  CG2 VAL A 259       9.387  64.210  40.249  1.00  0.00           C
ATOM   3798  H   VAL A 259       7.953  65.355  38.081  1.00  0.00           H
ATOM   3799  HA  VAL A 259      10.794  64.797  37.979  1.00  0.00           H
ATOM   3800  HB  VAL A 259       8.334  63.158  38.809  1.00  0.00           H
ATOM   3801 HG11 VAL A 259      11.250  62.443  39.459  1.00  0.00           H
ATOM   3802 HG12 VAL A 259       9.866  61.584  39.959  1.00  0.00           H
ATOM   3803 HG13 VAL A 259      10.150  61.604  38.243  1.00  0.00           H
ATOM   3804 HG21 VAL A 259       8.548  64.905  40.292  1.00  0.00           H
ATOM   3805 HG22 VAL A 259       9.330  63.533  41.101  1.00  0.00           H
ATOM   3806 HG23 VAL A 259      10.335  64.743  40.317  1.00  0.00           H
ATOM   3807  N   ASP A 260       8.723  63.552  35.774  1.00  0.00           N
ATOM   3808  CA  ASP A 260       8.663  63.002  34.386  1.00  0.00           C
ATOM   3809  C   ASP A 260       9.548  63.693  33.349  1.00  0.00           C
ATOM   3810  O   ASP A 260      10.111  63.059  32.485  1.00  0.00           O
ATOM   3811  CB  ASP A 260       7.179  62.802  33.954  1.00  0.00           C
ATOM   3812  CG  ASP A 260       7.007  62.313  32.469  1.00  0.00           C
ATOM   3813  OD1 ASP A 260       7.299  61.175  32.139  1.00  0.00           O
ATOM   3814  OD2 ASP A 260       6.440  63.053  31.646  1.00  0.00           O
ATOM   3815  H   ASP A 260       7.927  64.051  36.146  1.00  0.00           H
ATOM   3816  HA  ASP A 260       8.995  61.964  34.406  1.00  0.00           H
ATOM   3817  HB2 ASP A 260       6.601  62.162  34.620  1.00  0.00           H
ATOM   3818  HB3 ASP A 260       6.906  63.857  33.991  1.00  0.00           H
ATOM   3819  N   GLY A 261       9.573  65.076  33.392  1.00  0.00           N
ATOM   3820  CA  GLY A 261      10.513  65.788  32.582  1.00  0.00           C
ATOM   3821  C   GLY A 261      11.920  65.466  32.813  1.00  0.00           C
ATOM   3822  O   GLY A 261      12.751  65.563  31.928  1.00  0.00           O
ATOM   3823  H   GLY A 261       9.185  65.581  34.176  1.00  0.00           H
ATOM   3824  HA2 GLY A 261      10.255  65.445  31.580  1.00  0.00           H
ATOM   3825  HA3 GLY A 261      10.431  66.870  32.692  1.00  0.00           H
ATOM   3826  N   LEU A 262      12.298  65.073  34.011  1.00 -0.02           N
ATOM   3827  CA  LEU A 262      13.662  64.823  34.438  1.00 -0.02           C
ATOM   3828  C   LEU A 262      14.023  63.414  33.912  1.00 -0.02           C
ATOM   3829  O   LEU A 262      14.958  63.263  33.122  1.00 -0.02           O
ATOM   3830  CB  LEU A 262      13.856  65.010  36.003  1.00 -0.02           C
ATOM   3831  CG  LEU A 262      13.795  66.454  36.450  1.00 -0.02           C
ATOM   3832  CD1 LEU A 262      13.660  66.552  37.985  1.00 -0.02           C
ATOM   3833  CD2 LEU A 262      15.104  67.144  35.869  1.00 -0.02           C
ATOM   3834  H   LEU A 262      11.556  65.066  34.696  1.00 -0.02           H
ATOM   3835  HA  LEU A 262      14.221  65.528  33.823  1.00 -0.02           H
ATOM   3836  HB2 LEU A 262      13.107  64.440  36.554  1.00 -0.02           H
ATOM   3837  HB3 LEU A 262      14.853  64.653  36.260  1.00 -0.02           H
ATOM   3838  HG  LEU A 262      12.937  66.934  35.978  1.00 -0.02           H
ATOM   3839 HD11 LEU A 262      13.769  67.599  38.268  1.00 -0.02           H
ATOM   3840 HD12 LEU A 262      12.802  65.979  38.336  1.00 -0.02           H
ATOM   3841 HD13 LEU A 262      14.371  65.939  38.539  1.00 -0.02           H
ATOM   3842 HD21 LEU A 262      15.919  66.446  36.061  1.00 -0.02           H
ATOM   3843 HD22 LEU A 262      15.009  67.438  34.824  1.00 -0.02           H
ATOM   3844 HD23 LEU A 262      15.409  68.007  36.460  1.00 -0.02           H
ATOM   3845  N   LEU A 263      13.299  62.487  34.477  1.00  0.01           N
ATOM   3846  CA  LEU A 263      13.246  61.002  34.174  1.00  0.01           C
ATOM   3847  C   LEU A 263      13.501  60.719  32.668  1.00  0.01           C
ATOM   3848  O   LEU A 263      14.402  59.963  32.362  1.00  0.01           O
ATOM   3849  CB  LEU A 263      11.924  60.409  34.680  1.00  0.01           C
ATOM   3850  CG  LEU A 263      12.040  59.962  36.166  1.00  0.01           C
ATOM   3851  CD1 LEU A 263      10.645  59.387  36.553  1.00  0.01           C
ATOM   3852  CD2 LEU A 263      12.984  58.787  36.320  1.00  0.01           C
ATOM   3853  H   LEU A 263      12.663  62.822  35.187  1.00  0.01           H
ATOM   3854  HA  LEU A 263      14.069  60.473  34.655  1.00  0.01           H
ATOM   3855  HB2 LEU A 263      11.104  61.119  34.573  1.00  0.01           H
ATOM   3856  HB3 LEU A 263      11.703  59.539  34.062  1.00  0.01           H
ATOM   3857  HG  LEU A 263      12.353  60.788  36.806  1.00  0.01           H
ATOM   3858 HD11 LEU A 263      10.303  58.578  35.907  1.00  0.01           H
ATOM   3859 HD12 LEU A 263      10.736  59.134  37.610  1.00  0.01           H
ATOM   3860 HD13 LEU A 263       9.923  60.200  36.484  1.00  0.01           H
ATOM   3861 HD21 LEU A 263      12.746  58.080  35.525  1.00  0.01           H
ATOM   3862 HD22 LEU A 263      14.003  59.106  36.098  1.00  0.01           H
ATOM   3863 HD23 LEU A 263      12.924  58.351  37.317  1.00  0.01           H
ATOM   3864  N   ALA A 264      12.707  61.313  31.760  1.00  0.00           N
ATOM   3865  CA  ALA A 264      12.776  61.106  30.296  1.00  0.00           C
ATOM   3866  C   ALA A 264      14.071  61.551  29.723  1.00  0.00           C
ATOM   3867  O   ALA A 264      14.381  61.250  28.572  1.00  0.00           O
ATOM   3868  CB  ALA A 264      11.533  61.604  29.720  1.00  0.00           C
ATOM   3869  H   ALA A 264      12.032  61.998  32.066  1.00  0.00           H
ATOM   3870  HA  ALA A 264      12.744  60.048  30.038  1.00  0.00           H
ATOM   3871  HB1 ALA A 264      11.509  61.329  28.665  1.00  0.00           H
ATOM   3872  HB2 ALA A 264      10.697  61.020  30.105  1.00  0.00           H
ATOM   3873  HB3 ALA A 264      11.371  62.676  29.838  1.00  0.00           H
ATOM   3874  N   GLY A 265      14.942  62.240  30.509  1.00  0.00           N
ATOM   3875  CA  GLY A 265      16.258  62.728  29.969  1.00  0.00           C
ATOM   3876  C   GLY A 265      17.513  62.383  30.797  1.00  0.00           C
ATOM   3877  O   GLY A 265      18.649  62.815  30.412  1.00  0.00           O
ATOM   3878  H   GLY A 265      14.608  62.657  31.366  1.00  0.00           H
ATOM   3879  HA2 GLY A 265      16.458  62.437  28.938  1.00  0.00           H
ATOM   3880  HA3 GLY A 265      16.181  63.804  29.816  1.00  0.00           H
ATOM   3881  N   LEU A 266      17.349  61.567  31.855  1.00 -0.01           N
ATOM   3882  CA  LEU A 266      18.475  61.278  32.805  1.00 -0.01           C
ATOM   3883  C   LEU A 266      19.384  60.103  32.301  1.00 -0.01           C
ATOM   3884  O   LEU A 266      20.475  59.895  32.857  1.00 -0.01           O
ATOM   3885  CB  LEU A 266      18.055  61.103  34.263  1.00 -0.01           C
ATOM   3886  CG  LEU A 266      17.619  62.347  34.927  1.00 -0.01           C
ATOM   3887  CD1 LEU A 266      16.684  62.089  36.168  1.00 -0.01           C
ATOM   3888  CD2 LEU A 266      18.786  63.291  35.315  1.00 -0.01           C
ATOM   3889  H   LEU A 266      16.441  61.227  32.137  1.00 -0.01           H
ATOM   3890  HA  LEU A 266      19.151  62.128  32.703  1.00 -0.01           H
ATOM   3891  HB2 LEU A 266      17.221  60.404  34.201  1.00 -0.01           H
ATOM   3892  HB3 LEU A 266      18.855  60.710  34.890  1.00 -0.01           H
ATOM   3893  HG  LEU A 266      17.162  62.960  34.150  1.00 -0.01           H
ATOM   3894 HD11 LEU A 266      15.793  61.564  35.824  1.00 -0.01           H
ATOM   3895 HD12 LEU A 266      17.151  61.433  36.903  1.00 -0.01           H
ATOM   3896 HD13 LEU A 266      16.438  63.050  36.619  1.00 -0.01           H
ATOM   3897 HD21 LEU A 266      18.505  64.104  35.985  1.00 -0.01           H
ATOM   3898 HD22 LEU A 266      19.531  62.663  35.805  1.00 -0.01           H
ATOM   3899 HD23 LEU A 266      19.211  63.814  34.459  1.00 -0.01           H
ATOM   3900  N   GLY A 267      19.029  59.454  31.185  1.00  0.00           N
ATOM   3901  CA  GLY A 267      19.929  58.522  30.459  1.00  0.00           C
ATOM   3902  C   GLY A 267      20.574  59.240  29.261  1.00  0.00           C
ATOM   3903  O   GLY A 267      21.511  60.073  29.348  1.00  0.00           O
ATOM   3904  H   GLY A 267      18.075  59.549  30.867  1.00  0.00           H
ATOM   3905  HA2 GLY A 267      20.684  58.216  31.184  1.00  0.00           H
ATOM   3906  HA3 GLY A 267      19.291  57.675  30.204  1.00  0.00           H
ATOM   3907  N   SER A 268      20.110  58.878  28.086  1.00 -0.01           N
ATOM   3908  CA  SER A 268      20.847  59.149  26.779  1.00 -0.01           C
ATOM   3909  C   SER A 268      21.062  60.707  26.641  1.00 -0.01           C
ATOM   3910  O   SER A 268      22.127  61.121  26.103  1.00 -0.01           O
ATOM   3911  CB  SER A 268      20.068  58.629  25.527  1.00 -0.01           C
ATOM   3912  OG  SER A 268      20.873  58.757  24.353  1.00 -0.01           O
ATOM   3913  H   SER A 268      19.339  58.227  28.112  1.00 -0.01           H
ATOM   3914  HA  SER A 268      21.844  58.731  26.917  1.00 -0.01           H
ATOM   3915  HB2 SER A 268      19.730  57.631  25.807  1.00 -0.01           H
ATOM   3916  HB3 SER A 268      19.135  59.189  25.467  1.00 -0.01           H
ATOM   3917  HG  SER A 268      21.143  57.853  24.175  1.00 -0.01           H
ATOM   3918  N   ALA A 269      20.057  61.552  26.964  1.00 -0.02           N
ATOM   3919  CA  ALA A 269      20.159  63.006  26.969  1.00 -0.02           C
ATOM   3920  C   ALA A 269      21.178  63.574  27.978  1.00 -0.02           C
ATOM   3921  O   ALA A 269      22.063  64.271  27.503  1.00 -0.02           O
ATOM   3922  CB  ALA A 269      18.774  63.576  27.296  1.00 -0.02           C
ATOM   3923  H   ALA A 269      19.262  61.155  27.443  1.00 -0.02           H
ATOM   3924  HA  ALA A 269      20.418  63.391  25.983  1.00 -0.02           H
ATOM   3925  HB1 ALA A 269      18.891  64.609  27.623  1.00 -0.02           H
ATOM   3926  HB2 ALA A 269      18.142  63.402  26.425  1.00 -0.02           H
ATOM   3927  HB3 ALA A 269      18.439  62.937  28.114  1.00 -0.02           H
ATOM   3928  N   GLN A 270      21.121  63.242  29.250  1.00  0.01           N
ATOM   3929  CA  GLN A 270      22.201  63.407  30.212  1.00  0.01           C
ATOM   3930  C   GLN A 270      23.586  63.065  29.722  1.00  0.01           C
ATOM   3931  O   GLN A 270      24.654  63.745  29.915  1.00  0.01           O
ATOM   3932  CB  GLN A 270      21.833  62.643  31.481  1.00  0.01           C
ATOM   3933  CG  GLN A 270      23.029  62.526  32.452  1.00  0.01           C
ATOM   3934  CD  GLN A 270      22.573  62.307  33.891  1.00  0.01           C
ATOM   3935  NE2 GLN A 270      23.335  61.591  34.705  1.00  0.01           N
ATOM   3936  OE1 GLN A 270      21.676  62.967  34.389  1.00  0.01           O
ATOM   3937  H   GLN A 270      20.283  62.758  29.543  1.00  0.01           H
ATOM   3938  HA  GLN A 270      22.194  64.447  30.541  1.00  0.01           H
ATOM   3939  HB2 GLN A 270      20.904  63.023  31.907  1.00  0.01           H
ATOM   3940  HB3 GLN A 270      21.697  61.589  31.239  1.00  0.01           H
ATOM   3941  HG2 GLN A 270      23.666  61.714  32.100  1.00  0.01           H
ATOM   3942  HG3 GLN A 270      23.561  63.469  32.326  1.00  0.01           H
ATOM   3943 HE21 GLN A 270      23.145  61.636  35.696  1.00  0.01           H
ATOM   3944 HE22 GLN A 270      24.018  60.937  34.351  1.00  0.01           H
ATOM   3945  N   GLU A 271      23.701  61.964  28.946  1.00  0.00           N
ATOM   3946  CA  GLU A 271      24.986  61.624  28.342  1.00  0.00           C
ATOM   3947  C   GLU A 271      25.349  62.414  27.118  1.00  0.00           C
ATOM   3948  O   GLU A 271      26.550  62.723  27.020  1.00  0.00           O
ATOM   3949  CB  GLU A 271      24.866  60.109  27.935  1.00  0.00           C
ATOM   3950  CG  GLU A 271      24.817  59.141  29.149  1.00  0.00           C
ATOM   3951  CD  GLU A 271      26.298  58.643  29.421  1.00  0.00           C
ATOM   3952  OE1 GLU A 271      27.276  59.360  29.207  1.00  0.00           O
ATOM   3953  OE2 GLU A 271      26.479  57.424  29.716  1.00  0.00           O
ATOM   3954  H   GLU A 271      22.946  61.311  28.794  1.00  0.00           H
ATOM   3955  HA  GLU A 271      25.780  61.571  29.088  1.00  0.00           H
ATOM   3956  HB2 GLU A 271      23.957  59.951  27.355  1.00  0.00           H
ATOM   3957  HB3 GLU A 271      25.715  59.848  27.303  1.00  0.00           H
ATOM   3958  HG2 GLU A 271      24.479  59.717  30.010  1.00  0.00           H
ATOM   3959  HG3 GLU A 271      24.101  58.339  28.976  1.00  0.00           H
ATOM   3960  N   THR A 272      24.443  62.778  26.212  1.00 -0.01           N
ATOM   3961  CA  THR A 272      24.655  63.752  25.090  1.00 -0.01           C
ATOM   3962  C   THR A 272      25.110  65.073  25.617  1.00 -0.01           C
ATOM   3963  O   THR A 272      25.970  65.671  25.010  1.00 -0.01           O
ATOM   3964  CB  THR A 272      23.397  63.843  24.246  1.00 -0.01           C
ATOM   3965  CG2 THR A 272      23.438  64.740  23.021  1.00 -0.01           C
ATOM   3966  OG1 THR A 272      22.927  62.616  23.724  1.00 -0.01           O
ATOM   3967  H   THR A 272      23.532  62.344  26.158  1.00 -0.01           H
ATOM   3968  HA  THR A 272      25.461  63.407  24.443  1.00 -0.01           H
ATOM   3969  HB  THR A 272      22.646  64.214  24.943  1.00 -0.01           H
ATOM   3970  HG1 THR A 272      22.693  62.076  24.482  1.00 -0.01           H
ATOM   3971 HG21 THR A 272      24.282  64.463  22.390  1.00 -0.01           H
ATOM   3972 HG22 THR A 272      22.498  64.716  22.470  1.00 -0.01           H
ATOM   3973 HG23 THR A 272      23.485  65.811  23.217  1.00 -0.01           H
ATOM   3974  N   VAL A 273      24.455  65.589  26.681  1.00 -0.34           N
ATOM   3975  CA  VAL A 273      24.920  66.871  27.349  1.00 -0.34           C
ATOM   3976  C   VAL A 273      26.392  66.727  27.766  1.00 -0.34           C
ATOM   3977  O   VAL A 273      27.237  67.509  27.322  1.00 -0.34           O
ATOM   3978  CB  VAL A 273      23.942  67.282  28.466  1.00 -0.34           C
ATOM   3979  CG1 VAL A 273      24.469  68.474  29.256  1.00 -0.34           C
ATOM   3980  CG2 VAL A 273      22.550  67.792  27.857  1.00 -0.34           C
ATOM   3981  H   VAL A 273      23.655  65.112  27.071  1.00 -0.34           H
ATOM   3982  HA  VAL A 273      24.796  67.587  26.537  1.00 -0.34           H
ATOM   3983  HB  VAL A 273      23.801  66.378  29.058  1.00 -0.34           H
ATOM   3984 HG11 VAL A 273      24.596  69.351  28.622  1.00 -0.34           H
ATOM   3985 HG12 VAL A 273      23.642  68.764  29.904  1.00 -0.34           H
ATOM   3986 HG13 VAL A 273      25.396  68.286  29.798  1.00 -0.34           H
ATOM   3987 HG21 VAL A 273      21.892  68.181  28.634  1.00 -0.34           H
ATOM   3988 HG22 VAL A 273      22.763  68.568  27.123  1.00 -0.34           H
ATOM   3989 HG23 VAL A 273      22.072  66.947  27.361  1.00 -0.34           H
ATOM   3990  N   ILE A 274      26.721  65.686  28.567  1.00 -0.09           N
ATOM   3991  CA  ILE A 274      28.101  65.403  29.015  1.00 -0.09           C
ATOM   3992  C   ILE A 274      29.091  65.321  27.813  1.00 -0.09           C
ATOM   3993  O   ILE A 274      30.175  65.864  27.877  1.00 -0.09           O
ATOM   3994  CB  ILE A 274      28.120  64.114  29.928  1.00 -0.09           C
ATOM   3995  CG1 ILE A 274      27.548  64.288  31.308  1.00 -0.09           C
ATOM   3996  CG2 ILE A 274      29.468  63.355  29.927  1.00 -0.09           C
ATOM   3997  CD1 ILE A 274      28.385  65.230  32.107  1.00 -0.09           C
ATOM   3998  H   ILE A 274      26.001  65.188  29.070  1.00 -0.09           H
ATOM   3999  HA  ILE A 274      28.499  66.216  29.624  1.00 -0.09           H
ATOM   4000  HB  ILE A 274      27.513  63.357  29.432  1.00 -0.09           H
ATOM   4001 HG12 ILE A 274      26.518  64.584  31.109  1.00 -0.09           H
ATOM   4002 HG13 ILE A 274      27.518  63.330  31.828  1.00 -0.09           H
ATOM   4003 HG21 ILE A 274      29.349  62.446  30.517  1.00 -0.09           H
ATOM   4004 HG22 ILE A 274      29.688  63.157  28.878  1.00 -0.09           H
ATOM   4005 HG23 ILE A 274      30.252  64.011  30.305  1.00 -0.09           H
ATOM   4006 HD11 ILE A 274      29.409  64.858  32.089  1.00 -0.09           H
ATOM   4007 HD12 ILE A 274      28.342  66.214  31.642  1.00 -0.09           H
ATOM   4008 HD13 ILE A 274      28.035  65.356  33.132  1.00 -0.09           H
ATOM   4009  N   ARG A 275      28.578  64.756  26.688  1.00  0.04           N
ATOM   4010  CA  ARG A 275      29.445  64.334  25.585  1.00  0.04           C
ATOM   4011  C   ARG A 275      29.800  65.603  24.703  1.00  0.04           C
ATOM   4012  O   ARG A 275      30.822  65.571  24.097  1.00  0.04           O
ATOM   4013  CB  ARG A 275      28.828  63.241  24.669  1.00  0.04           C
ATOM   4014  CG  ARG A 275      29.705  62.872  23.430  1.00  0.04           C
ATOM   4015  CD  ARG A 275      29.293  61.453  22.942  1.00  0.04           C
ATOM   4016  NE  ARG A 275      27.880  61.349  22.511  1.00  0.04           N
ATOM   4017  CZ  ARG A 275      26.982  60.447  22.862  1.00  0.04           C
ATOM   4018  NH1 ARG A 275      27.217  59.350  23.482  1.00  0.04           N
ATOM   4019  NH2 ARG A 275      25.803  60.744  22.607  1.00  0.04           N
ATOM   4020  H   ARG A 275      27.649  64.375  26.789  1.00  0.04           H
ATOM   4021  HA  ARG A 275      30.388  63.956  25.981  1.00  0.04           H
ATOM   4022  HB2 ARG A 275      28.784  62.362  25.312  1.00  0.04           H
ATOM   4023  HB3 ARG A 275      27.876  63.648  24.330  1.00  0.04           H
ATOM   4024  HG2 ARG A 275      29.773  63.554  22.583  1.00  0.04           H
ATOM   4025  HG3 ARG A 275      30.715  62.779  23.829  1.00  0.04           H
ATOM   4026  HD2 ARG A 275      29.947  61.209  22.105  1.00  0.04           H
ATOM   4027  HD3 ARG A 275      29.487  60.763  23.764  1.00  0.04           H
ATOM   4028  HE  ARG A 275      27.525  61.997  21.822  1.00  0.04           H
ATOM   4029 HH11 ARG A 275      28.145  59.192  23.847  1.00  0.04           H
ATOM   4030 HH12 ARG A 275      26.544  58.597  23.488  1.00  0.04           H
ATOM   4031 HH21 ARG A 275      25.581  61.582  22.089  1.00  0.04           H
ATOM   4032 HH22 ARG A 275      24.989  60.269  22.970  1.00  0.04           H
ATOM   4033  N   LYS A 276      29.005  66.671  24.804  1.00  0.03           N
ATOM   4034  CA  LYS A 276      29.117  67.967  24.057  1.00  0.03           C
ATOM   4035  C   LYS A 276      29.472  69.188  24.927  1.00  0.03           C
ATOM   4036  O   LYS A 276      29.548  70.245  24.383  1.00  0.03           O
ATOM   4037  CB  LYS A 276      27.779  68.129  23.289  1.00  0.03           C
ATOM   4038  CG  LYS A 276      27.492  66.972  22.329  1.00  0.03           C
ATOM   4039  CD  LYS A 276      26.139  67.142  21.625  1.00  0.03           C
ATOM   4040  CE  LYS A 276      26.252  68.076  20.382  1.00  0.03           C
ATOM   4041  NZ  LYS A 276      25.442  67.666  19.206  1.00  0.03           N
ATOM   4042  H   LYS A 276      28.226  66.558  25.436  1.00  0.03           H
ATOM   4043  HA  LYS A 276      29.866  67.853  23.273  1.00  0.03           H
ATOM   4044  HB2 LYS A 276      26.951  68.207  23.993  1.00  0.03           H
ATOM   4045  HB3 LYS A 276      27.737  69.021  22.664  1.00  0.03           H
ATOM   4046  HG2 LYS A 276      28.309  66.927  21.609  1.00  0.03           H
ATOM   4047  HG3 LYS A 276      27.410  66.004  22.823  1.00  0.03           H
ATOM   4048  HD2 LYS A 276      25.802  66.219  21.154  1.00  0.03           H
ATOM   4049  HD3 LYS A 276      25.365  67.484  22.312  1.00  0.03           H
ATOM   4050  HE2 LYS A 276      25.892  69.012  20.810  1.00  0.03           H
ATOM   4051  HE3 LYS A 276      27.298  68.216  20.111  1.00  0.03           H
ATOM   4052  HZ1 LYS A 276      24.448  67.705  19.381  1.00  0.03           H
ATOM   4053  HZ2 LYS A 276      25.573  68.255  18.395  1.00  0.03           H
ATOM   4054  HZ3 LYS A 276      25.734  66.729  18.968  1.00  0.03           H
ATOM   4055  N   THR A 277      29.788  69.053  26.207  1.00 -0.11           N
ATOM   4056  CA  THR A 277      30.000  70.126  27.252  1.00 -0.11           C
ATOM   4057  C   THR A 277      31.196  69.743  28.196  1.00 -0.11           C
ATOM   4058  O   THR A 277      31.346  68.583  28.451  1.00 -0.11           O
ATOM   4059  CB  THR A 277      28.757  70.255  28.103  1.00 -0.11           C
ATOM   4060  CG2 THR A 277      28.751  71.506  29.001  1.00 -0.11           C
ATOM   4061  OG1 THR A 277      27.571  70.257  27.275  1.00 -0.11           O
ATOM   4062  H   THR A 277      29.847  68.075  26.451  1.00 -0.11           H
ATOM   4063  HA  THR A 277      30.129  71.000  26.614  1.00 -0.11           H
ATOM   4064  HB  THR A 277      28.731  69.390  28.766  1.00 -0.11           H
ATOM   4065  HG1 THR A 277      27.457  69.341  27.009  1.00 -0.11           H
ATOM   4066 HG21 THR A 277      27.808  71.648  29.528  1.00 -0.11           H
ATOM   4067 HG22 THR A 277      29.538  71.286  29.723  1.00 -0.11           H
ATOM   4068 HG23 THR A 277      29.028  72.316  28.326  1.00 -0.11           H
ATOM   4069  N   ARG A 278      32.019  70.725  28.715  1.00  0.00           N
ATOM   4070  CA  ARG A 278      33.212  70.509  29.539  1.00  0.00           C
ATOM   4071  C   ARG A 278      33.219  71.496  30.739  1.00  0.00           C
ATOM   4072  O   ARG A 278      32.771  72.632  30.583  1.00  0.00           O
ATOM   4073  CB  ARG A 278      34.491  70.944  28.784  1.00  0.00           C
ATOM   4074  CG  ARG A 278      35.914  70.479  29.332  1.00  0.00           C
ATOM   4075  CD  ARG A 278      37.134  70.795  28.483  1.00  0.00           C
ATOM   4076  NE  ARG A 278      37.116  70.180  27.121  1.00  0.00           N
ATOM   4077  CZ  ARG A 278      38.048  70.390  26.194  1.00  0.00           C
ATOM   4078  NH1 ARG A 278      39.089  71.188  26.405  1.00  0.00           N
ATOM   4079  NH2 ARG A 278      37.904  69.995  24.958  1.00  0.00           N
ATOM   4080  H   ARG A 278      31.918  71.689  28.432  1.00  0.00           H
ATOM   4081  HA  ARG A 278      33.252  69.453  29.805  1.00  0.00           H
ATOM   4082  HB2 ARG A 278      34.479  70.531  27.775  1.00  0.00           H
ATOM   4083  HB3 ARG A 278      34.580  72.030  28.738  1.00  0.00           H
ATOM   4084  HG2 ARG A 278      36.050  70.926  30.316  1.00  0.00           H
ATOM   4085  HG3 ARG A 278      35.982  69.399  29.464  1.00  0.00           H
ATOM   4086  HD2 ARG A 278      37.168  71.884  28.434  1.00  0.00           H
ATOM   4087  HD3 ARG A 278      38.008  70.379  28.985  1.00  0.00           H
ATOM   4088  HE  ARG A 278      36.400  69.476  27.012  1.00  0.00           H
ATOM   4089 HH11 ARG A 278      39.155  71.610  27.320  1.00  0.00           H
ATOM   4090 HH12 ARG A 278      39.791  71.318  25.691  1.00  0.00           H
ATOM   4091 HH21 ARG A 278      37.103  69.445  24.683  1.00  0.00           H
ATOM   4092 HH22 ARG A 278      38.509  70.344  24.228  1.00  0.00           H
ATOM   4093  N   PHE A 279      33.642  71.022  31.923  1.00 -0.24           N
ATOM   4094  CA  PHE A 279      33.300  71.679  33.219  1.00 -0.24           C
ATOM   4095  C   PHE A 279      34.495  71.842  34.086  1.00 -0.24           C
ATOM   4096  O   PHE A 279      35.348  70.925  34.315  1.00 -0.24           O
ATOM   4097  CB  PHE A 279      32.178  70.905  33.956  1.00 -0.24           C
ATOM   4098  CG  PHE A 279      31.899  71.529  35.311  1.00 -0.24           C
ATOM   4099  CD1 PHE A 279      31.176  72.701  35.403  1.00 -0.24           C
ATOM   4100  CD2 PHE A 279      32.524  70.900  36.386  1.00 -0.24           C
ATOM   4101  CE1 PHE A 279      31.129  73.300  36.683  1.00 -0.24           C
ATOM   4102  CE2 PHE A 279      32.322  71.467  37.645  1.00 -0.24           C
ATOM   4103  CZ  PHE A 279      31.721  72.674  37.805  1.00 -0.24           C
ATOM   4104  H   PHE A 279      33.722  70.030  32.096  1.00 -0.24           H
ATOM   4105  HA  PHE A 279      32.829  72.642  33.020  1.00 -0.24           H
ATOM   4106  HB2 PHE A 279      31.305  70.994  33.311  1.00 -0.24           H
ATOM   4107  HB3 PHE A 279      32.523  69.877  34.068  1.00 -0.24           H
ATOM   4108  HD1 PHE A 279      30.822  73.203  34.515  1.00 -0.24           H
ATOM   4109  HD2 PHE A 279      33.016  69.942  36.300  1.00 -0.24           H
ATOM   4110  HE1 PHE A 279      30.697  74.287  36.756  1.00 -0.24           H
ATOM   4111  HE2 PHE A 279      32.709  70.935  38.502  1.00 -0.24           H
ATOM   4112  HZ  PHE A 279      31.618  73.097  38.793  1.00 -0.24           H
ATOM   4113  N   PHE A 280      34.624  73.022  34.653  1.00 -0.01           N
ATOM   4114  CA  PHE A 280      35.865  73.492  35.238  1.00 -0.01           C
ATOM   4115  C   PHE A 280      35.703  74.685  36.250  1.00 -0.01           C
ATOM   4116  O   PHE A 280      34.948  75.615  36.090  1.00 -0.01           O
ATOM   4117  CB  PHE A 280      36.974  73.816  34.205  1.00 -0.01           C
ATOM   4118  CG  PHE A 280      36.639  74.830  33.074  1.00 -0.01           C
ATOM   4119  CD1 PHE A 280      36.626  76.175  33.383  1.00 -0.01           C
ATOM   4120  CD2 PHE A 280      36.358  74.468  31.753  1.00 -0.01           C
ATOM   4121  CE1 PHE A 280      36.402  77.154  32.391  1.00 -0.01           C
ATOM   4122  CE2 PHE A 280      36.079  75.395  30.767  1.00 -0.01           C
ATOM   4123  CZ  PHE A 280      35.997  76.770  31.099  1.00 -0.01           C
ATOM   4124  H   PHE A 280      33.844  73.654  34.545  1.00 -0.01           H
ATOM   4125  HA  PHE A 280      36.320  72.661  35.777  1.00 -0.01           H
ATOM   4126  HB2 PHE A 280      37.846  74.128  34.779  1.00 -0.01           H
ATOM   4127  HB3 PHE A 280      37.262  72.903  33.684  1.00 -0.01           H
ATOM   4128  HD1 PHE A 280      36.856  76.520  34.381  1.00 -0.01           H
ATOM   4129  HD2 PHE A 280      36.159  73.439  31.496  1.00 -0.01           H
ATOM   4130  HE1 PHE A 280      36.323  78.187  32.693  1.00 -0.01           H
ATOM   4131  HE2 PHE A 280      35.898  75.039  29.763  1.00 -0.01           H
ATOM   4132  HZ  PHE A 280      35.630  77.518  30.412  1.00 -0.01           H
ATOM   4133  N   MET A 281      36.622  74.621  37.228  1.00  0.00           N
ATOM   4134  CA  MET A 281      37.023  75.766  38.020  1.00  0.00           C
ATOM   4135  C   MET A 281      38.028  76.563  37.176  1.00  0.00           C
ATOM   4136  O   MET A 281      39.083  76.052  36.695  1.00  0.00           O
ATOM   4137  CB  MET A 281      37.878  75.168  39.264  1.00  0.00           C
ATOM   4138  CG  MET A 281      38.225  76.192  40.367  1.00  0.00           C
ATOM   4139  SD  MET A 281      39.511  77.430  40.116  1.00  0.00           S
ATOM   4140  CE  MET A 281      40.870  76.307  40.080  1.00  0.00           C
ATOM   4141  H   MET A 281      37.266  73.844  37.202  1.00  0.00           H
ATOM   4142  HA  MET A 281      36.197  76.442  38.241  1.00  0.00           H
ATOM   4143  HB2 MET A 281      37.339  74.355  39.750  1.00  0.00           H
ATOM   4144  HB3 MET A 281      38.780  74.727  38.840  1.00  0.00           H
ATOM   4145  HG2 MET A 281      37.253  76.679  40.455  1.00  0.00           H
ATOM   4146  HG3 MET A 281      38.505  75.589  41.231  1.00  0.00           H
ATOM   4147  HE1 MET A 281      40.719  75.605  40.899  1.00  0.00           H
ATOM   4148  HE2 MET A 281      40.875  75.755  39.140  1.00  0.00           H
ATOM   4149  HE3 MET A 281      41.768  76.924  40.105  1.00  0.00           H
ATOM   4150  N   ALA A 282      37.851  77.893  37.086  1.00  0.00           N
ATOM   4151  CA  ALA A 282      38.773  78.822  36.454  1.00  0.00           C
ATOM   4152  C   ALA A 282      38.884  79.951  37.421  1.00  0.00           C
ATOM   4153  O   ALA A 282      37.887  80.679  37.623  1.00  0.00           O
ATOM   4154  CB  ALA A 282      38.221  79.294  35.066  1.00  0.00           C
ATOM   4155  H   ALA A 282      37.136  78.282  37.684  1.00  0.00           H
ATOM   4156  HA  ALA A 282      39.737  78.323  36.353  1.00  0.00           H
ATOM   4157  HB1 ALA A 282      38.914  80.059  34.718  1.00  0.00           H
ATOM   4158  HB2 ALA A 282      38.052  78.479  34.362  1.00  0.00           H
ATOM   4159  HB3 ALA A 282      37.249  79.743  35.270  1.00  0.00           H
ATOM   4160  N   THR A 283      40.051  80.225  38.095  1.00  0.01           N
ATOM   4161  CA  THR A 283      40.334  81.432  38.929  1.00  0.01           C
ATOM   4162  C   THR A 283      40.809  82.611  38.029  1.00  0.01           C
ATOM   4163  O   THR A 283      41.902  82.586  37.464  1.00  0.01           O
ATOM   4164  CB  THR A 283      41.458  81.149  39.848  1.00  0.01           C
ATOM   4165  CG2 THR A 283      41.822  82.379  40.733  1.00  0.01           C
ATOM   4166  OG1 THR A 283      41.050  80.223  40.832  1.00  0.01           O
ATOM   4167  H   THR A 283      40.808  79.559  38.043  1.00  0.01           H
ATOM   4168  HA  THR A 283      39.511  81.782  39.552  1.00  0.01           H
ATOM   4169  HB  THR A 283      42.318  80.757  39.306  1.00  0.01           H
ATOM   4170  HG1 THR A 283      40.466  79.588  40.409  1.00  0.01           H
ATOM   4171 HG21 THR A 283      42.236  82.153  41.716  1.00  0.01           H
ATOM   4172 HG22 THR A 283      42.461  83.015  40.121  1.00  0.01           H
ATOM   4173 HG23 THR A 283      40.917  82.928  40.993  1.00  0.01           H
ATOM   4174  N   LEU A 284      39.999  83.635  38.022  1.00  0.00           N
ATOM   4175  CA  LEU A 284      40.230  84.948  37.454  1.00  0.00           C
ATOM   4176  C   LEU A 284      40.816  85.900  38.542  1.00  0.00           C
ATOM   4177  O   LEU A 284      40.898  85.620  39.744  1.00  0.00           O
ATOM   4178  CB  LEU A 284      38.892  85.495  36.893  1.00  0.00           C
ATOM   4179  CG  LEU A 284      38.015  84.598  35.881  1.00  0.00           C
ATOM   4180  CD1 LEU A 284      36.671  85.260  35.427  1.00  0.00           C
ATOM   4181  CD2 LEU A 284      38.795  84.282  34.609  1.00  0.00           C
ATOM   4182  H   LEU A 284      39.172  83.489  38.583  1.00  0.00           H
ATOM   4183  HA  LEU A 284      40.988  84.890  36.673  1.00  0.00           H
ATOM   4184  HB2 LEU A 284      38.119  85.767  37.612  1.00  0.00           H
ATOM   4185  HB3 LEU A 284      39.092  86.369  36.273  1.00  0.00           H
ATOM   4186  HG  LEU A 284      37.667  83.646  36.282  1.00  0.00           H
ATOM   4187 HD11 LEU A 284      36.800  86.316  35.189  1.00  0.00           H
ATOM   4188 HD12 LEU A 284      36.337  84.741  34.529  1.00  0.00           H
ATOM   4189 HD13 LEU A 284      36.043  85.334  36.315  1.00  0.00           H
ATOM   4190 HD21 LEU A 284      39.118  85.178  34.078  1.00  0.00           H
ATOM   4191 HD22 LEU A 284      39.609  83.625  34.914  1.00  0.00           H
ATOM   4192 HD23 LEU A 284      38.180  83.713  33.912  1.00  0.00           H
ATOM   4193  N   ARG A 285      41.240  87.116  38.022  1.00  0.00           N
ATOM   4194  CA  ARG A 285      41.700  88.298  38.725  1.00  0.00           C
ATOM   4195  C   ARG A 285      41.344  89.566  37.947  1.00  0.00           C
ATOM   4196  O   ARG A 285      41.613  89.695  36.732  1.00  0.00           O
ATOM   4197  CB  ARG A 285      43.160  88.016  38.987  1.00  0.00           C
ATOM   4198  CG  ARG A 285      43.762  89.108  39.878  1.00  0.00           C
ATOM   4199  CD  ARG A 285      45.205  88.880  40.226  1.00  0.00           C
ATOM   4200  NE  ARG A 285      46.047  89.122  39.032  1.00  0.00           N
ATOM   4201  CZ  ARG A 285      47.385  89.111  38.999  1.00  0.00           C
ATOM   4202  NH1 ARG A 285      48.065  88.755  40.088  1.00  0.00           N
ATOM   4203  NH2 ARG A 285      48.114  89.357  37.947  1.00  0.00           N
ATOM   4204  H   ARG A 285      41.288  87.238  37.020  1.00  0.00           H
ATOM   4205  HA  ARG A 285      41.189  88.309  39.687  1.00  0.00           H
ATOM   4206  HB2 ARG A 285      43.252  87.055  39.491  1.00  0.00           H
ATOM   4207  HB3 ARG A 285      43.689  87.944  38.036  1.00  0.00           H
ATOM   4208  HG2 ARG A 285      43.636  90.082  39.405  1.00  0.00           H
ATOM   4209  HG3 ARG A 285      43.252  89.168  40.839  1.00  0.00           H
ATOM   4210  HD2 ARG A 285      45.580  89.571  40.982  1.00  0.00           H
ATOM   4211  HD3 ARG A 285      45.305  87.842  40.541  1.00  0.00           H
ATOM   4212  HE  ARG A 285      45.573  89.233  38.147  1.00  0.00           H
ATOM   4213 HH11 ARG A 285      47.566  88.320  40.851  1.00  0.00           H
ATOM   4214 HH12 ARG A 285      49.031  89.049  40.091  1.00  0.00           H
ATOM   4215 HH21 ARG A 285      47.577  89.620  37.133  1.00  0.00           H
ATOM   4216 HH22 ARG A 285      49.071  89.634  38.114  1.00  0.00           H
ATOM   4217  N   LYS A 286      40.882  90.513  38.736  1.00  0.00           N
ATOM   4218  CA  LYS A 286      40.660  91.956  38.396  1.00  0.00           C
ATOM   4219  C   LYS A 286      42.040  92.731  38.431  1.00  0.00           C
ATOM   4220  O   LYS A 286      42.718  92.680  39.435  1.00  0.00           O
ATOM   4221  CB  LYS A 286      39.618  92.512  39.357  1.00  0.00           C
ATOM   4222  CG  LYS A 286      39.424  94.017  39.060  1.00  0.00           C
ATOM   4223  CD  LYS A 286      38.270  94.730  39.829  1.00  0.00           C
ATOM   4224  CE  LYS A 286      38.406  96.263  39.548  1.00  0.00           C
ATOM   4225  NZ  LYS A 286      37.301  97.115  40.074  1.00  0.00           N
ATOM   4226  H   LYS A 286      40.693  90.253  39.693  1.00  0.00           H
ATOM   4227  HA  LYS A 286      40.135  92.114  37.454  1.00  0.00           H
ATOM   4228  HB2 LYS A 286      38.670  91.984  39.251  1.00  0.00           H
ATOM   4229  HB3 LYS A 286      40.000  92.317  40.359  1.00  0.00           H
ATOM   4230  HG2 LYS A 286      40.326  94.602  39.239  1.00  0.00           H
ATOM   4231  HG3 LYS A 286      39.176  94.108  38.003  1.00  0.00           H
ATOM   4232  HD2 LYS A 286      37.317  94.349  39.460  1.00  0.00           H
ATOM   4233  HD3 LYS A 286      38.336  94.479  40.887  1.00  0.00           H
ATOM   4234  HE2 LYS A 286      39.335  96.453  40.087  1.00  0.00           H
ATOM   4235  HE3 LYS A 286      38.537  96.562  38.508  1.00  0.00           H
ATOM   4236  HZ1 LYS A 286      36.525  97.027  39.433  1.00  0.00           H
ATOM   4237  HZ2 LYS A 286      36.954  96.843  40.983  1.00  0.00           H
ATOM   4238  HZ3 LYS A 286      37.346  98.120  39.995  1.00  0.00           H
ATOM   4239  N   PRO A 287      42.392  93.461  37.348  1.00  0.00           N
ATOM   4240  CA  PRO A 287      43.658  94.204  37.305  1.00  0.00           C
ATOM   4241  C   PRO A 287      43.894  95.179  38.516  1.00  0.00           C
ATOM   4242  O   PRO A 287      42.933  95.799  38.984  1.00  0.00           O
ATOM   4243  CB  PRO A 287      43.588  95.100  36.027  1.00  0.00           C
ATOM   4244  CG  PRO A 287      42.576  94.312  35.118  1.00  0.00           C
ATOM   4245  CD  PRO A 287      41.655  93.699  36.144  1.00  0.00           C
ATOM   4246  HA  PRO A 287      44.508  93.540  37.153  1.00  0.00           H
ATOM   4247  HB2 PRO A 287      43.305  96.129  36.248  1.00  0.00           H
ATOM   4248  HB3 PRO A 287      44.597  95.057  35.618  1.00  0.00           H
ATOM   4249  HG2 PRO A 287      42.039  94.968  34.432  1.00  0.00           H
ATOM   4250  HG3 PRO A 287      43.054  93.418  34.718  1.00  0.00           H
ATOM   4251  HD2 PRO A 287      40.949  94.475  36.439  1.00  0.00           H
ATOM   4252  HD3 PRO A 287      41.183  92.796  35.757  1.00  0.00           H
ATOM   4253  N   ALA A 288      45.133  95.281  38.926  1.00  0.00           N
ATOM   4254  CA  ALA A 288      45.556  96.356  39.778  1.00  0.00           C
ATOM   4255  C   ALA A 288      45.516  97.703  39.039  1.00  0.00           C
ATOM   4256  O   ALA A 288      45.415  97.739  37.786  1.00  0.00           O
ATOM   4257  CB  ALA A 288      47.007  95.998  40.339  1.00  0.00           C
ATOM   4258  H   ALA A 288      45.817  94.781  38.376  1.00  0.00           H
ATOM   4259  HA  ALA A 288      44.840  96.353  40.600  1.00  0.00           H
ATOM   4260  HB1 ALA A 288      46.906  95.041  40.853  1.00  0.00           H
ATOM   4261  HB2 ALA A 288      47.715  95.981  39.511  1.00  0.00           H
ATOM   4262  HB3 ALA A 288      47.436  96.676  41.077  1.00  0.00           H
ATOM   4263  N   VAL A 289      45.621  98.823  39.757  1.00  0.00           N
ATOM   4264  CA  VAL A 289      45.706 100.214  39.333  1.00  0.00           C
ATOM   4265  C   VAL A 289      46.888 100.461  38.361  1.00  0.00           C
ATOM   4266  O   VAL A 289      46.755 101.247  37.389  1.00  0.00           O
ATOM   4267  CB  VAL A 289      45.554 101.310  40.399  1.00  0.00           C
ATOM   4268  CG1 VAL A 289      46.000 102.699  39.851  1.00  0.00           C
ATOM   4269  CG2 VAL A 289      44.121 101.315  40.916  1.00  0.00           C
ATOM   4270  H   VAL A 289      45.748  98.643  40.743  1.00  0.00           H
ATOM   4271  HA  VAL A 289      44.927 100.348  38.582  1.00  0.00           H
ATOM   4272  HB  VAL A 289      46.223 101.020  41.209  1.00  0.00           H
ATOM   4273 HG11 VAL A 289      45.765 102.809  38.793  1.00  0.00           H
ATOM   4274 HG12 VAL A 289      45.392 103.478  40.310  1.00  0.00           H
ATOM   4275 HG13 VAL A 289      47.069 102.883  39.967  1.00  0.00           H
ATOM   4276 HG21 VAL A 289      43.390 101.096  40.138  1.00  0.00           H
ATOM   4277 HG22 VAL A 289      44.055 100.490  41.624  1.00  0.00           H
ATOM   4278 HG23 VAL A 289      43.769 102.240  41.373  1.00  0.00           H
ATOM   4279  N   LEU A 290      48.015  99.761  38.556  1.00  0.00           N
ATOM   4280  CA  LEU A 290      49.355  99.941  37.928  1.00  0.00           C
ATOM   4281  C   LEU A 290      49.699  98.646  37.178  1.00  0.00           C
ATOM   4282  O   LEU A 290      49.840  97.681  37.950  1.00  0.00           O
ATOM   4283  CB  LEU A 290      50.394 100.425  39.003  1.00  0.00           C
ATOM   4284  CG  LEU A 290      50.116 101.688  39.927  1.00  0.00           C
ATOM   4285  CD1 LEU A 290      51.272 101.949  40.818  1.00  0.00           C
ATOM   4286  CD2 LEU A 290      49.921 102.960  39.095  1.00  0.00           C
ATOM   4287  OXT LEU A 290      49.849  98.689  35.949  1.00  0.00           O
ATOM   4288  H   LEU A 290      48.103  99.109  39.323  1.00  0.00           H
ATOM   4289  HA  LEU A 290      49.463 100.785  37.246  1.00  0.00           H
ATOM   4290  HB2 LEU A 290      50.614  99.574  39.647  1.00  0.00           H
ATOM   4291  HB3 LEU A 290      51.282 100.632  38.406  1.00  0.00           H
ATOM   4292  HG  LEU A 290      49.219 101.536  40.527  1.00  0.00           H
ATOM   4293 HD11 LEU A 290      51.461 101.026  41.367  1.00  0.00           H
ATOM   4294 HD12 LEU A 290      52.206 102.204  40.319  1.00  0.00           H
ATOM   4295 HD13 LEU A 290      50.916 102.649  41.574  1.00  0.00           H
ATOM   4296 HD21 LEU A 290      50.817 103.002  38.475  1.00  0.00           H
ATOM   4297 HD22 LEU A 290      49.023 102.804  38.497  1.00  0.00           H
ATOM   4298 HD23 LEU A 290      49.768 103.878  39.662  1.00  0.00           H
TER    4299      LEU A 290 
ATOM   4300  N   GLN B   9      20.374  82.174  23.344  1.00  0.07           N
ATOM   4301  CA  GLN B   9      21.268  81.574  24.323  1.00  0.07           C
ATOM   4302  C   GLN B   9      20.721  81.595  25.769  1.00  0.07           C
ATOM   4303  O   GLN B   9      20.519  80.463  26.288  1.00  0.07           O
ATOM   4304  CB  GLN B   9      22.685  82.245  24.111  1.00  0.07           C
ATOM   4305  CG  GLN B   9      23.764  81.411  24.879  1.00  0.07           C
ATOM   4306  CD  GLN B   9      25.169  82.070  24.930  1.00  0.07           C
ATOM   4307  NE2 GLN B   9      26.149  81.277  25.282  1.00  0.07           N
ATOM   4308  OE1 GLN B   9      25.407  83.246  24.828  1.00  0.07           O
ATOM   4309  HA  GLN B   9      21.364  80.551  23.961  1.00  0.07           H
ATOM   4310  HB2 GLN B   9      22.893  82.253  23.041  1.00  0.07           H
ATOM   4311  HB3 GLN B   9      22.687  83.291  24.419  1.00  0.07           H
ATOM   4312  HG2 GLN B   9      23.529  81.196  25.922  1.00  0.07           H
ATOM   4313  HG3 GLN B   9      23.975  80.517  24.293  1.00  0.07           H
ATOM   4314 HE21 GLN B   9      27.095  81.626  25.328  1.00  0.07           H
ATOM   4315 HE22 GLN B   9      25.996  80.296  25.466  1.00  0.07           H
ATOM   4316  H1  GLN B   9      20.243  83.140  23.609  1.00  0.07           H
ATOM   4317  H2  GLN B   9      20.707  82.057  22.397  1.00  0.07           H
ATOM   4318  H3  GLN B   9      19.412  81.868  23.369  1.00  0.07           H
ATOM   4319  N   GLN B  10      20.456  82.772  26.296  1.00  0.02           N
ATOM   4320  CA  GLN B  10      19.571  82.957  27.451  1.00  0.02           C
ATOM   4321  C   GLN B  10      18.143  82.500  27.150  1.00  0.02           C
ATOM   4322  O   GLN B  10      17.313  83.209  26.606  1.00  0.02           O
ATOM   4323  CB  GLN B  10      19.561  84.436  27.925  1.00  0.02           C
ATOM   4324  CG  GLN B  10      20.662  84.860  28.830  1.00  0.02           C
ATOM   4325  CD  GLN B  10      22.071  84.465  28.346  1.00  0.02           C
ATOM   4326  NE2 GLN B  10      22.599  85.275  27.439  1.00  0.02           N
ATOM   4327  OE1 GLN B  10      22.754  83.492  28.645  1.00  0.02           O
ATOM   4328  H   GLN B  10      20.658  83.636  25.814  1.00  0.02           H
ATOM   4329  HA  GLN B  10      19.947  82.299  28.234  1.00  0.02           H
ATOM   4330  HB2 GLN B  10      19.507  85.091  27.055  1.00  0.02           H
ATOM   4331  HB3 GLN B  10      18.568  84.681  28.301  1.00  0.02           H
ATOM   4332  HG2 GLN B  10      20.479  85.933  28.898  1.00  0.02           H
ATOM   4333  HG3 GLN B  10      20.513  84.361  29.787  1.00  0.02           H
ATOM   4334 HE21 GLN B  10      23.532  85.093  27.097  1.00  0.02           H
ATOM   4335 HE22 GLN B  10      22.139  86.150  27.231  1.00  0.02           H
ATOM   4336  N   GLN B  11      17.813  81.248  27.517  1.00  0.02           N
ATOM   4337  CA  GLN B  11      16.432  80.759  27.564  1.00  0.02           C
ATOM   4338  C   GLN B  11      15.711  81.053  28.864  1.00  0.02           C
ATOM   4339  O   GLN B  11      14.469  80.822  28.935  1.00  0.02           O
ATOM   4340  CB  GLN B  11      16.381  79.242  27.254  1.00  0.02           C
ATOM   4341  CG  GLN B  11      16.992  78.821  25.897  1.00  0.02           C
ATOM   4342  CD  GLN B  11      16.775  77.353  25.529  1.00  0.02           C
ATOM   4343  NE2 GLN B  11      17.433  76.433  26.289  1.00  0.02           N
ATOM   4344  OE1 GLN B  11      16.251  76.980  24.480  1.00  0.02           O
ATOM   4345  H   GLN B  11      18.517  80.617  27.873  1.00  0.02           H
ATOM   4346  HA  GLN B  11      15.776  81.261  26.852  1.00  0.02           H
ATOM   4347  HB2 GLN B  11      16.886  78.756  28.089  1.00  0.02           H
ATOM   4348  HB3 GLN B  11      15.349  78.896  27.323  1.00  0.02           H
ATOM   4349  HG2 GLN B  11      16.605  79.388  25.050  1.00  0.02           H
ATOM   4350  HG3 GLN B  11      18.062  79.031  25.916  1.00  0.02           H
ATOM   4351 HE21 GLN B  11      17.474  75.480  25.957  1.00  0.02           H
ATOM   4352 HE22 GLN B  11      17.719  76.626  27.238  1.00  0.02           H
ATOM   4353  N   VAL B  12      16.369  81.505  29.887  1.00 -0.01           N
ATOM   4354  CA  VAL B  12      15.656  81.746  31.141  1.00 -0.01           C
ATOM   4355  C   VAL B  12      16.171  83.021  31.818  1.00 -0.01           C
ATOM   4356  O   VAL B  12      17.408  83.090  32.000  1.00 -0.01           O
ATOM   4357  CB  VAL B  12      15.550  80.581  32.161  1.00 -0.01           C
ATOM   4358  CG1 VAL B  12      16.755  80.099  32.869  1.00 -0.01           C
ATOM   4359  CG2 VAL B  12      14.505  81.006  33.190  1.00 -0.01           C
ATOM   4360  H   VAL B  12      17.362  81.687  29.913  1.00 -0.01           H
ATOM   4361  HA  VAL B  12      14.662  82.067  30.831  1.00 -0.01           H
ATOM   4362  HB  VAL B  12      15.149  79.756  31.572  1.00 -0.01           H
ATOM   4363 HG11 VAL B  12      17.311  80.949  33.264  1.00 -0.01           H
ATOM   4364 HG12 VAL B  12      16.507  79.515  33.755  1.00 -0.01           H
ATOM   4365 HG13 VAL B  12      17.346  79.558  32.130  1.00 -0.01           H
ATOM   4366 HG21 VAL B  12      14.698  81.841  33.862  1.00 -0.01           H
ATOM   4367 HG22 VAL B  12      13.603  81.134  32.592  1.00 -0.01           H
ATOM   4368 HG23 VAL B  12      14.294  80.099  33.756  1.00 -0.01           H
ATOM   4369  N   THR B  13      15.303  83.955  32.176  1.00  0.00           N
ATOM   4370  CA  THR B  13      15.603  85.226  32.947  1.00  0.00           C
ATOM   4371  C   THR B  13      15.762  85.085  34.445  1.00  0.00           C
ATOM   4372  O   THR B  13      15.248  84.167  35.078  1.00  0.00           O
ATOM   4373  CB  THR B  13      14.635  86.401  32.464  1.00  0.00           C
ATOM   4374  CG2 THR B  13      14.997  86.822  30.998  1.00  0.00           C
ATOM   4375  OG1 THR B  13      13.364  85.917  32.427  1.00  0.00           O
ATOM   4376  H   THR B  13      14.320  83.777  32.029  1.00  0.00           H
ATOM   4377  HA  THR B  13      16.597  85.481  32.580  1.00  0.00           H
ATOM   4378  HB  THR B  13      14.652  87.212  33.192  1.00  0.00           H
ATOM   4379  HG1 THR B  13      12.877  85.986  33.252  1.00  0.00           H
ATOM   4380 HG21 THR B  13      15.971  87.311  30.997  1.00  0.00           H
ATOM   4381 HG22 THR B  13      15.089  85.916  30.400  1.00  0.00           H
ATOM   4382 HG23 THR B  13      14.291  87.516  30.543  1.00  0.00           H
ATOM   4383  N   ALA B  14      16.558  85.967  35.024  1.00  0.00           N
ATOM   4384  CA  ALA B  14      17.019  85.903  36.409  1.00  0.00           C
ATOM   4385  C   ALA B  14      15.783  85.768  37.462  1.00  0.00           C
ATOM   4386  O   ALA B  14      15.867  84.867  38.309  1.00  0.00           O
ATOM   4387  CB  ALA B  14      17.972  87.019  36.715  1.00  0.00           C
ATOM   4388  H   ALA B  14      17.048  86.619  34.429  1.00  0.00           H
ATOM   4389  HA  ALA B  14      17.620  84.995  36.464  1.00  0.00           H
ATOM   4390  HB1 ALA B  14      17.432  87.915  36.407  1.00  0.00           H
ATOM   4391  HB2 ALA B  14      18.292  87.081  37.755  1.00  0.00           H
ATOM   4392  HB3 ALA B  14      18.758  86.911  35.968  1.00  0.00           H
ATOM   4393  N   ASP B  15      14.811  86.586  37.228  1.00  0.01           N
ATOM   4394  CA  ASP B  15      13.580  86.437  38.003  1.00  0.01           C
ATOM   4395  C   ASP B  15      12.914  85.017  37.979  1.00  0.01           C
ATOM   4396  O   ASP B  15      12.561  84.433  39.002  1.00  0.01           O
ATOM   4397  CB  ASP B  15      12.575  87.484  37.529  1.00  0.01           C
ATOM   4398  CG  ASP B  15      12.917  88.943  37.706  1.00  0.01           C
ATOM   4399  OD1 ASP B  15      13.521  89.303  38.763  1.00  0.01           O
ATOM   4400  OD2 ASP B  15      12.664  89.784  36.832  1.00  0.01           O
ATOM   4401  H   ASP B  15      14.837  87.259  36.475  1.00  0.01           H
ATOM   4402  HA  ASP B  15      13.785  86.602  39.061  1.00  0.01           H
ATOM   4403  HB2 ASP B  15      12.293  87.353  36.484  1.00  0.01           H
ATOM   4404  HB3 ASP B  15      11.640  87.268  38.046  1.00  0.01           H
ATOM   4405  N   GLU B  16      12.776  84.462  36.767  1.00  0.00           N
ATOM   4406  CA  GLU B  16      12.089  83.205  36.536  1.00  0.00           C
ATOM   4407  C   GLU B  16      12.931  82.023  37.090  1.00  0.00           C
ATOM   4408  O   GLU B  16      12.386  81.059  37.626  1.00  0.00           O
ATOM   4409  CB  GLU B  16      11.687  83.037  35.049  1.00  0.00           C
ATOM   4410  CG  GLU B  16      10.559  83.962  34.668  1.00  0.00           C
ATOM   4411  CD  GLU B  16      10.670  85.480  34.809  1.00  0.00           C
ATOM   4412  OE1 GLU B  16       9.725  86.057  35.391  1.00  0.00           O
ATOM   4413  OE2 GLU B  16      11.662  86.079  34.311  1.00  0.00           O
ATOM   4414  H   GLU B  16      13.178  84.877  35.938  1.00  0.00           H
ATOM   4415  HA  GLU B  16      11.173  83.213  37.127  1.00  0.00           H
ATOM   4416  HB2 GLU B  16      12.516  83.292  34.390  1.00  0.00           H
ATOM   4417  HB3 GLU B  16      11.478  81.976  34.907  1.00  0.00           H
ATOM   4418  HG2 GLU B  16      10.409  83.846  33.595  1.00  0.00           H
ATOM   4419  HG3 GLU B  16       9.743  83.457  35.185  1.00  0.00           H
ATOM   4420  N   VAL B  17      14.269  82.170  37.124  1.00 -0.04           N
ATOM   4421  CA  VAL B  17      15.207  81.238  37.851  1.00 -0.04           C
ATOM   4422  C   VAL B  17      15.161  81.387  39.343  1.00 -0.04           C
ATOM   4423  O   VAL B  17      15.194  80.378  40.076  1.00 -0.04           O
ATOM   4424  CB  VAL B  17      16.670  81.549  37.465  1.00 -0.04           C
ATOM   4425  CG1 VAL B  17      17.703  80.843  38.320  1.00 -0.04           C
ATOM   4426  CG2 VAL B  17      16.928  80.895  36.046  1.00 -0.04           C
ATOM   4427  H   VAL B  17      14.645  82.899  36.536  1.00 -0.04           H
ATOM   4428  HA  VAL B  17      15.043  80.198  37.568  1.00 -0.04           H
ATOM   4429  HB  VAL B  17      16.823  82.628  37.469  1.00 -0.04           H
ATOM   4430 HG11 VAL B  17      17.747  81.145  39.367  1.00 -0.04           H
ATOM   4431 HG12 VAL B  17      17.431  79.787  38.329  1.00 -0.04           H
ATOM   4432 HG13 VAL B  17      18.704  80.981  37.912  1.00 -0.04           H
ATOM   4433 HG21 VAL B  17      17.889  81.245  35.670  1.00 -0.04           H
ATOM   4434 HG22 VAL B  17      16.942  79.808  35.962  1.00 -0.04           H
ATOM   4435 HG23 VAL B  17      16.268  81.309  35.284  1.00 -0.04           H
ATOM   4436  N   GLY B  18      15.143  82.583  39.856  1.00  0.02           N
ATOM   4437  CA  GLY B  18      14.749  82.846  41.288  1.00  0.02           C
ATOM   4438  C   GLY B  18      13.475  82.217  41.693  1.00  0.02           C
ATOM   4439  O   GLY B  18      13.365  81.629  42.797  1.00  0.02           O
ATOM   4440  H   GLY B  18      15.310  83.364  39.237  1.00  0.02           H
ATOM   4441  HA2 GLY B  18      15.532  82.601  42.006  1.00  0.02           H
ATOM   4442  HA3 GLY B  18      14.537  83.914  41.345  1.00  0.02           H
ATOM   4443  N   ASP B  19      12.440  82.256  40.778  1.00  0.01           N
ATOM   4444  CA  ASP B  19      11.132  81.573  41.052  1.00  0.01           C
ATOM   4445  C   ASP B  19      11.181  80.028  40.907  1.00  0.01           C
ATOM   4446  O   ASP B  19      10.338  79.309  41.441  1.00  0.01           O
ATOM   4447  CB  ASP B  19       9.951  82.216  40.288  1.00  0.01           C
ATOM   4448  CG  ASP B  19       9.592  83.714  40.543  1.00  0.01           C
ATOM   4449  OD1 ASP B  19       9.787  84.222  41.654  1.00  0.01           O
ATOM   4450  OD2 ASP B  19       9.013  84.323  39.642  1.00  0.01           O
ATOM   4451  H   ASP B  19      12.561  82.851  39.971  1.00  0.01           H
ATOM   4452  HA  ASP B  19      10.887  81.818  42.086  1.00  0.01           H
ATOM   4453  HB2 ASP B  19      10.290  82.163  39.253  1.00  0.01           H
ATOM   4454  HB3 ASP B  19       9.022  81.646  40.307  1.00  0.01           H
ATOM   4455  N   TRP B  20      12.220  79.553  40.212  1.00  0.03           N
ATOM   4456  CA  TRP B  20      12.434  78.077  40.136  1.00  0.03           C
ATOM   4457  C   TRP B  20      12.997  77.588  41.446  1.00  0.03           C
ATOM   4458  O   TRP B  20      12.469  76.661  42.041  1.00  0.03           O
ATOM   4459  CB  TRP B  20      13.264  77.547  38.881  1.00  0.03           C
ATOM   4460  CG  TRP B  20      13.347  76.146  38.622  1.00  0.03           C
ATOM   4461  CD1 TRP B  20      12.615  75.538  37.636  1.00  0.03           C
ATOM   4462  CD2 TRP B  20      14.154  75.061  39.135  1.00  0.03           C
ATOM   4463  CE2 TRP B  20      13.731  73.842  38.500  1.00  0.03           C
ATOM   4464  CE3 TRP B  20      14.995  74.942  40.330  1.00  0.03           C
ATOM   4465  NE1 TRP B  20      12.934  74.225  37.480  1.00  0.03           N
ATOM   4466  CZ2 TRP B  20      14.379  72.617  38.751  1.00  0.03           C
ATOM   4467  CZ3 TRP B  20      15.519  73.683  40.665  1.00  0.03           C
ATOM   4468  CH2 TRP B  20      15.206  72.542  39.899  1.00  0.03           C
ATOM   4469  H   TRP B  20      12.945  80.188  39.911  1.00  0.03           H
ATOM   4470  HA  TRP B  20      11.428  77.663  40.063  1.00  0.03           H
ATOM   4471  HB2 TRP B  20      12.843  78.053  38.012  1.00  0.03           H
ATOM   4472  HB3 TRP B  20      14.296  77.899  38.889  1.00  0.03           H
ATOM   4473  HD1 TRP B  20      11.895  76.054  37.018  1.00  0.03           H
ATOM   4474  HE1 TRP B  20      12.622  73.633  36.724  1.00  0.03           H
ATOM   4475  HE3 TRP B  20      15.143  75.811  40.954  1.00  0.03           H
ATOM   4476  HZ2 TRP B  20      14.135  71.712  38.215  1.00  0.03           H
ATOM   4477  HZ3 TRP B  20      16.259  73.545  41.439  1.00  0.03           H
ATOM   4478  HH2 TRP B  20      15.780  71.638  40.043  1.00  0.03           H
ATOM   4479  N   TYR B  21      13.953  78.335  41.954  1.00  0.15           N
ATOM   4480  CA  TYR B  21      14.627  78.029  43.257  1.00  0.15           C
ATOM   4481  C   TYR B  21      13.573  78.342  44.412  1.00  0.15           C
ATOM   4482  O   TYR B  21      13.775  77.823  45.574  1.00  0.15           O
ATOM   4483  CB  TYR B  21      15.939  78.815  43.406  1.00  0.15           C
ATOM   4484  CG  TYR B  21      17.022  78.023  42.755  1.00  0.15           C
ATOM   4485  CD1 TYR B  21      17.393  76.779  43.358  1.00  0.15           C
ATOM   4486  CD2 TYR B  21      17.493  78.240  41.422  1.00  0.15           C
ATOM   4487  CE1 TYR B  21      18.434  75.973  42.754  1.00  0.15           C
ATOM   4488  CE2 TYR B  21      18.327  77.313  40.766  1.00  0.15           C
ATOM   4489  CZ  TYR B  21      18.890  76.285  41.444  1.00  0.15           C
ATOM   4490  OH  TYR B  21      19.759  75.474  40.785  1.00  0.15           O
ATOM   4491  H   TYR B  21      14.292  79.106  41.397  1.00  0.15           H
ATOM   4492  HA  TYR B  21      14.723  76.947  43.342  1.00  0.15           H
ATOM   4493  HB2 TYR B  21      15.966  79.818  42.982  1.00  0.15           H
ATOM   4494  HB3 TYR B  21      16.083  78.944  44.479  1.00  0.15           H
ATOM   4495  HD1 TYR B  21      16.966  76.537  44.320  1.00  0.15           H
ATOM   4496  HD2 TYR B  21      17.065  79.102  40.931  1.00  0.15           H
ATOM   4497  HE1 TYR B  21      18.839  75.184  43.372  1.00  0.15           H
ATOM   4498  HE2 TYR B  21      18.610  77.441  39.731  1.00  0.15           H
ATOM   4499  HH  TYR B  21      19.926  75.863  39.923  1.00  0.15           H
ATOM   4500  N   ASP B  22      12.411  79.006  44.167  1.00  0.04           N
ATOM   4501  CA  ASP B  22      11.320  79.115  45.145  1.00  0.04           C
ATOM   4502  C   ASP B  22      10.307  77.922  45.129  1.00  0.04           C
ATOM   4503  O   ASP B  22       9.808  77.494  46.155  1.00  0.04           O
ATOM   4504  CB  ASP B  22      10.531  80.458  45.000  1.00  0.04           C
ATOM   4505  CG  ASP B  22      11.232  81.769  45.338  1.00  0.04           C
ATOM   4506  OD1 ASP B  22      12.475  81.750  45.587  1.00  0.04           O
ATOM   4507  OD2 ASP B  22      10.569  82.796  45.253  1.00  0.04           O
ATOM   4508  H   ASP B  22      12.410  79.679  43.414  1.00  0.04           H
ATOM   4509  HA  ASP B  22      11.726  79.180  46.154  1.00  0.04           H
ATOM   4510  HB2 ASP B  22      10.150  80.493  43.980  1.00  0.04           H
ATOM   4511  HB3 ASP B  22       9.647  80.493  45.636  1.00  0.04           H
ATOM   4512  N   LYS B  23      10.040  77.371  43.961  1.00  0.00           N
ATOM   4513  CA  LYS B  23       9.140  76.265  43.881  1.00  0.00           C
ATOM   4514  C   LYS B  23       9.830  74.909  44.105  1.00  0.00           C
ATOM   4515  O   LYS B  23       9.260  73.986  44.724  1.00  0.00           O
ATOM   4516  CB  LYS B  23       8.463  76.235  42.487  1.00  0.00           C
ATOM   4517  CG  LYS B  23       7.330  75.218  42.380  1.00  0.00           C
ATOM   4518  CD  LYS B  23       6.247  75.560  41.279  1.00  0.00           C
ATOM   4519  CE  LYS B  23       5.044  74.620  41.388  1.00  0.00           C
ATOM   4520  NZ  LYS B  23       3.839  74.975  40.625  1.00  0.00           N
ATOM   4521  H   LYS B  23      10.508  77.671  43.117  1.00  0.00           H
ATOM   4522  HA  LYS B  23       8.316  76.384  44.584  1.00  0.00           H
ATOM   4523  HB2 LYS B  23       8.216  77.273  42.264  1.00  0.00           H
ATOM   4524  HB3 LYS B  23       9.148  75.934  41.695  1.00  0.00           H
ATOM   4525  HG2 LYS B  23       7.857  74.305  42.102  1.00  0.00           H
ATOM   4526  HG3 LYS B  23       6.930  75.094  43.386  1.00  0.00           H
ATOM   4527  HD2 LYS B  23       5.867  76.576  41.393  1.00  0.00           H
ATOM   4528  HD3 LYS B  23       6.679  75.465  40.283  1.00  0.00           H
ATOM   4529  HE2 LYS B  23       5.346  73.645  41.004  1.00  0.00           H
ATOM   4530  HE3 LYS B  23       4.734  74.583  42.433  1.00  0.00           H
ATOM   4531  HZ1 LYS B  23       4.140  74.885  39.666  1.00  0.00           H
ATOM   4532  HZ2 LYS B  23       3.103  74.314  40.831  1.00  0.00           H
ATOM   4533  HZ3 LYS B  23       3.446  75.902  40.710  1.00  0.00           H
ATOM   4534  N   PHE B  24      11.080  74.704  43.629  1.00 -0.03           N
ATOM   4535  CA  PHE B  24      11.622  73.318  43.384  1.00 -0.03           C
ATOM   4536  C   PHE B  24      12.998  73.022  44.058  1.00 -0.03           C
ATOM   4537  O   PHE B  24      13.408  71.921  44.213  1.00 -0.03           O
ATOM   4538  CB  PHE B  24      11.715  73.123  41.842  1.00 -0.03           C
ATOM   4539  CG  PHE B  24      10.399  73.125  41.025  1.00 -0.03           C
ATOM   4540  CD1 PHE B  24       9.301  72.321  41.277  1.00 -0.03           C
ATOM   4541  CD2 PHE B  24      10.306  74.128  39.972  1.00 -0.03           C
ATOM   4542  CE1 PHE B  24       8.111  72.440  40.549  1.00 -0.03           C
ATOM   4543  CE2 PHE B  24       9.134  74.225  39.164  1.00 -0.03           C
ATOM   4544  CZ  PHE B  24       7.983  73.413  39.546  1.00 -0.03           C
ATOM   4545  H   PHE B  24      11.432  75.384  42.970  1.00 -0.03           H
ATOM   4546  HA  PHE B  24      10.905  72.625  43.825  1.00 -0.03           H
ATOM   4547  HB2 PHE B  24      12.450  73.832  41.460  1.00 -0.03           H
ATOM   4548  HB3 PHE B  24      12.138  72.137  41.649  1.00 -0.03           H
ATOM   4549  HD1 PHE B  24       9.303  71.496  41.974  1.00 -0.03           H
ATOM   4550  HD2 PHE B  24      11.185  74.738  39.825  1.00 -0.03           H
ATOM   4551  HE1 PHE B  24       7.247  71.810  40.700  1.00 -0.03           H
ATOM   4552  HE2 PHE B  24       9.060  74.917  38.339  1.00 -0.03           H
ATOM   4553  HZ  PHE B  24       7.124  73.470  38.894  1.00 -0.03           H
ATOM   4554  N   GLY B  25      13.626  74.045  44.630  1.00  0.00           N
ATOM   4555  CA  GLY B  25      14.947  73.951  45.342  1.00  0.00           C
ATOM   4556  C   GLY B  25      15.087  72.874  46.458  1.00  0.00           C
ATOM   4557  O   GLY B  25      16.219  72.529  46.666  1.00  0.00           O
ATOM   4558  H   GLY B  25      13.228  74.963  44.492  1.00  0.00           H
ATOM   4559  HA2 GLY B  25      15.609  73.690  44.517  1.00  0.00           H
ATOM   4560  HA3 GLY B  25      15.218  74.949  45.687  1.00  0.00           H
ATOM   4561  N   GLU B  26      14.041  72.402  47.114  1.00  0.00           N
ATOM   4562  CA  GLU B  26      14.091  71.335  48.218  1.00  0.00           C
ATOM   4563  C   GLU B  26      14.350  69.922  47.648  1.00  0.00           C
ATOM   4564  O   GLU B  26      14.875  69.025  48.358  1.00  0.00           O
ATOM   4565  CB  GLU B  26      12.689  71.294  48.865  1.00  0.00           C
ATOM   4566  CG  GLU B  26      12.184  72.527  49.675  1.00  0.00           C
ATOM   4567  CD  GLU B  26      13.227  73.068  50.756  1.00  0.00           C
ATOM   4568  OE1 GLU B  26      13.032  74.097  51.462  1.00  0.00           O
ATOM   4569  OE2 GLU B  26      14.276  72.491  51.073  1.00  0.00           O
ATOM   4570  H   GLU B  26      13.138  72.763  46.845  1.00  0.00           H
ATOM   4571  HA  GLU B  26      14.866  71.551  48.954  1.00  0.00           H
ATOM   4572  HB2 GLU B  26      11.898  71.188  48.122  1.00  0.00           H
ATOM   4573  HB3 GLU B  26      12.640  70.466  49.573  1.00  0.00           H
ATOM   4574  HG2 GLU B  26      11.984  73.336  48.973  1.00  0.00           H
ATOM   4575  HG3 GLU B  26      11.257  72.342  50.218  1.00  0.00           H
ATOM   4576  N   VAL B  27      14.236  69.770  46.306  1.00 -0.14           N
ATOM   4577  CA  VAL B  27      14.706  68.612  45.524  1.00 -0.14           C
ATOM   4578  C   VAL B  27      16.177  68.259  45.860  1.00 -0.14           C
ATOM   4579  O   VAL B  27      16.560  67.052  46.031  1.00 -0.14           O
ATOM   4580  CB  VAL B  27      14.518  68.703  43.970  1.00 -0.14           C
ATOM   4581  CG1 VAL B  27      15.384  69.655  43.058  1.00 -0.14           C
ATOM   4582  CG2 VAL B  27      14.692  67.274  43.414  1.00 -0.14           C
ATOM   4583  H   VAL B  27      13.973  70.546  45.716  1.00 -0.14           H
ATOM   4584  HA  VAL B  27      14.098  67.789  45.899  1.00 -0.14           H
ATOM   4585  HB  VAL B  27      13.458  68.896  43.802  1.00 -0.14           H
ATOM   4586 HG11 VAL B  27      16.448  69.453  43.182  1.00 -0.14           H
ATOM   4587 HG12 VAL B  27      15.098  69.634  42.007  1.00 -0.14           H
ATOM   4588 HG13 VAL B  27      15.333  70.695  43.381  1.00 -0.14           H
ATOM   4589 HG21 VAL B  27      15.706  66.936  43.627  1.00 -0.14           H
ATOM   4590 HG22 VAL B  27      14.166  66.433  43.868  1.00 -0.14           H
ATOM   4591 HG23 VAL B  27      14.456  67.294  42.350  1.00 -0.14           H
ATOM   4592  N   TYR B  28      17.044  69.263  45.908  1.00 -0.52           N
ATOM   4593  CA  TYR B  28      18.484  69.162  46.156  1.00 -0.52           C
ATOM   4594  C   TYR B  28      18.803  68.773  47.587  1.00 -0.52           C
ATOM   4595  O   TYR B  28      19.658  67.945  47.772  1.00 -0.52           O
ATOM   4596  CB  TYR B  28      19.265  70.462  45.778  1.00 -0.52           C
ATOM   4597  CG  TYR B  28      19.295  70.725  44.244  1.00 -0.52           C
ATOM   4598  CD1 TYR B  28      19.722  69.728  43.280  1.00 -0.52           C
ATOM   4599  CD2 TYR B  28      18.827  71.944  43.803  1.00 -0.52           C
ATOM   4600  CE1 TYR B  28      19.545  69.961  41.890  1.00 -0.52           C
ATOM   4601  CE2 TYR B  28      18.661  72.221  42.418  1.00 -0.52           C
ATOM   4602  CZ  TYR B  28      19.026  71.197  41.467  1.00 -0.52           C
ATOM   4603  OH  TYR B  28      18.627  71.331  40.127  1.00 -0.52           O
ATOM   4604  H   TYR B  28      16.614  70.157  45.714  1.00 -0.52           H
ATOM   4605  HA  TYR B  28      18.733  68.361  45.460  1.00 -0.52           H
ATOM   4606  HB2 TYR B  28      18.733  71.266  46.285  1.00 -0.52           H
ATOM   4607  HB3 TYR B  28      20.290  70.443  46.149  1.00 -0.52           H
ATOM   4608  HD1 TYR B  28      20.143  68.812  43.668  1.00 -0.52           H
ATOM   4609  HD2 TYR B  28      18.505  72.702  44.502  1.00 -0.52           H
ATOM   4610  HE1 TYR B  28      19.789  69.233  41.131  1.00 -0.52           H
ATOM   4611  HE2 TYR B  28      18.443  73.192  41.998  1.00 -0.52           H
ATOM   4612  HH  TYR B  28      18.681  70.479  39.689  1.00 -0.52           H
ATOM   4613  N   HID B  29      17.916  69.149  48.484  1.00  0.08           N
ATOM   4614  CA  HID B  29      18.000  68.816  49.937  1.00  0.08           C
ATOM   4615  C   HID B  29      17.566  67.467  50.237  1.00  0.08           C
ATOM   4616  O   HID B  29      18.091  66.816  51.125  1.00  0.08           O
ATOM   4617  CB  HID B  29      17.342  69.889  50.743  1.00  0.08           C
ATOM   4618  CG  HID B  29      17.779  71.310  50.448  1.00  0.08           C
ATOM   4619  CD2 HID B  29      18.963  71.694  49.899  1.00  0.08           C
ATOM   4620  ND1 HID B  29      16.962  72.371  50.340  1.00  0.08           N
ATOM   4621  CE1 HID B  29      17.630  73.394  49.820  1.00  0.08           C
ATOM   4622  NE2 HID B  29      18.956  73.066  49.649  1.00  0.08           N
ATOM   4623  H   HID B  29      17.037  69.566  48.214  1.00  0.08           H
ATOM   4624  HA  HID B  29      19.050  68.853  50.226  1.00  0.08           H
ATOM   4625  HB2 HID B  29      16.265  69.819  50.591  1.00  0.08           H
ATOM   4626  HB3 HID B  29      17.498  69.641  51.793  1.00  0.08           H
ATOM   4627  HD1 HID B  29      16.029  72.423  50.723  1.00  0.08           H
ATOM   4628  HD2 HID B  29      19.728  71.001  49.582  1.00  0.08           H
ATOM   4629  HE1 HID B  29      17.139  74.343  49.664  1.00  0.08           H
ATOM   4630  N   LEU B  30      16.673  66.923  49.420  1.00  0.00           N
ATOM   4631  CA  LEU B  30      16.226  65.530  49.310  1.00  0.00           C
ATOM   4632  C   LEU B  30      17.123  64.569  48.459  1.00  0.00           C
ATOM   4633  O   LEU B  30      16.884  63.332  48.624  1.00  0.00           O
ATOM   4634  CB  LEU B  30      14.791  65.571  48.722  1.00  0.00           C
ATOM   4635  CG  LEU B  30      13.809  66.282  49.691  1.00  0.00           C
ATOM   4636  CD1 LEU B  30      12.368  66.374  48.971  1.00  0.00           C
ATOM   4637  CD2 LEU B  30      13.526  65.437  50.958  1.00  0.00           C
ATOM   4638  H   LEU B  30      16.221  67.501  48.726  1.00  0.00           H
ATOM   4639  HA  LEU B  30      16.193  65.149  50.331  1.00  0.00           H
ATOM   4640  HB2 LEU B  30      14.849  66.074  47.757  1.00  0.00           H
ATOM   4641  HB3 LEU B  30      14.424  64.548  48.647  1.00  0.00           H
ATOM   4642  HG  LEU B  30      14.212  67.253  49.981  1.00  0.00           H
ATOM   4643 HD11 LEU B  30      12.380  66.808  47.971  1.00  0.00           H
ATOM   4644 HD12 LEU B  30      11.892  65.408  48.800  1.00  0.00           H
ATOM   4645 HD13 LEU B  30      11.717  67.022  49.559  1.00  0.00           H
ATOM   4646 HD21 LEU B  30      13.197  64.446  50.646  1.00  0.00           H
ATOM   4647 HD22 LEU B  30      14.437  65.438  51.556  1.00  0.00           H
ATOM   4648 HD23 LEU B  30      12.803  65.961  51.584  1.00  0.00           H
ATOM   4649  N   THR B  31      18.123  65.060  47.687  1.00 -0.07           N
ATOM   4650  CA  THR B  31      19.048  64.107  46.957  1.00 -0.07           C
ATOM   4651  C   THR B  31      20.533  64.363  47.184  1.00 -0.07           C
ATOM   4652  O   THR B  31      21.207  63.351  47.227  1.00 -0.07           O
ATOM   4653  CB  THR B  31      18.696  64.132  45.390  1.00 -0.07           C
ATOM   4654  CG2 THR B  31      17.376  63.522  45.051  1.00 -0.07           C
ATOM   4655  OG1 THR B  31      18.737  65.507  44.912  1.00 -0.07           O
ATOM   4656  H   THR B  31      18.311  66.052  47.682  1.00 -0.07           H
ATOM   4657  HA  THR B  31      18.827  63.081  47.253  1.00 -0.07           H
ATOM   4658  HB  THR B  31      19.485  63.556  44.905  1.00 -0.07           H
ATOM   4659  HG1 THR B  31      17.950  65.947  45.242  1.00 -0.07           H
ATOM   4660 HG21 THR B  31      17.062  62.724  45.724  1.00 -0.07           H
ATOM   4661 HG22 THR B  31      16.741  64.407  45.083  1.00 -0.07           H
ATOM   4662 HG23 THR B  31      17.419  63.199  44.011  1.00 -0.07           H
ATOM   4663  N   LEU B  32      20.984  65.618  47.151  1.00 -0.24           N
ATOM   4664  CA  LEU B  32      22.362  65.919  47.361  1.00 -0.24           C
ATOM   4665  C   LEU B  32      22.694  66.425  48.736  1.00 -0.24           C
ATOM   4666  O   LEU B  32      23.799  66.017  49.181  1.00 -0.24           O
ATOM   4667  CB  LEU B  32      22.831  66.969  46.265  1.00 -0.24           C
ATOM   4668  CG  LEU B  32      22.470  66.606  44.823  1.00 -0.24           C
ATOM   4669  CD1 LEU B  32      23.158  67.640  43.979  1.00 -0.24           C
ATOM   4670  CD2 LEU B  32      23.025  65.240  44.387  1.00 -0.24           C
ATOM   4671  H   LEU B  32      20.416  66.396  46.847  1.00 -0.24           H
ATOM   4672  HA  LEU B  32      22.985  65.031  47.259  1.00 -0.24           H
ATOM   4673  HB2 LEU B  32      22.431  67.976  46.382  1.00 -0.24           H
ATOM   4674  HB3 LEU B  32      23.886  67.164  46.457  1.00 -0.24           H
ATOM   4675  HG  LEU B  32      21.402  66.651  44.613  1.00 -0.24           H
ATOM   4676 HD11 LEU B  32      24.238  67.685  44.125  1.00 -0.24           H
ATOM   4677 HD12 LEU B  32      22.866  67.428  42.951  1.00 -0.24           H
ATOM   4678 HD13 LEU B  32      22.818  68.657  44.175  1.00 -0.24           H
ATOM   4679 HD21 LEU B  32      22.276  64.506  44.686  1.00 -0.24           H
ATOM   4680 HD22 LEU B  32      23.275  65.288  43.327  1.00 -0.24           H
ATOM   4681 HD23 LEU B  32      23.935  65.077  44.964  1.00 -0.24           H
ATOM   4682  N   GLY B  33      21.884  67.267  49.402  1.00  0.02           N
ATOM   4683  CA  GLY B  33      22.081  67.577  50.836  1.00  0.02           C
ATOM   4684  C   GLY B  33      22.030  68.975  51.304  1.00  0.02           C
ATOM   4685  O   GLY B  33      21.021  69.673  51.288  1.00  0.02           O
ATOM   4686  H   GLY B  33      21.003  67.427  48.934  1.00  0.02           H
ATOM   4687  HA2 GLY B  33      21.257  67.074  51.344  1.00  0.02           H
ATOM   4688  HA3 GLY B  33      23.062  67.189  51.107  1.00  0.02           H
ATOM   4689  N   GLU B  34      23.087  69.372  51.958  1.00  0.00           N
ATOM   4690  CA  GLU B  34      23.150  70.637  52.649  1.00  0.00           C
ATOM   4691  C   GLU B  34      23.584  71.832  51.727  1.00  0.00           C
ATOM   4692  O   GLU B  34      23.704  72.903  52.191  1.00  0.00           O
ATOM   4693  CB  GLU B  34      24.037  70.469  53.846  1.00  0.00           C
ATOM   4694  CG  GLU B  34      23.596  69.456  54.940  1.00  0.00           C
ATOM   4695  CD  GLU B  34      22.215  69.752  55.472  1.00  0.00           C
ATOM   4696  OE1 GLU B  34      22.010  70.901  55.889  1.00  0.00           O
ATOM   4697  OE2 GLU B  34      21.284  68.880  55.543  1.00  0.00           O
ATOM   4698  H   GLU B  34      23.875  68.741  51.966  1.00  0.00           H
ATOM   4699  HA  GLU B  34      22.166  70.902  53.037  1.00  0.00           H
ATOM   4700  HB2 GLU B  34      25.039  70.232  53.490  1.00  0.00           H
ATOM   4701  HB3 GLU B  34      24.123  71.472  54.264  1.00  0.00           H
ATOM   4702  HG2 GLU B  34      23.637  68.420  54.604  1.00  0.00           H
ATOM   4703  HG3 GLU B  34      24.277  69.490  55.791  1.00  0.00           H
ATOM   4704  N   SER B  35      23.733  71.574  50.376  1.00 -0.22           N
ATOM   4705  CA  SER B  35      24.017  72.548  49.329  1.00 -0.22           C
ATOM   4706  C   SER B  35      23.716  71.846  47.980  1.00 -0.22           C
ATOM   4707  O   SER B  35      23.077  70.813  48.041  1.00 -0.22           O
ATOM   4708  CB  SER B  35      25.450  73.072  49.519  1.00 -0.22           C
ATOM   4709  OG  SER B  35      26.366  72.209  48.971  1.00 -0.22           O
ATOM   4710  H   SER B  35      23.417  70.655  50.102  1.00 -0.22           H
ATOM   4711  HA  SER B  35      23.238  73.306  49.408  1.00 -0.22           H
ATOM   4712  HB2 SER B  35      25.580  74.033  49.021  1.00 -0.22           H
ATOM   4713  HB3 SER B  35      25.670  73.219  50.576  1.00 -0.22           H
ATOM   4714  HG  SER B  35      27.156  72.708  48.750  1.00 -0.22           H
ATOM   4715  N   VAL B  36      24.061  72.495  46.910  1.00 -0.80           N
ATOM   4716  CA  VAL B  36      23.637  72.117  45.516  1.00 -0.80           C
ATOM   4717  C   VAL B  36      24.835  71.635  44.691  1.00 -0.80           C
ATOM   4718  O   VAL B  36      24.729  70.605  44.080  1.00 -0.80           O
ATOM   4719  CB  VAL B  36      22.979  73.281  44.730  1.00 -0.80           C
ATOM   4720  CG1 VAL B  36      22.429  72.763  43.391  1.00 -0.80           C
ATOM   4721  CG2 VAL B  36      21.768  74.047  45.387  1.00 -0.80           C
ATOM   4722  H   VAL B  36      24.546  73.379  46.968  1.00 -0.80           H
ATOM   4723  HA  VAL B  36      22.997  71.235  45.499  1.00 -0.80           H
ATOM   4724  HB  VAL B  36      23.742  74.044  44.575  1.00 -0.80           H
ATOM   4725 HG11 VAL B  36      21.656  72.058  43.696  1.00 -0.80           H
ATOM   4726 HG12 VAL B  36      21.896  73.490  42.778  1.00 -0.80           H
ATOM   4727 HG13 VAL B  36      23.206  72.244  42.830  1.00 -0.80           H
ATOM   4728 HG21 VAL B  36      22.098  74.498  46.323  1.00 -0.80           H
ATOM   4729 HG22 VAL B  36      21.367  74.786  44.693  1.00 -0.80           H
ATOM   4730 HG23 VAL B  36      20.934  73.375  45.588  1.00 -0.80           H
ATOM   4731  N   HID B  37      26.027  72.181  44.860  1.00 -0.64           N
ATOM   4732  CA  HID B  37      27.243  71.912  44.106  1.00 -0.64           C
ATOM   4733  C   HID B  37      27.714  70.483  44.208  1.00 -0.64           C
ATOM   4734  O   HID B  37      27.345  69.786  45.175  1.00 -0.64           O
ATOM   4735  CB  HID B  37      28.321  72.847  44.544  1.00 -0.64           C
ATOM   4736  CG  HID B  37      28.676  72.848  46.073  1.00 -0.64           C
ATOM   4737  CD2 HID B  37      28.393  73.852  46.965  1.00 -0.64           C
ATOM   4738  ND1 HID B  37      29.309  71.804  46.795  1.00 -0.64           N
ATOM   4739  CE1 HID B  37      29.404  72.156  48.082  1.00 -0.64           C
ATOM   4740  NE2 HID B  37      28.804  73.368  48.274  1.00 -0.64           N
ATOM   4741  H   HID B  37      26.040  72.903  45.566  1.00 -0.64           H
ATOM   4742  HA  HID B  37      26.994  72.165  43.075  1.00 -0.64           H
ATOM   4743  HB2 HID B  37      29.236  72.742  43.960  1.00 -0.64           H
ATOM   4744  HB3 HID B  37      28.088  73.885  44.309  1.00 -0.64           H
ATOM   4745  HD1 HID B  37      29.466  70.885  46.407  1.00 -0.64           H
ATOM   4746  HD2 HID B  37      28.026  74.848  46.765  1.00 -0.64           H
ATOM   4747  HE1 HID B  37      29.800  71.510  48.851  1.00 -0.64           H
ATOM   4748  N   CYS B  38      28.646  70.094  43.375  1.00 -0.45           N
ATOM   4749  CA  CYS B  38      29.289  68.791  43.398  1.00 -0.45           C
ATOM   4750  C   CYS B  38      29.883  68.353  44.718  1.00 -0.45           C
ATOM   4751  O   CYS B  38      30.268  69.167  45.507  1.00 -0.45           O
ATOM   4752  CB  CYS B  38      30.341  68.705  42.293  1.00 -0.45           C
ATOM   4753  SG  CYS B  38      29.501  68.995  40.674  1.00 -0.45           S
ATOM   4754  H   CYS B  38      28.850  70.693  42.588  1.00 -0.45           H
ATOM   4755  HA  CYS B  38      28.535  68.062  43.101  1.00 -0.45           H
ATOM   4756  HB2 CYS B  38      31.169  69.407  42.400  1.00 -0.45           H
ATOM   4757  HB3 CYS B  38      30.889  67.764  42.339  1.00 -0.45           H
ATOM   4758  HG  CYS B  38      29.206  70.297  40.634  1.00 -0.45           H
ATOM   4759  N   GLY B  39      29.986  67.043  44.830  1.00  0.03           N
ATOM   4760  CA  GLY B  39      30.826  66.282  45.771  1.00  0.03           C
ATOM   4761  C   GLY B  39      32.330  66.181  45.353  1.00  0.03           C
ATOM   4762  O   GLY B  39      32.532  65.961  44.227  1.00  0.03           O
ATOM   4763  H   GLY B  39      29.451  66.520  44.151  1.00  0.03           H
ATOM   4764  HA2 GLY B  39      30.766  66.815  46.721  1.00  0.03           H
ATOM   4765  HA3 GLY B  39      30.514  65.247  45.906  1.00  0.03           H
ATOM   4766  N   LEU B  40      33.258  66.334  46.306  1.00  0.03           N
ATOM   4767  CA  LEU B  40      34.646  66.029  46.052  1.00  0.03           C
ATOM   4768  C   LEU B  40      34.859  64.502  45.857  1.00  0.03           C
ATOM   4769  O   LEU B  40      35.068  63.765  46.864  1.00  0.03           O
ATOM   4770  CB  LEU B  40      35.584  66.643  47.102  1.00  0.03           C
ATOM   4771  CG  LEU B  40      37.108  66.455  46.877  1.00  0.03           C
ATOM   4772  CD1 LEU B  40      37.671  66.864  45.522  1.00  0.03           C
ATOM   4773  CD2 LEU B  40      37.851  67.366  47.888  1.00  0.03           C
ATOM   4774  H   LEU B  40      32.994  66.595  47.246  1.00  0.03           H
ATOM   4775  HA  LEU B  40      34.962  66.568  45.159  1.00  0.03           H
ATOM   4776  HB2 LEU B  40      35.413  67.720  47.117  1.00  0.03           H
ATOM   4777  HB3 LEU B  40      35.354  66.280  48.103  1.00  0.03           H
ATOM   4778  HG  LEU B  40      37.348  65.401  47.009  1.00  0.03           H
ATOM   4779 HD11 LEU B  40      37.292  66.158  44.783  1.00  0.03           H
ATOM   4780 HD12 LEU B  40      37.381  67.908  45.409  1.00  0.03           H
ATOM   4781 HD13 LEU B  40      38.752  66.820  45.658  1.00  0.03           H
ATOM   4782 HD21 LEU B  40      38.939  67.363  47.813  1.00  0.03           H
ATOM   4783 HD22 LEU B  40      37.573  68.387  47.626  1.00  0.03           H
ATOM   4784 HD23 LEU B  40      37.555  67.052  48.889  1.00  0.03           H
ATOM   4785  N   TRP B  41      34.484  63.916  44.729  1.00  0.01           N
ATOM   4786  CA  TRP B  41      34.455  62.480  44.418  1.00  0.01           C
ATOM   4787  C   TRP B  41      35.803  62.034  43.830  1.00  0.01           C
ATOM   4788  O   TRP B  41      36.197  60.879  43.938  1.00  0.01           O
ATOM   4789  CB  TRP B  41      33.297  62.208  43.489  1.00  0.01           C
ATOM   4790  CG  TRP B  41      31.930  62.548  43.988  1.00  0.01           C
ATOM   4791  CD1 TRP B  41      31.119  63.413  43.427  1.00  0.01           C
ATOM   4792  CD2 TRP B  41      31.166  61.814  45.051  1.00  0.01           C
ATOM   4793  CE2 TRP B  41      29.899  62.417  45.129  1.00  0.01           C
ATOM   4794  CE3 TRP B  41      31.444  60.799  46.044  1.00  0.01           C
ATOM   4795  NE1 TRP B  41      29.966  63.374  44.173  1.00  0.01           N
ATOM   4796  CZ2 TRP B  41      28.891  61.904  45.960  1.00  0.01           C
ATOM   4797  CZ3 TRP B  41      30.388  60.147  46.649  1.00  0.01           C
ATOM   4798  CH2 TRP B  41      29.151  60.698  46.628  1.00  0.01           C
ATOM   4799  H   TRP B  41      34.121  64.556  44.037  1.00  0.01           H
ATOM   4800  HA  TRP B  41      34.275  61.950  45.354  1.00  0.01           H
ATOM   4801  HB2 TRP B  41      33.367  62.850  42.611  1.00  0.01           H
ATOM   4802  HB3 TRP B  41      33.209  61.190  43.107  1.00  0.01           H
ATOM   4803  HD1 TRP B  41      31.308  64.099  42.615  1.00  0.01           H
ATOM   4804  HE1 TRP B  41      29.113  63.784  43.822  1.00  0.01           H
ATOM   4805  HE3 TRP B  41      32.464  60.469  46.180  1.00  0.01           H
ATOM   4806  HZ2 TRP B  41      27.863  62.234  45.970  1.00  0.01           H
ATOM   4807  HZ3 TRP B  41      30.502  59.308  47.319  1.00  0.01           H
ATOM   4808  HH2 TRP B  41      28.370  60.165  47.150  1.00  0.01           H
ATOM   4809  N   PHE B  42      36.622  63.029  43.307  1.00 -0.01           N
ATOM   4810  CA  PHE B  42      37.930  62.823  42.561  1.00 -0.01           C
ATOM   4811  C   PHE B  42      38.893  63.995  42.750  1.00 -0.01           C
ATOM   4812  O   PHE B  42      38.889  65.004  42.027  1.00 -0.01           O
ATOM   4813  CB  PHE B  42      37.680  62.541  40.988  1.00 -0.01           C
ATOM   4814  CG  PHE B  42      36.599  61.536  40.749  1.00 -0.01           C
ATOM   4815  CD1 PHE B  42      35.221  62.033  40.582  1.00 -0.01           C
ATOM   4816  CD2 PHE B  42      36.809  60.128  40.541  1.00 -0.01           C
ATOM   4817  CE1 PHE B  42      34.222  61.160  40.249  1.00 -0.01           C
ATOM   4818  CE2 PHE B  42      35.774  59.274  40.212  1.00 -0.01           C
ATOM   4819  CZ  PHE B  42      34.455  59.794  40.182  1.00 -0.01           C
ATOM   4820  H   PHE B  42      36.150  63.922  43.326  1.00 -0.01           H
ATOM   4821  HA  PHE B  42      38.400  61.946  43.007  1.00 -0.01           H
ATOM   4822  HB2 PHE B  42      37.352  63.445  40.475  1.00 -0.01           H
ATOM   4823  HB3 PHE B  42      38.576  62.217  40.459  1.00 -0.01           H
ATOM   4824  HD1 PHE B  42      35.074  63.083  40.785  1.00 -0.01           H
ATOM   4825  HD2 PHE B  42      37.806  59.711  40.564  1.00 -0.01           H
ATOM   4826  HE1 PHE B  42      33.202  61.498  40.147  1.00 -0.01           H
ATOM   4827  HE2 PHE B  42      36.095  58.273  39.965  1.00 -0.01           H
ATOM   4828  HZ  PHE B  42      33.573  59.217  39.946  1.00 -0.01           H
ATOM   4829  N   PRO B  43      39.663  63.912  43.832  1.00  0.00           N
ATOM   4830  CA  PRO B  43      40.959  64.538  43.987  1.00  0.00           C
ATOM   4831  C   PRO B  43      41.901  64.197  42.807  1.00  0.00           C
ATOM   4832  O   PRO B  43      41.803  63.056  42.262  1.00  0.00           O
ATOM   4833  CB  PRO B  43      41.441  64.162  45.425  1.00  0.00           C
ATOM   4834  CG  PRO B  43      40.220  63.683  46.221  1.00  0.00           C
ATOM   4835  CD  PRO B  43      39.358  63.169  45.096  1.00  0.00           C
ATOM   4836  HA  PRO B  43      40.887  65.625  43.939  1.00  0.00           H
ATOM   4837  HB2 PRO B  43      42.094  63.289  45.412  1.00  0.00           H
ATOM   4838  HB3 PRO B  43      42.034  64.943  45.901  1.00  0.00           H
ATOM   4839  HG2 PRO B  43      40.413  62.844  46.890  1.00  0.00           H
ATOM   4840  HG3 PRO B  43      39.677  64.491  46.711  1.00  0.00           H
ATOM   4841  HD2 PRO B  43      39.654  62.122  45.030  1.00  0.00           H
ATOM   4842  HD3 PRO B  43      38.335  63.354  45.424  1.00  0.00           H
ATOM   4843  N   PRO B  44      42.850  65.178  42.386  1.00  0.00           N
ATOM   4844  CA  PRO B  44      43.833  64.939  41.354  1.00  0.00           C
ATOM   4845  C   PRO B  44      45.091  64.161  41.744  1.00  0.00           C
ATOM   4846  O   PRO B  44      45.986  63.919  40.957  1.00  0.00           O
ATOM   4847  CB  PRO B  44      44.174  66.353  40.933  1.00  0.00           C
ATOM   4848  CG  PRO B  44      44.071  67.177  42.267  1.00  0.00           C
ATOM   4849  CD  PRO B  44      42.989  66.492  43.024  1.00  0.00           C
ATOM   4850  HA  PRO B  44      43.290  64.346  40.618  1.00  0.00           H
ATOM   4851  HB2 PRO B  44      45.158  66.280  40.471  1.00  0.00           H
ATOM   4852  HB3 PRO B  44      43.322  66.654  40.324  1.00  0.00           H
ATOM   4853  HG2 PRO B  44      45.022  67.153  42.799  1.00  0.00           H
ATOM   4854  HG3 PRO B  44      43.812  68.203  42.006  1.00  0.00           H
ATOM   4855  HD2 PRO B  44      43.271  66.516  44.076  1.00  0.00           H
ATOM   4856  HD3 PRO B  44      42.117  67.107  42.803  1.00  0.00           H
ATOM   4857  N   ASP B  45      45.147  63.746  43.007  1.00  0.00           N
ATOM   4858  CA  ASP B  45      46.210  62.908  43.496  1.00  0.00           C
ATOM   4859  C   ASP B  45      46.215  61.511  42.868  1.00  0.00           C
ATOM   4860  O   ASP B  45      47.327  60.977  42.614  1.00  0.00           O
ATOM   4861  CB  ASP B  45      46.023  62.687  45.010  1.00  0.00           C
ATOM   4862  CG  ASP B  45      45.976  64.029  45.833  1.00  0.00           C
ATOM   4863  OD1 ASP B  45      45.228  63.996  46.821  1.00  0.00           O
ATOM   4864  OD2 ASP B  45      46.747  65.000  45.586  1.00  0.00           O
ATOM   4865  H   ASP B  45      44.438  63.928  43.703  1.00  0.00           H
ATOM   4866  HA  ASP B  45      47.138  63.458  43.341  1.00  0.00           H
ATOM   4867  HB2 ASP B  45      45.203  62.015  45.265  1.00  0.00           H
ATOM   4868  HB3 ASP B  45      46.943  62.201  45.335  1.00  0.00           H
ATOM   4869  N   ALA B  46      45.012  61.012  42.437  1.00  0.00           N
ATOM   4870  CA  ALA B  46      44.915  59.819  41.640  1.00  0.00           C
ATOM   4871  C   ALA B  46      44.394  60.172  40.205  1.00  0.00           C
ATOM   4872  O   ALA B  46      43.925  61.295  40.020  1.00  0.00           O
ATOM   4873  CB  ALA B  46      44.133  58.776  42.518  1.00  0.00           C
ATOM   4874  H   ALA B  46      44.267  61.669  42.254  1.00  0.00           H
ATOM   4875  HA  ALA B  46      45.884  59.375  41.415  1.00  0.00           H
ATOM   4876  HB1 ALA B  46      44.695  58.500  43.410  1.00  0.00           H
ATOM   4877  HB2 ALA B  46      43.213  59.221  42.898  1.00  0.00           H
ATOM   4878  HB3 ALA B  46      43.889  57.886  41.938  1.00  0.00           H
ATOM   4879  N   PRO B  47      44.522  59.253  39.255  1.00  0.00           N
ATOM   4880  CA  PRO B  47      44.293  59.458  37.856  1.00  0.00           C
ATOM   4881  C   PRO B  47      42.757  59.454  37.526  1.00  0.00           C
ATOM   4882  O   PRO B  47      41.962  58.636  38.005  1.00  0.00           O
ATOM   4883  CB  PRO B  47      45.057  58.347  37.121  1.00  0.00           C
ATOM   4884  CG  PRO B  47      46.045  57.748  38.098  1.00  0.00           C
ATOM   4885  CD  PRO B  47      45.215  57.922  39.363  1.00  0.00           C
ATOM   4886  HA  PRO B  47      44.684  60.442  37.598  1.00  0.00           H
ATOM   4887  HB2 PRO B  47      44.440  57.530  36.746  1.00  0.00           H
ATOM   4888  HB3 PRO B  47      45.477  58.874  36.264  1.00  0.00           H
ATOM   4889  HG2 PRO B  47      46.185  56.695  37.855  1.00  0.00           H
ATOM   4890  HG3 PRO B  47      46.930  58.373  37.984  1.00  0.00           H
ATOM   4891  HD2 PRO B  47      44.626  57.014  39.495  1.00  0.00           H
ATOM   4892  HD3 PRO B  47      45.826  57.810  40.258  1.00  0.00           H
ATOM   4893  N   VAL B  48      42.429  60.456  36.703  1.00  0.01           N
ATOM   4894  CA  VAL B  48      41.079  60.742  36.194  1.00  0.01           C
ATOM   4895  C   VAL B  48      40.518  59.430  35.601  1.00  0.01           C
ATOM   4896  O   VAL B  48      41.219  58.786  34.842  1.00  0.01           O
ATOM   4897  CB  VAL B  48      41.017  61.841  35.113  1.00  0.01           C
ATOM   4898  CG1 VAL B  48      39.612  61.997  34.455  1.00  0.01           C
ATOM   4899  CG2 VAL B  48      41.539  63.126  35.746  1.00  0.01           C
ATOM   4900  H   VAL B  48      43.177  61.072  36.418  1.00  0.01           H
ATOM   4901  HA  VAL B  48      40.454  61.074  37.023  1.00  0.01           H
ATOM   4902  HB  VAL B  48      41.723  61.599  34.319  1.00  0.01           H
ATOM   4903 HG11 VAL B  48      39.564  62.918  33.874  1.00  0.01           H
ATOM   4904 HG12 VAL B  48      39.332  61.177  33.794  1.00  0.01           H
ATOM   4905 HG13 VAL B  48      38.934  62.335  35.238  1.00  0.01           H
ATOM   4906 HG21 VAL B  48      40.790  63.490  36.449  1.00  0.01           H
ATOM   4907 HG22 VAL B  48      42.517  63.009  36.213  1.00  0.01           H
ATOM   4908 HG23 VAL B  48      41.665  63.869  34.958  1.00  0.01           H
ATOM   4909  N   PRO B  49      39.250  59.055  35.894  1.00  0.00           N
ATOM   4910  CA  PRO B  49      38.592  57.924  35.244  1.00  0.00           C
ATOM   4911  C   PRO B  49      38.680  57.979  33.668  1.00  0.00           C
ATOM   4912  O   PRO B  49      38.542  59.017  33.044  1.00  0.00           O
ATOM   4913  CB  PRO B  49      37.158  57.894  35.768  1.00  0.00           C
ATOM   4914  CG  PRO B  49      37.066  58.846  36.975  1.00  0.00           C
ATOM   4915  CD  PRO B  49      38.377  59.706  36.824  1.00  0.00           C
ATOM   4916  HA  PRO B  49      39.153  57.082  35.650  1.00  0.00           H
ATOM   4917  HB2 PRO B  49      36.441  58.174  34.996  1.00  0.00           H
ATOM   4918  HB3 PRO B  49      37.029  56.880  36.147  1.00  0.00           H
ATOM   4919  HG2 PRO B  49      36.209  59.516  36.906  1.00  0.00           H
ATOM   4920  HG3 PRO B  49      36.990  58.322  37.928  1.00  0.00           H
ATOM   4921  HD2 PRO B  49      38.109  60.671  36.395  1.00  0.00           H
ATOM   4922  HD3 PRO B  49      38.894  59.960  37.750  1.00  0.00           H
ATOM   4923  N   GLN B  50      38.783  56.802  33.061  1.00  0.00           N
ATOM   4924  CA  GLN B  50      39.116  56.706  31.646  1.00  0.00           C
ATOM   4925  C   GLN B  50      38.015  57.250  30.754  1.00  0.00           C
ATOM   4926  O   GLN B  50      38.330  57.851  29.721  1.00  0.00           O
ATOM   4927  CB  GLN B  50      39.287  55.241  31.389  1.00  0.00           C
ATOM   4928  CG  GLN B  50      39.781  54.839  29.967  1.00  0.00           C
ATOM   4929  CD  GLN B  50      40.010  53.377  29.953  1.00  0.00           C
ATOM   4930  NE2 GLN B  50      39.133  52.601  29.338  1.00  0.00           N
ATOM   4931  OE1 GLN B  50      41.018  52.860  30.447  1.00  0.00           O
ATOM   4932  H   GLN B  50      38.868  55.980  33.642  1.00  0.00           H
ATOM   4933  HA  GLN B  50      40.066  57.208  31.464  1.00  0.00           H
ATOM   4934  HB2 GLN B  50      39.945  54.870  32.175  1.00  0.00           H
ATOM   4935  HB3 GLN B  50      38.300  54.807  31.550  1.00  0.00           H
ATOM   4936  HG2 GLN B  50      39.031  55.010  29.194  1.00  0.00           H
ATOM   4937  HG3 GLN B  50      40.721  55.309  29.678  1.00  0.00           H
ATOM   4938 HE21 GLN B  50      39.244  51.598  29.369  1.00  0.00           H
ATOM   4939 HE22 GLN B  50      38.299  53.036  28.969  1.00  0.00           H
ATOM   4940  N   ASP B  51      36.807  57.140  31.257  1.00  0.01           N
ATOM   4941  CA  ASP B  51      35.581  57.772  30.884  1.00  0.01           C
ATOM   4942  C   ASP B  51      34.599  58.065  32.059  1.00  0.01           C
ATOM   4943  O   ASP B  51      34.538  57.327  33.017  1.00  0.01           O
ATOM   4944  CB  ASP B  51      34.998  56.825  29.840  1.00  0.01           C
ATOM   4945  CG  ASP B  51      33.926  57.441  28.891  1.00  0.01           C
ATOM   4946  OD1 ASP B  51      33.873  57.096  27.675  1.00  0.01           O
ATOM   4947  OD2 ASP B  51      33.082  58.302  29.281  1.00  0.01           O
ATOM   4948  H   ASP B  51      36.675  56.644  32.127  1.00  0.01           H
ATOM   4949  HA  ASP B  51      35.795  58.676  30.315  1.00  0.01           H
ATOM   4950  HB2 ASP B  51      35.779  56.420  29.196  1.00  0.01           H
ATOM   4951  HB3 ASP B  51      34.556  55.932  30.283  1.00  0.01           H
ATOM   4952  N   MET B  52      33.837  59.194  31.962  1.00  0.00           N
ATOM   4953  CA  MET B  52      32.834  59.616  32.893  1.00  0.00           C
ATOM   4954  C   MET B  52      31.513  58.781  32.668  1.00  0.00           C
ATOM   4955  O   MET B  52      30.387  59.301  32.731  1.00  0.00           O
ATOM   4956  CB  MET B  52      32.685  61.162  32.928  1.00  0.00           C
ATOM   4957  CG  MET B  52      34.020  61.827  33.311  1.00  0.00           C
ATOM   4958  SD  MET B  52      34.206  63.667  33.178  1.00  0.00           S
ATOM   4959  CE  MET B  52      34.076  63.828  31.414  1.00  0.00           C
ATOM   4960  H   MET B  52      33.976  59.810  31.174  1.00  0.00           H
ATOM   4961  HA  MET B  52      33.229  59.313  33.863  1.00  0.00           H
ATOM   4962  HB2 MET B  52      32.358  61.521  31.953  1.00  0.00           H
ATOM   4963  HB3 MET B  52      31.942  61.460  33.667  1.00  0.00           H
ATOM   4964  HG2 MET B  52      34.226  61.701  34.374  1.00  0.00           H
ATOM   4965  HG3 MET B  52      34.823  61.366  32.735  1.00  0.00           H
ATOM   4966  HE1 MET B  52      34.943  63.267  31.064  1.00  0.00           H
ATOM   4967  HE2 MET B  52      33.143  63.354  31.109  1.00  0.00           H
ATOM   4968  HE3 MET B  52      34.057  64.869  31.094  1.00  0.00           H
ATOM   4969  N   GLU B  53      31.665  57.496  32.349  1.00  0.00           N
ATOM   4970  CA  GLU B  53      30.672  56.470  32.150  1.00  0.00           C
ATOM   4971  C   GLU B  53      30.534  55.662  33.449  1.00  0.00           C
ATOM   4972  O   GLU B  53      31.557  55.413  34.089  1.00  0.00           O
ATOM   4973  CB  GLU B  53      31.146  55.527  31.018  1.00  0.00           C
ATOM   4974  CG  GLU B  53      30.259  54.265  30.837  1.00  0.00           C
ATOM   4975  CD  GLU B  53      28.871  54.523  30.477  1.00  0.00           C
ATOM   4976  OE1 GLU B  53      27.974  53.724  30.856  1.00  0.00           O
ATOM   4977  OE2 GLU B  53      28.539  55.569  29.823  1.00  0.00           O
ATOM   4978  H   GLU B  53      32.622  57.180  32.276  1.00  0.00           H
ATOM   4979  HA  GLU B  53      29.771  56.930  31.743  1.00  0.00           H
ATOM   4980  HB2 GLU B  53      31.073  55.980  30.029  1.00  0.00           H
ATOM   4981  HB3 GLU B  53      32.175  55.256  31.255  1.00  0.00           H
ATOM   4982  HG2 GLU B  53      30.780  53.773  30.016  1.00  0.00           H
ATOM   4983  HG3 GLU B  53      30.233  53.618  31.714  1.00  0.00           H
ATOM   4984  N   LEU B  54      29.332  55.305  33.889  1.00  0.00           N
ATOM   4985  CA  LEU B  54      29.090  55.059  35.305  1.00  0.00           C
ATOM   4986  C   LEU B  54      29.960  53.858  35.806  1.00  0.00           C
ATOM   4987  O   LEU B  54      30.700  54.068  36.748  1.00  0.00           O
ATOM   4988  CB  LEU B  54      27.605  54.634  35.640  1.00  0.00           C
ATOM   4989  CG  LEU B  54      27.378  54.298  37.162  1.00  0.00           C
ATOM   4990  CD1 LEU B  54      27.844  55.475  38.049  1.00  0.00           C
ATOM   4991  CD2 LEU B  54      25.929  53.998  37.424  1.00  0.00           C
ATOM   4992  H   LEU B  54      28.557  55.701  33.378  1.00  0.00           H
ATOM   4993  HA  LEU B  54      29.384  55.995  35.780  1.00  0.00           H
ATOM   4994  HB2 LEU B  54      26.902  55.427  35.388  1.00  0.00           H
ATOM   4995  HB3 LEU B  54      27.327  53.771  35.035  1.00  0.00           H
ATOM   4996  HG  LEU B  54      27.911  53.386  37.430  1.00  0.00           H
ATOM   4997 HD11 LEU B  54      28.906  55.668  37.895  1.00  0.00           H
ATOM   4998 HD12 LEU B  54      27.171  56.302  37.824  1.00  0.00           H
ATOM   4999 HD13 LEU B  54      27.783  55.204  39.103  1.00  0.00           H
ATOM   5000 HD21 LEU B  54      25.608  53.135  36.840  1.00  0.00           H
ATOM   5001 HD22 LEU B  54      25.886  53.669  38.462  1.00  0.00           H
ATOM   5002 HD23 LEU B  54      25.391  54.915  37.182  1.00  0.00           H
ATOM   5003  N   VAL B  55      29.956  52.722  35.046  1.00  0.00           N
ATOM   5004  CA  VAL B  55      30.853  51.599  35.322  1.00  0.00           C
ATOM   5005  C   VAL B  55      32.337  51.878  35.251  1.00  0.00           C
ATOM   5006  O   VAL B  55      33.216  51.323  35.888  1.00  0.00           O
ATOM   5007  CB  VAL B  55      30.567  50.343  34.398  1.00  0.00           C
ATOM   5008  CG1 VAL B  55      31.203  50.372  32.962  1.00  0.00           C
ATOM   5009  CG2 VAL B  55      30.837  48.966  35.067  1.00  0.00           C
ATOM   5010  H   VAL B  55      29.241  52.572  34.348  1.00  0.00           H
ATOM   5011  HA  VAL B  55      30.747  51.318  36.370  1.00  0.00           H
ATOM   5012  HB  VAL B  55      29.507  50.345  34.143  1.00  0.00           H
ATOM   5013 HG11 VAL B  55      31.081  51.343  32.482  1.00  0.00           H
ATOM   5014 HG12 VAL B  55      32.275  50.240  33.108  1.00  0.00           H
ATOM   5015 HG13 VAL B  55      30.795  49.565  32.353  1.00  0.00           H
ATOM   5016 HG21 VAL B  55      30.435  48.275  34.327  1.00  0.00           H
ATOM   5017 HG22 VAL B  55      31.910  48.833  35.208  1.00  0.00           H
ATOM   5018 HG23 VAL B  55      30.309  48.835  36.012  1.00  0.00           H
ATOM   5019  N   THR B  56      32.685  52.852  34.419  1.00  0.01           N
ATOM   5020  CA  THR B  56      34.008  53.334  34.261  1.00  0.01           C
ATOM   5021  C   THR B  56      34.496  54.261  35.427  1.00  0.01           C
ATOM   5022  O   THR B  56      35.663  54.125  35.910  1.00  0.01           O
ATOM   5023  CB  THR B  56      34.189  53.991  32.871  1.00  0.01           C
ATOM   5024  CG2 THR B  56      35.697  54.269  32.586  1.00  0.01           C
ATOM   5025  OG1 THR B  56      33.742  53.151  31.871  1.00  0.01           O
ATOM   5026  H   THR B  56      31.975  53.254  33.824  1.00  0.01           H
ATOM   5027  HA  THR B  56      34.701  52.492  34.257  1.00  0.01           H
ATOM   5028  HB  THR B  56      33.647  54.937  32.873  1.00  0.01           H
ATOM   5029  HG1 THR B  56      34.295  52.367  31.898  1.00  0.01           H
ATOM   5030 HG21 THR B  56      35.994  55.052  33.284  1.00  0.01           H
ATOM   5031 HG22 THR B  56      36.289  53.392  32.847  1.00  0.01           H
ATOM   5032 HG23 THR B  56      35.932  54.552  31.560  1.00  0.01           H
ATOM   5033  N   MET B  57      33.553  55.112  35.943  1.00  0.00           N
ATOM   5034  CA  MET B  57      33.915  55.809  37.154  1.00  0.00           C
ATOM   5035  C   MET B  57      34.126  54.830  38.355  1.00  0.00           C
ATOM   5036  O   MET B  57      35.133  54.892  39.094  1.00  0.00           O
ATOM   5037  CB  MET B  57      32.944  56.935  37.524  1.00  0.00           C
ATOM   5038  CG  MET B  57      32.768  57.975  36.398  1.00  0.00           C
ATOM   5039  SD  MET B  57      31.842  59.497  37.030  1.00  0.00           S
ATOM   5040  CE  MET B  57      30.094  58.880  36.691  1.00  0.00           C
ATOM   5041  H   MET B  57      32.710  55.315  35.426  1.00  0.00           H
ATOM   5042  HA  MET B  57      34.851  56.336  36.968  1.00  0.00           H
ATOM   5043  HB2 MET B  57      31.989  56.525  37.855  1.00  0.00           H
ATOM   5044  HB3 MET B  57      33.379  57.504  38.345  1.00  0.00           H
ATOM   5045  HG2 MET B  57      33.711  58.397  36.053  1.00  0.00           H
ATOM   5046  HG3 MET B  57      32.368  57.572  35.467  1.00  0.00           H
ATOM   5047  HE1 MET B  57      29.450  59.658  37.101  1.00  0.00           H
ATOM   5048  HE2 MET B  57      30.059  58.780  35.606  1.00  0.00           H
ATOM   5049  HE3 MET B  57      30.065  57.866  37.089  1.00  0.00           H
ATOM   5050  N   SER B  58      33.232  53.832  38.516  1.00  0.00           N
ATOM   5051  CA  SER B  58      33.255  52.793  39.503  1.00  0.00           C
ATOM   5052  C   SER B  58      34.560  51.926  39.393  1.00  0.00           C
ATOM   5053  O   SER B  58      35.309  51.840  40.403  1.00  0.00           O
ATOM   5054  CB  SER B  58      31.971  51.889  39.334  1.00  0.00           C
ATOM   5055  OG  SER B  58      31.988  50.980  40.398  1.00  0.00           O
ATOM   5056  H   SER B  58      32.606  53.740  37.729  1.00  0.00           H
ATOM   5057  HA  SER B  58      33.307  53.132  40.538  1.00  0.00           H
ATOM   5058  HB2 SER B  58      31.079  52.498  39.478  1.00  0.00           H
ATOM   5059  HB3 SER B  58      31.937  51.484  38.323  1.00  0.00           H
ATOM   5060  HG  SER B  58      32.100  50.082  40.077  1.00  0.00           H
ATOM   5061  N   SER B  59      35.002  51.612  38.167  1.00  0.00           N
ATOM   5062  CA  SER B  59      36.372  51.083  37.854  1.00  0.00           C
ATOM   5063  C   SER B  59      37.530  51.881  38.487  1.00  0.00           C
[truncated: 287,119 more chars]
