# Supplementary material for: Total enzymatic synthesis of cis-α-irone from a simple carbon source
Source: Nat Commun. 2022 Dec 2;13:7421. doi: 10.1038/s41467-022-35232-2 (PMC9715568; doi:10.1038/s41467-022-35232-2)
Supplement: Supplementary file 5 — Supplementary Data 2 [file 41467_2022_35232_MOESM5_ESM.zip › structures_mmgbsa/pMT4_Y200F_S182E_L273V/pMT4_1SS_SAH_ini_mmgbsa_renum.pdb]

ATOM      1  N   GLN A  10      27.054  26.261  55.215  1.00  0.00           N
ATOM      2  CA  GLN A  10      26.926  25.350  54.081  1.00  0.00           C
ATOM      3  C   GLN A  10      25.538  25.529  53.476  1.00  0.00           C
ATOM      4  O   GLN A  10      24.549  25.067  54.037  1.00  0.00           O
ATOM      5  CB  GLN A  10      27.121  23.903  54.541  1.00  0.00           C
ATOM      6  CG  GLN A  10      28.545  23.572  54.948  1.00  0.00           C
ATOM      7  CD  GLN A  10      28.620  22.104  55.304  1.00  0.00           C
ATOM      8  NE2 GLN A  10      28.304  21.710  56.511  1.00  0.00           N
ATOM      9  OE1 GLN A  10      29.072  21.265  54.590  1.00  0.00           O
ATOM     10  HA  GLN A  10      27.707  25.514  53.338  1.00  0.00           H
ATOM     11  HB2 GLN A  10      26.479  23.674  55.392  1.00  0.00           H
ATOM     12  HB3 GLN A  10      26.928  23.299  53.655  1.00  0.00           H
ATOM     13  HG2 GLN A  10      29.218  23.799  54.121  1.00  0.00           H
ATOM     14  HG3 GLN A  10      28.723  24.208  55.814  1.00  0.00           H
ATOM     15 HE21 GLN A  10      28.453  20.725  56.677  1.00  0.00           H
ATOM     16 HE22 GLN A  10      28.104  22.372  57.248  1.00  0.00           H
ATOM     17  H1  GLN A  10      27.047  27.221  54.899  1.00  0.00           H
ATOM     18  H2  GLN A  10      26.276  26.034  55.818  1.00  0.00           H
ATOM     19  H3  GLN A  10      27.956  26.187  55.662  1.00  0.00           H
ATOM     20  N   GLN A  11      25.275  26.106  52.240  1.00  0.00           N
ATOM     21  CA  GLN A  11      23.983  26.058  51.475  1.00  0.00           C
ATOM     22  C   GLN A  11      24.023  25.480  50.027  1.00  0.00           C
ATOM     23  O   GLN A  11      23.003  25.119  49.453  1.00  0.00           O
ATOM     24  CB  GLN A  11      23.326  27.429  51.706  1.00  0.00           C
ATOM     25  CG  GLN A  11      22.100  27.648  50.838  1.00  0.00           C
ATOM     26  CD  GLN A  11      20.781  26.897  51.184  1.00  0.00           C
ATOM     27  NE2 GLN A  11      19.693  27.261  50.620  1.00  0.00           N
ATOM     28  OE1 GLN A  11      20.665  26.136  52.150  1.00  0.00           O
ATOM     29  H   GLN A  11      26.084  26.499  51.781  1.00  0.00           H
ATOM     30  HA  GLN A  11      23.359  25.315  51.973  1.00  0.00           H
ATOM     31  HB2 GLN A  11      23.103  27.543  52.767  1.00  0.00           H
ATOM     32  HB3 GLN A  11      24.056  28.200  51.461  1.00  0.00           H
ATOM     33  HG2 GLN A  11      21.682  28.645  50.980  1.00  0.00           H
ATOM     34  HG3 GLN A  11      22.330  27.480  49.786  1.00  0.00           H
ATOM     35 HE21 GLN A  11      18.793  26.992  50.991  1.00  0.00           H
ATOM     36 HE22 GLN A  11      19.711  27.972  49.903  1.00  0.00           H
ATOM     37  N   VAL A  12      25.235  25.152  49.584  1.00  0.00           N
ATOM     38  CA  VAL A  12      25.369  24.356  48.341  1.00  0.00           C
ATOM     39  C   VAL A  12      26.415  23.292  48.468  1.00  0.00           C
ATOM     40  O   VAL A  12      27.559  23.520  48.876  1.00  0.00           O
ATOM     41  CB  VAL A  12      25.716  25.267  47.157  1.00  0.00           C
ATOM     42  CG1 VAL A  12      24.413  26.060  46.761  1.00  0.00           C
ATOM     43  CG2 VAL A  12      26.911  26.134  47.515  1.00  0.00           C
ATOM     44  H   VAL A  12      26.057  25.544  50.020  1.00  0.00           H
ATOM     45  HA  VAL A  12      24.447  23.778  48.274  1.00  0.00           H
ATOM     46  HB  VAL A  12      25.991  24.749  46.239  1.00  0.00           H
ATOM     47 HG11 VAL A  12      23.900  26.440  47.644  1.00  0.00           H
ATOM     48 HG12 VAL A  12      24.701  26.851  46.068  1.00  0.00           H
ATOM     49 HG13 VAL A  12      23.699  25.373  46.307  1.00  0.00           H
ATOM     50 HG21 VAL A  12      26.738  26.702  48.429  1.00  0.00           H
ATOM     51 HG22 VAL A  12      27.814  25.534  47.630  1.00  0.00           H
ATOM     52 HG23 VAL A  12      27.123  26.734  46.630  1.00  0.00           H
ATOM     53  N   THR A  13      26.108  22.161  47.888  1.00  0.00           N
ATOM     54  CA  THR A  13      27.057  21.123  47.655  1.00  0.00           C
ATOM     55  C   THR A  13      27.871  21.488  46.387  1.00  0.00           C
ATOM     56  O   THR A  13      27.500  22.326  45.560  1.00  0.00           O
ATOM     57  CB  THR A  13      26.269  19.858  47.446  1.00  0.00           C
ATOM     58  CG2 THR A  13      25.566  19.365  48.722  1.00  0.00           C
ATOM     59  OG1 THR A  13      25.444  19.848  46.340  1.00  0.00           O
ATOM     60  H   THR A  13      25.252  22.159  47.351  1.00  0.00           H
ATOM     61  HA  THR A  13      27.880  21.021  48.363  1.00  0.00           H
ATOM     62  HB  THR A  13      27.021  19.076  47.340  1.00  0.00           H
ATOM     63  HG1 THR A  13      24.627  20.270  46.616  1.00  0.00           H
ATOM     64 HG21 THR A  13      26.261  19.249  49.554  1.00  0.00           H
ATOM     65 HG22 THR A  13      24.784  20.070  49.003  1.00  0.00           H
ATOM     66 HG23 THR A  13      25.179  18.387  48.435  1.00  0.00           H
ATOM     67  N   ALA A  14      29.059  20.884  46.341  1.00  0.00           N
ATOM     68  CA  ALA A  14      29.983  21.247  45.289  1.00  0.00           C
ATOM     69  C   ALA A  14      29.489  20.716  43.904  1.00  0.00           C
ATOM     70  O   ALA A  14      29.783  21.325  42.908  1.00  0.00           O
ATOM     71  CB  ALA A  14      31.409  20.761  45.717  1.00  0.00           C
ATOM     72  H   ALA A  14      29.327  20.091  46.906  1.00  0.00           H
ATOM     73  HA  ALA A  14      29.998  22.337  45.252  1.00  0.00           H
ATOM     74  HB1 ALA A  14      32.116  21.202  45.013  1.00  0.00           H
ATOM     75  HB2 ALA A  14      31.687  21.141  46.700  1.00  0.00           H
ATOM     76  HB3 ALA A  14      31.541  19.686  45.599  1.00  0.00           H
ATOM     77  N   ASP A  15      28.617  19.758  43.834  1.00  0.00           N
ATOM     78  CA  ASP A  15      27.812  19.463  42.647  1.00  0.00           C
ATOM     79  C   ASP A  15      26.892  20.639  42.218  1.00  0.00           C
ATOM     80  O   ASP A  15      26.834  20.980  41.041  1.00  0.00           O
ATOM     81  CB  ASP A  15      26.983  18.105  42.869  1.00  0.00           C
ATOM     82  CG  ASP A  15      27.819  16.904  43.336  1.00  0.00           C
ATOM     83  OD1 ASP A  15      28.959  16.836  42.886  1.00  0.00           O
ATOM     84  OD2 ASP A  15      27.284  16.056  44.084  1.00  0.00           O
ATOM     85  H   ASP A  15      28.307  19.283  44.669  1.00  0.00           H
ATOM     86  HA  ASP A  15      28.526  19.331  41.834  1.00  0.00           H
ATOM     87  HB2 ASP A  15      26.347  18.449  43.685  1.00  0.00           H
ATOM     88  HB3 ASP A  15      26.369  17.905  41.991  1.00  0.00           H
ATOM     89  N   GLU A  16      26.268  21.371  43.096  1.00  0.00           N
ATOM     90  CA  GLU A  16      25.409  22.503  42.807  1.00  0.00           C
ATOM     91  C   GLU A  16      26.370  23.693  42.337  1.00  0.00           C
ATOM     92  O   GLU A  16      25.980  24.346  41.325  1.00  0.00           O
ATOM     93  CB  GLU A  16      24.519  22.912  43.981  1.00  0.00           C
ATOM     94  CG  GLU A  16      23.601  21.728  44.316  1.00  0.00           C
ATOM     95  CD  GLU A  16      22.926  21.931  45.720  1.00  0.00           C
ATOM     96  OE1 GLU A  16      23.450  21.389  46.748  1.00  0.00           O
ATOM     97  OE2 GLU A  16      21.901  22.616  45.892  1.00  0.00           O
ATOM     98  H   GLU A  16      26.348  21.174  44.084  1.00  0.00           H
ATOM     99  HA  GLU A  16      24.799  22.369  41.913  1.00  0.00           H
ATOM    100  HB2 GLU A  16      25.089  23.190  44.868  1.00  0.00           H
ATOM    101  HB3 GLU A  16      23.897  23.747  43.659  1.00  0.00           H
ATOM    102  HG2 GLU A  16      22.843  21.651  43.536  1.00  0.00           H
ATOM    103  HG3 GLU A  16      24.139  20.786  44.423  1.00  0.00           H
ATOM    104  N   VAL A  17      27.498  23.982  42.972  1.00  0.00           N
ATOM    105  CA  VAL A  17      28.475  24.984  42.496  1.00  0.00           C
ATOM    106  C   VAL A  17      29.068  24.788  41.129  1.00  0.00           C
ATOM    107  O   VAL A  17      29.198  25.680  40.337  1.00  0.00           O
ATOM    108  CB  VAL A  17      29.727  25.173  43.476  1.00  0.00           C
ATOM    109  CG1 VAL A  17      30.587  26.384  43.009  1.00  0.00           C
ATOM    110  CG2 VAL A  17      29.400  25.323  45.004  1.00  0.00           C
ATOM    111  H   VAL A  17      27.774  23.325  43.688  1.00  0.00           H
ATOM    112  HA  VAL A  17      27.976  25.953  42.482  1.00  0.00           H
ATOM    113  HB  VAL A  17      30.246  24.215  43.448  1.00  0.00           H
ATOM    114 HG11 VAL A  17      31.347  26.630  43.751  1.00  0.00           H
ATOM    115 HG12 VAL A  17      31.073  26.285  42.038  1.00  0.00           H
ATOM    116 HG13 VAL A  17      29.875  27.209  43.004  1.00  0.00           H
ATOM    117 HG21 VAL A  17      30.176  24.768  45.532  1.00  0.00           H
ATOM    118 HG22 VAL A  17      29.393  26.355  45.354  1.00  0.00           H
ATOM    119 HG23 VAL A  17      28.441  24.838  45.187  1.00  0.00           H
ATOM    120  N   GLY A  18      29.365  23.563  40.678  1.00  0.00           N
ATOM    121  CA  GLY A  18      29.746  23.294  39.326  1.00  0.00           C
ATOM    122  C   GLY A  18      28.596  23.543  38.326  1.00  0.00           C
ATOM    123  O   GLY A  18      28.838  24.241  37.334  1.00  0.00           O
ATOM    124  H   GLY A  18      29.231  22.837  41.367  1.00  0.00           H
ATOM    125  HA2 GLY A  18      30.547  23.930  38.950  1.00  0.00           H
ATOM    126  HA3 GLY A  18      30.096  22.263  39.276  1.00  0.00           H
ATOM    127  N   ASP A  19      27.422  23.029  38.616  1.00  0.00           N
ATOM    128  CA  ASP A  19      26.307  23.178  37.721  1.00  0.00           C
ATOM    129  C   ASP A  19      25.792  24.621  37.625  1.00  0.00           C
ATOM    130  O   ASP A  19      25.574  25.067  36.489  1.00  0.00           O
ATOM    131  CB  ASP A  19      25.194  22.214  38.133  1.00  0.00           C
ATOM    132  CG  ASP A  19      25.190  20.857  37.488  1.00  0.00           C
ATOM    133  OD1 ASP A  19      26.209  20.167  37.216  1.00  0.00           O
ATOM    134  OD2 ASP A  19      24.114  20.260  37.273  1.00  0.00           O
ATOM    135  H   ASP A  19      27.296  22.405  39.400  1.00  0.00           H
ATOM    136  HA  ASP A  19      26.576  22.928  36.694  1.00  0.00           H
ATOM    137  HB2 ASP A  19      25.266  22.031  39.205  1.00  0.00           H
ATOM    138  HB3 ASP A  19      24.238  22.690  37.913  1.00  0.00           H
ATOM    139  N   TRP A  20      25.865  25.373  38.707  1.00  0.00           N
ATOM    140  CA  TRP A  20      25.650  26.778  38.716  1.00  0.00           C
ATOM    141  C   TRP A  20      26.741  27.451  37.886  1.00  0.00           C
ATOM    142  O   TRP A  20      26.374  28.336  37.089  1.00  0.00           O
ATOM    143  CB  TRP A  20      25.735  27.219  40.171  1.00  0.00           C
ATOM    144  CG  TRP A  20      25.458  28.749  40.357  1.00  0.00           C
ATOM    145  CD1 TRP A  20      24.213  29.238  40.578  1.00  0.00           C
ATOM    146  CD2 TRP A  20      26.263  29.959  40.157  1.00  0.00           C
ATOM    147  CE2 TRP A  20      25.407  31.115  40.214  1.00  0.00           C
ATOM    148  CE3 TRP A  20      27.611  30.198  39.764  1.00  0.00           C
ATOM    149  NE1 TRP A  20      24.193  30.621  40.481  1.00  0.00           N
ATOM    150  CZ2 TRP A  20      25.872  32.403  39.845  1.00  0.00           C
ATOM    151  CZ3 TRP A  20      28.129  31.462  39.530  1.00  0.00           C
ATOM    152  CH2 TRP A  20      27.230  32.572  39.510  1.00  0.00           C
ATOM    153  H   TRP A  20      26.167  24.920  39.558  1.00  0.00           H
ATOM    154  HA  TRP A  20      24.727  27.007  38.183  1.00  0.00           H
ATOM    155  HB2 TRP A  20      24.967  26.704  40.748  1.00  0.00           H
ATOM    156  HB3 TRP A  20      26.663  26.929  40.663  1.00  0.00           H
ATOM    157  HD1 TRP A  20      23.348  28.593  40.549  1.00  0.00           H
ATOM    158  HE1 TRP A  20      23.432  31.242  40.717  1.00  0.00           H
ATOM    159  HE3 TRP A  20      28.207  29.299  39.704  1.00  0.00           H
ATOM    160  HZ2 TRP A  20      25.197  33.237  39.726  1.00  0.00           H
ATOM    161  HZ3 TRP A  20      29.170  31.513  39.246  1.00  0.00           H
ATOM    162  HH2 TRP A  20      27.604  33.538  39.205  1.00  0.00           H
ATOM    163  N   TYR A  21      28.035  27.115  37.910  1.00  0.00           N
ATOM    164  CA  TYR A  21      29.017  27.832  37.061  1.00  0.00           C
ATOM    165  C   TYR A  21      28.817  27.441  35.560  1.00  0.00           C
ATOM    166  O   TYR A  21      28.905  28.277  34.671  1.00  0.00           O
ATOM    167  CB  TYR A  21      30.487  27.621  37.417  1.00  0.00           C
ATOM    168  CG  TYR A  21      31.021  28.638  38.473  1.00  0.00           C
ATOM    169  CD1 TYR A  21      30.778  28.508  39.888  1.00  0.00           C
ATOM    170  CD2 TYR A  21      31.839  29.660  37.939  1.00  0.00           C
ATOM    171  CE1 TYR A  21      31.361  29.514  40.753  1.00  0.00           C
ATOM    172  CE2 TYR A  21      32.335  30.570  38.859  1.00  0.00           C
ATOM    173  CZ  TYR A  21      32.104  30.521  40.218  1.00  0.00           C
ATOM    174  OH  TYR A  21      32.596  31.492  40.976  1.00  0.00           O
ATOM    175  H   TYR A  21      28.387  26.306  38.402  1.00  0.00           H
ATOM    176  HA  TYR A  21      28.914  28.908  37.205  1.00  0.00           H
ATOM    177  HB2 TYR A  21      30.525  26.658  37.927  1.00  0.00           H
ATOM    178  HB3 TYR A  21      31.027  27.694  36.473  1.00  0.00           H
ATOM    179  HD1 TYR A  21      30.154  27.757  40.349  1.00  0.00           H
ATOM    180  HD2 TYR A  21      32.161  29.716  36.910  1.00  0.00           H
ATOM    181  HE1 TYR A  21      31.182  29.386  41.811  1.00  0.00           H
ATOM    182  HE2 TYR A  21      32.896  31.398  38.450  1.00  0.00           H
ATOM    183  HH  TYR A  21      32.510  31.269  41.906  1.00  0.00           H
ATOM    184  N   ASP A  22      28.526  26.186  35.280  1.00  0.00           N
ATOM    185  CA  ASP A  22      28.136  25.676  33.936  1.00  0.00           C
ATOM    186  C   ASP A  22      26.973  26.556  33.318  1.00  0.00           C
ATOM    187  O   ASP A  22      27.062  26.845  32.137  1.00  0.00           O
ATOM    188  CB  ASP A  22      27.801  24.192  33.972  1.00  0.00           C
ATOM    189  CG  ASP A  22      28.976  23.193  34.137  1.00  0.00           C
ATOM    190  OD1 ASP A  22      30.118  23.601  33.985  1.00  0.00           O
ATOM    191  OD2 ASP A  22      28.621  22.028  34.583  1.00  0.00           O
ATOM    192  H   ASP A  22      28.402  25.554  36.059  1.00  0.00           H
ATOM    193  HA  ASP A  22      28.948  25.965  33.269  1.00  0.00           H
ATOM    194  HB2 ASP A  22      27.042  24.060  34.742  1.00  0.00           H
ATOM    195  HB3 ASP A  22      27.423  23.909  32.990  1.00  0.00           H
ATOM    196  N   LYS A  23      25.973  26.976  34.150  1.00  0.00           N
ATOM    197  CA  LYS A  23      24.797  27.796  33.617  1.00  0.00           C
ATOM    198  C   LYS A  23      25.145  29.298  33.542  1.00  0.00           C
ATOM    199  O   LYS A  23      25.006  29.926  32.529  1.00  0.00           O
ATOM    200  CB  LYS A  23      23.492  27.579  34.335  1.00  0.00           C
ATOM    201  CG  LYS A  23      22.969  26.132  34.024  1.00  0.00           C
ATOM    202  CD  LYS A  23      21.598  25.850  34.503  1.00  0.00           C
ATOM    203  CE  LYS A  23      20.979  24.610  33.946  1.00  0.00           C
ATOM    204  NZ  LYS A  23      20.432  24.793  32.561  1.00  0.00           N
ATOM    205  H   LYS A  23      25.908  26.695  35.118  1.00  0.00           H
ATOM    206  HA  LYS A  23      24.664  27.595  32.554  1.00  0.00           H
ATOM    207  HB2 LYS A  23      23.641  27.673  35.411  1.00  0.00           H
ATOM    208  HB3 LYS A  23      22.794  28.342  33.989  1.00  0.00           H
ATOM    209  HG2 LYS A  23      22.964  25.890  32.961  1.00  0.00           H
ATOM    210  HG3 LYS A  23      23.656  25.380  34.412  1.00  0.00           H
ATOM    211  HD2 LYS A  23      21.699  25.756  35.584  1.00  0.00           H
ATOM    212  HD3 LYS A  23      20.985  26.667  34.123  1.00  0.00           H
ATOM    213  HE2 LYS A  23      21.761  23.855  34.024  1.00  0.00           H
ATOM    214  HE3 LYS A  23      20.259  24.375  34.730  1.00  0.00           H
ATOM    215  HZ1 LYS A  23      21.134  24.783  31.835  1.00  0.00           H
ATOM    216  HZ2 LYS A  23      19.749  24.075  32.362  1.00  0.00           H
ATOM    217  HZ3 LYS A  23      19.902  25.643  32.429  1.00  0.00           H
ATOM    218  N   PHE A  24      25.760  29.853  34.582  1.00  0.00           N
ATOM    219  CA  PHE A  24      25.809  31.308  34.877  1.00  0.00           C
ATOM    220  C   PHE A  24      27.260  31.915  34.877  1.00  0.00           C
ATOM    221  O   PHE A  24      27.480  33.083  35.026  1.00  0.00           O
ATOM    222  CB  PHE A  24      24.968  31.572  36.162  1.00  0.00           C
ATOM    223  CG  PHE A  24      23.493  31.076  36.117  1.00  0.00           C
ATOM    224  CD1 PHE A  24      22.671  31.514  35.093  1.00  0.00           C
ATOM    225  CD2 PHE A  24      22.994  30.058  36.937  1.00  0.00           C
ATOM    226  CE1 PHE A  24      21.497  30.808  34.739  1.00  0.00           C
ATOM    227  CE2 PHE A  24      21.823  29.378  36.687  1.00  0.00           C
ATOM    228  CZ  PHE A  24      21.028  29.750  35.556  1.00  0.00           C
ATOM    229  H   PHE A  24      26.028  29.275  35.366  1.00  0.00           H
ATOM    230  HA  PHE A  24      25.358  31.869  34.058  1.00  0.00           H
ATOM    231  HB2 PHE A  24      25.385  31.107  37.055  1.00  0.00           H
ATOM    232  HB3 PHE A  24      24.995  32.625  36.441  1.00  0.00           H
ATOM    233  HD1 PHE A  24      22.980  32.306  34.427  1.00  0.00           H
ATOM    234  HD2 PHE A  24      23.632  29.598  37.676  1.00  0.00           H
ATOM    235  HE1 PHE A  24      20.853  31.106  33.924  1.00  0.00           H
ATOM    236  HE2 PHE A  24      21.480  28.639  37.396  1.00  0.00           H
ATOM    237  HZ  PHE A  24      20.113  29.221  35.332  1.00  0.00           H
ATOM    238  N   GLY A  25      28.247  30.990  34.704  1.00  0.00           N
ATOM    239  CA  GLY A  25      29.680  31.309  34.657  1.00  0.00           C
ATOM    240  C   GLY A  25      30.092  32.587  33.846  1.00  0.00           C
ATOM    241  O   GLY A  25      31.048  33.251  34.192  1.00  0.00           O
ATOM    242  H   GLY A  25      27.964  30.027  34.818  1.00  0.00           H
ATOM    243  HA2 GLY A  25      30.008  31.394  35.693  1.00  0.00           H
ATOM    244  HA3 GLY A  25      30.172  30.438  34.225  1.00  0.00           H
ATOM    245  N   GLU A  26      29.269  33.010  32.853  1.00  0.00           N
ATOM    246  CA  GLU A  26      29.472  34.271  32.159  1.00  0.00           C
ATOM    247  C   GLU A  26      28.995  35.579  32.748  1.00  0.00           C
ATOM    248  O   GLU A  26      29.428  36.686  32.321  1.00  0.00           O
ATOM    249  CB  GLU A  26      28.927  34.012  30.755  1.00  0.00           C
ATOM    250  CG  GLU A  26      29.875  34.569  29.717  1.00  0.00           C
ATOM    251  CD  GLU A  26      29.577  34.514  28.226  1.00  0.00           C
ATOM    252  OE1 GLU A  26      28.435  34.106  27.830  1.00  0.00           O
ATOM    253  OE2 GLU A  26      30.515  34.851  27.404  1.00  0.00           O
ATOM    254  H   GLU A  26      28.378  32.601  32.612  1.00  0.00           H
ATOM    255  HA  GLU A  26      30.552  34.330  32.020  1.00  0.00           H
ATOM    256  HB2 GLU A  26      28.908  32.944  30.536  1.00  0.00           H
ATOM    257  HB3 GLU A  26      27.894  34.358  30.726  1.00  0.00           H
ATOM    258  HG2 GLU A  26      29.995  35.632  29.924  1.00  0.00           H
ATOM    259  HG3 GLU A  26      30.811  34.012  29.761  1.00  0.00           H
ATOM    260  N   VAL A  27      28.269  35.491  33.828  1.00  0.00           N
ATOM    261  CA  VAL A  27      27.882  36.625  34.657  1.00  0.00           C
ATOM    262  C   VAL A  27      29.084  37.473  35.081  1.00  0.00           C
ATOM    263  O   VAL A  27      29.035  38.694  34.820  1.00  0.00           O
ATOM    264  CB  VAL A  27      26.907  36.326  35.816  1.00  0.00           C
ATOM    265  CG1 VAL A  27      27.602  35.657  36.993  1.00  0.00           C
ATOM    266  CG2 VAL A  27      26.246  37.525  36.468  1.00  0.00           C
ATOM    267  H   VAL A  27      28.043  34.529  34.038  1.00  0.00           H
ATOM    268  HA  VAL A  27      27.288  37.335  34.081  1.00  0.00           H
ATOM    269  HB  VAL A  27      26.195  35.639  35.360  1.00  0.00           H
ATOM    270 HG11 VAL A  27      28.071  36.483  37.527  1.00  0.00           H
ATOM    271 HG12 VAL A  27      26.936  34.956  37.495  1.00  0.00           H
ATOM    272 HG13 VAL A  27      28.339  34.951  36.609  1.00  0.00           H
ATOM    273 HG21 VAL A  27      25.712  37.190  37.357  1.00  0.00           H
ATOM    274 HG22 VAL A  27      26.978  38.244  36.835  1.00  0.00           H
ATOM    275 HG23 VAL A  27      25.670  38.005  35.677  1.00  0.00           H
ATOM    276  N   TYR A  28      30.177  36.877  35.535  1.00  0.00           N
ATOM    277  CA  TYR A  28      31.401  37.582  35.858  1.00  0.00           C
ATOM    278  C   TYR A  28      32.133  38.181  34.669  1.00  0.00           C
ATOM    279  O   TYR A  28      32.484  39.374  34.580  1.00  0.00           O
ATOM    280  CB  TYR A  28      32.422  36.623  36.543  1.00  0.00           C
ATOM    281  CG  TYR A  28      31.852  35.733  37.731  1.00  0.00           C
ATOM    282  CD1 TYR A  28      31.504  36.315  38.939  1.00  0.00           C
ATOM    283  CD2 TYR A  28      31.578  34.405  37.519  1.00  0.00           C
ATOM    284  CE1 TYR A  28      31.012  35.544  40.017  1.00  0.00           C
ATOM    285  CE2 TYR A  28      31.026  33.603  38.521  1.00  0.00           C
ATOM    286  CZ  TYR A  28      30.824  34.176  39.840  1.00  0.00           C
ATOM    287  OH  TYR A  28      30.492  33.365  40.857  1.00  0.00           O
ATOM    288  H   TYR A  28      30.188  35.881  35.700  1.00  0.00           H
ATOM    289  HA  TYR A  28      31.206  38.379  36.575  1.00  0.00           H
ATOM    290  HB2 TYR A  28      32.816  35.919  35.810  1.00  0.00           H
ATOM    291  HB3 TYR A  28      33.274  37.164  36.955  1.00  0.00           H
ATOM    292  HD1 TYR A  28      31.647  37.382  39.025  1.00  0.00           H
ATOM    293  HD2 TYR A  28      31.837  33.915  36.592  1.00  0.00           H
ATOM    294  HE1 TYR A  28      31.073  36.011  40.989  1.00  0.00           H
ATOM    295  HE2 TYR A  28      30.880  32.564  38.266  1.00  0.00           H
ATOM    296  HH  TYR A  28      31.120  32.640  40.897  1.00  0.00           H
ATOM    297  N   HID A  29      32.282  37.374  33.682  1.00  0.00           N
ATOM    298  CA  HID A  29      33.138  37.658  32.531  1.00  0.00           C
ATOM    299  C   HID A  29      32.570  38.675  31.499  1.00  0.00           C
ATOM    300  O   HID A  29      33.302  39.124  30.627  1.00  0.00           O
ATOM    301  CB  HID A  29      33.353  36.316  31.816  1.00  0.00           C
ATOM    302  CG  HID A  29      34.001  35.218  32.615  1.00  0.00           C
ATOM    303  CD2 HID A  29      35.385  35.060  32.680  1.00  0.00           C
ATOM    304  ND1 HID A  29      33.462  34.196  33.329  1.00  0.00           N
ATOM    305  CE1 HID A  29      34.416  33.508  33.989  1.00  0.00           C
ATOM    306  NE2 HID A  29      35.590  33.990  33.596  1.00  0.00           N
ATOM    307  H   HID A  29      32.062  36.413  33.898  1.00  0.00           H
ATOM    308  HA  HID A  29      34.139  37.998  32.795  1.00  0.00           H
ATOM    309  HB2 HID A  29      32.424  35.962  31.370  1.00  0.00           H
ATOM    310  HB3 HID A  29      33.894  36.486  30.885  1.00  0.00           H
ATOM    311  HD1 HID A  29      32.483  33.958  33.397  1.00  0.00           H
ATOM    312  HD2 HID A  29      36.171  35.624  32.201  1.00  0.00           H
ATOM    313  HE1 HID A  29      34.258  32.682  34.667  1.00  0.00           H
ATOM    314  N   LEU A  30      31.274  38.945  31.573  1.00  0.00           N
ATOM    315  CA  LEU A  30      30.560  40.012  30.871  1.00  0.00           C
ATOM    316  C   LEU A  30      30.646  41.356  31.621  1.00  0.00           C
ATOM    317  O   LEU A  30      30.030  42.342  31.155  1.00  0.00           O
ATOM    318  CB  LEU A  30      29.119  39.654  30.530  1.00  0.00           C
ATOM    319  CG  LEU A  30      28.835  38.468  29.595  1.00  0.00           C
ATOM    320  CD1 LEU A  30      27.417  37.962  29.645  1.00  0.00           C
ATOM    321  CD2 LEU A  30      29.086  38.790  28.163  1.00  0.00           C
ATOM    322  H   LEU A  30      30.703  38.339  32.145  1.00  0.00           H
ATOM    323  HA  LEU A  30      31.126  40.176  29.953  1.00  0.00           H
ATOM    324  HB2 LEU A  30      28.535  39.363  31.403  1.00  0.00           H
ATOM    325  HB3 LEU A  30      28.638  40.520  30.076  1.00  0.00           H
ATOM    326  HG  LEU A  30      29.535  37.650  29.767  1.00  0.00           H
ATOM    327 HD11 LEU A  30      26.766  38.699  29.175  1.00  0.00           H
ATOM    328 HD12 LEU A  30      27.476  36.953  29.238  1.00  0.00           H
ATOM    329 HD13 LEU A  30      27.098  37.895  30.685  1.00  0.00           H
ATOM    330 HD21 LEU A  30      30.076  39.208  27.979  1.00  0.00           H
ATOM    331 HD22 LEU A  30      29.069  37.808  27.690  1.00  0.00           H
ATOM    332 HD23 LEU A  30      28.366  39.491  27.742  1.00  0.00           H
ATOM    333  N   THR A  31      31.076  41.391  32.892  1.00  0.00           N
ATOM    334  CA  THR A  31      30.933  42.691  33.696  1.00  0.00           C
ATOM    335  C   THR A  31      32.323  43.190  34.182  1.00  0.00           C
ATOM    336  O   THR A  31      32.575  44.357  33.905  1.00  0.00           O
ATOM    337  CB  THR A  31      29.879  42.598  34.787  1.00  0.00           C
ATOM    338  CG2 THR A  31      28.425  42.481  34.153  1.00  0.00           C
ATOM    339  OG1 THR A  31      30.093  41.496  35.656  1.00  0.00           O
ATOM    340  H   THR A  31      31.308  40.550  33.401  1.00  0.00           H
ATOM    341  HA  THR A  31      30.599  43.466  33.006  1.00  0.00           H
ATOM    342  HB  THR A  31      29.929  43.545  35.323  1.00  0.00           H
ATOM    343  HG1 THR A  31      29.790  40.688  35.235  1.00  0.00           H
ATOM    344 HG21 THR A  31      28.375  43.260  33.392  1.00  0.00           H
ATOM    345 HG22 THR A  31      28.185  41.531  33.676  1.00  0.00           H
ATOM    346 HG23 THR A  31      27.706  42.775  34.918  1.00  0.00           H
ATOM    347  N   LEU A  32      33.019  42.313  34.901  1.00  0.00           N
ATOM    348  CA  LEU A  32      34.248  42.640  35.678  1.00  0.00           C
ATOM    349  C   LEU A  32      35.540  42.599  34.856  1.00  0.00           C
ATOM    350  O   LEU A  32      36.481  43.371  34.991  1.00  0.00           O
ATOM    351  CB  LEU A  32      34.466  41.711  36.857  1.00  0.00           C
ATOM    352  CG  LEU A  32      33.266  41.304  37.712  1.00  0.00           C
ATOM    353  CD1 LEU A  32      33.755  40.370  38.775  1.00  0.00           C
ATOM    354  CD2 LEU A  32      32.609  42.508  38.406  1.00  0.00           C
ATOM    355  H   LEU A  32      32.787  41.331  34.929  1.00  0.00           H
ATOM    356  HA  LEU A  32      34.131  43.650  36.072  1.00  0.00           H
ATOM    357  HB2 LEU A  32      34.982  40.836  36.460  1.00  0.00           H
ATOM    358  HB3 LEU A  32      35.210  42.198  37.488  1.00  0.00           H
ATOM    359  HG  LEU A  32      32.543  40.728  37.134  1.00  0.00           H
ATOM    360 HD11 LEU A  32      34.489  40.897  39.384  1.00  0.00           H
ATOM    361 HD12 LEU A  32      32.955  40.122  39.472  1.00  0.00           H
ATOM    362 HD13 LEU A  32      34.178  39.492  38.286  1.00  0.00           H
ATOM    363 HD21 LEU A  32      32.235  43.249  37.699  1.00  0.00           H
ATOM    364 HD22 LEU A  32      31.657  42.304  38.895  1.00  0.00           H
ATOM    365 HD23 LEU A  32      33.277  42.941  39.151  1.00  0.00           H
ATOM    366  N   GLY A  33      35.706  41.574  33.924  1.00  0.00           N
ATOM    367  CA  GLY A  33      36.874  41.360  33.169  1.00  0.00           C
ATOM    368  C   GLY A  33      36.954  40.005  32.435  1.00  0.00           C
ATOM    369  O   GLY A  33      35.978  39.688  31.769  1.00  0.00           O
ATOM    370  H   GLY A  33      34.927  40.977  33.686  1.00  0.00           H
ATOM    371  HA2 GLY A  33      36.960  42.059  32.337  1.00  0.00           H
ATOM    372  HA3 GLY A  33      37.798  41.551  33.716  1.00  0.00           H
ATOM    373  N   GLU A  34      38.064  39.238  32.629  1.00  0.00           N
ATOM    374  CA  GLU A  34      38.357  37.946  32.162  1.00  0.00           C
ATOM    375  C   GLU A  34      38.582  36.894  33.305  1.00  0.00           C
ATOM    376  O   GLU A  34      39.033  35.780  32.999  1.00  0.00           O
ATOM    377  CB  GLU A  34      39.445  38.001  31.061  1.00  0.00           C
ATOM    378  CG  GLU A  34      38.930  38.541  29.759  1.00  0.00           C
ATOM    379  CD  GLU A  34      39.952  38.427  28.633  1.00  0.00           C
ATOM    380  OE1 GLU A  34      40.000  39.386  27.793  1.00  0.00           O
ATOM    381  OE2 GLU A  34      40.707  37.435  28.487  1.00  0.00           O
ATOM    382  H   GLU A  34      38.754  39.632  33.251  1.00  0.00           H
ATOM    383  HA  GLU A  34      37.414  37.665  31.692  1.00  0.00           H
ATOM    384  HB2 GLU A  34      40.324  38.609  31.274  1.00  0.00           H
ATOM    385  HB3 GLU A  34      39.755  36.962  30.956  1.00  0.00           H
ATOM    386  HG2 GLU A  34      38.070  37.979  29.394  1.00  0.00           H
ATOM    387  HG3 GLU A  34      38.662  39.588  29.902  1.00  0.00           H
ATOM    388  N   SER A  35      38.334  37.267  34.565  1.00  0.00           N
ATOM    389  CA  SER A  35      38.590  36.469  35.782  1.00  0.00           C
ATOM    390  C   SER A  35      37.466  36.544  36.752  1.00  0.00           C
ATOM    391  O   SER A  35      36.643  37.491  36.807  1.00  0.00           O
ATOM    392  CB  SER A  35      39.958  36.814  36.512  1.00  0.00           C
ATOM    393  OG  SER A  35      41.146  36.495  35.762  1.00  0.00           O
ATOM    394  H   SER A  35      38.221  38.259  34.717  1.00  0.00           H
ATOM    395  HA  SER A  35      38.642  35.433  35.446  1.00  0.00           H
ATOM    396  HB2 SER A  35      40.001  37.894  36.650  1.00  0.00           H
ATOM    397  HB3 SER A  35      40.097  36.277  37.450  1.00  0.00           H
ATOM    398  HG  SER A  35      41.713  35.972  36.334  1.00  0.00           H
ATOM    399  N   VAL A  36      37.466  35.577  37.643  1.00  0.00           N
ATOM    400  CA  VAL A  36      36.502  35.430  38.743  1.00  0.00           C
ATOM    401  C   VAL A  36      37.135  35.786  40.121  1.00  0.00           C
ATOM    402  O   VAL A  36      37.299  34.931  40.975  1.00  0.00           O
ATOM    403  CB  VAL A  36      35.858  34.057  38.754  1.00  0.00           C
ATOM    404  CG1 VAL A  36      34.706  34.076  39.789  1.00  0.00           C
ATOM    405  CG2 VAL A  36      35.070  33.838  37.399  1.00  0.00           C
ATOM    406  H   VAL A  36      38.185  34.868  37.686  1.00  0.00           H
ATOM    407  HA  VAL A  36      35.763  36.218  38.603  1.00  0.00           H
ATOM    408  HB  VAL A  36      36.528  33.219  38.947  1.00  0.00           H
ATOM    409 HG11 VAL A  36      33.960  34.847  39.596  1.00  0.00           H
ATOM    410 HG12 VAL A  36      34.189  33.120  39.716  1.00  0.00           H
ATOM    411 HG13 VAL A  36      35.099  34.185  40.800  1.00  0.00           H
ATOM    412 HG21 VAL A  36      35.703  33.901  36.514  1.00  0.00           H
ATOM    413 HG22 VAL A  36      34.320  33.049  37.362  1.00  0.00           H
ATOM    414 HG23 VAL A  36      34.404  34.699  37.335  1.00  0.00           H
ATOM    415  N   HID A  37      37.661  36.964  40.083  1.00  0.00           N
ATOM    416  CA  HID A  37      38.260  37.523  41.258  1.00  0.00           C
ATOM    417  C   HID A  37      38.247  39.084  41.141  1.00  0.00           C
ATOM    418  O   HID A  37      37.971  39.627  40.053  1.00  0.00           O
ATOM    419  CB  HID A  37      39.716  37.076  41.418  1.00  0.00           C
ATOM    420  CG  HID A  37      40.745  37.468  40.422  1.00  0.00           C
ATOM    421  CD2 HID A  37      41.569  36.627  39.755  1.00  0.00           C
ATOM    422  ND1 HID A  37      41.197  38.735  40.168  1.00  0.00           N
ATOM    423  CE1 HID A  37      42.277  38.659  39.318  1.00  0.00           C
ATOM    424  NE2 HID A  37      42.505  37.411  39.063  1.00  0.00           N
ATOM    425  H   HID A  37      37.494  37.584  39.304  1.00  0.00           H
ATOM    426  HA  HID A  37      37.576  37.126  42.009  1.00  0.00           H
ATOM    427  HB2 HID A  37      40.081  37.435  42.380  1.00  0.00           H
ATOM    428  HB3 HID A  37      39.823  35.998  41.537  1.00  0.00           H
ATOM    429  HD1 HID A  37      40.783  39.557  40.583  1.00  0.00           H
ATOM    430  HD2 HID A  37      41.445  35.555  39.726  1.00  0.00           H
ATOM    431  HE1 HID A  37      42.974  39.391  38.937  1.00  0.00           H
ATOM    432  N   CYS A  38      38.421  39.863  42.243  1.00  0.00           N
ATOM    433  CA  CYS A  38      38.216  41.312  42.193  1.00  0.00           C
ATOM    434  C   CYS A  38      39.257  42.001  41.363  1.00  0.00           C
ATOM    435  O   CYS A  38      40.175  41.370  40.836  1.00  0.00           O
ATOM    436  CB  CYS A  38      38.229  41.882  43.692  1.00  0.00           C
ATOM    437  SG  CYS A  38      36.674  41.355  44.551  1.00  0.00           S
ATOM    438  H   CYS A  38      38.391  39.380  43.130  1.00  0.00           H
ATOM    439  HA  CYS A  38      37.220  41.581  41.841  1.00  0.00           H
ATOM    440  HB2 CYS A  38      39.113  41.425  44.136  1.00  0.00           H
ATOM    441  HB3 CYS A  38      38.289  42.971  43.685  1.00  0.00           H
ATOM    442  HG  CYS A  38      36.970  40.055  44.630  1.00  0.00           H
ATOM    443  N   GLY A  39      39.026  43.263  41.045  1.00  0.00           N
ATOM    444  CA  GLY A  39      40.091  44.138  40.471  1.00  0.00           C
ATOM    445  C   GLY A  39      40.742  45.135  41.477  1.00  0.00           C
ATOM    446  O   GLY A  39      40.149  45.533  42.489  1.00  0.00           O
ATOM    447  H   GLY A  39      38.216  43.623  41.529  1.00  0.00           H
ATOM    448  HA2 GLY A  39      40.954  43.559  40.141  1.00  0.00           H
ATOM    449  HA3 GLY A  39      39.612  44.748  39.705  1.00  0.00           H
ATOM    450  N   LEU A  40      42.019  45.496  41.195  1.00  0.00           N
ATOM    451  CA  LEU A  40      42.794  46.399  42.090  1.00  0.00           C
ATOM    452  C   LEU A  40      42.497  47.901  41.908  1.00  0.00           C
ATOM    453  O   LEU A  40      43.199  48.528  41.105  1.00  0.00           O
ATOM    454  CB  LEU A  40      44.270  46.054  42.153  1.00  0.00           C
ATOM    455  CG  LEU A  40      45.014  46.475  43.498  1.00  0.00           C
ATOM    456  CD1 LEU A  40      44.874  45.382  44.628  1.00  0.00           C
ATOM    457  CD2 LEU A  40      46.561  46.480  43.315  1.00  0.00           C
ATOM    458  H   LEU A  40      42.454  44.999  40.430  1.00  0.00           H
ATOM    459  HA  LEU A  40      42.399  46.136  43.072  1.00  0.00           H
ATOM    460  HB2 LEU A  40      44.401  44.974  42.088  1.00  0.00           H
ATOM    461  HB3 LEU A  40      44.711  46.409  41.221  1.00  0.00           H
ATOM    462  HG  LEU A  40      44.669  47.471  43.777  1.00  0.00           H
ATOM    463 HD11 LEU A  40      45.084  44.401  44.201  1.00  0.00           H
ATOM    464 HD12 LEU A  40      45.606  45.567  45.414  1.00  0.00           H
ATOM    465 HD13 LEU A  40      43.866  45.300  45.037  1.00  0.00           H
ATOM    466 HD21 LEU A  40      46.892  47.211  42.578  1.00  0.00           H
ATOM    467 HD22 LEU A  40      47.166  46.739  44.185  1.00  0.00           H
ATOM    468 HD23 LEU A  40      46.893  45.504  42.962  1.00  0.00           H
ATOM    469  N   TRP A  41      41.474  48.426  42.460  1.00 -0.01           N
ATOM    470  CA  TRP A  41      41.090  49.826  42.529  1.00 -0.01           C
ATOM    471  C   TRP A  41      41.870  50.598  43.617  1.00 -0.01           C
ATOM    472  O   TRP A  41      42.319  51.730  43.444  1.00 -0.01           O
ATOM    473  CB  TRP A  41      39.579  49.814  42.813  1.00 -0.01           C
ATOM    474  CG  TRP A  41      38.766  49.105  41.778  1.00 -0.01           C
ATOM    475  CD1 TRP A  41      38.222  47.889  41.962  1.00 -0.01           C
ATOM    476  CD2 TRP A  41      38.566  49.419  40.373  1.00 -0.01           C
ATOM    477  CE2 TRP A  41      37.996  48.284  39.701  1.00 -0.01           C
ATOM    478  CE3 TRP A  41      38.836  50.623  39.551  1.00 -0.01           C
ATOM    479  NE1 TRP A  41      37.686  47.470  40.747  1.00 -0.01           N
ATOM    480  CZ2 TRP A  41      37.933  48.204  38.268  1.00 -0.01           C
ATOM    481  CZ3 TRP A  41      38.811  50.538  38.136  1.00 -0.01           C
ATOM    482  CH2 TRP A  41      38.449  49.284  37.518  1.00 -0.01           C
ATOM    483  H   TRP A  41      40.890  47.761  42.947  1.00 -0.01           H
ATOM    484  HA  TRP A  41      41.231  50.338  41.577  1.00 -0.01           H
ATOM    485  HB2 TRP A  41      39.424  49.219  43.713  1.00 -0.01           H
ATOM    486  HB3 TRP A  41      39.109  50.777  43.012  1.00 -0.01           H
ATOM    487  HD1 TRP A  41      38.150  47.258  42.835  1.00 -0.01           H
ATOM    488  HE1 TRP A  41      37.404  46.521  40.550  1.00 -0.01           H
ATOM    489  HE3 TRP A  41      39.196  51.515  40.040  1.00 -0.01           H
ATOM    490  HZ2 TRP A  41      37.711  47.290  37.737  1.00 -0.01           H
ATOM    491  HZ3 TRP A  41      39.069  51.395  37.531  1.00 -0.01           H
ATOM    492  HH2 TRP A  41      38.335  49.190  36.448  1.00 -0.01           H
ATOM    493  N   PHE A  42      41.993  49.957  44.812  1.00 -0.01           N
ATOM    494  CA  PHE A  42      42.596  50.483  45.991  1.00 -0.01           C
ATOM    495  C   PHE A  42      43.888  49.685  46.227  1.00 -0.01           C
ATOM    496  O   PHE A  42      43.824  48.643  46.909  1.00 -0.01           O
ATOM    497  CB  PHE A  42      41.552  50.404  47.190  1.00 -0.01           C
ATOM    498  CG  PHE A  42      40.560  51.550  47.005  1.00 -0.01           C
ATOM    499  CD1 PHE A  42      39.378  51.356  46.293  1.00 -0.01           C
ATOM    500  CD2 PHE A  42      40.978  52.895  47.289  1.00 -0.01           C
ATOM    501  CE1 PHE A  42      38.594  52.453  45.883  1.00 -0.01           C
ATOM    502  CE2 PHE A  42      40.147  53.964  46.960  1.00 -0.01           C
ATOM    503  CZ  PHE A  42      38.989  53.733  46.226  1.00 -0.01           C
ATOM    504  H   PHE A  42      41.740  48.982  44.896  1.00 -0.01           H
ATOM    505  HA  PHE A  42      42.801  51.534  45.789  1.00 -0.01           H
ATOM    506  HB2 PHE A  42      40.978  49.478  47.232  1.00 -0.01           H
ATOM    507  HB3 PHE A  42      42.027  50.419  48.171  1.00 -0.01           H
ATOM    508  HD1 PHE A  42      39.075  50.363  45.999  1.00 -0.01           H
ATOM    509  HD2 PHE A  42      41.911  53.075  47.803  1.00 -0.01           H
ATOM    510  HE1 PHE A  42      37.756  52.234  45.238  1.00 -0.01           H
ATOM    511  HE2 PHE A  42      40.462  54.963  47.225  1.00 -0.01           H
ATOM    512  HZ  PHE A  42      38.377  54.570  45.923  1.00 -0.01           H
ATOM    513  N   PRO A  43      45.068  50.084  45.717  1.00  0.00           N
ATOM    514  CA  PRO A  43      46.408  49.376  45.872  1.00  0.00           C
ATOM    515  C   PRO A  43      46.837  49.147  47.354  1.00  0.00           C
ATOM    516  O   PRO A  43      46.189  49.717  48.271  1.00  0.00           O
ATOM    517  CB  PRO A  43      47.399  50.213  45.164  1.00  0.00           C
ATOM    518  CG  PRO A  43      46.803  51.579  45.125  1.00  0.00           C
ATOM    519  CD  PRO A  43      45.304  51.327  44.987  1.00  0.00           C
ATOM    520  HA  PRO A  43      46.390  48.408  45.371  1.00  0.00           H
ATOM    521  HB2 PRO A  43      48.463  50.196  45.397  1.00  0.00           H
ATOM    522  HB3 PRO A  43      47.460  49.875  44.130  1.00  0.00           H
ATOM    523  HG2 PRO A  43      46.937  52.173  46.029  1.00  0.00           H
ATOM    524  HG3 PRO A  43      47.151  52.197  44.297  1.00  0.00           H
ATOM    525  HD2 PRO A  43      44.688  52.115  45.421  1.00  0.00           H
ATOM    526  HD3 PRO A  43      44.906  51.054  44.009  1.00  0.00           H
ATOM    527  N   PRO A  44      47.868  48.324  47.694  1.00  0.00           N
ATOM    528  CA  PRO A  44      48.362  48.233  49.125  1.00  0.00           C
ATOM    529  C   PRO A  44      48.827  49.506  49.810  1.00  0.00           C
ATOM    530  O   PRO A  44      48.559  49.643  51.008  1.00  0.00           O
ATOM    531  CB  PRO A  44      49.486  47.253  49.151  1.00  0.00           C
ATOM    532  CG  PRO A  44      49.895  47.120  47.725  1.00  0.00           C
ATOM    533  CD  PRO A  44      48.648  47.410  46.901  1.00  0.00           C
ATOM    534  HA  PRO A  44      47.605  47.726  49.723  1.00  0.00           H
ATOM    535  HB2 PRO A  44      50.261  47.667  49.796  1.00  0.00           H
ATOM    536  HB3 PRO A  44      49.147  46.319  49.598  1.00  0.00           H
ATOM    537  HG2 PRO A  44      50.586  47.941  47.534  1.00  0.00           H
ATOM    538  HG3 PRO A  44      50.440  46.217  47.450  1.00  0.00           H
ATOM    539  HD2 PRO A  44      48.828  47.852  45.921  1.00  0.00           H
ATOM    540  HD3 PRO A  44      47.967  46.586  46.683  1.00  0.00           H
ATOM    541  N   ASP A  45      49.446  50.435  49.184  1.00  0.00           N
ATOM    542  CA  ASP A  45      49.797  51.749  49.660  1.00  0.00           C
ATOM    543  C   ASP A  45      48.587  52.746  49.894  1.00  0.00           C
ATOM    544  O   ASP A  45      48.713  53.785  50.510  1.00  0.00           O
ATOM    545  CB  ASP A  45      50.845  52.382  48.732  1.00  0.00           C
ATOM    546  CG  ASP A  45      50.265  52.681  47.302  1.00  0.00           C
ATOM    547  OD1 ASP A  45      50.282  51.750  46.497  1.00  0.00           O
ATOM    548  OD2 ASP A  45      49.789  53.842  47.105  1.00  0.00           O
ATOM    549  H   ASP A  45      49.857  50.257  48.279  1.00  0.00           H
ATOM    550  HA  ASP A  45      50.250  51.537  50.629  1.00  0.00           H
ATOM    551  HB2 ASP A  45      51.276  53.257  49.217  1.00  0.00           H
ATOM    552  HB3 ASP A  45      51.655  51.657  48.656  1.00  0.00           H
ATOM    553  N   ALA A  46      47.394  52.427  49.353  1.00  0.00           N
ATOM    554  CA  ALA A  46      46.141  53.084  49.702  1.00  0.00           C
ATOM    555  C   ALA A  46      45.761  52.828  51.154  1.00  0.00           C
ATOM    556  O   ALA A  46      45.603  51.584  51.449  1.00  0.00           O
ATOM    557  CB  ALA A  46      45.091  52.780  48.734  1.00  0.00           C
ATOM    558  H   ALA A  46      47.395  51.661  48.695  1.00  0.00           H
ATOM    559  HA  ALA A  46      46.291  54.159  49.602  1.00  0.00           H
ATOM    560  HB1 ALA A  46      44.124  53.224  48.969  1.00  0.00           H
ATOM    561  HB2 ALA A  46      45.406  53.255  47.805  1.00  0.00           H
ATOM    562  HB3 ALA A  46      44.925  51.711  48.598  1.00  0.00           H
ATOM    563  N   PRO A  47      45.377  53.849  51.985  1.00  0.00           N
ATOM    564  CA  PRO A  47      44.642  53.680  53.312  1.00  0.00           C
ATOM    565  C   PRO A  47      43.345  52.866  53.262  1.00  0.00           C
ATOM    566  O   PRO A  47      42.761  52.845  52.161  1.00  0.00           O
ATOM    567  CB  PRO A  47      44.452  55.066  53.882  1.00  0.00           C
ATOM    568  CG  PRO A  47      45.523  55.951  53.216  1.00  0.00           C
ATOM    569  CD  PRO A  47      45.779  55.211  51.910  1.00  0.00           C
ATOM    570  HA  PRO A  47      45.268  53.105  53.994  1.00  0.00           H
ATOM    571  HB2 PRO A  47      43.481  55.495  53.633  1.00  0.00           H
ATOM    572  HB3 PRO A  47      44.569  55.129  54.964  1.00  0.00           H
ATOM    573  HG2 PRO A  47      45.225  56.975  52.987  1.00  0.00           H
ATOM    574  HG3 PRO A  47      46.457  55.973  53.777  1.00  0.00           H
ATOM    575  HD2 PRO A  47      45.092  55.602  51.161  1.00  0.00           H
ATOM    576  HD3 PRO A  47      46.808  55.244  51.551  1.00  0.00           H
ATOM    577  N   VAL A  48      42.816  52.339  54.345  1.00  0.00           N
ATOM    578  CA  VAL A  48      41.539  51.651  54.381  1.00  0.00           C
ATOM    579  C   VAL A  48      40.443  52.710  54.598  1.00  0.00           C
ATOM    580  O   VAL A  48      40.599  53.415  55.596  1.00  0.00           O
ATOM    581  CB  VAL A  48      41.569  50.499  55.368  1.00  0.00           C
ATOM    582  CG1 VAL A  48      40.198  49.908  55.716  1.00  0.00           C
ATOM    583  CG2 VAL A  48      42.380  49.275  54.865  1.00  0.00           C
ATOM    584  H   VAL A  48      43.465  52.219  55.110  1.00  0.00           H
ATOM    585  HA  VAL A  48      41.410  51.250  53.376  1.00  0.00           H
ATOM    586  HB  VAL A  48      42.058  50.786  56.299  1.00  0.00           H
ATOM    587 HG11 VAL A  48      39.601  50.640  56.262  1.00  0.00           H
ATOM    588 HG12 VAL A  48      39.699  49.479  54.847  1.00  0.00           H
ATOM    589 HG13 VAL A  48      40.392  49.130  56.454  1.00  0.00           H
ATOM    590 HG21 VAL A  48      41.746  48.844  54.090  1.00  0.00           H
ATOM    591 HG22 VAL A  48      43.370  49.521  54.481  1.00  0.00           H
ATOM    592 HG23 VAL A  48      42.516  48.517  55.637  1.00  0.00           H
ATOM    593  N   PRO A  49      39.445  52.894  53.711  1.00  0.00           N
ATOM    594  CA  PRO A  49      38.233  53.654  54.055  1.00  0.00           C
ATOM    595  C   PRO A  49      37.483  53.046  55.239  1.00  0.00           C
ATOM    596  O   PRO A  49      37.385  51.815  55.366  1.00  0.00           O
ATOM    597  CB  PRO A  49      37.342  53.711  52.813  1.00  0.00           C
ATOM    598  CG  PRO A  49      38.269  53.152  51.685  1.00  0.00           C
ATOM    599  CD  PRO A  49      39.191  52.242  52.471  1.00  0.00           C
ATOM    600  HA  PRO A  49      38.511  54.654  54.388  1.00  0.00           H
ATOM    601  HB2 PRO A  49      36.347  53.281  52.929  1.00  0.00           H
ATOM    602  HB3 PRO A  49      37.284  54.774  52.582  1.00  0.00           H
ATOM    603  HG2 PRO A  49      37.710  52.564  50.957  1.00  0.00           H
ATOM    604  HG3 PRO A  49      38.887  54.006  51.403  1.00  0.00           H
ATOM    605  HD2 PRO A  49      38.646  51.336  52.736  1.00  0.00           H
ATOM    606  HD3 PRO A  49      40.168  52.156  51.995  1.00  0.00           H
ATOM    607  N   GLN A  50      36.835  53.845  56.052  1.00  0.00           N
ATOM    608  CA  GLN A  50      36.136  53.419  57.245  1.00  0.00           C
ATOM    609  C   GLN A  50      34.749  52.829  57.070  1.00  0.00           C
ATOM    610  O   GLN A  50      34.264  51.874  57.789  1.00  0.00           O
ATOM    611  CB  GLN A  50      36.069  54.534  58.276  1.00  0.00           C
ATOM    612  CG  GLN A  50      37.421  54.917  58.888  1.00  0.00           C
ATOM    613  CD  GLN A  50      37.932  53.893  59.903  1.00  0.00           C
ATOM    614  NE2 GLN A  50      39.209  53.990  60.294  1.00  0.00           N
ATOM    615  OE1 GLN A  50      37.225  52.970  60.318  1.00  0.00           O
ATOM    616  H   GLN A  50      36.793  54.791  55.700  1.00  0.00           H
ATOM    617  HA  GLN A  50      36.687  52.566  57.642  1.00  0.00           H
ATOM    618  HB2 GLN A  50      35.686  55.394  57.727  1.00  0.00           H
ATOM    619  HB3 GLN A  50      35.309  54.335  59.031  1.00  0.00           H
ATOM    620  HG2 GLN A  50      38.257  55.188  58.243  1.00  0.00           H
ATOM    621  HG3 GLN A  50      37.332  55.890  59.370  1.00  0.00           H
ATOM    622 HE21 GLN A  50      39.513  53.178  60.812  1.00  0.00           H
ATOM    623 HE22 GLN A  50      39.830  54.636  59.828  1.00  0.00           H
ATOM    624  N   ASP A  51      34.020  53.382  56.048  1.00  0.00           N
ATOM    625  CA  ASP A  51      32.825  52.722  55.536  1.00  0.00           C
ATOM    626  C   ASP A  51      33.016  52.457  53.985  1.00  0.00           C
ATOM    627  O   ASP A  51      33.548  53.267  53.259  1.00  0.00           O
ATOM    628  CB  ASP A  51      31.718  53.732  55.697  1.00  0.00           C
ATOM    629  CG  ASP A  51      31.526  54.286  57.135  1.00  0.00           C
ATOM    630  OD1 ASP A  51      31.736  53.585  58.184  1.00  0.00           O
ATOM    631  OD2 ASP A  51      30.916  55.383  57.240  1.00  0.00           O
ATOM    632  H   ASP A  51      34.376  54.083  55.413  1.00  0.00           H
ATOM    633  HA  ASP A  51      32.597  51.791  56.054  1.00  0.00           H
ATOM    634  HB2 ASP A  51      31.886  54.533  54.977  1.00  0.00           H
ATOM    635  HB3 ASP A  51      30.756  53.267  55.481  1.00  0.00           H
ATOM    636  N   MET A  52      32.391  51.361  53.519  1.00  0.00           N
ATOM    637  CA  MET A  52      32.578  50.970  52.104  1.00  0.00           C
ATOM    638  C   MET A  52      31.704  51.715  51.070  1.00  0.00           C
ATOM    639  O   MET A  52      31.302  51.163  50.051  1.00  0.00           O
ATOM    640  CB  MET A  52      32.511  49.473  51.897  1.00  0.00           C
ATOM    641  CG  MET A  52      33.300  48.530  52.808  1.00  0.00           C
ATOM    642  SD  MET A  52      35.043  48.381  52.333  1.00  0.00           S
ATOM    643  CE  MET A  52      35.760  50.022  52.591  1.00  0.00           C
ATOM    644  H   MET A  52      31.797  50.833  54.142  1.00  0.00           H
ATOM    645  HA  MET A  52      33.608  51.209  51.835  1.00  0.00           H
ATOM    646  HB2 MET A  52      31.467  49.224  52.090  1.00  0.00           H
ATOM    647  HB3 MET A  52      32.732  49.199  50.865  1.00  0.00           H
ATOM    648  HG2 MET A  52      33.387  48.960  53.806  1.00  0.00           H
ATOM    649  HG3 MET A  52      32.873  47.528  52.834  1.00  0.00           H
ATOM    650  HE1 MET A  52      36.845  50.071  52.686  1.00  0.00           H
ATOM    651  HE2 MET A  52      35.608  50.742  51.788  1.00  0.00           H
ATOM    652  HE3 MET A  52      35.275  50.318  53.522  1.00  0.00           H
ATOM    653  N   GLU A  53      31.281  52.945  51.295  1.00  0.00           N
ATOM    654  CA  GLU A  53      30.373  53.745  50.475  1.00  0.00           C
ATOM    655  C   GLU A  53      31.086  54.365  49.315  1.00  0.00           C
ATOM    656  O   GLU A  53      32.124  55.006  49.477  1.00  0.00           O
ATOM    657  CB  GLU A  53      29.639  54.804  51.282  1.00  0.00           C
ATOM    658  CG  GLU A  53      28.585  54.255  52.267  1.00  0.00           C
ATOM    659  CD  GLU A  53      27.317  53.741  51.563  1.00  0.00           C
ATOM    660  OE1 GLU A  53      27.211  53.911  50.330  1.00  0.00           O
ATOM    661  OE2 GLU A  53      26.295  53.407  52.221  1.00  0.00           O
ATOM    662  H   GLU A  53      31.869  53.469  51.927  1.00  0.00           H
ATOM    663  HA  GLU A  53      29.687  52.992  50.088  1.00  0.00           H
ATOM    664  HB2 GLU A  53      30.401  55.464  51.696  1.00  0.00           H
ATOM    665  HB3 GLU A  53      29.150  55.429  50.534  1.00  0.00           H
ATOM    666  HG2 GLU A  53      29.000  53.362  52.734  1.00  0.00           H
ATOM    667  HG3 GLU A  53      28.406  54.894  53.132  1.00  0.00           H
ATOM    668  N   LEU A  54      30.583  54.255  48.080  1.00 -0.01           N
ATOM    669  CA  LEU A  54      31.248  54.791  46.861  1.00 -0.01           C
ATOM    670  C   LEU A  54      31.647  56.247  47.018  1.00 -0.01           C
ATOM    671  O   LEU A  54      32.855  56.522  46.674  1.00 -0.01           O
ATOM    672  CB  LEU A  54      30.313  54.506  45.684  1.00 -0.01           C
ATOM    673  CG  LEU A  54      30.842  54.999  44.332  1.00 -0.01           C
ATOM    674  CD1 LEU A  54      32.084  54.180  43.909  1.00 -0.01           C
ATOM    675  CD2 LEU A  54      29.835  54.855  43.156  1.00 -0.01           C
ATOM    676  H   LEU A  54      29.740  53.728  47.903  1.00 -0.01           H
ATOM    677  HA  LEU A  54      32.187  54.276  46.661  1.00 -0.01           H
ATOM    678  HB2 LEU A  54      30.169  53.432  45.561  1.00 -0.01           H
ATOM    679  HB3 LEU A  54      29.326  54.942  45.838  1.00 -0.01           H
ATOM    680  HG  LEU A  54      31.025  56.060  44.502  1.00 -0.01           H
ATOM    681 HD11 LEU A  54      31.886  53.167  43.559  1.00 -0.01           H
ATOM    682 HD12 LEU A  54      32.518  54.722  43.068  1.00 -0.01           H
ATOM    683 HD13 LEU A  54      32.905  54.218  44.625  1.00 -0.01           H
ATOM    684 HD21 LEU A  54      28.806  54.980  43.495  1.00 -0.01           H
ATOM    685 HD22 LEU A  54      30.041  55.512  42.312  1.00 -0.01           H
ATOM    686 HD23 LEU A  54      29.808  53.817  42.825  1.00 -0.01           H
ATOM    687  N   VAL A  55      30.812  57.153  47.461  1.00 -0.01           N
ATOM    688  CA  VAL A  55      31.237  58.541  47.628  1.00 -0.01           C
ATOM    689  C   VAL A  55      32.461  58.754  48.576  1.00 -0.01           C
ATOM    690  O   VAL A  55      33.257  59.646  48.319  1.00 -0.01           O
ATOM    691  CB  VAL A  55      30.051  59.340  48.091  1.00 -0.01           C
ATOM    692  CG1 VAL A  55      29.573  58.840  49.512  1.00 -0.01           C
ATOM    693  CG2 VAL A  55      30.314  60.820  47.966  1.00 -0.01           C
ATOM    694  H   VAL A  55      29.908  56.789  47.726  1.00 -0.01           H
ATOM    695  HA  VAL A  55      31.553  58.916  46.654  1.00 -0.01           H
ATOM    696  HB  VAL A  55      29.254  59.111  47.383  1.00 -0.01           H
ATOM    697 HG11 VAL A  55      30.262  59.154  50.296  1.00 -0.01           H
ATOM    698 HG12 VAL A  55      28.557  59.163  49.741  1.00 -0.01           H
ATOM    699 HG13 VAL A  55      29.644  57.754  49.563  1.00 -0.01           H
ATOM    700 HG21 VAL A  55      30.479  60.984  46.901  1.00 -0.01           H
ATOM    701 HG22 VAL A  55      29.448  61.418  48.251  1.00 -0.01           H
ATOM    702 HG23 VAL A  55      31.176  61.235  48.489  1.00 -0.01           H
ATOM    703  N   THR A  56      32.640  57.831  49.542  1.00  0.01           N
ATOM    704  CA  THR A  56      33.813  57.843  50.485  1.00  0.01           C
ATOM    705  C   THR A  56      35.087  57.263  49.899  1.00  0.01           C
ATOM    706  O   THR A  56      36.088  57.926  50.052  1.00  0.01           O
ATOM    707  CB  THR A  56      33.425  57.015  51.712  1.00  0.01           C
ATOM    708  CG2 THR A  56      34.478  56.461  52.583  1.00  0.01           C
ATOM    709  OG1 THR A  56      32.498  57.738  52.523  1.00  0.01           O
ATOM    710  H   THR A  56      32.078  56.996  49.462  1.00  0.01           H
ATOM    711  HA  THR A  56      33.974  58.888  50.749  1.00  0.01           H
ATOM    712  HB  THR A  56      32.858  56.156  51.352  1.00  0.01           H
ATOM    713  HG1 THR A  56      31.595  57.533  52.268  1.00  0.01           H
ATOM    714 HG21 THR A  56      35.338  57.130  52.588  1.00  0.01           H
ATOM    715 HG22 THR A  56      34.129  56.226  53.589  1.00  0.01           H
ATOM    716 HG23 THR A  56      34.804  55.462  52.291  1.00  0.01           H
ATOM    717  N   MET A  57      35.038  56.219  49.116  1.00  0.01           N
ATOM    718  CA  MET A  57      36.117  55.697  48.395  1.00  0.01           C
ATOM    719  C   MET A  57      36.494  56.690  47.252  1.00  0.01           C
ATOM    720  O   MET A  57      37.669  56.974  47.030  1.00  0.01           O
ATOM    721  CB  MET A  57      35.642  54.337  47.809  1.00  0.01           C
ATOM    722  CG  MET A  57      35.282  53.298  48.954  1.00  0.01           C
ATOM    723  SD  MET A  57      35.140  51.635  48.248  1.00  0.01           S
ATOM    724  CE  MET A  57      34.032  51.987  46.929  1.00  0.01           C
ATOM    725  H   MET A  57      34.137  55.770  49.038  1.00  0.01           H
ATOM    726  HA  MET A  57      36.990  55.533  49.027  1.00  0.01           H
ATOM    727  HB2 MET A  57      34.722  54.550  47.266  1.00  0.01           H
ATOM    728  HB3 MET A  57      36.335  54.006  47.035  1.00  0.01           H
ATOM    729  HG2 MET A  57      36.093  53.371  49.678  1.00  0.01           H
ATOM    730  HG3 MET A  57      34.376  53.535  49.513  1.00  0.01           H
ATOM    731  HE1 MET A  57      33.093  52.360  47.338  1.00  0.01           H
ATOM    732  HE2 MET A  57      34.531  52.667  46.240  1.00  0.01           H
ATOM    733  HE3 MET A  57      33.717  51.052  46.464  1.00  0.01           H
ATOM    734  N   SER A  58      35.461  57.226  46.569  1.00 -0.03           N
ATOM    735  CA  SER A  58      35.658  58.234  45.561  1.00 -0.03           C
ATOM    736  C   SER A  58      36.374  59.516  46.100  1.00 -0.03           C
ATOM    737  O   SER A  58      37.327  59.955  45.467  1.00 -0.03           O
ATOM    738  CB  SER A  58      34.276  58.567  44.860  1.00 -0.03           C
ATOM    739  OG  SER A  58      34.496  59.455  43.805  1.00 -0.03           O
ATOM    740  H   SER A  58      34.551  56.839  46.773  1.00 -0.03           H
ATOM    741  HA  SER A  58      36.347  57.869  44.800  1.00 -0.03           H
ATOM    742  HB2 SER A  58      33.803  57.699  44.400  1.00 -0.03           H
ATOM    743  HB3 SER A  58      33.626  59.125  45.534  1.00 -0.03           H
ATOM    744  HG  SER A  58      34.538  60.286  44.283  1.00 -0.03           H
ATOM    745  N   SER A  59      36.108  59.912  47.397  1.00  0.02           N
ATOM    746  CA  SER A  59      36.893  60.876  48.132  1.00  0.02           C
ATOM    747  C   SER A  59      38.399  60.482  48.214  1.00  0.02           C
ATOM    748  O   SER A  59      39.239  61.350  47.996  1.00  0.02           O
ATOM    749  CB  SER A  59      36.250  61.046  49.508  1.00  0.02           C
ATOM    750  OG  SER A  59      36.651  62.252  50.208  1.00  0.02           O
ATOM    751  H   SER A  59      35.280  59.545  47.844  1.00  0.02           H
ATOM    752  HA  SER A  59      36.868  61.815  47.579  1.00  0.02           H
ATOM    753  HB2 SER A  59      35.162  60.986  49.503  1.00  0.02           H
ATOM    754  HB3 SER A  59      36.603  60.214  50.118  1.00  0.02           H
ATOM    755  HG  SER A  59      35.890  62.504  50.737  1.00  0.02           H
ATOM    756  N   GLN A  60      38.763  59.223  48.498  1.00  0.01           N
ATOM    757  CA  GLN A  60      40.173  58.866  48.562  1.00  0.01           C
ATOM    758  C   GLN A  60      40.814  58.885  47.224  1.00  0.01           C
ATOM    759  O   GLN A  60      41.990  59.227  47.101  1.00  0.01           O
ATOM    760  CB  GLN A  60      40.321  57.553  49.375  1.00  0.01           C
ATOM    761  CG  GLN A  60      41.792  57.348  49.881  1.00  0.01           C
ATOM    762  CD  GLN A  60      42.026  55.816  49.893  1.00  0.01           C
ATOM    763  NE2 GLN A  60      41.846  55.216  51.023  1.00  0.01           N
ATOM    764  OE1 GLN A  60      42.427  55.209  48.933  1.00  0.01           O
ATOM    765  H   GLN A  60      38.101  58.516  48.786  1.00  0.01           H
ATOM    766  HA  GLN A  60      40.632  59.683  49.119  1.00  0.01           H
ATOM    767  HB2 GLN A  60      39.643  57.572  50.228  1.00  0.01           H
ATOM    768  HB3 GLN A  60      40.110  56.819  48.597  1.00  0.01           H
ATOM    769  HG2 GLN A  60      42.540  57.768  49.209  1.00  0.01           H
ATOM    770  HG3 GLN A  60      41.982  57.690  50.898  1.00  0.01           H
ATOM    771 HE21 GLN A  60      42.136  54.249  51.053  1.00  0.01           H
ATOM    772 HE22 GLN A  60      41.332  55.607  51.799  1.00  0.01           H
ATOM    773  N   ALA A  61      40.092  58.555  46.185  1.00 -0.03           N
ATOM    774  CA  ALA A  61      40.582  58.588  44.808  1.00 -0.03           C
ATOM    775  C   ALA A  61      40.869  59.977  44.264  1.00 -0.03           C
ATOM    776  O   ALA A  61      41.892  60.287  43.600  1.00 -0.03           O
ATOM    777  CB  ALA A  61      39.574  57.902  43.862  1.00 -0.03           C
ATOM    778  H   ALA A  61      39.150  58.238  46.366  1.00 -0.03           H
ATOM    779  HA  ALA A  61      41.542  58.072  44.787  1.00 -0.03           H
ATOM    780  HB1 ALA A  61      39.582  56.824  44.022  1.00 -0.03           H
ATOM    781  HB2 ALA A  61      38.582  58.299  44.076  1.00 -0.03           H
ATOM    782  HB3 ALA A  61      39.923  58.066  42.843  1.00 -0.03           H
ATOM    783  N   GLN A  62      39.944  60.933  44.576  1.00 -0.14           N
ATOM    784  CA  GLN A  62      40.220  62.382  44.472  1.00 -0.14           C
ATOM    785  C   GLN A  62      41.518  62.809  45.287  1.00 -0.14           C
ATOM    786  O   GLN A  62      42.401  63.533  44.819  1.00 -0.14           O
ATOM    787  CB  GLN A  62      38.956  63.041  44.880  1.00 -0.14           C
ATOM    788  CG  GLN A  62      37.787  62.898  43.850  1.00 -0.14           C
ATOM    789  CD  GLN A  62      36.627  63.781  44.371  1.00 -0.14           C
ATOM    790  NE2 GLN A  62      36.044  64.620  43.564  1.00 -0.14           N
ATOM    791  OE1 GLN A  62      36.405  63.880  45.569  1.00 -0.14           O
ATOM    792  H   GLN A  62      39.070  60.638  44.989  1.00 -0.14           H
ATOM    793  HA  GLN A  62      40.527  62.679  43.470  1.00 -0.14           H
ATOM    794  HB2 GLN A  62      38.539  62.581  45.776  1.00 -0.14           H
ATOM    795  HB3 GLN A  62      39.130  64.092  45.110  1.00 -0.14           H
ATOM    796  HG2 GLN A  62      38.270  63.178  42.913  1.00 -0.14           H
ATOM    797  HG3 GLN A  62      37.528  61.850  43.698  1.00 -0.14           H
ATOM    798 HE21 GLN A  62      35.270  65.205  43.842  1.00 -0.14           H
ATOM    799 HE22 GLN A  62      36.381  64.715  42.616  1.00 -0.14           H
ATOM    800  N   ASP A  63      41.712  62.378  46.562  1.00  0.00           N
ATOM    801  CA  ASP A  63      42.894  62.778  47.285  1.00  0.00           C
ATOM    802  C   ASP A  63      44.164  62.206  46.543  1.00  0.00           C
ATOM    803  O   ASP A  63      45.052  63.029  46.255  1.00  0.00           O
ATOM    804  CB  ASP A  63      42.874  62.284  48.711  1.00  0.00           C
ATOM    805  CG  ASP A  63      41.788  62.869  49.507  1.00  0.00           C
ATOM    806  OD1 ASP A  63      41.728  64.088  49.544  1.00  0.00           O
ATOM    807  OD2 ASP A  63      41.117  62.142  50.293  1.00  0.00           O
ATOM    808  H   ASP A  63      40.923  61.935  47.013  1.00  0.00           H
ATOM    809  HA  ASP A  63      42.909  63.868  47.274  1.00  0.00           H
ATOM    810  HB2 ASP A  63      42.692  61.210  48.679  1.00  0.00           H
ATOM    811  HB3 ASP A  63      43.827  62.560  49.162  1.00  0.00           H
ATOM    812  N   ARG A  64      44.121  60.955  46.159  1.00  0.02           N
ATOM    813  CA  ARG A  64      45.198  60.251  45.337  1.00  0.02           C
ATOM    814  C   ARG A  64      45.463  60.942  44.033  1.00  0.02           C
ATOM    815  O   ARG A  64      46.576  60.782  43.562  1.00  0.02           O
ATOM    816  CB  ARG A  64      44.921  58.708  45.140  1.00  0.02           C
ATOM    817  CG  ARG A  64      46.118  57.882  44.632  1.00  0.02           C
ATOM    818  CD  ARG A  64      45.833  56.337  44.708  1.00  0.02           C
ATOM    819  NE  ARG A  64      44.459  55.972  44.417  1.00  0.02           N
ATOM    820  CZ  ARG A  64      43.469  55.647  45.224  1.00  0.02           C
ATOM    821  NH1 ARG A  64      43.596  55.698  46.537  1.00  0.02           N
ATOM    822  NH2 ARG A  64      42.386  55.212  44.770  1.00  0.02           N
ATOM    823  H   ARG A  64      43.337  60.437  46.532  1.00  0.02           H
ATOM    824  HA  ARG A  64      46.093  60.277  45.958  1.00  0.02           H
ATOM    825  HB2 ARG A  64      44.672  58.242  46.093  1.00  0.02           H
ATOM    826  HB3 ARG A  64      44.093  58.556  44.447  1.00  0.02           H
ATOM    827  HG2 ARG A  64      46.215  58.126  43.574  1.00  0.02           H
ATOM    828  HG3 ARG A  64      46.973  58.188  45.236  1.00  0.02           H
ATOM    829  HD2 ARG A  64      46.449  55.806  43.983  1.00  0.02           H
ATOM    830  HD3 ARG A  64      46.236  55.907  45.626  1.00  0.02           H
ATOM    831  HE  ARG A  64      44.050  56.070  43.498  1.00  0.02           H
ATOM    832 HH11 ARG A  64      44.324  56.292  46.909  1.00  0.02           H
ATOM    833 HH12 ARG A  64      43.044  55.139  47.172  1.00  0.02           H
ATOM    834 HH21 ARG A  64      42.242  55.299  43.774  1.00  0.02           H
ATOM    835 HH22 ARG A  64      41.642  54.917  45.385  1.00  0.02           H
ATOM    836  N   TYR A  65      44.502  61.694  43.489  1.00 -0.07           N
ATOM    837  CA  TYR A  65      44.520  62.452  42.277  1.00 -0.07           C
ATOM    838  C   TYR A  65      45.309  63.735  42.423  1.00 -0.07           C
ATOM    839  O   TYR A  65      46.340  63.903  41.789  1.00 -0.07           O
ATOM    840  CB  TYR A  65      43.171  62.736  41.730  1.00 -0.07           C
ATOM    841  CG  TYR A  65      43.008  63.328  40.287  1.00 -0.07           C
ATOM    842  CD1 TYR A  65      42.645  62.442  39.243  1.00 -0.07           C
ATOM    843  CD2 TYR A  65      43.040  64.749  40.118  1.00 -0.07           C
ATOM    844  CE1 TYR A  65      42.227  63.027  38.053  1.00 -0.07           C
ATOM    845  CE2 TYR A  65      42.611  65.315  38.898  1.00 -0.07           C
ATOM    846  CZ  TYR A  65      42.194  64.410  37.914  1.00 -0.07           C
ATOM    847  OH  TYR A  65      41.789  64.817  36.631  1.00 -0.07           O
ATOM    848  H   TYR A  65      43.601  61.642  43.942  1.00 -0.07           H
ATOM    849  HA  TYR A  65      45.071  61.844  41.559  1.00 -0.07           H
ATOM    850  HB2 TYR A  65      42.529  61.859  41.811  1.00 -0.07           H
ATOM    851  HB3 TYR A  65      42.832  63.517  42.411  1.00 -0.07           H
ATOM    852  HD1 TYR A  65      42.646  61.367  39.342  1.00 -0.07           H
ATOM    853  HD2 TYR A  65      43.527  65.367  40.858  1.00 -0.07           H
ATOM    854  HE1 TYR A  65      41.926  62.407  37.221  1.00 -0.07           H
ATOM    855  HE2 TYR A  65      42.553  66.350  38.596  1.00 -0.07           H
ATOM    856  HH  TYR A  65      41.455  65.713  36.708  1.00 -0.07           H
ATOM    857  N   THR A  66      44.864  64.546  43.252  1.00  0.02           N
ATOM    858  CA  THR A  66      45.563  65.839  43.547  1.00  0.02           C
ATOM    859  C   THR A  66      46.897  65.608  44.243  1.00  0.02           C
ATOM    860  O   THR A  66      47.806  66.424  43.960  1.00  0.02           O
ATOM    861  CB  THR A  66      44.719  66.868  44.335  1.00  0.02           C
ATOM    862  CG2 THR A  66      43.874  67.646  43.266  1.00  0.02           C
ATOM    863  OG1 THR A  66      43.808  66.315  45.297  1.00  0.02           O
ATOM    864  H   THR A  66      44.040  64.339  43.799  1.00  0.02           H
ATOM    865  HA  THR A  66      45.800  66.319  42.598  1.00  0.02           H
ATOM    866  HB  THR A  66      45.396  67.541  44.862  1.00  0.02           H
ATOM    867  HG1 THR A  66      42.980  66.147  44.841  1.00  0.02           H
ATOM    868 HG21 THR A  66      44.566  68.038  42.520  1.00  0.02           H
ATOM    869 HG22 THR A  66      43.209  66.984  42.711  1.00  0.02           H
ATOM    870 HG23 THR A  66      43.293  68.485  43.650  1.00  0.02           H
ATOM    871  N   ASP A  67      47.084  64.525  45.037  1.00  0.00           N
ATOM    872  CA  ASP A  67      48.385  64.079  45.495  1.00  0.00           C
ATOM    873  C   ASP A  67      49.359  63.613  44.324  1.00  0.00           C
ATOM    874  O   ASP A  67      50.583  63.960  44.435  1.00  0.00           O
ATOM    875  CB  ASP A  67      48.245  62.854  46.494  1.00  0.00           C
ATOM    876  CG  ASP A  67      47.729  63.148  47.916  1.00  0.00           C
ATOM    877  OD1 ASP A  67      47.246  64.288  48.231  1.00  0.00           O
ATOM    878  OD2 ASP A  67      47.776  62.239  48.755  1.00  0.00           O
ATOM    879  H   ASP A  67      46.284  63.990  45.345  1.00  0.00           H
ATOM    880  HA  ASP A  67      48.948  64.851  46.018  1.00  0.00           H
ATOM    881  HB2 ASP A  67      47.704  62.074  45.958  1.00  0.00           H
ATOM    882  HB3 ASP A  67      49.252  62.464  46.642  1.00  0.00           H
ATOM    883  N   TYR A  68      48.832  63.147  43.204  1.00  0.00           N
ATOM    884  CA  TYR A  68      49.684  62.908  41.995  1.00  0.00           C
ATOM    885  C   TYR A  68      49.907  64.190  41.249  1.00  0.00           C
ATOM    886  O   TYR A  68      51.018  64.361  40.755  1.00  0.00           O
ATOM    887  CB  TYR A  68      49.081  61.824  41.071  1.00  0.00           C
ATOM    888  CG  TYR A  68      49.712  61.657  39.737  1.00  0.00           C
ATOM    889  CD1 TYR A  68      51.057  61.151  39.653  1.00  0.00           C
ATOM    890  CD2 TYR A  68      49.023  62.195  38.647  1.00  0.00           C
ATOM    891  CE1 TYR A  68      51.606  61.073  38.357  1.00  0.00           C
ATOM    892  CE2 TYR A  68      49.580  62.055  37.339  1.00  0.00           C
ATOM    893  CZ  TYR A  68      50.865  61.436  37.188  1.00  0.00           C
ATOM    894  OH  TYR A  68      51.387  61.211  35.996  1.00  0.00           O
ATOM    895  H   TYR A  68      47.833  63.064  43.079  1.00  0.00           H
ATOM    896  HA  TYR A  68      50.646  62.580  42.389  1.00  0.00           H
ATOM    897  HB2 TYR A  68      49.045  60.861  41.580  1.00  0.00           H
ATOM    898  HB3 TYR A  68      48.063  62.107  40.802  1.00  0.00           H
ATOM    899  HD1 TYR A  68      51.647  60.927  40.530  1.00  0.00           H
ATOM    900  HD2 TYR A  68      48.028  62.558  38.855  1.00  0.00           H
ATOM    901  HE1 TYR A  68      52.568  60.605  38.208  1.00  0.00           H
ATOM    902  HE2 TYR A  68      49.058  62.350  36.441  1.00  0.00           H
ATOM    903  HH  TYR A  68      52.108  60.577  35.981  1.00  0.00           H
ATOM    904  N   LEU A  69      48.969  65.126  41.182  1.00 -0.01           N
ATOM    905  CA  LEU A  69      49.295  66.438  40.648  1.00 -0.01           C
ATOM    906  C   LEU A  69      50.380  67.250  41.306  1.00 -0.01           C
ATOM    907  O   LEU A  69      51.188  67.873  40.637  1.00 -0.01           O
ATOM    908  CB  LEU A  69      48.037  67.299  40.430  1.00 -0.01           C
ATOM    909  CG  LEU A  69      46.716  66.688  39.795  1.00 -0.01           C
ATOM    910  CD1 LEU A  69      45.861  67.737  39.122  1.00 -0.01           C
ATOM    911  CD2 LEU A  69      46.940  65.669  38.651  1.00 -0.01           C
ATOM    912  H   LEU A  69      48.097  65.033  41.685  1.00 -0.01           H
ATOM    913  HA  LEU A  69      49.581  66.186  39.627  1.00 -0.01           H
ATOM    914  HB2 LEU A  69      47.719  67.755  41.368  1.00 -0.01           H
ATOM    915  HB3 LEU A  69      48.365  68.100  39.767  1.00 -0.01           H
ATOM    916  HG  LEU A  69      46.109  66.187  40.549  1.00 -0.01           H
ATOM    917 HD11 LEU A  69      46.521  68.307  38.468  1.00 -0.01           H
ATOM    918 HD12 LEU A  69      45.088  67.377  38.443  1.00 -0.01           H
ATOM    919 HD13 LEU A  69      45.330  68.340  39.858  1.00 -0.01           H
ATOM    920 HD21 LEU A  69      47.513  64.852  39.090  1.00 -0.01           H
ATOM    921 HD22 LEU A  69      46.059  65.269  38.149  1.00 -0.01           H
ATOM    922 HD23 LEU A  69      47.550  66.213  37.930  1.00 -0.01           H
ATOM    923  N   ILE A  70      50.438  67.176  42.668  1.00  0.00           N
ATOM    924  CA  ILE A  70      51.492  67.770  43.548  1.00  0.00           C
ATOM    925  C   ILE A  70      52.816  67.087  43.200  1.00  0.00           C
ATOM    926  O   ILE A  70      53.846  67.791  43.161  1.00  0.00           O
ATOM    927  CB  ILE A  70      51.113  67.775  45.078  1.00  0.00           C
ATOM    928  CG1 ILE A  70      49.890  68.728  45.270  1.00  0.00           C
ATOM    929  CG2 ILE A  70      52.289  68.272  45.899  1.00  0.00           C
ATOM    930  CD1 ILE A  70      49.147  68.438  46.557  1.00  0.00           C
ATOM    931  H   ILE A  70      49.643  66.764  43.135  1.00  0.00           H
ATOM    932  HA  ILE A  70      51.669  68.820  43.314  1.00  0.00           H
ATOM    933  HB  ILE A  70      50.808  66.778  45.396  1.00  0.00           H
ATOM    934 HG12 ILE A  70      50.191  69.775  45.242  1.00  0.00           H
ATOM    935 HG13 ILE A  70      49.283  68.705  44.365  1.00  0.00           H
ATOM    936 HG21 ILE A  70      52.696  69.185  45.465  1.00  0.00           H
ATOM    937 HG22 ILE A  70      51.900  68.506  46.890  1.00  0.00           H
ATOM    938 HG23 ILE A  70      53.067  67.508  45.889  1.00  0.00           H
ATOM    939 HD11 ILE A  70      49.749  68.615  47.449  1.00  0.00           H
ATOM    940 HD12 ILE A  70      48.212  68.994  46.625  1.00  0.00           H
ATOM    941 HD13 ILE A  70      48.693  67.447  46.560  1.00  0.00           H
ATOM    942  N   GLU A  71      52.839  65.773  42.926  1.00  0.00           N
ATOM    943  CA  GLU A  71      53.997  65.100  42.451  1.00  0.00           C
ATOM    944  C   GLU A  71      54.328  65.464  40.981  1.00  0.00           C
ATOM    945  O   GLU A  71      55.501  65.475  40.723  1.00  0.00           O
ATOM    946  CB  GLU A  71      53.850  63.571  42.657  1.00  0.00           C
ATOM    947  CG  GLU A  71      55.177  62.687  42.711  1.00  0.00           C
ATOM    948  CD  GLU A  71      54.959  61.294  43.171  1.00  0.00           C
ATOM    949  OE1 GLU A  71      54.567  61.056  44.352  1.00  0.00           O
ATOM    950  OE2 GLU A  71      55.214  60.309  42.474  1.00  0.00           O
ATOM    951  H   GLU A  71      52.066  65.194  43.218  1.00  0.00           H
ATOM    952  HA  GLU A  71      54.791  65.494  43.085  1.00  0.00           H
ATOM    953  HB2 GLU A  71      53.305  63.425  43.590  1.00  0.00           H
ATOM    954  HB3 GLU A  71      53.290  63.284  41.768  1.00  0.00           H
ATOM    955  HG2 GLU A  71      55.677  62.648  41.743  1.00  0.00           H
ATOM    956  HG3 GLU A  71      55.843  63.290  43.329  1.00  0.00           H
ATOM    957  N   THR A  72      53.339  65.715  40.146  1.00  0.01           N
ATOM    958  CA  THR A  72      53.564  66.034  38.741  1.00  0.01           C
ATOM    959  C   THR A  72      54.076  67.418  38.450  1.00  0.01           C
ATOM    960  O   THR A  72      55.067  67.527  37.716  1.00  0.01           O
ATOM    961  CB  THR A  72      52.293  65.815  37.939  1.00  0.01           C
ATOM    962  CG2 THR A  72      52.309  66.215  36.484  1.00  0.01           C
ATOM    963  OG1 THR A  72      52.132  64.432  37.901  1.00  0.01           O
ATOM    964  H   THR A  72      52.406  65.600  40.517  1.00  0.01           H
ATOM    965  HA  THR A  72      54.277  65.303  38.361  1.00  0.01           H
ATOM    966  HB  THR A  72      51.414  66.256  38.409  1.00  0.01           H
ATOM    967  HG1 THR A  72      51.520  64.110  38.568  1.00  0.01           H
ATOM    968 HG21 THR A  72      51.390  65.833  36.037  1.00  0.01           H
ATOM    969 HG22 THR A  72      52.422  67.289  36.339  1.00  0.01           H
ATOM    970 HG23 THR A  72      53.086  65.682  35.936  1.00  0.01           H
ATOM    971  N   LEU A  73      53.447  68.494  39.088  1.00  0.00           N
ATOM    972  CA  LEU A  73      54.022  69.785  39.059  1.00  0.00           C
ATOM    973  C   LEU A  73      55.217  69.920  39.999  1.00  0.00           C
ATOM    974  O   LEU A  73      56.072  70.786  39.759  1.00  0.00           O
ATOM    975  CB  LEU A  73      52.865  70.728  39.571  1.00  0.00           C
ATOM    976  CG  LEU A  73      53.176  72.222  39.620  1.00  0.00           C
ATOM    977  CD1 LEU A  73      53.436  72.620  38.162  1.00  0.00           C
ATOM    978  CD2 LEU A  73      51.998  73.088  40.099  1.00  0.00           C
ATOM    979  H   LEU A  73      52.641  68.328  39.674  1.00  0.00           H
ATOM    980  HA  LEU A  73      54.320  70.035  38.041  1.00  0.00           H
ATOM    981  HB2 LEU A  73      52.033  70.468  38.916  1.00  0.00           H
ATOM    982  HB3 LEU A  73      52.632  70.327  40.557  1.00  0.00           H
ATOM    983  HG  LEU A  73      54.062  72.434  40.217  1.00  0.00           H
ATOM    984 HD11 LEU A  73      52.600  72.351  37.518  1.00  0.00           H
ATOM    985 HD12 LEU A  73      53.540  73.705  38.203  1.00  0.00           H
ATOM    986 HD13 LEU A  73      54.388  72.142  37.929  1.00  0.00           H
ATOM    987 HD21 LEU A  73      51.959  73.071  41.189  1.00  0.00           H
ATOM    988 HD22 LEU A  73      52.104  74.126  39.784  1.00  0.00           H
ATOM    989 HD23 LEU A  73      51.047  72.702  39.731  1.00  0.00           H
ATOM    990  N   ASP A  74      55.319  69.117  41.098  1.00  0.00           N
ATOM    991  CA  ASP A  74      56.408  69.242  42.092  1.00  0.00           C
ATOM    992  C   ASP A  74      56.730  70.634  42.676  1.00  0.00           C
ATOM    993  O   ASP A  74      57.855  71.064  42.614  1.00  0.00           O
ATOM    994  CB  ASP A  74      57.582  68.443  41.646  1.00  0.00           C
ATOM    995  CG  ASP A  74      58.628  68.181  42.721  1.00  0.00           C
ATOM    996  OD1 ASP A  74      58.182  68.076  43.865  1.00  0.00           O
ATOM    997  OD2 ASP A  74      59.815  68.107  42.333  1.00  0.00           O
ATOM    998  H   ASP A  74      54.570  68.493  41.362  1.00  0.00           H
ATOM    999  HA  ASP A  74      55.970  68.709  42.936  1.00  0.00           H
ATOM   1000  HB2 ASP A  74      57.324  67.452  41.274  1.00  0.00           H
ATOM   1001  HB3 ASP A  74      58.077  68.958  40.822  1.00  0.00           H
ATOM   1002  N   PRO A  75      55.702  71.437  43.115  1.00  0.00           N
ATOM   1003  CA  PRO A  75      55.985  72.759  43.759  1.00  0.00           C
ATOM   1004  C   PRO A  75      56.808  72.674  44.996  1.00  0.00           C
ATOM   1005  O   PRO A  75      56.686  71.751  45.809  1.00  0.00           O
ATOM   1006  CB  PRO A  75      54.543  73.316  44.006  1.00  0.00           C
ATOM   1007  CG  PRO A  75      53.748  72.030  44.424  1.00  0.00           C
ATOM   1008  CD  PRO A  75      54.417  71.010  43.469  1.00  0.00           C
ATOM   1009  HA  PRO A  75      56.528  73.447  43.112  1.00  0.00           H
ATOM   1010  HB2 PRO A  75      54.583  74.041  44.818  1.00  0.00           H
ATOM   1011  HB3 PRO A  75      54.235  73.744  43.052  1.00  0.00           H
ATOM   1012  HG2 PRO A  75      53.899  71.641  45.431  1.00  0.00           H
ATOM   1013  HG3 PRO A  75      52.663  72.040  44.319  1.00  0.00           H
ATOM   1014  HD2 PRO A  75      54.449  70.022  43.929  1.00  0.00           H
ATOM   1015  HD3 PRO A  75      53.770  71.002  42.592  1.00  0.00           H
ATOM   1016  N   LYS A  76      57.638  73.726  45.213  1.00  0.00           N
ATOM   1017  CA  LYS A  76      58.647  73.734  46.266  1.00  0.00           C
ATOM   1018  C   LYS A  76      58.198  74.729  47.336  1.00  0.00           C
ATOM   1019  O   LYS A  76      57.349  75.616  46.997  1.00  0.00           O
ATOM   1020  CB  LYS A  76      60.051  74.042  45.652  1.00  0.00           C
ATOM   1021  CG  LYS A  76      60.623  73.065  44.618  1.00  0.00           C
ATOM   1022  CD  LYS A  76      60.680  71.610  45.265  1.00  0.00           C
ATOM   1023  CE  LYS A  76      60.942  70.684  44.069  1.00  0.00           C
ATOM   1024  NZ  LYS A  76      62.371  70.692  43.693  1.00  0.00           N
ATOM   1025  H   LYS A  76      57.737  74.430  44.496  1.00  0.00           H
ATOM   1026  HA  LYS A  76      58.697  72.744  46.721  1.00  0.00           H
ATOM   1027  HB2 LYS A  76      60.061  74.991  45.114  1.00  0.00           H
ATOM   1028  HB3 LYS A  76      60.805  74.080  46.438  1.00  0.00           H
ATOM   1029  HG2 LYS A  76      59.983  73.034  43.736  1.00  0.00           H
ATOM   1030  HG3 LYS A  76      61.617  73.432  44.361  1.00  0.00           H
ATOM   1031  HD2 LYS A  76      61.419  71.563  46.065  1.00  0.00           H
ATOM   1032  HD3 LYS A  76      59.715  71.356  45.703  1.00  0.00           H
ATOM   1033  HE2 LYS A  76      60.702  69.704  44.481  1.00  0.00           H
ATOM   1034  HE3 LYS A  76      60.238  70.946  43.279  1.00  0.00           H
ATOM   1035  HZ1 LYS A  76      62.593  70.211  42.833  1.00  0.00           H
ATOM   1036  HZ2 LYS A  76      62.706  71.638  43.578  1.00  0.00           H
ATOM   1037  HZ3 LYS A  76      62.921  70.339  44.463  1.00  0.00           H
ATOM   1038  N   ALA A  77      58.622  74.627  48.550  1.00  0.00           N
ATOM   1039  CA  ALA A  77      58.190  75.517  49.645  1.00  0.00           C
ATOM   1040  C   ALA A  77      58.700  76.935  49.446  1.00  0.00           C
ATOM   1041  O   ALA A  77      59.639  77.168  48.713  1.00  0.00           O
ATOM   1042  CB  ALA A  77      58.738  74.964  50.970  1.00  0.00           C
ATOM   1043  H   ALA A  77      59.183  73.818  48.779  1.00  0.00           H
ATOM   1044  HA  ALA A  77      57.100  75.481  49.672  1.00  0.00           H
ATOM   1045  HB1 ALA A  77      59.809  75.159  51.018  1.00  0.00           H
ATOM   1046  HB2 ALA A  77      58.177  75.331  51.830  1.00  0.00           H
ATOM   1047  HB3 ALA A  77      58.630  73.879  50.968  1.00  0.00           H
ATOM   1048  N   GLY A  78      58.071  77.936  50.087  1.00  0.00           N
ATOM   1049  CA  GLY A  78      58.428  79.376  49.839  1.00  0.00           C
ATOM   1050  C   GLY A  78      57.936  79.868  48.500  1.00  0.00           C
ATOM   1051  O   GLY A  78      57.854  81.038  48.262  1.00  0.00           O
ATOM   1052  H   GLY A  78      57.337  77.729  50.749  1.00  0.00           H
ATOM   1053  HA2 GLY A  78      58.194  80.080  50.637  1.00  0.00           H
ATOM   1054  HA3 GLY A  78      59.505  79.543  49.836  1.00  0.00           H
ATOM   1055  N   GLN A  79      57.443  79.022  47.619  1.00  0.00           N
ATOM   1056  CA  GLN A  79      56.765  79.418  46.378  1.00  0.00           C
ATOM   1057  C   GLN A  79      55.392  79.946  46.601  1.00  0.00           C
ATOM   1058  O   GLN A  79      54.771  79.514  47.555  1.00  0.00           O
ATOM   1059  CB  GLN A  79      56.761  78.259  45.391  1.00  0.00           C
ATOM   1060  CG  GLN A  79      58.142  77.833  44.969  1.00  0.00           C
ATOM   1061  CD  GLN A  79      58.080  76.921  43.746  1.00  0.00           C
ATOM   1062  NE2 GLN A  79      59.236  76.766  43.121  1.00  0.00           N
ATOM   1063  OE1 GLN A  79      57.231  76.110  43.401  1.00  0.00           O
ATOM   1064  H   GLN A  79      57.245  78.093  47.962  1.00  0.00           H
ATOM   1065  HA  GLN A  79      57.321  80.241  45.931  1.00  0.00           H
ATOM   1066  HB2 GLN A  79      56.327  77.396  45.896  1.00  0.00           H
ATOM   1067  HB3 GLN A  79      56.142  78.529  44.536  1.00  0.00           H
ATOM   1068  HG2 GLN A  79      58.649  78.755  44.686  1.00  0.00           H
ATOM   1069  HG3 GLN A  79      58.591  77.256  45.777  1.00  0.00           H
ATOM   1070 HE21 GLN A  79      59.209  76.027  42.433  1.00  0.00           H
ATOM   1071 HE22 GLN A  79      60.061  77.316  43.313  1.00  0.00           H
ATOM   1072  N   HIE A  80      54.877  80.799  45.727  1.00  0.00           N
ATOM   1073  CA  HIE A  80      53.413  81.063  45.632  1.00  0.00           C
ATOM   1074  C   HIE A  80      52.848  80.357  44.373  1.00  0.00           C
ATOM   1075  O   HIE A  80      53.172  80.582  43.215  1.00  0.00           O
ATOM   1076  CB  HIE A  80      53.110  82.598  45.643  1.00  0.00           C
ATOM   1077  CG  HIE A  80      51.860  82.967  46.324  1.00  0.00           C
ATOM   1078  CD2 HIE A  80      50.609  82.448  46.121  1.00  0.00           C
ATOM   1079  ND1 HIE A  80      51.707  84.088  47.194  1.00  0.00           N
ATOM   1080  CE1 HIE A  80      50.369  84.173  47.466  1.00  0.00           C
ATOM   1081  NE2 HIE A  80      49.700  83.103  46.907  1.00  0.00           N
ATOM   1082  H   HIE A  80      55.391  81.111  44.915  1.00  0.00           H
ATOM   1083  HA  HIE A  80      52.993  80.629  46.540  1.00  0.00           H
ATOM   1084  HB2 HIE A  80      53.922  83.060  46.204  1.00  0.00           H
ATOM   1085  HB3 HIE A  80      53.267  83.034  44.656  1.00  0.00           H
ATOM   1086  HD2 HIE A  80      50.329  81.647  45.453  1.00  0.00           H
ATOM   1087  HE1 HIE A  80      49.954  85.072  47.898  1.00  0.00           H
ATOM   1088  HE2 HIE A  80      48.695  83.145  46.820  1.00  0.00           H
ATOM   1089  N   LEU A  81      51.897  79.478  44.640  1.00  0.00           N
ATOM   1090  CA  LEU A  81      51.218  78.673  43.643  1.00  0.00           C
ATOM   1091  C   LEU A  81      49.865  79.416  43.247  1.00  0.00           C
ATOM   1092  O   LEU A  81      49.260  80.166  44.051  1.00  0.00           O
ATOM   1093  CB  LEU A  81      50.908  77.326  44.261  1.00  0.00           C
ATOM   1094  CG  LEU A  81      50.011  76.322  43.435  1.00  0.00           C
ATOM   1095  CD1 LEU A  81      50.798  75.065  43.017  1.00  0.00           C
ATOM   1096  CD2 LEU A  81      48.801  75.830  44.247  1.00  0.00           C
ATOM   1097  H   LEU A  81      51.637  79.204  45.577  1.00  0.00           H
ATOM   1098  HA  LEU A  81      51.932  78.581  42.824  1.00  0.00           H
ATOM   1099  HB2 LEU A  81      51.831  76.797  44.500  1.00  0.00           H
ATOM   1100  HB3 LEU A  81      50.393  77.464  45.212  1.00  0.00           H
ATOM   1101  HG  LEU A  81      49.595  76.654  42.484  1.00  0.00           H
ATOM   1102 HD11 LEU A  81      51.310  74.604  43.862  1.00  0.00           H
ATOM   1103 HD12 LEU A  81      50.178  74.298  42.554  1.00  0.00           H
ATOM   1104 HD13 LEU A  81      51.538  75.355  42.272  1.00  0.00           H
ATOM   1105 HD21 LEU A  81      48.008  76.577  44.270  1.00  0.00           H
ATOM   1106 HD22 LEU A  81      48.469  74.864  43.864  1.00  0.00           H
ATOM   1107 HD23 LEU A  81      49.168  75.602  45.247  1.00  0.00           H
ATOM   1108  N   LEU A  82      49.333  79.253  42.036  1.00  0.00           N
ATOM   1109  CA  LEU A  82      47.978  79.703  41.539  1.00  0.00           C
ATOM   1110  C   LEU A  82      46.993  78.506  41.153  1.00  0.00           C
ATOM   1111  O   LEU A  82      47.236  77.875  40.121  1.00  0.00           O
ATOM   1112  CB  LEU A  82      48.165  80.746  40.414  1.00  0.00           C
ATOM   1113  CG  LEU A  82      46.877  81.156  39.607  1.00  0.00           C
ATOM   1114  CD1 LEU A  82      45.810  81.713  40.462  1.00  0.00           C
ATOM   1115  CD2 LEU A  82      47.273  82.230  38.550  1.00  0.00           C
ATOM   1116  H   LEU A  82      49.976  78.758  41.435  1.00  0.00           H
ATOM   1117  HA  LEU A  82      47.532  80.209  42.396  1.00  0.00           H
ATOM   1118  HB2 LEU A  82      48.722  81.590  40.821  1.00  0.00           H
ATOM   1119  HB3 LEU A  82      48.821  80.266  39.687  1.00  0.00           H
ATOM   1120  HG  LEU A  82      46.465  80.305  39.064  1.00  0.00           H
ATOM   1121 HD11 LEU A  82      46.244  82.543  41.019  1.00  0.00           H
ATOM   1122 HD12 LEU A  82      45.025  82.110  39.818  1.00  0.00           H
ATOM   1123 HD13 LEU A  82      45.462  80.978  41.188  1.00  0.00           H
ATOM   1124 HD21 LEU A  82      48.053  81.778  37.937  1.00  0.00           H
ATOM   1125 HD22 LEU A  82      46.382  82.410  37.948  1.00  0.00           H
ATOM   1126 HD23 LEU A  82      47.741  83.080  39.046  1.00  0.00           H
ATOM   1127  N   ASP A  83      45.903  78.267  41.889  1.00 -0.05           N
ATOM   1128  CA  ASP A  83      44.744  77.529  41.366  1.00 -0.05           C
ATOM   1129  C   ASP A  83      43.991  78.173  40.224  1.00 -0.05           C
ATOM   1130  O   ASP A  83      43.154  79.000  40.532  1.00 -0.05           O
ATOM   1131  CB  ASP A  83      43.792  77.180  42.524  1.00 -0.05           C
ATOM   1132  CG  ASP A  83      44.306  76.113  43.588  1.00 -0.05           C
ATOM   1133  OD1 ASP A  83      45.548  75.846  43.666  1.00 -0.05           O
ATOM   1134  OD2 ASP A  83      43.413  75.571  44.296  1.00 -0.05           O
ATOM   1135  H   ASP A  83      45.759  78.728  42.776  1.00 -0.05           H
ATOM   1136  HA  ASP A  83      45.153  76.601  40.966  1.00 -0.05           H
ATOM   1137  HB2 ASP A  83      43.508  78.077  43.074  1.00 -0.05           H
ATOM   1138  HB3 ASP A  83      42.887  76.701  42.150  1.00 -0.05           H
ATOM   1139  N   ILE A  84      44.148  77.827  38.927  1.00 -0.05           N
ATOM   1140  CA  ILE A  84      43.181  78.259  37.863  1.00 -0.05           C
ATOM   1141  C   ILE A  84      41.877  77.336  37.938  1.00 -0.05           C
ATOM   1142  O   ILE A  84      41.898  76.196  37.506  1.00 -0.05           O
ATOM   1143  CB  ILE A  84      43.925  78.283  36.543  1.00 -0.05           C
ATOM   1144  CG1 ILE A  84      45.211  79.165  36.702  1.00 -0.05           C
ATOM   1145  CG2 ILE A  84      42.998  78.704  35.382  1.00 -0.05           C
ATOM   1146  CD1 ILE A  84      46.082  79.247  35.414  1.00 -0.05           C
ATOM   1147  H   ILE A  84      44.967  77.286  38.687  1.00 -0.05           H
ATOM   1148  HA  ILE A  84      42.931  79.313  37.983  1.00 -0.05           H
ATOM   1149  HB  ILE A  84      44.316  77.287  36.335  1.00 -0.05           H
ATOM   1150 HG12 ILE A  84      44.981  80.190  36.995  1.00 -0.05           H
ATOM   1151 HG13 ILE A  84      45.867  78.722  37.451  1.00 -0.05           H
ATOM   1152 HG21 ILE A  84      43.518  78.520  34.442  1.00 -0.05           H
ATOM   1153 HG22 ILE A  84      42.175  77.996  35.286  1.00 -0.05           H
ATOM   1154 HG23 ILE A  84      42.772  79.770  35.364  1.00 -0.05           H
ATOM   1155 HD11 ILE A  84      45.509  79.677  34.592  1.00 -0.05           H
ATOM   1156 HD12 ILE A  84      46.996  79.829  35.537  1.00 -0.05           H
ATOM   1157 HD13 ILE A  84      46.251  78.236  35.043  1.00 -0.05           H
ATOM   1158  N   GLY A  85      40.729  77.903  38.395  1.00 -0.04           N
ATOM   1159  CA  GLY A  85      39.599  77.012  38.721  1.00 -0.04           C
ATOM   1160  C   GLY A  85      39.813  76.119  39.922  1.00 -0.04           C
ATOM   1161  O   GLY A  85      39.738  74.872  39.803  1.00 -0.04           O
ATOM   1162  H   GLY A  85      40.632  78.903  38.503  1.00 -0.04           H
ATOM   1163  HA2 GLY A  85      38.638  77.526  38.677  1.00 -0.04           H
ATOM   1164  HA3 GLY A  85      39.496  76.364  37.851  1.00 -0.04           H
ATOM   1165  N   CYS A  86      39.885  76.749  41.115  1.00 -0.06           N
ATOM   1166  CA  CYS A  86      40.188  76.207  42.432  1.00 -0.06           C
ATOM   1167  C   CYS A  86      39.088  75.315  42.986  1.00 -0.06           C
ATOM   1168  O   CYS A  86      39.366  74.325  43.645  1.00 -0.06           O
ATOM   1169  CB  CYS A  86      40.720  77.320  43.407  1.00 -0.06           C
ATOM   1170  SG  CYS A  86      39.287  78.092  44.187  1.00 -0.06           S
ATOM   1171  H   CYS A  86      39.883  77.759  41.090  1.00 -0.06           H
ATOM   1172  HA  CYS A  86      40.984  75.471  42.314  1.00 -0.06           H
ATOM   1173  HB2 CYS A  86      41.365  76.891  44.174  1.00 -0.06           H
ATOM   1174  HB3 CYS A  86      41.217  78.041  42.757  1.00 -0.06           H
ATOM   1175  HG  CYS A  86      38.889  77.045  44.915  1.00 -0.06           H
ATOM   1176  N   GLY A  87      37.820  75.646  42.747  1.00  0.01           N
ATOM   1177  CA  GLY A  87      36.611  74.853  43.214  1.00  0.01           C
ATOM   1178  C   GLY A  87      36.406  75.076  44.662  1.00  0.01           C
ATOM   1179  O   GLY A  87      36.475  76.242  45.162  1.00  0.01           O
ATOM   1180  H   GLY A  87      37.660  76.553  42.332  1.00  0.01           H
ATOM   1181  HA2 GLY A  87      35.702  75.022  42.637  1.00  0.01           H
ATOM   1182  HA3 GLY A  87      36.858  73.792  43.161  1.00  0.01           H
ATOM   1183  N   THR A  88      36.175  73.975  45.382  1.00  0.04           N
ATOM   1184  CA  THR A  88      35.830  74.009  46.840  1.00  0.04           C
ATOM   1185  C   THR A  88      37.103  74.520  47.636  1.00  0.04           C
ATOM   1186  O   THR A  88      36.990  74.728  48.865  1.00  0.04           O
ATOM   1187  CB  THR A  88      35.481  72.622  47.371  1.00  0.04           C
ATOM   1188  CG2 THR A  88      34.408  72.017  46.544  1.00  0.04           C
ATOM   1189  OG1 THR A  88      36.517  71.660  47.468  1.00  0.04           O
ATOM   1190  H   THR A  88      36.171  73.048  44.981  1.00  0.04           H
ATOM   1191  HA  THR A  88      35.002  74.688  47.042  1.00  0.04           H
ATOM   1192  HB  THR A  88      35.108  72.709  48.392  1.00  0.04           H
ATOM   1193  HG1 THR A  88      36.063  70.870  47.768  1.00  0.04           H
ATOM   1194 HG21 THR A  88      34.131  71.114  47.089  1.00  0.04           H
ATOM   1195 HG22 THR A  88      33.461  72.554  46.504  1.00  0.04           H
ATOM   1196 HG23 THR A  88      34.927  71.663  45.654  1.00  0.04           H
ATOM   1197  N   GLY A  89      38.313  74.640  47.021  1.00  0.01           N
ATOM   1198  CA  GLY A  89      39.483  75.006  47.772  1.00  0.01           C
ATOM   1199  C   GLY A  89      40.382  73.930  48.316  1.00  0.01           C
ATOM   1200  O   GLY A  89      41.426  74.217  48.874  1.00  0.01           O
ATOM   1201  H   GLY A  89      38.325  74.421  46.035  1.00  0.01           H
ATOM   1202  HA2 GLY A  89      40.180  75.631  47.213  1.00  0.01           H
ATOM   1203  HA3 GLY A  89      39.155  75.672  48.570  1.00  0.01           H
ATOM   1204  N   ARG A  90      39.841  72.699  48.237  1.00  0.03           N
ATOM   1205  CA  ARG A  90      40.568  71.531  48.777  1.00  0.03           C
ATOM   1206  C   ARG A  90      41.799  71.335  47.977  1.00  0.03           C
ATOM   1207  O   ARG A  90      42.837  71.052  48.621  1.00  0.03           O
ATOM   1208  CB  ARG A  90      39.534  70.405  48.769  1.00  0.03           C
ATOM   1209  CG  ARG A  90      40.098  69.078  49.271  1.00  0.03           C
ATOM   1210  CD  ARG A  90      38.969  68.034  49.459  1.00  0.03           C
ATOM   1211  NE  ARG A  90      39.500  66.718  50.015  1.00  0.03           N
ATOM   1212  CZ  ARG A  90      39.927  66.507  51.219  1.00  0.03           C
ATOM   1213  NH1 ARG A  90      39.470  67.169  52.189  1.00  0.03           N
ATOM   1214  NH2 ARG A  90      40.716  65.537  51.448  1.00  0.03           N
ATOM   1215  H   ARG A  90      38.963  72.618  47.746  1.00  0.03           H
ATOM   1216  HA  ARG A  90      40.862  71.786  49.795  1.00  0.03           H
ATOM   1217  HB2 ARG A  90      38.648  70.639  49.359  1.00  0.03           H
ATOM   1218  HB3 ARG A  90      39.056  70.197  47.812  1.00  0.03           H
ATOM   1219  HG2 ARG A  90      40.867  68.626  48.644  1.00  0.03           H
ATOM   1220  HG3 ARG A  90      40.510  69.328  50.249  1.00  0.03           H
ATOM   1221  HD2 ARG A  90      38.191  68.481  50.078  1.00  0.03           H
ATOM   1222  HD3 ARG A  90      38.538  67.754  48.497  1.00  0.03           H
ATOM   1223  HE  ARG A  90      39.462  65.952  49.357  1.00  0.03           H
ATOM   1224 HH11 ARG A  90      38.694  67.785  51.989  1.00  0.03           H
ATOM   1225 HH12 ARG A  90      39.810  66.996  53.124  1.00  0.03           H
ATOM   1226 HH21 ARG A  90      41.068  65.096  50.610  1.00  0.03           H
ATOM   1227 HH22 ARG A  90      40.908  65.186  52.375  1.00  0.03           H
ATOM   1228  N   THR A  91      41.754  71.571  46.692  1.00  0.00           N
ATOM   1229  CA  THR A  91      42.919  71.512  45.708  1.00  0.00           C
ATOM   1230  C   THR A  91      44.099  72.222  46.298  1.00  0.00           C
ATOM   1231  O   THR A  91      45.132  71.646  46.586  1.00  0.00           O
ATOM   1232  CB  THR A  91      42.480  72.099  44.365  1.00  0.00           C
ATOM   1233  CG2 THR A  91      43.598  71.923  43.376  1.00  0.00           C
ATOM   1234  OG1 THR A  91      41.356  71.489  43.795  1.00  0.00           O
ATOM   1235  H   THR A  91      40.847  71.796  46.310  1.00  0.00           H
ATOM   1236  HA  THR A  91      43.156  70.449  45.669  1.00  0.00           H
ATOM   1237  HB  THR A  91      42.291  73.167  44.472  1.00  0.00           H
ATOM   1238  HG1 THR A  91      40.674  71.767  44.411  1.00  0.00           H
ATOM   1239 HG21 THR A  91      44.239  71.046  43.466  1.00  0.00           H
ATOM   1240 HG22 THR A  91      43.104  71.916  42.404  1.00  0.00           H
ATOM   1241 HG23 THR A  91      44.178  72.842  43.464  1.00  0.00           H
ATOM   1242  N   ALA A  92      43.996  73.460  46.517  1.00  0.01           N
ATOM   1243  CA  ALA A  92      44.901  74.390  47.201  1.00  0.01           C
ATOM   1244  C   ALA A  92      45.293  73.960  48.623  1.00  0.01           C
ATOM   1245  O   ALA A  92      46.501  74.014  48.931  1.00  0.01           O
ATOM   1246  CB  ALA A  92      44.189  75.735  47.219  1.00  0.01           C
ATOM   1247  H   ALA A  92      43.248  73.805  45.933  1.00  0.01           H
ATOM   1248  HA  ALA A  92      45.795  74.503  46.588  1.00  0.01           H
ATOM   1249  HB1 ALA A  92      43.105  75.711  47.335  1.00  0.01           H
ATOM   1250  HB2 ALA A  92      44.526  76.428  47.990  1.00  0.01           H
ATOM   1251  HB3 ALA A  92      44.306  76.275  46.280  1.00  0.01           H
ATOM   1252  N   LEU A  93      44.348  73.595  49.492  1.00  0.01           N
ATOM   1253  CA  LEU A  93      44.652  73.219  50.869  1.00  0.01           C
ATOM   1254  C   LEU A  93      45.666  72.090  50.898  1.00  0.01           C
ATOM   1255  O   LEU A  93      46.524  72.128  51.773  1.00  0.01           O
ATOM   1256  CB  LEU A  93      43.345  72.914  51.631  1.00  0.01           C
ATOM   1257  CG  LEU A  93      43.513  72.360  53.077  1.00  0.01           C
ATOM   1258  CD1 LEU A  93      44.136  73.365  54.018  1.00  0.01           C
ATOM   1259  CD2 LEU A  93      42.122  72.135  53.685  1.00  0.01           C
ATOM   1260  H   LEU A  93      43.417  73.685  49.111  1.00  0.01           H
ATOM   1261  HA  LEU A  93      45.049  74.151  51.271  1.00  0.01           H
ATOM   1262  HB2 LEU A  93      42.674  73.771  51.673  1.00  0.01           H
ATOM   1263  HB3 LEU A  93      42.903  72.153  50.988  1.00  0.01           H
ATOM   1264  HG  LEU A  93      43.975  71.373  53.086  1.00  0.01           H
ATOM   1265 HD11 LEU A  93      43.570  74.288  54.147  1.00  0.01           H
ATOM   1266 HD12 LEU A  93      44.227  72.928  55.013  1.00  0.01           H
ATOM   1267 HD13 LEU A  93      45.176  73.580  53.771  1.00  0.01           H
ATOM   1268 HD21 LEU A  93      41.407  71.726  52.971  1.00  0.01           H
ATOM   1269 HD22 LEU A  93      42.153  71.373  54.463  1.00  0.01           H
ATOM   1270 HD23 LEU A  93      41.690  73.007  54.177  1.00  0.01           H
ATOM   1271  N   LYS A  94      45.604  71.099  49.996  1.00  0.02           N
ATOM   1272  CA  LYS A  94      46.457  69.910  49.988  1.00  0.02           C
ATOM   1273  C   LYS A  94      47.858  70.216  49.559  1.00  0.02           C
ATOM   1274  O   LYS A  94      48.844  69.695  50.034  1.00  0.02           O
ATOM   1275  CB  LYS A  94      45.807  68.829  49.095  1.00  0.02           C
ATOM   1276  CG  LYS A  94      44.503  68.316  49.762  1.00  0.02           C
ATOM   1277  CD  LYS A  94      43.689  67.370  48.802  1.00  0.02           C
ATOM   1278  CE  LYS A  94      44.476  66.111  48.230  1.00  0.02           C
ATOM   1279  NZ  LYS A  94      44.946  65.164  49.243  1.00  0.02           N
ATOM   1280  H   LYS A  94      44.896  71.181  49.280  1.00  0.02           H
ATOM   1281  HA  LYS A  94      46.624  69.666  51.037  1.00  0.02           H
ATOM   1282  HB2 LYS A  94      45.623  69.238  48.102  1.00  0.02           H
ATOM   1283  HB3 LYS A  94      46.543  68.028  49.027  1.00  0.02           H
ATOM   1284  HG2 LYS A  94      44.716  67.834  50.716  1.00  0.02           H
ATOM   1285  HG3 LYS A  94      43.827  69.149  49.956  1.00  0.02           H
ATOM   1286  HD2 LYS A  94      42.736  67.105  49.260  1.00  0.02           H
ATOM   1287  HD3 LYS A  94      43.247  67.965  48.003  1.00  0.02           H
ATOM   1288  HE2 LYS A  94      43.767  65.543  47.627  1.00  0.02           H
ATOM   1289  HE3 LYS A  94      45.333  66.382  47.613  1.00  0.02           H
ATOM   1290  HZ1 LYS A  94      45.394  64.362  48.823  1.00  0.02           H
ATOM   1291  HZ2 LYS A  94      45.485  65.658  49.940  1.00  0.02           H
ATOM   1292  HZ3 LYS A  94      44.137  64.854  49.762  1.00  0.02           H
ATOM   1293  N   ALA A  95      48.073  71.147  48.625  1.00  0.00           N
ATOM   1294  CA  ALA A  95      49.324  71.705  48.105  1.00  0.00           C
ATOM   1295  C   ALA A  95      50.058  72.500  49.234  1.00  0.00           C
ATOM   1296  O   ALA A  95      51.217  72.360  49.548  1.00  0.00           O
ATOM   1297  CB  ALA A  95      48.953  72.645  46.941  1.00  0.00           C
ATOM   1298  H   ALA A  95      47.264  71.381  48.068  1.00  0.00           H
ATOM   1299  HA  ALA A  95      50.041  70.984  47.711  1.00  0.00           H
ATOM   1300  HB1 ALA A  95      49.842  72.743  46.319  1.00  0.00           H
ATOM   1301  HB2 ALA A  95      48.259  72.205  46.225  1.00  0.00           H
ATOM   1302  HB3 ALA A  95      48.606  73.584  47.371  1.00  0.00           H
ATOM   1303  N   ALA A  96      49.198  73.347  49.930  1.00  0.00           N
ATOM   1304  CA  ALA A  96      49.686  74.118  51.131  1.00  0.00           C
ATOM   1305  C   ALA A  96      50.120  73.143  52.259  1.00  0.00           C
ATOM   1306  O   ALA A  96      51.269  73.243  52.767  1.00  0.00           O
ATOM   1307  CB  ALA A  96      48.480  75.019  51.444  1.00  0.00           C
ATOM   1308  H   ALA A  96      48.272  73.492  49.555  1.00  0.00           H
ATOM   1309  HA  ALA A  96      50.490  74.746  50.749  1.00  0.00           H
ATOM   1310  HB1 ALA A  96      48.438  75.911  50.818  1.00  0.00           H
ATOM   1311  HB2 ALA A  96      47.569  74.424  51.378  1.00  0.00           H
ATOM   1312  HB3 ALA A  96      48.664  75.425  52.439  1.00  0.00           H
ATOM   1313  N   ARG A  97      49.262  72.274  52.787  1.00  0.00           N
ATOM   1314  CA  ARG A  97      49.481  71.262  53.788  1.00  0.00           C
ATOM   1315  C   ARG A  97      50.599  70.244  53.453  1.00  0.00           C
ATOM   1316  O   ARG A  97      51.226  69.775  54.393  1.00  0.00           O
ATOM   1317  CB  ARG A  97      48.217  70.566  54.153  1.00  0.00           C
ATOM   1318  CG  ARG A  97      47.361  71.590  54.957  1.00  0.00           C
ATOM   1319  CD  ARG A  97      46.402  70.893  55.919  1.00  0.00           C
ATOM   1320  NE  ARG A  97      45.440  70.069  55.275  1.00  0.00           N
ATOM   1321  CZ  ARG A  97      44.214  69.802  55.695  1.00  0.00           C
ATOM   1322  NH1 ARG A  97      43.765  70.396  56.758  1.00  0.00           N
ATOM   1323  NH2 ARG A  97      43.408  69.067  55.048  1.00  0.00           N
ATOM   1324  H   ARG A  97      48.356  72.306  52.341  1.00  0.00           H
ATOM   1325  HA  ARG A  97      49.829  71.736  54.707  1.00  0.00           H
ATOM   1326  HB2 ARG A  97      47.669  70.252  53.265  1.00  0.00           H
ATOM   1327  HB3 ARG A  97      48.470  69.791  54.877  1.00  0.00           H
ATOM   1328  HG2 ARG A  97      47.929  72.379  55.451  1.00  0.00           H
ATOM   1329  HG3 ARG A  97      46.833  72.112  54.159  1.00  0.00           H
ATOM   1330  HD2 ARG A  97      46.945  70.291  56.649  1.00  0.00           H
ATOM   1331  HD3 ARG A  97      45.859  71.610  56.535  1.00  0.00           H
ATOM   1332  HE  ARG A  97      45.725  69.525  54.473  1.00  0.00           H
ATOM   1333 HH11 ARG A  97      44.307  71.124  57.201  1.00  0.00           H
ATOM   1334 HH12 ARG A  97      42.781  70.276  56.947  1.00  0.00           H
ATOM   1335 HH21 ARG A  97      43.735  68.432  54.334  1.00  0.00           H
ATOM   1336 HH22 ARG A  97      42.520  68.845  55.474  1.00  0.00           H
ATOM   1337  N   GLN A  98      50.816  69.957  52.161  1.00  0.00           N
ATOM   1338  CA  GLN A  98      51.899  68.972  51.737  1.00  0.00           C
ATOM   1339  C   GLN A  98      53.333  69.619  51.536  1.00  0.00           C
ATOM   1340  O   GLN A  98      54.342  68.916  51.351  1.00  0.00           O
ATOM   1341  CB  GLN A  98      51.551  68.193  50.422  1.00  0.00           C
ATOM   1342  CG  GLN A  98      50.436  67.157  50.759  1.00  0.00           C
ATOM   1343  CD  GLN A  98      49.925  66.330  49.530  1.00  0.00           C
ATOM   1344  NE2 GLN A  98      48.618  66.250  49.366  1.00  0.00           N
ATOM   1345  OE1 GLN A  98      50.628  65.762  48.716  1.00  0.00           O
ATOM   1346  H   GLN A  98      50.150  70.289  51.478  1.00  0.00           H
ATOM   1347  HA  GLN A  98      51.939  68.222  52.526  1.00  0.00           H
ATOM   1348  HB2 GLN A  98      51.211  68.845  49.618  1.00  0.00           H
ATOM   1349  HB3 GLN A  98      52.433  67.665  50.059  1.00  0.00           H
ATOM   1350  HG2 GLN A  98      50.765  66.422  51.493  1.00  0.00           H
ATOM   1351  HG3 GLN A  98      49.614  67.701  51.223  1.00  0.00           H
ATOM   1352 HE21 GLN A  98      48.237  65.428  48.919  1.00  0.00           H
ATOM   1353 HE22 GLN A  98      48.141  66.743  50.108  1.00  0.00           H
ATOM   1354  N   ARG A  99      53.398  70.963  51.386  1.00  0.00           N
ATOM   1355  CA  ARG A  99      54.666  71.581  50.931  1.00  0.00           C
ATOM   1356  C   ARG A  99      54.900  72.922  51.721  1.00  0.00           C
ATOM   1357  O   ARG A  99      55.859  73.552  51.329  1.00  0.00           O
ATOM   1358  CB  ARG A  99      54.556  71.795  49.392  1.00  0.00           C
ATOM   1359  CG  ARG A  99      54.442  70.574  48.462  1.00  0.00           C
ATOM   1360  CD  ARG A  99      55.676  69.594  48.443  1.00  0.00           C
ATOM   1361  NE  ARG A  99      55.316  68.490  47.551  1.00  0.00           N
ATOM   1362  CZ  ARG A  99      55.801  68.200  46.375  1.00  0.00           C
ATOM   1363  NH1 ARG A  99      56.632  68.994  45.811  1.00  0.00           N
ATOM   1364  NH2 ARG A  99      55.421  67.122  45.708  1.00  0.00           N
ATOM   1365  H   ARG A  99      52.564  71.512  51.534  1.00  0.00           H
ATOM   1366  HA  ARG A  99      55.518  70.934  51.136  1.00  0.00           H
ATOM   1367  HB2 ARG A  99      53.659  72.347  49.111  1.00  0.00           H
ATOM   1368  HB3 ARG A  99      55.480  72.267  49.059  1.00  0.00           H
ATOM   1369  HG2 ARG A  99      53.522  70.047  48.717  1.00  0.00           H
ATOM   1370  HG3 ARG A  99      54.371  70.940  47.437  1.00  0.00           H
ATOM   1371  HD2 ARG A  99      56.596  70.105  48.159  1.00  0.00           H
ATOM   1372  HD3 ARG A  99      55.884  69.328  49.479  1.00  0.00           H
ATOM   1373  HE  ARG A  99      54.673  67.818  47.945  1.00  0.00           H
ATOM   1374 HH11 ARG A  99      56.653  69.966  46.083  1.00  0.00           H
ATOM   1375 HH12 ARG A  99      57.072  68.744  44.937  1.00  0.00           H
ATOM   1376 HH21 ARG A  99      54.961  66.333  46.139  1.00  0.00           H
ATOM   1377 HH22 ARG A  99      55.800  66.894  44.800  1.00  0.00           H
ATOM   1378  N   GLY A 100      54.095  73.316  52.716  1.00  0.00           N
ATOM   1379  CA  GLY A 100      54.246  74.620  53.420  1.00  0.00           C
ATOM   1380  C   GLY A 100      53.803  75.830  52.603  1.00  0.00           C
ATOM   1381  O   GLY A 100      53.609  76.828  53.269  1.00  0.00           O
ATOM   1382  H   GLY A 100      53.228  72.821  52.869  1.00  0.00           H
ATOM   1383  HA2 GLY A 100      53.749  74.604  54.390  1.00  0.00           H
ATOM   1384  HA3 GLY A 100      55.287  74.835  53.661  1.00  0.00           H
ATOM   1385  N   ILE A 101      53.633  75.831  51.319  1.00  0.00           N
ATOM   1386  CA  ILE A 101      53.476  77.046  50.486  1.00  0.00           C
ATOM   1387  C   ILE A 101      52.185  77.886  50.841  1.00  0.00           C
ATOM   1388  O   ILE A 101      51.201  77.422  51.438  1.00  0.00           O
ATOM   1389  CB  ILE A 101      53.357  76.684  48.977  1.00  0.00           C
ATOM   1390  CG1 ILE A 101      52.243  75.675  48.685  1.00  0.00           C
ATOM   1391  CG2 ILE A 101      54.639  76.125  48.399  1.00  0.00           C
ATOM   1392  CD1 ILE A 101      51.939  75.762  47.220  1.00  0.00           C
ATOM   1393  H   ILE A 101      53.879  74.976  50.842  1.00  0.00           H
ATOM   1394  HA  ILE A 101      54.316  77.734  50.580  1.00  0.00           H
ATOM   1395  HB  ILE A 101      53.123  77.581  48.404  1.00  0.00           H
ATOM   1396 HG12 ILE A 101      52.674  74.684  48.830  1.00  0.00           H
ATOM   1397 HG13 ILE A 101      51.355  75.933  49.262  1.00  0.00           H
ATOM   1398 HG21 ILE A 101      54.618  76.401  47.345  1.00  0.00           H
ATOM   1399 HG22 ILE A 101      55.458  76.746  48.762  1.00  0.00           H
ATOM   1400 HG23 ILE A 101      54.905  75.069  48.457  1.00  0.00           H
ATOM   1401 HD11 ILE A 101      52.799  75.584  46.574  1.00  0.00           H
ATOM   1402 HD12 ILE A 101      51.137  75.040  47.065  1.00  0.00           H
ATOM   1403 HD13 ILE A 101      51.665  76.795  47.006  1.00  0.00           H
ATOM   1404  N   ALA A 102      52.322  79.151  50.536  1.00  0.00           N
ATOM   1405  CA  ALA A 102      51.163  80.068  50.392  1.00  0.00           C
ATOM   1406  C   ALA A 102      50.648  79.933  48.984  1.00  0.00           C
ATOM   1407  O   ALA A 102      51.335  79.722  47.960  1.00  0.00           O
ATOM   1408  CB  ALA A 102      51.727  81.455  50.575  1.00  0.00           C
ATOM   1409  H   ALA A 102      53.211  79.453  50.164  1.00  0.00           H
ATOM   1410  HA  ALA A 102      50.338  79.760  51.034  1.00  0.00           H
ATOM   1411  HB1 ALA A 102      50.905  82.161  50.695  1.00  0.00           H
ATOM   1412  HB2 ALA A 102      52.380  81.531  51.444  1.00  0.00           H
ATOM   1413  HB3 ALA A 102      52.252  81.785  49.678  1.00  0.00           H
ATOM   1414  N   VAL A 103      49.300  80.036  48.865  1.00  0.00           N
ATOM   1415  CA  VAL A 103      48.460  79.670  47.689  1.00  0.00           C
ATOM   1416  C   VAL A 103      47.436  80.763  47.498  1.00  0.00           C
ATOM   1417  O   VAL A 103      46.909  81.337  48.448  1.00  0.00           O
ATOM   1418  CB  VAL A 103      47.735  78.300  47.954  1.00  0.00           C
ATOM   1419  CG1 VAL A 103      46.908  77.800  46.747  1.00  0.00           C
ATOM   1420  CG2 VAL A 103      48.592  77.134  48.123  1.00  0.00           C
ATOM   1421  H   VAL A 103      48.746  80.170  49.699  1.00  0.00           H
ATOM   1422  HA  VAL A 103      49.038  79.541  46.774  1.00  0.00           H
ATOM   1423  HB  VAL A 103      47.115  78.376  48.847  1.00  0.00           H
ATOM   1424 HG11 VAL A 103      47.151  78.303  45.811  1.00  0.00           H
ATOM   1425 HG12 VAL A 103      46.955  76.724  46.584  1.00  0.00           H
ATOM   1426 HG13 VAL A 103      45.845  77.904  46.961  1.00  0.00           H
ATOM   1427 HG21 VAL A 103      49.304  77.213  48.944  1.00  0.00           H
ATOM   1428 HG22 VAL A 103      48.014  76.233  48.331  1.00  0.00           H
ATOM   1429 HG23 VAL A 103      49.203  77.085  47.222  1.00  0.00           H
ATOM   1430  N   THR A 104      46.979  80.908  46.221  1.00  0.00           N
ATOM   1431  CA  THR A 104      45.839  81.763  45.837  1.00  0.00           C
ATOM   1432  C   THR A 104      44.958  80.973  44.756  1.00  0.00           C
ATOM   1433  O   THR A 104      45.509  80.214  43.959  1.00  0.00           O
ATOM   1434  CB  THR A 104      46.404  82.896  45.017  1.00  0.00           C
ATOM   1435  CG2 THR A 104      45.396  83.767  44.196  1.00  0.00           C
ATOM   1436  OG1 THR A 104      47.035  83.771  45.958  1.00  0.00           O
ATOM   1437  H   THR A 104      47.452  80.411  45.480  1.00  0.00           H
ATOM   1438  HA  THR A 104      45.236  82.068  46.693  1.00  0.00           H
ATOM   1439  HB  THR A 104      47.126  82.517  44.294  1.00  0.00           H
ATOM   1440  HG1 THR A 104      46.565  84.593  45.803  1.00  0.00           H
ATOM   1441 HG21 THR A 104      45.197  83.275  43.244  1.00  0.00           H
ATOM   1442 HG22 THR A 104      44.423  83.741  44.687  1.00  0.00           H
ATOM   1443 HG23 THR A 104      45.703  84.812  44.140  1.00  0.00           H
ATOM   1444  N   GLY A 105      43.619  81.040  44.745  1.00  0.00           N
ATOM   1445  CA  GLY A 105      42.690  80.378  43.877  1.00  0.00           C
ATOM   1446  C   GLY A 105      41.424  81.219  43.520  1.00  0.00           C
ATOM   1447  O   GLY A 105      41.030  82.115  44.278  1.00  0.00           O
ATOM   1448  H   GLY A 105      43.168  81.488  45.530  1.00  0.00           H
ATOM   1449  HA2 GLY A 105      43.238  80.256  42.943  1.00  0.00           H
ATOM   1450  HA3 GLY A 105      42.420  79.407  44.293  1.00  0.00           H
ATOM   1451  N   VAL A 106      40.978  81.012  42.283  1.00 -0.01           N
ATOM   1452  CA  VAL A 106      39.713  81.582  41.751  1.00 -0.01           C
ATOM   1453  C   VAL A 106      38.753  80.526  41.213  1.00 -0.01           C
ATOM   1454  O   VAL A 106      39.243  79.588  40.608  1.00 -0.01           O
ATOM   1455  CB  VAL A 106      39.936  82.727  40.729  1.00 -0.01           C
ATOM   1456  CG1 VAL A 106      40.614  83.870  41.492  1.00 -0.01           C
ATOM   1457  CG2 VAL A 106      40.806  82.397  39.542  1.00 -0.01           C
ATOM   1458  H   VAL A 106      41.486  80.394  41.667  1.00 -0.01           H
ATOM   1459  HA  VAL A 106      39.217  82.014  42.620  1.00 -0.01           H
ATOM   1460  HB  VAL A 106      38.915  82.984  40.448  1.00 -0.01           H
ATOM   1461 HG11 VAL A 106      41.570  83.726  41.994  1.00 -0.01           H
ATOM   1462 HG12 VAL A 106      40.855  84.698  40.825  1.00 -0.01           H
ATOM   1463 HG13 VAL A 106      39.903  84.238  42.232  1.00 -0.01           H
ATOM   1464 HG21 VAL A 106      40.663  83.077  38.702  1.00 -0.01           H
ATOM   1465 HG22 VAL A 106      41.848  82.346  39.855  1.00 -0.01           H
ATOM   1466 HG23 VAL A 106      40.480  81.458  39.095  1.00 -0.01           H
ATOM   1467  N   ALA A 107      37.421  80.725  41.384  1.00 -0.02           N
ATOM   1468  CA  ALA A 107      36.314  80.038  40.700  1.00 -0.02           C
ATOM   1469  C   ALA A 107      35.164  80.936  40.361  1.00 -0.02           C
ATOM   1470  O   ALA A 107      35.095  82.043  40.996  1.00 -0.02           O
ATOM   1471  CB  ALA A 107      35.791  78.878  41.499  1.00 -0.02           C
ATOM   1472  H   ALA A 107      37.206  81.568  41.897  1.00 -0.02           H
ATOM   1473  HA  ALA A 107      36.667  79.631  39.752  1.00 -0.02           H
ATOM   1474  HB1 ALA A 107      34.956  78.347  41.043  1.00 -0.02           H
ATOM   1475  HB2 ALA A 107      36.576  78.144  41.687  1.00 -0.02           H
ATOM   1476  HB3 ALA A 107      35.547  79.260  42.490  1.00 -0.02           H
ATOM   1477  N   VAL A 108      34.244  80.602  39.450  1.00 -0.01           N
ATOM   1478  CA  VAL A 108      33.194  81.476  38.917  1.00 -0.01           C
ATOM   1479  C   VAL A 108      31.916  81.318  39.714  1.00 -0.01           C
ATOM   1480  O   VAL A 108      30.912  82.024  39.436  1.00 -0.01           O
ATOM   1481  CB  VAL A 108      33.070  81.362  37.420  1.00 -0.01           C
ATOM   1482  CG1 VAL A 108      34.210  82.045  36.671  1.00 -0.01           C
ATOM   1483  CG2 VAL A 108      33.027  79.868  37.026  1.00 -0.01           C
ATOM   1484  H   VAL A 108      34.353  79.652  39.127  1.00 -0.01           H
ATOM   1485  HA  VAL A 108      33.557  82.495  39.054  1.00 -0.01           H
ATOM   1486  HB  VAL A 108      32.124  81.827  37.143  1.00 -0.01           H
ATOM   1487 HG11 VAL A 108      35.208  81.654  36.871  1.00 -0.01           H
ATOM   1488 HG12 VAL A 108      34.069  81.928  35.596  1.00 -0.01           H
ATOM   1489 HG13 VAL A 108      34.313  83.091  36.958  1.00 -0.01           H
ATOM   1490 HG21 VAL A 108      32.775  79.807  35.967  1.00 -0.01           H
ATOM   1491 HG22 VAL A 108      34.005  79.417  37.193  1.00 -0.01           H
ATOM   1492 HG23 VAL A 108      32.351  79.316  37.679  1.00 -0.01           H
ATOM   1493  N   SER A 109      31.787  80.343  40.596  1.00 -0.01           N
ATOM   1494  CA  SER A 109      30.686  80.093  41.478  1.00 -0.01           C
ATOM   1495  C   SER A 109      30.933  80.720  42.878  1.00 -0.01           C
ATOM   1496  O   SER A 109      31.982  80.450  43.467  1.00 -0.01           O
ATOM   1497  CB  SER A 109      30.579  78.588  41.498  1.00 -0.01           C
ATOM   1498  OG  SER A 109      29.914  78.177  42.608  1.00 -0.01           O
ATOM   1499  H   SER A 109      32.605  79.753  40.647  1.00 -0.01           H
ATOM   1500  HA  SER A 109      29.708  80.449  41.153  1.00 -0.01           H
ATOM   1501  HB2 SER A 109      30.186  78.201  40.558  1.00 -0.01           H
ATOM   1502  HB3 SER A 109      31.559  78.111  41.528  1.00 -0.01           H
ATOM   1503  HG  SER A 109      28.994  78.450  42.592  1.00 -0.01           H
ATOM   1504  N   LYS A 110      29.933  81.492  43.317  1.00  0.01           N
ATOM   1505  CA  LYS A 110      29.822  82.111  44.659  1.00  0.01           C
ATOM   1506  C   LYS A 110      29.418  81.078  45.735  1.00  0.01           C
ATOM   1507  O   LYS A 110      29.545  81.350  46.917  1.00  0.01           O
ATOM   1508  CB  LYS A 110      28.729  83.149  44.594  1.00  0.01           C
ATOM   1509  CG  LYS A 110      29.329  84.462  44.104  1.00  0.01           C
ATOM   1510  CD  LYS A 110      28.230  85.504  43.955  1.00  0.01           C
ATOM   1511  CE  LYS A 110      28.592  86.854  43.306  1.00  0.01           C
ATOM   1512  NZ  LYS A 110      27.488  87.872  43.460  1.00  0.01           N
ATOM   1513  H   LYS A 110      29.170  81.658  42.676  1.00  0.01           H
ATOM   1514  HA  LYS A 110      30.785  82.569  44.888  1.00  0.01           H
ATOM   1515  HB2 LYS A 110      27.791  82.799  44.162  1.00  0.01           H
ATOM   1516  HB3 LYS A 110      28.454  83.418  45.614  1.00  0.01           H
ATOM   1517  HG2 LYS A 110      30.070  84.901  44.773  1.00  0.01           H
ATOM   1518  HG3 LYS A 110      29.829  84.366  43.140  1.00  0.01           H
ATOM   1519  HD2 LYS A 110      27.421  85.152  43.316  1.00  0.01           H
ATOM   1520  HD3 LYS A 110      27.872  85.725  44.960  1.00  0.01           H
ATOM   1521  HE2 LYS A 110      29.487  87.249  43.786  1.00  0.01           H
ATOM   1522  HE3 LYS A 110      28.790  86.794  42.235  1.00  0.01           H
ATOM   1523  HZ1 LYS A 110      27.360  88.260  44.384  1.00  0.01           H
ATOM   1524  HZ2 LYS A 110      27.785  88.572  42.796  1.00  0.01           H
ATOM   1525  HZ3 LYS A 110      26.569  87.533  43.215  1.00  0.01           H
ATOM   1526  N   GLU A 111      28.962  79.857  45.397  1.00  0.00           N
ATOM   1527  CA  GLU A 111      28.761  78.798  46.400  1.00  0.00           C
ATOM   1528  C   GLU A 111      29.999  77.960  46.521  1.00  0.00           C
ATOM   1529  O   GLU A 111      30.332  77.681  47.662  1.00  0.00           O
ATOM   1530  CB  GLU A 111      27.615  77.863  46.013  1.00  0.00           C
ATOM   1531  CG  GLU A 111      26.273  78.465  46.194  1.00  0.00           C
ATOM   1532  CD  GLU A 111      25.929  78.771  47.684  1.00  0.00           C
ATOM   1533  OE1 GLU A 111      26.477  78.119  48.619  1.00  0.00           O
ATOM   1534  OE2 GLU A 111      25.136  79.680  47.927  1.00  0.00           O
ATOM   1535  H   GLU A 111      28.688  79.835  44.425  1.00  0.00           H
ATOM   1536  HA  GLU A 111      28.425  79.186  47.361  1.00  0.00           H
ATOM   1537  HB2 GLU A 111      27.768  77.465  45.010  1.00  0.00           H
ATOM   1538  HB3 GLU A 111      27.581  77.001  46.680  1.00  0.00           H
ATOM   1539  HG2 GLU A 111      26.249  79.341  45.547  1.00  0.00           H
ATOM   1540  HG3 GLU A 111      25.505  77.780  45.832  1.00  0.00           H
ATOM   1541  N   GLN A 112      30.794  77.762  45.443  1.00 -0.03           N
ATOM   1542  CA  GLN A 112      32.165  77.206  45.540  1.00 -0.03           C
ATOM   1543  C   GLN A 112      33.093  77.993  46.380  1.00 -0.03           C
ATOM   1544  O   GLN A 112      33.621  77.424  47.358  1.00 -0.03           O
ATOM   1545  CB  GLN A 112      32.840  76.828  44.220  1.00 -0.03           C
ATOM   1546  CG  GLN A 112      32.093  75.719  43.415  1.00 -0.03           C
ATOM   1547  CD  GLN A 112      32.478  75.632  42.001  1.00 -0.03           C
ATOM   1548  NE2 GLN A 112      31.970  74.595  41.339  1.00 -0.03           N
ATOM   1549  OE1 GLN A 112      33.163  76.448  41.346  1.00 -0.03           O
ATOM   1550  H   GLN A 112      30.486  78.143  44.560  1.00 -0.03           H
ATOM   1551  HA  GLN A 112      32.028  76.243  46.031  1.00 -0.03           H
ATOM   1552  HB2 GLN A 112      32.899  77.670  43.530  1.00 -0.03           H
ATOM   1553  HB3 GLN A 112      33.834  76.409  44.380  1.00 -0.03           H
ATOM   1554  HG2 GLN A 112      32.311  74.741  43.844  1.00 -0.03           H
ATOM   1555  HG3 GLN A 112      31.007  75.814  43.431  1.00 -0.03           H
ATOM   1556 HE21 GLN A 112      32.198  74.475  40.362  1.00 -0.03           H
ATOM   1557 HE22 GLN A 112      31.321  73.979  41.807  1.00 -0.03           H
ATOM   1558  N   ILE A 113      33.205  79.285  46.165  1.00  0.00           N
ATOM   1559  CA  ILE A 113      34.006  80.211  46.965  1.00  0.00           C
ATOM   1560  C   ILE A 113      33.545  80.592  48.371  1.00  0.00           C
ATOM   1561  O   ILE A 113      34.345  80.747  49.283  1.00  0.00           O
ATOM   1562  CB  ILE A 113      34.484  81.354  46.060  1.00  0.00           C
ATOM   1563  CG1 ILE A 113      35.376  80.855  44.823  1.00  0.00           C
ATOM   1564  CG2 ILE A 113      35.215  82.475  46.721  1.00  0.00           C
ATOM   1565  CD1 ILE A 113      36.763  80.301  45.184  1.00  0.00           C
ATOM   1566  H   ILE A 113      32.653  79.722  45.440  1.00  0.00           H
ATOM   1567  HA  ILE A 113      34.977  79.730  47.077  1.00  0.00           H
ATOM   1568  HB  ILE A 113      33.556  81.761  45.659  1.00  0.00           H
ATOM   1569 HG12 ILE A 113      34.723  80.167  44.288  1.00  0.00           H
ATOM   1570 HG13 ILE A 113      35.592  81.662  44.123  1.00  0.00           H
ATOM   1571 HG21 ILE A 113      35.546  83.265  46.048  1.00  0.00           H
ATOM   1572 HG22 ILE A 113      34.638  82.865  47.560  1.00  0.00           H
ATOM   1573 HG23 ILE A 113      36.064  82.022  47.234  1.00  0.00           H
ATOM   1574 HD11 ILE A 113      36.788  79.609  46.026  1.00  0.00           H
ATOM   1575 HD12 ILE A 113      37.092  79.696  44.338  1.00  0.00           H
ATOM   1576 HD13 ILE A 113      37.477  81.117  45.288  1.00  0.00           H
ATOM   1577  N   ALA A 114      32.239  80.543  48.601  1.00  0.00           N
ATOM   1578  CA  ALA A 114      31.653  80.431  49.965  1.00  0.00           C
ATOM   1579  C   ALA A 114      32.221  79.229  50.726  1.00  0.00           C
ATOM   1580  O   ALA A 114      32.812  79.394  51.804  1.00  0.00           O
ATOM   1581  CB  ALA A 114      30.117  80.468  49.852  1.00  0.00           C
ATOM   1582  H   ALA A 114      31.609  80.600  47.814  1.00  0.00           H
ATOM   1583  HA  ALA A 114      32.042  81.302  50.494  1.00  0.00           H
ATOM   1584  HB1 ALA A 114      29.774  80.587  50.880  1.00  0.00           H
ATOM   1585  HB2 ALA A 114      29.826  81.356  49.291  1.00  0.00           H
ATOM   1586  HB3 ALA A 114      29.776  79.562  49.351  1.00  0.00           H
ATOM   1587  N   ALA A 115      32.293  78.072  50.093  1.00  0.00           N
ATOM   1588  CA  ALA A 115      33.015  76.959  50.688  1.00  0.00           C
ATOM   1589  C   ALA A 115      34.519  77.024  50.817  1.00  0.00           C
ATOM   1590  O   ALA A 115      35.121  76.649  51.817  1.00  0.00           O
ATOM   1591  CB  ALA A 115      32.618  75.640  49.999  1.00  0.00           C
ATOM   1592  H   ALA A 115      31.862  77.974  49.185  1.00  0.00           H
ATOM   1593  HA  ALA A 115      32.641  76.923  51.711  1.00  0.00           H
ATOM   1594  HB1 ALA A 115      33.049  75.521  49.005  1.00  0.00           H
ATOM   1595  HB2 ALA A 115      32.903  74.797  50.627  1.00  0.00           H
ATOM   1596  HB3 ALA A 115      31.535  75.666  49.881  1.00  0.00           H
ATOM   1597  N   ALA A 116      35.187  77.681  49.852  1.00  0.00           N
ATOM   1598  CA  ALA A 116      36.643  77.838  49.868  1.00  0.00           C
ATOM   1599  C   ALA A 116      37.185  78.743  51.033  1.00  0.00           C
ATOM   1600  O   ALA A 116      38.033  78.328  51.827  1.00  0.00           O
ATOM   1601  CB  ALA A 116      37.102  78.359  48.496  1.00  0.00           C
ATOM   1602  H   ALA A 116      34.656  78.030  49.067  1.00  0.00           H
ATOM   1603  HA  ALA A 116      37.114  76.864  50.003  1.00  0.00           H
ATOM   1604  HB1 ALA A 116      36.718  77.788  47.650  1.00  0.00           H
ATOM   1605  HB2 ALA A 116      36.619  79.326  48.362  1.00  0.00           H
ATOM   1606  HB3 ALA A 116      38.182  78.396  48.353  1.00  0.00           H
ATOM   1607  N   ASN A 117      36.525  79.912  51.158  1.00  0.00           N
ATOM   1608  CA  ASN A 117      36.730  80.726  52.351  1.00  0.00           C
ATOM   1609  C   ASN A 117      36.288  80.128  53.713  1.00  0.00           C
ATOM   1610  O   ASN A 117      36.781  80.466  54.812  1.00  0.00           O
ATOM   1611  CB  ASN A 117      36.053  82.103  52.033  1.00  0.00           C
ATOM   1612  CG  ASN A 117      36.907  82.795  50.992  1.00  0.00           C
ATOM   1613  ND2 ASN A 117      36.529  82.829  49.780  1.00  0.00           N
ATOM   1614  OD1 ASN A 117      38.001  83.238  51.306  1.00  0.00           O
ATOM   1615  H   ASN A 117      35.684  80.029  50.610  1.00  0.00           H
ATOM   1616  HA  ASN A 117      37.805  80.825  52.504  1.00  0.00           H
ATOM   1617  HB2 ASN A 117      35.007  81.936  51.777  1.00  0.00           H
ATOM   1618  HB3 ASN A 117      36.115  82.716  52.932  1.00  0.00           H
ATOM   1619 HD21 ASN A 117      37.180  83.191  49.098  1.00  0.00           H
ATOM   1620 HD22 ASN A 117      35.732  82.297  49.460  1.00  0.00           H
ATOM   1621  N   ARG A 118      35.189  79.414  53.703  1.00  0.01           N
ATOM   1622  CA  ARG A 118      34.806  78.597  54.880  1.00  0.01           C
ATOM   1623  C   ARG A 118      35.862  77.587  55.196  1.00  0.01           C
ATOM   1624  O   ARG A 118      36.362  77.612  56.297  1.00  0.01           O
ATOM   1625  CB  ARG A 118      33.412  77.973  54.571  1.00  0.01           C
ATOM   1626  CG  ARG A 118      32.234  78.918  54.831  1.00  0.01           C
ATOM   1627  CD  ARG A 118      30.978  78.185  54.285  1.00  0.01           C
ATOM   1628  NE  ARG A 118      29.667  78.842  54.586  1.00  0.01           N
ATOM   1629  CZ  ARG A 118      28.736  79.056  53.653  1.00  0.01           C
ATOM   1630  NH1 ARG A 118      28.883  78.719  52.408  1.00  0.01           N
ATOM   1631  NH2 ARG A 118      27.625  79.627  53.975  1.00  0.01           N
ATOM   1632  H   ARG A 118      34.741  79.387  52.798  1.00  0.01           H
ATOM   1633  HA  ARG A 118      34.753  79.250  55.751  1.00  0.01           H
ATOM   1634  HB2 ARG A 118      33.401  77.652  53.529  1.00  0.01           H
ATOM   1635  HB3 ARG A 118      33.285  77.086  55.191  1.00  0.01           H
ATOM   1636  HG2 ARG A 118      32.196  79.129  55.900  1.00  0.01           H
ATOM   1637  HG3 ARG A 118      32.464  79.786  54.214  1.00  0.01           H
ATOM   1638  HD2 ARG A 118      31.037  78.110  53.200  1.00  0.01           H
ATOM   1639  HD3 ARG A 118      30.960  77.218  54.789  1.00  0.01           H
ATOM   1640  HE  ARG A 118      29.442  78.977  55.561  1.00  0.01           H
ATOM   1641 HH11 ARG A 118      29.362  77.863  52.168  1.00  0.01           H
ATOM   1642 HH12 ARG A 118      28.117  78.899  51.775  1.00  0.01           H
ATOM   1643 HH21 ARG A 118      27.611  79.907  54.946  1.00  0.01           H
ATOM   1644 HH22 ARG A 118      26.946  79.978  53.314  1.00  0.01           H
ATOM   1645  N   LEU A 119      36.262  76.707  54.257  1.00  0.00           N
ATOM   1646  CA  LEU A 119      37.295  75.661  54.401  1.00  0.00           C
ATOM   1647  C   LEU A 119      38.634  76.142  55.087  1.00  0.00           C
ATOM   1648  O   LEU A 119      39.240  75.494  56.008  1.00  0.00           O
ATOM   1649  CB  LEU A 119      37.445  74.836  53.120  1.00  0.00           C
ATOM   1650  CG  LEU A 119      38.512  73.831  52.977  1.00  0.00           C
ATOM   1651  CD1 LEU A 119      38.264  72.543  53.725  1.00  0.00           C
ATOM   1652  CD2 LEU A 119      38.762  73.506  51.485  1.00  0.00           C
ATOM   1653  H   LEU A 119      35.688  76.628  53.429  1.00  0.00           H
ATOM   1654  HA  LEU A 119      37.021  74.940  55.171  1.00  0.00           H
ATOM   1655  HB2 LEU A 119      36.510  74.277  53.078  1.00  0.00           H
ATOM   1656  HB3 LEU A 119      37.555  75.510  52.271  1.00  0.00           H
ATOM   1657  HG  LEU A 119      39.434  74.203  53.423  1.00  0.00           H
ATOM   1658 HD11 LEU A 119      37.396  72.022  53.323  1.00  0.00           H
ATOM   1659 HD12 LEU A 119      39.087  71.848  53.559  1.00  0.00           H
ATOM   1660 HD13 LEU A 119      38.113  72.839  54.763  1.00  0.00           H
ATOM   1661 HD21 LEU A 119      37.835  73.068  51.116  1.00  0.00           H
ATOM   1662 HD22 LEU A 119      38.879  74.411  50.889  1.00  0.00           H
ATOM   1663 HD23 LEU A 119      39.643  72.866  51.427  1.00  0.00           H
ATOM   1664  N   ALA A 120      39.056  77.366  54.636  1.00  0.00           N
ATOM   1665  CA  ALA A 120      40.199  78.124  55.172  1.00  0.00           C
ATOM   1666  C   ALA A 120      40.003  78.610  56.633  1.00  0.00           C
ATOM   1667  O   ALA A 120      40.981  78.604  57.380  1.00  0.00           O
ATOM   1668  CB  ALA A 120      40.650  79.278  54.225  1.00  0.00           C
ATOM   1669  H   ALA A 120      38.485  77.732  53.889  1.00  0.00           H
ATOM   1670  HA  ALA A 120      41.037  77.437  55.292  1.00  0.00           H
ATOM   1671  HB1 ALA A 120      40.751  78.825  53.238  1.00  0.00           H
ATOM   1672  HB2 ALA A 120      39.870  80.035  54.142  1.00  0.00           H
ATOM   1673  HB3 ALA A 120      41.639  79.693  54.419  1.00  0.00           H
ATOM   1674  N   ALA A 121      38.800  78.951  57.115  1.00  0.00           N
ATOM   1675  CA  ALA A 121      38.530  79.336  58.482  1.00  0.00           C
ATOM   1676  C   ALA A 121      38.467  78.097  59.409  1.00  0.00           C
ATOM   1677  O   ALA A 121      38.997  78.068  60.521  1.00  0.00           O
ATOM   1678  CB  ALA A 121      37.269  80.165  58.525  1.00  0.00           C
ATOM   1679  H   ALA A 121      38.024  78.969  56.468  1.00  0.00           H
ATOM   1680  HA  ALA A 121      39.400  79.841  58.903  1.00  0.00           H
ATOM   1681  HB1 ALA A 121      36.465  79.721  57.936  1.00  0.00           H
ATOM   1682  HB2 ALA A 121      37.027  80.286  59.581  1.00  0.00           H
ATOM   1683  HB3 ALA A 121      37.530  81.091  58.014  1.00  0.00           H
ATOM   1684  N   GLY A 122      37.935  77.002  58.830  1.00  0.00           N
ATOM   1685  CA  GLY A 122      37.859  75.774  59.575  1.00  0.00           C
ATOM   1686  C   GLY A 122      39.147  75.163  60.002  1.00  0.00           C
ATOM   1687  O   GLY A 122      39.358  74.945  61.207  1.00  0.00           O
ATOM   1688  H   GLY A 122      37.462  77.013  57.938  1.00  0.00           H
ATOM   1689  HA2 GLY A 122      37.366  75.946  60.531  1.00  0.00           H
ATOM   1690  HA3 GLY A 122      37.357  75.016  58.973  1.00  0.00           H
ATOM   1691  N   HID A 123      40.115  75.196  59.103  1.00  0.00           N
ATOM   1692  CA  HID A 123      41.541  75.013  59.452  1.00  0.00           C
ATOM   1693  C   HID A 123      42.320  76.249  59.989  1.00  0.00           C
ATOM   1694  O   HID A 123      43.461  76.016  60.295  1.00  0.00           O
ATOM   1695  CB  HID A 123      42.113  74.398  58.109  1.00  0.00           C
ATOM   1696  CG  HID A 123      41.470  73.105  57.681  1.00  0.00           C
ATOM   1697  CD2 HID A 123      41.659  71.888  58.323  1.00  0.00           C
ATOM   1698  ND1 HID A 123      40.239  72.946  57.021  1.00  0.00           N
ATOM   1699  CE1 HID A 123      39.794  71.719  57.287  1.00  0.00           C
ATOM   1700  NE2 HID A 123      40.678  70.996  58.040  1.00  0.00           N
ATOM   1701  H   HID A 123      39.846  75.541  58.192  1.00  0.00           H
ATOM   1702  HA  HID A 123      41.580  74.244  60.223  1.00  0.00           H
ATOM   1703  HB2 HID A 123      42.156  75.100  57.276  1.00  0.00           H
ATOM   1704  HB3 HID A 123      43.181  74.231  58.252  1.00  0.00           H
ATOM   1705  HD1 HID A 123      39.719  73.648  56.514  1.00  0.00           H
ATOM   1706  HD2 HID A 123      42.448  71.793  59.054  1.00  0.00           H
ATOM   1707  HE1 HID A 123      38.819  71.408  56.945  1.00  0.00           H
ATOM   1708  N   GLY A 124      41.814  77.502  59.987  1.00  0.00           N
ATOM   1709  CA  GLY A 124      42.567  78.733  60.399  1.00  0.00           C
ATOM   1710  C   GLY A 124      43.834  78.950  59.541  1.00  0.00           C
ATOM   1711  O   GLY A 124      44.903  79.159  60.166  1.00  0.00           O
ATOM   1712  H   GLY A 124      40.845  77.594  59.718  1.00  0.00           H
ATOM   1713  HA2 GLY A 124      41.990  79.658  60.411  1.00  0.00           H
ATOM   1714  HA3 GLY A 124      42.926  78.601  61.420  1.00  0.00           H
ATOM   1715  N   LEU A 125      43.796  78.740  58.273  1.00  0.00           N
ATOM   1716  CA  LEU A 125      44.950  78.829  57.323  1.00  0.00           C
ATOM   1717  C   LEU A 125      44.788  80.136  56.449  1.00  0.00           C
ATOM   1718  O   LEU A 125      45.214  80.166  55.296  1.00  0.00           O
ATOM   1719  CB  LEU A 125      45.166  77.448  56.667  1.00  0.00           C
ATOM   1720  CG  LEU A 125      45.808  76.369  57.474  1.00  0.00           C
ATOM   1721  CD1 LEU A 125      46.025  75.138  56.662  1.00  0.00           C
ATOM   1722  CD2 LEU A 125      47.191  76.770  58.123  1.00  0.00           C
ATOM   1723  H   LEU A 125      42.827  78.804  57.995  1.00  0.00           H
ATOM   1724  HA  LEU A 125      45.888  79.036  57.839  1.00  0.00           H
ATOM   1725  HB2 LEU A 125      44.182  77.027  56.464  1.00  0.00           H
ATOM   1726  HB3 LEU A 125      45.808  77.565  55.793  1.00  0.00           H
ATOM   1727  HG  LEU A 125      45.106  76.109  58.267  1.00  0.00           H
ATOM   1728 HD11 LEU A 125      46.675  75.525  55.876  1.00  0.00           H
ATOM   1729 HD12 LEU A 125      46.464  74.462  57.396  1.00  0.00           H
ATOM   1730 HD13 LEU A 125      45.054  74.759  56.344  1.00  0.00           H
ATOM   1731 HD21 LEU A 125      46.986  77.740  58.576  1.00  0.00           H
ATOM   1732 HD22 LEU A 125      47.591  76.075  58.860  1.00  0.00           H
ATOM   1733 HD23 LEU A 125      47.920  76.982  57.341  1.00  0.00           H
ATOM   1734  N   THR A 126      43.911  81.142  56.941  1.00  0.00           N
ATOM   1735  CA  THR A 126      43.356  82.300  56.220  1.00  0.00           C
ATOM   1736  C   THR A 126      44.406  83.238  55.504  1.00  0.00           C
ATOM   1737  O   THR A 126      43.934  84.223  54.931  1.00  0.00           O
ATOM   1738  CB  THR A 126      42.445  83.145  57.146  1.00  0.00           C
ATOM   1739  CG2 THR A 126      41.523  82.357  58.047  1.00  0.00           C
ATOM   1740  OG1 THR A 126      43.275  83.899  58.030  1.00  0.00           O
ATOM   1741  H   THR A 126      43.604  81.067  57.900  1.00  0.00           H
ATOM   1742  HA  THR A 126      42.707  81.914  55.434  1.00  0.00           H
ATOM   1743  HB  THR A 126      41.783  83.776  56.553  1.00  0.00           H
ATOM   1744  HG1 THR A 126      43.779  83.272  58.554  1.00  0.00           H
ATOM   1745 HG21 THR A 126      42.088  81.601  58.592  1.00  0.00           H
ATOM   1746 HG22 THR A 126      40.986  83.024  58.722  1.00  0.00           H
ATOM   1747 HG23 THR A 126      40.731  81.894  57.458  1.00  0.00           H
ATOM   1748  N   GLU A 127      45.726  83.001  55.547  1.00  0.00           N
ATOM   1749  CA  GLU A 127      46.762  83.891  54.916  1.00  0.00           C
ATOM   1750  C   GLU A 127      47.549  83.022  53.935  1.00  0.00           C
ATOM   1751  O   GLU A 127      47.799  83.398  52.786  1.00  0.00           O
ATOM   1752  CB  GLU A 127      47.727  84.504  55.951  1.00  0.00           C
ATOM   1753  CG  GLU A 127      47.024  85.403  56.953  1.00  0.00           C
ATOM   1754  CD  GLU A 127      48.051  85.961  57.909  1.00  0.00           C
ATOM   1755  OE1 GLU A 127      49.228  86.197  57.578  1.00  0.00           O
ATOM   1756  OE2 GLU A 127      47.635  86.143  59.061  1.00  0.00           O
ATOM   1757  H   GLU A 127      46.042  82.251  56.144  1.00  0.00           H
ATOM   1758  HA  GLU A 127      46.225  84.705  54.429  1.00  0.00           H
ATOM   1759  HB2 GLU A 127      48.263  83.708  56.468  1.00  0.00           H
ATOM   1760  HB3 GLU A 127      48.481  85.035  55.370  1.00  0.00           H
ATOM   1761  HG2 GLU A 127      46.667  86.214  56.318  1.00  0.00           H
ATOM   1762  HG3 GLU A 127      46.215  84.851  57.433  1.00  0.00           H
ATOM   1763  N   ARG A 128      47.890  81.781  54.344  1.00  0.00           N
ATOM   1764  CA  ARG A 128      48.482  80.877  53.409  1.00  0.00           C
ATOM   1765  C   ARG A 128      47.500  80.287  52.429  1.00  0.00           C
ATOM   1766  O   ARG A 128      47.896  79.800  51.387  1.00  0.00           O
ATOM   1767  CB  ARG A 128      49.231  79.701  54.064  1.00  0.00           C
ATOM   1768  CG  ARG A 128      50.585  80.287  54.539  1.00  0.00           C
ATOM   1769  CD  ARG A 128      51.641  79.307  55.143  1.00  0.00           C
ATOM   1770  NE  ARG A 128      51.165  78.327  56.123  1.00  0.00           N
ATOM   1771  CZ  ARG A 128      51.076  77.014  56.017  1.00  0.00           C
ATOM   1772  NH1 ARG A 128      51.210  76.338  54.910  1.00  0.00           N
ATOM   1773  NH2 ARG A 128      50.689  76.331  57.064  1.00  0.00           N
ATOM   1774  H   ARG A 128      47.583  81.433  55.241  1.00  0.00           H
ATOM   1775  HA  ARG A 128      49.188  81.445  52.803  1.00  0.00           H
ATOM   1776  HB2 ARG A 128      48.678  79.289  54.908  1.00  0.00           H
ATOM   1777  HB3 ARG A 128      49.338  78.965  53.268  1.00  0.00           H
ATOM   1778  HG2 ARG A 128      51.115  80.638  53.654  1.00  0.00           H
ATOM   1779  HG3 ARG A 128      50.433  81.171  55.159  1.00  0.00           H
ATOM   1780  HD2 ARG A 128      52.132  78.751  54.344  1.00  0.00           H
ATOM   1781  HD3 ARG A 128      52.400  79.948  55.592  1.00  0.00           H
ATOM   1782  HE  ARG A 128      50.944  78.667  57.048  1.00  0.00           H
ATOM   1783 HH11 ARG A 128      51.523  76.812  54.074  1.00  0.00           H
ATOM   1784 HH12 ARG A 128      51.188  75.328  54.902  1.00  0.00           H
ATOM   1785 HH21 ARG A 128      50.804  76.791  57.956  1.00  0.00           H
ATOM   1786 HH22 ARG A 128      50.424  75.361  56.968  1.00  0.00           H
ATOM   1787  N   LEU A 129      46.210  80.377  52.704  1.00  0.00           N
ATOM   1788  CA  LEU A 129      45.141  80.194  51.698  1.00  0.00           C
ATOM   1789  C   LEU A 129      44.544  81.508  51.261  1.00  0.00           C
ATOM   1790  O   LEU A 129      44.266  82.385  52.120  1.00  0.00           O
ATOM   1791  CB  LEU A 129      43.994  79.345  52.285  1.00  0.00           C
ATOM   1792  CG  LEU A 129      44.435  77.898  52.495  1.00  0.00           C
ATOM   1793  CD1 LEU A 129      43.373  77.295  53.405  1.00  0.00           C
ATOM   1794  CD2 LEU A 129      44.694  77.071  51.278  1.00  0.00           C
ATOM   1795  H   LEU A 129      45.870  80.710  53.595  1.00  0.00           H
ATOM   1796  HA  LEU A 129      45.605  79.730  50.828  1.00  0.00           H
ATOM   1797  HB2 LEU A 129      43.729  79.893  53.189  1.00  0.00           H
ATOM   1798  HB3 LEU A 129      43.130  79.452  51.630  1.00  0.00           H
ATOM   1799  HG  LEU A 129      45.384  77.902  53.030  1.00  0.00           H
ATOM   1800 HD11 LEU A 129      42.414  77.161  52.904  1.00  0.00           H
ATOM   1801 HD12 LEU A 129      43.748  76.331  53.749  1.00  0.00           H
ATOM   1802 HD13 LEU A 129      43.224  77.820  54.349  1.00  0.00           H
ATOM   1803 HD21 LEU A 129      45.240  77.527  50.451  1.00  0.00           H
ATOM   1804 HD22 LEU A 129      45.446  76.350  51.597  1.00  0.00           H
ATOM   1805 HD23 LEU A 129      43.767  76.560  51.020  1.00  0.00           H
ATOM   1806  N   THR A 130      44.244  81.576  49.986  1.00  0.00           N
ATOM   1807  CA  THR A 130      43.531  82.798  49.455  1.00  0.00           C
ATOM   1808  C   THR A 130      42.621  82.372  48.289  1.00  0.00           C
ATOM   1809  O   THR A 130      43.016  81.738  47.353  1.00  0.00           O
ATOM   1810  CB  THR A 130      44.617  83.837  48.913  1.00  0.00           C
ATOM   1811  CG2 THR A 130      43.967  85.045  48.163  1.00  0.00           C
ATOM   1812  OG1 THR A 130      45.319  84.427  49.934  1.00  0.00           O
ATOM   1813  H   THR A 130      44.415  80.815  49.345  1.00  0.00           H
ATOM   1814  HA  THR A 130      42.898  83.373  50.131  1.00  0.00           H
ATOM   1815  HB  THR A 130      45.328  83.293  48.291  1.00  0.00           H
ATOM   1816  HG1 THR A 130      46.039  83.798  50.016  1.00  0.00           H
ATOM   1817 HG21 THR A 130      44.520  85.355  47.276  1.00  0.00           H
ATOM   1818 HG22 THR A 130      42.970  84.853  47.766  1.00  0.00           H
ATOM   1819 HG23 THR A 130      43.907  85.865  48.879  1.00  0.00           H
ATOM   1820  N   PHE A 131      41.365  82.669  48.504  1.00  0.00           N
ATOM   1821  CA  PHE A 131      40.257  82.216  47.678  1.00  0.00           C
ATOM   1822  C   PHE A 131      39.274  83.290  47.314  1.00  0.00           C
ATOM   1823  O   PHE A 131      38.695  83.940  48.197  1.00  0.00           O
ATOM   1824  CB  PHE A 131      39.529  81.114  48.467  1.00  0.00           C
ATOM   1825  CG  PHE A 131      40.447  79.903  48.632  1.00  0.00           C
ATOM   1826  CD1 PHE A 131      40.747  79.130  47.515  1.00  0.00           C
ATOM   1827  CD2 PHE A 131      40.916  79.492  49.830  1.00  0.00           C
ATOM   1828  CE1 PHE A 131      41.415  77.918  47.572  1.00  0.00           C
ATOM   1829  CE2 PHE A 131      41.462  78.260  49.980  1.00  0.00           C
ATOM   1830  CZ  PHE A 131      41.741  77.437  48.889  1.00  0.00           C
ATOM   1831  H   PHE A 131      41.151  83.217  49.325  1.00  0.00           H
ATOM   1832  HA  PHE A 131      40.569  81.865  46.694  1.00  0.00           H
ATOM   1833  HB2 PHE A 131      39.139  81.534  49.394  1.00  0.00           H
ATOM   1834  HB3 PHE A 131      38.669  80.801  47.876  1.00  0.00           H
ATOM   1835  HD1 PHE A 131      40.408  79.499  46.559  1.00  0.00           H
ATOM   1836  HD2 PHE A 131      40.787  80.148  50.678  1.00  0.00           H
ATOM   1837  HE1 PHE A 131      41.764  77.490  46.645  1.00  0.00           H
ATOM   1838  HE2 PHE A 131      41.560  77.852  50.975  1.00  0.00           H
ATOM   1839  HZ  PHE A 131      42.084  76.428  49.059  1.00  0.00           H
ATOM   1840  N   GLU A 132      39.049  83.586  46.000  1.00  0.00           N
ATOM   1841  CA  GLU A 132      38.198  84.679  45.549  1.00  0.00           C
ATOM   1842  C   GLU A 132      37.317  84.190  44.396  1.00  0.00           C
ATOM   1843  O   GLU A 132      37.671  83.348  43.586  1.00  0.00           O
ATOM   1844  CB  GLU A 132      39.078  85.830  45.220  1.00  0.00           C
ATOM   1845  CG  GLU A 132      40.028  86.253  46.389  1.00  0.00           C
ATOM   1846  CD  GLU A 132      40.668  87.586  46.037  1.00  0.00           C
ATOM   1847  OE1 GLU A 132      41.659  87.635  45.191  1.00  0.00           O
ATOM   1848  OE2 GLU A 132      40.257  88.610  46.618  1.00  0.00           O
ATOM   1849  H   GLU A 132      39.453  82.966  45.313  1.00  0.00           H
ATOM   1850  HA  GLU A 132      37.627  85.158  46.344  1.00  0.00           H
ATOM   1851  HB2 GLU A 132      39.687  85.550  44.361  1.00  0.00           H
ATOM   1852  HB3 GLU A 132      38.466  86.677  44.911  1.00  0.00           H
ATOM   1853  HG2 GLU A 132      39.555  86.276  47.370  1.00  0.00           H
ATOM   1854  HG3 GLU A 132      40.781  85.471  46.496  1.00  0.00           H
ATOM   1855  N   VAL A 133      36.178  84.887  44.159  1.00  0.00           N
ATOM   1856  CA  VAL A 133      35.430  84.763  42.929  1.00  0.00           C
ATOM   1857  C   VAL A 133      35.977  85.735  41.849  1.00  0.00           C
ATOM   1858  O   VAL A 133      35.953  86.956  42.063  1.00  0.00           O
ATOM   1859  CB  VAL A 133      33.954  85.093  43.165  1.00  0.00           C
ATOM   1860  CG1 VAL A 133      33.157  85.132  41.756  1.00  0.00           C
ATOM   1861  CG2 VAL A 133      33.326  83.948  43.998  1.00  0.00           C
ATOM   1862  H   VAL A 133      35.857  85.602  44.796  1.00  0.00           H
ATOM   1863  HA  VAL A 133      35.523  83.734  42.580  1.00  0.00           H
ATOM   1864  HB  VAL A 133      33.864  86.024  43.723  1.00  0.00           H
ATOM   1865 HG11 VAL A 133      33.390  86.025  41.176  1.00  0.00           H
ATOM   1866 HG12 VAL A 133      33.213  84.159  41.268  1.00  0.00           H
ATOM   1867 HG13 VAL A 133      32.089  85.255  41.935  1.00  0.00           H
ATOM   1868 HG21 VAL A 133      33.525  84.181  45.044  1.00  0.00           H
ATOM   1869 HG22 VAL A 133      32.247  83.844  43.889  1.00  0.00           H
ATOM   1870 HG23 VAL A 133      33.816  83.044  43.637  1.00  0.00           H
ATOM   1871  N   ALA A 134      36.484  85.301  40.705  1.00  0.00           N
ATOM   1872  CA  ALA A 134      36.928  86.022  39.534  1.00  0.00           C
ATOM   1873  C   ALA A 134      37.170  85.220  38.204  1.00  0.00           C
ATOM   1874  O   ALA A 134      37.368  83.959  38.215  1.00  0.00           O
ATOM   1875  CB  ALA A 134      38.154  86.922  39.848  1.00  0.00           C
ATOM   1876  H   ALA A 134      36.589  84.297  40.658  1.00  0.00           H
ATOM   1877  HA  ALA A 134      36.054  86.649  39.355  1.00  0.00           H
ATOM   1878  HB1 ALA A 134      38.929  86.185  40.057  1.00  0.00           H
ATOM   1879  HB2 ALA A 134      38.467  87.499  38.978  1.00  0.00           H
ATOM   1880  HB3 ALA A 134      37.849  87.638  40.611  1.00  0.00           H
ATOM   1881  N   ASP A 135      37.215  85.927  37.058  1.00 -0.01           N
ATOM   1882  CA  ASP A 135      37.423  85.284  35.759  1.00 -0.01           C
ATOM   1883  C   ASP A 135      38.962  85.094  35.562  1.00 -0.01           C
ATOM   1884  O   ASP A 135      39.711  86.016  35.448  1.00 -0.01           O
ATOM   1885  CB  ASP A 135      36.988  86.136  34.593  1.00 -0.01           C
ATOM   1886  CG  ASP A 135      36.843  85.459  33.140  1.00 -0.01           C
ATOM   1887  OD1 ASP A 135      37.419  84.367  33.043  1.00 -0.01           O
ATOM   1888  OD2 ASP A 135      36.213  85.987  32.230  1.00 -0.01           O
ATOM   1889  H   ASP A 135      36.873  86.874  37.138  1.00 -0.01           H
ATOM   1890  HA  ASP A 135      36.906  84.324  35.761  1.00 -0.01           H
ATOM   1891  HB2 ASP A 135      36.016  86.601  34.758  1.00 -0.01           H
ATOM   1892  HB3 ASP A 135      37.700  86.960  34.643  1.00 -0.01           H
ATOM   1893  N   ALA A 136      39.378  83.887  35.333  1.00  0.01           N
ATOM   1894  CA  ALA A 136      40.795  83.519  35.208  1.00  0.01           C
ATOM   1895  C   ALA A 136      41.336  83.971  33.814  1.00  0.01           C
ATOM   1896  O   ALA A 136      42.558  84.005  33.637  1.00  0.01           O
ATOM   1897  CB  ALA A 136      40.945  82.085  35.577  1.00  0.01           C
ATOM   1898  H   ALA A 136      38.622  83.223  35.422  1.00  0.01           H
ATOM   1899  HA  ALA A 136      41.318  84.130  35.944  1.00  0.01           H
ATOM   1900  HB1 ALA A 136      40.487  81.427  34.838  1.00  0.01           H
ATOM   1901  HB2 ALA A 136      41.994  81.835  35.738  1.00  0.01           H
ATOM   1902  HB3 ALA A 136      40.472  81.914  36.544  1.00  0.01           H
ATOM   1903  N   MET A 137      40.527  84.189  32.762  1.00  0.00           N
ATOM   1904  CA  MET A 137      40.871  84.917  31.541  1.00  0.00           C
ATOM   1905  C   MET A 137      41.059  86.407  31.766  1.00  0.00           C
ATOM   1906  O   MET A 137      41.390  87.073  30.836  1.00  0.00           O
ATOM   1907  CB  MET A 137      39.831  84.786  30.456  1.00  0.00           C
ATOM   1908  CG  MET A 137      39.796  83.268  30.125  1.00  0.00           C
ATOM   1909  SD  MET A 137      38.745  82.881  28.742  1.00  0.00           S
ATOM   1910  CE  MET A 137      37.184  83.301  29.443  1.00  0.00           C
ATOM   1911  H   MET A 137      39.544  84.081  32.965  1.00  0.00           H
ATOM   1912  HA  MET A 137      41.798  84.473  31.178  1.00  0.00           H
ATOM   1913  HB2 MET A 137      38.840  85.024  30.844  1.00  0.00           H
ATOM   1914  HB3 MET A 137      40.112  85.360  29.573  1.00  0.00           H
ATOM   1915  HG2 MET A 137      40.838  83.035  29.904  1.00  0.00           H
ATOM   1916  HG3 MET A 137      39.332  82.731  30.952  1.00  0.00           H
ATOM   1917  HE1 MET A 137      37.020  84.377  29.387  1.00  0.00           H
ATOM   1918  HE2 MET A 137      36.362  82.795  28.936  1.00  0.00           H
ATOM   1919  HE3 MET A 137      37.182  82.981  30.485  1.00  0.00           H
ATOM   1920  N   ARG A 138      40.835  86.958  32.971  1.00  0.01           N
ATOM   1921  CA  ARG A 138      40.951  88.401  33.312  1.00  0.01           C
ATOM   1922  C   ARG A 138      41.550  88.618  34.740  1.00  0.01           C
ATOM   1923  O   ARG A 138      41.063  89.508  35.436  1.00  0.01           O
ATOM   1924  CB  ARG A 138      39.530  89.041  32.997  1.00  0.01           C
ATOM   1925  CG  ARG A 138      38.969  88.825  31.562  1.00  0.01           C
ATOM   1926  CD  ARG A 138      37.758  89.604  31.395  1.00  0.01           C
ATOM   1927  NE  ARG A 138      36.606  88.793  31.845  1.00  0.01           N
ATOM   1928  CZ  ARG A 138      35.694  89.035  32.744  1.00  0.01           C
ATOM   1929  NH1 ARG A 138      35.629  90.087  33.506  1.00  0.01           N
ATOM   1930  NH2 ARG A 138      34.761  88.156  32.853  1.00  0.01           N
ATOM   1931  H   ARG A 138      40.513  86.317  33.682  1.00  0.01           H
ATOM   1932  HA  ARG A 138      41.629  88.847  32.585  1.00  0.01           H
ATOM   1933  HB2 ARG A 138      38.877  88.666  33.785  1.00  0.01           H
ATOM   1934  HB3 ARG A 138      39.522  90.076  33.338  1.00  0.01           H
ATOM   1935  HG2 ARG A 138      39.660  89.157  30.787  1.00  0.01           H
ATOM   1936  HG3 ARG A 138      38.792  87.765  31.380  1.00  0.01           H
ATOM   1937  HD2 ARG A 138      37.726  90.506  32.007  1.00  0.01           H
ATOM   1938  HD3 ARG A 138      37.696  89.764  30.319  1.00  0.01           H
ATOM   1939  HE  ARG A 138      36.374  88.030  31.224  1.00  0.01           H
ATOM   1940 HH11 ARG A 138      36.344  90.796  33.424  1.00  0.01           H
ATOM   1941 HH12 ARG A 138      34.828  90.298  34.085  1.00  0.01           H
ATOM   1942 HH21 ARG A 138      34.908  87.215  32.516  1.00  0.01           H
ATOM   1943 HH22 ARG A 138      33.953  88.423  33.397  1.00  0.01           H
ATOM   1944  N   LEU A 139      42.592  87.793  35.033  1.00  0.00           N
ATOM   1945  CA  LEU A 139      43.095  87.724  36.367  1.00  0.00           C
ATOM   1946  C   LEU A 139      43.465  89.141  36.914  1.00  0.00           C
ATOM   1947  O   LEU A 139      44.240  89.907  36.317  1.00  0.00           O
ATOM   1948  CB  LEU A 139      44.373  86.854  36.403  1.00  0.00           C
ATOM   1949  CG  LEU A 139      44.241  85.351  36.203  1.00  0.00           C
ATOM   1950  CD1 LEU A 139      45.647  84.745  36.057  1.00  0.00           C
ATOM   1951  CD2 LEU A 139      43.521  84.627  37.341  1.00  0.00           C
ATOM   1952  H   LEU A 139      42.890  87.117  34.345  1.00  0.00           H
ATOM   1953  HA  LEU A 139      42.321  87.253  36.974  1.00  0.00           H
ATOM   1954  HB2 LEU A 139      44.933  87.283  35.571  1.00  0.00           H
ATOM   1955  HB3 LEU A 139      45.039  87.133  37.220  1.00  0.00           H
ATOM   1956  HG  LEU A 139      43.693  85.129  35.288  1.00  0.00           H
ATOM   1957 HD11 LEU A 139      46.211  84.733  36.990  1.00  0.00           H
ATOM   1958 HD12 LEU A 139      45.531  83.698  35.778  1.00  0.00           H
ATOM   1959 HD13 LEU A 139      46.300  85.219  35.325  1.00  0.00           H
ATOM   1960 HD21 LEU A 139      42.543  85.106  37.398  1.00  0.00           H
ATOM   1961 HD22 LEU A 139      43.546  83.542  37.236  1.00  0.00           H
ATOM   1962 HD23 LEU A 139      44.111  84.813  38.239  1.00  0.00           H
ATOM   1963  N   PRO A 140      42.833  89.546  38.075  1.00  0.00           N
ATOM   1964  CA  PRO A 140      43.107  90.840  38.703  1.00  0.00           C
ATOM   1965  C   PRO A 140      44.558  90.990  39.182  1.00  0.00           C
ATOM   1966  O   PRO A 140      45.067  92.117  39.219  1.00  0.00           O
ATOM   1967  CB  PRO A 140      42.088  90.945  39.780  1.00  0.00           C
ATOM   1968  CG  PRO A 140      41.685  89.499  40.132  1.00  0.00           C
ATOM   1969  CD  PRO A 140      41.807  88.783  38.812  1.00  0.00           C
ATOM   1970  HA  PRO A 140      42.869  91.616  37.975  1.00  0.00           H
ATOM   1971  HB2 PRO A 140      42.532  91.524  40.590  1.00  0.00           H
ATOM   1972  HB3 PRO A 140      41.222  91.439  39.341  1.00  0.00           H
ATOM   1973  HG2 PRO A 140      42.512  89.106  40.724  1.00  0.00           H
ATOM   1974  HG3 PRO A 140      40.757  89.419  40.697  1.00  0.00           H
ATOM   1975  HD2 PRO A 140      42.068  87.732  38.936  1.00  0.00           H
ATOM   1976  HD3 PRO A 140      40.842  88.837  38.308  1.00  0.00           H
ATOM   1977  N   TYR A 141      45.269  89.869  39.516  1.00  0.00           N
ATOM   1978  CA  TYR A 141      46.586  89.763  39.994  1.00  0.00           C
ATOM   1979  C   TYR A 141      47.599  90.359  39.040  1.00  0.00           C
ATOM   1980  O   TYR A 141      47.460  90.351  37.820  1.00  0.00           O
ATOM   1981  CB  TYR A 141      46.858  88.281  40.253  1.00  0.00           C
ATOM   1982  CG  TYR A 141      45.743  87.577  40.969  1.00  0.00           C
ATOM   1983  CD1 TYR A 141      45.583  87.833  42.339  1.00  0.00           C
ATOM   1984  CD2 TYR A 141      44.855  86.681  40.385  1.00  0.00           C
ATOM   1985  CE1 TYR A 141      44.458  87.267  42.997  1.00  0.00           C
ATOM   1986  CE2 TYR A 141      43.698  86.231  41.024  1.00  0.00           C
ATOM   1987  CZ  TYR A 141      43.533  86.490  42.375  1.00  0.00           C
ATOM   1988  OH  TYR A 141      42.325  86.247  43.093  1.00  0.00           O
ATOM   1989  H   TYR A 141      44.737  89.014  39.437  1.00  0.00           H
ATOM   1990  HA  TYR A 141      46.747  90.381  40.877  1.00  0.00           H
ATOM   1991  HB2 TYR A 141      47.073  87.816  39.291  1.00  0.00           H
ATOM   1992  HB3 TYR A 141      47.803  88.188  40.787  1.00  0.00           H
ATOM   1993  HD1 TYR A 141      46.201  88.495  42.928  1.00  0.00           H
ATOM   1994  HD2 TYR A 141      45.045  86.589  39.326  1.00  0.00           H
ATOM   1995  HE1 TYR A 141      44.245  87.504  44.029  1.00  0.00           H
ATOM   1996  HE2 TYR A 141      42.921  85.810  40.403  1.00  0.00           H
ATOM   1997  HH  TYR A 141      42.280  86.558  44.000  1.00  0.00           H
ATOM   1998  N   GLU A 142      48.620  90.823  39.672  1.00  0.00           N
ATOM   1999  CA  GLU A 142      49.778  91.493  39.067  1.00  0.00           C
ATOM   2000  C   GLU A 142      50.675  90.473  38.310  1.00  0.00           C
ATOM   2001  O   GLU A 142      50.838  89.299  38.742  1.00  0.00           O
ATOM   2002  CB  GLU A 142      50.524  92.425  40.083  1.00  0.00           C
ATOM   2003  CG  GLU A 142      49.612  93.441  40.698  1.00  0.00           C
ATOM   2004  CD  GLU A 142      50.313  94.360  41.755  1.00  0.00           C
ATOM   2005  OE1 GLU A 142      51.517  94.343  41.887  1.00  0.00           O
ATOM   2006  OE2 GLU A 142      49.566  95.045  42.468  1.00  0.00           O
ATOM   2007  H   GLU A 142      48.565  90.780  40.680  1.00  0.00           H
ATOM   2008  HA  GLU A 142      49.418  92.229  38.348  1.00  0.00           H
ATOM   2009  HB2 GLU A 142      50.905  91.782  40.877  1.00  0.00           H
ATOM   2010  HB3 GLU A 142      51.388  92.839  39.563  1.00  0.00           H
ATOM   2011  HG2 GLU A 142      49.280  94.007  39.827  1.00  0.00           H
ATOM   2012  HG3 GLU A 142      48.786  92.894  41.151  1.00  0.00           H
ATOM   2013  N   ASP A 143      51.307  90.951  37.146  1.00  0.00           N
ATOM   2014  CA  ASP A 143      52.318  90.263  36.313  1.00  0.00           C
ATOM   2015  C   ASP A 143      53.505  89.882  37.131  1.00  0.00           C
ATOM   2016  O   ASP A 143      53.844  90.630  38.066  1.00  0.00           O
ATOM   2017  CB  ASP A 143      52.799  91.185  35.141  1.00  0.00           C
ATOM   2018  CG  ASP A 143      51.823  91.700  34.095  1.00  0.00           C
ATOM   2019  OD1 ASP A 143      50.764  92.102  34.563  1.00  0.00           O
ATOM   2020  OD2 ASP A 143      52.173  91.833  32.897  1.00  0.00           O
ATOM   2021  H   ASP A 143      51.153  91.929  36.944  1.00  0.00           H
ATOM   2022  HA  ASP A 143      51.888  89.351  35.898  1.00  0.00           H
ATOM   2023  HB2 ASP A 143      53.315  92.024  35.608  1.00  0.00           H
ATOM   2024  HB3 ASP A 143      53.550  90.553  34.667  1.00  0.00           H
ATOM   2025  N   GLU A 144      54.086  88.699  36.872  1.00  0.00           N
ATOM   2026  CA  GLU A 144      55.240  88.140  37.563  1.00  0.00           C
ATOM   2027  C   GLU A 144      55.117  88.028  39.090  1.00  0.00           C
ATOM   2028  O   GLU A 144      56.037  88.306  39.916  1.00  0.00           O
ATOM   2029  CB  GLU A 144      56.533  88.840  37.098  1.00  0.00           C
ATOM   2030  CG  GLU A 144      56.651  88.984  35.580  1.00  0.00           C
ATOM   2031  CD  GLU A 144      57.988  89.407  35.141  1.00  0.00           C
ATOM   2032  OE1 GLU A 144      59.031  88.815  35.480  1.00  0.00           O
ATOM   2033  OE2 GLU A 144      58.069  90.387  34.348  1.00  0.00           O
ATOM   2034  H   GLU A 144      53.719  88.140  36.115  1.00  0.00           H
ATOM   2035  HA  GLU A 144      55.309  87.114  37.200  1.00  0.00           H
ATOM   2036  HB2 GLU A 144      56.609  89.842  37.522  1.00  0.00           H
ATOM   2037  HB3 GLU A 144      57.339  88.278  37.569  1.00  0.00           H
ATOM   2038  HG2 GLU A 144      56.348  88.006  35.205  1.00  0.00           H
ATOM   2039  HG3 GLU A 144      55.934  89.733  35.244  1.00  0.00           H
ATOM   2040  N   SER A 145      53.857  87.782  39.509  1.00  0.00           N
ATOM   2041  CA  SER A 145      53.567  87.341  40.942  1.00  0.00           C
ATOM   2042  C   SER A 145      54.031  85.852  41.381  1.00  0.00           C
ATOM   2043  O   SER A 145      54.463  85.481  42.478  1.00  0.00           O
ATOM   2044  CB  SER A 145      52.083  87.554  41.336  1.00  0.00           C
ATOM   2045  OG  SER A 145      51.700  88.896  41.125  1.00  0.00           O
ATOM   2046  H   SER A 145      53.163  87.537  38.817  1.00  0.00           H
ATOM   2047  HA  SER A 145      54.011  88.027  41.663  1.00  0.00           H
ATOM   2048  HB2 SER A 145      51.417  86.912  40.759  1.00  0.00           H
ATOM   2049  HB3 SER A 145      51.916  87.382  42.400  1.00  0.00           H
ATOM   2050  HG  SER A 145      51.497  89.030  40.197  1.00  0.00           H
ATOM   2051  N   PHE A 146      53.748  84.889  40.503  1.00  0.00           N
ATOM   2052  CA  PHE A 146      53.713  83.428  40.845  1.00  0.00           C
ATOM   2053  C   PHE A 146      54.910  82.572  40.396  1.00  0.00           C
ATOM   2054  O   PHE A 146      55.478  82.939  39.344  1.00  0.00           O
ATOM   2055  CB  PHE A 146      52.339  82.813  40.540  1.00  0.00           C
ATOM   2056  CG  PHE A 146      51.041  83.447  41.087  1.00  0.00           C
ATOM   2057  CD1 PHE A 146      50.754  83.372  42.500  1.00  0.00           C
ATOM   2058  CD2 PHE A 146      50.302  84.262  40.205  1.00  0.00           C
ATOM   2059  CE1 PHE A 146      49.667  84.140  42.975  1.00  0.00           C
ATOM   2060  CE2 PHE A 146      49.213  84.988  40.712  1.00  0.00           C
ATOM   2061  CZ  PHE A 146      48.957  84.931  42.099  1.00  0.00           C
ATOM   2062  H   PHE A 146      53.360  85.161  39.611  1.00  0.00           H
ATOM   2063  HA  PHE A 146      53.683  83.347  41.931  1.00  0.00           H
ATOM   2064  HB2 PHE A 146      52.364  82.575  39.476  1.00  0.00           H
ATOM   2065  HB3 PHE A 146      52.345  81.805  40.955  1.00  0.00           H
ATOM   2066  HD1 PHE A 146      51.311  82.664  43.096  1.00  0.00           H
ATOM   2067  HD2 PHE A 146      50.627  84.322  39.176  1.00  0.00           H
ATOM   2068  HE1 PHE A 146      49.352  84.069  44.006  1.00  0.00           H
ATOM   2069  HE2 PHE A 146      48.585  85.667  40.155  1.00  0.00           H
ATOM   2070  HZ  PHE A 146      48.091  85.486  42.430  1.00  0.00           H
ATOM   2071  N   ASP A 147      55.348  81.533  41.153  1.00  0.00           N
ATOM   2072  CA  ASP A 147      56.459  80.640  40.899  1.00  0.00           C
ATOM   2073  C   ASP A 147      56.006  79.386  40.051  1.00  0.00           C
ATOM   2074  O   ASP A 147      56.774  79.044  39.158  1.00  0.00           O
ATOM   2075  CB  ASP A 147      57.053  80.214  42.302  1.00  0.00           C
ATOM   2076  CG  ASP A 147      57.564  81.366  43.151  1.00  0.00           C
ATOM   2077  OD1 ASP A 147      58.700  81.754  42.859  1.00  0.00           O
ATOM   2078  OD2 ASP A 147      56.939  81.811  44.128  1.00  0.00           O
ATOM   2079  H   ASP A 147      54.762  81.323  41.948  1.00  0.00           H
ATOM   2080  HA  ASP A 147      57.215  81.265  40.423  1.00  0.00           H
ATOM   2081  HB2 ASP A 147      56.181  79.772  42.784  1.00  0.00           H
ATOM   2082  HB3 ASP A 147      57.765  79.409  42.120  1.00  0.00           H
ATOM   2083  N   CYS A 148      54.784  78.889  40.358  1.00  0.00           N
ATOM   2084  CA  CYS A 148      54.077  77.765  39.726  1.00  0.00           C
ATOM   2085  C   CYS A 148      52.589  78.016  39.587  1.00  0.00           C
ATOM   2086  O   CYS A 148      52.103  78.889  40.241  1.00  0.00           O
ATOM   2087  CB  CYS A 148      54.459  76.501  40.490  1.00  0.00           C
ATOM   2088  SG  CYS A 148      54.228  76.516  42.242  1.00  0.00           S
ATOM   2089  H   CYS A 148      54.326  79.360  41.125  1.00  0.00           H
ATOM   2090  HA  CYS A 148      54.443  77.743  38.700  1.00  0.00           H
ATOM   2091  HB2 CYS A 148      53.977  75.638  40.031  1.00  0.00           H
ATOM   2092  HB3 CYS A 148      55.530  76.344  40.360  1.00  0.00           H
ATOM   2093  HG  CYS A 148      55.491  76.343  42.643  1.00  0.00           H
ATOM   2094  N   ALA A 149      51.844  77.339  38.713  1.00  0.00           N
ATOM   2095  CA  ALA A 149      50.389  77.391  38.643  1.00  0.00           C
ATOM   2096  C   ALA A 149      49.921  76.026  38.007  1.00  0.00           C
ATOM   2097  O   ALA A 149      50.673  75.256  37.457  1.00  0.00           O
ATOM   2098  CB  ALA A 149      50.053  78.536  37.801  1.00  0.00           C
ATOM   2099  H   ALA A 149      52.315  76.670  38.121  1.00  0.00           H
ATOM   2100  HA  ALA A 149      50.008  77.507  39.658  1.00  0.00           H
ATOM   2101  HB1 ALA A 149      50.472  78.364  36.810  1.00  0.00           H
ATOM   2102  HB2 ALA A 149      49.005  78.834  37.821  1.00  0.00           H
ATOM   2103  HB3 ALA A 149      50.683  79.350  38.161  1.00  0.00           H
ATOM   2104  N   TRP A 150      48.610  75.797  38.057  1.00 -0.03           N
ATOM   2105  CA  TRP A 150      47.843  74.680  37.503  1.00 -0.03           C
ATOM   2106  C   TRP A 150      46.335  74.928  37.199  1.00 -0.03           C
ATOM   2107  O   TRP A 150      45.692  75.715  37.874  1.00 -0.03           O
ATOM   2108  CB  TRP A 150      48.055  73.502  38.413  1.00 -0.03           C
ATOM   2109  CG  TRP A 150      47.756  73.597  39.877  1.00 -0.03           C
ATOM   2110  CD1 TRP A 150      47.184  74.632  40.549  1.00 -0.03           C
ATOM   2111  CD2 TRP A 150      47.973  72.533  40.862  1.00 -0.03           C
ATOM   2112  CE2 TRP A 150      47.407  72.944  42.088  1.00 -0.03           C
ATOM   2113  CE3 TRP A 150      48.543  71.263  40.885  1.00 -0.03           C
ATOM   2114  NE1 TRP A 150      46.924  74.224  41.867  1.00 -0.03           N
ATOM   2115  CZ2 TRP A 150      47.321  72.155  43.221  1.00 -0.03           C
ATOM   2116  CZ3 TRP A 150      48.571  70.515  42.044  1.00 -0.03           C
ATOM   2117  CH2 TRP A 150      47.863  70.880  43.191  1.00 -0.03           C
ATOM   2118  H   TRP A 150      48.110  76.368  38.723  1.00 -0.03           H
ATOM   2119  HA  TRP A 150      48.307  74.557  36.524  1.00 -0.03           H
ATOM   2120  HB2 TRP A 150      47.501  72.700  37.926  1.00 -0.03           H
ATOM   2121  HB3 TRP A 150      49.100  73.251  38.231  1.00 -0.03           H
ATOM   2122  HD1 TRP A 150      46.785  75.576  40.207  1.00 -0.03           H
ATOM   2123  HE1 TRP A 150      46.414  74.724  42.580  1.00 -0.03           H
ATOM   2124  HE3 TRP A 150      48.958  70.841  39.981  1.00 -0.03           H
ATOM   2125  HZ2 TRP A 150      46.702  72.479  44.044  1.00 -0.03           H
ATOM   2126  HZ3 TRP A 150      48.958  69.511  41.949  1.00 -0.03           H
ATOM   2127  HH2 TRP A 150      47.667  70.204  44.010  1.00 -0.03           H
ATOM   2128  N   ALA A 151      45.815  74.227  36.209  1.00 -0.08           N
ATOM   2129  CA  ALA A 151      44.494  74.377  35.715  1.00 -0.08           C
ATOM   2130  C   ALA A 151      43.962  72.954  35.479  1.00 -0.08           C
ATOM   2131  O   ALA A 151      44.338  72.209  34.512  1.00 -0.08           O
ATOM   2132  CB  ALA A 151      44.623  75.211  34.423  1.00 -0.08           C
ATOM   2133  H   ALA A 151      46.469  73.724  35.627  1.00 -0.08           H
ATOM   2134  HA  ALA A 151      43.899  74.886  36.473  1.00 -0.08           H
ATOM   2135  HB1 ALA A 151      45.157  76.116  34.714  1.00 -0.08           H
ATOM   2136  HB2 ALA A 151      45.177  74.590  33.719  1.00 -0.08           H
ATOM   2137  HB3 ALA A 151      43.592  75.434  34.147  1.00 -0.08           H
ATOM   2138  N   ILE A 152      43.156  72.505  36.426  1.00 -0.23           N
ATOM   2139  CA  ILE A 152      42.725  71.181  36.683  1.00 -0.23           C
ATOM   2140  C   ILE A 152      41.240  71.115  36.108  1.00 -0.23           C
ATOM   2141  O   ILE A 152      40.335  71.662  36.743  1.00 -0.23           O
ATOM   2142  CB  ILE A 152      42.755  70.871  38.182  1.00 -0.23           C
ATOM   2143  CG1 ILE A 152      44.299  70.981  38.501  1.00 -0.23           C
ATOM   2144  CG2 ILE A 152      42.266  69.472  38.553  1.00 -0.23           C
ATOM   2145  CD1 ILE A 152      44.523  71.234  39.882  1.00 -0.23           C
ATOM   2146  H   ILE A 152      42.847  73.145  37.143  1.00 -0.23           H
ATOM   2147  HA  ILE A 152      43.442  70.532  36.181  1.00 -0.23           H
ATOM   2148  HB  ILE A 152      42.176  71.581  38.772  1.00 -0.23           H
ATOM   2149 HG12 ILE A 152      44.825  70.060  38.248  1.00 -0.23           H
ATOM   2150 HG13 ILE A 152      44.715  71.897  38.082  1.00 -0.23           H
ATOM   2151 HG21 ILE A 152      42.452  69.221  39.597  1.00 -0.23           H
ATOM   2152 HG22 ILE A 152      41.226  69.252  38.312  1.00 -0.23           H
ATOM   2153 HG23 ILE A 152      42.838  68.746  37.975  1.00 -0.23           H
ATOM   2154 HD11 ILE A 152      44.128  70.412  40.479  1.00 -0.23           H
ATOM   2155 HD12 ILE A 152      45.601  71.318  40.019  1.00 -0.23           H
ATOM   2156 HD13 ILE A 152      43.924  72.115  40.109  1.00 -0.23           H
ATOM   2157  N   GLU A 153      41.035  70.555  34.919  1.00  0.70           N
ATOM   2158  CA  GLU A 153      39.792  70.418  34.230  1.00  0.70           C
ATOM   2159  C   GLU A 153      39.218  71.776  33.807  1.00  0.70           C
ATOM   2160  O   GLU A 153      38.409  71.863  32.913  1.00  0.70           O
ATOM   2161  CB  GLU A 153      38.868  69.388  34.808  1.00  0.70           C
ATOM   2162  CG  GLU A 153      39.269  67.909  34.731  1.00  0.70           C
ATOM   2163  CD  GLU A 153      39.756  67.276  36.093  1.00  0.70           C
ATOM   2164  OE1 GLU A 153      39.040  66.698  36.972  1.00  0.70           O
ATOM   2165  OE2 GLU A 153      41.008  67.292  36.307  1.00  0.70           O
ATOM   2166  H   GLU A 153      41.854  70.284  34.395  1.00  0.70           H
ATOM   2167  HA  GLU A 153      40.026  70.018  33.243  1.00  0.70           H
ATOM   2168  HB2 GLU A 153      38.586  69.622  35.835  1.00  0.70           H
ATOM   2169  HB3 GLU A 153      37.984  69.326  34.175  1.00  0.70           H
ATOM   2170  HG2 GLU A 153      38.472  67.366  34.223  1.00  0.70           H
ATOM   2171  HG3 GLU A 153      40.101  67.763  34.042  1.00  0.70           H
ATOM   2172  N   SER A 154      39.618  72.886  34.468  1.00 -0.22           N
ATOM   2173  CA  SER A 154      39.052  74.180  34.375  1.00 -0.22           C
ATOM   2174  C   SER A 154      39.294  74.881  32.981  1.00 -0.22           C
ATOM   2175  O   SER A 154      38.423  75.767  32.660  1.00 -0.22           O
ATOM   2176  CB  SER A 154      39.602  75.010  35.505  1.00 -0.22           C
ATOM   2177  OG  SER A 154      41.028  75.062  35.312  1.00 -0.22           O
ATOM   2178  H   SER A 154      40.182  72.759  35.296  1.00 -0.22           H
ATOM   2179  HA  SER A 154      37.981  74.098  34.561  1.00 -0.22           H
ATOM   2180  HB2 SER A 154      39.164  76.006  35.428  1.00 -0.22           H
ATOM   2181  HB3 SER A 154      39.289  74.529  36.431  1.00 -0.22           H
ATOM   2182  HG  SER A 154      41.358  75.281  36.187  1.00 -0.22           H
ATOM   2183  N   LEU A 155      40.262  74.522  32.152  1.00 -0.13           N
ATOM   2184  CA  LEU A 155      40.342  75.028  30.791  1.00 -0.13           C
ATOM   2185  C   LEU A 155      39.152  74.639  29.890  1.00 -0.13           C
ATOM   2186  O   LEU A 155      38.860  75.427  28.976  1.00 -0.13           O
ATOM   2187  CB  LEU A 155      41.652  74.606  30.041  1.00 -0.13           C
ATOM   2188  CG  LEU A 155      42.891  75.107  30.698  1.00 -0.13           C
ATOM   2189  CD1 LEU A 155      44.033  74.790  29.755  1.00 -0.13           C
ATOM   2190  CD2 LEU A 155      42.983  76.575  31.070  1.00 -0.13           C
ATOM   2191  H   LEU A 155      40.899  73.784  32.418  1.00 -0.13           H
ATOM   2192  HA  LEU A 155      40.357  76.117  30.832  1.00 -0.13           H
ATOM   2193  HB2 LEU A 155      41.540  73.537  29.860  1.00 -0.13           H
ATOM   2194  HB3 LEU A 155      41.583  74.940  29.006  1.00 -0.13           H
ATOM   2195  HG  LEU A 155      43.105  74.551  31.611  1.00 -0.13           H
ATOM   2196 HD11 LEU A 155      44.062  75.552  28.976  1.00 -0.13           H
ATOM   2197 HD12 LEU A 155      44.993  74.824  30.272  1.00 -0.13           H
ATOM   2198 HD13 LEU A 155      43.998  73.767  29.380  1.00 -0.13           H
ATOM   2199 HD21 LEU A 155      42.303  76.846  31.878  1.00 -0.13           H
ATOM   2200 HD22 LEU A 155      44.026  76.757  31.326  1.00 -0.13           H
ATOM   2201 HD23 LEU A 155      42.739  77.285  30.280  1.00 -0.13           H
ATOM   2202  N   CYS A 156      38.380  73.576  30.223  1.00 -0.90           N
ATOM   2203  CA  CYS A 156      37.144  73.280  29.541  1.00 -0.90           C
ATOM   2204  C   CYS A 156      36.004  74.310  29.577  1.00 -0.90           C
ATOM   2205  O   CYS A 156      35.103  74.254  28.772  1.00 -0.90           O
ATOM   2206  CB  CYS A 156      36.659  71.965  30.103  1.00 -0.90           C
ATOM   2207  SG  CYS A 156      35.723  72.177  31.625  1.00 -0.90           S
ATOM   2208  H   CYS A 156      38.657  73.032  31.028  1.00 -0.90           H
ATOM   2209  HA  CYS A 156      37.356  73.177  28.477  1.00 -0.90           H
ATOM   2210  HB2 CYS A 156      36.069  71.469  29.333  1.00 -0.90           H
ATOM   2211  HB3 CYS A 156      37.500  71.301  30.302  1.00 -0.90           H
ATOM   2212  HG  CYS A 156      36.786  71.720  32.294  1.00 -0.90           H
ATOM   2213  N   HID A 157      36.054  75.297  30.514  1.00  0.01           N
ATOM   2214  CA  HID A 157      34.997  76.407  30.632  1.00  0.01           C
ATOM   2215  C   HID A 157      35.456  77.649  29.770  1.00  0.01           C
ATOM   2216  O   HID A 157      34.654  78.430  29.187  1.00  0.01           O
ATOM   2217  CB  HID A 157      34.736  76.515  32.149  1.00  0.01           C
ATOM   2218  CG  HID A 157      34.352  75.283  32.897  1.00  0.01           C
ATOM   2219  CD2 HID A 157      35.046  74.838  33.996  1.00  0.01           C
ATOM   2220  ND1 HID A 157      33.264  74.512  32.625  1.00  0.01           N
ATOM   2221  CE1 HID A 157      33.178  73.665  33.681  1.00  0.01           C
ATOM   2222  NE2 HID A 157      34.249  73.784  34.542  1.00  0.01           N
ATOM   2223  H   HID A 157      36.796  75.286  31.200  1.00  0.01           H
ATOM   2224  HA  HID A 157      34.085  75.982  30.212  1.00  0.01           H
ATOM   2225  HB2 HID A 157      35.684  76.822  32.591  1.00  0.01           H
ATOM   2226  HB3 HID A 157      34.028  77.312  32.371  1.00  0.01           H
ATOM   2227  HD1 HID A 157      32.863  74.368  31.710  1.00  0.01           H
ATOM   2228  HD2 HID A 157      35.898  75.394  34.359  1.00  0.01           H
ATOM   2229  HE1 HID A 157      32.357  72.996  33.888  1.00  0.01           H
ATOM   2230  N   MET A 158      36.742  77.888  29.792  1.00 -0.01           N
ATOM   2231  CA  MET A 158      37.331  79.099  29.308  1.00 -0.01           C
ATOM   2232  C   MET A 158      37.505  79.130  27.743  1.00 -0.01           C
ATOM   2233  O   MET A 158      37.494  78.111  27.023  1.00 -0.01           O
ATOM   2234  CB  MET A 158      38.719  79.235  29.931  1.00 -0.01           C
ATOM   2235  CG  MET A 158      38.417  79.246  31.457  1.00 -0.01           C
ATOM   2236  SD  MET A 158      39.930  79.699  32.392  1.00 -0.01           S
ATOM   2237  CE  MET A 158      39.714  78.551  33.765  1.00 -0.01           C
ATOM   2238  H   MET A 158      37.426  77.165  29.960  1.00 -0.01           H
ATOM   2239  HA  MET A 158      36.725  79.937  29.655  1.00 -0.01           H
ATOM   2240  HB2 MET A 158      39.435  78.471  29.626  1.00 -0.01           H
ATOM   2241  HB3 MET A 158      39.133  80.167  29.546  1.00 -0.01           H
ATOM   2242  HG2 MET A 158      37.611  79.935  31.709  1.00 -0.01           H
ATOM   2243  HG3 MET A 158      38.119  78.257  31.804  1.00 -0.01           H
ATOM   2244  HE1 MET A 158      39.882  77.507  33.500  1.00 -0.01           H
ATOM   2245  HE2 MET A 158      40.321  78.917  34.593  1.00 -0.01           H
ATOM   2246  HE3 MET A 158      38.676  78.522  34.095  1.00 -0.01           H
ATOM   2247  N   ASP A 159      37.741  80.332  27.204  1.00  0.00           N
ATOM   2248  CA  ASP A 159      38.501  80.484  25.955  1.00  0.00           C
ATOM   2249  C   ASP A 159      40.029  80.257  26.215  1.00  0.00           C
ATOM   2250  O   ASP A 159      40.798  81.131  26.671  1.00  0.00           O
ATOM   2251  CB  ASP A 159      38.154  81.851  25.405  1.00  0.00           C
ATOM   2252  CG  ASP A 159      38.648  81.977  23.928  1.00  0.00           C
ATOM   2253  OD1 ASP A 159      38.550  83.172  23.444  1.00  0.00           O
ATOM   2254  OD2 ASP A 159      39.223  81.020  23.346  1.00  0.00           O
ATOM   2255  H   ASP A 159      37.710  81.063  27.900  1.00  0.00           H
ATOM   2256  HA  ASP A 159      38.264  79.732  25.202  1.00  0.00           H
ATOM   2257  HB2 ASP A 159      37.069  81.941  25.358  1.00  0.00           H
ATOM   2258  HB3 ASP A 159      38.599  82.639  26.013  1.00  0.00           H
ATOM   2259  N   ARG A 160      40.429  79.009  25.944  1.00  0.01           N
ATOM   2260  CA  ARG A 160      41.790  78.457  26.100  1.00  0.01           C
ATOM   2261  C   ARG A 160      42.915  79.441  25.867  1.00  0.01           C
ATOM   2262  O   ARG A 160      43.762  79.686  26.791  1.00  0.01           O
ATOM   2263  CB  ARG A 160      42.056  77.278  25.109  1.00  0.01           C
ATOM   2264  CG  ARG A 160      41.368  76.006  25.661  1.00  0.01           C
ATOM   2265  CD  ARG A 160      39.765  75.872  25.625  1.00  0.01           C
ATOM   2266  NE  ARG A 160      39.361  74.498  26.003  1.00  0.01           N
ATOM   2267  CZ  ARG A 160      38.257  73.789  25.815  1.00  0.01           C
ATOM   2268  NH1 ARG A 160      37.271  74.359  25.293  1.00  0.01           N
ATOM   2269  NH2 ARG A 160      38.189  72.536  26.151  1.00  0.01           N
ATOM   2270  H   ARG A 160      39.734  78.380  25.569  1.00  0.01           H
ATOM   2271  HA  ARG A 160      41.992  78.180  27.135  1.00  0.01           H
ATOM   2272  HB2 ARG A 160      41.754  77.543  24.095  1.00  0.01           H
ATOM   2273  HB3 ARG A 160      43.128  77.084  25.127  1.00  0.01           H
ATOM   2274  HG2 ARG A 160      41.806  75.199  25.074  1.00  0.01           H
ATOM   2275  HG3 ARG A 160      41.688  75.888  26.696  1.00  0.01           H
ATOM   2276  HD2 ARG A 160      39.285  76.541  26.340  1.00  0.01           H
ATOM   2277  HD3 ARG A 160      39.343  76.156  24.661  1.00  0.01           H
ATOM   2278  HE  ARG A 160      40.062  74.026  26.555  1.00  0.01           H
ATOM   2279 HH11 ARG A 160      37.282  75.332  25.024  1.00  0.01           H
ATOM   2280 HH12 ARG A 160      36.436  73.806  25.161  1.00  0.01           H
ATOM   2281 HH21 ARG A 160      38.958  72.104  26.643  1.00  0.01           H
ATOM   2282 HH22 ARG A 160      37.311  72.074  25.960  1.00  0.01           H
ATOM   2283  N   ALA A 161      42.895  80.106  24.667  1.00  0.00           N
ATOM   2284  CA  ALA A 161      43.930  81.061  24.254  1.00  0.00           C
ATOM   2285  C   ALA A 161      44.053  82.272  25.244  1.00  0.00           C
ATOM   2286  O   ALA A 161      45.172  82.698  25.513  1.00  0.00           O
ATOM   2287  CB  ALA A 161      43.612  81.556  22.869  1.00  0.00           C
ATOM   2288  H   ALA A 161      42.164  79.885  24.005  1.00  0.00           H
ATOM   2289  HA  ALA A 161      44.923  80.616  24.189  1.00  0.00           H
ATOM   2290  HB1 ALA A 161      43.585  80.753  22.133  1.00  0.00           H
ATOM   2291  HB2 ALA A 161      42.715  82.176  22.871  1.00  0.00           H
ATOM   2292  HB3 ALA A 161      44.374  82.323  22.721  1.00  0.00           H
ATOM   2293  N   LYS A 162      42.945  82.754  25.765  1.00  0.01           N
ATOM   2294  CA  LYS A 162      42.812  83.912  26.661  1.00  0.01           C
ATOM   2295  C   LYS A 162      43.367  83.537  28.052  1.00  0.01           C
ATOM   2296  O   LYS A 162      44.024  84.394  28.636  1.00  0.01           O
ATOM   2297  CB  LYS A 162      41.452  84.536  26.699  1.00  0.01           C
ATOM   2298  CG  LYS A 162      41.171  85.294  25.443  1.00  0.01           C
ATOM   2299  CD  LYS A 162      39.819  86.023  25.375  1.00  0.01           C
ATOM   2300  CE  LYS A 162      39.522  86.301  23.924  1.00  0.01           C
ATOM   2301  NZ  LYS A 162      38.299  87.161  23.750  1.00  0.01           N
ATOM   2302  H   LYS A 162      42.069  82.387  25.422  1.00  0.01           H
ATOM   2303  HA  LYS A 162      43.561  84.635  26.337  1.00  0.01           H
ATOM   2304  HB2 LYS A 162      40.683  83.765  26.739  1.00  0.01           H
ATOM   2305  HB3 LYS A 162      41.367  85.186  27.570  1.00  0.01           H
ATOM   2306  HG2 LYS A 162      41.912  86.076  25.277  1.00  0.01           H
ATOM   2307  HG3 LYS A 162      41.175  84.591  24.610  1.00  0.01           H
ATOM   2308  HD2 LYS A 162      39.116  85.388  25.914  1.00  0.01           H
ATOM   2309  HD3 LYS A 162      39.781  87.001  25.856  1.00  0.01           H
ATOM   2310  HE2 LYS A 162      40.403  86.725  23.442  1.00  0.01           H
ATOM   2311  HE3 LYS A 162      39.408  85.358  23.389  1.00  0.01           H
ATOM   2312  HZ1 LYS A 162      37.457  86.648  23.969  1.00  0.01           H
ATOM   2313  HZ2 LYS A 162      38.390  87.952  24.371  1.00  0.01           H
ATOM   2314  HZ3 LYS A 162      38.374  87.579  22.834  1.00  0.01           H
ATOM   2315  N   ALA A 163      43.068  82.282  28.461  1.00  0.01           N
ATOM   2316  CA  ALA A 163      43.500  81.652  29.728  1.00  0.01           C
ATOM   2317  C   ALA A 163      44.981  81.350  29.921  1.00  0.01           C
ATOM   2318  O   ALA A 163      45.601  81.996  30.746  1.00  0.01           O
ATOM   2319  CB  ALA A 163      42.621  80.407  29.885  1.00  0.01           C
ATOM   2320  H   ALA A 163      42.362  81.790  27.932  1.00  0.01           H
ATOM   2321  HA  ALA A 163      43.182  82.371  30.482  1.00  0.01           H
ATOM   2322  HB1 ALA A 163      41.579  80.688  29.730  1.00  0.01           H
ATOM   2323  HB2 ALA A 163      42.996  79.766  29.088  1.00  0.01           H
ATOM   2324  HB3 ALA A 163      42.700  79.821  30.801  1.00  0.01           H
ATOM   2325  N   LEU A 164      45.590  80.494  29.125  1.00  0.00           N
ATOM   2326  CA  LEU A 164      47.034  80.352  28.931  1.00  0.00           C
ATOM   2327  C   LEU A 164      47.745  81.655  28.689  1.00  0.00           C
ATOM   2328  O   LEU A 164      48.888  81.783  29.200  1.00  0.00           O
ATOM   2329  CB  LEU A 164      47.278  79.452  27.680  1.00  0.00           C
ATOM   2330  CG  LEU A 164      46.705  78.019  27.835  1.00  0.00           C
ATOM   2331  CD1 LEU A 164      46.787  77.280  26.488  1.00  0.00           C
ATOM   2332  CD2 LEU A 164      47.335  77.089  28.898  1.00  0.00           C
ATOM   2333  H   LEU A 164      45.077  79.904  28.486  1.00  0.00           H
ATOM   2334  HA  LEU A 164      47.491  79.754  29.719  1.00  0.00           H
ATOM   2335  HB2 LEU A 164      46.915  79.989  26.804  1.00  0.00           H
ATOM   2336  HB3 LEU A 164      48.367  79.430  27.624  1.00  0.00           H
ATOM   2337  HG  LEU A 164      45.649  78.114  28.088  1.00  0.00           H
ATOM   2338 HD11 LEU A 164      46.042  77.638  25.778  1.00  0.00           H
ATOM   2339 HD12 LEU A 164      47.758  77.386  26.004  1.00  0.00           H
ATOM   2340 HD13 LEU A 164      46.570  76.215  26.573  1.00  0.00           H
ATOM   2341 HD21 LEU A 164      47.154  77.463  29.906  1.00  0.00           H
ATOM   2342 HD22 LEU A 164      46.848  76.120  28.793  1.00  0.00           H
ATOM   2343 HD23 LEU A 164      48.354  76.778  28.670  1.00  0.00           H
ATOM   2344  N   GLY A 165      47.028  82.651  28.149  1.00  0.00           N
ATOM   2345  CA  GLY A 165      47.518  84.013  27.743  1.00  0.00           C
ATOM   2346  C   GLY A 165      47.675  84.876  29.005  1.00  0.00           C
ATOM   2347  O   GLY A 165      48.758  85.361  29.324  1.00  0.00           O
ATOM   2348  H   GLY A 165      46.069  82.437  27.920  1.00  0.00           H
ATOM   2349  HA2 GLY A 165      48.529  83.950  27.340  1.00  0.00           H
ATOM   2350  HA3 GLY A 165      46.779  84.480  27.092  1.00  0.00           H
ATOM   2351  N   GLU A 166      46.666  84.842  29.874  1.00  0.00           N
ATOM   2352  CA  GLU A 166      46.726  85.486  31.154  1.00  0.00           C
ATOM   2353  C   GLU A 166      47.512  84.643  32.222  1.00  0.00           C
ATOM   2354  O   GLU A 166      48.231  85.248  33.024  1.00  0.00           O
ATOM   2355  CB  GLU A 166      45.312  85.642  31.628  1.00  0.00           C
ATOM   2356  CG  GLU A 166      45.036  86.735  32.553  1.00  0.00           C
ATOM   2357  CD  GLU A 166      44.985  88.090  31.881  1.00  0.00           C
ATOM   2358  OE1 GLU A 166      45.147  88.286  30.668  1.00  0.00           O
ATOM   2359  OE2 GLU A 166      44.856  89.092  32.641  1.00  0.00           O
ATOM   2360  H   GLU A 166      45.784  84.428  29.609  1.00  0.00           H
ATOM   2361  HA  GLU A 166      47.252  86.440  31.120  1.00  0.00           H
ATOM   2362  HB2 GLU A 166      44.733  85.906  30.743  1.00  0.00           H
ATOM   2363  HB3 GLU A 166      44.915  84.667  31.909  1.00  0.00           H
ATOM   2364  HG2 GLU A 166      44.043  86.541  32.959  1.00  0.00           H
ATOM   2365  HG3 GLU A 166      45.687  86.670  33.425  1.00  0.00           H
ATOM   2366  N   ALA A 167      47.524  83.326  32.156  1.00  0.00           N
ATOM   2367  CA  ALA A 167      48.429  82.544  32.952  1.00  0.00           C
ATOM   2368  C   ALA A 167      49.908  82.925  32.636  1.00  0.00           C
ATOM   2369  O   ALA A 167      50.686  83.073  33.623  1.00  0.00           O
ATOM   2370  CB  ALA A 167      48.250  81.083  32.714  1.00  0.00           C
ATOM   2371  H   ALA A 167      46.938  82.899  31.453  1.00  0.00           H
ATOM   2372  HA  ALA A 167      48.179  82.745  33.994  1.00  0.00           H
ATOM   2373  HB1 ALA A 167      48.476  80.762  31.698  1.00  0.00           H
ATOM   2374  HB2 ALA A 167      48.967  80.500  33.293  1.00  0.00           H
ATOM   2375  HB3 ALA A 167      47.238  80.782  32.987  1.00  0.00           H
ATOM   2376  N   TRP A 168      50.250  83.092  31.335  1.00  0.00           N
ATOM   2377  CA  TRP A 168      51.553  83.590  30.960  1.00  0.00           C
ATOM   2378  C   TRP A 168      51.961  84.960  31.545  1.00  0.00           C
ATOM   2379  O   TRP A 168      53.132  85.141  31.790  1.00  0.00           O
ATOM   2380  CB  TRP A 168      51.631  83.631  29.409  1.00  0.00           C
ATOM   2381  CG  TRP A 168      53.041  83.569  28.982  1.00  0.00           C
ATOM   2382  CD1 TRP A 168      53.630  82.344  28.705  1.00  0.00           C
ATOM   2383  CD2 TRP A 168      54.058  84.611  28.875  1.00  0.00           C
ATOM   2384  CE2 TRP A 168      55.240  83.919  28.362  1.00  0.00           C
ATOM   2385  CE3 TRP A 168      54.084  86.004  28.945  1.00  0.00           C
ATOM   2386  NE1 TRP A 168      54.905  82.605  28.244  1.00  0.00           N
ATOM   2387  CZ2 TRP A 168      56.458  84.619  28.101  1.00  0.00           C
ATOM   2388  CZ3 TRP A 168      55.272  86.668  28.526  1.00  0.00           C
ATOM   2389  CH2 TRP A 168      56.438  86.000  28.083  1.00  0.00           C
ATOM   2390  H   TRP A 168      49.524  83.008  30.638  1.00  0.00           H
ATOM   2391  HA  TRP A 168      52.318  82.921  31.354  1.00  0.00           H
ATOM   2392  HB2 TRP A 168      51.129  82.768  28.973  1.00  0.00           H
ATOM   2393  HB3 TRP A 168      51.211  84.500  28.902  1.00  0.00           H
ATOM   2394  HD1 TRP A 168      53.071  81.420  28.727  1.00  0.00           H
ATOM   2395  HE1 TRP A 168      55.375  81.897  27.697  1.00  0.00           H
ATOM   2396  HE3 TRP A 168      53.261  86.615  29.286  1.00  0.00           H
ATOM   2397  HZ2 TRP A 168      57.364  84.064  27.907  1.00  0.00           H
ATOM   2398  HZ3 TRP A 168      55.341  87.719  28.766  1.00  0.00           H
ATOM   2399  HH2 TRP A 168      57.327  86.583  27.897  1.00  0.00           H
ATOM   2400  N   ARG A 169      51.008  85.928  31.724  1.00  0.00           N
ATOM   2401  CA  ARG A 169      51.141  87.294  32.238  1.00  0.00           C
ATOM   2402  C   ARG A 169      51.419  87.328  33.647  1.00  0.00           C
ATOM   2403  O   ARG A 169      52.473  87.996  33.933  1.00  0.00           O
ATOM   2404  CB  ARG A 169      49.870  88.169  31.985  1.00  0.00           C
ATOM   2405  CG  ARG A 169      50.056  89.635  32.319  1.00  0.00           C
ATOM   2406  CD  ARG A 169      48.863  90.549  32.076  1.00  0.00           C
ATOM   2407  NE  ARG A 169      47.698  90.294  32.843  1.00  0.00           N
ATOM   2408  CZ  ARG A 169      47.569  90.278  34.188  1.00  0.00           C
ATOM   2409  NH1 ARG A 169      48.481  90.727  35.026  1.00  0.00           N
ATOM   2410  NH2 ARG A 169      46.432  89.854  34.706  1.00  0.00           N
ATOM   2411  H   ARG A 169      50.044  85.694  31.533  1.00  0.00           H
ATOM   2412  HA  ARG A 169      51.983  87.732  31.701  1.00  0.00           H
ATOM   2413  HB2 ARG A 169      49.468  88.148  30.972  1.00  0.00           H
ATOM   2414  HB3 ARG A 169      48.977  87.812  32.499  1.00  0.00           H
ATOM   2415  HG2 ARG A 169      50.220  89.591  33.395  1.00  0.00           H
ATOM   2416  HG3 ARG A 169      50.911  90.005  31.753  1.00  0.00           H
ATOM   2417  HD2 ARG A 169      49.227  91.568  32.203  1.00  0.00           H
ATOM   2418  HD3 ARG A 169      48.705  90.467  31.000  1.00  0.00           H
ATOM   2419  HE  ARG A 169      46.842  90.095  32.346  1.00  0.00           H
ATOM   2420 HH11 ARG A 169      49.328  91.136  34.658  1.00  0.00           H
ATOM   2421 HH12 ARG A 169      48.336  90.632  36.021  1.00  0.00           H
ATOM   2422 HH21 ARG A 169      45.760  89.613  33.991  1.00  0.00           H
ATOM   2423 HH22 ARG A 169      46.278  89.982  35.696  1.00  0.00           H
ATOM   2424  N   VAL A 170      50.776  86.550  34.531  1.00  0.00           N
ATOM   2425  CA  VAL A 170      51.025  86.492  35.970  1.00  0.00           C
ATOM   2426  C   VAL A 170      52.198  85.604  36.431  1.00  0.00           C
ATOM   2427  O   VAL A 170      52.677  85.749  37.519  1.00  0.00           O
ATOM   2428  CB  VAL A 170      49.740  86.062  36.743  1.00  0.00           C
ATOM   2429  CG1 VAL A 170      48.514  86.990  36.493  1.00  0.00           C
ATOM   2430  CG2 VAL A 170      49.421  84.581  36.504  1.00  0.00           C
ATOM   2431  H   VAL A 170      49.958  86.135  34.109  1.00  0.00           H
ATOM   2432  HA  VAL A 170      51.259  87.472  36.387  1.00  0.00           H
ATOM   2433  HB  VAL A 170      49.973  86.237  37.794  1.00  0.00           H
ATOM   2434 HG11 VAL A 170      47.860  86.841  37.353  1.00  0.00           H
ATOM   2435 HG12 VAL A 170      48.907  88.003  36.401  1.00  0.00           H
ATOM   2436 HG13 VAL A 170      48.139  86.708  35.510  1.00  0.00           H
ATOM   2437 HG21 VAL A 170      48.965  84.478  35.520  1.00  0.00           H
ATOM   2438 HG22 VAL A 170      50.308  83.963  36.648  1.00  0.00           H
ATOM   2439 HG23 VAL A 170      48.628  84.325  37.207  1.00  0.00           H
ATOM   2440  N   LEU A 171      52.677  84.508  35.767  1.00  0.00           N
ATOM   2441  CA  LEU A 171      53.840  83.816  36.252  1.00  0.00           C
ATOM   2442  C   LEU A 171      55.105  84.639  36.018  1.00  0.00           C
ATOM   2443  O   LEU A 171      55.265  85.410  35.092  1.00  0.00           O
ATOM   2444  CB  LEU A 171      54.022  82.490  35.511  1.00  0.00           C
ATOM   2445  CG  LEU A 171      53.044  81.399  35.815  1.00  0.00           C
ATOM   2446  CD1 LEU A 171      53.101  80.371  34.715  1.00  0.00           C
ATOM   2447  CD2 LEU A 171      53.432  80.562  37.087  1.00  0.00           C
ATOM   2448  H   LEU A 171      52.311  84.371  34.836  1.00  0.00           H
ATOM   2449  HA  LEU A 171      53.625  83.615  37.301  1.00  0.00           H
ATOM   2450  HB2 LEU A 171      53.910  82.741  34.456  1.00  0.00           H
ATOM   2451  HB3 LEU A 171      55.009  82.164  35.839  1.00  0.00           H
ATOM   2452  HG  LEU A 171      52.050  81.845  35.858  1.00  0.00           H
ATOM   2453 HD11 LEU A 171      54.141  80.069  34.590  1.00  0.00           H
ATOM   2454 HD12 LEU A 171      52.444  79.531  34.940  1.00  0.00           H
ATOM   2455 HD13 LEU A 171      52.806  80.844  33.778  1.00  0.00           H
ATOM   2456 HD21 LEU A 171      53.017  80.921  38.029  1.00  0.00           H
ATOM   2457 HD22 LEU A 171      53.016  79.564  36.944  1.00  0.00           H
ATOM   2458 HD23 LEU A 171      54.518  80.540  37.176  1.00  0.00           H
ATOM   2459  N   LYS A 172      56.114  84.286  36.859  1.00  0.00           N
ATOM   2460  CA  LYS A 172      57.466  84.668  36.661  1.00  0.00           C
ATOM   2461  C   LYS A 172      58.074  83.996  35.406  1.00  0.00           C
ATOM   2462  O   LYS A 172      57.625  82.976  34.933  1.00  0.00           O
ATOM   2463  CB  LYS A 172      58.307  84.367  37.892  1.00  0.00           C
ATOM   2464  CG  LYS A 172      57.745  85.169  39.070  1.00  0.00           C
ATOM   2465  CD  LYS A 172      58.195  84.407  40.352  1.00  0.00           C
ATOM   2466  CE  LYS A 172      57.731  85.027  41.640  1.00  0.00           C
ATOM   2467  NZ  LYS A 172      58.369  84.422  42.777  1.00  0.00           N
ATOM   2468  H   LYS A 172      55.904  83.675  37.635  1.00  0.00           H
ATOM   2469  HA  LYS A 172      57.472  85.737  36.450  1.00  0.00           H
ATOM   2470  HB2 LYS A 172      58.276  83.317  38.182  1.00  0.00           H
ATOM   2471  HB3 LYS A 172      59.293  84.817  37.769  1.00  0.00           H
ATOM   2472  HG2 LYS A 172      58.271  86.123  39.028  1.00  0.00           H
ATOM   2473  HG3 LYS A 172      56.661  85.274  39.021  1.00  0.00           H
ATOM   2474  HD2 LYS A 172      57.748  83.415  40.279  1.00  0.00           H
ATOM   2475  HD3 LYS A 172      59.270  84.247  40.258  1.00  0.00           H
ATOM   2476  HE2 LYS A 172      58.014  86.079  41.615  1.00  0.00           H
ATOM   2477  HE3 LYS A 172      56.643  84.980  41.685  1.00  0.00           H
ATOM   2478  HZ1 LYS A 172      59.344  84.158  42.783  1.00  0.00           H
ATOM   2479  HZ2 LYS A 172      58.129  85.053  43.528  1.00  0.00           H
ATOM   2480  HZ3 LYS A 172      57.960  83.517  42.962  1.00  0.00           H
ATOM   2481  N   PRO A 173      59.140  84.525  34.807  1.00  0.00           N
ATOM   2482  CA  PRO A 173      60.062  83.791  33.952  1.00  0.00           C
ATOM   2483  C   PRO A 173      60.564  82.417  34.519  1.00  0.00           C
ATOM   2484  O   PRO A 173      60.865  82.370  35.727  1.00  0.00           O
ATOM   2485  CB  PRO A 173      61.227  84.760  33.606  1.00  0.00           C
ATOM   2486  CG  PRO A 173      61.113  85.842  34.699  1.00  0.00           C
ATOM   2487  CD  PRO A 173      59.624  85.918  35.030  1.00  0.00           C
ATOM   2488  HA  PRO A 173      59.522  83.506  33.049  1.00  0.00           H
ATOM   2489  HB2 PRO A 173      62.228  84.330  33.609  1.00  0.00           H
ATOM   2490  HB3 PRO A 173      60.953  85.293  32.695  1.00  0.00           H
ATOM   2491  HG2 PRO A 173      61.664  85.509  35.579  1.00  0.00           H
ATOM   2492  HG3 PRO A 173      61.320  86.874  34.414  1.00  0.00           H
ATOM   2493  HD2 PRO A 173      59.512  86.294  36.047  1.00  0.00           H
ATOM   2494  HD3 PRO A 173      59.137  86.617  34.351  1.00  0.00           H
ATOM   2495  N   GLY A 174      60.720  81.383  33.711  1.00  0.00           N
ATOM   2496  CA  GLY A 174      61.042  80.005  34.201  1.00  0.00           C
ATOM   2497  C   GLY A 174      59.958  79.369  35.075  1.00  0.00           C
ATOM   2498  O   GLY A 174      60.121  78.272  35.580  1.00  0.00           O
ATOM   2499  H   GLY A 174      60.509  81.479  32.728  1.00  0.00           H
ATOM   2500  HA2 GLY A 174      61.315  79.465  33.294  1.00  0.00           H
ATOM   2501  HA3 GLY A 174      61.850  80.177  34.912  1.00  0.00           H
ATOM   2502  N   GLY A 175      58.753  79.890  35.253  1.00  0.00           N
ATOM   2503  CA  GLY A 175      57.779  79.312  36.222  1.00  0.00           C
ATOM   2504  C   GLY A 175      57.028  78.136  35.724  1.00  0.00           C
ATOM   2505  O   GLY A 175      56.720  78.100  34.499  1.00  0.00           O
ATOM   2506  H   GLY A 175      58.614  80.833  34.919  1.00  0.00           H
ATOM   2507  HA2 GLY A 175      58.224  78.980  37.160  1.00  0.00           H
ATOM   2508  HA3 GLY A 175      57.101  80.063  36.626  1.00  0.00           H
ATOM   2509  N   ASP A 176      56.673  77.215  36.527  1.00  0.00           N
ATOM   2510  CA  ASP A 176      56.027  75.912  36.292  1.00  0.00           C
ATOM   2511  C   ASP A 176      54.511  76.037  35.935  1.00  0.00           C
ATOM   2512  O   ASP A 176      53.826  76.710  36.724  1.00  0.00           O
ATOM   2513  CB  ASP A 176      56.257  74.923  37.512  1.00  0.00           C
ATOM   2514  CG  ASP A 176      57.660  74.728  38.027  1.00  0.00           C
ATOM   2515  OD1 ASP A 176      58.123  73.593  38.103  1.00  0.00           O
ATOM   2516  OD2 ASP A 176      58.375  75.701  38.414  1.00  0.00           O
ATOM   2517  H   ASP A 176      56.886  77.406  37.496  1.00  0.00           H
ATOM   2518  HA  ASP A 176      56.577  75.463  35.465  1.00  0.00           H
ATOM   2519  HB2 ASP A 176      55.588  75.358  38.256  1.00  0.00           H
ATOM   2520  HB3 ASP A 176      55.864  73.956  37.201  1.00  0.00           H
ATOM   2521  N   LEU A 177      54.021  75.255  34.944  1.00  0.00           N
ATOM   2522  CA  LEU A 177      52.573  75.045  34.854  1.00  0.00           C
ATOM   2523  C   LEU A 177      52.124  73.519  34.665  1.00  0.00           C
ATOM   2524  O   LEU A 177      52.797  72.687  34.003  1.00  0.00           O
ATOM   2525  CB  LEU A 177      52.085  76.015  33.700  1.00  0.00           C
ATOM   2526  CG  LEU A 177      50.734  75.800  32.982  1.00  0.00           C
ATOM   2527  CD1 LEU A 177      49.608  76.106  33.938  1.00  0.00           C
ATOM   2528  CD2 LEU A 177      50.529  76.428  31.719  1.00  0.00           C
ATOM   2529  H   LEU A 177      54.596  74.694  34.331  1.00  0.00           H
ATOM   2530  HA  LEU A 177      52.085  75.392  35.765  1.00  0.00           H
ATOM   2531  HB2 LEU A 177      51.960  77.023  34.095  1.00  0.00           H
ATOM   2532  HB3 LEU A 177      52.858  75.925  32.936  1.00  0.00           H
ATOM   2533  HG  LEU A 177      50.742  74.726  32.795  1.00  0.00           H
ATOM   2534 HD11 LEU A 177      49.724  77.130  34.292  1.00  0.00           H
ATOM   2535 HD12 LEU A 177      48.702  76.073  33.332  1.00  0.00           H
ATOM   2536 HD13 LEU A 177      49.613  75.347  34.721  1.00  0.00           H
ATOM   2537 HD21 LEU A 177      51.416  76.201  31.128  1.00  0.00           H
ATOM   2538 HD22 LEU A 177      49.628  76.053  31.234  1.00  0.00           H
ATOM   2539 HD23 LEU A 177      50.242  77.461  31.917  1.00  0.00           H
ATOM   2540  N   LEU A 178      51.030  73.151  35.309  1.00 -0.03           N
ATOM   2541  CA  LEU A 178      50.305  71.866  35.059  1.00 -0.03           C
ATOM   2542  C   LEU A 178      48.899  72.079  34.457  1.00 -0.03           C
ATOM   2543  O   LEU A 178      48.087  72.797  35.057  1.00 -0.03           O
ATOM   2544  CB  LEU A 178      50.270  71.048  36.316  1.00 -0.03           C
ATOM   2545  CG  LEU A 178      49.468  69.721  36.157  1.00 -0.03           C
ATOM   2546  CD1 LEU A 178      49.962  68.903  34.943  1.00 -0.03           C
ATOM   2547  CD2 LEU A 178      49.708  68.894  37.487  1.00 -0.03           C
ATOM   2548  H   LEU A 178      50.529  73.808  35.889  1.00 -0.03           H
ATOM   2549  HA  LEU A 178      50.957  71.351  34.354  1.00 -0.03           H
ATOM   2550  HB2 LEU A 178      51.272  70.689  36.551  1.00 -0.03           H
ATOM   2551  HB3 LEU A 178      50.051  71.676  37.180  1.00 -0.03           H
ATOM   2552  HG  LEU A 178      48.418  70.002  36.073  1.00 -0.03           H
ATOM   2553 HD11 LEU A 178      51.048  68.814  34.942  1.00 -0.03           H
ATOM   2554 HD12 LEU A 178      49.452  67.960  35.141  1.00 -0.03           H
ATOM   2555 HD13 LEU A 178      49.581  69.257  33.986  1.00 -0.03           H
ATOM   2556 HD21 LEU A 178      49.771  69.541  38.362  1.00 -0.03           H
ATOM   2557 HD22 LEU A 178      48.912  68.154  37.569  1.00 -0.03           H
ATOM   2558 HD23 LEU A 178      50.627  68.332  37.322  1.00 -0.03           H
ATOM   2559  N   VAL A 179      48.517  71.336  33.415  1.00 -0.06           N
ATOM   2560  CA  VAL A 179      47.147  71.444  32.767  1.00 -0.06           C
ATOM   2561  C   VAL A 179      46.551  70.046  32.707  1.00 -0.06           C
ATOM   2562  O   VAL A 179      47.228  69.023  32.360  1.00 -0.06           O
ATOM   2563  CB  VAL A 179      47.254  72.196  31.431  1.00 -0.06           C
ATOM   2564  CG1 VAL A 179      45.954  72.087  30.619  1.00 -0.06           C
ATOM   2565  CG2 VAL A 179      47.620  73.678  31.687  1.00 -0.06           C
ATOM   2566  H   VAL A 179      49.156  70.775  32.869  1.00 -0.06           H
ATOM   2567  HA  VAL A 179      46.484  72.070  33.364  1.00 -0.06           H
ATOM   2568  HB  VAL A 179      47.995  71.671  30.827  1.00 -0.06           H
ATOM   2569 HG11 VAL A 179      45.128  72.422  31.246  1.00 -0.06           H
ATOM   2570 HG12 VAL A 179      46.005  72.741  29.748  1.00 -0.06           H
ATOM   2571 HG13 VAL A 179      45.901  71.055  30.273  1.00 -0.06           H
ATOM   2572 HG21 VAL A 179      47.560  74.213  30.739  1.00 -0.06           H
ATOM   2573 HG22 VAL A 179      46.972  74.216  32.379  1.00 -0.06           H
ATOM   2574 HG23 VAL A 179      48.636  73.604  32.074  1.00 -0.06           H
ATOM   2575  N   LEU A 180      45.205  69.953  32.900  1.00 -0.13           N
ATOM   2576  CA  LEU A 180      44.415  68.768  32.530  1.00 -0.13           C
ATOM   2577  C   LEU A 180      43.105  69.148  31.819  1.00 -0.13           C
ATOM   2578  O   LEU A 180      42.512  70.231  32.054  1.00 -0.13           O
ATOM   2579  CB  LEU A 180      44.036  68.002  33.825  1.00 -0.13           C
ATOM   2580  CG  LEU A 180      45.118  67.174  34.533  1.00 -0.13           C
ATOM   2581  CD1 LEU A 180      46.156  67.898  35.327  1.00 -0.13           C
ATOM   2582  CD2 LEU A 180      44.393  66.337  35.508  1.00 -0.13           C
ATOM   2583  H   LEU A 180      44.705  70.784  33.182  1.00 -0.13           H
ATOM   2584  HA  LEU A 180      45.043  68.121  31.918  1.00 -0.13           H
ATOM   2585  HB2 LEU A 180      43.452  68.666  34.463  1.00 -0.13           H
ATOM   2586  HB3 LEU A 180      43.305  67.260  33.505  1.00 -0.13           H
ATOM   2587  HG  LEU A 180      45.572  66.559  33.756  1.00 -0.13           H
ATOM   2588 HD11 LEU A 180      45.753  68.180  36.299  1.00 -0.13           H
ATOM   2589 HD12 LEU A 180      46.959  67.172  35.449  1.00 -0.13           H
ATOM   2590 HD13 LEU A 180      46.539  68.823  34.895  1.00 -0.13           H
ATOM   2591 HD21 LEU A 180      44.015  65.456  34.990  1.00 -0.13           H
ATOM   2592 HD22 LEU A 180      45.067  65.806  36.179  1.00 -0.13           H
ATOM   2593 HD23 LEU A 180      43.753  66.859  36.219  1.00 -0.13           H
ATOM   2594  N   GLU A 181      42.776  68.454  30.708  1.00 -0.05           N
ATOM   2595  CA  GLU A 181      42.057  69.036  29.560  1.00 -0.05           C
ATOM   2596  C   GLU A 181      41.453  67.898  28.701  1.00 -0.05           C
ATOM   2597  O   GLU A 181      42.097  66.859  28.369  1.00 -0.05           O
ATOM   2598  CB  GLU A 181      42.990  70.013  28.783  1.00 -0.05           C
ATOM   2599  CG  GLU A 181      42.367  70.685  27.527  1.00 -0.05           C
ATOM   2600  CD  GLU A 181      41.008  71.447  27.642  1.00 -0.05           C
ATOM   2601  OE1 GLU A 181      40.045  70.859  28.145  1.00 -0.05           O
ATOM   2602  OE2 GLU A 181      40.887  72.583  27.143  1.00 -0.05           O
ATOM   2603  H   GLU A 181      43.365  67.677  30.443  1.00 -0.05           H
ATOM   2604  HA  GLU A 181      41.267  69.673  29.957  1.00 -0.05           H
ATOM   2605  HB2 GLU A 181      43.378  70.745  29.490  1.00 -0.05           H
ATOM   2606  HB3 GLU A 181      43.938  69.546  28.513  1.00 -0.05           H
ATOM   2607  HG2 GLU A 181      43.097  71.386  27.121  1.00 -0.05           H
ATOM   2608  HG3 GLU A 181      42.301  69.871  26.806  1.00 -0.05           H
ATOM   2609  N   GLH A 182      40.189  68.195  28.324  1.00 -1.88           N
ATOM   2610  CA  GLH A 182      39.411  67.408  27.304  1.00 -1.88           C
ATOM   2611  C   GLH A 182      39.914  67.594  25.875  1.00 -1.88           C
ATOM   2612  O   GLH A 182      40.306  68.696  25.510  1.00 -1.88           O
ATOM   2613  CB  GLH A 182      37.876  67.729  27.474  1.00 -1.88           C
ATOM   2614  CG  GLH A 182      37.588  69.236  27.380  1.00 -1.88           C
ATOM   2615  CD  GLH A 182      36.106  69.515  27.295  1.00 -1.88           C
ATOM   2616  OE1 GLH A 182      35.255  68.636  27.293  1.00 -1.88           O
ATOM   2617  OE2 GLH A 182      35.754  70.709  26.794  1.00 -1.88           O
ATOM   2618  H   GLH A 182      39.825  69.123  28.484  1.00 -1.88           H
ATOM   2619  HA  GLH A 182      39.575  66.361  27.558  1.00 -1.88           H
ATOM   2620  HB2 GLH A 182      37.352  67.258  26.642  1.00 -1.88           H
ATOM   2621  HB3 GLH A 182      37.526  67.320  28.422  1.00 -1.88           H
ATOM   2622  HG2 GLH A 182      38.017  69.735  28.249  1.00 -1.88           H
ATOM   2623  HG3 GLH A 182      37.960  69.676  26.455  1.00 -1.88           H
ATOM   2624  HE2 GLH A 182      34.795  70.716  26.836  1.00 -1.88           H
ATOM   2625  N   VAL A 183      39.958  66.498  25.079  1.00 -0.01           N
ATOM   2626  CA  VAL A 183      40.416  66.554  23.678  1.00 -0.01           C
ATOM   2627  C   VAL A 183      39.376  65.738  22.904  1.00 -0.01           C
ATOM   2628  O   VAL A 183      38.922  64.633  23.311  1.00 -0.01           O
ATOM   2629  CB  VAL A 183      41.861  66.084  23.528  1.00 -0.01           C
ATOM   2630  CG1 VAL A 183      42.205  64.741  24.139  1.00 -0.01           C
ATOM   2631  CG2 VAL A 183      42.279  65.884  22.063  1.00 -0.01           C
ATOM   2632  H   VAL A 183      39.718  65.625  25.527  1.00 -0.01           H
ATOM   2633  HA  VAL A 183      40.400  67.552  23.240  1.00 -0.01           H
ATOM   2634  HB  VAL A 183      42.549  66.852  23.880  1.00 -0.01           H
ATOM   2635 HG11 VAL A 183      41.605  64.037  23.562  1.00 -0.01           H
ATOM   2636 HG12 VAL A 183      43.265  64.496  24.087  1.00 -0.01           H
ATOM   2637 HG13 VAL A 183      41.901  64.656  25.182  1.00 -0.01           H
ATOM   2638 HG21 VAL A 183      41.879  66.721  21.492  1.00 -0.01           H
ATOM   2639 HG22 VAL A 183      43.368  65.836  22.069  1.00 -0.01           H
ATOM   2640 HG23 VAL A 183      41.866  64.984  21.607  1.00 -0.01           H
ATOM   2641  N   VAL A 184      38.997  66.149  21.647  1.00  0.01           N
ATOM   2642  CA  VAL A 184      38.184  65.369  20.721  1.00  0.01           C
ATOM   2643  C   VAL A 184      39.123  64.450  19.887  1.00  0.01           C
ATOM   2644  O   VAL A 184      40.035  64.933  19.255  1.00  0.01           O
ATOM   2645  CB  VAL A 184      37.351  66.221  19.690  1.00  0.01           C
ATOM   2646  CG1 VAL A 184      36.057  66.707  20.225  1.00  0.01           C
ATOM   2647  CG2 VAL A 184      38.116  67.476  19.172  1.00  0.01           C
ATOM   2648  H   VAL A 184      39.418  66.962  21.220  1.00  0.01           H
ATOM   2649  HA  VAL A 184      37.534  64.695  21.279  1.00  0.01           H
ATOM   2650  HB  VAL A 184      37.089  65.640  18.806  1.00  0.01           H
ATOM   2651 HG11 VAL A 184      35.641  67.173  19.332  1.00  0.01           H
ATOM   2652 HG12 VAL A 184      35.515  65.840  20.602  1.00  0.01           H
ATOM   2653 HG13 VAL A 184      36.130  67.454  21.016  1.00  0.01           H
ATOM   2654 HG21 VAL A 184      39.195  67.430  19.321  1.00  0.01           H
ATOM   2655 HG22 VAL A 184      37.938  67.666  18.114  1.00  0.01           H
ATOM   2656 HG23 VAL A 184      37.792  68.303  19.804  1.00  0.01           H
ATOM   2657  N   THR A 185      38.837  63.182  19.916  1.00  0.00           N
ATOM   2658  CA  THR A 185      39.418  62.290  18.931  1.00  0.00           C
ATOM   2659  C   THR A 185      38.737  62.289  17.587  1.00  0.00           C
ATOM   2660  O   THR A 185      39.328  62.201  16.549  1.00  0.00           O
ATOM   2661  CB  THR A 185      39.461  60.821  19.449  1.00  0.00           C
ATOM   2662  CG2 THR A 185      40.352  60.773  20.675  1.00  0.00           C
ATOM   2663  OG1 THR A 185      38.217  60.306  19.609  1.00  0.00           O
ATOM   2664  H   THR A 185      38.103  62.887  20.544  1.00  0.00           H
ATOM   2665  HA  THR A 185      40.410  62.690  18.724  1.00  0.00           H
ATOM   2666  HB  THR A 185      39.851  60.192  18.648  1.00  0.00           H
ATOM   2667  HG1 THR A 185      37.841  60.039  18.767  1.00  0.00           H
ATOM   2668 HG21 THR A 185      40.432  59.750  21.044  1.00  0.00           H
ATOM   2669 HG22 THR A 185      41.352  61.000  20.306  1.00  0.00           H
ATOM   2670 HG23 THR A 185      40.086  61.547  21.394  1.00  0.00           H
ATOM   2671  N   GLU A 186      37.469  62.680  17.696  1.00  0.01           N
ATOM   2672  CA  GLU A 186      36.503  62.947  16.593  1.00  0.01           C
ATOM   2673  C   GLU A 186      35.587  64.117  17.081  1.00  0.01           C
ATOM   2674  O   GLU A 186      35.262  64.232  18.289  1.00  0.01           O
ATOM   2675  CB  GLU A 186      35.559  61.763  16.298  1.00  0.01           C
ATOM   2676  CG  GLU A 186      36.170  60.649  15.518  1.00  0.01           C
ATOM   2677  CD  GLU A 186      36.707  59.441  16.282  1.00  0.01           C
ATOM   2678  OE1 GLU A 186      37.497  59.574  17.224  1.00  0.01           O
ATOM   2679  OE2 GLU A 186      36.389  58.282  15.960  1.00  0.01           O
ATOM   2680  H   GLU A 186      37.129  62.808  18.638  1.00  0.01           H
ATOM   2681  HA  GLU A 186      36.985  63.298  15.680  1.00  0.01           H
ATOM   2682  HB2 GLU A 186      35.234  61.361  17.258  1.00  0.01           H
ATOM   2683  HB3 GLU A 186      34.665  62.153  15.810  1.00  0.01           H
ATOM   2684  HG2 GLU A 186      35.357  60.282  14.893  1.00  0.01           H
ATOM   2685  HG3 GLU A 186      36.920  61.020  14.819  1.00  0.01           H
ATOM   2686  N   GLU A 187      35.144  65.005  16.175  1.00  0.01           N
ATOM   2687  CA  GLU A 187      34.870  66.435  16.436  1.00  0.01           C
ATOM   2688  C   GLU A 187      33.512  66.614  17.066  1.00  0.01           C
ATOM   2689  O   GLU A 187      33.077  67.779  17.026  1.00  0.01           O
ATOM   2690  CB  GLU A 187      35.023  67.203  15.062  1.00  0.01           C
ATOM   2691  CG  GLU A 187      36.357  67.285  14.443  1.00  0.01           C
ATOM   2692  CD  GLU A 187      36.731  66.004  13.721  1.00  0.01           C
ATOM   2693  OE1 GLU A 187      35.900  65.113  13.459  1.00  0.01           O
ATOM   2694  OE2 GLU A 187      37.861  65.899  13.155  1.00  0.01           O
ATOM   2695  H   GLU A 187      35.296  64.828  15.193  1.00  0.01           H
ATOM   2696  HA  GLU A 187      35.658  66.828  17.079  1.00  0.01           H
ATOM   2697  HB2 GLU A 187      34.374  66.741  14.319  1.00  0.01           H
ATOM   2698  HB3 GLU A 187      34.687  68.221  15.262  1.00  0.01           H
ATOM   2699  HG2 GLU A 187      36.325  68.109  13.730  1.00  0.01           H
ATOM   2700  HG3 GLU A 187      37.161  67.503  15.145  1.00  0.01           H
ATOM   2701  N   LEU A 188      32.809  65.640  17.618  1.00 -0.01           N
ATOM   2702  CA  LEU A 188      31.380  65.578  18.067  1.00 -0.01           C
ATOM   2703  C   LEU A 188      30.415  66.123  17.042  1.00 -0.01           C
ATOM   2704  O   LEU A 188      30.835  66.641  16.015  1.00 -0.01           O
ATOM   2705  CB  LEU A 188      31.268  66.438  19.361  1.00 -0.01           C
ATOM   2706  CG  LEU A 188      32.216  65.982  20.515  1.00 -0.01           C
ATOM   2707  CD1 LEU A 188      32.377  67.054  21.553  1.00 -0.01           C
ATOM   2708  CD2 LEU A 188      31.810  64.664  21.205  1.00 -0.01           C
ATOM   2709  H   LEU A 188      33.366  64.811  17.768  1.00 -0.01           H
ATOM   2710  HA  LEU A 188      31.043  64.571  18.313  1.00 -0.01           H
ATOM   2711  HB2 LEU A 188      31.379  67.497  19.127  1.00 -0.01           H
ATOM   2712  HB3 LEU A 188      30.280  66.468  19.820  1.00 -0.01           H
ATOM   2713  HG  LEU A 188      33.211  65.901  20.076  1.00 -0.01           H
ATOM   2714 HD11 LEU A 188      31.406  67.403  21.903  1.00 -0.01           H
ATOM   2715 HD12 LEU A 188      32.964  66.691  22.397  1.00 -0.01           H
ATOM   2716 HD13 LEU A 188      32.955  67.850  21.083  1.00 -0.01           H
ATOM   2717 HD21 LEU A 188      31.884  63.756  20.607  1.00 -0.01           H
ATOM   2718 HD22 LEU A 188      32.432  64.348  22.042  1.00 -0.01           H
ATOM   2719 HD23 LEU A 188      30.773  64.694  21.539  1.00 -0.01           H
ATOM   2720  N   THR A 189      29.104  66.094  17.277  1.00  0.00           N
ATOM   2721  CA  THR A 189      28.021  66.601  16.362  1.00  0.00           C
ATOM   2722  C   THR A 189      26.996  67.438  17.224  1.00  0.00           C
ATOM   2723  O   THR A 189      26.920  67.312  18.436  1.00  0.00           O
ATOM   2724  CB  THR A 189      27.357  65.538  15.440  1.00  0.00           C
ATOM   2725  CG2 THR A 189      28.287  64.997  14.320  1.00  0.00           C
ATOM   2726  OG1 THR A 189      26.981  64.513  16.254  1.00  0.00           O
ATOM   2727  H   THR A 189      28.803  65.800  18.195  1.00  0.00           H
ATOM   2728  HA  THR A 189      28.550  67.249  15.663  1.00  0.00           H
ATOM   2729  HB  THR A 189      26.507  66.038  14.975  1.00  0.00           H
ATOM   2730  HG1 THR A 189      27.780  64.195  16.681  1.00  0.00           H
ATOM   2731 HG21 THR A 189      28.494  65.853  13.677  1.00  0.00           H
ATOM   2732 HG22 THR A 189      29.161  64.481  14.717  1.00  0.00           H
ATOM   2733 HG23 THR A 189      27.748  64.283  13.698  1.00  0.00           H
ATOM   2734  N   GLU A 190      26.031  68.089  16.578  1.00  0.01           N
ATOM   2735  CA  GLU A 190      24.870  68.861  17.098  1.00  0.01           C
ATOM   2736  C   GLU A 190      24.002  68.058  18.091  1.00  0.01           C
ATOM   2737  O   GLU A 190      23.748  68.536  19.199  1.00  0.01           O
ATOM   2738  CB  GLU A 190      24.072  69.380  15.910  1.00  0.01           C
ATOM   2739  CG  GLU A 190      23.018  70.446  16.442  1.00  0.01           C
ATOM   2740  CD  GLU A 190      22.511  71.286  15.268  1.00  0.01           C
ATOM   2741  OE1 GLU A 190      22.905  72.449  15.054  1.00  0.01           O
ATOM   2742  OE2 GLU A 190      21.819  70.628  14.434  1.00  0.01           O
ATOM   2743  H   GLU A 190      26.227  68.103  15.587  1.00  0.01           H
ATOM   2744  HA  GLU A 190      25.308  69.709  17.625  1.00  0.01           H
ATOM   2745  HB2 GLU A 190      24.755  69.947  15.278  1.00  0.01           H
ATOM   2746  HB3 GLU A 190      23.541  68.648  15.300  1.00  0.01           H
ATOM   2747  HG2 GLU A 190      22.197  69.925  16.934  1.00  0.01           H
ATOM   2748  HG3 GLU A 190      23.469  71.153  17.138  1.00  0.01           H
ATOM   2749  N   PRO A 191      23.722  66.733  17.782  1.00  0.00           N
ATOM   2750  CA  PRO A 191      23.115  65.895  18.816  1.00  0.00           C
ATOM   2751  C   PRO A 191      24.012  65.276  19.881  1.00  0.00           C
ATOM   2752  O   PRO A 191      23.452  64.636  20.765  1.00  0.00           O
ATOM   2753  CB  PRO A 191      22.392  64.814  17.989  1.00  0.00           C
ATOM   2754  CG  PRO A 191      22.742  65.065  16.516  1.00  0.00           C
ATOM   2755  CD  PRO A 191      23.822  66.046  16.501  1.00  0.00           C
ATOM   2756  HA  PRO A 191      22.382  66.495  19.355  1.00  0.00           H
ATOM   2757  HB2 PRO A 191      22.742  63.791  18.125  1.00  0.00           H
ATOM   2758  HB3 PRO A 191      21.347  64.805  18.299  1.00  0.00           H
ATOM   2759  HG2 PRO A 191      22.993  64.120  16.034  1.00  0.00           H
ATOM   2760  HG3 PRO A 191      21.868  65.465  16.002  1.00  0.00           H
ATOM   2761  HD2 PRO A 191      24.737  65.466  16.378  1.00  0.00           H
ATOM   2762  HD3 PRO A 191      23.843  66.694  15.625  1.00  0.00           H
ATOM   2763  N   GLU A 192      25.324  65.358  19.852  1.00 -0.01           N
ATOM   2764  CA  GLU A 192      26.288  64.832  20.805  1.00 -0.01           C
ATOM   2765  C   GLU A 192      26.715  66.071  21.721  1.00 -0.01           C
ATOM   2766  O   GLU A 192      26.891  65.832  22.909  1.00 -0.01           O
ATOM   2767  CB  GLU A 192      27.580  64.283  20.151  1.00 -0.01           C
ATOM   2768  CG  GLU A 192      27.240  63.019  19.392  1.00 -0.01           C
ATOM   2769  CD  GLU A 192      28.306  62.591  18.475  1.00 -0.01           C
ATOM   2770  OE1 GLU A 192      28.913  63.390  17.714  1.00 -0.01           O
ATOM   2771  OE2 GLU A 192      28.612  61.328  18.420  1.00 -0.01           O
ATOM   2772  H   GLU A 192      25.843  65.787  19.100  1.00 -0.01           H
ATOM   2773  HA  GLU A 192      25.866  64.078  21.468  1.00 -0.01           H
ATOM   2774  HB2 GLU A 192      27.899  65.078  19.477  1.00 -0.01           H
ATOM   2775  HB3 GLU A 192      28.288  63.951  20.910  1.00 -0.01           H
ATOM   2776  HG2 GLU A 192      27.046  62.337  20.220  1.00 -0.01           H
ATOM   2777  HG3 GLU A 192      26.343  63.135  18.784  1.00 -0.01           H
ATOM   2778  N   THR A 193      26.912  67.277  21.266  1.00  0.00           N
ATOM   2779  CA  THR A 193      27.104  68.462  22.140  1.00  0.00           C
ATOM   2780  C   THR A 193      25.837  68.834  22.834  1.00  0.00           C
ATOM   2781  O   THR A 193      25.954  69.356  23.942  1.00  0.00           O
ATOM   2782  CB  THR A 193      27.617  69.585  21.181  1.00  0.00           C
ATOM   2783  CG2 THR A 193      28.884  69.063  20.485  1.00  0.00           C
ATOM   2784  OG1 THR A 193      26.579  69.862  20.277  1.00  0.00           O
ATOM   2785  H   THR A 193      26.797  67.506  20.289  1.00  0.00           H
ATOM   2786  HA  THR A 193      27.768  68.210  22.967  1.00  0.00           H
ATOM   2787  HB  THR A 193      27.846  70.451  21.802  1.00  0.00           H
ATOM   2788  HG1 THR A 193      25.846  70.303  20.713  1.00  0.00           H
ATOM   2789 HG21 THR A 193      29.362  69.948  20.063  1.00  0.00           H
ATOM   2790 HG22 THR A 193      29.534  68.575  21.211  1.00  0.00           H
ATOM   2791 HG23 THR A 193      28.543  68.466  19.639  1.00  0.00           H
ATOM   2792  N   ALA A 194      24.603  68.565  22.337  1.00 -0.01           N
ATOM   2793  CA  ALA A 194      23.404  68.688  23.023  1.00 -0.01           C
ATOM   2794  C   ALA A 194      23.465  67.823  24.319  1.00 -0.01           C
ATOM   2795  O   ALA A 194      22.829  68.132  25.327  1.00 -0.01           O
ATOM   2796  CB  ALA A 194      22.239  68.445  22.058  1.00 -0.01           C
ATOM   2797  H   ALA A 194      24.563  68.328  21.356  1.00 -0.01           H
ATOM   2798  HA  ALA A 194      23.273  69.705  23.393  1.00 -0.01           H
ATOM   2799  HB1 ALA A 194      22.424  67.546  21.470  1.00 -0.01           H
ATOM   2800  HB2 ALA A 194      21.338  68.205  22.624  1.00 -0.01           H
ATOM   2801  HB3 ALA A 194      21.984  69.278  21.403  1.00 -0.01           H
ATOM   2802  N   LEU A 195      24.102  66.660  24.387  1.00 -0.02           N
ATOM   2803  CA  LEU A 195      24.385  65.869  25.602  1.00 -0.02           C
ATOM   2804  C   LEU A 195      25.406  66.549  26.501  1.00 -0.02           C
ATOM   2805  O   LEU A 195      25.232  66.648  27.701  1.00 -0.02           O
ATOM   2806  CB  LEU A 195      24.687  64.344  25.273  1.00 -0.02           C
ATOM   2807  CG  LEU A 195      23.607  63.501  24.698  1.00 -0.02           C
ATOM   2808  CD1 LEU A 195      24.100  62.209  24.219  1.00 -0.02           C
ATOM   2809  CD2 LEU A 195      22.578  63.228  25.750  1.00 -0.02           C
ATOM   2810  H   LEU A 195      24.698  66.409  23.611  1.00 -0.02           H
ATOM   2811  HA  LEU A 195      23.493  65.827  26.227  1.00 -0.02           H
ATOM   2812  HB2 LEU A 195      25.537  64.294  24.592  1.00 -0.02           H
ATOM   2813  HB3 LEU A 195      25.087  63.824  26.143  1.00 -0.02           H
ATOM   2814  HG  LEU A 195      23.153  64.078  23.893  1.00 -0.02           H
ATOM   2815 HD11 LEU A 195      25.003  62.422  23.646  1.00 -0.02           H
ATOM   2816 HD12 LEU A 195      24.302  61.516  25.036  1.00 -0.02           H
ATOM   2817 HD13 LEU A 195      23.306  61.755  23.627  1.00 -0.02           H
ATOM   2818 HD21 LEU A 195      22.070  64.160  25.996  1.00 -0.02           H
ATOM   2819 HD22 LEU A 195      21.801  62.539  25.419  1.00 -0.02           H
ATOM   2820 HD23 LEU A 195      23.091  62.691  26.548  1.00 -0.02           H
ATOM   2821  N   PHE A 196      26.545  67.033  26.034  1.00 -0.47           N
ATOM   2822  CA  PHE A 196      27.499  67.783  26.836  1.00 -0.47           C
ATOM   2823  C   PHE A 196      26.811  68.872  27.642  1.00 -0.47           C
ATOM   2824  O   PHE A 196      27.220  69.113  28.744  1.00 -0.47           O
ATOM   2825  CB  PHE A 196      28.648  68.271  25.984  1.00 -0.47           C
ATOM   2826  CG  PHE A 196      29.854  67.337  25.905  1.00 -0.47           C
ATOM   2827  CD1 PHE A 196      29.831  66.091  25.276  1.00 -0.47           C
ATOM   2828  CD2 PHE A 196      31.068  67.716  26.596  1.00 -0.47           C
ATOM   2829  CE1 PHE A 196      30.952  65.296  25.191  1.00 -0.47           C
ATOM   2830  CE2 PHE A 196      32.170  66.843  26.639  1.00 -0.47           C
ATOM   2831  CZ  PHE A 196      32.098  65.672  25.906  1.00 -0.47           C
ATOM   2832  H   PHE A 196      26.825  66.946  25.068  1.00 -0.47           H
ATOM   2833  HA  PHE A 196      27.924  67.124  27.594  1.00 -0.47           H
ATOM   2834  HB2 PHE A 196      28.286  68.469  24.975  1.00 -0.47           H
ATOM   2835  HB3 PHE A 196      28.972  69.196  26.461  1.00 -0.47           H
ATOM   2836  HD1 PHE A 196      28.914  65.843  24.762  1.00 -0.47           H
ATOM   2837  HD2 PHE A 196      31.073  68.613  27.198  1.00 -0.47           H
ATOM   2838  HE1 PHE A 196      31.011  64.402  24.587  1.00 -0.47           H
ATOM   2839  HE2 PHE A 196      33.142  67.129  27.013  1.00 -0.47           H
ATOM   2840  HZ  PHE A 196      32.936  64.991  25.878  1.00 -0.47           H
ATOM   2841  N   GLU A 197      25.884  69.626  27.015  1.00  0.03           N
ATOM   2842  CA  GLU A 197      25.067  70.718  27.455  1.00  0.03           C
ATOM   2843  C   GLU A 197      23.858  70.461  28.316  1.00  0.03           C
ATOM   2844  O   GLU A 197      23.581  71.217  29.220  1.00  0.03           O
ATOM   2845  CB  GLU A 197      24.538  71.360  26.154  1.00  0.03           C
ATOM   2846  CG  GLU A 197      23.826  72.695  26.262  1.00  0.03           C
ATOM   2847  CD  GLU A 197      23.611  73.325  24.864  1.00  0.03           C
ATOM   2848  OE1 GLU A 197      23.985  72.733  23.851  1.00  0.03           O
ATOM   2849  OE2 GLU A 197      23.124  74.452  24.799  1.00  0.03           O
ATOM   2850  H   GLU A 197      25.632  69.409  26.061  1.00  0.03           H
ATOM   2851  HA  GLU A 197      25.670  71.415  28.036  1.00  0.03           H
ATOM   2852  HB2 GLU A 197      25.395  71.497  25.494  1.00  0.03           H
ATOM   2853  HB3 GLU A 197      24.091  70.584  25.532  1.00  0.03           H
ATOM   2854  HG2 GLU A 197      22.872  72.566  26.773  1.00  0.03           H
ATOM   2855  HG3 GLU A 197      24.339  73.373  26.944  1.00  0.03           H
ATOM   2856  N   THR A 198      23.078  69.428  27.980  1.00  0.00           N
ATOM   2857  CA  THR A 198      22.005  69.017  28.944  1.00  0.00           C
ATOM   2858  C   THR A 198      22.576  68.378  30.201  1.00  0.00           C
ATOM   2859  O   THR A 198      22.134  68.732  31.329  1.00  0.00           O
ATOM   2860  CB  THR A 198      20.858  68.186  28.331  1.00  0.00           C
ATOM   2861  CG2 THR A 198      19.897  69.046  27.524  1.00  0.00           C
ATOM   2862  OG1 THR A 198      21.358  67.181  27.426  1.00  0.00           O
ATOM   2863  H   THR A 198      23.140  68.909  27.116  1.00  0.00           H
ATOM   2864  HA  THR A 198      21.557  69.952  29.281  1.00  0.00           H
ATOM   2865  HB  THR A 198      20.345  67.727  29.176  1.00  0.00           H
ATOM   2866  HG1 THR A 198      21.858  67.565  26.702  1.00  0.00           H
ATOM   2867 HG21 THR A 198      19.046  68.476  27.153  1.00  0.00           H
ATOM   2868 HG22 THR A 198      19.621  69.899  28.146  1.00  0.00           H
ATOM   2869 HG23 THR A 198      20.451  69.418  26.663  1.00  0.00           H
ATOM   2870  N   LEU A 199      23.661  67.636  30.109  1.00 -0.05           N
ATOM   2871  CA  LEU A 199      24.258  66.965  31.261  1.00 -0.05           C
ATOM   2872  C   LEU A 199      25.211  67.772  32.023  1.00 -0.05           C
ATOM   2873  O   LEU A 199      25.063  67.822  33.250  1.00 -0.05           O
ATOM   2874  CB  LEU A 199      24.785  65.674  30.770  1.00 -0.05           C
ATOM   2875  CG  LEU A 199      23.808  64.789  30.063  1.00 -0.05           C
ATOM   2876  CD1 LEU A 199      24.469  63.644  29.344  1.00 -0.05           C
ATOM   2877  CD2 LEU A 199      22.679  64.127  30.945  1.00 -0.05           C
ATOM   2878  H   LEU A 199      24.088  67.453  29.212  1.00 -0.05           H
ATOM   2879  HA  LEU A 199      23.388  66.748  31.880  1.00 -0.05           H
ATOM   2880  HB2 LEU A 199      25.567  65.892  30.042  1.00 -0.05           H
ATOM   2881  HB3 LEU A 199      25.077  65.035  31.604  1.00 -0.05           H
ATOM   2882  HG  LEU A 199      23.233  65.215  29.241  1.00 -0.05           H
ATOM   2883 HD11 LEU A 199      25.023  62.938  29.964  1.00 -0.05           H
ATOM   2884 HD12 LEU A 199      23.753  63.089  28.737  1.00 -0.05           H
ATOM   2885 HD13 LEU A 199      25.108  64.166  28.632  1.00 -0.05           H
ATOM   2886 HD21 LEU A 199      22.404  64.773  31.779  1.00 -0.05           H
ATOM   2887 HD22 LEU A 199      21.820  63.872  30.324  1.00 -0.05           H
ATOM   2888 HD23 LEU A 199      22.975  63.197  31.430  1.00 -0.05           H
ATOM   2889  N   PHE A 200      26.056  68.612  31.311  1.00 -2.12           N
ATOM   2890  CA  PHE A 200      27.151  69.306  31.947  1.00 -2.12           C
ATOM   2891  C   PHE A 200      27.307  70.747  31.410  1.00 -2.12           C
ATOM   2892  O   PHE A 200      26.491  71.324  30.729  1.00 -2.12           O
ATOM   2893  CB  PHE A 200      28.457  68.430  31.646  1.00 -2.12           C
ATOM   2894  CG  PHE A 200      28.349  66.964  31.785  1.00 -2.12           C
ATOM   2895  CD1 PHE A 200      27.915  66.299  32.974  1.00 -2.12           C
ATOM   2896  CD2 PHE A 200      28.630  66.157  30.629  1.00 -2.12           C
ATOM   2897  CE1 PHE A 200      27.783  64.880  32.845  1.00 -2.12           C
ATOM   2898  CE2 PHE A 200      28.211  64.806  30.486  1.00 -2.12           C
ATOM   2899  CZ  PHE A 200      27.778  64.152  31.635  1.00 -2.12           C
ATOM   2900  H   PHE A 200      26.255  68.440  30.336  1.00 -2.12           H
ATOM   2901  HA  PHE A 200      26.985  69.360  33.023  1.00 -2.12           H
ATOM   2902  HB2 PHE A 200      28.789  68.594  30.621  1.00 -2.12           H
ATOM   2903  HB3 PHE A 200      29.283  68.678  32.312  1.00 -2.12           H
ATOM   2904  HD1 PHE A 200      27.802  66.863  33.889  1.00 -2.12           H
ATOM   2905  HD2 PHE A 200      29.054  66.642  29.763  1.00 -2.12           H
ATOM   2906  HE1 PHE A 200      27.593  64.346  33.764  1.00 -2.12           H
ATOM   2907  HE2 PHE A 200      28.334  64.283  29.550  1.00 -2.12           H
ATOM   2908  HZ  PHE A 200      27.432  63.135  31.525  1.00 -2.12           H
ATOM   2909  N   ALA A 201      28.448  71.365  31.696  1.00 -1.08           N
ATOM   2910  CA  ALA A 201      28.825  72.769  31.444  1.00 -1.08           C
ATOM   2911  C   ALA A 201      28.995  73.146  29.903  1.00 -1.08           C
ATOM   2912  O   ALA A 201      29.553  74.189  29.641  1.00 -1.08           O
ATOM   2913  CB  ALA A 201      29.985  73.167  32.293  1.00 -1.08           C
ATOM   2914  H   ALA A 201      29.057  70.916  32.366  1.00 -1.08           H
ATOM   2915  HA  ALA A 201      27.939  73.275  31.827  1.00 -1.08           H
ATOM   2916  HB1 ALA A 201      30.902  72.714  31.916  1.00 -1.08           H
ATOM   2917  HB2 ALA A 201      30.113  74.242  32.167  1.00 -1.08           H
ATOM   2918  HB3 ALA A 201      29.752  72.968  33.339  1.00 -1.08           H
ATOM   2919  N   ALA A 202      28.447  72.422  28.915  1.00 -0.03           N
ATOM   2920  CA  ALA A 202      28.250  72.827  27.522  1.00 -0.03           C
ATOM   2921  C   ALA A 202      29.476  72.917  26.606  1.00 -0.03           C
ATOM   2922  O   ALA A 202      29.412  72.672  25.418  1.00 -0.03           O
ATOM   2923  CB  ALA A 202      27.310  74.019  27.396  1.00 -0.03           C
ATOM   2924  H   ALA A 202      27.987  71.555  29.155  1.00 -0.03           H
ATOM   2925  HA  ALA A 202      27.634  72.017  27.131  1.00 -0.03           H
ATOM   2926  HB1 ALA A 202      27.697  74.949  27.812  1.00 -0.03           H
ATOM   2927  HB2 ALA A 202      27.159  74.106  26.321  1.00 -0.03           H
ATOM   2928  HB3 ALA A 202      26.415  73.651  27.900  1.00 -0.03           H
ATOM   2929  N   ASN A 203      30.635  73.316  27.126  1.00  0.00           N
ATOM   2930  CA  ASN A 203      31.807  73.667  26.350  1.00  0.00           C
ATOM   2931  C   ASN A 203      32.704  72.542  25.897  1.00  0.00           C
ATOM   2932  O   ASN A 203      33.003  71.615  26.647  1.00  0.00           O
ATOM   2933  CB  ASN A 203      32.602  74.923  26.957  1.00  0.00           C
ATOM   2934  CG  ASN A 203      31.998  76.243  26.682  1.00  0.00           C
ATOM   2935  ND2 ASN A 203      32.512  77.205  27.405  1.00  0.00           N
ATOM   2936  OD1 ASN A 203      30.930  76.434  26.087  1.00  0.00           O
ATOM   2937  H   ASN A 203      30.562  73.552  28.106  1.00  0.00           H
ATOM   2938  HA  ASN A 203      31.368  74.011  25.414  1.00  0.00           H
ATOM   2939  HB2 ASN A 203      32.670  74.727  28.027  1.00  0.00           H
ATOM   2940  HB3 ASN A 203      33.582  74.950  26.480  1.00  0.00           H
ATOM   2941 HD21 ASN A 203      31.833  77.924  27.611  1.00  0.00           H
ATOM   2942 HD22 ASN A 203      33.405  77.272  27.874  1.00  0.00           H
ATOM   2943  N   VAL A 204      33.058  72.561  24.625  1.00 -0.02           N
ATOM   2944  CA  VAL A 204      33.484  71.357  23.872  1.00 -0.02           C
ATOM   2945  C   VAL A 204      35.065  71.363  23.790  1.00 -0.02           C
ATOM   2946  O   VAL A 204      35.677  72.364  24.126  1.00 -0.02           O
ATOM   2947  CB  VAL A 204      32.766  71.175  22.492  1.00 -0.02           C
ATOM   2948  CG1 VAL A 204      31.235  71.018  22.701  1.00 -0.02           C
ATOM   2949  CG2 VAL A 204      33.041  72.428  21.631  1.00 -0.02           C
ATOM   2950  H   VAL A 204      32.856  73.435  24.161  1.00 -0.02           H
ATOM   2951  HA  VAL A 204      33.157  70.531  24.503  1.00 -0.02           H
ATOM   2952  HB  VAL A 204      33.159  70.279  22.012  1.00 -0.02           H
ATOM   2953 HG11 VAL A 204      30.869  70.604  21.762  1.00 -0.02           H
ATOM   2954 HG12 VAL A 204      30.980  70.278  23.459  1.00 -0.02           H
ATOM   2955 HG13 VAL A 204      30.739  71.967  22.903  1.00 -0.02           H
ATOM   2956 HG21 VAL A 204      34.121  72.439  21.478  1.00 -0.02           H
ATOM   2957 HG22 VAL A 204      32.625  72.242  20.642  1.00 -0.02           H
ATOM   2958 HG23 VAL A 204      32.839  73.402  22.076  1.00 -0.02           H
ATOM   2959  N   PRO A 205      35.660  70.178  23.433  1.00  0.01           N
ATOM   2960  CA  PRO A 205      37.138  69.987  23.362  1.00  0.01           C
ATOM   2961  C   PRO A 205      37.882  70.753  22.207  1.00  0.01           C
ATOM   2962  O   PRO A 205      37.282  70.988  21.160  1.00  0.01           O
ATOM   2963  CB  PRO A 205      37.344  68.449  23.338  1.00  0.01           C
ATOM   2964  CG  PRO A 205      36.032  67.833  23.800  1.00  0.01           C
ATOM   2965  CD  PRO A 205      35.055  68.890  23.271  1.00  0.01           C
ATOM   2966  HA  PRO A 205      37.528  70.443  24.272  1.00  0.01           H
ATOM   2967  HB2 PRO A 205      37.684  68.162  22.343  1.00  0.01           H
ATOM   2968  HB3 PRO A 205      38.160  68.220  24.023  1.00  0.01           H
ATOM   2969  HG2 PRO A 205      35.782  66.873  23.348  1.00  0.01           H
ATOM   2970  HG3 PRO A 205      35.953  67.837  24.888  1.00  0.01           H
ATOM   2971  HD2 PRO A 205      34.810  68.749  22.218  1.00  0.01           H
ATOM   2972  HD3 PRO A 205      34.085  68.849  23.765  1.00  0.01           H
ATOM   2973  N   PRO A 206      39.206  70.943  22.282  1.00 -0.01           N
ATOM   2974  CA  PRO A 206      40.074  71.229  21.143  1.00 -0.01           C
ATOM   2975  C   PRO A 206      40.427  69.931  20.471  1.00 -0.01           C
ATOM   2976  O   PRO A 206      40.164  68.908  21.060  1.00 -0.01           O
ATOM   2977  CB  PRO A 206      41.178  72.155  21.594  1.00 -0.01           C
ATOM   2978  CG  PRO A 206      40.733  72.531  22.952  1.00 -0.01           C
ATOM   2979  CD  PRO A 206      39.952  71.295  23.408  1.00 -0.01           C
ATOM   2980  HA  PRO A 206      39.448  71.749  20.418  1.00 -0.01           H
ATOM   2981  HB2 PRO A 206      42.154  71.683  21.712  1.00 -0.01           H
ATOM   2982  HB3 PRO A 206      41.291  73.034  20.960  1.00 -0.01           H
ATOM   2983  HG2 PRO A 206      41.669  72.712  23.481  1.00 -0.01           H
ATOM   2984  HG3 PRO A 206      40.038  73.367  22.880  1.00 -0.01           H
ATOM   2985  HD2 PRO A 206      40.694  70.526  23.624  1.00 -0.01           H
ATOM   2986  HD3 PRO A 206      39.392  71.600  24.293  1.00 -0.01           H
ATOM   2987  N   ARG A 207      41.096  69.936  19.327  1.00  0.01           N
ATOM   2988  CA  ARG A 207      41.946  68.771  18.987  1.00  0.01           C
ATOM   2989  C   ARG A 207      43.258  68.721  19.733  1.00  0.01           C
ATOM   2990  O   ARG A 207      43.696  69.788  20.241  1.00  0.01           O
ATOM   2991  CB  ARG A 207      42.200  68.569  17.438  1.00  0.01           C
ATOM   2992  CG  ARG A 207      40.956  67.875  16.846  1.00  0.01           C
ATOM   2993  CD  ARG A 207      41.279  67.440  15.421  1.00  0.01           C
ATOM   2994  NE  ARG A 207      40.378  66.393  15.000  1.00  0.01           N
ATOM   2995  CZ  ARG A 207      40.449  65.107  15.342  1.00  0.01           C
ATOM   2996  NH1 ARG A 207      41.420  64.630  16.017  1.00  0.01           N
ATOM   2997  NH2 ARG A 207      39.648  64.283  14.728  1.00  0.01           N
ATOM   2998  H   ARG A 207      41.057  70.734  18.710  1.00  0.01           H
ATOM   2999  HA  ARG A 207      41.406  67.874  19.289  1.00  0.01           H
ATOM   3000  HB2 ARG A 207      42.430  69.547  17.015  1.00  0.01           H
ATOM   3001  HB3 ARG A 207      43.030  67.878  17.292  1.00  0.01           H
ATOM   3002  HG2 ARG A 207      40.638  67.001  17.414  1.00  0.01           H
ATOM   3003  HG3 ARG A 207      40.105  68.555  16.888  1.00  0.01           H
ATOM   3004  HD2 ARG A 207      41.094  68.355  14.859  1.00  0.01           H
ATOM   3005  HD3 ARG A 207      42.304  67.088  15.301  1.00  0.01           H
ATOM   3006  HE  ARG A 207      39.874  66.551  14.140  1.00  0.01           H
ATOM   3007 HH11 ARG A 207      41.939  65.213  16.658  1.00  0.01           H
ATOM   3008 HH12 ARG A 207      41.483  63.659  16.285  1.00  0.01           H
ATOM   3009 HH21 ARG A 207      38.992  64.553  14.009  1.00  0.01           H
ATOM   3010 HH22 ARG A 207      39.587  63.337  15.077  1.00  0.01           H
ATOM   3011  N   LEU A 208      43.913  67.527  19.787  1.00  0.00           N
ATOM   3012  CA  LEU A 208      45.176  67.363  20.601  1.00  0.00           C
ATOM   3013  C   LEU A 208      46.288  68.395  20.261  1.00  0.00           C
ATOM   3014  O   LEU A 208      46.664  69.170  21.121  1.00  0.00           O
ATOM   3015  CB  LEU A 208      45.733  65.930  20.611  1.00  0.00           C
ATOM   3016  CG  LEU A 208      46.623  65.459  21.813  1.00  0.00           C
ATOM   3017  CD1 LEU A 208      47.932  66.186  22.042  1.00  0.00           C
ATOM   3018  CD2 LEU A 208      45.900  65.261  23.118  1.00  0.00           C
ATOM   3019  H   LEU A 208      43.630  66.756  19.200  1.00  0.00           H
ATOM   3020  HA  LEU A 208      44.877  67.627  21.615  1.00  0.00           H
ATOM   3021  HB2 LEU A 208      44.836  65.311  20.636  1.00  0.00           H
ATOM   3022  HB3 LEU A 208      46.156  65.651  19.646  1.00  0.00           H
ATOM   3023  HG  LEU A 208      46.971  64.470  21.516  1.00  0.00           H
ATOM   3024 HD11 LEU A 208      47.793  67.124  22.579  1.00  0.00           H
ATOM   3025 HD12 LEU A 208      48.605  65.490  22.543  1.00  0.00           H
ATOM   3026 HD13 LEU A 208      48.460  66.449  21.126  1.00  0.00           H
ATOM   3027 HD21 LEU A 208      45.154  64.467  23.078  1.00  0.00           H
ATOM   3028 HD22 LEU A 208      46.714  64.947  23.771  1.00  0.00           H
ATOM   3029 HD23 LEU A 208      45.561  66.170  23.615  1.00  0.00           H
ATOM   3030  N   GLY A 209      46.779  68.304  19.008  1.00  0.00           N
ATOM   3031  CA  GLY A 209      47.644  69.230  18.334  1.00  0.00           C
ATOM   3032  C   GLY A 209      47.086  70.693  18.229  1.00  0.00           C
ATOM   3033  O   GLY A 209      47.907  71.600  18.206  1.00  0.00           O
ATOM   3034  H   GLY A 209      46.354  67.654  18.363  1.00  0.00           H
ATOM   3035  HA2 GLY A 209      48.648  69.195  18.759  1.00  0.00           H
ATOM   3036  HA3 GLY A 209      47.738  68.774  17.349  1.00  0.00           H
ATOM   3037  N   GLU A 210      45.783  70.905  18.141  1.00  0.01           N
ATOM   3038  CA  GLU A 210      45.198  72.232  18.116  1.00  0.01           C
ATOM   3039  C   GLU A 210      45.614  72.913  19.448  1.00  0.01           C
ATOM   3040  O   GLU A 210      46.323  73.950  19.464  1.00  0.01           O
ATOM   3041  CB  GLU A 210      43.664  72.098  18.094  1.00  0.01           C
ATOM   3042  CG  GLU A 210      42.993  73.415  17.998  1.00  0.01           C
ATOM   3043  CD  GLU A 210      41.557  73.258  17.381  1.00  0.01           C
ATOM   3044  OE1 GLU A 210      40.680  72.538  17.948  1.00  0.01           O
ATOM   3045  OE2 GLU A 210      41.295  73.888  16.333  1.00  0.01           O
ATOM   3046  H   GLU A 210      45.243  70.054  18.065  1.00  0.01           H
ATOM   3047  HA  GLU A 210      45.538  72.773  17.233  1.00  0.01           H
ATOM   3048  HB2 GLU A 210      43.408  71.592  17.164  1.00  0.01           H
ATOM   3049  HB3 GLU A 210      43.295  71.624  19.003  1.00  0.01           H
ATOM   3050  HG2 GLU A 210      42.920  73.969  18.934  1.00  0.01           H
ATOM   3051  HG3 GLU A 210      43.556  73.978  17.253  1.00  0.01           H
ATOM   3052  N   PHE A 211      45.311  72.310  20.560  1.00 -0.01           N
ATOM   3053  CA  PHE A 211      45.609  72.836  21.864  1.00 -0.01           C
ATOM   3054  C   PHE A 211      47.119  73.148  22.014  1.00 -0.01           C
ATOM   3055  O   PHE A 211      47.528  74.171  22.580  1.00 -0.01           O
ATOM   3056  CB  PHE A 211      45.038  71.909  22.965  1.00 -0.01           C
ATOM   3057  CG  PHE A 211      45.599  72.063  24.344  1.00 -0.01           C
ATOM   3058  CD1 PHE A 211      44.860  72.853  25.233  1.00 -0.01           C
ATOM   3059  CD2 PHE A 211      46.770  71.420  24.752  1.00 -0.01           C
ATOM   3060  CE1 PHE A 211      45.430  73.166  26.484  1.00 -0.01           C
ATOM   3061  CE2 PHE A 211      47.292  71.631  26.021  1.00 -0.01           C
ATOM   3062  CZ  PHE A 211      46.608  72.529  26.855  1.00 -0.01           C
ATOM   3063  H   PHE A 211      44.884  71.411  20.389  1.00 -0.01           H
ATOM   3064  HA  PHE A 211      45.083  73.781  22.003  1.00 -0.01           H
ATOM   3065  HB2 PHE A 211      43.962  72.063  23.049  1.00 -0.01           H
ATOM   3066  HB3 PHE A 211      45.259  70.868  22.729  1.00 -0.01           H
ATOM   3067  HD1 PHE A 211      43.893  73.242  24.949  1.00 -0.01           H
ATOM   3068  HD2 PHE A 211      47.278  70.716  24.109  1.00 -0.01           H
ATOM   3069  HE1 PHE A 211      44.894  73.802  27.172  1.00 -0.01           H
ATOM   3070  HE2 PHE A 211      48.134  71.122  26.466  1.00 -0.01           H
ATOM   3071  HZ  PHE A 211      46.916  72.718  27.873  1.00 -0.01           H
ATOM   3072  N   PHE A 212      47.987  72.279  21.465  1.00  0.00           N
ATOM   3073  CA  PHE A 212      49.402  72.629  21.449  1.00  0.00           C
ATOM   3074  C   PHE A 212      49.725  73.873  20.621  1.00  0.00           C
ATOM   3075  O   PHE A 212      50.721  74.547  20.932  1.00  0.00           O
ATOM   3076  CB  PHE A 212      50.297  71.392  21.069  1.00  0.00           C
ATOM   3077  CG  PHE A 212      50.594  70.449  22.278  1.00  0.00           C
ATOM   3078  CD1 PHE A 212      51.336  70.978  23.351  1.00  0.00           C
ATOM   3079  CD2 PHE A 212      49.956  69.172  22.305  1.00  0.00           C
ATOM   3080  CE1 PHE A 212      51.419  70.189  24.463  1.00  0.00           C
ATOM   3081  CE2 PHE A 212      49.998  68.484  23.528  1.00  0.00           C
ATOM   3082  CZ  PHE A 212      50.757  68.934  24.548  1.00  0.00           C
ATOM   3083  H   PHE A 212      47.776  71.459  20.915  1.00  0.00           H
ATOM   3084  HA  PHE A 212      49.610  72.819  22.502  1.00  0.00           H
ATOM   3085  HB2 PHE A 212      49.707  70.838  20.340  1.00  0.00           H
ATOM   3086  HB3 PHE A 212      51.168  71.832  20.584  1.00  0.00           H
ATOM   3087  HD1 PHE A 212      51.868  71.917  23.320  1.00  0.00           H
ATOM   3088  HD2 PHE A 212      49.469  68.785  21.422  1.00  0.00           H
ATOM   3089  HE1 PHE A 212      51.994  70.530  25.311  1.00  0.00           H
ATOM   3090  HE2 PHE A 212      49.507  67.525  23.607  1.00  0.00           H
ATOM   3091  HZ  PHE A 212      50.804  68.307  25.426  1.00  0.00           H
ATOM   3092  N   ASP A 213      48.959  74.271  19.543  1.00  0.00           N
ATOM   3093  CA  ASP A 213      49.103  75.601  18.975  1.00  0.00           C
ATOM   3094  C   ASP A 213      48.540  76.712  19.818  1.00  0.00           C
ATOM   3095  O   ASP A 213      49.159  77.799  19.815  1.00  0.00           O
ATOM   3096  CB  ASP A 213      48.361  75.665  17.583  1.00  0.00           C
ATOM   3097  CG  ASP A 213      48.975  74.852  16.468  1.00  0.00           C
ATOM   3098  OD1 ASP A 213      50.030  74.225  16.597  1.00  0.00           O
ATOM   3099  OD2 ASP A 213      48.394  74.880  15.329  1.00  0.00           O
ATOM   3100  H   ASP A 213      48.065  73.866  19.307  1.00  0.00           H
ATOM   3101  HA  ASP A 213      50.156  75.858  18.861  1.00  0.00           H
ATOM   3102  HB2 ASP A 213      47.367  75.289  17.823  1.00  0.00           H
ATOM   3103  HB3 ASP A 213      48.387  76.710  17.272  1.00  0.00           H
ATOM   3104  N   ILE A 214      47.463  76.443  20.604  1.00  0.00           N
ATOM   3105  CA  ILE A 214      47.105  77.463  21.622  1.00  0.00           C
ATOM   3106  C   ILE A 214      48.126  77.622  22.725  1.00  0.00           C
ATOM   3107  O   ILE A 214      48.428  78.794  23.032  1.00  0.00           O
ATOM   3108  CB  ILE A 214      45.662  77.180  22.125  1.00  0.00           C
ATOM   3109  CG1 ILE A 214      44.645  76.888  20.974  1.00  0.00           C
ATOM   3110  CG2 ILE A 214      45.089  78.291  23.014  1.00  0.00           C
ATOM   3111  CD1 ILE A 214      43.349  76.173  21.478  1.00  0.00           C
ATOM   3112  H   ILE A 214      46.930  75.599  20.452  1.00  0.00           H
ATOM   3113  HA  ILE A 214      47.040  78.425  21.113  1.00  0.00           H
ATOM   3114  HB  ILE A 214      45.706  76.249  22.689  1.00  0.00           H
ATOM   3115 HG12 ILE A 214      44.355  77.855  20.564  1.00  0.00           H
ATOM   3116 HG13 ILE A 214      44.956  76.162  20.223  1.00  0.00           H
ATOM   3117 HG21 ILE A 214      44.159  77.987  23.495  1.00  0.00           H
ATOM   3118 HG22 ILE A 214      45.846  78.499  23.771  1.00  0.00           H
ATOM   3119 HG23 ILE A 214      44.956  79.175  22.390  1.00  0.00           H
ATOM   3120 HD11 ILE A 214      42.646  76.930  21.828  1.00  0.00           H
ATOM   3121 HD12 ILE A 214      42.831  75.801  20.595  1.00  0.00           H
ATOM   3122 HD13 ILE A 214      43.541  75.445  22.267  1.00  0.00           H
ATOM   3123  N   VAL A 215      48.738  76.545  23.162  1.00  0.00           N
ATOM   3124  CA  VAL A 215      49.920  76.598  24.105  1.00  0.00           C
ATOM   3125  C   VAL A 215      51.127  77.423  23.514  1.00  0.00           C
ATOM   3126  O   VAL A 215      51.799  78.120  24.228  1.00  0.00           O
ATOM   3127  CB  VAL A 215      50.446  75.170  24.321  1.00  0.00           C
ATOM   3128  CG1 VAL A 215      51.969  75.084  24.722  1.00  0.00           C
ATOM   3129  CG2 VAL A 215      49.762  74.425  25.502  1.00  0.00           C
ATOM   3130  H   VAL A 215      48.454  75.661  22.765  1.00  0.00           H
ATOM   3131  HA  VAL A 215      49.666  77.070  25.054  1.00  0.00           H
ATOM   3132  HB  VAL A 215      50.281  74.562  23.432  1.00  0.00           H
ATOM   3133 HG11 VAL A 215      52.781  75.523  24.144  1.00  0.00           H
ATOM   3134 HG12 VAL A 215      52.018  75.584  25.690  1.00  0.00           H
ATOM   3135 HG13 VAL A 215      52.276  74.041  24.803  1.00  0.00           H
ATOM   3136 HG21 VAL A 215      48.731  74.249  25.195  1.00  0.00           H
ATOM   3137 HG22 VAL A 215      50.186  73.434  25.662  1.00  0.00           H
ATOM   3138 HG23 VAL A 215      49.772  75.057  26.390  1.00  0.00           H
ATOM   3139  N   SER A 216      51.386  77.328  22.196  1.00  0.00           N
ATOM   3140  CA  SER A 216      52.521  77.918  21.570  1.00  0.00           C
ATOM   3141  C   SER A 216      52.317  79.383  21.249  1.00  0.00           C
ATOM   3142  O   SER A 216      53.248  80.161  21.277  1.00  0.00           O
ATOM   3143  CB  SER A 216      52.803  77.108  20.289  1.00  0.00           C
ATOM   3144  OG  SER A 216      53.009  75.766  20.728  1.00  0.00           O
ATOM   3145  H   SER A 216      50.891  76.616  21.678  1.00  0.00           H
ATOM   3146  HA  SER A 216      53.400  77.872  22.212  1.00  0.00           H
ATOM   3147  HB2 SER A 216      51.990  77.053  19.565  1.00  0.00           H
ATOM   3148  HB3 SER A 216      53.694  77.585  19.882  1.00  0.00           H
ATOM   3149  HG  SER A 216      52.142  75.357  20.773  1.00  0.00           H
ATOM   3150  N   GLY A 217      51.105  79.711  20.810  1.00  0.00           N
ATOM   3151  CA  GLY A 217      50.652  81.107  20.810  1.00  0.00           C
ATOM   3152  C   GLY A 217      50.782  81.816  22.205  1.00  0.00           C
ATOM   3153  O   GLY A 217      51.288  82.929  22.214  1.00  0.00           O
ATOM   3154  H   GLY A 217      50.381  79.024  20.658  1.00  0.00           H
ATOM   3155  HA2 GLY A 217      51.239  81.655  20.073  1.00  0.00           H
ATOM   3156  HA3 GLY A 217      49.611  81.139  20.489  1.00  0.00           H
ATOM   3157  N   ALA A 218      50.542  81.094  23.320  1.00  0.00           N
ATOM   3158  CA  ALA A 218      50.765  81.593  24.613  1.00  0.00           C
ATOM   3159  C   ALA A 218      52.314  81.658  24.963  1.00  0.00           C
ATOM   3160  O   ALA A 218      52.615  82.430  25.920  1.00  0.00           O
ATOM   3161  CB  ALA A 218      50.109  80.766  25.659  1.00  0.00           C
ATOM   3162  H   ALA A 218      50.015  80.233  23.298  1.00  0.00           H
ATOM   3163  HA  ALA A 218      50.375  82.611  24.597  1.00  0.00           H
ATOM   3164  HB1 ALA A 218      49.115  80.529  25.280  1.00  0.00           H
ATOM   3165  HB2 ALA A 218      50.725  79.884  25.838  1.00  0.00           H
ATOM   3166  HB3 ALA A 218      49.989  81.331  26.583  1.00  0.00           H
ATOM   3167  N   GLY A 219      53.187  80.901  24.241  1.00  0.00           N
ATOM   3168  CA  GLY A 219      54.589  80.997  24.419  1.00  0.00           C
ATOM   3169  C   GLY A 219      55.213  80.266  25.630  1.00  0.00           C
ATOM   3170  O   GLY A 219      56.040  80.818  26.258  1.00  0.00           O
ATOM   3171  H   GLY A 219      52.803  80.342  23.493  1.00  0.00           H
ATOM   3172  HA2 GLY A 219      55.176  80.626  23.580  1.00  0.00           H
ATOM   3173  HA3 GLY A 219      54.844  82.043  24.592  1.00  0.00           H
ATOM   3174  N   PHE A 220      54.651  79.092  25.989  1.00  0.00           N
ATOM   3175  CA  PHE A 220      55.284  78.260  27.000  1.00  0.00           C
ATOM   3176  C   PHE A 220      56.112  77.106  26.392  1.00  0.00           C
ATOM   3177  O   PHE A 220      56.013  76.882  25.168  1.00  0.00           O
ATOM   3178  CB  PHE A 220      54.203  77.506  27.816  1.00  0.00           C
ATOM   3179  CG  PHE A 220      53.264  78.377  28.620  1.00  0.00           C
ATOM   3180  CD1 PHE A 220      53.516  78.692  29.976  1.00  0.00           C
ATOM   3181  CD2 PHE A 220      52.002  78.697  28.079  1.00  0.00           C
ATOM   3182  CE1 PHE A 220      52.638  79.468  30.714  1.00  0.00           C
ATOM   3183  CE2 PHE A 220      51.092  79.379  28.907  1.00  0.00           C
ATOM   3184  CZ  PHE A 220      51.430  79.777  30.200  1.00  0.00           C
ATOM   3185  H   PHE A 220      53.837  78.757  25.493  1.00  0.00           H
ATOM   3186  HA  PHE A 220      55.996  78.763  27.655  1.00  0.00           H
ATOM   3187  HB2 PHE A 220      53.520  76.869  27.254  1.00  0.00           H
ATOM   3188  HB3 PHE A 220      54.691  76.933  28.604  1.00  0.00           H
ATOM   3189  HD1 PHE A 220      54.477  78.451  30.406  1.00  0.00           H
ATOM   3190  HD2 PHE A 220      51.837  78.364  27.065  1.00  0.00           H
ATOM   3191  HE1 PHE A 220      52.940  79.776  31.705  1.00  0.00           H
ATOM   3192  HE2 PHE A 220      50.112  79.613  28.519  1.00  0.00           H
ATOM   3193  HZ  PHE A 220      50.641  80.315  30.704  1.00  0.00           H
ATOM   3194  N   HID A 221      57.033  76.463  27.113  1.00  0.00           N
ATOM   3195  CA  HID A 221      57.867  75.335  26.621  1.00  0.00           C
ATOM   3196  C   HID A 221      57.447  74.014  27.323  1.00  0.00           C
ATOM   3197  O   HID A 221      57.377  73.940  28.551  1.00  0.00           O
ATOM   3198  CB  HID A 221      59.381  75.560  26.800  1.00  0.00           C
ATOM   3199  CG  HID A 221      60.045  76.645  26.047  1.00  0.00           C
ATOM   3200  CD2 HID A 221      60.580  77.779  26.536  1.00  0.00           C
ATOM   3201  ND1 HID A 221      59.853  76.843  24.675  1.00  0.00           N
ATOM   3202  CE1 HID A 221      60.272  78.083  24.410  1.00  0.00           C
ATOM   3203  NE2 HID A 221      60.799  78.694  25.534  1.00  0.00           N
ATOM   3204  H   HID A 221      57.087  76.600  28.112  1.00  0.00           H
ATOM   3205  HA  HID A 221      57.662  75.202  25.559  1.00  0.00           H
ATOM   3206  HB2 HID A 221      59.624  75.739  27.847  1.00  0.00           H
ATOM   3207  HB3 HID A 221      59.907  74.631  26.581  1.00  0.00           H
ATOM   3208  HD1 HID A 221      59.368  76.285  23.988  1.00  0.00           H
ATOM   3209  HD2 HID A 221      60.792  78.095  27.547  1.00  0.00           H
ATOM   3210  HE1 HID A 221      60.121  78.622  23.486  1.00  0.00           H
ATOM   3211  N   THR A 222      57.031  72.932  26.596  1.00  0.00           N
ATOM   3212  CA  THR A 222      56.382  71.758  27.154  1.00  0.00           C
ATOM   3213  C   THR A 222      57.403  70.662  27.529  1.00  0.00           C
ATOM   3214  O   THR A 222      58.145  70.143  26.647  1.00  0.00           O
ATOM   3215  CB  THR A 222      55.333  71.113  26.249  1.00  0.00           C
ATOM   3216  CG2 THR A 222      54.678  69.805  26.831  1.00  0.00           C
ATOM   3217  OG1 THR A 222      54.377  72.012  25.758  1.00  0.00           O
ATOM   3218  H   THR A 222      56.987  72.953  25.587  1.00  0.00           H
ATOM   3219  HA  THR A 222      55.825  72.094  28.029  1.00  0.00           H
ATOM   3220  HB  THR A 222      55.803  70.642  25.385  1.00  0.00           H
ATOM   3221  HG1 THR A 222      54.814  72.740  25.310  1.00  0.00           H
ATOM   3222 HG21 THR A 222      54.244  70.056  27.799  1.00  0.00           H
ATOM   3223 HG22 THR A 222      53.969  69.431  26.092  1.00  0.00           H
ATOM   3224 HG23 THR A 222      55.394  68.996  26.974  1.00  0.00           H
ATOM   3225  N   LEU A 223      57.319  70.174  28.760  1.00  0.00           N
ATOM   3226  CA  LEU A 223      58.221  69.263  29.416  1.00  0.00           C
ATOM   3227  C   LEU A 223      57.849  67.826  29.466  1.00  0.00           C
ATOM   3228  O   LEU A 223      58.717  66.983  29.407  1.00  0.00           O
ATOM   3229  CB  LEU A 223      58.640  69.879  30.792  1.00  0.00           C
ATOM   3230  CG  LEU A 223      59.055  71.311  30.833  1.00  0.00           C
ATOM   3231  CD1 LEU A 223      59.345  71.713  32.307  1.00  0.00           C
ATOM   3232  CD2 LEU A 223      60.254  71.617  29.918  1.00  0.00           C
ATOM   3233  H   LEU A 223      56.668  70.648  29.370  1.00  0.00           H
ATOM   3234  HA  LEU A 223      59.043  69.270  28.700  1.00  0.00           H
ATOM   3235  HB2 LEU A 223      57.825  69.769  31.507  1.00  0.00           H
ATOM   3236  HB3 LEU A 223      59.487  69.288  31.141  1.00  0.00           H
ATOM   3237  HG  LEU A 223      58.246  71.974  30.525  1.00  0.00           H
ATOM   3238 HD11 LEU A 223      60.260  71.312  32.742  1.00  0.00           H
ATOM   3239 HD12 LEU A 223      59.595  72.770  32.216  1.00  0.00           H
ATOM   3240 HD13 LEU A 223      58.539  71.519  33.015  1.00  0.00           H
ATOM   3241 HD21 LEU A 223      59.885  71.613  28.892  1.00  0.00           H
ATOM   3242 HD22 LEU A 223      60.585  72.640  30.100  1.00  0.00           H
ATOM   3243 HD23 LEU A 223      61.111  70.969  30.101  1.00  0.00           H
ATOM   3244  N   SER A 224      56.528  67.503  29.733  1.00  0.00           N
ATOM   3245  CA  SER A 224      55.962  66.139  29.708  1.00  0.00           C
ATOM   3246  C   SER A 224      54.404  66.130  29.461  1.00  0.00           C
ATOM   3247  O   SER A 224      53.741  67.136  29.612  1.00  0.00           O
ATOM   3248  CB  SER A 224      56.305  65.400  31.106  1.00  0.00           C
ATOM   3249  OG  SER A 224      55.492  66.065  32.103  1.00  0.00           O
ATOM   3250  H   SER A 224      55.839  68.231  29.855  1.00  0.00           H
ATOM   3251  HA  SER A 224      56.528  65.537  28.996  1.00  0.00           H
ATOM   3252  HB2 SER A 224      56.139  64.323  31.121  1.00  0.00           H
ATOM   3253  HB3 SER A 224      57.381  65.484  31.258  1.00  0.00           H
ATOM   3254  HG  SER A 224      55.780  65.671  32.930  1.00  0.00           H
ATOM   3255  N   LEU A 225      53.922  64.945  28.997  1.00  0.00           N
ATOM   3256  CA  LEU A 225      52.565  64.738  28.487  1.00  0.00           C
ATOM   3257  C   LEU A 225      52.006  63.297  28.838  1.00  0.00           C
ATOM   3258  O   LEU A 225      52.828  62.324  28.943  1.00  0.00           O
ATOM   3259  CB  LEU A 225      52.610  65.139  27.003  1.00  0.00           C
ATOM   3260  CG  LEU A 225      51.391  65.167  26.001  1.00  0.00           C
ATOM   3261  CD1 LEU A 225      51.871  65.652  24.626  1.00  0.00           C
ATOM   3262  CD2 LEU A 225      50.592  63.935  25.790  1.00  0.00           C
ATOM   3263  H   LEU A 225      54.608  64.218  28.854  1.00  0.00           H
ATOM   3264  HA  LEU A 225      51.934  65.493  28.956  1.00  0.00           H
ATOM   3265  HB2 LEU A 225      53.104  66.110  26.998  1.00  0.00           H
ATOM   3266  HB3 LEU A 225      53.336  64.519  26.478  1.00  0.00           H
ATOM   3267  HG  LEU A 225      50.716  65.926  26.395  1.00  0.00           H
ATOM   3268 HD11 LEU A 225      52.382  64.831  24.125  1.00  0.00           H
ATOM   3269 HD12 LEU A 225      51.048  65.981  23.993  1.00  0.00           H
ATOM   3270 HD13 LEU A 225      52.529  66.506  24.788  1.00  0.00           H
ATOM   3271 HD21 LEU A 225      50.162  63.596  26.733  1.00  0.00           H
ATOM   3272 HD22 LEU A 225      49.783  64.179  25.101  1.00  0.00           H
ATOM   3273 HD23 LEU A 225      51.194  63.173  25.296  1.00  0.00           H
ATOM   3274  N   LYS A 226      50.716  63.166  29.166  1.00  0.01           N
ATOM   3275  CA  LYS A 226      50.124  61.859  29.575  1.00  0.01           C
ATOM   3276  C   LYS A 226      48.653  61.653  29.062  1.00  0.01           C
ATOM   3277  O   LYS A 226      47.755  62.480  29.166  1.00  0.01           O
ATOM   3278  CB  LYS A 226      50.272  61.631  31.075  1.00  0.01           C
ATOM   3279  CG  LYS A 226      49.847  60.248  31.525  1.00  0.01           C
ATOM   3280  CD  LYS A 226      50.325  59.955  32.923  1.00  0.01           C
ATOM   3281  CE  LYS A 226      49.909  58.549  33.421  1.00  0.01           C
ATOM   3282  NZ  LYS A 226      50.477  57.486  32.548  1.00  0.01           N
ATOM   3283  H   LYS A 226      50.148  63.991  29.041  1.00  0.01           H
ATOM   3284  HA  LYS A 226      50.664  61.085  29.029  1.00  0.01           H
ATOM   3285  HB2 LYS A 226      51.320  61.873  31.252  1.00  0.01           H
ATOM   3286  HB3 LYS A 226      49.733  62.365  31.674  1.00  0.01           H
ATOM   3287  HG2 LYS A 226      48.759  60.183  31.557  1.00  0.01           H
ATOM   3288  HG3 LYS A 226      50.355  59.520  30.893  1.00  0.01           H
ATOM   3289  HD2 LYS A 226      51.405  60.089  32.862  1.00  0.01           H
ATOM   3290  HD3 LYS A 226      49.819  60.699  33.539  1.00  0.01           H
ATOM   3291  HE2 LYS A 226      50.182  58.444  34.471  1.00  0.01           H
ATOM   3292  HE3 LYS A 226      48.826  58.433  33.380  1.00  0.01           H
ATOM   3293  HZ1 LYS A 226      50.111  56.577  32.793  1.00  0.01           H
ATOM   3294  HZ2 LYS A 226      50.282  57.734  31.588  1.00  0.01           H
ATOM   3295  HZ3 LYS A 226      51.481  57.465  32.438  1.00  0.01           H
ATOM   3296  N   ASP A 227      48.286  60.447  28.490  1.00 -0.01           N
ATOM   3297  CA  ASP A 227      46.865  60.032  28.288  1.00 -0.01           C
ATOM   3298  C   ASP A 227      46.241  59.649  29.625  1.00 -0.01           C
ATOM   3299  O   ASP A 227      46.580  58.614  30.233  1.00 -0.01           O
ATOM   3300  CB  ASP A 227      46.713  59.008  27.189  1.00 -0.01           C
ATOM   3301  CG  ASP A 227      45.252  58.617  26.857  1.00 -0.01           C
ATOM   3302  OD1 ASP A 227      44.917  58.556  25.674  1.00 -0.01           O
ATOM   3303  OD2 ASP A 227      44.525  58.288  27.800  1.00 -0.01           O
ATOM   3304  H   ASP A 227      49.069  59.838  28.306  1.00 -0.01           H
ATOM   3305  HA  ASP A 227      46.346  60.931  27.955  1.00 -0.01           H
ATOM   3306  HB2 ASP A 227      47.187  59.425  26.301  1.00 -0.01           H
ATOM   3307  HB3 ASP A 227      47.328  58.136  27.411  1.00 -0.01           H
ATOM   3308  N   LEU A 228      45.200  60.404  30.052  1.00 -0.03           N
ATOM   3309  CA  LEU A 228      44.445  60.057  31.318  1.00 -0.03           C
ATOM   3310  C   LEU A 228      42.939  59.616  31.137  1.00 -0.03           C
ATOM   3311  O   LEU A 228      42.222  59.402  32.137  1.00 -0.03           O
ATOM   3312  CB  LEU A 228      44.544  61.178  32.323  1.00 -0.03           C
ATOM   3313  CG  LEU A 228      45.882  61.524  32.864  1.00 -0.03           C
ATOM   3314  CD1 LEU A 228      45.777  62.706  33.864  1.00 -0.03           C
ATOM   3315  CD2 LEU A 228      46.625  60.324  33.539  1.00 -0.03           C
ATOM   3316  H   LEU A 228      45.082  61.268  29.542  1.00 -0.03           H
ATOM   3317  HA  LEU A 228      44.908  59.220  31.840  1.00 -0.03           H
ATOM   3318  HB2 LEU A 228      44.100  62.114  31.982  1.00 -0.03           H
ATOM   3319  HB3 LEU A 228      43.888  60.927  33.156  1.00 -0.03           H
ATOM   3320  HG  LEU A 228      46.436  61.876  31.994  1.00 -0.03           H
ATOM   3321 HD11 LEU A 228      45.325  62.444  34.821  1.00 -0.03           H
ATOM   3322 HD12 LEU A 228      46.815  62.930  34.109  1.00 -0.03           H
ATOM   3323 HD13 LEU A 228      45.340  63.584  33.388  1.00 -0.03           H
ATOM   3324 HD21 LEU A 228      46.868  59.588  32.773  1.00 -0.03           H
ATOM   3325 HD22 LEU A 228      47.478  60.718  34.092  1.00 -0.03           H
ATOM   3326 HD23 LEU A 228      46.095  59.855  34.368  1.00 -0.03           H
ATOM   3327  N   SER A 229      42.481  59.385  29.860  1.00 -0.03           N
ATOM   3328  CA  SER A 229      41.106  59.078  29.413  1.00 -0.03           C
ATOM   3329  C   SER A 229      40.308  57.981  30.192  1.00 -0.03           C
ATOM   3330  O   SER A 229      39.160  58.162  30.551  1.00 -0.03           O
ATOM   3331  CB  SER A 229      41.152  58.554  27.966  1.00 -0.03           C
ATOM   3332  OG  SER A 229      42.096  59.401  27.220  1.00 -0.03           O
ATOM   3333  H   SER A 229      43.203  59.441  29.156  1.00 -0.03           H
ATOM   3334  HA  SER A 229      40.403  59.902  29.287  1.00 -0.03           H
ATOM   3335  HB2 SER A 229      41.585  57.558  28.049  1.00 -0.03           H
ATOM   3336  HB3 SER A 229      40.128  58.478  27.599  1.00 -0.03           H
ATOM   3337  HG  SER A 229      42.946  58.988  27.388  1.00 -0.03           H
ATOM   3338  N   ALA A 230      41.033  56.945  30.661  1.00 -0.05           N
ATOM   3339  CA  ALA A 230      40.328  55.985  31.611  1.00 -0.05           C
ATOM   3340  C   ALA A 230      39.800  56.505  32.975  1.00 -0.05           C
ATOM   3341  O   ALA A 230      38.772  56.117  33.377  1.00 -0.05           O
ATOM   3342  CB  ALA A 230      41.092  54.641  31.759  1.00 -0.05           C
ATOM   3343  H   ALA A 230      42.037  56.939  30.548  1.00 -0.05           H
ATOM   3344  HA  ALA A 230      39.380  55.766  31.118  1.00 -0.05           H
ATOM   3345  HB1 ALA A 230      41.420  54.146  30.845  1.00 -0.05           H
ATOM   3346  HB2 ALA A 230      41.985  54.758  32.373  1.00 -0.05           H
ATOM   3347  HB3 ALA A 230      40.393  53.891  32.129  1.00 -0.05           H
ATOM   3348  N   ASN A 231      40.619  57.400  33.561  1.00 -0.09           N
ATOM   3349  CA  ASN A 231      40.336  58.044  34.849  1.00 -0.09           C
ATOM   3350  C   ASN A 231      39.010  58.910  34.655  1.00 -0.09           C
ATOM   3351  O   ASN A 231      38.216  59.025  35.577  1.00 -0.09           O
ATOM   3352  CB  ASN A 231      41.520  58.907  35.421  1.00 -0.09           C
ATOM   3353  CG  ASN A 231      42.726  57.987  35.748  1.00 -0.09           C
ATOM   3354  ND2 ASN A 231      43.770  58.139  34.954  1.00 -0.09           N
ATOM   3355  OD1 ASN A 231      42.775  57.304  36.760  1.00 -0.09           O
ATOM   3356  H   ASN A 231      41.343  57.780  32.970  1.00 -0.09           H
ATOM   3357  HA  ASN A 231      40.097  57.215  35.515  1.00 -0.09           H
ATOM   3358  HB2 ASN A 231      41.654  59.832  34.861  1.00 -0.09           H
ATOM   3359  HB3 ASN A 231      41.179  59.336  36.363  1.00 -0.09           H
ATOM   3360 HD21 ASN A 231      44.675  57.813  35.263  1.00 -0.09           H
ATOM   3361 HD22 ASN A 231      43.655  58.682  34.110  1.00 -0.09           H
ATOM   3362  N   LEU A 232      38.740  59.420  33.436  1.00 -1.20           N
ATOM   3363  CA  LEU A 232      37.543  60.193  33.067  1.00 -1.20           C
ATOM   3364  C   LEU A 232      36.331  59.245  32.914  1.00 -1.20           C
ATOM   3365  O   LEU A 232      35.242  59.422  33.502  1.00 -1.20           O
ATOM   3366  CB  LEU A 232      37.778  61.053  31.791  1.00 -1.20           C
ATOM   3367  CG  LEU A 232      36.520  61.756  31.136  1.00 -1.20           C
ATOM   3368  CD1 LEU A 232      35.965  62.742  32.157  1.00 -1.20           C
ATOM   3369  CD2 LEU A 232      36.817  62.384  29.740  1.00 -1.20           C
ATOM   3370  H   LEU A 232      39.390  59.138  32.716  1.00 -1.20           H
ATOM   3371  HA  LEU A 232      37.281  60.850  33.896  1.00 -1.20           H
ATOM   3372  HB2 LEU A 232      38.524  61.818  32.005  1.00 -1.20           H
ATOM   3373  HB3 LEU A 232      38.244  60.374  31.078  1.00 -1.20           H
ATOM   3374  HG  LEU A 232      35.773  60.966  31.057  1.00 -1.20           H
ATOM   3375 HD11 LEU A 232      36.664  63.517  32.470  1.00 -1.20           H
ATOM   3376 HD12 LEU A 232      35.169  63.313  31.679  1.00 -1.20           H
ATOM   3377 HD13 LEU A 232      35.516  62.300  33.046  1.00 -1.20           H
ATOM   3378 HD21 LEU A 232      37.097  61.634  29.001  1.00 -1.20           H
ATOM   3379 HD22 LEU A 232      35.997  63.026  29.421  1.00 -1.20           H
ATOM   3380 HD23 LEU A 232      37.598  63.137  29.847  1.00 -1.20           H
ATOM   3381  N   ALA A 233      36.577  58.131  32.128  1.00 -0.05           N
ATOM   3382  CA  ALA A 233      35.571  57.114  31.854  1.00 -0.05           C
ATOM   3383  C   ALA A 233      35.115  56.247  33.082  1.00 -0.05           C
ATOM   3384  O   ALA A 233      33.920  56.035  33.186  1.00 -0.05           O
ATOM   3385  CB  ALA A 233      36.063  56.145  30.783  1.00 -0.05           C
ATOM   3386  H   ALA A 233      37.412  58.094  31.561  1.00 -0.05           H
ATOM   3387  HA  ALA A 233      34.718  57.696  31.505  1.00 -0.05           H
ATOM   3388  HB1 ALA A 233      35.406  55.276  30.740  1.00 -0.05           H
ATOM   3389  HB2 ALA A 233      36.007  56.631  29.809  1.00 -0.05           H
ATOM   3390  HB3 ALA A 233      37.108  55.913  30.985  1.00 -0.05           H
ATOM   3391  N   MET A 234      36.042  55.999  34.064  1.00 -0.09           N
ATOM   3392  CA  MET A 234      35.746  55.511  35.382  1.00 -0.09           C
ATOM   3393  C   MET A 234      35.036  56.523  36.233  1.00 -0.09           C
ATOM   3394  O   MET A 234      34.039  56.146  36.830  1.00 -0.09           O
ATOM   3395  CB  MET A 234      37.059  55.052  36.114  1.00 -0.09           C
ATOM   3396  CG  MET A 234      37.642  53.771  35.486  1.00 -0.09           C
ATOM   3397  SD  MET A 234      36.562  52.361  35.330  1.00 -0.09           S
ATOM   3398  CE  MET A 234      35.875  52.106  36.927  1.00 -0.09           C
ATOM   3399  H   MET A 234      36.979  56.267  33.801  1.00 -0.09           H
ATOM   3400  HA  MET A 234      35.109  54.634  35.273  1.00 -0.09           H
ATOM   3401  HB2 MET A 234      37.779  55.847  35.922  1.00 -0.09           H
ATOM   3402  HB3 MET A 234      36.856  54.964  37.181  1.00 -0.09           H
ATOM   3403  HG2 MET A 234      38.028  53.967  34.486  1.00 -0.09           H
ATOM   3404  HG3 MET A 234      38.540  53.520  36.050  1.00 -0.09           H
ATOM   3405  HE1 MET A 234      35.455  53.022  37.340  1.00 -0.09           H
ATOM   3406  HE2 MET A 234      35.111  51.342  36.780  1.00 -0.09           H
ATOM   3407  HE3 MET A 234      36.580  51.650  37.623  1.00 -0.09           H
ATOM   3408  N   THR A 235      35.430  57.814  36.185  1.00 -0.43           N
ATOM   3409  CA  THR A 235      34.772  58.870  36.978  1.00 -0.43           C
ATOM   3410  C   THR A 235      33.270  59.028  36.564  1.00 -0.43           C
ATOM   3411  O   THR A 235      32.452  59.081  37.502  1.00 -0.43           O
ATOM   3412  CB  THR A 235      35.514  60.224  37.048  1.00 -0.43           C
ATOM   3413  CG2 THR A 235      34.795  61.293  37.769  1.00 -0.43           C
ATOM   3414  OG1 THR A 235      36.789  60.084  37.637  1.00 -0.43           O
ATOM   3415  H   THR A 235      36.317  58.006  35.743  1.00 -0.43           H
ATOM   3416  HA  THR A 235      34.858  58.519  38.007  1.00 -0.43           H
ATOM   3417  HB  THR A 235      35.737  60.515  36.022  1.00 -0.43           H
ATOM   3418  HG1 THR A 235      37.368  59.750  36.949  1.00 -0.43           H
ATOM   3419 HG21 THR A 235      35.325  62.233  37.611  1.00 -0.43           H
ATOM   3420 HG22 THR A 235      33.832  61.364  37.263  1.00 -0.43           H
ATOM   3421 HG23 THR A 235      34.642  61.053  38.821  1.00 -0.43           H
ATOM   3422  N   MET A 236      32.995  59.084  35.309  1.00 -1.00           N
ATOM   3423  CA  MET A 236      31.618  59.244  34.794  1.00 -1.00           C
ATOM   3424  C   MET A 236      30.745  58.000  35.105  1.00 -1.00           C
ATOM   3425  O   MET A 236      29.540  58.225  35.252  1.00 -1.00           O
ATOM   3426  CB  MET A 236      31.683  59.676  33.324  1.00 -1.00           C
ATOM   3427  CG  MET A 236      30.292  60.049  32.870  1.00 -1.00           C
ATOM   3428  SD  MET A 236      29.778  61.590  33.664  1.00 -1.00           S
ATOM   3429  CE  MET A 236      30.697  62.742  32.731  1.00 -1.00           C
ATOM   3430  H   MET A 236      33.728  59.053  34.615  1.00 -1.00           H
ATOM   3431  HA  MET A 236      31.146  59.978  35.448  1.00 -1.00           H
ATOM   3432  HB2 MET A 236      32.413  60.478  33.209  1.00 -1.00           H
ATOM   3433  HB3 MET A 236      31.966  58.824  32.707  1.00 -1.00           H
ATOM   3434  HG2 MET A 236      30.383  60.215  31.797  1.00 -1.00           H
ATOM   3435  HG3 MET A 236      29.565  59.250  33.015  1.00 -1.00           H
ATOM   3436  HE1 MET A 236      30.249  62.790  31.738  1.00 -1.00           H
ATOM   3437  HE2 MET A 236      30.602  63.714  33.215  1.00 -1.00           H
ATOM   3438  HE3 MET A 236      31.750  62.466  32.676  1.00 -1.00           H
ATOM   3439  N   ASN A 237      31.354  56.803  35.150  1.00  0.01           N
ATOM   3440  CA  ASN A 237      30.759  55.546  35.631  1.00  0.01           C
ATOM   3441  C   ASN A 237      30.400  55.597  37.099  1.00  0.01           C
ATOM   3442  O   ASN A 237      29.309  55.258  37.524  1.00  0.01           O
ATOM   3443  CB  ASN A 237      31.644  54.423  35.120  1.00  0.01           C
ATOM   3444  CG  ASN A 237      31.379  53.944  33.681  1.00  0.01           C
ATOM   3445  ND2 ASN A 237      32.370  53.382  33.036  1.00  0.01           N
ATOM   3446  OD1 ASN A 237      30.261  53.945  33.110  1.00  0.01           O
ATOM   3447  H   ASN A 237      32.301  56.875  34.806  1.00  0.01           H
ATOM   3448  HA  ASN A 237      29.753  55.456  35.220  1.00  0.01           H
ATOM   3449  HB2 ASN A 237      32.711  54.591  35.269  1.00  0.01           H
ATOM   3450  HB3 ASN A 237      31.276  53.556  35.670  1.00  0.01           H
ATOM   3451 HD21 ASN A 237      32.049  53.014  32.152  1.00  0.01           H
ATOM   3452 HD22 ASN A 237      33.314  53.484  33.380  1.00  0.01           H
ATOM   3453  N   VAL A 238      31.307  56.059  37.932  1.00 -0.08           N
ATOM   3454  CA  VAL A 238      31.107  56.379  39.344  1.00 -0.08           C
ATOM   3455  C   VAL A 238      29.917  57.408  39.467  1.00 -0.08           C
ATOM   3456  O   VAL A 238      29.086  57.133  40.328  1.00 -0.08           O
ATOM   3457  CB  VAL A 238      32.425  56.838  40.016  1.00 -0.08           C
ATOM   3458  CG1 VAL A 238      32.282  57.586  41.368  1.00 -0.08           C
ATOM   3459  CG2 VAL A 238      33.326  55.613  40.096  1.00 -0.08           C
ATOM   3460  H   VAL A 238      32.261  56.142  37.612  1.00 -0.08           H
ATOM   3461  HA  VAL A 238      30.793  55.495  39.899  1.00 -0.08           H
ATOM   3462  HB  VAL A 238      32.863  57.554  39.320  1.00 -0.08           H
ATOM   3463 HG11 VAL A 238      31.491  58.335  41.372  1.00 -0.08           H
ATOM   3464 HG12 VAL A 238      32.114  56.861  42.164  1.00 -0.08           H
ATOM   3465 HG13 VAL A 238      33.164  58.115  41.729  1.00 -0.08           H
ATOM   3466 HG21 VAL A 238      33.371  55.058  39.159  1.00 -0.08           H
ATOM   3467 HG22 VAL A 238      34.328  56.009  40.261  1.00 -0.08           H
ATOM   3468 HG23 VAL A 238      33.080  54.905  40.888  1.00 -0.08           H
ATOM   3469  N   PHE A 239      29.780  58.455  38.627  1.00 -0.05           N
ATOM   3470  CA  PHE A 239      28.691  59.482  38.661  1.00 -0.05           C
ATOM   3471  C   PHE A 239      27.301  58.907  38.366  1.00 -0.05           C
ATOM   3472  O   PHE A 239      26.454  59.033  39.191  1.00 -0.05           O
ATOM   3473  CB  PHE A 239      29.081  60.651  37.693  1.00 -0.05           C
ATOM   3474  CG  PHE A 239      28.256  61.877  37.893  1.00 -0.05           C
ATOM   3475  CD1 PHE A 239      28.587  62.845  38.850  1.00 -0.05           C
ATOM   3476  CD2 PHE A 239      27.335  62.252  36.886  1.00 -0.05           C
ATOM   3477  CE1 PHE A 239      27.908  64.093  38.813  1.00 -0.05           C
ATOM   3478  CE2 PHE A 239      26.551  63.416  36.938  1.00 -0.05           C
ATOM   3479  CZ  PHE A 239      26.794  64.363  37.970  1.00 -0.05           C
ATOM   3480  H   PHE A 239      30.532  58.701  37.999  1.00 -0.05           H
ATOM   3481  HA  PHE A 239      28.734  60.029  39.603  1.00 -0.05           H
ATOM   3482  HB2 PHE A 239      30.113  60.936  37.897  1.00 -0.05           H
ATOM   3483  HB3 PHE A 239      29.080  60.302  36.660  1.00 -0.05           H
ATOM   3484  HD1 PHE A 239      29.368  62.817  39.596  1.00 -0.05           H
ATOM   3485  HD2 PHE A 239      27.222  61.580  36.047  1.00 -0.05           H
ATOM   3486  HE1 PHE A 239      28.240  64.800  39.558  1.00 -0.05           H
ATOM   3487  HE2 PHE A 239      25.796  63.612  36.191  1.00 -0.05           H
ATOM   3488  HZ  PHE A 239      26.334  65.337  38.047  1.00 -0.05           H
ATOM   3489  N   ALA A 240      27.197  58.134  37.275  1.00  0.01           N
ATOM   3490  CA  ALA A 240      25.965  57.280  36.940  1.00  0.01           C
ATOM   3491  C   ALA A 240      25.584  56.263  37.987  1.00  0.01           C
ATOM   3492  O   ALA A 240      24.401  56.144  38.304  1.00  0.01           O
ATOM   3493  CB  ALA A 240      26.385  56.547  35.666  1.00  0.01           C
ATOM   3494  H   ALA A 240      27.952  58.093  36.605  1.00  0.01           H
ATOM   3495  HA  ALA A 240      25.100  57.938  36.856  1.00  0.01           H
ATOM   3496  HB1 ALA A 240      25.568  55.919  35.312  1.00  0.01           H
ATOM   3497  HB2 ALA A 240      26.708  57.187  34.844  1.00  0.01           H
ATOM   3498  HB3 ALA A 240      27.243  55.889  35.803  1.00  0.01           H
ATOM   3499  N   LEU A 241      26.500  55.500  38.569  1.00  0.01           N
ATOM   3500  CA  LEU A 241      26.123  54.553  39.649  1.00  0.01           C
ATOM   3501  C   LEU A 241      25.707  55.352  40.938  1.00  0.01           C
ATOM   3502  O   LEU A 241      24.742  54.930  41.564  1.00  0.01           O
ATOM   3503  CB  LEU A 241      27.307  53.624  39.831  1.00  0.01           C
ATOM   3504  CG  LEU A 241      26.990  52.392  40.581  1.00  0.01           C
ATOM   3505  CD1 LEU A 241      25.834  51.525  40.061  1.00  0.01           C
ATOM   3506  CD2 LEU A 241      28.235  51.532  40.780  1.00  0.01           C
ATOM   3507  H   LEU A 241      27.459  55.758  38.388  1.00  0.01           H
ATOM   3508  HA  LEU A 241      25.246  53.954  39.403  1.00  0.01           H
ATOM   3509  HB2 LEU A 241      27.754  53.334  38.880  1.00  0.01           H
ATOM   3510  HB3 LEU A 241      28.110  54.136  40.361  1.00  0.01           H
ATOM   3511  HG  LEU A 241      26.764  52.775  41.577  1.00  0.01           H
ATOM   3512 HD11 LEU A 241      25.970  51.350  38.994  1.00  0.01           H
ATOM   3513 HD12 LEU A 241      25.914  50.538  40.518  1.00  0.01           H
ATOM   3514 HD13 LEU A 241      24.812  51.889  40.164  1.00  0.01           H
ATOM   3515 HD21 LEU A 241      28.983  52.198  41.209  1.00  0.01           H
ATOM   3516 HD22 LEU A 241      28.111  50.608  41.346  1.00  0.01           H
ATOM   3517 HD23 LEU A 241      28.703  51.102  39.894  1.00  0.01           H
ATOM   3518  N   GLY A 242      26.443  56.496  41.191  1.00  0.00           N
ATOM   3519  CA  GLY A 242      25.949  57.399  42.195  1.00  0.00           C
ATOM   3520  C   GLY A 242      24.478  57.707  42.034  1.00  0.00           C
ATOM   3521  O   GLY A 242      23.671  57.446  42.918  1.00  0.00           O
ATOM   3522  H   GLY A 242      27.233  56.763  40.621  1.00  0.00           H
ATOM   3523  HA2 GLY A 242      26.056  56.988  43.199  1.00  0.00           H
ATOM   3524  HA3 GLY A 242      26.515  58.327  42.107  1.00  0.00           H
ATOM   3525  N   VAL A 243      24.105  58.261  40.906  1.00  0.00           N
ATOM   3526  CA  VAL A 243      22.642  58.476  40.625  1.00  0.00           C
ATOM   3527  C   VAL A 243      21.840  57.134  40.715  1.00  0.00           C
ATOM   3528  O   VAL A 243      20.980  57.066  41.625  1.00  0.00           O
ATOM   3529  CB  VAL A 243      22.321  59.415  39.436  1.00  0.00           C
ATOM   3530  CG1 VAL A 243      20.814  59.668  39.324  1.00  0.00           C
ATOM   3531  CG2 VAL A 243      23.045  60.758  39.541  1.00  0.00           C
ATOM   3532  H   VAL A 243      24.784  58.514  40.202  1.00  0.00           H
ATOM   3533  HA  VAL A 243      22.346  59.005  41.531  1.00  0.00           H
ATOM   3534  HB  VAL A 243      22.821  58.955  38.583  1.00  0.00           H
ATOM   3535 HG11 VAL A 243      20.696  60.135  38.346  1.00  0.00           H
ATOM   3536 HG12 VAL A 243      20.211  58.760  39.345  1.00  0.00           H
ATOM   3537 HG13 VAL A 243      20.446  60.245  40.173  1.00  0.00           H
ATOM   3538 HG21 VAL A 243      22.593  61.369  40.322  1.00  0.00           H
ATOM   3539 HG22 VAL A 243      24.090  60.540  39.764  1.00  0.00           H
ATOM   3540 HG23 VAL A 243      22.890  61.264  38.588  1.00  0.00           H
ATOM   3541  N   TYR A 244      21.956  56.068  39.844  1.00  0.01           N
ATOM   3542  CA  TYR A 244      21.139  54.836  39.848  1.00  0.01           C
ATOM   3543  C   TYR A 244      21.040  54.203  41.254  1.00  0.01           C
ATOM   3544  O   TYR A 244      19.961  53.715  41.704  1.00  0.01           O
ATOM   3545  CB  TYR A 244      21.759  53.832  38.934  1.00  0.01           C
ATOM   3546  CG  TYR A 244      21.968  54.072  37.465  1.00  0.01           C
ATOM   3547  CD1 TYR A 244      20.932  54.447  36.641  1.00  0.01           C
ATOM   3548  CD2 TYR A 244      23.231  53.888  36.897  1.00  0.01           C
ATOM   3549  CE1 TYR A 244      21.175  54.675  35.250  1.00  0.01           C
ATOM   3550  CE2 TYR A 244      23.473  53.876  35.541  1.00  0.01           C
ATOM   3551  CZ  TYR A 244      22.433  54.370  34.686  1.00  0.01           C
ATOM   3552  OH  TYR A 244      22.620  54.583  33.365  1.00  0.01           O
ATOM   3553  H   TYR A 244      22.741  56.074  39.207  1.00  0.01           H
ATOM   3554  HA  TYR A 244      20.131  54.988  39.463  1.00  0.01           H
ATOM   3555  HB2 TYR A 244      22.672  53.484  39.417  1.00  0.01           H
ATOM   3556  HB3 TYR A 244      21.171  52.915  38.944  1.00  0.01           H
ATOM   3557  HD1 TYR A 244      19.900  54.526  36.950  1.00  0.01           H
ATOM   3558  HD2 TYR A 244      24.102  53.690  37.504  1.00  0.01           H
ATOM   3559  HE1 TYR A 244      20.387  55.052  34.616  1.00  0.01           H
ATOM   3560  HE2 TYR A 244      24.469  53.660  35.182  1.00  0.01           H
ATOM   3561  HH  TYR A 244      21.811  54.988  33.044  1.00  0.01           H
ATOM   3562  N   SER A 245      22.123  54.152  42.073  1.00  0.01           N
ATOM   3563  CA  SER A 245      22.198  53.402  43.357  1.00  0.01           C
ATOM   3564  C   SER A 245      21.792  54.240  44.553  1.00  0.01           C
ATOM   3565  O   SER A 245      21.570  53.683  45.643  1.00  0.01           O
ATOM   3566  CB  SER A 245      23.518  52.663  43.499  1.00  0.01           C
ATOM   3567  OG  SER A 245      24.611  53.571  43.798  1.00  0.01           O
ATOM   3568  H   SER A 245      22.997  54.551  41.761  1.00  0.01           H
ATOM   3569  HA  SER A 245      21.365  52.706  43.266  1.00  0.01           H
ATOM   3570  HB2 SER A 245      23.330  51.958  44.309  1.00  0.01           H
ATOM   3571  HB3 SER A 245      23.746  52.119  42.582  1.00  0.01           H
ATOM   3572  HG  SER A 245      24.626  54.186  43.061  1.00  0.01           H
ATOM   3573  N   ARG A 246      21.591  55.596  44.436  1.00  0.02           N
ATOM   3574  CA  ARG A 246      20.875  56.391  45.447  1.00  0.02           C
ATOM   3575  C   ARG A 246      19.759  57.279  44.931  1.00  0.02           C
ATOM   3576  O   ARG A 246      19.565  58.367  45.396  1.00  0.02           O
ATOM   3577  CB  ARG A 246      21.915  57.037  46.378  1.00  0.02           C
ATOM   3578  CG  ARG A 246      22.603  56.242  47.478  1.00  0.02           C
ATOM   3579  CD  ARG A 246      23.703  57.090  48.107  1.00  0.02           C
ATOM   3580  NE  ARG A 246      24.814  57.298  47.178  1.00  0.02           N
ATOM   3581  CZ  ARG A 246      25.431  58.399  46.861  1.00  0.02           C
ATOM   3582  NH1 ARG A 246      25.059  59.573  47.304  1.00  0.02           N
ATOM   3583  NH2 ARG A 246      26.481  58.428  46.070  1.00  0.02           N
ATOM   3584  H   ARG A 246      22.010  56.093  43.664  1.00  0.02           H
ATOM   3585  HA  ARG A 246      20.359  55.702  46.115  1.00  0.02           H
ATOM   3586  HB2 ARG A 246      22.713  57.313  45.689  1.00  0.02           H
ATOM   3587  HB3 ARG A 246      21.436  57.920  46.801  1.00  0.02           H
ATOM   3588  HG2 ARG A 246      21.891  55.999  48.267  1.00  0.02           H
ATOM   3589  HG3 ARG A 246      22.976  55.288  47.104  1.00  0.02           H
ATOM   3590  HD2 ARG A 246      23.194  57.979  48.481  1.00  0.02           H
ATOM   3591  HD3 ARG A 246      24.104  56.600  48.995  1.00  0.02           H
ATOM   3592  HE  ARG A 246      25.071  56.478  46.647  1.00  0.02           H
ATOM   3593 HH11 ARG A 246      24.124  59.658  47.677  1.00  0.02           H
ATOM   3594 HH12 ARG A 246      25.660  60.372  47.164  1.00  0.02           H
ATOM   3595 HH21 ARG A 246      26.727  57.586  45.569  1.00  0.02           H
ATOM   3596 HH22 ARG A 246      26.806  59.327  45.745  1.00  0.02           H
ATOM   3597  N   ARG A 247      18.817  56.796  44.082  1.00  0.00           N
ATOM   3598  CA  ARG A 247      17.954  57.671  43.269  1.00  0.00           C
ATOM   3599  C   ARG A 247      16.962  58.526  44.094  1.00  0.00           C
ATOM   3600  O   ARG A 247      16.822  59.727  43.901  1.00  0.00           O
ATOM   3601  CB  ARG A 247      17.388  56.863  42.107  1.00  0.00           C
ATOM   3602  CG  ARG A 247      16.401  57.588  41.184  1.00  0.00           C
ATOM   3603  CD  ARG A 247      15.785  56.625  40.180  1.00  0.00           C
ATOM   3604  NE  ARG A 247      15.685  57.160  38.826  1.00  0.00           N
ATOM   3605  CZ  ARG A 247      14.983  58.110  38.290  1.00  0.00           C
ATOM   3606  NH1 ARG A 247      14.291  58.851  38.999  1.00  0.00           N
ATOM   3607  NH2 ARG A 247      15.132  58.376  37.043  1.00  0.00           N
ATOM   3608  H   ARG A 247      18.875  55.834  43.781  1.00  0.00           H
ATOM   3609  HA  ARG A 247      18.575  58.461  42.848  1.00  0.00           H
ATOM   3610  HB2 ARG A 247      18.230  56.530  41.501  1.00  0.00           H
ATOM   3611  HB3 ARG A 247      16.827  56.004  42.476  1.00  0.00           H
ATOM   3612  HG2 ARG A 247      15.565  58.035  41.721  1.00  0.00           H
ATOM   3613  HG3 ARG A 247      17.012  58.363  40.720  1.00  0.00           H
ATOM   3614  HD2 ARG A 247      16.454  55.765  40.168  1.00  0.00           H
ATOM   3615  HD3 ARG A 247      14.850  56.243  40.592  1.00  0.00           H
ATOM   3616  HE  ARG A 247      16.275  56.619  38.210  1.00  0.00           H
ATOM   3617 HH11 ARG A 247      13.930  58.574  39.900  1.00  0.00           H
ATOM   3618 HH12 ARG A 247      13.679  59.493  38.517  1.00  0.00           H
ATOM   3619 HH21 ARG A 247      15.495  57.711  36.375  1.00  0.00           H
ATOM   3620 HH22 ARG A 247      14.605  59.163  36.693  1.00  0.00           H
ATOM   3621  N   ALA A 248      16.482  58.000  45.235  1.00  0.00           N
ATOM   3622  CA  ALA A 248      15.625  58.563  46.259  1.00  0.00           C
ATOM   3623  C   ALA A 248      16.264  59.751  47.119  1.00  0.00           C
ATOM   3624  O   ALA A 248      15.538  60.537  47.782  1.00  0.00           O
ATOM   3625  CB  ALA A 248      15.284  57.471  47.271  1.00  0.00           C
ATOM   3626  H   ALA A 248      16.776  57.075  45.515  1.00  0.00           H
ATOM   3627  HA  ALA A 248      14.688  58.892  45.808  1.00  0.00           H
ATOM   3628  HB1 ALA A 248      14.790  56.703  46.677  1.00  0.00           H
ATOM   3629  HB2 ALA A 248      16.078  57.004  47.855  1.00  0.00           H
ATOM   3630  HB3 ALA A 248      14.538  57.784  48.002  1.00  0.00           H
ATOM   3631  N   GLU A 249      17.607  59.861  47.060  1.00  0.00           N
ATOM   3632  CA  GLU A 249      18.337  61.044  47.521  1.00  0.00           C
ATOM   3633  C   GLU A 249      18.345  62.176  46.456  1.00  0.00           C
ATOM   3634  O   GLU A 249      17.766  63.254  46.721  1.00  0.00           O
ATOM   3635  CB  GLU A 249      19.786  60.665  47.871  1.00  0.00           C
ATOM   3636  CG  GLU A 249      20.590  61.878  48.394  1.00  0.00           C
ATOM   3637  CD  GLU A 249      21.990  61.438  48.945  1.00  0.00           C
ATOM   3638  OE1 GLU A 249      22.716  60.576  48.392  1.00  0.00           O
ATOM   3639  OE2 GLU A 249      22.284  61.868  50.103  1.00  0.00           O
ATOM   3640  H   GLU A 249      18.115  59.192  46.500  1.00  0.00           H
ATOM   3641  HA  GLU A 249      17.816  61.371  48.421  1.00  0.00           H
ATOM   3642  HB2 GLU A 249      19.699  60.011  48.739  1.00  0.00           H
ATOM   3643  HB3 GLU A 249      20.298  60.179  47.041  1.00  0.00           H
ATOM   3644  HG2 GLU A 249      20.831  62.571  47.588  1.00  0.00           H
ATOM   3645  HG3 GLU A 249      19.993  62.438  49.114  1.00  0.00           H
ATOM   3646  N   PHE A 250      18.960  61.953  45.206  1.00  0.00           N
ATOM   3647  CA  PHE A 250      19.055  62.895  44.139  1.00  0.00           C
ATOM   3648  C   PHE A 250      17.696  63.584  43.719  1.00  0.00           C
ATOM   3649  O   PHE A 250      17.567  64.724  43.399  1.00  0.00           O
ATOM   3650  CB  PHE A 250      19.619  62.242  42.887  1.00  0.00           C
ATOM   3651  CG  PHE A 250      21.067  61.852  43.214  1.00  0.00           C
ATOM   3652  CD1 PHE A 250      21.383  60.591  43.682  1.00  0.00           C
ATOM   3653  CD2 PHE A 250      22.119  62.813  43.061  1.00  0.00           C
ATOM   3654  CE1 PHE A 250      22.677  60.326  44.050  1.00  0.00           C
ATOM   3655  CE2 PHE A 250      23.417  62.379  43.349  1.00  0.00           C
ATOM   3656  CZ  PHE A 250      23.715  61.193  43.858  1.00  0.00           C
ATOM   3657  H   PHE A 250      19.428  61.063  45.113  1.00  0.00           H
ATOM   3658  HA  PHE A 250      19.717  63.688  44.489  1.00  0.00           H
ATOM   3659  HB2 PHE A 250      18.990  61.377  42.675  1.00  0.00           H
ATOM   3660  HB3 PHE A 250      19.655  62.958  42.065  1.00  0.00           H
ATOM   3661  HD1 PHE A 250      20.578  59.883  43.819  1.00  0.00           H
ATOM   3662  HD2 PHE A 250      21.960  63.797  42.645  1.00  0.00           H
ATOM   3663  HE1 PHE A 250      22.985  59.341  44.366  1.00  0.00           H
ATOM   3664  HE2 PHE A 250      24.232  63.076  43.217  1.00  0.00           H
ATOM   3665  HZ  PHE A 250      24.706  60.950  44.212  1.00  0.00           H
ATOM   3666  N   THR A 251      16.728  62.697  43.542  1.00  0.00           N
ATOM   3667  CA  THR A 251      15.357  63.033  43.172  1.00  0.00           C
ATOM   3668  C   THR A 251      14.621  63.886  44.241  1.00  0.00           C
ATOM   3669  O   THR A 251      13.616  64.471  43.889  1.00  0.00           O
ATOM   3670  CB  THR A 251      14.501  61.782  43.074  1.00  0.00           C
ATOM   3671  CG2 THR A 251      14.627  60.926  41.781  1.00  0.00           C
ATOM   3672  OG1 THR A 251      14.583  61.023  44.270  1.00  0.00           O
ATOM   3673  H   THR A 251      16.942  61.724  43.709  1.00  0.00           H
ATOM   3674  HA  THR A 251      15.329  63.632  42.262  1.00  0.00           H
ATOM   3675  HB  THR A 251      13.436  62.014  43.043  1.00  0.00           H
ATOM   3676  HG1 THR A 251      15.483  60.690  44.303  1.00  0.00           H
ATOM   3677 HG21 THR A 251      14.478  61.583  40.924  1.00  0.00           H
ATOM   3678 HG22 THR A 251      15.597  60.487  41.546  1.00  0.00           H
ATOM   3679 HG23 THR A 251      13.845  60.167  41.817  1.00  0.00           H
ATOM   3680  N   GLU A 252      15.101  64.018  45.493  1.00  0.00           N
ATOM   3681  CA  GLU A 252      14.690  65.124  46.410  1.00  0.00           C
ATOM   3682  C   GLU A 252      15.532  66.374  46.300  1.00  0.00           C
ATOM   3683  O   GLU A 252      15.016  67.460  46.247  1.00  0.00           O
ATOM   3684  CB  GLU A 252      14.551  64.558  47.838  1.00  0.00           C
ATOM   3685  CG  GLU A 252      13.611  65.377  48.677  1.00  0.00           C
ATOM   3686  CD  GLU A 252      14.213  66.717  49.138  1.00  0.00           C
ATOM   3687  OE1 GLU A 252      15.495  66.827  49.177  1.00  0.00           O
ATOM   3688  OE2 GLU A 252      13.429  67.609  49.564  1.00  0.00           O
ATOM   3689  H   GLU A 252      15.771  63.333  45.814  1.00  0.00           H
ATOM   3690  HA  GLU A 252      13.730  65.531  46.094  1.00  0.00           H
ATOM   3691  HB2 GLU A 252      14.081  63.575  47.810  1.00  0.00           H
ATOM   3692  HB3 GLU A 252      15.547  64.437  48.266  1.00  0.00           H
ATOM   3693  HG2 GLU A 252      12.707  65.693  48.155  1.00  0.00           H
ATOM   3694  HG3 GLU A 252      13.229  64.828  49.537  1.00  0.00           H
ATOM   3695  N   ARG A 253      16.864  66.194  46.202  1.00  0.01           N
ATOM   3696  CA  ARG A 253      17.863  67.262  46.205  1.00  0.01           C
ATOM   3697  C   ARG A 253      17.619  68.235  45.049  1.00  0.01           C
ATOM   3698  O   ARG A 253      17.638  69.435  45.149  1.00  0.01           O
ATOM   3699  CB  ARG A 253      19.243  66.643  46.229  1.00  0.01           C
ATOM   3700  CG  ARG A 253      19.537  65.966  47.603  1.00  0.01           C
ATOM   3701  CD  ARG A 253      19.672  67.020  48.691  1.00  0.01           C
ATOM   3702  NE  ARG A 253      20.585  66.743  49.792  1.00  0.01           N
ATOM   3703  CZ  ARG A 253      21.846  67.117  49.947  1.00  0.01           C
ATOM   3704  NH1 ARG A 253      22.356  67.915  49.098  1.00  0.01           N
ATOM   3705  NH2 ARG A 253      22.528  66.628  50.951  1.00  0.01           N
ATOM   3706  H   ARG A 253      17.284  65.281  46.111  1.00  0.01           H
ATOM   3707  HA  ARG A 253      17.782  67.904  47.083  1.00  0.01           H
ATOM   3708  HB2 ARG A 253      19.417  65.941  45.413  1.00  0.01           H
ATOM   3709  HB3 ARG A 253      19.984  67.401  45.974  1.00  0.01           H
ATOM   3710  HG2 ARG A 253      18.772  65.261  47.929  1.00  0.01           H
ATOM   3711  HG3 ARG A 253      20.474  65.410  47.577  1.00  0.01           H
ATOM   3712  HD2 ARG A 253      19.988  67.966  48.252  1.00  0.01           H
ATOM   3713  HD3 ARG A 253      18.681  67.247  49.084  1.00  0.01           H
ATOM   3714  HE  ARG A 253      20.136  66.209  50.523  1.00  0.01           H
ATOM   3715 HH11 ARG A 253      21.753  68.498  48.535  1.00  0.01           H
ATOM   3716 HH12 ARG A 253      23.363  67.978  49.051  1.00  0.01           H
ATOM   3717 HH21 ARG A 253      22.215  65.772  51.385  1.00  0.01           H
ATOM   3718 HH22 ARG A 253      23.480  66.925  51.114  1.00  0.01           H
ATOM   3719  N   PHE A 254      17.247  67.709  43.870  1.00  0.01           N
ATOM   3720  CA  PHE A 254      17.055  68.439  42.664  1.00  0.01           C
ATOM   3721  C   PHE A 254      15.628  68.191  42.137  1.00  0.01           C
ATOM   3722  O   PHE A 254      15.193  68.853  41.175  1.00  0.01           O
ATOM   3723  CB  PHE A 254      18.083  68.081  41.684  1.00  0.01           C
ATOM   3724  CG  PHE A 254      19.492  68.195  42.096  1.00  0.01           C
ATOM   3725  CD1 PHE A 254      20.284  69.254  41.623  1.00  0.01           C
ATOM   3726  CD2 PHE A 254      20.107  67.148  42.764  1.00  0.01           C
ATOM   3727  CE1 PHE A 254      21.608  69.317  41.991  1.00  0.01           C
ATOM   3728  CE2 PHE A 254      21.507  67.162  43.002  1.00  0.01           C
ATOM   3729  CZ  PHE A 254      22.252  68.272  42.629  1.00  0.01           C
ATOM   3730  H   PHE A 254      17.171  66.703  43.904  1.00  0.01           H
ATOM   3731  HA  PHE A 254      17.144  69.505  42.872  1.00  0.01           H
ATOM   3732  HB2 PHE A 254      17.938  67.041  41.391  1.00  0.01           H
ATOM   3733  HB3 PHE A 254      17.926  68.743  40.833  1.00  0.01           H
ATOM   3734  HD1 PHE A 254      19.815  70.056  41.072  1.00  0.01           H
ATOM   3735  HD2 PHE A 254      19.468  66.370  43.153  1.00  0.01           H
ATOM   3736  HE1 PHE A 254      22.247  70.159  41.772  1.00  0.01           H
ATOM   3737  HE2 PHE A 254      21.954  66.376  43.593  1.00  0.01           H
ATOM   3738  HZ  PHE A 254      23.313  68.274  42.831  1.00  0.01           H
ATOM   3739  N   GLY A 255      14.913  67.213  42.707  1.00  0.00           N
ATOM   3740  CA  GLY A 255      13.512  66.921  42.361  1.00  0.00           C
ATOM   3741  C   GLY A 255      13.488  65.837  41.286  1.00  0.00           C
ATOM   3742  O   GLY A 255      14.523  65.390  40.766  1.00  0.00           O
ATOM   3743  H   GLY A 255      15.287  66.643  43.453  1.00  0.00           H
ATOM   3744  HA2 GLY A 255      12.994  66.476  43.210  1.00  0.00           H
ATOM   3745  HA3 GLY A 255      13.009  67.804  41.967  1.00  0.00           H
ATOM   3746  N   ALA A 256      12.300  65.278  41.080  1.00  0.00           N
ATOM   3747  CA  ALA A 256      12.157  63.982  40.453  1.00  0.00           C
ATOM   3748  C   ALA A 256      12.477  64.028  38.973  1.00  0.00           C
ATOM   3749  O   ALA A 256      13.067  63.085  38.459  1.00  0.00           O
ATOM   3750  CB  ALA A 256      10.731  63.447  40.718  1.00  0.00           C
ATOM   3751  H   ALA A 256      11.498  65.801  41.402  1.00  0.00           H
ATOM   3752  HA  ALA A 256      12.879  63.271  40.855  1.00  0.00           H
ATOM   3753  HB1 ALA A 256       9.926  64.057  40.308  1.00  0.00           H
ATOM   3754  HB2 ALA A 256      10.798  62.470  40.240  1.00  0.00           H
ATOM   3755  HB3 ALA A 256      10.592  63.295  41.789  1.00  0.00           H
ATOM   3756  N   GLU A 257      11.961  65.050  38.311  1.00  0.01           N
ATOM   3757  CA  GLU A 257      11.988  65.364  36.834  1.00  0.01           C
ATOM   3758  C   GLU A 257      13.435  65.841  36.431  1.00  0.01           C
ATOM   3759  O   GLU A 257      13.874  65.634  35.305  1.00  0.01           O
ATOM   3760  CB  GLU A 257      10.866  66.396  36.534  1.00  0.01           C
ATOM   3761  CG  GLU A 257      10.739  66.888  35.063  1.00  0.01           C
ATOM   3762  CD  GLU A 257      10.059  68.204  34.947  1.00  0.01           C
ATOM   3763  OE1 GLU A 257       8.839  68.266  35.165  1.00  0.01           O
ATOM   3764  OE2 GLU A 257      10.692  69.077  34.299  1.00  0.01           O
ATOM   3765  H   GLU A 257      11.417  65.642  38.922  1.00  0.01           H
ATOM   3766  HA  GLU A 257      11.735  64.416  36.361  1.00  0.01           H
ATOM   3767  HB2 GLU A 257       9.925  65.923  36.813  1.00  0.01           H
ATOM   3768  HB3 GLU A 257      11.019  67.255  37.188  1.00  0.01           H
ATOM   3769  HG2 GLU A 257      11.698  67.075  34.579  1.00  0.01           H
ATOM   3770  HG3 GLU A 257      10.247  66.107  34.484  1.00  0.01           H
ATOM   3771  N   PHE A 258      14.315  66.253  37.375  1.00  0.01           N
ATOM   3772  CA  PHE A 258      15.775  66.508  37.126  1.00  0.01           C
ATOM   3773  C   PHE A 258      16.609  65.287  36.910  1.00  0.01           C
ATOM   3774  O   PHE A 258      17.579  65.287  36.134  1.00  0.01           O
ATOM   3775  CB  PHE A 258      16.353  67.436  38.214  1.00  0.01           C
ATOM   3776  CG  PHE A 258      17.811  67.838  38.046  1.00  0.01           C
ATOM   3777  CD1 PHE A 258      18.066  68.864  37.096  1.00  0.01           C
ATOM   3778  CD2 PHE A 258      18.856  67.200  38.839  1.00  0.01           C
ATOM   3779  CE1 PHE A 258      19.376  69.419  37.082  1.00  0.01           C
ATOM   3780  CE2 PHE A 258      20.169  67.719  38.709  1.00  0.01           C
ATOM   3781  CZ  PHE A 258      20.442  68.839  37.825  1.00  0.01           C
ATOM   3782  H   PHE A 258      13.985  66.187  38.327  1.00  0.01           H
ATOM   3783  HA  PHE A 258      15.808  67.089  36.204  1.00  0.01           H
ATOM   3784  HB2 PHE A 258      15.775  68.355  38.319  1.00  0.01           H
ATOM   3785  HB3 PHE A 258      16.192  66.988  39.194  1.00  0.01           H
ATOM   3786  HD1 PHE A 258      17.257  69.388  36.609  1.00  0.01           H
ATOM   3787  HD2 PHE A 258      18.713  66.308  39.432  1.00  0.01           H
ATOM   3788  HE1 PHE A 258      19.523  70.347  36.551  1.00  0.01           H
ATOM   3789  HE2 PHE A 258      20.996  67.358  39.302  1.00  0.01           H
ATOM   3790  HZ  PHE A 258      21.444  69.240  37.786  1.00  0.01           H
ATOM   3791  N   VAL A 259      16.266  64.204  37.629  1.00  0.00           N
ATOM   3792  CA  VAL A 259      17.049  62.989  37.566  1.00  0.00           C
ATOM   3793  C   VAL A 259      16.599  62.104  36.428  1.00  0.00           C
ATOM   3794  O   VAL A 259      17.371  61.460  35.721  1.00  0.00           O
ATOM   3795  CB  VAL A 259      16.839  62.248  38.831  1.00  0.00           C
ATOM   3796  CG1 VAL A 259      17.695  60.917  38.796  1.00  0.00           C
ATOM   3797  CG2 VAL A 259      17.419  63.034  40.025  1.00  0.00           C
ATOM   3798  H   VAL A 259      15.399  64.250  38.146  1.00  0.00           H
ATOM   3799  HA  VAL A 259      18.094  63.282  37.472  1.00  0.00           H
ATOM   3800  HB  VAL A 259      15.782  62.038  38.996  1.00  0.00           H
ATOM   3801 HG11 VAL A 259      17.225  60.101  38.247  1.00  0.00           H
ATOM   3802 HG12 VAL A 259      18.706  61.153  38.462  1.00  0.00           H
ATOM   3803 HG13 VAL A 259      17.906  60.459  39.762  1.00  0.00           H
ATOM   3804 HG21 VAL A 259      16.876  63.887  40.431  1.00  0.00           H
ATOM   3805 HG22 VAL A 259      17.515  62.308  40.832  1.00  0.00           H
ATOM   3806 HG23 VAL A 259      18.394  63.368  39.669  1.00  0.00           H
ATOM   3807  N   ASP A 260      15.316  62.021  36.114  1.00  0.00           N
ATOM   3808  CA  ASP A 260      14.731  61.530  34.857  1.00  0.00           C
ATOM   3809  C   ASP A 260      15.352  62.352  33.615  1.00  0.00           C
ATOM   3810  O   ASP A 260      15.307  61.954  32.433  1.00  0.00           O
ATOM   3811  CB  ASP A 260      13.165  61.587  34.853  1.00  0.00           C
ATOM   3812  CG  ASP A 260      12.385  60.767  35.947  1.00  0.00           C
ATOM   3813  OD1 ASP A 260      13.009  60.248  36.891  1.00  0.00           O
ATOM   3814  OD2 ASP A 260      11.124  60.724  35.904  1.00  0.00           O
ATOM   3815  H   ASP A 260      14.629  62.352  36.776  1.00  0.00           H
ATOM   3816  HA  ASP A 260      15.123  60.519  34.751  1.00  0.00           H
ATOM   3817  HB2 ASP A 260      12.966  62.657  34.915  1.00  0.00           H
ATOM   3818  HB3 ASP A 260      12.800  61.298  33.868  1.00  0.00           H
ATOM   3819  N   GLY A 261      15.903  63.574  33.846  1.00  0.00           N
ATOM   3820  CA  GLY A 261      16.721  64.451  32.953  1.00  0.00           C
ATOM   3821  C   GLY A 261      18.143  63.895  32.768  1.00  0.00           C
ATOM   3822  O   GLY A 261      18.636  63.668  31.654  1.00  0.00           O
ATOM   3823  H   GLY A 261      15.787  63.890  34.798  1.00  0.00           H
ATOM   3824  HA2 GLY A 261      16.205  64.533  31.997  1.00  0.00           H
ATOM   3825  HA3 GLY A 261      16.823  65.440  33.399  1.00  0.00           H
ATOM   3826  N   LEU A 262      18.828  63.692  33.891  1.00 -0.02           N
ATOM   3827  CA  LEU A 262      20.185  63.103  33.867  1.00 -0.02           C
ATOM   3828  C   LEU A 262      20.211  61.695  33.240  1.00 -0.02           C
ATOM   3829  O   LEU A 262      21.059  61.376  32.429  1.00 -0.02           O
ATOM   3830  CB  LEU A 262      20.836  63.106  35.317  1.00 -0.02           C
ATOM   3831  CG  LEU A 262      21.350  64.456  35.866  1.00 -0.02           C
ATOM   3832  CD1 LEU A 262      21.740  64.172  37.329  1.00 -0.02           C
ATOM   3833  CD2 LEU A 262      22.612  64.981  35.206  1.00 -0.02           C
ATOM   3834  H   LEU A 262      18.418  64.070  34.733  1.00 -0.02           H
ATOM   3835  HA  LEU A 262      20.805  63.736  33.232  1.00 -0.02           H
ATOM   3836  HB2 LEU A 262      20.086  62.828  36.057  1.00 -0.02           H
ATOM   3837  HB3 LEU A 262      21.577  62.322  35.475  1.00 -0.02           H
ATOM   3838  HG  LEU A 262      20.555  65.202  35.859  1.00 -0.02           H
ATOM   3839 HD11 LEU A 262      22.518  63.409  37.296  1.00 -0.02           H
ATOM   3840 HD12 LEU A 262      22.125  65.139  37.653  1.00 -0.02           H
ATOM   3841 HD13 LEU A 262      20.911  63.832  37.950  1.00 -0.02           H
ATOM   3842 HD21 LEU A 262      22.500  65.133  34.133  1.00 -0.02           H
ATOM   3843 HD22 LEU A 262      22.776  65.932  35.714  1.00 -0.02           H
ATOM   3844 HD23 LEU A 262      23.484  64.333  35.288  1.00 -0.02           H
ATOM   3845  N   LEU A 263      19.238  60.869  33.672  1.00  0.01           N
ATOM   3846  CA  LEU A 263      19.244  59.467  33.279  1.00  0.01           C
ATOM   3847  C   LEU A 263      18.659  59.146  31.933  1.00  0.01           C
ATOM   3848  O   LEU A 263      18.746  57.975  31.572  1.00  0.01           O
ATOM   3849  CB  LEU A 263      18.707  58.608  34.448  1.00  0.01           C
ATOM   3850  CG  LEU A 263      19.326  58.760  35.893  1.00  0.01           C
ATOM   3851  CD1 LEU A 263      18.669  57.813  36.891  1.00  0.01           C
ATOM   3852  CD2 LEU A 263      20.814  58.442  35.804  1.00  0.01           C
ATOM   3853  H   LEU A 263      18.579  61.256  34.332  1.00  0.01           H
ATOM   3854  HA  LEU A 263      20.295  59.194  33.184  1.00  0.01           H
ATOM   3855  HB2 LEU A 263      17.633  58.786  34.500  1.00  0.01           H
ATOM   3856  HB3 LEU A 263      18.786  57.549  34.205  1.00  0.01           H
ATOM   3857  HG  LEU A 263      19.183  59.784  36.240  1.00  0.01           H
ATOM   3858 HD11 LEU A 263      18.648  56.767  36.586  1.00  0.01           H
ATOM   3859 HD12 LEU A 263      19.206  57.805  37.840  1.00  0.01           H
ATOM   3860 HD13 LEU A 263      17.684  58.213  37.132  1.00  0.01           H
ATOM   3861 HD21 LEU A 263      21.337  59.286  35.355  1.00  0.01           H
ATOM   3862 HD22 LEU A 263      21.233  58.366  36.807  1.00  0.01           H
ATOM   3863 HD23 LEU A 263      20.974  57.496  35.285  1.00  0.01           H
ATOM   3864  N   ALA A 264      18.191  60.133  31.168  1.00  0.00           N
ATOM   3865  CA  ALA A 264      17.848  59.968  29.679  1.00  0.00           C
ATOM   3866  C   ALA A 264      19.065  60.026  28.781  1.00  0.00           C
ATOM   3867  O   ALA A 264      19.062  59.324  27.769  1.00  0.00           O
ATOM   3868  CB  ALA A 264      16.922  61.118  29.211  1.00  0.00           C
ATOM   3869  H   ALA A 264      18.085  61.088  31.476  1.00  0.00           H
ATOM   3870  HA  ALA A 264      17.326  59.020  29.553  1.00  0.00           H
ATOM   3871  HB1 ALA A 264      15.988  61.099  29.772  1.00  0.00           H
ATOM   3872  HB2 ALA A 264      17.339  62.114  29.363  1.00  0.00           H
ATOM   3873  HB3 ALA A 264      16.812  60.953  28.139  1.00  0.00           H
ATOM   3874  N   GLY A 265      20.144  60.710  29.209  1.00  0.00           N
ATOM   3875  CA  GLY A 265      21.288  60.992  28.402  1.00  0.00           C
ATOM   3876  C   GLY A 265      22.605  60.301  28.806  1.00  0.00           C
ATOM   3877  O   GLY A 265      23.380  60.063  27.920  1.00  0.00           O
ATOM   3878  H   GLY A 265      20.032  61.316  30.009  1.00  0.00           H
ATOM   3879  HA2 GLY A 265      21.029  60.720  27.379  1.00  0.00           H
ATOM   3880  HA3 GLY A 265      21.478  62.065  28.404  1.00  0.00           H
ATOM   3881  N   LEU A 266      22.776  59.862  30.022  1.00 -0.01           N
ATOM   3882  CA  LEU A 266      24.140  59.340  30.404  1.00 -0.01           C
ATOM   3883  C   LEU A 266      24.669  58.087  29.695  1.00 -0.01           C
ATOM   3884  O   LEU A 266      25.864  57.910  29.651  1.00 -0.01           O
ATOM   3885  CB  LEU A 266      24.183  59.214  31.921  1.00 -0.01           C
ATOM   3886  CG  LEU A 266      24.575  60.602  32.588  1.00 -0.01           C
ATOM   3887  CD1 LEU A 266      24.082  60.696  33.990  1.00 -0.01           C
ATOM   3888  CD2 LEU A 266      26.044  60.845  32.747  1.00 -0.01           C
ATOM   3889  H   LEU A 266      22.048  59.965  30.715  1.00 -0.01           H
ATOM   3890  HA  LEU A 266      24.913  60.021  30.049  1.00 -0.01           H
ATOM   3891  HB2 LEU A 266      23.256  58.810  32.328  1.00 -0.01           H
ATOM   3892  HB3 LEU A 266      24.998  58.532  32.162  1.00 -0.01           H
ATOM   3893  HG  LEU A 266      24.174  61.430  32.004  1.00 -0.01           H
ATOM   3894 HD11 LEU A 266      24.509  59.903  34.604  1.00 -0.01           H
ATOM   3895 HD12 LEU A 266      24.339  61.665  34.416  1.00 -0.01           H
ATOM   3896 HD13 LEU A 266      23.023  60.464  33.872  1.00 -0.01           H
ATOM   3897 HD21 LEU A 266      26.455  60.734  31.743  1.00 -0.01           H
ATOM   3898 HD22 LEU A 266      26.245  61.845  33.132  1.00 -0.01           H
ATOM   3899 HD23 LEU A 266      26.470  60.049  33.356  1.00 -0.01           H
ATOM   3900  N   GLY A 267      23.751  57.163  29.330  1.00  0.00           N
ATOM   3901  CA  GLY A 267      23.916  56.044  28.406  1.00  0.00           C
ATOM   3902  C   GLY A 267      24.637  56.586  27.113  1.00  0.00           C
ATOM   3903  O   GLY A 267      25.846  56.385  26.970  1.00  0.00           O
ATOM   3904  H   GLY A 267      22.832  57.552  29.488  1.00  0.00           H
ATOM   3905  HA2 GLY A 267      24.516  55.293  28.917  1.00  0.00           H
ATOM   3906  HA3 GLY A 267      22.962  55.595  28.128  1.00  0.00           H
ATOM   3907  N   SER A 268      23.902  57.363  26.296  1.00 -0.01           N
ATOM   3908  CA  SER A 268      24.380  57.787  24.983  1.00 -0.01           C
ATOM   3909  C   SER A 268      25.624  58.657  25.037  1.00 -0.01           C
ATOM   3910  O   SER A 268      26.531  58.510  24.222  1.00 -0.01           O
ATOM   3911  CB  SER A 268      23.252  58.457  24.257  1.00 -0.01           C
ATOM   3912  OG  SER A 268      23.680  59.018  23.047  1.00 -0.01           O
ATOM   3913  H   SER A 268      22.943  57.587  26.521  1.00 -0.01           H
ATOM   3914  HA  SER A 268      24.562  56.889  24.392  1.00 -0.01           H
ATOM   3915  HB2 SER A 268      22.416  57.783  24.067  1.00 -0.01           H
ATOM   3916  HB3 SER A 268      22.858  59.158  24.992  1.00 -0.01           H
ATOM   3917  HG  SER A 268      22.885  59.489  22.786  1.00 -0.01           H
ATOM   3918  N   ALA A 269      25.686  59.524  26.032  1.00 -0.02           N
ATOM   3919  CA  ALA A 269      26.817  60.364  26.350  1.00 -0.02           C
ATOM   3920  C   ALA A 269      28.029  59.473  26.667  1.00 -0.02           C
ATOM   3921  O   ALA A 269      29.076  59.709  26.047  1.00 -0.02           O
ATOM   3922  CB  ALA A 269      26.439  61.260  27.481  1.00 -0.02           C
ATOM   3923  H   ALA A 269      24.901  59.698  26.642  1.00 -0.02           H
ATOM   3924  HA  ALA A 269      27.006  60.943  25.446  1.00 -0.02           H
ATOM   3925  HB1 ALA A 269      25.969  60.793  28.346  1.00 -0.02           H
ATOM   3926  HB2 ALA A 269      27.245  61.899  27.841  1.00 -0.02           H
ATOM   3927  HB3 ALA A 269      25.610  61.897  27.172  1.00 -0.02           H
ATOM   3928  N   GLN A 270      27.958  58.457  27.505  1.00  0.01           N
ATOM   3929  CA  GLN A 270      29.092  57.549  27.677  1.00  0.01           C
ATOM   3930  C   GLN A 270      29.538  56.906  26.370  1.00  0.01           C
ATOM   3931  O   GLN A 270      30.728  57.009  26.136  1.00  0.01           O
ATOM   3932  CB  GLN A 270      28.693  56.492  28.737  1.00  0.01           C
ATOM   3933  CG  GLN A 270      29.917  55.812  29.332  1.00  0.01           C
ATOM   3934  CD  GLN A 270      30.618  56.559  30.443  1.00  0.01           C
ATOM   3935  NE2 GLN A 270      31.645  55.993  31.033  1.00  0.01           N
ATOM   3936  OE1 GLN A 270      30.380  57.712  30.854  1.00  0.01           O
ATOM   3937  H   GLN A 270      27.078  58.226  27.943  1.00  0.01           H
ATOM   3938  HA  GLN A 270      29.913  58.109  28.125  1.00  0.01           H
ATOM   3939  HB2 GLN A 270      28.161  56.861  29.614  1.00  0.01           H
ATOM   3940  HB3 GLN A 270      28.062  55.695  28.343  1.00  0.01           H
ATOM   3941  HG2 GLN A 270      29.534  54.868  29.718  1.00  0.01           H
ATOM   3942  HG3 GLN A 270      30.591  55.467  28.547  1.00  0.01           H
ATOM   3943 HE21 GLN A 270      32.082  56.557  31.748  1.00  0.01           H
ATOM   3944 HE22 GLN A 270      31.992  55.076  30.792  1.00  0.01           H
ATOM   3945  N   GLU A 271      28.668  56.269  25.614  1.00  0.00           N
ATOM   3946  CA  GLU A 271      28.965  55.663  24.288  1.00  0.00           C
ATOM   3947  C   GLU A 271      29.726  56.707  23.458  1.00  0.00           C
ATOM   3948  O   GLU A 271      30.741  56.368  22.805  1.00  0.00           O
ATOM   3949  CB  GLU A 271      27.634  55.311  23.625  1.00  0.00           C
ATOM   3950  CG  GLU A 271      26.953  54.148  24.414  1.00  0.00           C
ATOM   3951  CD  GLU A 271      27.586  52.727  24.186  1.00  0.00           C
ATOM   3952  OE1 GLU A 271      27.458  52.292  23.037  1.00  0.00           O
ATOM   3953  OE2 GLU A 271      28.031  52.061  25.152  1.00  0.00           O
ATOM   3954  H   GLU A 271      27.706  56.211  25.917  1.00  0.00           H
ATOM   3955  HA  GLU A 271      29.631  54.810  24.421  1.00  0.00           H
ATOM   3956  HB2 GLU A 271      27.056  56.231  23.709  1.00  0.00           H
ATOM   3957  HB3 GLU A 271      27.781  55.044  22.579  1.00  0.00           H
ATOM   3958  HG2 GLU A 271      26.951  54.371  25.481  1.00  0.00           H
ATOM   3959  HG3 GLU A 271      25.914  54.091  24.089  1.00  0.00           H
ATOM   3960  N   THR A 272      29.293  57.966  23.522  1.00 -0.01           N
ATOM   3961  CA  THR A 272      29.929  58.965  22.699  1.00 -0.01           C
ATOM   3962  C   THR A 272      31.333  59.293  23.248  1.00 -0.01           C
ATOM   3963  O   THR A 272      32.339  59.148  22.531  1.00 -0.01           O
ATOM   3964  CB  THR A 272      29.043  60.157  22.623  1.00 -0.01           C
ATOM   3965  CG2 THR A 272      29.650  61.261  21.726  1.00 -0.01           C
ATOM   3966  OG1 THR A 272      27.748  59.938  22.115  1.00 -0.01           O
ATOM   3967  H   THR A 272      28.497  58.298  24.047  1.00 -0.01           H
ATOM   3968  HA  THR A 272      30.176  58.580  21.710  1.00 -0.01           H
ATOM   3969  HB  THR A 272      29.002  60.435  23.676  1.00 -0.01           H
ATOM   3970  HG1 THR A 272      27.241  59.374  22.704  1.00 -0.01           H
ATOM   3971 HG21 THR A 272      29.706  60.937  20.687  1.00 -0.01           H
ATOM   3972 HG22 THR A 272      28.976  62.113  21.809  1.00 -0.01           H
ATOM   3973 HG23 THR A 272      30.580  61.628  22.161  1.00 -0.01           H
ATOM   3974  N   VAL A 273      31.467  59.603  24.507  1.00 -0.34           N
ATOM   3975  CA  VAL A 273      32.754  59.915  25.179  1.00 -0.34           C
ATOM   3976  C   VAL A 273      33.799  58.773  25.053  1.00 -0.34           C
ATOM   3977  O   VAL A 273      35.051  59.020  25.052  1.00 -0.34           O
ATOM   3978  CB  VAL A 273      32.473  60.399  26.628  1.00 -0.34           C
ATOM   3979  CG1 VAL A 273      33.684  60.626  27.507  1.00 -0.34           C
ATOM   3980  CG2 VAL A 273      31.647  61.677  26.657  1.00 -0.34           C
ATOM   3981  H   VAL A 273      30.627  59.642  25.067  1.00 -0.34           H
ATOM   3982  HA  VAL A 273      33.242  60.737  24.656  1.00 -0.34           H
ATOM   3983  HB  VAL A 273      31.898  59.590  27.078  1.00 -0.34           H
ATOM   3984 HG11 VAL A 273      34.124  59.629  27.494  1.00 -0.34           H
ATOM   3985 HG12 VAL A 273      34.356  61.393  27.123  1.00 -0.34           H
ATOM   3986 HG13 VAL A 273      33.533  60.928  28.544  1.00 -0.34           H
ATOM   3987 HG21 VAL A 273      31.180  61.833  27.630  1.00 -0.34           H
ATOM   3988 HG22 VAL A 273      32.351  62.491  26.479  1.00 -0.34           H
ATOM   3989 HG23 VAL A 273      30.985  61.733  25.793  1.00 -0.34           H
ATOM   3990  N   ILE A 274      33.320  57.524  24.895  1.00 -0.09           N
ATOM   3991  CA  ILE A 274      34.117  56.356  24.479  1.00 -0.09           C
ATOM   3992  C   ILE A 274      34.648  56.387  23.003  1.00 -0.09           C
ATOM   3993  O   ILE A 274      35.860  56.383  22.842  1.00 -0.09           O
ATOM   3994  CB  ILE A 274      33.328  55.012  24.733  1.00 -0.09           C
ATOM   3995  CG1 ILE A 274      33.064  54.820  26.230  1.00 -0.09           C
ATOM   3996  CG2 ILE A 274      34.227  53.762  24.391  1.00 -0.09           C
ATOM   3997  CD1 ILE A 274      32.234  53.639  26.689  1.00 -0.09           C
ATOM   3998  H   ILE A 274      32.311  57.484  24.934  1.00 -0.09           H
ATOM   3999  HA  ILE A 274      35.052  56.349  25.039  1.00 -0.09           H
ATOM   4000  HB  ILE A 274      32.431  55.011  24.113  1.00 -0.09           H
ATOM   4001 HG12 ILE A 274      33.975  55.002  26.800  1.00 -0.09           H
ATOM   4002 HG13 ILE A 274      32.467  55.691  26.498  1.00 -0.09           H
ATOM   4003 HG21 ILE A 274      33.808  52.839  24.792  1.00 -0.09           H
ATOM   4004 HG22 ILE A 274      34.339  53.531  23.332  1.00 -0.09           H
ATOM   4005 HG23 ILE A 274      35.211  53.926  24.831  1.00 -0.09           H
ATOM   4006 HD11 ILE A 274      32.551  52.641  26.384  1.00 -0.09           H
ATOM   4007 HD12 ILE A 274      31.952  53.639  27.741  1.00 -0.09           H
ATOM   4008 HD13 ILE A 274      31.264  53.805  26.220  1.00 -0.09           H
ATOM   4009  N   ARG A 275      33.844  56.716  22.009  1.00  0.04           N
ATOM   4010  CA  ARG A 275      34.275  56.774  20.585  1.00  0.04           C
ATOM   4011  C   ARG A 275      34.956  58.128  20.172  1.00  0.04           C
ATOM   4012  O   ARG A 275      35.724  58.018  19.188  1.00  0.04           O
ATOM   4013  CB  ARG A 275      33.138  56.403  19.634  1.00  0.04           C
ATOM   4014  CG  ARG A 275      32.979  54.907  19.430  1.00  0.04           C
ATOM   4015  CD  ARG A 275      32.001  54.260  20.419  1.00  0.04           C
ATOM   4016  NE  ARG A 275      30.654  54.356  19.893  1.00  0.04           N
ATOM   4017  CZ  ARG A 275      29.561  53.757  20.427  1.00  0.04           C
ATOM   4018  NH1 ARG A 275      29.646  52.976  21.466  1.00  0.04           N
ATOM   4019  NH2 ARG A 275      28.431  53.969  19.795  1.00  0.04           N
ATOM   4020  H   ARG A 275      32.887  56.900  22.275  1.00  0.04           H
ATOM   4021  HA  ARG A 275      35.088  56.075  20.388  1.00  0.04           H
ATOM   4022  HB2 ARG A 275      32.227  56.892  19.979  1.00  0.04           H
ATOM   4023  HB3 ARG A 275      33.367  56.694  18.609  1.00  0.04           H
ATOM   4024  HG2 ARG A 275      32.563  54.711  18.442  1.00  0.04           H
ATOM   4025  HG3 ARG A 275      33.906  54.370  19.630  1.00  0.04           H
ATOM   4026  HD2 ARG A 275      32.121  53.186  20.558  1.00  0.04           H
ATOM   4027  HD3 ARG A 275      32.061  54.713  21.408  1.00  0.04           H
ATOM   4028  HE  ARG A 275      30.434  54.947  19.103  1.00  0.04           H
ATOM   4029 HH11 ARG A 275      30.556  52.935  21.901  1.00  0.04           H
ATOM   4030 HH12 ARG A 275      28.873  52.524  21.933  1.00  0.04           H
ATOM   4031 HH21 ARG A 275      28.362  54.706  19.108  1.00  0.04           H
ATOM   4032 HH22 ARG A 275      27.576  53.631  20.214  1.00  0.04           H
ATOM   4033  N   LYS A 276      34.649  59.298  20.724  1.00  0.03           N
ATOM   4034  CA  LYS A 276      35.034  60.586  20.139  1.00  0.03           C
ATOM   4035  C   LYS A 276      35.853  61.468  21.078  1.00  0.03           C
ATOM   4036  O   LYS A 276      36.325  62.525  20.693  1.00  0.03           O
ATOM   4037  CB  LYS A 276      33.766  61.291  19.713  1.00  0.03           C
ATOM   4038  CG  LYS A 276      33.045  60.600  18.539  1.00  0.03           C
ATOM   4039  CD  LYS A 276      32.002  61.483  17.872  1.00  0.03           C
ATOM   4040  CE  LYS A 276      31.339  60.786  16.665  1.00  0.03           C
ATOM   4041  NZ  LYS A 276      30.269  61.626  16.035  1.00  0.03           N
ATOM   4042  H   LYS A 276      33.946  59.236  21.446  1.00  0.03           H
ATOM   4043  HA  LYS A 276      35.646  60.575  19.237  1.00  0.03           H
ATOM   4044  HB2 LYS A 276      33.080  61.266  20.559  1.00  0.03           H
ATOM   4045  HB3 LYS A 276      34.012  62.342  19.557  1.00  0.03           H
ATOM   4046  HG2 LYS A 276      33.729  60.206  17.787  1.00  0.03           H
ATOM   4047  HG3 LYS A 276      32.538  59.709  18.909  1.00  0.03           H
ATOM   4048  HD2 LYS A 276      31.218  61.780  18.568  1.00  0.03           H
ATOM   4049  HD3 LYS A 276      32.484  62.398  17.529  1.00  0.03           H
ATOM   4050  HE2 LYS A 276      32.027  60.425  15.900  1.00  0.03           H
ATOM   4051  HE3 LYS A 276      30.897  59.874  17.065  1.00  0.03           H
ATOM   4052  HZ1 LYS A 276      29.849  61.167  15.239  1.00  0.03           H
ATOM   4053  HZ2 LYS A 276      29.601  61.899  16.742  1.00  0.03           H
ATOM   4054  HZ3 LYS A 276      30.682  62.421  15.570  1.00  0.03           H
ATOM   4055  N   THR A 277      36.072  61.161  22.374  1.00 -0.11           N
ATOM   4056  CA  THR A 277      36.895  62.034  23.233  1.00 -0.11           C
ATOM   4057  C   THR A 277      37.892  61.229  24.053  1.00 -0.11           C
ATOM   4058  O   THR A 277      37.799  60.037  24.315  1.00 -0.11           O
ATOM   4059  CB  THR A 277      36.051  62.932  24.082  1.00 -0.11           C
ATOM   4060  CG2 THR A 277      35.212  63.977  23.426  1.00 -0.11           C
ATOM   4061  OG1 THR A 277      35.197  62.207  24.930  1.00 -0.11           O
ATOM   4062  H   THR A 277      35.813  60.250  22.725  1.00 -0.11           H
ATOM   4063  HA  THR A 277      37.554  62.624  22.596  1.00 -0.11           H
ATOM   4064  HB  THR A 277      36.725  63.458  24.758  1.00 -0.11           H
ATOM   4065  HG1 THR A 277      35.619  61.432  25.309  1.00 -0.11           H
ATOM   4066 HG21 THR A 277      34.303  63.500  23.059  1.00 -0.11           H
ATOM   4067 HG22 THR A 277      34.895  64.769  24.105  1.00 -0.11           H
ATOM   4068 HG23 THR A 277      35.623  64.464  22.542  1.00 -0.11           H
ATOM   4069  N   ARG A 278      38.856  61.949  24.638  1.00  0.00           N
ATOM   4070  CA  ARG A 278      39.971  61.430  25.485  1.00  0.00           C
ATOM   4071  C   ARG A 278      40.252  62.587  26.527  1.00  0.00           C
ATOM   4072  O   ARG A 278      39.753  63.714  26.353  1.00  0.00           O
ATOM   4073  CB  ARG A 278      41.140  61.019  24.568  1.00  0.00           C
ATOM   4074  CG  ARG A 278      40.964  59.628  23.939  1.00  0.00           C
ATOM   4075  CD  ARG A 278      42.252  58.993  23.485  1.00  0.00           C
ATOM   4076  NE  ARG A 278      42.156  57.717  22.797  1.00  0.00           N
ATOM   4077  CZ  ARG A 278      42.612  56.554  23.260  1.00  0.00           C
ATOM   4078  NH1 ARG A 278      43.422  56.323  24.275  1.00  0.00           N
ATOM   4079  NH2 ARG A 278      42.223  55.420  22.690  1.00  0.00           N
ATOM   4080  H   ARG A 278      38.793  62.954  24.712  1.00  0.00           H
ATOM   4081  HA  ARG A 278      39.662  60.527  26.010  1.00  0.00           H
ATOM   4082  HB2 ARG A 278      41.272  61.839  23.863  1.00  0.00           H
ATOM   4083  HB3 ARG A 278      42.090  61.036  25.101  1.00  0.00           H
ATOM   4084  HG2 ARG A 278      40.645  58.899  24.684  1.00  0.00           H
ATOM   4085  HG3 ARG A 278      40.213  59.771  23.163  1.00  0.00           H
ATOM   4086  HD2 ARG A 278      42.852  59.611  22.816  1.00  0.00           H
ATOM   4087  HD3 ARG A 278      42.907  58.953  24.355  1.00  0.00           H
ATOM   4088  HE  ARG A 278      41.554  57.661  21.987  1.00  0.00           H
ATOM   4089 HH11 ARG A 278      43.768  57.061  24.871  1.00  0.00           H
ATOM   4090 HH12 ARG A 278      43.619  55.366  24.532  1.00  0.00           H
ATOM   4091 HH21 ARG A 278      41.574  55.440  21.917  1.00  0.00           H
ATOM   4092 HH22 ARG A 278      42.683  54.555  22.935  1.00  0.00           H
ATOM   4093  N   PHE A 279      41.200  62.291  27.389  1.00 -0.24           N
ATOM   4094  CA  PHE A 279      41.606  63.130  28.493  1.00 -0.24           C
ATOM   4095  C   PHE A 279      43.108  63.063  28.593  1.00 -0.24           C
ATOM   4096  O   PHE A 279      43.619  61.950  28.440  1.00 -0.24           O
ATOM   4097  CB  PHE A 279      40.814  62.731  29.746  1.00 -0.24           C
ATOM   4098  CG  PHE A 279      41.013  63.510  31.038  1.00 -0.24           C
ATOM   4099  CD1 PHE A 279      40.841  64.898  31.036  1.00 -0.24           C
ATOM   4100  CD2 PHE A 279      41.388  62.850  32.228  1.00 -0.24           C
ATOM   4101  CE1 PHE A 279      40.908  65.628  32.192  1.00 -0.24           C
ATOM   4102  CE2 PHE A 279      41.582  63.597  33.424  1.00 -0.24           C
ATOM   4103  CZ  PHE A 279      41.326  64.987  33.359  1.00 -0.24           C
ATOM   4104  H   PHE A 279      41.379  61.297  27.374  1.00 -0.24           H
ATOM   4105  HA  PHE A 279      41.370  64.171  28.270  1.00 -0.24           H
ATOM   4106  HB2 PHE A 279      39.734  62.739  29.599  1.00 -0.24           H
ATOM   4107  HB3 PHE A 279      41.045  61.674  29.881  1.00 -0.24           H
ATOM   4108  HD1 PHE A 279      40.403  65.463  30.227  1.00 -0.24           H
ATOM   4109  HD2 PHE A 279      41.374  61.770  32.255  1.00 -0.24           H
ATOM   4110  HE1 PHE A 279      40.746  66.696  32.200  1.00 -0.24           H
ATOM   4111  HE2 PHE A 279      41.893  63.137  34.350  1.00 -0.24           H
ATOM   4112  HZ  PHE A 279      41.545  65.592  34.226  1.00 -0.24           H
ATOM   4113  N   PHE A 280      43.728  64.221  28.807  1.00 -0.01           N
ATOM   4114  CA  PHE A 280      45.182  64.380  28.718  1.00 -0.01           C
ATOM   4115  C   PHE A 280      45.643  65.399  29.745  1.00 -0.01           C
ATOM   4116  O   PHE A 280      44.838  66.055  30.388  1.00 -0.01           O
ATOM   4117  CB  PHE A 280      45.710  64.604  27.272  1.00 -0.01           C
ATOM   4118  CG  PHE A 280      45.602  66.027  26.718  1.00 -0.01           C
ATOM   4119  CD1 PHE A 280      46.740  66.778  26.457  1.00 -0.01           C
ATOM   4120  CD2 PHE A 280      44.293  66.504  26.340  1.00 -0.01           C
ATOM   4121  CE1 PHE A 280      46.602  68.129  26.042  1.00 -0.01           C
ATOM   4122  CE2 PHE A 280      44.198  67.782  25.869  1.00 -0.01           C
ATOM   4123  CZ  PHE A 280      45.328  68.616  25.664  1.00 -0.01           C
ATOM   4124  H   PHE A 280      43.193  65.073  28.899  1.00 -0.01           H
ATOM   4125  HA  PHE A 280      45.636  63.430  29.001  1.00 -0.01           H
ATOM   4126  HB2 PHE A 280      46.777  64.397  27.360  1.00 -0.01           H
ATOM   4127  HB3 PHE A 280      45.296  63.949  26.505  1.00 -0.01           H
ATOM   4128  HD1 PHE A 280      47.687  66.306  26.671  1.00 -0.01           H
ATOM   4129  HD2 PHE A 280      43.380  65.959  26.526  1.00 -0.01           H
ATOM   4130  HE1 PHE A 280      47.502  68.713  25.920  1.00 -0.01           H
ATOM   4131  HE2 PHE A 280      43.241  68.274  25.770  1.00 -0.01           H
ATOM   4132  HZ  PHE A 280      45.191  69.628  25.312  1.00 -0.01           H
ATOM   4133  N   MET A 281      46.950  65.305  29.992  1.00  0.00           N
ATOM   4134  CA  MET A 281      47.744  66.138  30.957  1.00  0.00           C
ATOM   4135  C   MET A 281      49.075  66.583  30.320  1.00  0.00           C
ATOM   4136  O   MET A 281      49.643  65.817  29.509  1.00  0.00           O
ATOM   4137  CB  MET A 281      47.950  65.323  32.235  1.00  0.00           C
ATOM   4138  CG  MET A 281      48.714  65.979  33.359  1.00  0.00           C
ATOM   4139  SD  MET A 281      49.146  64.904  34.823  1.00  0.00           S
ATOM   4140  CE  MET A 281      50.391  63.798  34.155  1.00  0.00           C
ATOM   4141  H   MET A 281      47.474  64.548  29.579  1.00  0.00           H
ATOM   4142  HA  MET A 281      47.217  67.074  31.142  1.00  0.00           H
ATOM   4143  HB2 MET A 281      46.967  65.095  32.648  1.00  0.00           H
ATOM   4144  HB3 MET A 281      48.418  64.391  31.916  1.00  0.00           H
ATOM   4145  HG2 MET A 281      49.594  66.559  33.082  1.00  0.00           H
ATOM   4146  HG3 MET A 281      47.937  66.690  33.642  1.00  0.00           H
ATOM   4147  HE1 MET A 281      51.071  63.442  34.929  1.00  0.00           H
ATOM   4148  HE2 MET A 281      49.919  62.957  33.645  1.00  0.00           H
ATOM   4149  HE3 MET A 281      50.966  64.366  33.423  1.00  0.00           H
ATOM   4150  N   ALA A 282      49.589  67.742  30.676  1.00  0.00           N
ATOM   4151  CA  ALA A 282      50.750  68.390  30.183  1.00  0.00           C
ATOM   4152  C   ALA A 282      51.419  69.261  31.157  1.00  0.00           C
ATOM   4153  O   ALA A 282      50.783  70.058  31.834  1.00  0.00           O
ATOM   4154  CB  ALA A 282      50.336  69.233  28.906  1.00  0.00           C
ATOM   4155  H   ALA A 282      49.033  68.233  31.361  1.00  0.00           H
ATOM   4156  HA  ALA A 282      51.482  67.643  29.876  1.00  0.00           H
ATOM   4157  HB1 ALA A 282      51.188  69.838  28.594  1.00  0.00           H
ATOM   4158  HB2 ALA A 282      50.163  68.552  28.073  1.00  0.00           H
ATOM   4159  HB3 ALA A 282      49.511  69.927  29.064  1.00  0.00           H
ATOM   4160  N   THR A 283      52.733  69.101  31.265  1.00  0.01           N
ATOM   4161  CA  THR A 283      53.536  69.958  32.135  1.00  0.01           C
ATOM   4162  C   THR A 283      54.466  70.914  31.419  1.00  0.01           C
ATOM   4163  O   THR A 283      55.097  70.488  30.424  1.00  0.01           O
ATOM   4164  CB  THR A 283      54.419  69.133  33.031  1.00  0.01           C
ATOM   4165  CG2 THR A 283      55.258  69.943  34.027  1.00  0.01           C
ATOM   4166  OG1 THR A 283      53.817  68.170  33.830  1.00  0.01           O
ATOM   4167  H   THR A 283      53.168  68.401  30.681  1.00  0.01           H
ATOM   4168  HA  THR A 283      52.838  70.574  32.703  1.00  0.01           H
ATOM   4169  HB  THR A 283      55.090  68.553  32.397  1.00  0.01           H
ATOM   4170  HG1 THR A 283      53.465  67.571  33.167  1.00  0.01           H
ATOM   4171 HG21 THR A 283      55.647  69.336  34.844  1.00  0.01           H
ATOM   4172 HG22 THR A 283      56.090  70.458  33.545  1.00  0.01           H
ATOM   4173 HG23 THR A 283      54.596  70.593  34.599  1.00  0.01           H
ATOM   4174  N   LEU A 284      54.531  72.182  31.875  1.00  0.00           N
ATOM   4175  CA  LEU A 284      54.978  73.296  31.081  1.00  0.00           C
ATOM   4176  C   LEU A 284      55.918  74.283  31.813  1.00  0.00           C
ATOM   4177  O   LEU A 284      55.942  74.256  33.023  1.00  0.00           O
ATOM   4178  CB  LEU A 284      53.723  73.950  30.503  1.00  0.00           C
ATOM   4179  CG  LEU A 284      52.936  73.186  29.440  1.00  0.00           C
ATOM   4180  CD1 LEU A 284      51.489  72.750  29.881  1.00  0.00           C
ATOM   4181  CD2 LEU A 284      52.817  74.007  28.186  1.00  0.00           C
ATOM   4182  H   LEU A 284      53.948  72.369  32.678  1.00  0.00           H
ATOM   4183  HA  LEU A 284      55.639  73.021  30.259  1.00  0.00           H
ATOM   4184  HB2 LEU A 284      52.936  74.135  31.233  1.00  0.00           H
ATOM   4185  HB3 LEU A 284      54.004  74.906  30.062  1.00  0.00           H
ATOM   4186  HG  LEU A 284      53.483  72.287  29.154  1.00  0.00           H
ATOM   4187 HD11 LEU A 284      50.767  73.542  30.078  1.00  0.00           H
ATOM   4188 HD12 LEU A 284      51.108  72.091  29.101  1.00  0.00           H
ATOM   4189 HD13 LEU A 284      51.605  72.131  30.771  1.00  0.00           H
ATOM   4190 HD21 LEU A 284      53.711  74.404  27.706  1.00  0.00           H
ATOM   4191 HD22 LEU A 284      52.164  73.416  27.544  1.00  0.00           H
ATOM   4192 HD23 LEU A 284      52.240  74.925  28.298  1.00  0.00           H
ATOM   4193  N   ARG A 285      56.582  75.208  31.130  1.00  0.00           N
ATOM   4194  CA  ARG A 285      57.310  76.319  31.785  1.00  0.00           C
ATOM   4195  C   ARG A 285      57.075  77.584  31.012  1.00  0.00           C
ATOM   4196  O   ARG A 285      56.967  77.427  29.814  1.00  0.00           O
ATOM   4197  CB  ARG A 285      58.760  75.923  31.825  1.00  0.00           C
ATOM   4198  CG  ARG A 285      59.507  76.697  32.833  1.00  0.00           C
ATOM   4199  CD  ARG A 285      60.802  75.996  33.195  1.00  0.00           C
ATOM   4200  NE  ARG A 285      60.580  74.729  33.905  1.00  0.00           N
ATOM   4201  CZ  ARG A 285      60.234  74.544  35.161  1.00  0.00           C
ATOM   4202  NH1 ARG A 285      59.990  75.525  36.013  1.00  0.00           N
ATOM   4203  NH2 ARG A 285      60.066  73.359  35.663  1.00  0.00           N
ATOM   4204  H   ARG A 285      56.372  75.273  30.144  1.00  0.00           H
ATOM   4205  HA  ARG A 285      56.922  76.358  32.803  1.00  0.00           H
ATOM   4206  HB2 ARG A 285      58.778  74.883  32.151  1.00  0.00           H
ATOM   4207  HB3 ARG A 285      59.215  76.160  30.863  1.00  0.00           H
ATOM   4208  HG2 ARG A 285      59.760  77.657  32.383  1.00  0.00           H
ATOM   4209  HG3 ARG A 285      58.776  76.736  33.641  1.00  0.00           H
ATOM   4210  HD2 ARG A 285      61.480  75.814  32.361  1.00  0.00           H
ATOM   4211  HD3 ARG A 285      61.368  76.546  33.946  1.00  0.00           H
ATOM   4212  HE  ARG A 285      60.779  73.830  33.489  1.00  0.00           H
ATOM   4213 HH11 ARG A 285      60.246  76.476  35.788  1.00  0.00           H
ATOM   4214 HH12 ARG A 285      59.604  75.346  36.929  1.00  0.00           H
ATOM   4215 HH21 ARG A 285      59.947  72.597  35.010  1.00  0.00           H
ATOM   4216 HH22 ARG A 285      59.552  73.244  36.524  1.00  0.00           H
ATOM   4217  N   LYS A 286      56.961  78.740  31.694  1.00  0.00           N
ATOM   4218  CA  LYS A 286      57.185  80.025  30.988  1.00  0.00           C
ATOM   4219  C   LYS A 286      58.693  80.236  30.709  1.00  0.00           C
ATOM   4220  O   LYS A 286      59.433  79.953  31.578  1.00  0.00           O
ATOM   4221  CB  LYS A 286      56.424  81.153  31.738  1.00  0.00           C
ATOM   4222  CG  LYS A 286      56.676  82.551  31.200  1.00  0.00           C
ATOM   4223  CD  LYS A 286      55.833  83.542  31.977  1.00  0.00           C
ATOM   4224  CE  LYS A 286      56.438  84.900  31.676  1.00  0.00           C
ATOM   4225  NZ  LYS A 286      55.593  85.889  32.303  1.00  0.00           N
ATOM   4226  H   LYS A 286      57.047  78.677  32.699  1.00  0.00           H
ATOM   4227  HA  LYS A 286      56.732  79.808  30.020  1.00  0.00           H
ATOM   4228  HB2 LYS A 286      55.379  80.849  31.680  1.00  0.00           H
ATOM   4229  HB3 LYS A 286      56.587  81.074  32.813  1.00  0.00           H
ATOM   4230  HG2 LYS A 286      57.730  82.729  31.414  1.00  0.00           H
ATOM   4231  HG3 LYS A 286      56.312  82.465  30.176  1.00  0.00           H
ATOM   4232  HD2 LYS A 286      54.823  83.520  31.567  1.00  0.00           H
ATOM   4233  HD3 LYS A 286      55.869  83.290  33.036  1.00  0.00           H
ATOM   4234  HE2 LYS A 286      57.452  85.124  32.009  1.00  0.00           H
ATOM   4235  HE3 LYS A 286      56.454  85.000  30.591  1.00  0.00           H
ATOM   4236  HZ1 LYS A 286      55.788  86.871  32.168  1.00  0.00           H
ATOM   4237  HZ2 LYS A 286      54.669  85.793  31.908  1.00  0.00           H
ATOM   4238  HZ3 LYS A 286      55.466  85.703  33.288  1.00  0.00           H
ATOM   4239  N   PRO A 287      59.116  80.823  29.551  1.00  0.00           N
ATOM   4240  CA  PRO A 287      60.508  80.939  29.260  1.00  0.00           C
ATOM   4241  C   PRO A 287      61.253  81.748  30.411  1.00  0.00           C
ATOM   4242  O   PRO A 287      60.817  82.819  30.918  1.00  0.00           O
ATOM   4243  CB  PRO A 287      60.570  81.481  27.812  1.00  0.00           C
ATOM   4244  CG  PRO A 287      59.259  81.170  27.180  1.00  0.00           C
ATOM   4245  CD  PRO A 287      58.351  81.327  28.394  1.00  0.00           C
ATOM   4246  HA  PRO A 287      60.921  79.931  29.227  1.00  0.00           H
ATOM   4247  HB2 PRO A 287      60.671  82.564  27.880  1.00  0.00           H
ATOM   4248  HB3 PRO A 287      61.343  80.905  27.304  1.00  0.00           H
ATOM   4249  HG2 PRO A 287      59.086  81.927  26.414  1.00  0.00           H
ATOM   4250  HG3 PRO A 287      59.213  80.144  26.814  1.00  0.00           H
ATOM   4251  HD2 PRO A 287      58.256  82.385  28.641  1.00  0.00           H
ATOM   4252  HD3 PRO A 287      57.345  80.917  28.301  1.00  0.00           H
ATOM   4253  N   ALA A 288      62.477  81.256  30.699  1.00  0.00           N
ATOM   4254  CA  ALA A 288      63.471  82.004  31.438  1.00  0.00           C
ATOM   4255  C   ALA A 288      64.265  82.936  30.528  1.00  0.00           C
ATOM   4256  O   ALA A 288      64.461  82.729  29.348  1.00  0.00           O
ATOM   4257  CB  ALA A 288      64.459  81.063  32.067  1.00  0.00           C
ATOM   4258  H   ALA A 288      62.760  80.406  30.233  1.00  0.00           H
ATOM   4259  HA  ALA A 288      63.025  82.640  32.202  1.00  0.00           H
ATOM   4260  HB1 ALA A 288      64.866  80.386  31.317  1.00  0.00           H
ATOM   4261  HB2 ALA A 288      65.287  81.576  32.557  1.00  0.00           H
ATOM   4262  HB3 ALA A 288      63.949  80.441  32.803  1.00  0.00           H
ATOM   4263  N   VAL A 289      64.759  84.063  31.050  1.00  0.00           N
ATOM   4264  CA  VAL A 289      65.729  84.950  30.311  1.00  0.00           C
ATOM   4265  C   VAL A 289      67.141  84.374  30.354  1.00  0.00           C
ATOM   4266  O   VAL A 289      67.442  83.536  31.231  1.00  0.00           O
ATOM   4267  CB  VAL A 289      65.801  86.402  30.875  1.00  0.00           C
ATOM   4268  CG1 VAL A 289      64.384  87.056  30.853  1.00  0.00           C
ATOM   4269  CG2 VAL A 289      66.379  86.342  32.310  1.00  0.00           C
ATOM   4270  H   VAL A 289      64.544  84.500  31.935  1.00  0.00           H
ATOM   4271  HA  VAL A 289      65.477  85.074  29.257  1.00  0.00           H
ATOM   4272  HB  VAL A 289      66.399  87.050  30.234  1.00  0.00           H
ATOM   4273 HG11 VAL A 289      64.051  87.208  29.827  1.00  0.00           H
ATOM   4274 HG12 VAL A 289      63.670  86.488  31.449  1.00  0.00           H
ATOM   4275 HG13 VAL A 289      64.430  88.114  31.113  1.00  0.00           H
ATOM   4276 HG21 VAL A 289      65.927  85.650  33.021  1.00  0.00           H
ATOM   4277 HG22 VAL A 289      67.460  86.201  32.312  1.00  0.00           H
ATOM   4278 HG23 VAL A 289      66.351  87.339  32.749  1.00  0.00           H
ATOM   4279  N   LEU A 290      68.028  84.804  29.452  1.00  0.00           N
ATOM   4280  CA  LEU A 290      69.504  84.621  29.613  1.00  0.00           C
ATOM   4281  C   LEU A 290      70.080  85.681  30.598  1.00  0.00           C
ATOM   4282  O   LEU A 290      70.186  86.887  30.309  1.00  0.00           O
ATOM   4283  CB  LEU A 290      70.143  84.717  28.137  1.00  0.00           C
ATOM   4284  CG  LEU A 290      71.420  83.890  27.980  1.00  0.00           C
ATOM   4285  CD1 LEU A 290      72.693  84.301  28.752  1.00  0.00           C
ATOM   4286  CD2 LEU A 290      71.277  82.396  28.207  1.00  0.00           C
ATOM   4287  OXT LEU A 290      70.549  85.252  31.692  1.00  0.00           O
ATOM   4288  H   LEU A 290      67.685  85.421  28.729  1.00  0.00           H
ATOM   4289  HA  LEU A 290      69.750  83.670  30.086  1.00  0.00           H
ATOM   4290  HB2 LEU A 290      69.486  84.286  27.383  1.00  0.00           H
ATOM   4291  HB3 LEU A 290      70.421  85.708  27.780  1.00  0.00           H
ATOM   4292  HG  LEU A 290      71.627  83.893  26.910  1.00  0.00           H
ATOM   4293 HD11 LEU A 290      72.578  84.205  29.831  1.00  0.00           H
ATOM   4294 HD12 LEU A 290      73.565  83.709  28.473  1.00  0.00           H
ATOM   4295 HD13 LEU A 290      72.829  85.365  28.556  1.00  0.00           H
ATOM   4296 HD21 LEU A 290      70.353  82.058  27.736  1.00  0.00           H
ATOM   4297 HD22 LEU A 290      72.161  81.935  27.767  1.00  0.00           H
ATOM   4298 HD23 LEU A 290      71.283  82.217  29.282  1.00  0.00           H
TER    4299      LEU A 290 
ATOM   4300  N   GLN B   9      33.051  83.448  23.253  1.00  0.07           N
ATOM   4301  CA  GLN B   9      33.509  82.568  22.180  1.00  0.07           C
ATOM   4302  C   GLN B   9      32.719  81.276  22.125  1.00  0.07           C
ATOM   4303  O   GLN B   9      31.926  80.993  21.271  1.00  0.07           O
ATOM   4304  CB  GLN B   9      35.059  82.375  22.114  1.00  0.07           C
ATOM   4305  CG  GLN B   9      35.618  83.608  21.345  1.00  0.07           C
ATOM   4306  CD  GLN B   9      35.444  83.529  19.821  1.00  0.07           C
ATOM   4307  NE2 GLN B   9      36.335  84.019  19.022  1.00  0.07           N
ATOM   4308  OE1 GLN B   9      34.424  83.020  19.308  1.00  0.07           O
ATOM   4309  HA  GLN B   9      33.216  83.026  21.236  1.00  0.07           H
ATOM   4310  HB2 GLN B   9      35.427  82.282  23.135  1.00  0.07           H
ATOM   4311  HB3 GLN B   9      35.320  81.429  21.639  1.00  0.07           H
ATOM   4312  HG2 GLN B   9      35.230  84.534  21.770  1.00  0.07           H
ATOM   4313  HG3 GLN B   9      36.703  83.625  21.450  1.00  0.07           H
ATOM   4314 HE21 GLN B   9      36.174  84.084  18.027  1.00  0.07           H
ATOM   4315 HE22 GLN B   9      37.206  84.408  19.353  1.00  0.07           H
ATOM   4316  H1  GLN B   9      32.057  83.585  23.134  1.00  0.07           H
ATOM   4317  H2  GLN B   9      33.290  83.058  24.154  1.00  0.07           H
ATOM   4318  H3  GLN B   9      33.524  84.339  23.203  1.00  0.07           H
ATOM   4319  N   GLN B  10      33.021  80.381  23.086  1.00  0.02           N
ATOM   4320  CA  GLN B  10      32.372  79.084  23.107  1.00  0.02           C
ATOM   4321  C   GLN B  10      30.827  79.073  23.443  1.00  0.02           C
ATOM   4322  O   GLN B  10      30.214  80.069  23.876  1.00  0.02           O
ATOM   4323  CB  GLN B  10      33.183  78.137  24.069  1.00  0.02           C
ATOM   4324  CG  GLN B  10      34.662  77.891  23.637  1.00  0.02           C
ATOM   4325  CD  GLN B  10      35.674  79.050  23.856  1.00  0.02           C
ATOM   4326  NE2 GLN B  10      36.824  78.942  23.165  1.00  0.02           N
ATOM   4327  OE1 GLN B  10      35.375  80.073  24.554  1.00  0.02           O
ATOM   4328  H   GLN B  10      33.837  80.550  23.657  1.00  0.02           H
ATOM   4329  HA  GLN B  10      32.458  78.655  22.109  1.00  0.02           H
ATOM   4330  HB2 GLN B  10      33.239  78.497  25.096  1.00  0.02           H
ATOM   4331  HB3 GLN B  10      32.721  77.153  23.987  1.00  0.02           H
ATOM   4332  HG2 GLN B  10      35.017  77.012  24.174  1.00  0.02           H
ATOM   4333  HG3 GLN B  10      34.646  77.714  22.562  1.00  0.02           H
ATOM   4334 HE21 GLN B  10      37.604  79.557  23.349  1.00  0.02           H
ATOM   4335 HE22 GLN B  10      37.044  78.069  22.707  1.00  0.02           H
ATOM   4336  N   GLN B  11      30.149  77.948  23.255  1.00  0.02           N
ATOM   4337  CA  GLN B  11      28.653  77.890  23.378  1.00  0.02           C
ATOM   4338  C   GLN B  11      28.088  78.264  24.737  1.00  0.02           C
ATOM   4339  O   GLN B  11      26.886  78.480  24.788  1.00  0.02           O
ATOM   4340  CB  GLN B  11      28.114  76.654  22.673  1.00  0.02           C
ATOM   4341  CG  GLN B  11      27.955  75.337  23.563  1.00  0.02           C
ATOM   4342  CD  GLN B  11      27.381  74.189  22.792  1.00  0.02           C
ATOM   4343  NE2 GLN B  11      27.672  72.919  23.178  1.00  0.02           N
ATOM   4344  OE1 GLN B  11      26.795  74.332  21.752  1.00  0.02           O
ATOM   4345  H   GLN B  11      30.697  77.142  22.990  1.00  0.02           H
ATOM   4346  HA  GLN B  11      28.216  78.691  22.780  1.00  0.02           H
ATOM   4347  HB2 GLN B  11      27.144  76.873  22.227  1.00  0.02           H
ATOM   4348  HB3 GLN B  11      28.697  76.384  21.793  1.00  0.02           H
ATOM   4349  HG2 GLN B  11      28.964  75.103  23.902  1.00  0.02           H
ATOM   4350  HG3 GLN B  11      27.333  75.578  24.425  1.00  0.02           H
ATOM   4351 HE21 GLN B  11      27.395  72.204  22.521  1.00  0.02           H
ATOM   4352 HE22 GLN B  11      28.310  72.743  23.941  1.00  0.02           H
ATOM   4353  N   VAL B  12      28.847  78.298  25.848  1.00 -0.01           N
ATOM   4354  CA  VAL B  12      28.589  79.053  27.076  1.00 -0.01           C
ATOM   4355  C   VAL B  12      29.760  79.940  27.519  1.00 -0.01           C
ATOM   4356  O   VAL B  12      30.857  79.512  27.535  1.00 -0.01           O
ATOM   4357  CB  VAL B  12      28.086  78.191  28.179  1.00 -0.01           C
ATOM   4358  CG1 VAL B  12      26.764  77.485  27.836  1.00 -0.01           C
ATOM   4359  CG2 VAL B  12      29.123  77.179  28.712  1.00 -0.01           C
ATOM   4360  H   VAL B  12      29.750  77.847  25.860  1.00 -0.01           H
ATOM   4361  HA  VAL B  12      27.772  79.747  26.878  1.00 -0.01           H
ATOM   4362  HB  VAL B  12      28.016  78.752  29.111  1.00 -0.01           H
ATOM   4363 HG11 VAL B  12      26.092  78.245  27.437  1.00 -0.01           H
ATOM   4364 HG12 VAL B  12      26.932  76.769  27.031  1.00 -0.01           H
ATOM   4365 HG13 VAL B  12      26.267  76.903  28.613  1.00 -0.01           H
ATOM   4366 HG21 VAL B  12      29.436  76.407  28.009  1.00 -0.01           H
ATOM   4367 HG22 VAL B  12      30.028  77.648  29.098  1.00 -0.01           H
ATOM   4368 HG23 VAL B  12      28.742  76.637  29.578  1.00 -0.01           H
ATOM   4369  N   THR B  13      29.367  81.118  27.884  1.00  0.00           N
ATOM   4370  CA  THR B  13      30.211  81.954  28.774  1.00  0.00           C
ATOM   4371  C   THR B  13      30.430  81.371  30.147  1.00  0.00           C
ATOM   4372  O   THR B  13      29.784  80.477  30.680  1.00  0.00           O
ATOM   4373  CB  THR B  13      29.556  83.339  29.119  1.00  0.00           C
ATOM   4374  CG2 THR B  13      29.394  84.182  27.848  1.00  0.00           C
ATOM   4375  OG1 THR B  13      28.362  83.222  29.838  1.00  0.00           O
ATOM   4376  H   THR B  13      28.378  81.319  27.914  1.00  0.00           H
ATOM   4377  HA  THR B  13      31.156  82.183  28.281  1.00  0.00           H
ATOM   4378  HB  THR B  13      30.230  83.931  29.739  1.00  0.00           H
ATOM   4379  HG1 THR B  13      27.821  82.570  29.387  1.00  0.00           H
ATOM   4380 HG21 THR B  13      28.383  84.051  27.461  1.00  0.00           H
ATOM   4381 HG22 THR B  13      29.634  85.215  28.098  1.00  0.00           H
ATOM   4382 HG23 THR B  13      30.117  83.721  27.176  1.00  0.00           H
ATOM   4383  N   ALA B  14      31.496  81.896  30.700  1.00  0.00           N
ATOM   4384  CA  ALA B  14      31.784  81.693  32.107  1.00  0.00           C
ATOM   4385  C   ALA B  14      30.773  82.336  33.038  1.00  0.00           C
ATOM   4386  O   ALA B  14      30.566  81.756  34.089  1.00  0.00           O
ATOM   4387  CB  ALA B  14      33.209  82.285  32.354  1.00  0.00           C
ATOM   4388  H   ALA B  14      32.135  82.510  30.215  1.00  0.00           H
ATOM   4389  HA  ALA B  14      31.840  80.635  32.363  1.00  0.00           H
ATOM   4390  HB1 ALA B  14      33.840  82.155  31.474  1.00  0.00           H
ATOM   4391  HB2 ALA B  14      32.981  83.321  32.606  1.00  0.00           H
ATOM   4392  HB3 ALA B  14      33.732  81.752  33.149  1.00  0.00           H
ATOM   4393  N   ASP B  15      30.067  83.470  32.691  1.00  0.01           N
ATOM   4394  CA  ASP B  15      28.868  83.863  33.417  1.00  0.01           C
ATOM   4395  C   ASP B  15      27.795  82.782  33.474  1.00  0.01           C
ATOM   4396  O   ASP B  15      27.173  82.660  34.523  1.00  0.01           O
ATOM   4397  CB  ASP B  15      28.292  85.149  32.879  1.00  0.01           C
ATOM   4398  CG  ASP B  15      29.277  86.309  32.702  1.00  0.01           C
ATOM   4399  OD1 ASP B  15      30.406  86.205  33.323  1.00  0.01           O
ATOM   4400  OD2 ASP B  15      29.078  87.300  31.961  1.00  0.01           O
ATOM   4401  H   ASP B  15      30.298  83.998  31.862  1.00  0.01           H
ATOM   4402  HA  ASP B  15      29.114  84.017  34.468  1.00  0.01           H
ATOM   4403  HB2 ASP B  15      27.807  84.940  31.926  1.00  0.01           H
ATOM   4404  HB3 ASP B  15      27.527  85.441  33.599  1.00  0.01           H
ATOM   4405  N   GLU B  16      27.587  81.994  32.416  1.00  0.00           N
ATOM   4406  CA  GLU B  16      26.651  80.874  32.412  1.00  0.00           C
ATOM   4407  C   GLU B  16      27.210  79.648  33.231  1.00  0.00           C
ATOM   4408  O   GLU B  16      26.514  79.050  34.084  1.00  0.00           O
ATOM   4409  CB  GLU B  16      26.408  80.417  30.910  1.00  0.00           C
ATOM   4410  CG  GLU B  16      25.548  81.484  30.188  1.00  0.00           C
ATOM   4411  CD  GLU B  16      25.737  81.440  28.693  1.00  0.00           C
ATOM   4412  OE1 GLU B  16      26.786  81.885  28.180  1.00  0.00           O
ATOM   4413  OE2 GLU B  16      24.829  80.935  27.966  1.00  0.00           O
ATOM   4414  H   GLU B  16      28.173  82.101  31.600  1.00  0.00           H
ATOM   4415  HA  GLU B  16      25.696  81.197  32.826  1.00  0.00           H
ATOM   4416  HB2 GLU B  16      27.364  80.346  30.391  1.00  0.00           H
ATOM   4417  HB3 GLU B  16      25.883  79.462  30.887  1.00  0.00           H
ATOM   4418  HG2 GLU B  16      24.484  81.391  30.406  1.00  0.00           H
ATOM   4419  HG3 GLU B  16      25.926  82.457  30.504  1.00  0.00           H
ATOM   4420  N   VAL B  17      28.426  79.266  33.043  1.00 -0.04           N
ATOM   4421  CA  VAL B  17      29.045  78.245  33.868  1.00 -0.04           C
ATOM   4422  C   VAL B  17      29.130  78.564  35.359  1.00 -0.04           C
ATOM   4423  O   VAL B  17      28.863  77.704  36.208  1.00 -0.04           O
ATOM   4424  CB  VAL B  17      30.506  77.931  33.387  1.00 -0.04           C
ATOM   4425  CG1 VAL B  17      31.228  76.888  34.317  1.00 -0.04           C
ATOM   4426  CG2 VAL B  17      30.484  77.324  31.986  1.00 -0.04           C
ATOM   4427  H   VAL B  17      29.009  79.691  32.336  1.00 -0.04           H
ATOM   4428  HA  VAL B  17      28.460  77.326  33.838  1.00 -0.04           H
ATOM   4429  HB  VAL B  17      31.023  78.891  33.385  1.00 -0.04           H
ATOM   4430 HG11 VAL B  17      31.597  77.379  35.217  1.00 -0.04           H
ATOM   4431 HG12 VAL B  17      30.573  76.020  34.381  1.00 -0.04           H
ATOM   4432 HG13 VAL B  17      32.108  76.574  33.755  1.00 -0.04           H
ATOM   4433 HG21 VAL B  17      29.865  76.431  32.068  1.00 -0.04           H
ATOM   4434 HG22 VAL B  17      30.088  78.008  31.235  1.00 -0.04           H
ATOM   4435 HG23 VAL B  17      31.530  77.056  31.838  1.00 -0.04           H
ATOM   4436  N   GLY B  18      29.386  79.775  35.783  1.00  0.02           N
ATOM   4437  CA  GLY B  18      29.347  80.177  37.181  1.00  0.02           C
ATOM   4438  C   GLY B  18      27.944  80.120  37.784  1.00  0.02           C
ATOM   4439  O   GLY B  18      27.790  79.533  38.791  1.00  0.02           O
ATOM   4440  H   GLY B  18      29.594  80.531  35.145  1.00  0.02           H
ATOM   4441  HA2 GLY B  18      30.038  79.604  37.800  1.00  0.02           H
ATOM   4442  HA3 GLY B  18      29.687  81.193  37.384  1.00  0.02           H
ATOM   4443  N   ASP B  19      26.846  80.577  37.159  1.00  0.01           N
ATOM   4444  CA  ASP B  19      25.488  80.163  37.620  1.00  0.01           C
ATOM   4445  C   ASP B  19      25.215  78.673  37.696  1.00  0.01           C
ATOM   4446  O   ASP B  19      24.609  78.188  38.637  1.00  0.01           O
ATOM   4447  CB  ASP B  19      24.521  80.832  36.534  1.00  0.01           C
ATOM   4448  CG  ASP B  19      23.104  80.914  36.964  1.00  0.01           C
ATOM   4449  OD1 ASP B  19      22.841  81.543  38.012  1.00  0.01           O
ATOM   4450  OD2 ASP B  19      22.188  80.535  36.179  1.00  0.01           O
ATOM   4451  H   ASP B  19      26.901  80.924  36.212  1.00  0.01           H
ATOM   4452  HA  ASP B  19      25.261  80.616  38.585  1.00  0.01           H
ATOM   4453  HB2 ASP B  19      24.898  81.754  36.092  1.00  0.01           H
ATOM   4454  HB3 ASP B  19      24.563  80.142  35.692  1.00  0.01           H
ATOM   4455  N   TRP B  20      25.558  77.873  36.691  1.00  0.03           N
ATOM   4456  CA  TRP B  20      25.380  76.431  36.656  1.00  0.03           C
ATOM   4457  C   TRP B  20      26.018  75.708  37.838  1.00  0.03           C
ATOM   4458  O   TRP B  20      25.417  74.936  38.636  1.00  0.03           O
ATOM   4459  CB  TRP B  20      25.834  75.918  35.257  1.00  0.03           C
ATOM   4460  CG  TRP B  20      25.542  74.480  35.001  1.00  0.03           C
ATOM   4461  CD1 TRP B  20      24.506  74.116  34.228  1.00  0.03           C
ATOM   4462  CD2 TRP B  20      26.171  73.247  35.559  1.00  0.03           C
ATOM   4463  CE2 TRP B  20      25.308  72.180  35.155  1.00  0.03           C
ATOM   4464  CE3 TRP B  20      27.287  72.875  36.281  1.00  0.03           C
ATOM   4465  NE1 TRP B  20      24.450  72.755  34.323  1.00  0.03           N
ATOM   4466  CZ2 TRP B  20      25.484  70.863  35.558  1.00  0.03           C
ATOM   4467  CZ3 TRP B  20      27.513  71.562  36.595  1.00  0.03           C
ATOM   4468  CH2 TRP B  20      26.583  70.532  36.275  1.00  0.03           C
ATOM   4469  H   TRP B  20      26.041  78.189  35.862  1.00  0.03           H
ATOM   4470  HA  TRP B  20      24.312  76.223  36.718  1.00  0.03           H
ATOM   4471  HB2 TRP B  20      25.285  76.401  34.448  1.00  0.03           H
ATOM   4472  HB3 TRP B  20      26.911  75.962  35.100  1.00  0.03           H
ATOM   4473  HD1 TRP B  20      23.745  74.736  33.778  1.00  0.03           H
ATOM   4474  HE1 TRP B  20      23.748  72.269  33.784  1.00  0.03           H
ATOM   4475  HE3 TRP B  20      27.992  73.650  36.544  1.00  0.03           H
ATOM   4476  HZ2 TRP B  20      24.760  70.113  35.275  1.00  0.03           H
ATOM   4477  HZ3 TRP B  20      28.381  71.278  37.172  1.00  0.03           H
ATOM   4478  HH2 TRP B  20      26.894  69.511  36.439  1.00  0.03           H
ATOM   4479  N   TYR B  21      27.217  76.122  38.255  1.00  0.15           N
ATOM   4480  CA  TYR B  21      27.767  75.445  39.475  1.00  0.15           C
ATOM   4481  C   TYR B  21      27.102  75.971  40.731  1.00  0.15           C
ATOM   4482  O   TYR B  21      27.044  75.238  41.740  1.00  0.15           O
ATOM   4483  CB  TYR B  21      29.278  75.661  39.511  1.00  0.15           C
ATOM   4484  CG  TYR B  21      30.153  74.747  38.703  1.00  0.15           C
ATOM   4485  CD1 TYR B  21      30.393  73.415  39.091  1.00  0.15           C
ATOM   4486  CD2 TYR B  21      30.786  75.274  37.510  1.00  0.15           C
ATOM   4487  CE1 TYR B  21      31.284  72.540  38.356  1.00  0.15           C
ATOM   4488  CE2 TYR B  21      31.758  74.459  36.916  1.00  0.15           C
ATOM   4489  CZ  TYR B  21      31.909  73.092  37.248  1.00  0.15           C
ATOM   4490  OH  TYR B  21      32.613  72.286  36.433  1.00  0.15           O
ATOM   4491  H   TYR B  21      27.879  76.615  37.673  1.00  0.15           H
ATOM   4492  HA  TYR B  21      27.637  74.365  39.413  1.00  0.15           H
ATOM   4493  HB2 TYR B  21      29.433  76.681  39.160  1.00  0.15           H
ATOM   4494  HB3 TYR B  21      29.699  75.782  40.509  1.00  0.15           H
ATOM   4495  HD1 TYR B  21      29.961  73.029  40.002  1.00  0.15           H
ATOM   4496  HD2 TYR B  21      30.464  76.256  37.195  1.00  0.15           H
ATOM   4497  HE1 TYR B  21      31.522  71.533  38.665  1.00  0.15           H
ATOM   4498  HE2 TYR B  21      32.285  74.804  36.038  1.00  0.15           H
ATOM   4499  HH  TYR B  21      33.286  72.822  36.005  1.00  0.15           H
ATOM   4500  N   ASP B  22      26.482  77.161  40.772  1.00  0.04           N
ATOM   4501  CA  ASP B  22      25.557  77.534  41.839  1.00  0.04           C
ATOM   4502  C   ASP B  22      24.236  76.768  41.839  1.00  0.04           C
ATOM   4503  O   ASP B  22      23.766  76.330  42.872  1.00  0.04           O
ATOM   4504  CB  ASP B  22      25.288  79.032  41.883  1.00  0.04           C
ATOM   4505  CG  ASP B  22      26.504  79.847  42.374  1.00  0.04           C
ATOM   4506  OD1 ASP B  22      27.585  79.275  42.666  1.00  0.04           O
ATOM   4507  OD2 ASP B  22      26.425  81.130  42.336  1.00  0.04           O
ATOM   4508  H   ASP B  22      26.392  77.699  39.921  1.00  0.04           H
ATOM   4509  HA  ASP B  22      26.009  77.257  42.792  1.00  0.04           H
ATOM   4510  HB2 ASP B  22      24.952  79.428  40.925  1.00  0.04           H
ATOM   4511  HB3 ASP B  22      24.397  79.149  42.500  1.00  0.04           H
ATOM   4512  N   LYS B  23      23.614  76.496  40.705  1.00  0.00           N
ATOM   4513  CA  LYS B  23      22.281  75.848  40.542  1.00  0.00           C
ATOM   4514  C   LYS B  23      22.360  74.337  40.623  1.00  0.00           C
ATOM   4515  O   LYS B  23      21.415  73.655  40.969  1.00  0.00           O
ATOM   4516  CB  LYS B  23      21.587  76.339  39.263  1.00  0.00           C
ATOM   4517  CG  LYS B  23      21.107  77.763  39.467  1.00  0.00           C
ATOM   4518  CD  LYS B  23      20.262  78.288  38.288  1.00  0.00           C
ATOM   4519  CE  LYS B  23      19.477  79.564  38.620  1.00  0.00           C
ATOM   4520  NZ  LYS B  23      18.699  79.480  39.889  1.00  0.00           N
ATOM   4521  H   LYS B  23      24.022  76.909  39.879  1.00  0.00           H
ATOM   4522  HA  LYS B  23      21.678  76.181  41.387  1.00  0.00           H
ATOM   4523  HB2 LYS B  23      22.390  76.305  38.528  1.00  0.00           H
ATOM   4524  HB3 LYS B  23      20.816  75.648  38.921  1.00  0.00           H
ATOM   4525  HG2 LYS B  23      20.606  77.872  40.429  1.00  0.00           H
ATOM   4526  HG3 LYS B  23      21.988  78.387  39.613  1.00  0.00           H
ATOM   4527  HD2 LYS B  23      20.980  78.524  37.502  1.00  0.00           H
ATOM   4528  HD3 LYS B  23      19.623  77.489  37.914  1.00  0.00           H
ATOM   4529  HE2 LYS B  23      20.157  80.413  38.692  1.00  0.00           H
ATOM   4530  HE3 LYS B  23      18.846  79.638  37.735  1.00  0.00           H
ATOM   4531  HZ1 LYS B  23      18.164  80.334  39.962  1.00  0.00           H
ATOM   4532  HZ2 LYS B  23      18.080  78.684  39.858  1.00  0.00           H
ATOM   4533  HZ3 LYS B  23      19.266  79.459  40.725  1.00  0.00           H
ATOM   4534  N   PHE B  24      23.461  73.675  40.210  1.00 -0.03           N
ATOM   4535  CA  PHE B  24      23.551  72.233  40.016  1.00 -0.03           C
ATOM   4536  C   PHE B  24      24.868  71.635  40.604  1.00 -0.03           C
ATOM   4537  O   PHE B  24      24.969  70.414  40.762  1.00 -0.03           O
ATOM   4538  CB  PHE B  24      23.539  71.920  38.509  1.00 -0.03           C
ATOM   4539  CG  PHE B  24      22.500  72.610  37.758  1.00 -0.03           C
ATOM   4540  CD1 PHE B  24      21.170  72.271  37.992  1.00 -0.03           C
ATOM   4541  CD2 PHE B  24      22.800  73.746  36.986  1.00 -0.03           C
ATOM   4542  CE1 PHE B  24      20.151  73.071  37.383  1.00 -0.03           C
ATOM   4543  CE2 PHE B  24      21.778  74.533  36.429  1.00 -0.03           C
ATOM   4544  CZ  PHE B  24      20.433  74.196  36.576  1.00 -0.03           C
ATOM   4545  H   PHE B  24      24.166  74.209  39.721  1.00 -0.03           H
ATOM   4546  HA  PHE B  24      22.702  71.736  40.484  1.00 -0.03           H
ATOM   4547  HB2 PHE B  24      24.511  72.076  38.040  1.00 -0.03           H
ATOM   4548  HB3 PHE B  24      23.433  70.840  38.412  1.00 -0.03           H
ATOM   4549  HD1 PHE B  24      20.953  71.410  38.606  1.00 -0.03           H
ATOM   4550  HD2 PHE B  24      23.796  74.143  36.852  1.00 -0.03           H
ATOM   4551  HE1 PHE B  24      19.120  72.765  37.490  1.00 -0.03           H
ATOM   4552  HE2 PHE B  24      22.087  75.451  35.952  1.00 -0.03           H
ATOM   4553  HZ  PHE B  24      19.618  74.781  36.178  1.00 -0.03           H
ATOM   4554  N   GLY B  25      25.949  72.438  40.671  1.00  0.00           N
ATOM   4555  CA  GLY B  25      27.397  72.042  40.943  1.00  0.00           C
ATOM   4556  C   GLY B  25      27.489  71.215  42.242  1.00  0.00           C
ATOM   4557  O   GLY B  25      28.525  70.539  42.371  1.00  0.00           O
ATOM   4558  H   GLY B  25      25.851  73.412  40.426  1.00  0.00           H
ATOM   4559  HA2 GLY B  25      27.886  71.560  40.096  1.00  0.00           H
ATOM   4560  HA3 GLY B  25      27.915  72.955  41.237  1.00  0.00           H
ATOM   4561  N   GLU B  26      26.423  71.200  43.159  1.00  0.00           N
ATOM   4562  CA  GLU B  26      26.421  70.328  44.400  1.00  0.00           C
ATOM   4563  C   GLU B  26      26.465  68.783  44.171  1.00  0.00           C
ATOM   4564  O   GLU B  26      26.831  67.968  45.044  1.00  0.00           O
ATOM   4565  CB  GLU B  26      25.022  70.645  45.042  1.00  0.00           C
ATOM   4566  CG  GLU B  26      24.835  69.987  46.421  1.00  0.00           C
ATOM   4567  CD  GLU B  26      25.708  70.612  47.563  1.00  0.00           C
ATOM   4568  OE1 GLU B  26      26.437  71.551  47.254  1.00  0.00           O
ATOM   4569  OE2 GLU B  26      25.785  70.055  48.696  1.00  0.00           O
ATOM   4570  H   GLU B  26      25.872  72.043  43.228  1.00  0.00           H
ATOM   4571  HA  GLU B  26      27.239  70.664  45.037  1.00  0.00           H
ATOM   4572  HB2 GLU B  26      24.830  71.717  45.099  1.00  0.00           H
ATOM   4573  HB3 GLU B  26      24.343  70.273  44.276  1.00  0.00           H
ATOM   4574  HG2 GLU B  26      23.781  70.149  46.650  1.00  0.00           H
ATOM   4575  HG3 GLU B  26      25.021  68.916  46.340  1.00  0.00           H
ATOM   4576  N   VAL B  27      26.017  68.397  43.014  1.00 -0.14           N
ATOM   4577  CA  VAL B  27      25.862  67.001  42.559  1.00 -0.14           C
ATOM   4578  C   VAL B  27      27.143  66.201  42.651  1.00 -0.14           C
ATOM   4579  O   VAL B  27      27.155  65.055  43.029  1.00 -0.14           O
ATOM   4580  CB  VAL B  27      25.479  67.018  41.092  1.00 -0.14           C
ATOM   4581  CG1 VAL B  27      26.455  67.637  40.093  1.00 -0.14           C
ATOM   4582  CG2 VAL B  27      24.930  65.625  40.656  1.00 -0.14           C
ATOM   4583  H   VAL B  27      25.748  69.120  42.363  1.00 -0.14           H
ATOM   4584  HA  VAL B  27      25.006  66.574  43.081  1.00 -0.14           H
ATOM   4585  HB  VAL B  27      24.702  67.771  40.962  1.00 -0.14           H
ATOM   4586 HG11 VAL B  27      27.369  67.117  39.807  1.00 -0.14           H
ATOM   4587 HG12 VAL B  27      25.906  67.875  39.182  1.00 -0.14           H
ATOM   4588 HG13 VAL B  27      26.858  68.548  40.535  1.00 -0.14           H
ATOM   4589 HG21 VAL B  27      24.543  65.147  41.556  1.00 -0.14           H
ATOM   4590 HG22 VAL B  27      24.159  65.828  39.912  1.00 -0.14           H
ATOM   4591 HG23 VAL B  27      25.672  64.967  40.205  1.00 -0.14           H
ATOM   4592  N   TYR B  28      28.273  66.876  42.351  1.00 -0.52           N
ATOM   4593  CA  TYR B  28      29.611  66.248  42.389  1.00 -0.52           C
ATOM   4594  C   TYR B  28      30.003  65.856  43.759  1.00 -0.52           C
ATOM   4595  O   TYR B  28      30.630  64.817  43.961  1.00 -0.52           O
ATOM   4596  CB  TYR B  28      30.605  67.261  41.905  1.00 -0.52           C
ATOM   4597  CG  TYR B  28      30.603  67.384  40.426  1.00 -0.52           C
ATOM   4598  CD1 TYR B  28      31.129  66.323  39.641  1.00 -0.52           C
ATOM   4599  CD2 TYR B  28      29.835  68.395  39.781  1.00 -0.52           C
ATOM   4600  CE1 TYR B  28      30.941  66.335  38.263  1.00 -0.52           C
ATOM   4601  CE2 TYR B  28      29.596  68.337  38.410  1.00 -0.52           C
ATOM   4602  CZ  TYR B  28      30.201  67.305  37.621  1.00 -0.52           C
ATOM   4603  OH  TYR B  28      29.935  67.181  36.296  1.00 -0.52           O
ATOM   4604  H   TYR B  28      28.127  67.872  42.274  1.00 -0.52           H
ATOM   4605  HA  TYR B  28      29.619  65.411  41.692  1.00 -0.52           H
ATOM   4606  HB2 TYR B  28      30.379  68.222  42.367  1.00 -0.52           H
ATOM   4607  HB3 TYR B  28      31.633  67.069  42.216  1.00 -0.52           H
ATOM   4608  HD1 TYR B  28      31.807  65.593  40.058  1.00 -0.52           H
ATOM   4609  HD2 TYR B  28      29.333  69.226  40.253  1.00 -0.52           H
ATOM   4610  HE1 TYR B  28      31.420  65.603  37.630  1.00 -0.52           H
ATOM   4611  HE2 TYR B  28      28.998  69.085  37.910  1.00 -0.52           H
ATOM   4612  HH  TYR B  28      30.378  66.412  35.930  1.00 -0.52           H
ATOM   4613  N   HID B  29      29.574  66.590  44.776  1.00  0.08           N
ATOM   4614  CA  HID B  29      29.735  66.133  46.155  1.00  0.08           C
ATOM   4615  C   HID B  29      28.838  65.012  46.603  1.00  0.08           C
ATOM   4616  O   HID B  29      29.356  64.169  47.338  1.00  0.08           O
ATOM   4617  CB  HID B  29      29.656  67.397  47.059  1.00  0.08           C
ATOM   4618  CG  HID B  29      30.625  68.500  46.695  1.00  0.08           C
ATOM   4619  CD2 HID B  29      30.225  69.762  46.405  1.00  0.08           C
ATOM   4620  ND1 HID B  29      31.903  68.296  46.188  1.00  0.08           N
ATOM   4621  CE1 HID B  29      32.292  69.466  45.681  1.00  0.08           C
ATOM   4622  NE2 HID B  29      31.335  70.431  45.825  1.00  0.08           N
ATOM   4623  H   HID B  29      29.172  67.511  44.675  1.00  0.08           H
ATOM   4624  HA  HID B  29      30.722  65.683  46.262  1.00  0.08           H
ATOM   4625  HB2 HID B  29      28.630  67.757  47.134  1.00  0.08           H
ATOM   4626  HB3 HID B  29      29.955  67.138  48.075  1.00  0.08           H
ATOM   4627  HD1 HID B  29      32.475  67.470  46.089  1.00  0.08           H
ATOM   4628  HD2 HID B  29      29.286  70.237  46.647  1.00  0.08           H
ATOM   4629  HE1 HID B  29      33.225  69.539  45.142  1.00  0.08           H
ATOM   4630  N   LEU B  30      27.555  64.986  46.219  1.00  0.00           N
ATOM   4631  CA  LEU B  30      26.699  63.833  46.393  1.00  0.00           C
ATOM   4632  C   LEU B  30      27.278  62.519  45.663  1.00  0.00           C
ATOM   4633  O   LEU B  30      26.848  61.459  46.076  1.00  0.00           O
ATOM   4634  CB  LEU B  30      25.267  64.157  45.941  1.00  0.00           C
ATOM   4635  CG  LEU B  30      24.510  65.237  46.740  1.00  0.00           C
ATOM   4636  CD1 LEU B  30      23.378  65.714  45.899  1.00  0.00           C
ATOM   4637  CD2 LEU B  30      23.912  64.583  48.021  1.00  0.00           C
ATOM   4638  H   LEU B  30      27.237  65.770  45.667  1.00  0.00           H
ATOM   4639  HA  LEU B  30      26.701  63.750  47.480  1.00  0.00           H
ATOM   4640  HB2 LEU B  30      25.325  64.326  44.866  1.00  0.00           H
ATOM   4641  HB3 LEU B  30      24.722  63.214  45.907  1.00  0.00           H
ATOM   4642  HG  LEU B  30      25.102  66.138  46.898  1.00  0.00           H
ATOM   4643 HD11 LEU B  30      22.707  64.936  45.534  1.00  0.00           H
ATOM   4644 HD12 LEU B  30      22.895  66.523  46.447  1.00  0.00           H
ATOM   4645 HD13 LEU B  30      23.815  66.233  45.046  1.00  0.00           H
ATOM   4646 HD21 LEU B  30      24.755  64.151  48.560  1.00  0.00           H
ATOM   4647 HD22 LEU B  30      23.483  65.366  48.646  1.00  0.00           H
ATOM   4648 HD23 LEU B  30      23.076  63.915  47.815  1.00  0.00           H
ATOM   4649  N   THR B  31      28.324  62.587  44.776  1.00 -0.07           N
ATOM   4650  CA  THR B  31      28.748  61.444  43.982  1.00 -0.07           C
ATOM   4651  C   THR B  31      30.222  61.104  44.126  1.00 -0.07           C
ATOM   4652  O   THR B  31      30.557  59.944  44.372  1.00 -0.07           O
ATOM   4653  CB  THR B  31      28.548  61.571  42.542  1.00 -0.07           C
ATOM   4654  CG2 THR B  31      27.107  61.453  42.080  1.00 -0.07           C
ATOM   4655  OG1 THR B  31      28.857  62.841  42.045  1.00 -0.07           O
ATOM   4656  H   THR B  31      28.771  63.480  44.623  1.00 -0.07           H
ATOM   4657  HA  THR B  31      28.217  60.525  44.229  1.00 -0.07           H
ATOM   4658  HB  THR B  31      29.144  60.846  41.986  1.00 -0.07           H
ATOM   4659  HG1 THR B  31      28.203  63.448  42.399  1.00 -0.07           H
ATOM   4660 HG21 THR B  31      27.137  61.625  41.004  1.00 -0.07           H
ATOM   4661 HG22 THR B  31      26.591  60.526  42.331  1.00 -0.07           H
ATOM   4662 HG23 THR B  31      26.490  62.246  42.501  1.00 -0.07           H
ATOM   4663  N   LEU B  32      31.016  62.142  44.038  1.00 -0.24           N
ATOM   4664  CA  LEU B  32      32.453  61.962  43.915  1.00 -0.24           C
ATOM   4665  C   LEU B  32      33.293  62.174  45.199  1.00 -0.24           C
ATOM   4666  O   LEU B  32      34.304  61.522  45.282  1.00 -0.24           O
ATOM   4667  CB  LEU B  32      32.961  62.930  42.837  1.00 -0.24           C
ATOM   4668  CG  LEU B  32      32.498  62.874  41.348  1.00 -0.24           C
ATOM   4669  CD1 LEU B  32      33.644  63.511  40.501  1.00 -0.24           C
ATOM   4670  CD2 LEU B  32      32.095  61.502  40.830  1.00 -0.24           C
ATOM   4671  H   LEU B  32      30.646  63.022  43.710  1.00 -0.24           H
ATOM   4672  HA  LEU B  32      32.547  60.936  43.558  1.00 -0.24           H
ATOM   4673  HB2 LEU B  32      32.814  63.954  43.179  1.00 -0.24           H
ATOM   4674  HB3 LEU B  32      34.043  62.798  42.837  1.00 -0.24           H
ATOM   4675  HG  LEU B  32      31.622  63.518  41.270  1.00 -0.24           H
ATOM   4676 HD11 LEU B  32      34.395  62.723  40.438  1.00 -0.24           H
ATOM   4677 HD12 LEU B  32      33.385  63.661  39.453  1.00 -0.24           H
ATOM   4678 HD13 LEU B  32      34.060  64.454  40.855  1.00 -0.24           H
ATOM   4679 HD21 LEU B  32      31.362  61.169  41.565  1.00 -0.24           H
ATOM   4680 HD22 LEU B  32      31.590  61.661  39.876  1.00 -0.24           H
ATOM   4681 HD23 LEU B  32      32.929  60.809  40.718  1.00 -0.24           H
ATOM   4682  N   GLY B  33      32.918  63.128  46.030  1.00  0.02           N
ATOM   4683  CA  GLY B  33      33.714  63.561  47.176  1.00  0.02           C
ATOM   4684  C   GLY B  33      33.678  65.054  47.465  1.00  0.02           C
ATOM   4685  O   GLY B  33      32.917  65.857  46.951  1.00  0.02           O
ATOM   4686  H   GLY B  33      31.980  63.476  45.887  1.00  0.02           H
ATOM   4687  HA2 GLY B  33      33.373  63.124  48.115  1.00  0.02           H
ATOM   4688  HA3 GLY B  33      34.762  63.355  46.957  1.00  0.02           H
ATOM   4689  N   GLU B  34      34.584  65.546  48.351  1.00  0.00           N
ATOM   4690  CA  GLU B  34      34.746  66.970  48.750  1.00  0.00           C
ATOM   4691  C   GLU B  34      35.275  67.830  47.644  1.00  0.00           C
ATOM   4692  O   GLU B  34      35.077  69.058  47.717  1.00  0.00           O
ATOM   4693  CB  GLU B  34      35.650  67.036  50.010  1.00  0.00           C
ATOM   4694  CG  GLU B  34      34.917  66.535  51.257  1.00  0.00           C
ATOM   4695  CD  GLU B  34      35.782  66.481  52.535  1.00  0.00           C
ATOM   4696  OE1 GLU B  34      36.621  67.406  52.795  1.00  0.00           O
ATOM   4697  OE2 GLU B  34      35.547  65.580  53.372  1.00  0.00           O
ATOM   4698  H   GLU B  34      35.383  65.002  48.647  1.00  0.00           H
ATOM   4699  HA  GLU B  34      33.747  67.292  49.045  1.00  0.00           H
ATOM   4700  HB2 GLU B  34      36.509  66.365  49.966  1.00  0.00           H
ATOM   4701  HB3 GLU B  34      35.946  68.072  50.176  1.00  0.00           H
ATOM   4702  HG2 GLU B  34      34.112  67.237  51.478  1.00  0.00           H
ATOM   4703  HG3 GLU B  34      34.593  65.527  50.998  1.00  0.00           H
ATOM   4704  N   SER B  35      35.893  67.263  46.639  1.00 -0.22           N
ATOM   4705  CA  SER B  35      36.409  68.026  45.479  1.00 -0.22           C
ATOM   4706  C   SER B  35      35.396  67.829  44.285  1.00 -0.22           C
ATOM   4707  O   SER B  35      34.509  66.967  44.432  1.00 -0.22           O
ATOM   4708  CB  SER B  35      37.829  67.493  45.109  1.00 -0.22           C
ATOM   4709  OG  SER B  35      38.886  67.828  45.943  1.00 -0.22           O
ATOM   4710  H   SER B  35      35.984  66.258  46.669  1.00 -0.22           H
ATOM   4711  HA  SER B  35      36.560  69.105  45.529  1.00 -0.22           H
ATOM   4712  HB2 SER B  35      37.866  66.403  45.132  1.00 -0.22           H
ATOM   4713  HB3 SER B  35      38.109  67.830  44.111  1.00 -0.22           H
ATOM   4714  HG  SER B  35      39.725  67.736  45.486  1.00 -0.22           H
ATOM   4715  N   VAL B  36      35.549  68.597  43.195  1.00 -0.80           N
ATOM   4716  CA  VAL B  36      34.777  68.396  41.962  1.00 -0.80           C
ATOM   4717  C   VAL B  36      35.508  67.522  40.912  1.00 -0.80           C
ATOM   4718  O   VAL B  36      34.936  66.777  40.165  1.00 -0.80           O
ATOM   4719  CB  VAL B  36      34.353  69.777  41.439  1.00 -0.80           C
ATOM   4720  CG1 VAL B  36      33.710  69.655  40.074  1.00 -0.80           C
ATOM   4721  CG2 VAL B  36      33.413  70.581  42.385  1.00 -0.80           C
ATOM   4722  H   VAL B  36      36.432  69.082  43.119  1.00 -0.80           H
ATOM   4723  HA  VAL B  36      33.860  67.921  42.312  1.00 -0.80           H
ATOM   4724  HB  VAL B  36      35.295  70.292  41.253  1.00 -0.80           H
ATOM   4725 HG11 VAL B  36      34.489  69.565  39.316  1.00 -0.80           H
ATOM   4726 HG12 VAL B  36      32.932  68.894  40.118  1.00 -0.80           H
ATOM   4727 HG13 VAL B  36      33.184  70.521  39.670  1.00 -0.80           H
ATOM   4728 HG21 VAL B  36      32.830  71.291  41.797  1.00 -0.80           H
ATOM   4729 HG22 VAL B  36      32.743  69.844  42.828  1.00 -0.80           H
ATOM   4730 HG23 VAL B  36      34.024  70.964  43.201  1.00 -0.80           H
ATOM   4731  N   HID B  37      36.879  67.538  40.963  1.00 -0.64           N
ATOM   4732  CA  HID B  37      37.791  66.859  40.000  1.00 -0.64           C
ATOM   4733  C   HID B  37      37.686  65.342  40.042  1.00 -0.64           C
ATOM   4734  O   HID B  37      37.141  64.647  40.898  1.00 -0.64           O
ATOM   4735  CB  HID B  37      39.261  67.263  40.239  1.00 -0.64           C
ATOM   4736  CG  HID B  37      39.941  66.866  41.550  1.00 -0.64           C
ATOM   4737  CD2 HID B  37      40.303  67.685  42.571  1.00 -0.64           C
ATOM   4738  ND1 HID B  37      40.379  65.637  41.833  1.00 -0.64           N
ATOM   4739  CE1 HID B  37      40.856  65.715  43.113  1.00 -0.64           C
ATOM   4740  NE2 HID B  37      40.779  66.969  43.661  1.00 -0.64           N
ATOM   4741  H   HID B  37      37.340  68.262  41.495  1.00 -0.64           H
ATOM   4742  HA  HID B  37      37.500  66.998  38.959  1.00 -0.64           H
ATOM   4743  HB2 HID B  37      39.983  67.064  39.447  1.00 -0.64           H
ATOM   4744  HB3 HID B  37      39.191  68.351  40.258  1.00 -0.64           H
ATOM   4745  HD1 HID B  37      40.282  64.796  41.282  1.00 -0.64           H
ATOM   4746  HD2 HID B  37      40.110  68.748  42.594  1.00 -0.64           H
ATOM   4747  HE1 HID B  37      41.262  64.863  43.637  1.00 -0.64           H
ATOM   4748  N   CYS B  38      38.232  64.793  38.991  1.00 -0.45           N
ATOM   4749  CA  CYS B  38      38.174  63.358  38.825  1.00 -0.45           C
ATOM   4750  C   CYS B  38      38.956  62.576  39.931  1.00 -0.45           C
ATOM   4751  O   CYS B  38      39.722  63.162  40.716  1.00 -0.45           O
ATOM   4752  CB  CYS B  38      38.746  62.949  37.436  1.00 -0.45           C
ATOM   4753  SG  CYS B  38      37.649  63.483  36.118  1.00 -0.45           S
ATOM   4754  H   CYS B  38      38.704  65.307  38.260  1.00 -0.45           H
ATOM   4755  HA  CYS B  38      37.167  62.948  38.910  1.00 -0.45           H
ATOM   4756  HB2 CYS B  38      39.672  63.523  37.439  1.00 -0.45           H
ATOM   4757  HB3 CYS B  38      38.955  61.882  37.513  1.00 -0.45           H
ATOM   4758  HG  CYS B  38      37.888  64.776  36.353  1.00 -0.45           H
ATOM   4759  N   GLY B  39      38.861  61.224  40.033  1.00  0.03           N
ATOM   4760  CA  GLY B  39      39.638  60.398  40.943  1.00  0.03           C
ATOM   4761  C   GLY B  39      40.826  59.729  40.166  1.00  0.03           C
ATOM   4762  O   GLY B  39      40.735  59.526  38.927  1.00  0.03           O
ATOM   4763  H   GLY B  39      38.211  60.702  39.463  1.00  0.03           H
ATOM   4764  HA2 GLY B  39      39.967  60.928  41.837  1.00  0.03           H
ATOM   4765  HA3 GLY B  39      39.091  59.523  41.296  1.00  0.03           H
ATOM   4766  N   LEU B  40      41.810  59.292  40.847  1.00  0.03           N
ATOM   4767  CA  LEU B  40      42.962  58.473  40.347  1.00  0.03           C
ATOM   4768  C   LEU B  40      42.667  57.003  40.650  1.00  0.03           C
ATOM   4769  O   LEU B  40      42.881  56.519  41.795  1.00  0.03           O
ATOM   4770  CB  LEU B  40      44.247  58.976  40.964  1.00  0.03           C
ATOM   4771  CG  LEU B  40      45.498  58.508  40.164  1.00  0.03           C
ATOM   4772  CD1 LEU B  40      45.448  58.761  38.630  1.00  0.03           C
ATOM   4773  CD2 LEU B  40      46.839  59.046  40.667  1.00  0.03           C
ATOM   4774  H   LEU B  40      41.807  59.415  41.850  1.00  0.03           H
ATOM   4775  HA  LEU B  40      42.930  58.626  39.269  1.00  0.03           H
ATOM   4776  HB2 LEU B  40      44.246  60.066  40.957  1.00  0.03           H
ATOM   4777  HB3 LEU B  40      44.490  58.635  41.970  1.00  0.03           H
ATOM   4778  HG  LEU B  40      45.533  57.438  40.368  1.00  0.03           H
ATOM   4779 HD11 LEU B  40      45.195  59.807  38.455  1.00  0.03           H
ATOM   4780 HD12 LEU B  40      46.356  58.464  38.106  1.00  0.03           H
ATOM   4781 HD13 LEU B  40      44.709  58.120  38.150  1.00  0.03           H
ATOM   4782 HD21 LEU B  40      47.049  58.572  41.626  1.00  0.03           H
ATOM   4783 HD22 LEU B  40      47.658  58.779  39.999  1.00  0.03           H
ATOM   4784 HD23 LEU B  40      46.766  60.132  40.725  1.00  0.03           H
ATOM   4785  N   TRP B  41      42.154  56.327  39.648  1.00  0.01           N
ATOM   4786  CA  TRP B  41      41.658  54.945  39.806  1.00  0.01           C
ATOM   4787  C   TRP B  41      42.636  53.824  39.319  1.00  0.01           C
ATOM   4788  O   TRP B  41      42.358  52.651  39.452  1.00  0.01           O
ATOM   4789  CB  TRP B  41      40.364  54.842  38.944  1.00  0.01           C
ATOM   4790  CG  TRP B  41      39.215  55.609  39.521  1.00  0.01           C
ATOM   4791  CD1 TRP B  41      38.812  56.865  39.221  1.00  0.01           C
ATOM   4792  CD2 TRP B  41      38.325  55.266  40.588  1.00  0.01           C
ATOM   4793  CE2 TRP B  41      37.476  56.348  40.920  1.00  0.01           C
ATOM   4794  CE3 TRP B  41      38.194  54.151  41.466  1.00  0.01           C
ATOM   4795  NE1 TRP B  41      37.831  57.349  40.082  1.00  0.01           N
ATOM   4796  CZ2 TRP B  41      36.555  56.325  41.971  1.00  0.01           C
ATOM   4797  CZ3 TRP B  41      37.225  54.093  42.485  1.00  0.01           C
ATOM   4798  CH2 TRP B  41      36.410  55.193  42.785  1.00  0.01           C
ATOM   4799  H   TRP B  41      42.088  56.796  38.756  1.00  0.01           H
ATOM   4800  HA  TRP B  41      41.465  54.788  40.867  1.00  0.01           H
ATOM   4801  HB2 TRP B  41      40.558  55.099  37.903  1.00  0.01           H
ATOM   4802  HB3 TRP B  41      40.019  53.812  38.852  1.00  0.01           H
ATOM   4803  HD1 TRP B  41      39.315  57.466  38.477  1.00  0.01           H
ATOM   4804  HE1 TRP B  41      37.541  58.315  40.132  1.00  0.01           H
ATOM   4805  HE3 TRP B  41      38.868  53.313  41.372  1.00  0.01           H
ATOM   4806  HZ2 TRP B  41      35.894  57.163  42.139  1.00  0.01           H
ATOM   4807  HZ3 TRP B  41      37.297  53.231  43.132  1.00  0.01           H
ATOM   4808  HH2 TRP B  41      35.813  55.170  43.685  1.00  0.01           H
ATOM   4809  N   PHE B  42      43.755  54.315  38.752  1.00 -0.01           N
ATOM   4810  CA  PHE B  42      44.806  53.611  38.040  1.00 -0.01           C
ATOM   4811  C   PHE B  42      46.207  54.214  38.385  1.00 -0.01           C
ATOM   4812  O   PHE B  42      46.418  55.347  38.083  1.00 -0.01           O
ATOM   4813  CB  PHE B  42      44.571  53.639  36.477  1.00 -0.01           C
ATOM   4814  CG  PHE B  42      43.214  53.203  35.999  1.00 -0.01           C
ATOM   4815  CD1 PHE B  42      42.343  54.143  35.492  1.00 -0.01           C
ATOM   4816  CD2 PHE B  42      42.803  51.871  36.056  1.00 -0.01           C
ATOM   4817  CE1 PHE B  42      41.081  53.815  34.986  1.00 -0.01           C
ATOM   4818  CE2 PHE B  42      41.586  51.457  35.441  1.00 -0.01           C
ATOM   4819  CZ  PHE B  42      40.763  52.424  34.947  1.00 -0.01           C
ATOM   4820  H   PHE B  42      43.802  55.322  38.682  1.00 -0.01           H
ATOM   4821  HA  PHE B  42      44.807  52.570  38.362  1.00 -0.01           H
ATOM   4822  HB2 PHE B  42      44.728  54.682  36.202  1.00 -0.01           H
ATOM   4823  HB3 PHE B  42      45.396  53.145  35.965  1.00 -0.01           H
ATOM   4824  HD1 PHE B  42      42.504  55.210  35.461  1.00 -0.01           H
ATOM   4825  HD2 PHE B  42      43.403  51.167  36.613  1.00 -0.01           H
ATOM   4826  HE1 PHE B  42      40.370  54.541  34.621  1.00 -0.01           H
ATOM   4827  HE2 PHE B  42      41.281  50.428  35.560  1.00 -0.01           H
ATOM   4828  HZ  PHE B  42      39.857  52.133  34.436  1.00 -0.01           H
ATOM   4829  N   PRO B  43      47.141  53.420  38.999  1.00  0.00           N
ATOM   4830  CA  PRO B  43      48.451  54.001  39.361  1.00  0.00           C
ATOM   4831  C   PRO B  43      49.198  54.634  38.138  1.00  0.00           C
ATOM   4832  O   PRO B  43      48.914  54.293  36.967  1.00  0.00           O
ATOM   4833  CB  PRO B  43      49.188  52.811  39.906  1.00  0.00           C
ATOM   4834  CG  PRO B  43      48.201  51.646  40.171  1.00  0.00           C
ATOM   4835  CD  PRO B  43      46.973  51.966  39.321  1.00  0.00           C
ATOM   4836  HA  PRO B  43      48.340  54.670  40.214  1.00  0.00           H
ATOM   4837  HB2 PRO B  43      49.984  52.462  39.249  1.00  0.00           H
ATOM   4838  HB3 PRO B  43      49.669  53.029  40.860  1.00  0.00           H
ATOM   4839  HG2 PRO B  43      48.647  50.668  39.990  1.00  0.00           H
ATOM   4840  HG3 PRO B  43      47.839  51.753  41.193  1.00  0.00           H
ATOM   4841  HD2 PRO B  43      46.930  51.266  38.487  1.00  0.00           H
ATOM   4842  HD3 PRO B  43      46.045  51.847  39.880  1.00  0.00           H
ATOM   4843  N   PRO B  44      50.067  55.671  38.372  1.00  0.00           N
ATOM   4844  CA  PRO B  44      50.735  56.386  37.233  1.00  0.00           C
ATOM   4845  C   PRO B  44      51.539  55.633  36.140  1.00  0.00           C
ATOM   4846  O   PRO B  44      51.637  56.098  35.010  1.00  0.00           O
ATOM   4847  CB  PRO B  44      51.649  57.378  38.042  1.00  0.00           C
ATOM   4848  CG  PRO B  44      50.951  57.716  39.367  1.00  0.00           C
ATOM   4849  CD  PRO B  44      50.496  56.226  39.627  1.00  0.00           C
ATOM   4850  HA  PRO B  44      49.973  56.939  36.684  1.00  0.00           H
ATOM   4851  HB2 PRO B  44      52.598  56.874  38.225  1.00  0.00           H
ATOM   4852  HB3 PRO B  44      51.922  58.306  37.540  1.00  0.00           H
ATOM   4853  HG2 PRO B  44      51.608  58.090  40.153  1.00  0.00           H
ATOM   4854  HG3 PRO B  44      50.084  58.363  39.238  1.00  0.00           H
ATOM   4855  HD2 PRO B  44      51.335  55.688  40.069  1.00  0.00           H
ATOM   4856  HD3 PRO B  44      49.720  56.246  40.392  1.00  0.00           H
ATOM   4857  N   ASP B  45      52.013  54.431  36.500  1.00  0.00           N
ATOM   4858  CA  ASP B  45      52.674  53.467  35.634  1.00  0.00           C
ATOM   4859  C   ASP B  45      51.802  52.381  35.013  1.00  0.00           C
ATOM   4860  O   ASP B  45      52.284  51.518  34.274  1.00  0.00           O
ATOM   4861  CB  ASP B  45      54.011  53.014  36.357  1.00  0.00           C
ATOM   4862  CG  ASP B  45      53.875  52.556  37.829  1.00  0.00           C
ATOM   4863  OD1 ASP B  45      52.801  52.596  38.429  1.00  0.00           O
ATOM   4864  OD2 ASP B  45      54.877  52.203  38.459  1.00  0.00           O
ATOM   4865  H   ASP B  45      51.992  54.154  37.471  1.00  0.00           H
ATOM   4866  HA  ASP B  45      53.049  54.024  34.775  1.00  0.00           H
ATOM   4867  HB2 ASP B  45      54.464  52.169  35.838  1.00  0.00           H
ATOM   4868  HB3 ASP B  45      54.797  53.769  36.331  1.00  0.00           H
ATOM   4869  N   ALA B  46      50.519  52.329  35.384  1.00  0.00           N
ATOM   4870  CA  ALA B  46      49.467  51.338  34.825  1.00  0.00           C
ATOM   4871  C   ALA B  46      49.199  51.646  33.312  1.00  0.00           C
ATOM   4872  O   ALA B  46      48.945  52.790  32.968  1.00  0.00           O
ATOM   4873  CB  ALA B  46      48.239  51.397  35.721  1.00  0.00           C
ATOM   4874  H   ALA B  46      50.069  53.058  35.918  1.00  0.00           H
ATOM   4875  HA  ALA B  46      49.774  50.292  34.823  1.00  0.00           H
ATOM   4876  HB1 ALA B  46      47.715  52.348  35.625  1.00  0.00           H
ATOM   4877  HB2 ALA B  46      47.394  50.754  35.479  1.00  0.00           H
ATOM   4878  HB3 ALA B  46      48.547  51.061  36.711  1.00  0.00           H
ATOM   4879  N   PRO B  47      49.295  50.682  32.420  1.00  0.00           N
ATOM   4880  CA  PRO B  47      48.987  50.882  30.967  1.00  0.00           C
ATOM   4881  C   PRO B  47      47.625  51.497  30.649  1.00  0.00           C
ATOM   4882  O   PRO B  47      46.585  51.210  31.322  1.00  0.00           O
ATOM   4883  CB  PRO B  47      49.212  49.511  30.315  1.00  0.00           C
ATOM   4884  CG  PRO B  47      50.148  48.739  31.259  1.00  0.00           C
ATOM   4885  CD  PRO B  47      49.888  49.366  32.679  1.00  0.00           C
ATOM   4886  HA  PRO B  47      49.835  51.449  30.583  1.00  0.00           H
ATOM   4887  HB2 PRO B  47      48.242  49.015  30.349  1.00  0.00           H
ATOM   4888  HB3 PRO B  47      49.551  49.605  29.284  1.00  0.00           H
ATOM   4889  HG2 PRO B  47      49.983  47.662  31.286  1.00  0.00           H
ATOM   4890  HG3 PRO B  47      51.151  48.922  30.873  1.00  0.00           H
ATOM   4891  HD2 PRO B  47      49.167  48.711  33.168  1.00  0.00           H
ATOM   4892  HD3 PRO B  47      50.779  49.380  33.307  1.00  0.00           H
ATOM   4893  N   VAL B  48      47.594  52.434  29.685  1.00  0.01           N
ATOM   4894  CA  VAL B  48      46.329  52.775  28.987  1.00  0.01           C
ATOM   4895  C   VAL B  48      45.702  51.522  28.330  1.00  0.01           C
ATOM   4896  O   VAL B  48      46.401  50.991  27.495  1.00  0.01           O
ATOM   4897  CB  VAL B  48      46.508  53.955  28.061  1.00  0.01           C
ATOM   4898  CG1 VAL B  48      45.247  54.495  27.417  1.00  0.01           C
ATOM   4899  CG2 VAL B  48      47.100  55.195  28.757  1.00  0.01           C
ATOM   4900  H   VAL B  48      48.502  52.573  29.265  1.00  0.01           H
ATOM   4901  HA  VAL B  48      45.660  53.152  29.761  1.00  0.01           H
ATOM   4902  HB  VAL B  48      47.202  53.590  27.303  1.00  0.01           H
ATOM   4903 HG11 VAL B  48      45.524  55.420  26.912  1.00  0.01           H
ATOM   4904 HG12 VAL B  48      44.892  53.743  26.713  1.00  0.01           H
ATOM   4905 HG13 VAL B  48      44.489  54.785  28.145  1.00  0.01           H
ATOM   4906 HG21 VAL B  48      47.065  56.084  28.127  1.00  0.01           H
ATOM   4907 HG22 VAL B  48      46.423  55.438  29.576  1.00  0.01           H
ATOM   4908 HG23 VAL B  48      48.111  54.995  29.112  1.00  0.01           H
ATOM   4909  N   PRO B  49      44.489  51.086  28.645  1.00  0.00           N
ATOM   4910  CA  PRO B  49      43.851  49.995  27.894  1.00  0.00           C
ATOM   4911  C   PRO B  49      43.571  50.451  26.432  1.00  0.00           C
ATOM   4912  O   PRO B  49      43.715  51.609  26.081  1.00  0.00           O
ATOM   4913  CB  PRO B  49      42.523  49.664  28.646  1.00  0.00           C
ATOM   4914  CG  PRO B  49      42.206  50.966  29.386  1.00  0.00           C
ATOM   4915  CD  PRO B  49      43.545  51.641  29.606  1.00  0.00           C
ATOM   4916  HA  PRO B  49      44.427  49.069  27.883  1.00  0.00           H
ATOM   4917  HB2 PRO B  49      41.687  49.389  28.002  1.00  0.00           H
ATOM   4918  HB3 PRO B  49      42.821  48.884  29.346  1.00  0.00           H
ATOM   4919  HG2 PRO B  49      41.663  51.756  28.868  1.00  0.00           H
ATOM   4920  HG3 PRO B  49      41.613  50.783  30.282  1.00  0.00           H
ATOM   4921  HD2 PRO B  49      43.486  52.724  29.492  1.00  0.00           H
ATOM   4922  HD3 PRO B  49      44.009  51.519  30.584  1.00  0.00           H
ATOM   4923  N   GLN B  50      43.082  49.523  25.661  1.00  0.00           N
ATOM   4924  CA  GLN B  50      42.743  49.648  24.257  1.00  0.00           C
ATOM   4925  C   GLN B  50      41.523  50.581  23.969  1.00  0.00           C
ATOM   4926  O   GLN B  50      41.619  51.381  23.059  1.00  0.00           O
ATOM   4927  CB  GLN B  50      42.670  48.296  23.605  1.00  0.00           C
ATOM   4928  CG  GLN B  50      44.015  47.577  23.535  1.00  0.00           C
ATOM   4929  CD  GLN B  50      44.976  48.241  22.543  1.00  0.00           C
ATOM   4930  NE2 GLN B  50      46.226  47.779  22.666  1.00  0.00           N
ATOM   4931  OE1 GLN B  50      44.649  48.975  21.636  1.00  0.00           O
ATOM   4932  H   GLN B  50      43.013  48.590  26.041  1.00  0.00           H
ATOM   4933  HA  GLN B  50      43.623  50.130  23.831  1.00  0.00           H
ATOM   4934  HB2 GLN B  50      41.917  47.739  24.163  1.00  0.00           H
ATOM   4935  HB3 GLN B  50      42.277  48.484  22.605  1.00  0.00           H
ATOM   4936  HG2 GLN B  50      44.484  47.508  24.517  1.00  0.00           H
ATOM   4937  HG3 GLN B  50      43.645  46.623  23.158  1.00  0.00           H
ATOM   4938 HE21 GLN B  50      47.021  48.166  22.179  1.00  0.00           H
ATOM   4939 HE22 GLN B  50      46.302  47.014  23.321  1.00  0.00           H
ATOM   4940  N   ASP B  51      40.527  50.495  24.810  1.00  0.01           N
ATOM   4941  CA  ASP B  51      39.379  51.370  24.816  1.00  0.01           C
ATOM   4942  C   ASP B  51      38.874  51.562  26.269  1.00  0.01           C
ATOM   4943  O   ASP B  51      39.385  50.927  27.220  1.00  0.01           O
ATOM   4944  CB  ASP B  51      38.253  50.865  23.863  1.00  0.01           C
ATOM   4945  CG  ASP B  51      37.508  49.542  24.229  1.00  0.01           C
ATOM   4946  OD1 ASP B  51      37.423  48.735  23.280  1.00  0.01           O
ATOM   4947  OD2 ASP B  51      37.115  49.310  25.399  1.00  0.01           O
ATOM   4948  H   ASP B  51      40.619  49.987  25.678  1.00  0.01           H
ATOM   4949  HA  ASP B  51      39.552  52.399  24.502  1.00  0.01           H
ATOM   4950  HB2 ASP B  51      37.526  51.653  23.668  1.00  0.01           H
ATOM   4951  HB3 ASP B  51      38.724  50.708  22.893  1.00  0.01           H
ATOM   4952  N   MET B  52      37.868  52.486  26.387  1.00  0.00           N
ATOM   4953  CA  MET B  52      37.190  52.915  27.606  1.00  0.00           C
ATOM   4954  C   MET B  52      35.951  52.065  27.970  1.00  0.00           C
ATOM   4955  O   MET B  52      35.084  52.620  28.619  1.00  0.00           O
ATOM   4956  CB  MET B  52      36.961  54.466  27.724  1.00  0.00           C
ATOM   4957  CG  MET B  52      38.188  55.186  28.137  1.00  0.00           C
ATOM   4958  SD  MET B  52      39.404  55.540  26.816  1.00  0.00           S
ATOM   4959  CE  MET B  52      40.650  54.375  27.426  1.00  0.00           C
ATOM   4960  H   MET B  52      37.659  52.981  25.532  1.00  0.00           H
ATOM   4961  HA  MET B  52      37.756  52.644  28.498  1.00  0.00           H
ATOM   4962  HB2 MET B  52      36.618  54.851  26.764  1.00  0.00           H
ATOM   4963  HB3 MET B  52      36.119  54.645  28.393  1.00  0.00           H
ATOM   4964  HG2 MET B  52      37.847  56.121  28.583  1.00  0.00           H
ATOM   4965  HG3 MET B  52      38.700  54.644  28.932  1.00  0.00           H
ATOM   4966  HE1 MET B  52      41.161  54.727  28.322  1.00  0.00           H
ATOM   4967  HE2 MET B  52      40.196  53.408  27.644  1.00  0.00           H
ATOM   4968  HE3 MET B  52      41.350  54.191  26.610  1.00  0.00           H
ATOM   4969  N   GLU B  53      35.702  50.863  27.454  1.00  0.00           N
ATOM   4970  CA  GLU B  53      34.518  50.139  27.962  1.00  0.00           C
ATOM   4971  C   GLU B  53      34.755  49.654  29.374  1.00  0.00           C
ATOM   4972  O   GLU B  53      35.884  49.332  29.757  1.00  0.00           O
ATOM   4973  CB  GLU B  53      34.151  48.968  27.099  1.00  0.00           C
ATOM   4974  CG  GLU B  53      33.391  49.356  25.813  1.00  0.00           C
ATOM   4975  CD  GLU B  53      31.934  49.850  26.164  1.00  0.00           C
ATOM   4976  OE1 GLU B  53      31.416  49.896  27.316  1.00  0.00           O
ATOM   4977  OE2 GLU B  53      31.302  50.316  25.229  1.00  0.00           O
ATOM   4978  H   GLU B  53      36.296  50.384  26.793  1.00  0.00           H
ATOM   4979  HA  GLU B  53      33.675  50.824  27.864  1.00  0.00           H
ATOM   4980  HB2 GLU B  53      35.095  48.521  26.788  1.00  0.00           H
ATOM   4981  HB3 GLU B  53      33.703  48.133  27.637  1.00  0.00           H
ATOM   4982  HG2 GLU B  53      33.959  50.134  25.305  1.00  0.00           H
ATOM   4983  HG3 GLU B  53      33.317  48.514  25.125  1.00  0.00           H
ATOM   4984  N   LEU B  54      33.750  49.642  30.213  1.00  0.00           N
ATOM   4985  CA  LEU B  54      34.001  49.409  31.646  1.00  0.00           C
ATOM   4986  C   LEU B  54      34.360  47.905  31.970  1.00  0.00           C
ATOM   4987  O   LEU B  54      35.140  47.679  32.860  1.00  0.00           O
ATOM   4988  CB  LEU B  54      32.654  49.752  32.323  1.00  0.00           C
ATOM   4989  CG  LEU B  54      32.500  49.394  33.807  1.00  0.00           C
ATOM   4990  CD1 LEU B  54      33.454  50.176  34.687  1.00  0.00           C
ATOM   4991  CD2 LEU B  54      31.099  49.641  34.353  1.00  0.00           C
ATOM   4992  H   LEU B  54      32.860  49.990  29.886  1.00  0.00           H
ATOM   4993  HA  LEU B  54      34.815  50.046  31.994  1.00  0.00           H
ATOM   4994  HB2 LEU B  54      32.362  50.764  32.044  1.00  0.00           H
ATOM   4995  HB3 LEU B  54      31.868  49.214  31.793  1.00  0.00           H
ATOM   4996  HG  LEU B  54      32.616  48.311  33.801  1.00  0.00           H
ATOM   4997 HD11 LEU B  54      33.430  51.263  34.613  1.00  0.00           H
ATOM   4998 HD12 LEU B  54      33.085  49.950  35.687  1.00  0.00           H
ATOM   4999 HD13 LEU B  54      34.490  49.874  34.537  1.00  0.00           H
ATOM   5000 HD21 LEU B  54      30.376  49.095  33.747  1.00  0.00           H
ATOM   5001 HD22 LEU B  54      31.031  49.231  35.361  1.00  0.00           H
ATOM   5002 HD23 LEU B  54      30.696  50.652  34.290  1.00  0.00           H
ATOM   5003  N   VAL B  55      34.001  46.949  31.175  1.00  0.00           N
ATOM   5004  CA  VAL B  55      34.536  45.610  31.243  1.00  0.00           C
ATOM   5005  C   VAL B  55      35.946  45.560  30.771  1.00  0.00           C
ATOM   5006  O   VAL B  55      36.683  44.710  31.278  1.00  0.00           O
ATOM   5007  CB  VAL B  55      33.656  44.605  30.447  1.00  0.00           C
ATOM   5008  CG1 VAL B  55      33.878  44.653  28.918  1.00  0.00           C
ATOM   5009  CG2 VAL B  55      33.974  43.174  30.941  1.00  0.00           C
ATOM   5010  H   VAL B  55      33.280  47.099  30.484  1.00  0.00           H
ATOM   5011  HA  VAL B  55      34.502  45.273  32.279  1.00  0.00           H
ATOM   5012  HB  VAL B  55      32.654  44.747  30.853  1.00  0.00           H
ATOM   5013 HG11 VAL B  55      33.163  43.955  28.481  1.00  0.00           H
ATOM   5014 HG12 VAL B  55      33.729  45.641  28.482  1.00  0.00           H
ATOM   5015 HG13 VAL B  55      34.867  44.324  28.601  1.00  0.00           H
ATOM   5016 HG21 VAL B  55      34.843  42.702  30.482  1.00  0.00           H
ATOM   5017 HG22 VAL B  55      34.018  43.208  32.029  1.00  0.00           H
ATOM   5018 HG23 VAL B  55      33.108  42.557  30.701  1.00  0.00           H
ATOM   5019  N   THR B  56      36.375  46.425  29.763  1.00  0.01           N
ATOM   5020  CA  THR B  56      37.737  46.493  29.232  1.00  0.01           C
ATOM   5021  C   THR B  56      38.657  47.085  30.303  1.00  0.01           C
ATOM   5022  O   THR B  56      39.738  46.515  30.566  1.00  0.01           O
ATOM   5023  CB  THR B  56      37.871  47.431  27.962  1.00  0.01           C
ATOM   5024  CG2 THR B  56      39.292  47.362  27.445  1.00  0.01           C
ATOM   5025  OG1 THR B  56      37.037  47.030  26.902  1.00  0.01           O
ATOM   5026  H   THR B  56      35.784  47.198  29.492  1.00  0.01           H
ATOM   5027  HA  THR B  56      38.074  45.504  28.919  1.00  0.01           H
ATOM   5028  HB  THR B  56      37.642  48.489  28.087  1.00  0.01           H
ATOM   5029  HG1 THR B  56      37.107  47.849  26.408  1.00  0.01           H
ATOM   5030 HG21 THR B  56      39.376  46.333  27.096  1.00  0.01           H
ATOM   5031 HG22 THR B  56      39.418  48.086  26.639  1.00  0.01           H
ATOM   5032 HG23 THR B  56      40.027  47.594  28.216  1.00  0.01           H
ATOM   5033  N   MET B  57      38.231  48.205  30.901  1.00  0.00           N
ATOM   5034  CA  MET B  57      38.912  48.979  31.988  1.00  0.00           C
ATOM   5035  C   MET B  57      38.998  48.239  33.333  1.00  0.00           C
ATOM   5036  O   MET B  57      39.984  48.194  34.043  1.00  0.00           O
ATOM   5037  CB  MET B  57      38.172  50.335  32.156  1.00  0.00           C
ATOM   5038  CG  MET B  57      38.376  51.223  30.954  1.00  0.00           C
ATOM   5039  SD  MET B  57      37.716  52.844  31.390  1.00  0.00           S
ATOM   5040  CE  MET B  57      35.952  52.502  31.661  1.00  0.00           C
ATOM   5041  H   MET B  57      37.339  48.511  30.541  1.00  0.00           H
ATOM   5042  HA  MET B  57      39.946  49.157  31.691  1.00  0.00           H
ATOM   5043  HB2 MET B  57      37.113  50.104  32.267  1.00  0.00           H
ATOM   5044  HB3 MET B  57      38.587  50.814  33.044  1.00  0.00           H
ATOM   5045  HG2 MET B  57      39.442  51.343  30.764  1.00  0.00           H
ATOM   5046  HG3 MET B  57      37.904  50.817  30.059  1.00  0.00           H
ATOM   5047  HE1 MET B  57      35.607  51.821  30.883  1.00  0.00           H
ATOM   5048  HE2 MET B  57      36.029  51.969  32.609  1.00  0.00           H
ATOM   5049  HE3 MET B  57      35.409  53.446  31.711  1.00  0.00           H
ATOM   5050  N   SER B  58      37.900  47.599  33.727  1.00  0.00           N
ATOM   5051  CA  SER B  58      37.945  46.651  34.881  1.00  0.00           C
ATOM   5052  C   SER B  58      38.799  45.373  34.631  1.00  0.00           C
ATOM   5053  O   SER B  58      39.458  44.898  35.515  1.00  0.00           O
ATOM   5054  CB  SER B  58      36.445  46.342  35.237  1.00  0.00           C
ATOM   5055  OG  SER B  58      36.414  45.571  36.368  1.00  0.00           O
ATOM   5056  H   SER B  58      36.994  47.797  33.326  1.00  0.00           H
ATOM   5057  HA  SER B  58      38.439  47.256  35.641  1.00  0.00           H
ATOM   5058  HB2 SER B  58      35.857  47.209  35.536  1.00  0.00           H
ATOM   5059  HB3 SER B  58      36.020  45.734  34.439  1.00  0.00           H
ATOM   5060  HG  SER B  58      36.521  44.690  36.003  1.00  0.00           H
ATOM   5061  N   SER B  59      38.934  45.004  33.387  1.00  0.00           N
ATOM   5062  CA  SER B  59      39.798  43.946  33.034  1.00  0.00           C
ATOM   5063  C   SER B  59      41.323  44.266  33.302  1.00  0.00           C
[truncated: 287,119 more chars]
