# Supplementary material for: Total enzymatic synthesis of cis-α-irone from a simple carbon source
Source: Nat Commun. 2022 Dec 2;13:7421. doi: 10.1038/s41467-022-35232-2 (PMC9715568; doi:10.1038/s41467-022-35232-2)
Supplement: Supplementary file 6 — Supplementary Data 3 [file 41467_2022_35232_MOESM6_ESM.xlsx]

## Sheet: gene
Heterologous gene sequences
Name	Codon optimized DNA Sequences (5'-3')	Source
pMT1	ATGCATCATCATCACCATCACGTCCCGCAGGAAGCCCGTACCCCGCAGCAGCAGGTTACCGCCGATGAAGTCGGCGATTGGTACGATAAATTCGGCGAAGTGTACCATCTGACTCTGGGTGAAAGCGTGCATTGCGGTCTGTGGTTCCCGCCGGACGCCCCGGTTCCGCAGGACATGGAGCTGGTTACCATGTCCTCTCAGGCGCAGGATCGTTACACGGATTATCTGATTGAAACCCTGGATCCGAAAGCGGGTCAGCATCTGTTAGACATCGGCTGTGGTACCGGTCGCACCGCTCTGAAAGCCGCACGCCAGCGCGGTATCGCGGTGACCGGTGTAGCAGTTAGTAAAGAACAGATTGCTGCAGCGAACCGCCTGGCGGCAGGTCACGGTCTGACT…	Streptomyces blastmyceticus. PDB ID 5GM1 (https://www.wwpdb.org/pdb?id=pdb_00005gm1), 5GM2 (https://www.wwpdb.org/pdb?id=pdb_00005gm2).
pMT2	ATGCATCATCATCACCATCACGTCCCGCAGGAAGCCCGTACCCCGCAGCAGCAGGTTACCGCCGATGAAGTCGGCGATTGGTACGATAAATTCGGCGAAGTGTACCATCTGACTCTGGGTGAAAGCGTGCATTGCGGTCTGTGGTTCCCGCCGGACGCCCCGGTTCCGCAGGACATGGAGCTGGTTACCATGTCCTCTCAGGCGCAGGATCGTTACACGGATTATCTGATTGAAACCCTGGATCCGAAAGCGGGTCAGCATCTGTTAGACATCGGCTGTGGTACCGGTCGCACCGCTCTGAAAGCCGCACGCCAGCGCGGTATCGCGGTGACCGGTGTAGCAGTTAGTAAAGAACAGATTGCTGCAGCGAACCGCCTGGCGGCAGGTCACGGTCTGACT…	This study
pMT3	ATGCATCATCATCACCATCACGTCCCGCAGGAAGCCCGTACCCCGCAGCAGCAGGTTACCGCCGATGAAGTCGGCGATTGGTACGATAAATTCGGCGAAGTGTACCATCTGACTCTGGGTGAAAGCGTGCATTGCGGTCTGTGGTTCCCGCCGGACGCCCCGGTTCCGCAGGACATGGAGCTGGTTACCATGTCCTCTCAGGCGCAGGATCGTTACACGGATTATCTGATTGAAACCCTGGATCCGAAAGCGGGTCAGCATCTGTTAGACATCGGCTGTGGTACCGGTCGCACCGCTCTGAAAGCCGCACGCCAGCGCGGTATCGCGGTGACCGGTGTAGCAGTTAGTAAAGAACAGATTGCTGCAGCGAACCGCCTGGCGGCAGGTCACGGTCTGACT…	This study
pMT4	ATGTCCTCTCAGGCGCAGGATCGTTACACGGATTATCTGATTGAAACCCTGGATCCGAAAGCGGGTCAGCATCTGTTAGACATCGGCTGTGGTACCGGTCGCACCGCTCTGAAAGCCGCACGCCAGCGCGGTATCGCGGTGACCGGTGTAGCAGTTAGTAAAGAACAGATTGCTGCAGCGAACCGCCTGGCGGCAGGTCACGGTCTGACTGAGCGTCTGACCTTCGAAGTAGCCGACGCTATGCGTCTGCCGTACGAAGACGAATCGTTCGACTGTGCTTGGGCGATCGAGTCACTGTGCCACATGGATCGTGCAAAGGCTCTTGGTGAAGCTTGGCGTGTCTTGAAACCGGGTGGTGACCTGCTGGTACTGGAAGAAGTCGTAACTGAAGAACTGACT…	This study
pMT5	ATGCATCATCATCACCATCACGTCCCGCAGGAAGCCCGTACCCCGCAGCAGCAGGTTACCGCCGATGAAGTCGGCGATTGGTACGATAAATTCGGCGAAGTGTACCATCTGACTCTGGGTGAAAGCGTGCATTGCGGTCTGTGGTTCCCGCCGGACGCCCCGGTTCCGCAGGACATGGAGCTGGTTACCATGTCCTCTCAGGCGCAGGATCGTTACACGGATTATCTGATTGAAACCCTGGATCCGAAAGCGGGTCAGCATCTGTTAGACATCGGCTGTGGTACCGGTCGCACCGCTCTGAAAGCCGCACGCCAGCGCGGTATCGCGGTGACCGGTGTAGCAGTTAGTAAAGAACAGATTGCTGCAGCGAACCGCCTGGCGGCAGGTCACGGTCTGACT…	This study
pMT6	ATGCATCATCATCACCATCACGTCCCGCAGGAAGCCCGTACCCCGCAGCAGCAGGTTACCGCCGATGAAGTCGGCGATTGGTACGATAAATTCGGCGAAGTGTACCATCTGACTCTGGGTGAAAGCGTGCATTGCGGTCTGTGGTTCCCGCCGGACGCCCCGGTTCCGCAGGACATGGAGCTGGTTACCATGTCCTCTCAGGCGCAGGATCGTTACACGGATTATCTGATTGAAACCCTGGATCCGAAAGCGGGTCAGCATCTGTTAGACATCGGCTGTGGTACCGGTCGCACCGCTCTGAAAGCCGCACGCCAGCGCGGTATCGCGGTGACCGGTGTAGCAGTTAGTAAAGAACAGATTGCTGCAGCGAACCGCCTGGCGGCAGGTCACGGTCTGACT…	This study
pMT7	ATGCATCATCATCACCATCACGTCCCGCAGGAAGCCCGTACCCCGCAGCAGCAGGTTACCGCCGATGAAGTCGGCGATTGGTACGATAAATTCGGCGAAGTGTACCATCTGACTCTGGGTGAAAGCGTGCATTGCGGTCTGTGGTTCCCGCCGGACGCCCCGGTTCCGCAGGACATGGAGCTGGTTACCATGTCCTCTCAGGCGCAGGATCGTTTTACGGATTATCTGATTGAAACCCTGGATCCGAAAGCGGGTCAGCATCTGTTAGACATCGGCTGTGGTACCGGTCGCACCGCTCTGAAAGCCGCACGCCAGCGCGGTATCGCGGTGACCGGTGTAGCAGTTAGTAAAGAACAGATTGCTGCAGCGAACCGCCTGGCGGCAGGTCACGGTCTGACT…	This study
pMT8	ATGCATCATCATCACCATCACGTCCCGCAGGAAGCCCGTACCCCGCAGCAGCAGGTTACCGCCGATGAAGTCGGCGATTGGTACGATAAATTCGGCGAAGTGTACCATCTGACTCTGGGTGAAAGCGTGCATTGCGGTCTGTGGTTCCCGCCGGACGCCCCGGTTCCGCAGGACATGGAGCTGGTTACCATGTCCTCTCAGGCGCAGGATCGTTACACGGATTATCTGATTGAAACCCTGGATCCGAAAGCGGGTCAGCATCTGTTAGACATCGGCTGTGGTACCGGTCGCACCGCTCTGAAAGCCGCACGCCAGCGCGGTATCGCGGTGACCGGTGTAGCAGTTAGTAAAGAACAGATTGCTGCAGCGAACCGCCTGGCGGCAGGTCACGGTCTGACT…	This study
pMT9	ATGCATCATCATCACCATCACGTCCCGCAGGAAGCCCGTACCCCGCAGCAGCAGGTTACCGCCGATGAAGTCGGCGATTGGTACGATAAATTCGGCGAAGTGTACCATCTGACTCTGGGTGAAAGCGTGCATTGCGGTCTGTGGTTCCCGCCGGACGCCCCGGTTCCGCAGGACATGGAGCTGGTTACCATGTCCTCTCAGGCGCAGGATCGTTTTACGGATTATCTGATTGAAACCCTGGATCCGAAAGCGGGTCAGCATCTGTTAGACATCGGCTGTGGTACCGGTCGCACCGCTCTGAAAGCCGCACGCCAGCGCGGTATCGCGGTGACCGGTGTAGCAGTTAGTAAAGAACAGATTGCTGCAGCGAACCGCCTGGCGGCAGGTCACGGTCTGACT…	This study
pMT10	ATGCATCATCATCACCATCACGTCCCGCAGGAAGCCCGTACCCCGCAGCAGCAGGTTACCGCCGATGAAGTCGGCGATTGGTACGATAAATTCGGCGAAGTGTACCATCTGACTCTGGGTGAAAGCGTGCATTGCGGTCTGTGGTTCCCGCCGGACGCCCCGGTTCCGCAGGACATGGAGCTGGTTACCATGTCCTCTCAGGCGCAGGATCGTTTTACGGATTATCTGATTGAAACCCTGGATCCGAAAGCGGGTCAGCATCTGTTAGACATCGGCTGTGGTACCGGTCGCCCAGCTCTGAAAGCCGCACGCCAGCGCGGTATCGCGGTGACCGGTGTAGCAGTTAGTAAAGAACAGATTGCTGCAGCGAACCGCCTGGCGGCAGGTCACGGTCTGACT…	This study
Mt.CMAS	ATGCATCATCATCACCATCACCCAGATGAGCTGAAGCCGCACTTCGCGAACGTTCAGGCTCACTATGACCTGTCTGATGACTTCTTTCGTCTGTTCCTGGACCCGACTCAGACCTATAGCTGCGCTTACTTTGAACGTGATGACATGACCTTACAGGAAGCACAGATTGCGAAAATCGACCTGGCGCTGGGTAAACTGGGTCTGCAGCCGGGCATGACCCTGCTGGATGTTGGCTGTGGCTGGGGTGCCACTATGATGCGTGCAGTGGAAAAATACGACGTGAACGTGGTTGGTCTGACACTGAGCAAAAATCAGGCAAACCACGTTCAGCAACTGGTCGCCAACTCTGAGAACCTGCGCTCTAAACGTGTTCTGCTGGCGGGTTGGGAACAGTTCGAT…	Mycobacterium tuberculosis. PDB ID: 1KPG, (https://www.wwpdb.org/pdb?id=pdb_00001KPG)
Sl.GdpMT	ATGCATCATCATCACCATCACGCCGCCGCGTCTGCGCCGGTCCCGGGTCCTGGTGGTGCGTCTTCCACTGCGCGTGGCCGTATCCCGGCTCCGGCTACGCCGTATCAGGAAGATATTGCTCGTTATTGGAACAACGAAGCTCGTCCGGTAAACCTGCGCCTGGGTGATGTCGACGGCCTGTACCATCACCACTACGGCATCGGTGCGGTAGACCACGCGGCCCTGGGTGATCCGGGAGACGGTGGTTACGAAGCGCGCCTGATTGCAGAACTGCACCGTCTGGAATCTGCGCAGGCAGAATTCCTCCTGGATCACCTGGGTCCGGTTGGTCCGGGTGACACTCTGGTCGACGCCGGCTGCGGCCGTGGCGGTAGCATGGTTATGGCGCACCAGCGTTTT…	Streptomyces lasalocidi. PDB ID: 4F86, (https://www.wwpdb.org/pdb?id=pdb_00004F86),
Ss.SpnF	ATGCATCATCATCACCATCACCTTCCGGGTGGTGCGCCGACCTCTCAGCAGGTTGGTCAGATGTACGACCTGGTTACGCCTCTGCTGAACAGCGTCGCTGGTGGTCCATGCGCGATCCACCACGGTTACTGGGAAAACGACGGCCGTGCTTCCTGGCAGCAAGCAGCTGATCGCCTGACAGATCTGGTTGCAGAGCGTACCGTACTGGACGGTGGCGTCCGCCTGCTGGATGTGGGCTGCGGTACGGGCCAGCCGGCACTGCGGGTTGCACGCGACAACGCTATTCAGATCACCGGGATAACCGTTAGTCAAGTTCAGGTGGCGATCGCAGCAGACTGCGCCCGTGAACGCGGTCTGTCTCACCGTGTAGATTTCAGTTGCGTTGATGCAATGTCTCTG…	Saccharopolyspora spinosa. PDB ID: 4PNE, (https://www.wwpdb.org/pdb?id=pdb_00004PNE)
SaMT	ATGCATCATCATCACCATCACCCGCAGGAGTCTGCGCAGGAACTGAAAGTTACCGCGGACGAAGTTGGGGATTGGTACGATCGTTTCGGTGACATCTACCACGAAACCCTCGGAGAAAGCGTGCACTGCGGCCTGTGGTTTCCGCCGGATGAACCACATCCGACTAGCATGGATCTGGTAGACCTGTCTTCTCGCGCCCAAGATCGTTACACCGATTACCTGATCGAAACCCTGGATCCGCGCCCGGGCGACCACGTGCTGGACATTGGTTGTGGCACCGGTCGTTCTGCGCTCCGTCTGGTACAACAACGCGACGCGCGTGTTACCGGTGTAGCTATTTCTAAAGAGCAGATCGCCCGTGCGGACCGCCTGGCGAATGAACACGGTCTGACCGACCGC…	Streptomyces albireticuli. NCBI Accession number: ARZ69198.1, (https://www.ncbi.nlm.nih.gov/protein/ARZ69198.1?report=genbank&log$=prottop&blast_rank=2&RID=PSMEMKK9016)
ScMT	ATGCATCATCATCACCATCACCCACAGGAACTGGCGGGTGAACTGCGTGTGACCGCTGCCCAGGTAGGCGCGTGGTATGATCAGTTCGGTGACATCTACCACCAAACCTTAGGTGAGTCCATCCATTGCGGTCTGTGGTTCCCACCGGACGAACCGCATCCAGCTCGTGTTGATCTGGTTTCTCTGTCGAGCGAAGCGCAGGATCGTTTCACCGACTACCTTATTAAAACGCTGGACCCGCACGCAGACCAGCACGTTCTGGATATCGGTTGTGGCACTGGCCGCTCTGCACTGCGTCTGTCGCAACAGCGTGGTGCAAAGGTTACCGGCGTAGCAATTTCCAAAGTGCAGATCGAACATGCCAATCGCCTGGCGGAAACCCACGACTTGAGCGATCGT…	Streptomyces clavuligerus. NCBI Assession number: WP_003963340, (https://www.ncbi.nlm.nih.gov/protein/WP_003963340.1?report=genbank&log$=protalign&blast_rank=1&RID=PSMYZZD0016)
MetK	ATGGCAAAACACCTTTTTACGTCCGAGTCCGTCTCTGAAGGGCATCCTGACAAAATTGCTGACCAAATTTCTGATGCCGTTTTAGACGCGATCCTCGAACAGGATCCGAAAGCACGCGTTGCTTGCGAAACCTACGTAAAAACCGGCATGGTTTTAGTTGGCGGCGAAATCACCACCAGCGCCTGGGTAGACATCGAAGAGATCACCCGTAACACCGTTCGCGAAATTGGCTATGTGCATTCCGACATGGGCTTTGACGCTAACTCCTGTGCGGTTCTGAGCGCTATCGGCAAACAGTCTCCTGACATCAACCAGGGCGTTGACCGTGCCGATCCGCTGGAACAGGGCGCGGGTGACCAGGGTCTGATGTTTGGCTACGCAACTAATGAAACCGACGTG…	Escherichia coli. NCBI Accession number: 7OCK_B, (https://www.ncbi.nlm.nih.gov/protein/7OCK_B?report=genbank&log$=protalign&blast_rank=3&RID=PSN7VYNB016)
Mtn	ATGAAAATCGGCATCATTGGTGCAATGGAAGAAGAAGTTACGCTGCTGCGTGACAAAATCGAAAACCGTCAAACTATCAGTCTCGGCGGTTGCGAAATCTATACCGGCCAACTGAATGGAACCGAGGTTGCGCTTCTGAAATCGGGCATCGGTAAAGTCGCTGCGGCGCTGGGTGCCACTCTGCTGTTGGAACACTGCAAGCCAGATGTGATTATTAACACCGGTTCTGCCGGTGGCCTGGCACCAACGTTGAAAGTGGGCGATATCGTTGTCTCGGACGAAGCACGTTATCACGACGCGGATGTCACGGCATTTGGTTATGAATACGGTCAGTTACCAGGCTGTCCGGCAGGCTTTAAAGCTGACGATAAACTGATCGCTGCCGCTGAGGCCTGCATT…	Escherichia coli. NCBI Accession number: WP_171461473, (https://www.ncbi.nlm.nih.gov/protein/WP_171461473.1?report=genbank&log$=protalign&blast_rank=2&RID=PSMYNEPE013)
MtaD	ATGCATCATCATCACCATCACATCATCGGTAATTGTCTGATCCTGAAAGACTTTTCCAGCGAACCGTTCTGGGGCGCTGTTGAAATCGAGAACGGTACCATCAAACGTGTCCTGCAGGGTGAAGTGAAAGTTGACCTGGATCTGAGCGGCAAACTCGTTATGCCTGCGCTGTTTAACACCCATACCCACGCACCAATGACCCTGCTGCGTGGCGTGGCAGAAGATTTGTCTTTCGAAGAGTGGCTGTTTTCCAAAGTTCTGCCGATCGAAGACCGTCTGACCGAGAAAATGGCATATTACGGTACGATCCTGGCCCAAATGGAAATGGCCCGTCACGGTATCGCAGGTTTCGTGGACATGTATTTCCACGAAGAATGGATCGCTAAGGCGGTTCGTGAC…	Thermotoga maritima. NCBI Accession number: WP_004080626, (https://www.ncbi.nlm.nih.gov/protein/WP_004080626.1?report=genbank&log$=protalign&blast_rank=1&RID=PSN1BG5N01R)
HmgS	ATGAAACTCTCAACTAAACTTTGTTGGTGTGGTATTAAAGGAAGACTTAGGCCGCAAAAGCAACAACAATTACACAATACAAACTTGCAAATGACTGAACTAAAAAAACAAAAGACCGCTGAACAAAAAACCAGACCTCAAAATGTCGGTATTAAAGGTATCCAAATTTACATCCCAACTCAATGTGTCAACCAATCTGAGCTAGAGAAATTTGATGGCGTTTCTCAAGGTAAATACACAATTGGTCTGGGCCAAACCAACATGTCTTTTGTCAATGACAGAGAAGATATCTACTCGATGTCCCTAACTGTTTTGTCTAAGTTGATCAAGAGTTACAACATCGACACCAACAAAATTGGTAGATTAGAAGTCGGTACTGAAACTCTGATTGACAAGTCC…	Saccharomyces cerevisiae. NCBI Accession number: NP_013580, (https://www.ncbi.nlm.nih.gov/protein/NP_013580.1?report=genbank&log$=protalign&blast_rank=3&RID=PSNJNHUX013)
AtoB	AAAATTGTGTCATCGTCAGTGCGGTACGTACTGCTATCGGTAGTTTTAACGGTTCACTCGCTTCCACCAGCGCCATCGACCTGGGGGCGACAGTAATTAAAGCCGCCATTGAACGTGCAAAAATCGATTCACAACACGTTGATGAAGTGATTATGGGTAACGTGTTACAAGCCGGGCTGGGGCAAAATCCGGCGCGTCAGGCACTGTTAAAAAGCGGGCTGGCAGAAACGGTGTGCGGATTCACGGTCAATAAAGTATGTGGTTCGGGTCTTAAAAGTGTGGCGCTTGCCGCCCAGGCCATTCAGGCAGGTCAGGCGCAGAGCATTGTGGCGGGGGGTATGGAAAATATGAGTTTAGCCCCCTACTTACTCGATGCAAAAGCACGCTCTGGTTATCGTC…	Escherichia coli. NCBI Accession number: 4WYS_A, (https://www.ncbi.nlm.nih.gov/protein/4WYS_A?report=genbank&log$=protalign&blast_rank=11&RID=PSNSN3D3016)
tHmgR	ATGGTTTTAACCAATAAAACAGTCATTTCTGGATCGAAAGTCAAAAGTTTATCATCTGCGCAATCGAGCTCATCAGGACCTTCATCATCTAGTGAGGAAGATGATTCCCGCGATATTGAAAGCTTGGATAAGAAAATACGTCCTTTAGAAGAATTAGAAGCATTATTAAGTAGTGGAAATACAAAACAATTGAAGAACAAAGAGGTCGCTGCCTTGGTTATTCACGGTAAGTTACCTTTGTACGCTTTGGAGAAAAAATTAGGTGATACTACGAGAGCGGTTGCGGTACGTAGGAAGGCTCTTTCAATTTTGGCAGAAGCTCCTGTATTAGCATCTGATCGTTTACCATATAAAAATTATGACTACGACCGCGTATTTGGCGCTTGTTGTGAAAATGTT…	Saccharomyces cerevisiae. NCBI Accession number: NP_013636, (https://www.ncbi.nlm.nih.gov/protein/NP_013636.1?report=genbank&log$=protalign&blast_rank=26&RID=PSPNK58201R)
TofCCD1m	ATGAGCGATAAAATTATTCACCTGACTGACGACAGTTTTGACACGGATGTACTCAAAGCGGACGGGGCGATCCTCGTCGATTTCTGGGCAGAGTGGTGCGGTCCGTGCAAAATGATCGCCCCGATTCTGGATGAAATCGCTGACGAATATCAGGGCAAACTGACCGTTGCAAAACTGAACATCGATCAAAACCCTGGCACTGCGCCGAAATATGGCATCCGTGGTATCCCGACTCTGCTGCTGTTCAAAAACGGTGAAGTGGCGGCAACCAAAGTGGGTGCACTGTCTAAAGGTCAGTTGAAAGAGTTCCTCGACGCTAACCTGGCGGGTCGTAAAGAAAGCGACGACGGCGTTGAACGCATCGAAGGTGGCGTGGTTGTTGTAAACCCAAAACCAAAG…	Reference 10 cited in the main text
MevK	ATGAGCTTACCGTTCCTGACTTCGGCACCGGGCAAAGTTATCATTTTCGGCGAGCACTCTGCTGTTTACAACAAACCGGCAGTTGCGGCCTCCGTATCTGCACTGCGCACTTATCTGCTGATCTCTGAAAGCTCCGCCCCGGATACTATTGAACTGGACTTTCCGGACATTTCCTTTAACCACAAATGGAGCATTAACGACTTTAACGCGATCACTGAAGATCAGGTAAACTCCCAGAAACTGGCAAAAGCACAGCAGGCTACCGATGGTCTGAGCCAGGAACTGGTGTCCCTCCTCGATCCTTTGCTGGCTCAACTCTCGGAATCGTTCCATTACCATGCTGCTTTCTGTTTTCTGTATATGTTTGTTTGCCTCTGCCCGCACGCGAAAAACATCAAA…	Saccharomyces cerevisiae. NCBI Accession number: NP_013935, (https://www.ncbi.nlm.nih.gov/protein/NP_013935.1?report=genbank&log$=protalign&blast_rank=1&RID=PSP6RGGA013)
PMK	ATGTCTGAGCTTCGCGCTTTCTCCGCTCCGGGCAAGGCCCTGCTGGCCGGAGGCTATCTGGTGCTGGACACCAAATATGAAGCGTTTGTAGTTGGTCTGTCTGCCCGTATGCATGCGGTCGCGCACCCGTATGGGTCGCTGCAGGGTTCAGATAAATTCGAGGTGCGAGTGAAAAGCAAACAGTTTAAAGACGGTGAGTGGCTGTATCACATTAGCCCGAAATCTGGTTTTATCCCGGTATCCATCGGCGGTTCCAAAAACCCGTTCATTGAAAAAGTTATTGCCAACGTTTTCTCCTATTTTAAACCTAACATGGATGACTACTGTAACCGTAACCTGTTCGTGATTGATATTTTCTCTGACGATGCTTACCATTCCCAGGAAGACAGCGTTACGGAA…	Saccharomyces cerevisiae. NCBI Accession number: NP_013947, (https://www.ncbi.nlm.nih.gov/protein/NP_013947.1?report=genbank&log$=protalign&blast_rank=1&RID=PSPXFUTF013)
PMD	ATGACCGTTTACACAGCATCCGTTACCGCACCCGTCAACATCGCAACCCTTAAGTATTGGGGGAAAAGGGACACGAAGTTGAATCTGCCCACCAATTCGTCCATATCAGTGACTTTATCGCAAGATGACCTCAGAACGTTGACCTCTGCGGCTACTGCACCTGAGTTTGAACGCGACACTTTGTGGTTAAATGGAGAACCACACAGCATCGACAATGAAAGAACTCAAAATTGTCTGCGCGACCTACGCCAATTAAGAAAGGAAATGGAATCGAAGGACGCCTCATTGCCCACATTATCTCAATGGAAACTCCACATTGTCTCCGAAAATAACTTTCCTACAGCAGCTGGTTTAGCTTCCTCCGCTGCTGGCTTTGCTGCATTGGTCTCTGCAATTGCT…	Saccharomyces cerevisiae. NCBI Accession number: NP_014441, (https://www.ncbi.nlm.nih.gov/protein/NP_014441.1?report=genbank&log$=protalign&blast_rank=1&RID=PSPC3BXM013)
Idi	ATGCATCATCATCACCATCACGAGCTCCAAACGGAACACGTCATTTTATTGAATGCACAGGGAGTTCCCACGGGTACGCTGGAAAAGTATGCCGCACACACGGCAGACACCCGCTTACATCTCGCGTTCTCCAGTTGGCTGTTTAATGCCAAAGGACAATTATTAGTTACCCGCCGCGCACTGAGCAAAAAAGCATGGCCTGGCGTGTGGACTAACTCGGTTTGTGGGCACCCACAACTGGGAGAAAGCAACGAAGACGCAGTGATCCGCCGTTGCCGTTATGAGCTTGGCGTGGAAATTACGCCTCCTGAATCTATCTATCCTGACTTTCGCTACCGCGCCACCGATCCGAGTGGCATTGTGGAAAATGAAGTGTGTCCGGTATTTGCCGCACGCACC…	Escherichia coli. NCBI Accession number: 1NFS_A, (https://www.ncbi.nlm.nih.gov/protein/1NFS_A?report=genbank&log$=protalign&blast_rank=1&RID=PSPYARWW01R)
CrtE	ATGGTGAGTGGCAGTAAAGCGGGCGTTTCGCCTCATCGCGAAATAGAAGTAATGAGACAATCCATTGACGATCACCTGGCTGGCCTGTTACCTGAAACCGACAGCCAGGATATCGTCAGCCTTGCGATGCGTGAAGGCGTCATGGCACCCGGTAAACGGATCCGTCCGCTGCTGATGCTGCTGGCCGCCCGCGACCTCCGCTACCAGGGCAGTATGCCTACGCTGCTCGATCTCGCCTGCGCCGTTGAACTGACCCATACCGCGTCGCTGATGCTCGACGACATGCCCTGCATGGACAACGCCGAGCTGCGCCGCGGTCAGCCCACTACCCACAAAAAATTTGGTGAGAGCGTGGCGATCCTTGCCTCCGTTGGGCTGCTCTCTAAAGCCTTTGGTCTG…	Pseudescherichia vulneris. NCBI Accession number: P22873, (https://www.ncbi.nlm.nih.gov/protein/P22873.1?report=genbank&log$=protalign&blast_rank=1&RID=PSSA1PKH013)
CrtB	ATGAGCCAACCGCCGCTGCTTGACCACGCCACGCAGACCATGGCCAACGGCTCGAAAAGTTTTGCCACCGCTGCGAAGCTGTTCGACCCGGCCACCCGCCGTAGCGTGCTGATGCTCTACACCTGGTGCCGCCACTGCGATGACGTCATTGACGACCAGACCCACGGCTTCGCCAGCGAGGCCGCGGCGGAGGAGGAGGCCACCCAGCGCCTGGCCCGGCTGCGCACGCTGACCCTGGCGGCGTTTGAAGGGGCCGAGATGCAGGATCCGGCCTTCGCTGCCTTTCAGGAGGTGGCGCTGACCCACGGTATTACGCCCCGCATGGCGCTCGATCACCTCGACGGCTTTGCGATGGACGTGGCTCAGACCCGCTATGTCACCTTTGAGGATACGCTGCGC…	Pseudescherichia vulneris. NCBI Accession number: WP_154058491, (https://www.ncbi.nlm.nih.gov/protein/WP_154058491.1?report=genbank&log$=protalign&blast_rank=3&RID=PSSG6TDP013)
CrtI	ATGAAAAAAACCGTTGTGATTGGCGCAGGCTTTGGTGGCCTGGCGCTGGCGATTCGCCTGCAGGCGGCAGGGATCCCAACCGTACTGCTGGAGCAGCGGGACAAGCCCGGCGGTCGGGCCTACGTCTGGCATGACCAGGGCTTTACCTTTGACGCCGGGCCGACGGTGATCACCGATCCTACCGCGCTTGAGGCGCTGTTCACCCTGGCCGGCAGGCGCATGGAGGATTACGTCAGGCTGCTGCCGGTAAAACCCTTCTACCGACTCTGCTGGGAGTCCGGGAAGACCCTCGACTATGCTAACGACAGCGCCGAGCTTGAGGCGCAGATTACCCAGTTCAACCCCCGCGACGTCGAGGGCTACCGGCGCTTTCTGGCTTACTCCCAGGCGGTATTCCAG…	Pantoea agglomerans. NCBI Accession number: AAA64981, (https://www.ncbi.nlm.nih.gov/protein/AAA64981.1?report=genbank&log$=protalign&blast_rank=2&RID=PSPYSNAF013)
IspA	ATGCATCATCATCACCATCACGAGCTCGACTTTCCGCAGCAACTCGAAGCCTGCGTTAAGCAGGCCAACCAGGCGCTGAGCCGTTTTATCGCCCCACTGCCCTTTCAGAACACTCCCGTGGTCGAAACCATGCAGTATGGCGCATTATTAGGTGGTAAGCGCCTGCGACCTTTCCTGGTTTATGCCACCGGTCATATGTTCGGCGTTAGCACAAACACGCTGGACGCACCCGCTGCCGCCGTTGAGTGTATCCACGCTTACTCATTAATTCATGATGATTTACCGGCAATGGATGATGACGATCTGCGTCGCGGTTTGCCAACCTGCCATGTGAAGTTTGGCGAAGCAAACGCGATTCTCGCTGGCGACGCTTTACAAACGCTGGCGTTCTCGATTTTA…	Escherichia coli. NCBI Accession number: WP_175283368, (https://www.ncbi.nlm.nih.gov/protein/WP_175283368.1?report=genbank&log$=protalign&blast_rank=1&RID=PSPYR3FE013)

## Sheet: primer
Primers used in this study
Primers	Sequences (5'-3')
RF-Tled_f_Y200A	CTGTTCGAAACGCTGGCAGCCG
RF-Tled_f_Y200C	CTGTTCGAAACGCTGTGTGCCG
RF-Tled_f_Y200D	CTGTTCGAAACGCTGGATGCCG
RF-Tled_f_Y200E	CTGTTCGAAACGCTGGAAGCCG
RF-Tled_f_Y200F	CTGTTCGAAACGCTGTTTGCCG
RF-Tled_f_Y200G	CTGTTCGAAACGCTGGGTGCCG
RF-Tled_f_Y200H	CTGTTCGAAACGCTGCATGCCG
RF-Tled_f_Y200I	CTGTTCGAAACGCTGATCGCCG
RF-Tled_f_Y200K	CTGTTCGAAACGCTGAAAGCCG
RF-Tled_f_Y200L	CTGTTCGAAACGCTGCTTGCCG
RF-Tled_f_Y200M	CTGTTCGAAACGCTGATGGCCG
RF-Tled_f_Y200N	CTGTTCGAAACGCTGAACGCCG
RF-Tled_f_Y200P	CTGTTCGAAACGCTGCCAGCCG
RF-Tled_f_Y200Q	CTGTTCGAAACGCTGCAGGCCG
RF-Tled_f_Y200R	CTGTTCGAAACGCTGCGTGCCG
RF-Tled_f_Y200S	CTGTTCGAAACGCTGAGCGCCG
RF-Tled_f_Y200T	CTGTTCGAAACGCTGACGGCCG
RF-Tled_f_Y200V	CTGTTCGAAACGCTGGTTGCCG
RF-Tled_f_Y200W	CTGTTCGAAACGCTGTGGGCCG
RF-TleD_r_Y200	CAGCGTTTCGAACAGTGC
RF-Tled_f_S182A	CCTGCTGGTACTGGAAGCAGTCGTAAC
RF-Tled_f_S182C	CCTGCTGGTACTGGAATGTGTCGTAAC
RF-Tled_f_S182D	CCTGCTGGTACTGGAAGATGTCGTAAC
RF-Tled_f_S182E	CCTGCTGGTACTGGAAGAAGTCGTAAC
RF-Tled_f_S182F	CCTGCTGGTACTGGAATTTGTCGTAAC
RF-Tled_f_S182G	CCTGCTGGTACTGGAAGGTGTCGTAAC
RF-Tled_f_S182H	CCTGCTGGTACTGGAACATGTCGTAAC
RF-Tled_f_S182I	CCTGCTGGTACTGGAAATCGTCGTAAC
RF-Tled_f_S182K	CCTGCTGGTACTGGAAAAAGTCGTAAC
RF-Tled_f_S182L	CCTGCTGGTACTGGAACTTGTCGTAAC
RF-Tled_f_S182M	CCTGCTGGTACTGGAAATGGTCGTAAC
RF-Tled_f_S182N	CCTGCTGGTACTGGAAAACGTCGTAAC
RF-Tled_f_S182P	CCTGCTGGTACTGGAACCAGTCGTAAC
RF-Tled_f_S182Q	CCTGCTGGTACTGGAACAGGTCGTAAC
RF-Tled_f_S182R	CCTGCTGGTACTGGAACGTGTCGTAAC
RF-Tled_f_S182T	CCTGCTGGTACTGGAAACGGTCGTAAC
RF-Tled_f_S182V	CCTGCTGGTACTGGAAGTTGTCGTAAC
RF-Tled_f_S182W	CCTGCTGGTACTGGAATGGGTCGTAAC
RF-Tled_f_S182Y	CCTGCTGGTACTGGAATACGTCGTAAC
RF-Tled_S182_r	TTCCAGTACCAGCAGGTC
RF-Tled_f_F196R	CGGAAACCGCACTGCGTGAAACGCT
RF-Tled_F196_r	CAGTGCGGTTTCCGGT
RF-Tled_f_S182E_L180A	GGTGACCTGCTGGTAGCAGAAGAAGT
RF-Tled_L180_r	TACCAGCAGGTCACCACC
RF-Tled_f_L180A	GGTGACCTGCTGGTAGCAGAATCCGT
RF-Tled_f_L180C	GGTGACCTGCTGGTATGTGAATCCGT
RF-Tled_f_L180D	GGTGACCTGCTGGTAGATGAATCCGT
RF-Tled_f_L180E	GGTGACCTGCTGGTAGAAGAATCCGT
RF-Tled_f_L180F	GGTGACCTGCTGGTATTTGAATCCGT
RF-Tled_f_L180G	GGTGACCTGCTGGTAGGTGAATCCGT
RF-Tled_f_L180H	GGTGACCTGCTGGTACATGAATCCGT
RF-Tled_f_L180I	GGTGACCTGCTGGTAATCGAATCCGT
RF-Tled_f_L180K	GGTGACCTGCTGGTAAAAGAATCCGT
RF-Tled_f_L180M	GGTGACCTGCTGGTAATGGAATCCGT
RF-Tled_f_L180N	GGTGACCTGCTGGTAAACGAATCCGT
RF-Tled_f_L180P	GGTGACCTGCTGGTACCAGAATCCGT
RF-Tled_f_L180Q	GGTGACCTGCTGGTACAGGAATCCGT
RF-Tled_f_L180R	GGTGACCTGCTGGTACGTGAATCCGT
RF-Tled_f_L180S	GGTGACCTGCTGGTAAGCGAATCCGT
RF-Tled_f_L180T	GGTGACCTGCTGGTAACGGAATCCGT
RF-Tled_f_L180V	GGTGACCTGCTGGTAGTTGAATCCGT
RF-Tled_f_L180W	GGTGACCTGCTGGTATGGGAATCCGT
RF-Tled_f_L180Y	GGTGACCTGCTGGTATACGAATCCGT
RF-Tled_f_L273I	GGCGCAGGAAACCATCATTCGCAA
RF-Tled_f_L273K	GGCGCAGGAAACCAAAATTCGCAA
RF-Tled_f_L273V	GGCGCAGGAAACCGTTATTCGCAA
RF-Tled_L273m_r	GGTTTCCTGCGCCGA
RF_TleD_f_A202V	GAAACGCTGTTTGCCGTTAATGTTCC
RF_TleD_f_A202L	GAAACGCTGTTTGCCCTTAATGTTCC
RF_TleD_f_A202F	GAAACGCTGTTTGCCTTTAATGTTCC
RF_TleD_r_A202m	GGCAAACAGCGTTTCGA
RF-Tled_f_Y65A	GCGCAGGATCGTGCAACGGATTA
RF-Tled_f_Y65C	GCGCAGGATCGTTGTACGGATTA
RF-Tled_f_Y65D	GCGCAGGATCGTGATACGGATTA
RF-Tled_f_Y65E	GCGCAGGATCGTGAAACGGATTA
RF-Tled_f_Y65F	GCGCAGGATCGTTTTACGGATTA
RF-Tled_f_Y65G	GCGCAGGATCGTGGTACGGATTA
RF-Tled_f_Y65H	GCGCAGGATCGTCATACGGATTA
RF-Tled_f_Y65I	GCGCAGGATCGTATCACGGATTA
RF-Tled_f_Y65K	GCGCAGGATCGTAAAACGGATTA
RF-Tled_f_Y65L	GCGCAGGATCGTCTTACGGATTA
RF-Tled_f_Y65M	GCGCAGGATCGTATGACGGATTA
RF-Tled_f_Y65N	GCGCAGGATCGTAACACGGATTA
RF-Tled_f_Y65P	GCGCAGGATCGTCCAACGGATTA
RF-Tled_f_Y65Q	GCGCAGGATCGTCAGACGGATTA
RF-Tled_f_Y65R	GCGCAGGATCGTCGTACGGATTA
RF-Tled_f_Y65S	GCGCAGGATCGTAGCACGGATTA
RF-Tled_f_Y65T	GCGCAGGATCGTACGACGGATTA
RF-Tled_f_Y65V	GCGCAGGATCGTGTTACGGATTA
RF-Tled_f_Y65W	GCGCAGGATCGTTGGACGGATTA
RF_TleD_r_Y65	ACGATCCTGCGCCTG
RF-Tled_C156m_r	CAGTGACTCGATCGCCCA
RF-Tled_f_C156A	GCGATCGAGTCACTGGCACACATGGA
RF-Tled_f_C156D	GCGATCGAGTCACTGGATCACATGGA
RF-Tled_f_C156E	GCGATCGAGTCACTGGAACACATGGA
RF-Tled_f_C156F	GCGATCGAGTCACTGTTTCACATGGA
RF-Tled_f_C156G	GCGATCGAGTCACTGGGTCACATGGA
RF-Tled_f_C156H	GCGATCGAGTCACTGCATCACATGGA
RF-Tled_f_C156I	GCGATCGAGTCACTGATCCACATGGA
RF-Tled_f_C156K	GCGATCGAGTCACTGAAACACATGGA
RF-Tled_f_C156L	GCGATCGAGTCACTGCTTCACATGGA
RF-Tled_f_C156M	GCGATCGAGTCACTGATGCACATGGA
RF-Tled_f_C156N	GCGATCGAGTCACTGAACCACATGGA
RF-Tled_f_C156P	GCGATCGAGTCACTGCCACACATGGA
RF-Tled_f_C156Q	GCGATCGAGTCACTGCAGCACATGGA
RF-Tled_f_C156R	GCGATCGAGTCACTGCGTCACATGGA
RF-Tled_f_C156S	GCGATCGAGTCACTGAGCCACATGGA
RF-Tled_f_C156T	GCGATCGAGTCACTGACGCACATGGA
RF-Tled_f_C156V	GCGATCGAGTCACTGGTTCACATGGA
RF-Tled_f_C156W	GCGATCGAGTCACTGTGGCACATGGA
RF-Tled_f_C156Y	GCGATCGAGTCACTGTACCACATGGA
RF-Tled_f_T91A	TGGTACCGGTCGCGCAGCTCTGAAAG
RF-Tled_f_T91C	TGGTACCGGTCGCTGTGCTCTGAAAG
RF-Tled_f_T91D	TGGTACCGGTCGCGATGCTCTGAAAG
RF-Tled_f_T91E	TGGTACCGGTCGCGAAGCTCTGAAAG
RF-Tled_f_T91F	TGGTACCGGTCGCTTTGCTCTGAAAG
RF-Tled_f_T91G	TGGTACCGGTCGCGGTGCTCTGAAAG
RF-Tled_f_T91H	TGGTACCGGTCGCCATGCTCTGAAAG
RF-Tled_f_T91I	TGGTACCGGTCGCATCGCTCTGAAAG
RF-Tled_f_T91K	TGGTACCGGTCGCAAAGCTCTGAAAG
RF-Tled_f_T91L	TGGTACCGGTCGCCTTGCTCTGAAAG
RF-Tled_f_T91M	TGGTACCGGTCGCATGGCTCTGAAAG
RF-Tled_f_T91N	TGGTACCGGTCGCAACGCTCTGAAAG
RF-Tled_f_T91P	TGGTACCGGTCGCCCAGCTCTGAAAG
RF-Tled_f_T91Q	TGGTACCGGTCGCCAGGCTCTGAAAG
RF-Tled_f_T91R	TGGTACCGGTCGCCGTGCTCTGAAAG
RF-Tled_f_T91S	TGGTACCGGTCGCAGCGCTCTGAAAG
RF-Tled_f_T91V	TGGTACCGGTCGCGTTGCTCTGAAAG
RF-Tled_f_T91W	TGGTACCGGTCGCTGGGCTCTGAAAG
RF-Tled_f_T91Y	TGGTACCGGTCGCTACGCTCTGAAAG
RF_TD_T91m_r	GCGACCGGTACCACA
RF_TD_D135m_r	GGCTACTTCGAAGGTCA
RF_TD_D135A_f	ACCTTCGAAGTAGCCGCAGCTATGCG
RF_TD_D135E_f	ACCTTCGAAGTAGCCGAAGCTATGCG
RF_TD_D135G_f	ACCTTCGAAGTAGCCGGTGCTATGCG
RF_TD_D135P_f	ACCTTCGAAGTAGCCCCAGCTATGCG
RF-TleD_L232m_f	AGACCTGTCCGCAAACNNNGCCATGACTATGAACGTT
RF-TleD_T235m_f	AGACCTGTCCGCAAACCTGGCCATGNNNATGAACGTTTTCGCAC
RF-TleD_M236m_f	AGACCTGTCCGCAAACCTGGCCATGACTNNNAACGTTTTCGCACTGG
RF-TleD_G85m_f	CATCTGTTAGACATC*NNNTGTGGTACCGGTCGC
RF-TleD_F196m_f	CCGGAAACCGCACTGNNNGAAACGCTGTACGCC
RF-TleD_Y200m_f	CCGGAAACCGCACTGTTCGAAACGCTGNNNGCCGCGAATGTTCC
RF-TleD_N203m_f	CCGGAAACCGCACTGTTCGAAACGCTGTACGCCGCGNNNGTTCCGCCGCGT
RF-TleD_P205m_f	CGGAAACCGCACTGTTCGAAACGCTGTACGCCGCGAATGTTNNNCCGCGTCTGGGTG
RF-TleD_C38m_r	CGGGAACCACAGACCNNNATGCACGCTTTCACC
RF-TleD_H37m_r	CGGGAACCACAGACCGCANNNCACGCTTTCACCCAG
RF-TleD_V36m_r	CGGGAACCACAGACCGCAATGNNNGCTTTCACCCAGAGTCA
RF-TleD_F273m_f	GGCGCAGGAAACCNNNATTCGCAAAACCCG
RF-TleD_F279m_f	GGCGCAGGAAACCCTCATTCGCAAAACCCGTNNNTTTATGGCTACTCTGCG
RF-TleD_Q112m_f	GGTGTAGCAGTTAGTAAAGAANNNATTGCTGCAGCGAAC
RF-TleD_L180m_f	GTGGTGACCTGCTGGTANNNGAATCCGTCGTAACTGA
RF-TleD_E181m_f	GTGGTGACCTGCTGGTACTGNNNTCCGTCGTAACTGAAGA
RF-TleD_S182m_f	GTGGTGACCTGCTGGTACTGGAANNNGTCGTAACTGAAGAACTGAC
RF-TleD_Y28m_f	TAAATTCGGCGAAGTGNNNCATCTGACTCTGGGTGAA
RF-TleD_L32m_f	TAAATTCGGCGAAGTGTACCATCTGACTNNNGGTGAAAGCGTGCAT
RF-TleD_E153m_f	TGTGCTTGGGCGATCNNNTCACTGTGCCACATGG
RF-TleD_S154m_f	TGTGCTTGGGCGATCGAGNNNCTGTGCCACATGGATC
RF-TleD_C156m_f	TGTGCTTGGGCGATCGAGTCACTGNNNCACATGGATCGTGCAA
RF-TleD_R160m_f	TGTGCTTGGGCGATCGAGTCACTGTGCCACATGGATNNNGCAAAGGCTCTTGGTG
RF-TleD_E153-R160_r	GCCCAAGCACAGTCG
RF-TleD_F196-P205_r	CGGTTTCCGGTTCAG
RF-TleD_G85m_r	GATGTCTAACAGATGCTGAC
RF-TleD_L180-S182_r	GCAGGTCACCACCCG
RF-TleD_L232-M236_r	CGGACAGGTCTTTTAAGC
RF-TleD_L273-F279_r	CTGCGCCGAGCCCAG
RF-TleD_Q112m_r	CTAACTGCTACACCGGTC
RF-TleD_V36-C38_r	CGGGAACCACAGACC
RF-TleD_Y28-L32_r	CGCCGAATTTATCGTAC
RF_TleD_f_Y28NNK	ATTCGGCGAAGTGNNKCATCTGAC
RF_TleD_f_L32NNK	AAGTGTACCATCTGACTNNKGGTGAAAG
RF_TleD_f_V36NNK	GACTCTGGGTGAAAGCNNKCATTGCGG
RF_TleD_f_H37NNK	GGGTGAAAGCGTGNNKTGCGGTCT
RF_TleD_r_H37	CACGCTTTCACCCAG
RF_TleD_f_C38NNK	TGAAAGCGTGCATNNKGGTCTGTG
RF_TleD_r_C38	ATGCACGCTTTCACC
RF_TleD_f_E153NNK	TGCTTGGGCGATCNNKTCACTGTG
RF_TleD_f_S154NNK	TTGGGCGATCGAGNNKCTGTGCCA
RF_TleD_r_S154	CTCGATCGCCCAAGC
RF_TleD_f_C156NNK	GCGATCGAGTCACTGNNKCACATGGA
RF_TleD_f_L232NNK	GACCTGTCCGCAAACNNKGCCATGAC
RF_TleD_f_T235NNK	AAACCTGGCCATGNNKATGAACGT
RF_TleD_r_T235	CATGGCCAGGTTTGC
RF_TleD_f_M236NNK	AACCTGGCCATGACTNNKaacgtttt
RF_TleD_f_F239NNK	CCATGACTATGAACGTTNNKGCACTGGG
RF_TleD_f_A201NNK	CGAAACGCTGTTTNNKCTTAATGT
RF_TleD_r_A201	AAACAGCGTTTCGAAC
RF_TleD_f_L266NNK	CTGCTGGCCGGTNNKGGCTCGGC
RF_TleD_r_L266	ACCGGCCAGCAGGCC
RF_TleD_f_W20NNK	ATGAAGTCGGCGATNNKTACGATAA
RF_TleD_f_Y65NNK	GCGCAGGATCGTNNKACGGATTA
RF_TleD_r_Y65	ACGATCCTGCGCCTG
RF_TleD_f_A151NNK	CGACTGTGCTTGGNNKATCGAGTC
RF_TleD_r_A151	CCAAGCACAGTCGAAC
RF_TleD_f_H157NNK	ATCGAGTCACTGTGCNNKATGGATCG
RF_TleD_r_H157	GCACAGTGACTCGATCG
T-metK(mtn)_r	AAGCCCGTTACTTCAGACCGGCAG
T-metK(TD)_f	GTCTAATAACCAAATTCTCTTTAGGTG
T-mtn(metK)_f	AAGTAACGGGCTTATCGCGA
T-TD(metK)_r	GAATTTGGTTATTAGACCGCCGGCTT
T-mtn(T7t)_r	TCAGCTTCCTTTCGGTTAGCCATGTGCCAGT
T-T7t()_f_cc	CCGAAAGGAAGCTGAG
T-TofCCD1(SAR)_r	GGTGATCGTCATCCTCGGC
T-TofCCD1(SAR)_f	TTGCTGAGGATCGAGATCTCGA
T-SAR(TofCCD1)_f	GATCCTCAGCAACCGCACCTGT
T-SAR(TofCCD1)_r	GATGACGATCACCGATGGGGAAG
del-metJ_check_f	GCGCATCAGGCGATT
del-metJ_check_r	GCGCAACCAGCAGAT
HA-metJ-U42D500_f	TCCGGGATTTCGTCGCTGCGCTCTTTACGCAGATCGGCATCACCACACAGTTGATGTGGG
HA-metJ-U42D500_r	AAAAAGACGGTGGTTACC
T-metJ-gRNA1-F	GTCTCAATTTATTGACGAAGGTTTTAGAGCTAGAAATAGCA
T-metJ-gRNA1-R	CTTCGTCAATAAATTGAGACACTAGTATTATACCTAGGACTGAG

## Sheet: gRNA
gRNA sequence for CRISPR-Cas9 guided knockout
Name	Sequences (5'-3')
gRNA1_metJ	GTCTCAATTTATTGACGAAG
