# Supplementary material for: Total enzymatic synthesis of cis-α-irone from a simple carbon source
Source: Nat Commun. 2022 Dec 2;13:7421. doi: 10.1038/s41467-022-35232-2 (PMC9715568; doi:10.1038/s41467-022-35232-2)
Supplement: Supplementary file 8 — Source Data [file 41467_2022_35232_MOESM8_ESM.xlsx]

## Sheet: Figure 2b
	Figure 2b
	Enzyme variant	Fold change (cis-α-irone)
		Replicate 1	Replicate 2	Mean	SD
	mGFP	0	0	0	0
	pMT1	1.12497	0.875027	1	0.176738
	pMT2	36.1627	38.9249	37.5438	1.95312
	pMT3	109.584	189.24	149.412	56.3256
	pMT4	148.773	184.747	166.76	25.4371
	pMT5	204.313	169.15	186.731	24.864
	pMT6	1600.65	1147.49	1374.07	320.439
	pMT7	2421.31	2447.73	2434.52	18.6826
	pMT8	1355.6	1334.13	1344.86	15.1827
	Enzyme variant	% cis-α-irone
		Replicate 1	Replicate 2	Mean	SD
	mGFP	0	0	0	0
	pMT1	0.197142	0.12288	0.160011	0.0525112
	pMT2	0.601418	0.581088	0.591253	0.0143751
	pMT3	0.618995	0.632255	0.625625	0.00937634
	pMT4	0.687267	0.672673	0.67997	0.0103193
	pMT5	0.822468	0.821239	0.821853	0.000869021
	pMT6	0.719841	0.722103	0.720972	0.00159904
	pMT7	0.931652	0.929716	0.930684	0.0013689
	pMT8	0.744024	0.752308	0.748166	0.00585772
	Enzyme variant	cis/trans ratio
		Replicate 1	Replicate 2	Mean	SD
	mGFP	0	0	0	0
	pMT1	0.551123	0.305714	0.428419	0.173531
	pMT2	4.07293	3.63156	3.85225	0.312094
	pMT3	11.0134	10.371	10.6922	0.45423
	pMT4	28.0663	20.6828	24.3745	5.22093
	pMT5	57.6368	44.2474	50.9421	9.46775
	pMT6	213.98	204.619	209.299	6.61909
	pMT7	561.793	1021.15	791.471	324.813
	pMT8	530.976	430.071	480.524	71.3503

## Sheet: Figure 3a
		Figure 3a
		Homocysteine (μM)	Fold change in cis-α-irone conc
			Replicate 1	Replicate 2	Replicate 3	mean	SD	p-value
		200	0.799469	0.803151	0.784644	0.795755	0.00979646
		20	1.01598	0.873503	0.783014	0.890832	0.117445	0.255326
		2	0.978428	0.940425	0.847821	0.922225	0.0671788
		0.2	0.88199	0.974913	0.88606	0.914321	0.0525137
		0	0.971602	1.09114	0.937263	1	0.0807713
		Adenosine (μM)	Fold change in cis-α-irone conc
			Replicate 1	Replicate 2	Replicate 3	mean	SD	p-value
		200	0.780695	0.766853	0.774681	0.774076	0.00694108
		20	0.899654	0.753704	0.936908	0.863422	0.0968272	0.0795758
		2	0.998155	0.901075	0.913827	0.937686	0.0527549
		0.2	1.01724	0.947245	0.963882	0.976124	0.0365696
		0	1.00994	0.96692	1.02314	1	0.0293993
		Adenine (μM)	Fold change in cis-α-irone conc
			Replicate 1	Replicate 2	Replicate 3	mean	SD	p-value
		200	0.788091	0.756486	0.843883	0.796153	0.0442525
		20	1.0054	0.88921	0.81259	0.9024	0.0970792	0.200869
		2	0.90381	0.801094	0.866322	0.857075	0.0519783
		0.2	0.777251	1.02697	0.970262	0.924826	0.130911
		0	1.03318	0.93908	1.02774	1	0.0528285
		SAH (μM)	Fold change in cis-α-irone conc
			Replicate 1	Replicate 2	Replicate 3	mean	SD	p-value
		200	0	0	0	0	0	4.97077e-07
		20	0.0967558	0.0484386	0.0826981	0.0759642	0.0248525	2.00059e-06
		2	0.819741	0.934346	0.780813	0.844967	0.0798146
		0.2	0.953132	1.04466	0.984613	0.994135	0.0465016
		0	1.00994	0.96692	1.02314	1	0.0293993

## Sheet: Figure 3b
		Figure 3b
		SAH (μM)	pMT7_Fold change in activity
			Replicate 1	Replicate 2	Replicate 3	Mean	SD	p-value
		40	0.0277773	0.0233013	0.0314445	0.0275077	0.00407833
		20	0.0611711	0.0585052	0.06408	0.0612521	0.00278825
		10	0.294477	0.233791	0.331976	0.286748	0.0495463
		5	0.508247	0.255395	0.636075	0.466572	0.193731
		2	0.869208	0.828199	0.898831	0.865412	0.0354686	0.0043809
		1	0.976049	0.961457	0.967635	0.96838	0.00732458
		0	1.02169	0.987843	0.990467	1	0.0188303
		SAH (μM)	pMT10_Fold change in activity
			Replicate 1	Replicate 2	Replicate 3	Mean	SD	p-value
		40	0.0432679	0.0418395	0.0353157	0.040141	0.00423946
		20	0.0608728	0.0592426	0.0646264	0.0615806	0.0027608
		10	0.113096	0.103832	0.113428	0.110119	0.00544734
		5	0.344681	0.344246	0.291832	0.32692	0.0303877
		2	0.697419	0.696773	0.661592	0.685261	0.0205005	0.000918689
		1	0.876581	0.832164	0.854674	0.854473	0.0222093
		0	0.942827	0.997552	1.05962	1	0.0584356

## Sheet: Figure 3c
		Figure 3c
					cis-α-irone (mg l-1)
					Replicate 1	Replicate 2	Replicate 3	mean	SD	p-value
		pMT7	without SAH	None	0.0984599	0.103471	0.0937867	0.0985727	0.00484332
				Mtn	0.0595348	0.061838	0.0626982	0.061357	0.00163559
				MtaD	0.188104	0.189252	0.1908	0.189385	0.00135283
			with SAH	None	0.0101447	0.00878848	0.00898111	0.00930475	0.000733734	6.00492e-06
				Mtn	0.0590754	0.0630245	0.0619198	0.0613399	0.00203741	0.991483
				MtaD	0.204854	0.193224	0.190619	0.196233	0.00757901	0.198298
		pMT10	without SAH	None	0.452361	0.454267	0.437438	0.448022	0.00921514
				Mtn	0.131412	0.131931	0.136657	0.133334	0.00289006
				MtaD	1.29993	1.22721	1.19518	1.24077	0.0536741
			with SAH	None	0.0638362	0.0600349	0.0579792	0.0606168	0.00297151	2.59761e-07
				Mtn	0.119859	0.12179	0.382177	0.207942	0.150895	0.440131
				MtaD	1.23495	1.2237	1.24438	1.23434	0.010353	0.848513

## Sheet: Figure 3d
		Figure 3d
			starting psi-ionone conc (mg l-1)	cis-α-irone (mg l-1)
				Replicate 1	Replicate 2	mean	SD
		without mtaD	10	3.33402	3.0263	3.18016	0.217591
			100	27.0114	26.7912	26.9013	0.15569
			1000	86.9268	95.1879	91.0573	5.84143
		with mtaD	10	3.13048	3.09912	3.1148	0.0221758
			100	23.8928	24.5889	24.2409	0.492173
			1000	85.0388	92.1508	88.5948	5.02899
			starting psi-ionone conc (mg l-1)	β-irone (mg l-1)
				Replicate 1	Replicate 2	mean	SD
		without mtaD	10	1.44857	1.31465	1.38161	0.0946959
			100	11.861	11.7622	11.8116	0.0698444
			1000	40.8838	44.869	42.8764	2.81795
		with mtaD	10	1.35009	1.33608	1.34308	0.00990568
			100	10.4391	10.7926	10.6158	0.249995
			1000	40.0559	43.4586	41.7573	2.40613
			starting psi-ionone conc (mg l-1)	percentage conversion
				Replicate 1	Replicate 2	mean	SD
		without mtaD	10	0.63192	0.573567	0.602743	0.0412622
			100	0.513618	0.509404	0.511511	0.00297997
			1000	0.168875	0.185056	0.176966	0.0114416
		with mtaD	10	0.592014	0.586019	0.589016	0.0042389
			100	0.453625	0.467493	0.460559	0.0098062
			1000	0.165287	0.17918	0.172233	0.00982396

## Sheet: Figure 4c
	Figure 4c
	strain	module 5	conditions	cis-α-irone (mg l-1)
				Replicate 1	Replicate 2	Replicate 3	mean	SD	p-value
	2O31	pMT10	0 mM L-Met	2.4051	2.42469	2.46076	2.43018	0.0282355	0.0563419
			10 mM L-Met	2.45926	2.5015	2.50494	2.48857	0.0254391
			10 mM L-Met wDC	0.146709	0.147799	0.154615	0.149708	0.00428508
		pMT10r	0 mM L-Met	2.0819	2.06453	2.0383	2.06158	0.0219505	0.0212341
			10 mM L-Met	1.33965	0.613583	1.41288	1.12204	0.441857
			10 mM L-Met wDC	0.0784905	0.0820362	0.0754602	0.0786623	0.00329139
	2O31 ΔmetJ	pMT10	0 mM L-Met	2.32187	1.95621	2.26132	2.1798	0.195987	0.00428279
			10 mM L-Met	2.83714	2.91527	2.82819	2.8602	0.047898	0.000179607
			10 mM L-Met wDC	0.162471	0.183087	0.179841	0.175133	0.0110854
		pMT10r	0 mM L-Met	2.40666	2.38212	2.44894	2.41257	0.0338013	3.2962e-05
			10 mM L-Met	1.71872	1.65062	1.74581	1.70505	0.0490419
			10 mM L-Met wDC	0.091695	0.10074	0.102238	0.0982244	0.00570397

## Sheet: Figure 4d
	Figure 4d
	strain	module 5	conditions	psi-ionone(mg l-1)
				Replicate 1	Replicate 2	Replicate 3	mean	SD	p-value
	2O31	pMT10	0 mM L-Met	0.510564	0.510018	0.482616	0.501066	0.0159804
			10 mM L-Met	0.332489	0.395076	0.353908	0.360491	0.0318084
			10 mM L-Met wDC	3.16888	3.30074	3.35673	3.27545	0.0964441
		pMT10r	0 mM L-Met	1.09494	1.08826	1.00937	1.06419	0.0475959
			10 mM L-Met	0.273383	0.0701549	0.242448	0.195329	0.109502
			10 mM L-Met wDC	1.87864	1.89912	1.8201	1.86595	0.0410111
	2O31 ΔmetJ	pMT10	0 mM L-Met	0.780676	0.538482	0.746886	0.688681	0.131169
			10 mM L-Met	0.937489	0.863638	1.0246	0.941908	0.0805717
			10 mM L-Met wDC	4.65569	4.94437	4.82415	4.80807	0.145007
		pMT10r	0 mM L-Met	1.82282	1.75556	1.59292	1.72377	0.118203
			10 mM L-Met	1.11085	0.986769	1.06186	1.05316	0.0624946
			10 mM L-Met wDC	3.68074	3.77698	4.00058	3.81943	0.164095

## Sheet: Figure 4e
	Figure 4e
	strain	module 5	conditions	cis-α-irone (mg l-1 OD-1)
				Replicate 1	Replicate 2	Replicate 3	mean	SD	p-value
	2O31	pMT10	0 mM L-Met	0.392541	0.442461	0.439972	0.424991	0.0281303
			10 mM L-Met	0.30973	0.355327	0.371652	0.34557	0.0320934	0.0321782
			10 mM L-Met wDC	0.0237124	0.0196882	0.0254595	0.0229534	0.00295958
		pMT10r	0 mM L-Met	0.422035	0.38091	0.407089	0.403345	0.0208163
			10 mM L-Met	0.170874	0.0848311	0.171884	0.14253	0.049971	0.00112711
			10 mM L-Met wDC	0.00714849	0.0132167	0.0111628	0.0105093	0.00308644
	2O31 ΔmetJ	pMT10	0 mM L-Met	0.406419	0.264353	0.393069	0.354614	0.0784523
			10 mM L-Met	0.400727	0.406422	0.387052	0.398067	0.00995512	0.395132
			10 mM L-Met wDC	0.0247179	0.0321206	0.0307578	0.0291988	0.00393993
		pMT10r	0 mM L-Met	0.636683	0.581005	0.530879	0.582855	0.0529264	0.010324
			10 mM L-Met	0.287076	0.25036	0.21913	0.252189	0.0340098	0.000807452
			10 mM L-Met wDC	0.0173435	0.0185628	0.0176668	0.0178577	0.000631681

## Sheet: Figure 4f
	Figure 4f
	strain	module 5	conditions	psi-ionone (mg l-1 OD-1)
				Replicate 1	Replicate 2	Replicate 3	mean	SD	p-value
	2O31	pMT10	0 mM L-Met	0.0833302	0.0930691	0.0862894	0.0875629	0.00499276
			10 mM L-Met	0.0418752	0.0561187	0.0525086	0.0501675	0.00740472
			10 mM L-Met wDC	0.512184	0.439688	0.55273	0.501534	0.0572687
		pMT10r	0 mM L-Met	0.221963	0.200786	0.201591	0.208114	0.0120009
			10 mM L-Met	0.0348703	0.00969928	0.0294948	0.0246881	0.0132561
			10 mM L-Met wDC	0.171096	0.305965	0.269245	0.248769	0.0697271
	2O31 ΔmetJ	pMT10	0 mM L-Met	0.136649	0.0727679	0.129825	0.113081	0.0350783
			10 mM L-Met	0.132414	0.120401	0.140222	0.131012	0.00998425
			10 mM L-Met wDC	0.708306	0.867433	0.825065	0.800268	0.0824106
		pMT10r	0 mM L-Met	0.482228	0.428186	0.345311	0.418575	0.0689627
			10 mM L-Met	0.185543	0.149669	0.133283	0.156165	0.0267289
			10 mM L-Met wDC	0.696187	0.69596	0.691305	0.694484	0.00275523

## Sheet: Figure 5a
	Figure 5a
	Production Time (hr)	OD600	cis-α-irone (mg l-1)	β-irone (mg l-1)	trans-psi-ionone (mg l-1)
	0	0.1
	16.5	27
	17	30.7
	20	46.6	0.264901	0.122805	0.553078
	22	61.1	0.421521	0.185253	0.718788
	24	71.7	0.778255	0.337566	0.915651
	42	90.9	3.51216	1.51395	0.67369
	44	94.1	3.80019	1.61508	0.681949
	46	106.1	3.80261	1.62919	0.732363
	48	106.7	4.09675	1.73415	0.861954
	64	137.3	9.32341	3.93775	8.02495
	89	154.7	29.3149	12.1263	17.8693
	113	149.3	54.623	22.4462	11.4561
	119	149.1	68.0335	28.0043	9.12824
	137	143.7	76.4614	32.4828	3.149

[truncated: 19 more sheets: Figure 5b, Supplementary Figure 2b, Supplementary Figure 2c, Supplementary Figure 3b, Supplemetary Figure 4c, Supplemetary Figure 4d, Supplementary Figure 6b, Supplementary Figure 8a, Supplementary Figure 8b, Supplementary Figure 9a, Supplementary Figure 9b, Supplementary Figure 9c, Supplementary Figure 9e, Supplementary Figure 9f, Supplementary Figure 10b, Supplementary Figure 10c, Supplementary Figure 10d, Supplementary Figure 13b, Supplementary Figure 13d]
